# Supplementary material for: Bioinformatics and system biology approach to identify potential common pathogenesis for COVID-19 infection and sarcopenia
Source: Front Med (Lausanne). 2024 Jun 24;11:1378846. doi: 10.3389/fmed.2024.1378846 (PMC11228343; doi:10.3389/fmed.2024.1378846)
Supplement: Supplementary file 1 [file Data_Sheet_1.ZIP]

Archive with 13 entries (9 files):
- raw data2/
- raw data2/05.sva/
- raw data2/05.sva/GSE111016/
- raw data2/05.sva/GSE111016/.Rhistory
- raw data2/05.sva/GSE111016/ann.R
- raw data2/05.sva/GSE111016/GSE111016.txt
- raw data2/05.sva/GSE111016/merge.txt
- raw data2/05.sva/GSE171110/
- raw data2/05.sva/GSE171110/.Rhistory
- raw data2/05.sva/GSE171110/ann.R
- raw data2/05.sva/GSE171110/GSE171110.txt
- raw data2/05.sva/GSE171110/merge.txt
- raw data2/05.sva/GSE171110/Rann.txt
