# Supplementary material for: Bioinformatics and system biology approach to identify potential common pathogenesis for COVID-19 infection and sarcopenia
Source: Front Med (Lausanne). 2024 Jun 24;11:1378846. doi: 10.3389/fmed.2024.1378846 (PMC11228343; doi:10.3389/fmed.2024.1378846)
Supplement: Supplementary file 2 [file Data_Sheet_2.ZIP]

Archive with 43 entries (37 files):
- raw data3/
- raw data3/06.diff/
- raw data3/06.diff/GSE111016/
- raw data3/06.diff/GSE111016/.Rhistory
- raw data3/06.diff/GSE111016/diff.R
- raw data3/06.diff/GSE111016/diffgene.txt
- raw data3/06.diff/GSE111016/diffR.txt
- raw data3/06.diff/GSE111016/Diseases05.diff.R
- raw data3/06.diff/GSE111016/geneMatrix.txt
- raw data3/06.diff/GSE111016/GSE111016.all.txt
- raw data3/06.diff/GSE111016/GSE111016.diff.txt
- raw data3/06.diff/GSE111016/GSE111016.normalize.txt
- raw data3/06.diff/GSE111016/GSE111016heatmap.png
- raw data3/06.diff/GSE111016/GSE111016vol.png
- raw data3/06.diff/GSE111016/GSE171110heatmap.png
- raw data3/06.diff/GSE111016/GSE171110vol.png
- raw data3/06.diff/GSE111016/s1.txt
- raw data3/06.diff/GSE111016/s2.txt
- raw data3/06.diff/GSE171110/
- raw data3/06.diff/GSE171110/.Rhistory
- raw data3/06.diff/GSE171110/diffGeneExp.txt
- raw data3/06.diff/GSE171110/geneMatrix.txt
- raw data3/06.diff/GSE171110/GSE171110.all.txt
- raw data3/06.diff/GSE171110/GSE171110.diff.txt
- raw data3/06.diff/GSE171110/GSE171110.normalize.txt
- raw data3/06.diff/GSE171110/GSE171110heatmap.png
- raw data3/06.diff/GSE171110/GSE171110vol.png
- raw data3/06.diff/GSE171110/s1.txt
- raw data3/06.diff/GSE171110/s2.txt
- raw data3/06.diff/GSE171110/upgene.txt
- raw data3/07.GO/
- raw data3/07.GO/barplot.pdf
- raw data3/07.GO/bubble.pdf
- raw data3/07.GO/diffgene.txt
- raw data3/07.GO/Diseases07.GO.R
- raw data3/07.GO/GO.circlize.pdf
- raw data3/07.GO/GO.txt
- raw data3/08.KEGG/
- raw data3/08.KEGG/barplot.pdf
- raw data3/08.KEGG/bubble.pdf
- raw data3/08.KEGG/diffgene.txt
- raw data3/08.KEGG/Diseases08.KEGG.R
- raw data3/08.KEGG/KEGG.txt
