# Supplementary material for: Bioinformatics and system biology approach to identify potential common pathogenesis for COVID-19 infection and sarcopenia
Source: Front Med (Lausanne). 2024 Jun 24;11:1378846. doi: 10.3389/fmed.2024.1378846 (PMC11228343; doi:10.3389/fmed.2024.1378846)
Supplement: Supplementary file 2 [file Data_Sheet_2.ZIP › raw data3/06.diff/GSE111016/diffgene.txt]

CASS4
ID3
FCRL6
AKAP7
RUNX3
HIGD1B
CFAP73
PKIB
GZMK
COQ10A
FCER1A
SCN4B
CD2
CD3D
SLC4A7
TRBC2
PTGDR2
GRAMD1C
MMP11
ACE
IDO1
ENPP5
CD52
CD3G
CA8
CHIC1
MTCO3P12
CLEC10A
TESC
IL2RB
SLC38A11
ESM1
HROB
PNMT
CYP1A1
SHOC1
CENPU
MYBL2
ALDH1L2
MGST1
PPL
UBTD1
IGLC3
TTLL7
GLDN
PHGDH
C1QTNF7
ROPN1L
BCL6
TMEM40
NNMT
SEPTIN5
KRT80
PYGL
DGKI
PTPRF
KLF5
PRR15
TMEM198
EME1
ANKRD33B
ELL2
SDF2L1
EPHB2
CHPF
CDC25A
