# Supplementary material for: Bioinformatics and system biology approach to identify potential common pathogenesis for COVID-19 infection and sarcopenia
Source: Front Med (Lausanne). 2024 Jun 24;11:1378846. doi: 10.3389/fmed.2024.1378846 (PMC11228343; doi:10.3389/fmed.2024.1378846)
Supplement: Supplementary file 2 [file Data_Sheet_2.ZIP › raw data3/06.diff/GSE111016/GSE111016.all.txt]

id	logFC	AveExpr	t	P.Value	adj.P.Val	B
MRPL34	-0.355678971903048	9.56961849166738	-4.78539880605459	2.36378246353644e-05	0.218057590563383	2.23902694860955
CHCHD10	-0.32904498238271	11.946615996327	-4.64214281125545	3.7094431172644e-05	0.218057590563383	1.8740309236682
LTO1	0.176813399269837	8.01990730367798	4.52473987051865	5.35422816910389e-05	0.218057590563383	1.57633754805914
PIGL	0.22630339174368	7.90462338083533	4.41468451284833	7.53703132399965e-05	0.218057590563383	1.29868625469225
TRIM69	-0.249161248763643	9.95016696724185	-4.36460618676291	8.79951340850048e-05	0.218057590563383	1.17285854250394
PTGES2	-0.25756674697076	10.1007417062971	-4.32295155735882	0.000100056426937414	0.218057590563383	1.06846127948325
PPIC	-0.255471652996544	8.94802289946091	-4.28119456063117	0.000113767666585316	0.218057590563383	0.964061955570243
HOXB.AS1	-0.450905142961071	5.99617152987304	-4.1861990037883	0.000152166259138725	0.218057590563383	0.727572844441188
COX10	-0.274161220356385	9.87690856591408	-4.13346008385173	0.000178677296529442	0.218057590563383	0.596932414772446
TIMM23	-0.189578608040474	9.9808113538757	-4.12399020967911	0.000183892976520581	0.218057590563383	0.573526451463093
ETHE1	-0.247121444219038	7.19078097661361	-4.10969739033292	0.00019204721251118	0.218057590563383	0.538230747340725
GPAT2	-0.50116404494771	6.31778609288053	-4.08807349375087	0.000205057973153278	0.218057590563383	0.484902568788237
PABIR2	0.163957585686679	7.29764574454514	4.07634021156978	0.000212473137958088	0.218057590563383	0.45600286363163
UBFD1	0.176485621831214	11.6319994258093	4.06301270297203	0.000221212857854206	0.218057590563383	0.423208155705563
RPP25L	-0.22634404429599	9.31442596273518	-4.05388514764688	0.000227399354007242	0.218057590563383	0.400767824025917
NDUFS8	-0.226601139581856	11.1688481635606	-4.05264277720593	0.000228254328608675	0.218057590563383	0.397714668109793
RSPH6A	0.834594247348615	1.27785200857975	4.01789360227482	0.000253477029942277	0.218057590563383	0.312440216310572
RN7SL65P	-0.746843189679531	2.40389144498482	-3.99589286709637	0.000270826879382448	0.218057590563383	0.258574948575312
SLC16A1	-0.38588661178175	11.7189663490645	-3.99413260928683	0.000272263871681035	0.218057590563383	0.254269487062602
NUDT15	-0.274369225462295	7.63371083547552	-3.9928528665844	0.000273313245057193	0.218057590563383	0.251139728336725
FZD4.DT	-0.39262850553222	4.57208258795698	-3.98767391060639	0.000277600225763059	0.218057590563383	0.238477423913117
TIMM21	-0.249801225927285	9.81505694539008	-3.94971659905466	0.000311077359196041	0.218057590563383	0.145843802342378
IVNS1ABP	-0.206256787005728	10.3164410499028	-3.93178122141819	0.000328229546129658	0.218057590563383	0.102179218481592
ATP5MJ	-0.270695266831625	10.746562970425	-3.92150208365497	0.000338470085464367	0.218057590563383	0.0771854497295195
NDUFC1	-0.326525149051649	10.8479166332188	-3.91748741436576	0.00034255331844359	0.218057590563383	0.0674300177492189
GPR35	0.459344971769797	4.07525898657236	3.90836002330248	0.000352015264895072	0.218057590563383	0.0452641070932849
APOO	-0.36815797014297	8.07063810022537	-3.9012715358573	0.000359538037000333	0.218057590563383	0.0280623699331164
NPIPB2	0.586238459754641	4.00676067637313	3.89712717606364	0.000364008307636936	0.218057590563383	0.0180103591503995
UQCRHL	-0.295751587127508	9.69535521472126	-3.87410114467512	0.000389844010971785	0.218057590563383	-0.0377683939858322
ATP5MC3	-0.413842402317087	11.5245361688734	-3.86805461773853	0.000396917769199259	0.218057590563383	-0.0523957352327002
CSNK2A2	0.17277097132953	9.21923974321952	3.85057453133823	0.000418074263923758	0.218057590563383	-0.0946351957340763
TIMMDC1	-0.201926563584655	10.6247622805532	-3.85007710452911	0.000418692020870499	0.218057590563383	-0.0958361619658739
CHCHD3	-0.205998015802292	12.2290989031164	-3.83685025220966	0.000435446724100031	0.218057590563383	-0.127749373850952
FAM120B	0.163737842628972	9.90488036743753	3.82582993843241	0.000449900607068443	0.218057590563383	-0.154307406140818
COX8A	-0.311353821883252	11.1491136594614	-3.82174923726917	0.000455369692760467	0.218057590563383	-0.164134271327169
CLEC2L	-1.01969026218381	2.91377506697098	-3.81642427174993	0.000462603243689517	0.218057590563383	-0.176951536513337
E2F3.IT1	-0.537835888170998	4.14299439829887	-3.80293944746569	0.000481422267882144	0.218057590563383	-0.209379360465626
CALCB	-0.768525645297791	1.29062390483632	-3.80281685662956	0.000481596703951285	0.218057590563383	-0.209673962008141
GAL3ST3	-1.41389845031102	2.1881840687857	-3.7934252038361	0.000495143555780176	0.218057590563383	-0.232232503046955
MLIP	0.252794000051717	12.1760026012909	3.79320381751218	0.000495467297063431	0.218057590563383	-0.232764009967729
OBSL1	0.269773363804452	11.3321336139134	3.79314152823237	0.000495558421849398	0.218057590563383	-0.232913552663288
ST8SIA5.DT	-0.731975773613541	6.11348777988292	-3.79150528900922	0.000497957937996497	0.218057590563383	-0.23684146070874
EOLA1	-0.277458701615388	7.87825121611315	-3.78529984402493	0.000507160657718692	0.218057590563383	-0.251732137898024
EIF3K	-0.1880558817537	11.8007987884023	-3.78482313400794	0.000507874385799227	0.218057590563383	-0.25287566904578
MIR4441	0.79947974353039	2.7194840865197	3.77895204275921	0.000516744598153579	0.218057590563383	-0.266954663159416
GOT2	-0.283807625423176	13.0458487944484	-3.77570502938972	0.000521714421760393	0.218057590563383	-0.27473742690584
SCTR.AS1	-2.29348730715479	3.83880440455241	-3.77511705973477	0.000522619286533022	0.218057590563383	-0.276146453018973
MRPS15	-0.162488560364835	10.6644315045401	-3.75997497793648	0.000546452089468452	0.218057590563383	-0.312403838101838
PNP	-0.33763466859714	6.01147500716638	-3.74763996273495	0.000566639897492426	0.218057590563383	-0.341897468533374
RBM33	0.207821497132525	11.1822196599144	3.74045770034511	0.000578724525502846	0.218057590563383	-0.359052959120467
CALHM4	-0.895446291928743	1.78925736533973	-3.7364341312635	0.000585602848662041	0.218057590563383	-0.36865790854629
FAM104B	-0.230983011653399	7.10224516172995	-3.73197529514438	0.000593317493329778	0.218057590563383	-0.379297102743161
CCNL2	0.15135025836306	11.2003955142437	3.72978346390875	0.000597145673725573	0.218057590563383	-0.38452515429591
EFCAB6	0.321874586371307	5.62477362225793	3.72178256830217	0.000611323233597576	0.218057590563383	-0.403598794828639
HCCS	-0.206507562635309	9.3673009955821	-3.70800528719936	0.000636501470205529	0.218057590563383	-0.436404312172266
LMTK2	0.274257616451671	10.6009471416124	3.6766588615845	0.000697570899159093	0.218057590563383	-0.51085946488116
UBE3C	-0.11733817438887	12.1113139241024	-3.66332597127471	0.000725225115235178	0.218057590563383	-0.542449222486182
SRRM1	0.173201093937267	10.8118348940156	3.66194552571236	0.000728147978422804	0.218057590563383	-0.545717201604329
TSLP	-0.485024874196629	4.5813422280177	-3.65911526773838	0.00073417611682645	0.218057590563383	-0.552415768501928
CTR9	-0.146838361808461	9.99733381551761	-3.65887377348071	0.000734692694022359	0.218057590563383	-0.552987229550402
ZNF75A	0.16124359814183	8.78253042585016	3.65517031116725	0.000742658728459922	0.218057590563383	-0.561748960224514
USP11	0.195188041780245	9.36242247740259	3.65488706699368	0.000743271392160477	0.218057590563383	-0.562418912607787
CLTB	-0.136489690460737	10.9253297309404	-3.64804275176472	0.000758224727571389	0.218057590563383	-0.578601031602568
PLEKHJ1	-0.190656958614404	8.97890782170824	-3.63649980291735	0.000784102345837751	0.218057590563383	-0.605863276265353
CRAMP1	0.157112427420843	7.58235155677217	3.63626171874075	0.000784644947233573	0.218057590563383	-0.606425201667282
AFG3L2	-0.136731139332408	11.881124275484	-3.63451116081559	0.000788645642202572	0.218057590563383	-0.610556383832123
CMC2	-0.232600472805574	9.14787401041636	-3.63246767635018	0.000793340635841524	0.218057590563383	-0.615377783964031
POLR2H	-0.119046296628142	7.88193480697608	-3.62678032460623	0.000806549683616055	0.218057590563383	-0.62879046929684
CENPC	0.16506954556429	9.6877113803709	3.62612608818246	0.000808082677525656	0.218057590563383	-0.630332805434477
KLF5	0.363235978012588	8.61539152500167	3.61953383889166	0.00082368685105997	0.218057590563383	-0.645867149587111
VDAC2	-0.213891577500164	10.6197775919548	-3.61665120536738	0.00083060095531837	0.218057590563383	-0.652656154158953
ESRRA	-0.266143172213821	11.3137621244626	-3.61243804306722	0.000840806947103005	0.218057590563383	-0.662574573101523
MRPL27	-0.174225852758605	9.432758088389	-3.61205810903886	0.000841733210787085	0.218057590563383	-0.663468751391025
TCF15	-0.431934381820024	6.59684152983668	-3.60296012291828	0.000864209268694341	0.218057590563383	-0.684868866096775
VEGFA	-0.354219091859468	12.162377107742	-3.60200121122125	0.000866611563318311	0.218057590563383	-0.687123045945144
RNF5.1	-0.237310644669961	8.91464281112831	-3.59428226566951	0.000886184655935623	0.218057590563383	-0.705259054444476
ANK1	-0.264943579210877	13.0258688598938	-3.59124557830274	0.000894000798601143	0.218057590563383	-0.712389266996213
BRINP3	0.982086514014967	2.91720467629038	3.57976650613013	0.000924150062604501	0.218057590563383	-0.739318696009336
CENPU	0.484901649683281	4.51031097430509	3.57954012357457	0.000924754364438278	0.218057590563383	-0.739849401891974
ANG	0.480792313700215	4.20266313369839	3.57685063554998	0.000931962764636752	0.218057590563383	-0.746153212837051
CHPF	0.304819861121699	7.19905118261175	3.56823830779028	0.000955410812561153	0.218057590563383	-0.766325411490123
TMEM141	-0.268182641755825	6.90483027400093	-3.56354743694733	0.000968419673700566	0.218057590563383	-0.777303592188622
CFAP44	0.204613789151407	8.30991665777568	3.5479383234779	0.00101294384352259	0.218057590563383	-0.813788049982684
MRPL33	-0.226434633923315	10.4986101477004	-3.53863065566623	0.0010404222252703	0.218057590563383	-0.835509716461706
TINCR	1.17481385985517	2.30275865489956	3.53546518000493	0.00104992946640845	0.218057590563383	-0.842891299154801
MMACHC	-0.293615610132205	8.33681651879095	-3.52885036176489	0.00107006645125217	0.218057590563383	-0.858306850308528
PCDHGC5	0.36779726544673	6.13493236520976	3.52671321640836	0.00107665125332177	0.218057590563383	-0.863284603257216
CIAO2A	-0.346270271368128	9.20880157623013	-3.52253386152569	0.00108964089925789	0.218057590563383	-0.873015062857731
MTX2	-0.253961141926206	9.36341779414597	-3.51989871958397	0.00109790821043933	0.218057590563383	-0.879147578403968
SAMM50	-0.188755699328292	10.824922673708	-3.5172232909894	0.00110636346691051	0.218057590563383	-0.885371727354472
CYC1	-0.258061012132849	12.2802212646937	-3.51607214000762	0.00111002068278604	0.218057590563383	-0.888049119859613
DAP3	-0.106251463903964	10.070014923886	-3.51580632916844	0.00111086681265769	0.218057590563383	-0.88866729683941
SH3BP5.AS1	0.28240378874932	9.55312141945421	3.5153581296947	0.00111229492399187	0.218057590563383	-0.889709593899648
HNRNPD	0.145733928764239	10.5343945185287	3.51462876203708	0.00111462269574272	0.218057590563383	-0.891405624648918
SLC25A3	-0.236523297219259	13.4213209591766	-3.51300174355498	0.00111983216481506	0.218057590563383	-0.895188427612083
HDDC2	-0.250027296486957	9.81050124102304	-3.51154766692755	0.00112450765669027	0.218057590563383	-0.898568470073601
MRPS9	-0.216434996694796	10.0380224020647	-3.51104549290376	0.00112612671123797	0.218057590563383	-0.899735640332122
ARHGAP33	0.336110073174234	5.43371271275857	3.51009058294851	0.00112921159781118	0.218057590563383	-0.901954866018311
CCDC28B	-0.2450106401942	9.7115594309783	-3.50827924388702	0.0011350855069697	0.218057590563383	-0.906163692762664
H3C7	-0.909324050597355	1.94678886745496	-3.50527157611039	0.00114490371784336	0.218057590563383	-0.913150125641994
SCN4B	-0.534199268622437	8.92377870673113	-3.50476625796535	0.00114656124594747	0.218057590563383	-0.914323648282408
RPRML	-1.11861577346398	1.70803201794239	-3.50076135360075	0.00115977963827074	0.218057590563383	-0.923621686112407
NTMT1	-0.210938669597271	9.28602316788041	-3.49860704338444	0.00116695036476558	0.218057590563383	-0.928621260840621
RPS26P45	0.701658594442986	1.06339677695341	3.49783450015678	0.00116953215242052	0.218057590563383	-0.930413783322193
DEXI	-0.179424304758228	10.4119695337839	-3.49615357580623	0.00117516862315546	0.218057590563383	-0.934313385702269
TARS1	-0.203500763222252	10.1899666031162	-3.49605040670015	0.00117551541643559	0.218057590563383	-0.934552701369634
GPATCH8	0.202212887844846	11.5625798769599	3.4920669316025	0.00118898077323177	0.218057590563383	-0.943790474107322
SAE1	0.125535899001701	9.15631567485032	3.49170451788649	0.00119021315304823	0.218057590563383	-0.944630680453691
C3orf62	-0.244328937778016	6.57447442099586	-3.49158995043004	0.0011906029917966	0.218057590563383	-0.944896281019273
EVA1A	-0.77959790612306	3.6735092694947	-3.49138893238264	0.00119128729181147	0.218057590563383	-0.945362289445479
NEAT1	0.213091939356829	17.7706651962788	3.48635045503947	0.00120856279585395	0.218057590563383	-0.957038671992198
RABL2A.1	0.261512688440683	6.0154737058546	3.48096310394577	0.00122730001648132	0.218057590563383	-0.969514962909416
PRDX5	-0.21109565784662	10.6883875992327	-3.47808802381248	0.00123741314635793	0.218057590563383	-0.976169571345842
DLAT	-0.26389264657394	11.5255153810773	-3.4744579557721	0.00125029603632443	0.218057590563383	-0.984568030261035
KCNE2	0.692052431326016	2.34408580058216	3.47306558091034	0.00125527150397194	0.218057590563383	-0.987788326042344
MCM6	0.155222081904611	8.26136175484886	3.46966082684357	0.00126751796356097	0.218057590563383	-0.995660347926881
RPL14P6	0.793125327770556	2.08276481971996	3.46717093793729	0.00127654613048618	0.218057590563383	-1.00141487073588
ALMS1	0.154960493384307	10.3914496998277	3.46588859980579	0.00128121979637717	0.218057590563383	-1.00437780577419
ATP5MG	-0.274936736796011	11.0992208296985	-3.46517356584872	0.00128383295247751	0.218057590563383	-1.00602972210175
BBS4	0.177668129311868	8.45384602294792	3.46313792147896	0.00129130037838561	0.218057590563383	-1.01073172679815
GIGYF1	0.208922671592292	10.290509439119	3.45537340118655	0.00132016692647128	0.219462787185822	-1.02865466205912
SUCLG1	-0.231069411735797	11.2273275362548	-3.45349677328251	0.00132723590715345	0.219462787185822	-1.03298368365256
ARHGEF3	-0.243365886172382	8.5599793771192	-3.44765457651694	0.00134947533254818	0.219462787185822	-1.04645345806419
C9orf43	-0.506590670639975	3.98953400455087	-3.44415899563066	0.00136295200320599	0.219462787185822	-1.05450775243806
LINC02649	0.435438106488923	5.41667169158464	3.44282402329299	0.00136813269185877	0.219462787185822	-1.05758269649126
PARP3	-0.232566897831364	8.04846462303913	-3.43855336273077	0.00138483290836918	0.219462787185822	-1.06741586407199
CYP2E1	0.415878693257963	5.6751980738886	3.43349647814752	0.00140485986959423	0.219462787185822	-1.07905185739428
GSTK1	-0.200585301761532	10.6031834301019	-3.43153270123792	0.00141271153081638	0.219462787185822	-1.08356836457715
GAB3	-0.203007397839873	7.32006614025486	-3.43034564953966	0.00141747799179774	0.219462787185822	-1.08629788153779
NDUFB8	-0.244959157715961	8.56826484444248	-3.42955519099031	0.00142066050968544	0.219462787185822	-1.08811522059262
POM121C	0.238029839906149	8.49605989060812	3.42925735571989	0.0014218614159711	0.219462787185822	-1.08879992059258
CEMIP2	-0.228296150208999	9.33261434223546	-3.42438572908418	0.00144164274372679	0.219462787185822	-1.09999540351519
COX4I2	-0.450118555581846	5.0816554916425	-3.42392224825197	0.00144353836701918	0.219462787185822	-1.10106013478706
COX7C	-0.27049263965513	12.2454552674067	-3.42196010675986	0.00145158990797301	0.219462787185822	-1.10556690479927
EMCN	-0.314635010494714	9.37922714547896	-3.4170790694382	0.00147180568426047	0.219462787185822	-1.11677264136162
COQ10A	-0.267154322820979	11.5561791939132	-3.41681557723409	0.00147290461198538	0.219462787185822	-1.11737734179094
ZIC4	0.652167473840606	3.84863300209165	3.41186076062645	0.00149371595752815	0.220106110175729	-1.12874423218334
NKILA	-0.580093570987173	5.7300362474582	-3.41027521224784	0.00150043477730174	0.220106110175729	-1.13237998751681
OR51E1	-0.646897491162856	5.54061670488303	-3.40807456217398	0.00150980800011974	0.220106110175729	-1.13742486605868
ZFYVE26	0.160855049161349	10.5682474810357	3.40460615947157	0.00152469466206805	0.220688661658193	-1.14537283343351
MRPL35	-0.227378732596959	10.537411415277	-3.37992449290945	0.00163475322532674	0.222026191700285	-1.20181898988864
MICOS13	-0.236208358104658	9.55858197777541	-3.37962256279698	0.0016361454189293	0.222026191700285	-1.20250826225506
NDUFB10	-0.242618613947792	12.215562551779	-3.37811670541299	0.00164310581557431	0.222026191700285	-1.20594551756185
SLC25A30	-0.330306346295698	10.8898412012361	-3.37800961994745	0.00164360186282792	0.222026191700285	-1.20618992141483
GLRX5	-0.286644614233321	10.1694986452646	-3.37729876098246	0.00164689836988334	0.222026191700285	-1.20781223713148
DROSHA	0.122429635922945	9.80872245426734	3.3758707081666	0.00165353984868739	0.222026191700285	-1.21107082358169
NDUFA6	-0.241823614117012	10.9440030633043	-3.37124933880538	0.00167520825984761	0.222026191700285	-1.2216114388394
NRF1	0.151711752947511	9.21318929910405	3.36926784910428	0.00168458173893503	0.222026191700285	-1.22612874569339
ITPRIPL1	-0.416694736184676	5.07939885075305	-3.36703494562225	0.00169520452273317	0.222026191700285	-1.23121765806446
LRRC37A6P	-0.586030422866977	2.92755866003771	-3.36556096913357	0.00170225179430507	0.222026191700285	-1.23457602878626
TRG.AS1	-0.669843969502482	3.02475798265678	-3.36506422805893	0.00170463306975513	0.222026191700285	-1.2357076625868
HOXB4	-0.338120290786034	5.82234355880932	-3.36451236934477	0.00170728229541967	0.222026191700285	-1.23696476483668
TRAIP	0.45211653189661	4.80641972773352	3.36305189477175	0.00171431234835302	0.222026191700285	-1.24029115402946
GUF1	-0.172629066854977	10.6370313276254	-3.36239529968155	0.00171748188805791	0.222026191700285	-1.2417863898494
STRADB	-0.18970613741304	10.4415945068711	-3.35949777111114	0.00173153584801503	0.222026191700285	-1.2483830964035
CKMT2	-0.464023913795501	13.671750435658	-3.35874055551075	0.00173522663545751	0.222026191700285	-1.25010656367891
PIAS1	0.102980628474874	10.4111729694372	3.3577029863714	0.00174029610001975	0.222026191700285	-1.25246782212624
ZNF251	0.156314574947984	8.33606922508935	3.35757418743697	0.00174092638439093	0.222026191700285	-1.25276091258485
MEP1B	0.853017020426692	1.53854796802193	3.35530750558805	0.00175205421493278	0.222026191700285	-1.25791799153877
PDHB	-0.270820658181727	11.4698398885706	-3.35510147834173	0.00175306902250521	0.222026191700285	-1.25838665291116
GRHPR	-0.166548411431004	10.6493967680876	-3.34777132886198	0.00178954143543551	0.223753864662518	-1.27505171152738
SLC2A11	-0.212515648173634	8.56292546225773	-3.34677022581462	0.0017945784085725	0.223753864662518	-1.27732631812677
TBC1D30	-0.406710433016181	4.04099356077954	-3.34572809725538	0.00179983615969159	0.223753864662518	-1.27969378163187
ABLIM2	0.297802703836263	11.708822761068	3.3413960851267	0.00182184990353695	0.223814460789762	-1.28953115271845
LOC105370792	-0.754007344789138	4.47485500302364	-3.33922841119278	0.00183296138919575	0.223814460789762	-1.29445125534342
ACE	-0.330027246465615	7.77338323798941	-3.33913175033114	0.00183345837401799	0.223814460789762	-1.29467061556041
RASGEF1A	-0.606587730622643	4.27607035191042	-3.33689957755899	0.00184497096093156	0.223818014283173	-1.2997353869297
RWDD1	-0.151374478620648	10.4397181122154	-3.33485476152997	0.00185557769441241	0.223818014283173	-1.30437357198698
SLC25A4	-0.316897062854572	14.5140287021195	-3.33067450737411	0.00187744237754157	0.225115339281079	-1.31385109654362
YLPM1	0.134486739725274	10.6055756460907	3.32401580677926	0.00191277833913329	0.228003178024688	-1.32893554749463
BSN	0.365435022712121	5.13905857119436	3.32088832419958	0.00192959293973009	0.228662405442635	-1.33601526168528
SLC25A11	-0.244848701092732	11.3755035874833	-3.31577705173739	0.00195737670398456	0.23060628796246	-1.34757851670526
FGF11	-0.556057850940098	4.24279914136144	-3.3119359329096	0.00197850653856805	0.231748303454005	-1.35626241548826
IFTAP	-0.218819376842371	8.00320719094265	-3.30725275404695	0.00200456245488118	0.232889859581907	-1.36684317301431
IBTK	-0.169749295446715	11.7932769296708	-3.30393710093724	0.00202320704403815	0.232889859581907	-1.37432970368189
ZNF585A	0.151999627490835	7.99999364606271	3.30381366081945	0.00202390435082461	0.232889859581907	-1.37460835036874
EXOC6B	0.0945400721320642	10.1757434058338	3.30199163927397	0.00203422350700738	0.232889859581907	-1.37872066666958
SPIRE2	0.377751281696431	4.17883178482424	3.28344110348475	0.00214217614981622	0.23923926702663	-1.42052390979129
RAMP2	-0.248230336183535	7.41561226403718	-3.27883216734575	0.00216983067577533	0.23923926702663	-1.43089146660706
COX6C	-0.26680464262606	11.5209491813631	-3.27377747624326	0.00220055013939377	0.23923926702663	-1.4422531709835
MRPL15	-0.241075475866991	10.2731438746887	-3.27232403569576	0.00220945958336678	0.23923926702663	-1.4455184880134
SYT7	-0.326160129745724	5.99095195205951	-3.26694275642126	0.00224274579330872	0.23923926702663	-1.45760166279685
ANXA9	0.922709447083887	1.8461456041147	3.26659453333537	0.00224491609053484	0.23923926702663	-1.45838321456565
RYR1	0.26261675295158	16.3814317247448	3.26552030170228	0.00225162381671642	0.23923926702663	-1.46079394999142
LIX1L.AS1	-0.481084341930533	3.14587098715447	-3.26417170375279	0.00226007172005456	0.23923926702663	-1.4638198272486
TIMM17A	-0.182467402295677	10.1633340109962	-3.26363046549532	0.00226347061669835	0.23923926702663	-1.4650340340555
TTC28.AS1	0.217890815179459	8.64883047190796	3.26309743513029	0.00226682271761802	0.23923926702663	-1.46622972615984
NDUFAB1	-0.302105132054045	11.0264350615429	-3.2628461404367	0.00226840468632323	0.23923926702663	-1.46679339480601
PKMYT1	-0.612417010824438	3.52618132415496	-3.258626221354	0.00229512751511608	0.23923926702663	-1.47625557952646
RPL21P103	0.817968812099606	2.17359455082906	3.25601013980569	0.00231184391758485	0.23923926702663	-1.48211836238243
ATP5PF	-0.299265890216883	10.9288711874188	-3.25134356247381	0.00234195035974727	0.23923926702663	-1.49257038063647
EMC6	-0.196300328531731	9.02933974631538	-3.25054310439751	0.00234715180405716	0.23923926702663	-1.49436243661669
BAG1	-0.186783831271548	10.7477908186768	-3.25042812703217	0.00234789983760476	0.23923926702663	-1.49461982781434
CYP26B1	0.700305964891408	6.33471078834609	3.24923776206811	0.00235565757949871	0.23923926702663	-1.49728433152504
MTIF2	-0.21770350525089	10.0991799967633	-3.24893835099296	0.00235761270454573	0.23923926702663	-1.49795445141538
MTCH2	-0.16072715971216	10.5343611554476	-3.24893437916456	0.00235763865055461	0.23923926702663	-1.49796334065521
OR7E29P	-0.999885106677301	5.93164173479632	-3.2488455318454	0.00235821911746884	0.23923926702663	-1.49816218592408
UQCRB	-0.245290038004553	12.4992849517248	-3.24571531190254	0.00237875667985276	0.23923926702663	-1.50516599451813
CYP4F26P	1.20390271119341	1.76730575269312	3.24266512306158	0.0023989325113152	0.23923926702663	-1.51198736562156
NDUFB4	-0.218480304546121	11.2508026009679	-3.24067040103418	0.00241221462129592	0.23923926702663	-1.51644651374014
RN7SL202P	0.725173759594391	1.74674658580923	3.23985762383841	0.00241764660304999	0.23923926702663	-1.51826304655637
PGP	-0.215546756866809	9.77290140253173	-3.23955312380201	0.00241968463830634	0.23923926702663	-1.51894353404452
MCUR1	-0.20999434615857	8.78243006189681	-3.23848475039406	0.00242684823176644	0.23923926702663	-1.52133083948701
PCBD1	-0.223483893823586	8.78991542561796	-3.23834802853079	0.00242776642328488	0.23923926702663	-1.52163631812338
GPR4	-0.335933646683845	4.564944040301	-3.22893936873142	0.0024917512377982	0.23923926702663	-1.54264199859807
TUG1	0.110445698422271	10.7310614684491	3.22737016668872	0.00250257735451801	0.23923926702663	-1.54614227769741
LINC01699	0.958113403467307	1.62650888345848	3.22633027058507	0.00250977630626066	0.23923926702663	-1.54846139086443
TRUB1	-0.210911120044601	8.51111755055714	-3.22594376891713	0.00251245697175454	0.23923926702663	-1.54932324372351
DNPH1	-0.232994481092659	8.00798230297909	-3.22400579207329	0.00252593925207613	0.23923926702663	-1.55364388692116
G6PC3	-0.159290124345354	8.1048560829332	-3.22007782603727	0.00255347656200208	0.23923926702663	-1.56239695783969
MTSS1	0.20139375568616	10.3696519342611	3.21333133748893	0.00260143931949676	0.23923926702663	-1.57741773602688
LINC00616	0.844092030984033	2.0446395399672	3.21166300848384	0.00261343109032346	0.23923926702663	-1.58112964506695
NPIPP1	0.329733326794534	6.37577480789033	3.20900345985455	0.00263265612560257	0.23923926702663	-1.58704484387332
PNMT	0.330710074767844	6.9863509109244	3.20818814479678	0.00263857659362823	0.23923926702663	-1.5888576981085
GOT1	-0.376425436849495	12.3908570802877	-3.20758810953557	0.00264294185642131	0.23923926702663	-1.59019172210495
APEH	-0.135468494466229	10.818816430877	-3.20732109761052	0.00264488657231192	0.23923926702663	-1.59078531206232
CYP1A1	1.41779293391947	1.66309190658049	3.20699250439713	0.00264728166315899	0.23923926702663	-1.59151576659292
PDHA1	-0.277139277001828	11.679590770346	-3.20528504021632	0.00265976038948849	0.23923926702663	-1.5953107805833
MRPS18B.1	-0.206893762036696	10.8817036105513	-3.20519143795702	0.00266044607680241	0.23923926702663	-1.59551879031764
PCDHGC4	0.283383868747409	6.57720453460236	3.2034999628975	0.00267286597201725	0.23923926702663	-1.59927715564319
TOMM40L	-0.28882100521894	9.00072198297046	-3.20259208454918	0.00267955485220857	0.23923926702663	-1.60129397912075
PSMC1P9	-0.55385025011126	3.63851179873447	-3.2007444992159	0.00269321616195359	0.23923926702663	-1.60539739812493
NME6	-0.149854029527068	8.29817784505228	-3.19893691025857	0.00270664562380086	0.23923926702663	-1.6094107730356
MSC.AS1	-0.245217302334695	6.53020211021352	-3.19468620857567	0.00273847678570622	0.23923926702663	-1.61884383331588
SNCB	-1.1586407688693	3.03804694574548	-3.19384084672011	0.00274484939518802	0.23923926702663	-1.62071904740969
UQCC5	-0.187338542925664	8.29860784234605	-3.18924372493955	0.00277975075671222	0.23923926702663	-1.63091194095295
GLYAT	1.03065054253115	2.98791766807813	3.18745057379212	0.00279347804855736	0.23923926702663	-1.6348856579999
PTER	-0.293224529354278	8.7881841211532	-3.18711606768307	0.00279604592644058	0.23923926702663	-1.63562680935294
CAMK2B	0.210438250907261	11.510336837476	3.18631319250969	0.00280221842832142	0.23923926702663	-1.63740553754459
CCBE1	0.631506082840783	3.89352186493895	3.18428847220496	0.00281784186050528	0.23923926702663	-1.64189013907122
KLF4P1	-0.719260259227416	2.90774503774793	-3.18318851993743	0.00282636402896444	0.23923926702663	-1.64432581224728
NUDT8	-0.33358720467334	7.63520704720497	-3.18303315608359	0.00282756971751473	0.23923926702663	-1.64466980513537
MRPL36	-0.175908111486075	8.70690249686785	-3.18287109210832	0.00282882792107896	0.23923926702663	-1.64502862328886
TTLL7	0.409649494694722	9.70790696362749	3.1809024230178	0.00284415434413653	0.23923926702663	-1.64938658097964
FER1L6	0.686179256149679	3.09536774353913	3.1806261584721	0.00284631139439792	0.23923926702663	-1.64999802062266
ATP5PO	-0.245490052830787	9.78370588789269	-3.17974611729186	0.00285319301799555	0.23923926702663	-1.65194557344086
MYDGF	-0.197104539085044	7.11533674483549	-3.17908534327541	0.00285837040359665	0.23923926702663	-1.6534076932501
ATP5F1C	-0.288666760873211	12.092816078916	-3.17579154230599	0.00288431145484575	0.23923926702663	-1.66069358690559
RILP	-0.224441527713568	9.62765997441584	-3.17482756492137	0.0028919455503848	0.23923926702663	-1.66282514171411
WASF3	0.228085111772248	8.39776380980802	3.17478851056146	0.00289225523939739	0.23923926702663	-1.66291149173306
MACROD1	-0.112707608126721	11.5384850660755	-3.1747873103741	0.00289226475700989	0.23923926702663	-1.66291414536377
RIT1	-0.125770315503358	8.28237340338766	-3.17416349125195	0.00289721572517704	0.23923926702663	-1.66429334525505
PCBP2	0.15155034897499	11.183588798341	3.17302953527414	0.00290623597999775	0.23923926702663	-1.66680003321502
TSHR	-0.833561433200703	3.41942032658627	-3.172872008261	0.00290749115869631	0.23923926702663	-1.6671482195647
PCDHGB8P	0.238399932947153	7.94683415243489	3.17266749866012	0.00290912146159756	0.23923926702663	-1.66760023900958
DDIT3	-0.233743571995536	8.37886152179392	-3.17218349017119	0.00291298331418837	0.23923926702663	-1.66866996148951
PAX1	-0.783688897281489	3.07749697362332	-3.17179178204642	0.00291611226586941	0.23923926702663	-1.66953562392169
ADAMTS17	0.40646645671487	7.60990556592177	3.16892469968742	0.00293911151843484	0.239281492664453	-1.67587003726754
BCAP31P1	-0.750262320955315	4.17460014914926	-3.16878415223939	0.00294024337117296	0.239281492664453	-1.67618047790164
HPDL	-0.753750636309941	2.91050826390742	-3.16424883161255	0.00297698940321688	0.240909210176396	-1.68619410194224
CKMT2.AS1	0.31127384929297	5.67036581984346	3.16106247680649	0.00300306542067604	0.240909210176396	-1.69322470011045
SDHD	-0.239469882543073	11.2145257177547	-3.16079013934261	0.00300530413639546	0.240909210176396	-1.69382542765862
ATG101	-0.179718330448109	8.1357813089668	-3.1600583232188	0.00301132776681117	0.240909210176396	-1.69543954438698
ZNF783	0.163272226622006	8.27155160985921	3.15818713762277	0.00302678163522876	0.240909210176396	-1.69956577353876
FUBP3	0.10004330831471	9.26460565986782	3.15760850822421	0.00303157563141438	0.240909210176396	-1.70084146628796
NCBP2AS2	-0.254581242164485	7.74384392101675	-3.15455230921019	0.0030570159540827	0.241981919115359	-1.70757731298011
SH3KBP1	-0.298708481900723	8.41409287911868	-3.15064901562643	0.00308980147946495	0.242919724704433	-1.71617502202727
PDCD6	0.120495772188908	8.81349747293265	3.15028937147491	0.00309283897422739	0.242919724704433	-1.71696691329771
PIGX	-0.182225051023964	8.56892305328112	-3.14789450675409	0.0031131377604059	0.243499694157696	-1.72223885566053
CHCHD1	-0.201935458752152	8.58499730599329	-3.14658904151983	0.00312425584687135	0.243499694157696	-1.72511172990176
OPN3	-0.323067571190147	6.61159563643399	-3.14063514498932	0.00317544059708411	0.245026351749328	-1.73820597618091
NDUFB2	-0.218377088570874	11.0085917053458	-3.14034342449543	0.0031779687443099	0.245026351749328	-1.73884720287364
GNAS	0.103960691034946	14.284776185421	3.14009548636081	0.00318011895529379	0.245026351749328	-1.73939216670818
POLR3H	0.223074622137625	8.29827866395362	3.13820983525072	0.00319651709586641	0.245356903146352	-1.74353602971348
ZNF606	0.147648338365434	8.73622532710072	3.13664195594948	0.00321021265416469	0.245478298958466	-1.74698053269489
NDUFS5	-0.205334162918913	11.0237167345507	-3.13249504200756	0.0032467042319993	0.247335393072307	-1.75608644062335
TNFRSF4	-0.660887820839538	4.35346288187912	-3.12918997974153	0.00327606822947208	0.24863762772293	-1.76333907770192
SLC7A6	0.338698545081327	11.2217350679043	3.12282083696275	0.00333336459093862	0.251326096453501	-1.77730372662581
AURKAIP1	-0.156851327999755	10.391009110802	-3.12099524849502	0.00334996126912258	0.251326096453501	-1.78130354145147
LYPLA1	-0.274164388755718	10.1711977582311	-3.11925197065072	0.00336588250460816	0.251326096453501	-1.78512181806641
ATP5MC1	-0.338542709974156	10.6815491023799	-3.11893472500703	0.00336878756541626	0.251326096453501	-1.78581655072429
PRRG3	-0.352183824192051	6.11646891249015	-3.11776783115798	0.00337949336296051	0.251326096453501	-1.78837158450825
NDUFA1	-0.212761768548996	11.1359968666287	-3.11614956224303	0.00339439355886287	0.251326096453501	-1.79191408080196
PCDHGB2	0.253249761550363	7.19925971964469	3.11572534047508	0.00339830983163537	0.251326096453501	-1.79284256268557
MRPS12	-0.352870166034451	8.08732734374335	-3.11324503488706	0.00342129274667084	0.252105731703774	-1.79826974375008
TMEM231	0.228803245235194	5.64776397194295	3.11102011693997	0.00344203404703243	0.252715137424149	-1.80313608400639
KMT2C	0.132933440936293	13.1292727232226	3.10867393190579	0.00346403444805361	0.253412252907431	-1.80826558271356
SH3TC2	-0.414657529920897	6.16473539086489	-3.10433763009437	0.00350504632742108	0.254666777693958	-1.81774048160708
TUSC8	0.725974724972428	1.34024640046905	3.10420392408624	0.00350631814926048	0.254666777693958	-1.81803251559153
MRPS5	-0.176520414221429	9.98319169053075	-3.10263059644571	0.00352131652932418	0.254842707679376	-1.82146837694982
CYCS	-0.347180863980709	12.6383073962458	-3.10001535816025	0.00354638144154856	0.255399360283069	-1.82717744963027
HEXIM2	-0.311945356096444	7.80925411656095	-3.09875762981511	0.00355849562368387	0.255399360283069	-1.82992212516006
KIAA1143	0.124873676527749	10.0092597364229	3.09621258153606	0.00358312860045118	0.255399360283069	-1.83547416445988
OR7E97P	-0.803513840155537	1.50026533226301	-3.09511570225364	0.0035937946130794	0.255399360283069	-1.83786623372255
PLAU	-0.270898965635598	8.07452239110533	-3.09412185325408	0.00360348463231806	0.255399360283069	-1.84003320894849
MRPL21	-0.17765144678393	9.01105702890221	-3.09400457294981	0.00360462973948666	0.255399360283069	-1.84028889989656
LOC100130881	0.666635115819139	2.55055271663187	3.09184527029105	0.00362577431003309	0.255868354161674	-1.8449955841068
PCDHGB4	0.272578716349571	7.3398922742376	3.09075424125297	0.00363650246735897	0.255868354161674	-1.84737303228152
PAQR4	-0.392982457977523	8.30664359912456	-3.08768385452222	0.00366685475546281	0.256941982488664	-1.85406117061148
PHB1	-0.157869438242447	10.6191447300057	-3.08099608766287	0.00373379589753666	0.256941982488664	-1.86861613079401
DMAC1	-0.226140238757331	10.1917033585983	-3.0805014926906	0.00373879204580638	0.256941982488664	-1.86969184638974
RERE	0.230349102662688	11.4211808946103	3.08035440073826	0.0037402791103352	0.256941982488664	-1.87001174431994
RPUSD3	-0.13674059028158	9.09431037625489	-3.08007226370967	0.00374313300966852	0.256941982488664	-1.87062531657368
NDUFB1	-0.235386632928686	10.2265600014022	-3.07994030243049	0.00374446854179119	0.256941982488664	-1.87091228613929
USE1	-0.157528290131763	7.4688367482899	-3.07968196467599	0.00374708438547658	0.256941982488664	-1.871474060401
MIR3163	0.77549730731402	1.22203125544624	3.07747003361931	0.00376955233483662	0.256941982488664	-1.87628298787957
SSBP2	0.155024551599881	10.4213766332442	3.07643899999759	0.00378006853625719	0.256941982488664	-1.87852388332962
PRDX2	-0.195553502840317	11.856469973438	-3.07411878890026	0.00380383518664672	0.256941982488664	-1.88356519959871
ZRANB2	0.104867868694869	10.7958803366627	3.07338938315847	0.00381133578084198	0.256941982488664	-1.8851496005
FMR1	0.104404877033438	9.20229866578165	3.07142148519216	0.00383164160858513	0.256941982488664	-1.88942317948837
GCSH	-0.291118947566343	6.1922724077002	-3.07072141208119	0.00383888990268433	0.256941982488664	-1.89094312100693
TIFA	-0.340247673327879	6.43929960376741	-3.06971892952258	0.00384929174171257	0.256941982488664	-1.89311929095527
ATP5PD	-0.210209429856075	11.6036951717444	-3.06892092650774	0.00385759087186065	0.256941982488664	-1.89485129574991
PLP2	0.286255829603394	8.14200059382041	3.06584376708779	0.00388975112307429	0.256941982488664	-1.90152766956008
RPL12P12	-0.600397509877169	2.88009007931657	-3.06488838552425	0.00389978738189109	0.256941982488664	-1.90359975252578
DECR1	-0.296484106723097	10.5966111107225	-3.0648734600915	0.00389994436662799	0.256941982488664	-1.90363212072894
SLC14A1	-0.461499695528187	7.59110777930767	-3.06466449707036	0.00390214285168165	0.256941982488664	-1.90408528137057
MECOM	-0.324470746793587	8.52277946900718	-3.06292600971907	0.00392047868805959	0.256941982488664	-1.90785472019857
SLC25A5.AS1	-0.311909815244771	5.61634381468805	-3.06263168328898	0.00392359097631113	0.256941982488664	-1.90849276826651
NDUFS3	-0.230889138005141	10.9300999671756	-3.06160438624244	0.003934472152013	0.256941982488664	-1.91071949772796
TMEM255A	0.345891911666414	5.17277070802523	3.06074504934918	0.00394359612264664	0.256941982488664	-1.91258184031075
RWDD2B	-0.142621657570647	9.72413333995285	-3.05746466799666	0.00397860906549963	0.256941982488664	-1.91968832818512
CLEC4G	0.873715936806854	1.95624459401803	3.05658572313354	0.00398804005960218	0.256941982488664	-1.92159170985223
KCTD6	-0.180060253053814	7.60285157374563	-3.05644550594399	0.00398954652317991	0.256941982488664	-1.92189532587251
UVSSA	0.166594844949101	8.5369048389612	3.05435112884114	0.00401211196888014	0.256941982488664	-1.92642940118944
OXNAD1	-0.240582216729665	9.48378580564092	-3.05359389050788	0.00402030023518936	0.256941982488664	-1.9280682996156
ZFP92	-0.334823060296745	4.73194754598133	-3.05129936640726	0.004045207898003	0.256941982488664	-1.93303295934934
PCDHGA8	0.224910206671343	8.01911683390802	3.04955257855046	0.00406426710683844	0.256941982488664	-1.93681106848396
RHPN2	-0.530491186864148	3.44418760547836	-3.04739256968087	0.00408795192656791	0.256941982488664	-1.94148123653649
ZNF768	-0.145620950975317	9.84305245767296	-3.04705663037459	0.00409164721042062	0.256941982488664	-1.94220740461189
PPP1CC	-0.130071935082984	11.8443789257752	-3.04508865015177	0.00411335797394621	0.256941982488664	-1.94646048961221
PKIB	-0.471961144325846	4.06589181012897	-3.04502031942866	0.00411411374375985	0.256941982488664	-1.94660813405332
FAM174A	-0.192035625004422	8.63984021200242	-3.04282657204218	0.00413844721566793	0.256941982488664	-1.95134723807333
NDUFB5	-0.189368085038227	11.5136570134968	-3.04258494408055	0.00414113566903508	0.256941982488664	-1.95186910320702
MIR181B2	-0.697924565144843	2.19406068468633	-3.0393956003757	0.00417677607520701	0.256941982488664	-1.95875520469092
POLE	0.258772221805604	10.0280659734615	3.03935652459902	0.00417721452604057	0.256941982488664	-1.95883954764284
SERF2	-0.172705171604127	11.4442851489252	-3.03860661335698	0.00418563732483246	0.256941982488664	-1.96045807117419
CIDEB	-0.274475206486393	5.61177821232798	-3.03801622827953	0.00419227961383597	0.256941982488664	-1.9617321318307
HIGD1B	-0.355823807741498	5.57176643444221	-3.03754930026921	0.00419753994068527	0.256941982488664	-1.96273967047033
MSRB2	-0.124021714367469	9.5553777894351	-3.03593856872394	0.00421573387334831	0.256941982488664	-1.9662146359528
LOC105370105	-0.488787979232833	3.972315679441	-3.03516937018495	0.00422444847678441	0.256941982488664	-1.96787372222986
DLEU2	0.250208939052131	9.5731120599642	3.0349559383886	0.00422686954685698	0.256941982488664	-1.96833403141736
PDHX	-0.199367767989312	11.3228095043171	-3.03429147376528	0.00423441528546009	0.256941982488664	-1.96976696690848
UQCRH	-0.281185443460775	10.8177824988126	-3.03332613129934	0.00424540041917518	0.256941982488664	-1.97184843516088
PPIF	-0.318821882682302	9.86644252008798	-3.0303105507743	0.00427988927127443	0.256941982488664	-1.97834818960637
RGS22	0.540658573654347	4.1139996556647	3.02940881045244	0.00429025346877885	0.256941982488664	-1.98029107659353
ASPRV1	0.628255012165054	5.74980926120183	3.02876322268426	0.004297688064586	0.256941982488664	-1.98168185546907
ZKSCAN8	0.131933452154952	10.1729502617536	3.02805333888035	0.00430587708624695	0.256941982488664	-1.98321095098722
H3.3B	0.162042278710071	11.9013471727899	3.02693649333623	0.00431879042850147	0.256941982488664	-1.98561623130078
KIF22	-0.241669250207762	8.427389761555	-3.02580699607984	0.00433188710370619	0.256941982488664	-1.98804824351677
FAM210A	-0.208506948254289	9.90729248277169	-3.02507746569868	0.00434036595775336	0.256941982488664	-1.98961877899982
LOC100419894	0.643936234146614	2.22363321291018	3.02460466501427	0.00434586934555326	0.256941982488664	-1.99063651035455
NSMF	0.205040233262305	7.49359818301931	3.0243234092204	0.0043491462689307	0.256941982488664	-1.99124188690989
TIMM50	-0.152785473729036	9.59784800642309	-3.02321300316143	0.00436210637411914	0.256958498735902	-1.99363161682098
MLX	-0.16891337291387	9.83520921263763	-3.02120081356871	0.00438568425432744	0.257001840869657	-1.99796081646203
RD3L	-0.81696569395307	1.50712274061031	-3.02098607645714	0.00438820750794025	0.257001840869657	-1.99842272315702
OR7E130P	-0.82693624759353	4.59761863374916	-3.01973896902181	0.00440288856923842	0.257118541691779	-2.00110492132911
RNF207	-0.499878882626096	7.37564910068591	-3.01749715273583	0.00442939565093711	0.257923199628131	-2.00592487994175
PELO	-0.142440157462167	9.10064418870222	-3.0156272969315	0.00445161940733565	0.258474543467764	-2.00994354511166
RAB11FIP4	0.469198811702255	4.45944948319167	3.01148160060589	0.00450126662332495	0.26005631908779	-2.01884831267227
PPP1R3E	0.179449475065203	8.65295345876954	3.01121072089218	0.00450452862217797	0.26005631908779	-2.01942990511769
ARHGAP32	0.19370148668467	9.56063844752859	3.00780221515757	0.00454576503406527	0.261006725623457	-2.02674556853191
SUCLA2	-0.208759479890233	11.8472000624281	-3.00772102555575	0.00454675158631466	0.261006725623457	-2.02691976735933
DAP	0.279730673039681	6.95948180782217	3.00377536839766	0.00459493936730024	0.262456623969231	-2.03538222881022
GNPTAB	-0.216344752212247	10.1850858916334	-3.00353319075604	0.00459791262875429	0.262456623969231	-2.03590143163202
PSMB10	-0.298944166935076	4.88089992013642	-3.00166344650874	0.00462092877468781	0.263029496320994	-2.03990914959421
LOC100631242	-0.39717723051378	4.55473372977266	-2.99781983111086	0.00466858327928513	0.264940191416804	-2.04814325289404
CCR2	-0.459099782452216	4.18672600555612	-2.99685283586235	0.00468064491350255	0.264940191416804	-2.0502138686496
PHGDH	0.402130102792758	6.04714814023404	2.99371482367837	0.0047199882657305	0.265078512868816	-2.05693059688877
KRBA2	-0.317649510591666	5.84872545275483	-2.99201214703269	0.00474146564615225	0.265078512868816	-2.06057337045056
IMMT	-0.203116416990637	11.7684570833178	-2.99195674087309	0.00474216607312734	0.265078512868816	-2.0606918884119
PCBP1.AS1	0.166683121427244	10.0368342785757	2.99106753556914	0.00475342042566315	0.265078512868816	-2.06259379180093
PCDHGB5	0.234512070078647	7.64757275264201	2.98974097424683	0.004770256870286	0.265078512868816	-2.06543053827787
KDM5A	0.0949018385109426	11.2411018636441	2.9891973944317	0.00477717203626837	0.265078512868816	-2.06659273002094
SLC25A12	-0.161842983031814	12.3917037130576	-2.98847570358371	0.00478636759331844	0.265078512868816	-2.06813553972949
TUBGCP3	0.132369488552019	9.32724773872574	2.98687015841416	0.00480688459723947	0.265078512868816	-2.07156705228081
FOXO3	0.261278291249788	11.7645123139917	2.98478292384351	0.00483368050361536	0.265078512868816	-2.07602647341338
NUDT9	-0.125622949285965	8.74774860495737	-2.98449711401042	0.00483736062659257	0.265078512868816	-2.07663697127933
LOC101929439	0.711899809541392	2.04120709193978	2.98408981230354	0.00484260963972376	0.265078512868816	-2.07750692052464
USP54	0.304179072774009	13.4644728710068	2.98287500837053	0.00485829693982075	0.265078512868816	-2.08010119113701
COX7B	-0.231853580490705	12.2025298532707	-2.98266105307413	0.00486106477540927	0.265078512868816	-2.08055803908351
LINC01091	0.673861380623357	9.38449262606902	2.98146471670578	0.00487656849618362	0.265078512868816	-2.08311216458936
COX7A2	-0.283711335578712	9.79688863909844	-2.97998819960129	0.00489576716872695	0.265078512868816	-2.08626364179378
LITAF	0.368130340133513	9.02842608967181	2.9798697217037	0.00489731076923885	0.265078512868816	-2.08651648157341
POLR3A	0.116454539564183	9.77089201232173	2.97895685057122	0.00490921952612352	0.265078512868816	-2.08846441354598
NDUFS6	-0.186956102397794	10.201090110774	-2.97824298074837	0.00491855116653546	0.265078512868816	-2.08998746401741
ATP5ME	-0.240494405494575	10.8896587682809	-2.97660967817566	0.00493996420274936	0.265461368690282	-2.09347133628314
LINC02614	0.226768656811177	6.60480682646276	2.97558427617427	0.00495345217017277	0.265461368690282	-2.09565797339537
DPH7	0.123326590824854	8.36063958974192	2.97311813073769	0.00498603307972534	0.265461368690282	-2.10091515074829
TSPYL4	0.19826025508449	7.47917204534269	2.97299309405473	0.004987690317163	0.265461368690282	-2.10118162852373
TTPAL	0.195917445546446	7.22061024039527	2.9727317519855	0.00499115581676853	0.265461368690282	-2.10173857877432
TRBC2	-0.535972109962453	3.94624217488207	-2.97076815143795	0.00501726628990065	0.265769200762351	-2.10592232484379
ZNF154	-0.300688655039438	7.67836864957029	-2.96911333582425	0.0050393702274048	0.265769200762351	-2.10944690414021
RNMT	0.120548721826442	9.88147614300202	2.96873570906346	0.00504442710340384	0.265769200762351	-2.11025104767094
UQCR10	-0.260263252743501	11.5348928710169	-2.96836432915993	0.00504940496908336	0.265769200762351	-2.11104183040311
PCDHGB6	0.217150697419871	8.45578808430713	2.96618406879786	0.00507872158741106	0.266064293272514	-2.11568311225321
DYRK3	-0.363260763417787	5.19932345200114	-2.96599500698062	0.0050812712937457	0.266064293272514	-2.11608548813713
VPS26A	0.107578780284561	9.60176738365572	2.96341475884751	0.0051161889983436	0.266868530448109	-2.12157546931012
ST8SIA4	-0.33980313647275	7.18482407892165	-2.96291561256202	0.00512296971695196	0.266868530448109	-2.12263717729204
MTRR	-0.159583984458651	10.0169606190861	-2.95899605330184	0.00517650916294217	0.268347552315539	-2.13097062180024
COX5A	-0.244153513270199	11.7797217455873	-2.95853103404108	0.00518289582127101	0.268347552315539	-2.13195887799971
PPP1R14B	-0.274894746034493	9.41354030222819	-2.95746246099082	0.00519759980187742	0.268347552315539	-2.13422945761706
ETNPPL	-0.680890406876386	4.70574375234679	-2.95526472912168	0.00522796447112808	0.268347552315539	-2.13889783911577
RALY	-0.103848858343031	10.626660361081	-2.95492448293793	0.0052326802768383	0.268347552315539	-2.13962040145812
LYRM7	-0.192545879552494	11.3485853562566	-2.95461621862424	0.00523695625728105	0.268347552315539	-2.14027500340923
TCEAL8	-0.20746695808293	7.65603335722559	-2.95306737920998	0.00525849005895141	0.268347552315539	-2.14356336951949
RIN1	0.446341887054632	6.0887549481894	2.95175352146338	0.00527682190438305	0.268347552315539	-2.14635204693936
DCLK3	-0.416237410502358	5.96678871040454	-2.95137971852859	0.00528204839486031	0.268347552315539	-2.14714531428158
CEP164	0.18409971703961	8.06319589105482	2.95125540090207	0.0052837876714321	0.268347552315539	-2.14740912230716
UQCRC1	-0.221702511289568	12.9249323924887	-2.95014596353507	0.00529933313925965	0.268464216834894	-2.1497631123718
NAGS	-0.631813393114541	2.1016360216157	-2.94697861085584	0.00534395037499483	0.268531062462092	-2.15648069093569
SLC25A15	-0.362049880820012	6.38137065909355	-2.94678620986333	0.00534667196068489	0.268531062462092	-2.15688861350728
ZNF26	0.141783690976503	8.59386140764347	2.94667734796362	0.00534821242921876	0.268531062462092	-2.1571194121467
TARID	-0.553125813247632	3.53463282742694	-2.94530222896543	0.00536770712202314	0.268531062462092	-2.16003437548607
NTN5	0.700052667137445	1.66354913812317	2.94379802341425	0.00538910808159686	0.268531062462092	-2.16322205550704
AKAP7	-0.319676044759159	8.08272541141328	-2.94365776220326	0.00539110770585246	0.268531062462092	-2.16351924504093
PTPN21	0.152163992117634	9.83699249997998	2.94272239962127	0.00540446042328573	0.268531062462092	-2.16550090463459
MRPS33	-0.208363732960624	9.40766557562013	-2.94256812846106	0.00540666568715621	0.268531062462092	-2.16582770784657
SDHB	-0.244836970611971	11.7217127332272	-2.94105731052553	0.00542830701386821	0.268929495090067	-2.16902764233368
SP1	0.114530893557699	11.3591479790416	2.93862547892526	0.00546331167202406	0.268929495090067	-2.17417625638254
SLC6A4	0.548683215695654	2.17626837947869	2.93665112010038	0.0054918866988051	0.268929495090067	-2.17835446663494
LARP4B	0.104632776709034	11.5249301782824	2.93637721664615	0.00549586196058131	0.268929495090067	-2.17893397980138
UQCRC2	-0.222121908771676	13.1580740396915	-2.9347710096862	0.00551922772440981	0.268929495090067	-2.18233167905966
RPL13P5	-0.492099392627526	4.25032244429152	-2.93350836592023	0.00553766089216085	0.268929495090067	-2.18500184645195
EXOSC10	0.123564481922473	10.0072360936811	2.93335748795015	0.00553986739140969	0.268929495090067	-2.18532086905924
MEGF6	0.393732289342685	8.05811998465422	2.93272653941601	0.00554910355606894	0.268929495090067	-2.1866548672566
CYB5R3	0.249614597138171	10.3834136520982	2.93253951160046	0.00555184413936806	0.268929495090067	-2.18705026263771
NARS1	-0.169386315453716	11.4338902317324	-2.93215362516631	0.00555750267245815	0.268929495090067	-2.18786601762604
HMOX2	-0.184786188811419	8.11766659822272	-2.93193764854979	0.00556067205106287	0.268929495090067	-2.18832255939801
LOXHD1	-0.536781476521454	4.65036859866689	-2.92931168395244	0.0055993427541974	0.269817314362162	-2.19387185312186
SMIM30	-0.150204041616254	9.77367038785219	-2.92833005615351	0.00561386302702406	0.269817314362162	-2.19594551017738
RFLNB	-0.320370624249426	8.19920060147854	-2.92602736829646	0.00564806291346648	0.269817314362162	-2.20080824312291
MTURN	0.19666993638794	11.0943765284803	2.92426568695164	0.00567435925800983	0.269817314362162	-2.20452696213882
TTLL7.IT1	0.41891698265988	6.16438423685149	2.92401038120308	0.00567817966061277	0.269817314362162	-2.20506577444731
PAX5	-0.82820806483553	3.24387679635912	-2.92265057276498	0.00569856846440983	0.269817314362162	-2.20793512260457
UQCRB.AS1	-0.688018505274092	2.71297868781594	-2.92198965731061	0.00570850287637542	0.269817314362162	-2.20932944126818
NEURL1B	-0.276955918287227	9.47657043872151	-2.92183632415909	0.00571080998666715	0.269817314362162	-2.20965289797451
HES6	-0.594570890881988	6.95304622015651	-2.92163134976186	0.00571389547420386	0.269817314362162	-2.21008527623984
USP6	0.44171131892864	11.3389353900847	2.92118928118077	0.00572055526107564	0.269817314362162	-2.211017725564
ITGB1BP2	-0.301644071689696	8.93269733849736	-2.9195532996962	0.0057452646456561	0.269817314362162	-2.21446774798155
RPL32P13	-0.398030067496131	5.09824707196518	-2.91774272401242	0.00577272746087824	0.269817314362162	-2.21828461815846
MFAP2	0.48470846737656	3.91384882922396	2.91734927476425	0.00577871152325257	0.269817314362162	-2.21911386074808
ATF7	0.192770260983982	9.30181503084884	2.91672662963153	0.00578819334112049	0.269817314362162	-2.22042602544073
CXCR4	-0.387931608710565	5.31746380021486	-2.91619165407411	0.00579635172576416	0.269817314362162	-2.22155330142621
TAF12.DT	-0.276395674320578	5.47258584753164	-2.91603202759867	0.00579878811490374	0.269817314362162	-2.22188963511269
NAXE	-0.180896177547043	8.9779426246078	-2.91513548001713	0.00581248999013479	0.269817314362162	-2.22377846056476
MON1A	-0.145602315894004	7.57217632334679	-2.91295122791397	0.00584599865318901	0.269817314362162	-2.22837873942054
GSTZ1	-0.17938145120662	8.86228133230746	-2.91213774958127	0.005858524359845	0.269817314362162	-2.23009148896813
MDH2	-0.141892837299793	12.7591255450354	-2.91062438262569	0.00588189356874824	0.269817314362162	-2.23327706786967
ERMARD	0.133459746840387	8.91087530484307	2.91057234751782	0.00588269863623929	0.269817314362162	-2.23338658214542
ZNF480	-0.159486456976998	8.7927207768307	-2.91041708644908	0.00588510138929621	0.269817314362162	-2.233713341173
CPTP	-0.347469271674507	9.32837165835441	-2.91008023615869	0.00589031749483166	0.269817314362162	-2.2344222330204
STXBP6	-0.219149308001384	7.49432488436668	-2.90954644342813	0.00589859209743573	0.269817314362162	-2.23554548407578
CCDC138	0.22650324004214	6.44003532589455	2.90643532125863	0.00594703596741907	0.271420578476982	-2.24208971089871
TMEM198	0.481932790152286	3.08740878332159	2.90411703322854	0.0059833760991728	0.271907860919424	-2.24696348781191
UQCRFS1	-0.248253720942984	12.1488907895491	-2.90329961182743	0.00599623895558475	0.271907860919424	-2.24868141077507
NDUFB6	-0.223578802218208	9.76586519575867	-2.90318988828949	0.00599796752028142	0.271907860919424	-2.24891198772373
RNY3P12	-0.465411823542512	2.20902314377075	-2.90202637080753	0.00601632604883782	0.272131319316182	-2.25135672304552
ATP5MK	-0.267864193379836	10.7184887617784	-2.89951170572533	0.00605618322597134	0.273324046528025	-2.25663842432355
FBXO45	-0.156582930379829	9.44079297853979	-2.89507508051853	0.00612710574543013	0.27453715324729	-2.26595022148112
KAZALD1	-0.396698628528578	7.00450620029552	-2.8923443236203	0.0061711438942376	0.27453715324729	-2.27167739543995
GZMK	-0.724511327407558	1.91046934365494	-2.89183061904589	0.00617946124526374	0.27453715324729	-2.27275441622755
LOC105375903	0.647572789345172	1.6316404874644	2.89118793727347	0.00618988160531603	0.27453715324729	-2.27410168519837
NUP214	0.158182843570749	10.0857750866974	2.89082193829299	0.00619582320084887	0.27453715324729	-2.27486885683719
CRLF3	-0.134811383902369	7.14435827850476	-2.89055759587179	0.00620011782635208	0.27453715324729	-2.27542290942016
HSPD1	-0.164593011849702	11.1046293833355	-2.88988930313754	0.00621098761673305	0.27453715324729	-2.27682349166036
SLC16A12	-0.447672411509076	6.41667990922244	-2.88982728566257	0.00621199723405758	0.27453715324729	-2.27695345559973
NKG7	-0.50279887146645	4.01312811791816	-2.88763559252022	0.00624777564928558	0.27453715324729	-2.2815452914747
MKRN3	-1.04301846473953	3.818852034018	-2.88673996013092	0.0062624517810076	0.27453715324729	-2.28342113370955
PCDHGB7	0.213528739032482	8.20277949386507	2.88618815226769	0.00627150991487554	0.27453715324729	-2.28457668351377
NAGK	0.140039250871043	8.69328260462527	2.88508169730712	0.00628970967372186	0.27453715324729	-2.28689332680594
NDUFA4	-0.251506817331368	12.6304048324246	-2.88486140492542	0.00629333908322578	0.27453715324729	-2.28735450056323
MRPL11	-0.160195838513079	9.30544717284325	-2.88428751417028	0.00630280336230794	0.27453715324729	-2.28855581919682
KAT2A	0.153379499208627	9.76460728819642	2.88301163068423	0.00632389215489094	0.27453715324729	-2.29122609317115
MRPL51	-0.140214281318102	10.1586784876041	-2.88300377609044	0.0063240221855715	0.27453715324729	-2.29124252969935
SH2D2A	-0.583816622808481	2.7785910476078	-2.88275689449163	0.00632811051672114	0.27453715324729	-2.29175914049572
GABARAP	-0.233796548778565	7.11611937253683	-2.88231515234529	0.00633543187650643	0.27453715324729	-2.2926834389462
TBC1D15	0.111493278722374	9.77122565219645	2.88076201271724	0.00636123619825909	0.27453715324729	-2.29593253812119
PCDH12	-0.334152125159132	7.74885684573336	-2.87961436234391	0.00638036662029254	0.27453715324729	-2.29833269084883
SETSIP	-0.540200721810506	3.27786087968962	-2.87934744090181	0.0063848236827689	0.27453715324729	-2.29889083730011
MRPL16	-0.165776853295903	9.3418711467118	-2.87894132217918	0.00639161064271855	0.27453715324729	-2.29973999232086
ZNF415	-0.484306159471375	6.52872487400171	-2.87875855455047	0.00639466720947103	0.27453715324729	-2.3001221181109
MRPL37	-0.147568915847806	10.3100016122814	-2.8764175160971	0.00643393912443653	0.274950110193701	-2.30501540034562
PRADC1	-0.216205789696625	9.83748847133264	-2.8762021883475	0.00643756262444677	0.274950110193701	-2.30546536126027
FLT1	-0.22844672369377	10.9051199145783	-2.87576109425259	0.00644499123282709	0.274950110193701	-2.30638703239749
KDM3A	0.0974887874830515	10.333179050217	2.87365783553361	0.00648052307584715	0.275885125228922	-2.310780636355
DPH2	-0.2380869721172	8.53538067874324	-2.87218803730717	0.00650546186988593	0.27636620404899	-2.31384981459381
RN7SL441P	-0.643335986587373	1.35032283953106	-2.87104679005841	0.00652488772591935	0.276499584584183	-2.31623226729282
TMEM132A	-0.314802009973365	5.97063737220013	-2.8704017493578	0.00653589128581837	0.276499584584183	-2.31757859134769
CARNMT1	-0.160763440243132	9.12646085084161	-2.86595104578871	0.00661228780147237	0.278664464935057	-2.326863053214
PAQR8	-0.290471126365361	5.4617043094256	-2.86471901740504	0.0066335824030582	0.278664464935057	-2.32943159669519
ATP6V0B	-0.173005055142312	9.43525397539723	-2.8643939240392	0.00663921203529021	0.278664464935057	-2.33010924204462
UQCRQ	-0.237676914208588	11.5399946463674	-2.86413212197426	0.00664374889379386	0.278664464935057	-2.33065492492506
CISD3.1	-0.186867630884445	7.95986766771879	-2.86343617972749	0.00665582318538134	0.278664464935057	-2.3321053531243
TIAL1	0.0954109508693666	10.8016582583092	2.8587313075223	0.00673798918580963	0.280703361741417	-2.34190524163035
NDUFB3	-0.237010347168196	10.8885995013856	-2.85838118199248	0.00674414145577847	0.280703361741417	-2.34263413328927
PAAF1	0.150451107112799	8.73162867151365	2.85797070704539	0.00675136083384873	0.280703361741417	-2.34348859103054
EFCC1	-0.311200660376548	5.66115982328935	-2.85644681656453	0.00677822591062523	0.280703361741417	-2.34666011462775
SLC10A6	0.490033535471825	4.13430068410898	2.85638784117327	0.00677926760478785	0.280703361741417	-2.34678283355429
PKD1P6	0.233362191778413	8.98505341013765	2.85591439601826	0.00678763557309981	0.280703361741417	-2.347767945687
UQCR11	-0.216240330556831	9.13822854125528	-2.85370967056947	0.00682673029932598	0.281745138056093	-2.35235407242837
GJA4	-0.304416690741411	6.9176355080597	-2.85205146577821	0.00685627222030382	0.282031142035608	-2.3558019354017
SCARNA11	-0.540630579054461	2.81919444926763	-2.85175895067019	0.00686149590522871	0.282031142035608	-2.35641002740482
FAM171A1	-0.273991489372898	7.20497312133753	-2.84932307658635	0.00690513965009405	0.282994355434779	-2.36147233630059
CHCHD4	-0.182693940411532	8.19807998847291	-2.84834310609372	0.00692277074560697	0.282994355434779	-2.36350819402086
MDH1	-0.331684284929496	12.9763515170212	-2.84811804114961	0.00692682591273443	0.282994355434779	-2.36397569874462
ETFRF1	-0.177567616359113	9.82780119347544	-2.84672334063419	0.00695200471316944	0.28323545432799	-2.36687226469293
LGR4.AS1	0.614342126327943	1.06544735963776	2.84563248707217	0.00697175753144471	0.28323545432799	-2.369137183762
IDI2.AS1	-0.504525708855083	6.10651345570048	-2.8451034811402	0.0069813554199508	0.28323545432799	-2.37023535730171
DYNLL2	-0.116676171469143	11.7165678522276	-2.84456149405718	0.00699120159919826	0.28323545432799	-2.371360348765
USP15	-0.117427849123235	12.129589882808	-2.84393420331923	0.00700261363098713	0.28323545432799	-2.37266223908872
PTOV1	0.180214945629272	10.4685716878413	2.84062255621757	0.00706314928768345	0.283431543519723	-2.37953236807291
GATAD2B	0.209647189876971	10.1202967961559	2.84058394665661	0.00706385792282729	0.283431543519723	-2.37961243597546
ALKBH6	0.332244538698534	4.37371576292528	2.84017398074467	0.0070713864740476	0.283431543519723	-2.38046257560889
HSFY2	0.714842133441163	2.05479337181371	2.83919517290634	0.00708939139406769	0.283431543519723	-2.38249200848831
CWC27	-0.127679382808504	8.78955563263385	-2.83875561914236	0.00709749076220309	0.283431543519723	-2.38340322708244
AP4S1	-0.130088102878158	8.31166289533271	-2.83853439090626	0.00710157044995737	0.283431543519723	-2.38386181229659
CTSL	-0.162491808338636	9.35284976893008	-2.83750706803985	0.00712054403813925	0.283431543519723	-2.38599106741593
NECAB3	-0.125143477355529	9.96282116820966	-2.83467537396076	0.00717308725122631	0.283431543519723	-2.39185765190031
STX16	0.206586001001728	9.40044284993327	2.83391104718989	0.00718733140962242	0.283431543519723	-2.39344053376652
C1QBP	-0.150789356795872	10.1924073545016	-2.83385616423846	0.0071883552332598	0.283431543519723	-2.39355418344966
MRPS30	-0.156544247022344	11.61683336007	-2.8336864638927	0.0071915217975235	0.283431543519723	-2.39390558437177
KCNT2	0.362776386449724	6.02314123653038	2.83340091145409	0.00719685306421489	0.283431543519723	-2.39449685261033
FLYWCH2	-0.157602653184753	7.96885930306399	-2.83233182254623	0.00721684566995008	0.283431543519723	-2.39671019460859
PHACTR3	0.733195945654722	2.72442248704124	2.83194235063606	0.00722414187412074	0.283431543519723	-2.39751639299997
MRPS36	-0.274767428389065	8.99416400780428	-2.83175632633339	0.00722762919939642	0.283431543519723	-2.39790143514676
CDK8	-0.162302220769805	9.27121305841179	-2.83156311791516	0.00723125286220376	0.283431543519723	-2.39830133081658
CEACAM1	-0.349369883754711	6.20686668349984	-2.82900879159117	0.00727931907831116	0.284764713905207	-2.40358659935364
IAH1	-0.124767025229186	9.22234375763795	-2.82744831059861	0.00730882975568349	0.284841791691019	-2.40681401045153
PRRT3.AS1	-0.296305308987001	6.07679926303853	-2.82686996652031	0.00731979524036821	0.284841791691019	-2.40800987141623
TIGAR	-0.301327496024602	7.66930781324355	-2.82667691068408	0.00732345901455887	0.284841791691019	-2.40840902564731
NDUFB4P12	-0.247798567315032	8.62462025442081	-2.82556271489299	0.00734463737687532	0.284892997045733	-2.41071236153136
ALDH1L2	0.266320620249383	7.21661377023143	2.82512916028488	0.00735289367621981	0.284892997045733	-2.41160848134
U2SURP	0.0999782742424191	11.6442691640404	2.82342134802836	0.00738550013417383	0.284897114044871	-2.41513755436979
EXD3	0.20206436291986	8.36569899589144	2.82301807767768	0.00739321920461679	0.284897114044871	-2.41597069139191
FIS1	-0.119869023532539	10.9719474384403	-2.82248007506852	0.00740352890198319	0.284897114044871	-2.41708206412902
B4GALT3	-0.123122149779656	8.07266919930614	-2.82218250141167	0.00740923702633473	0.284897114044871	-2.41769671722302
NDUFAF3	-0.120027948524706	9.66962862503283	-2.81990247019813	0.00745310921846657	0.285202752562682	-2.4224049033223
SRP68	0.1354970151171	10.1542806285095	2.81855489395646	0.00747915273085918	0.285202752562682	-2.42518649405556
NFRKB	0.125596991216646	9.58793939371653	2.81825587326327	0.00748494313041097	0.285202752562682	-2.42580360401341
RPGRIP1L	0.196963073390138	6.68751553389165	2.81819779117525	0.00748606834734321	0.285202752562682	-2.4259234673833
RPL17P19	0.527851742446704	2.61477591997081	2.81812093781477	0.00748755745969931	0.285202752562682	-2.42608206647025
LARP1BP1	-0.54424858237672	2.74474136953581	-2.81481038947913	0.00755196499810026	0.285650406301354	-2.43291136193751
SLC4A7	-0.380002880636313	10.4541088751608	-2.81360413276297	0.0075755608766069	0.285650406301354	-2.43539849853799
FNBP1L	-0.211645613388544	9.79257307127167	-2.81212082892566	0.00760467016534212	0.285650406301354	-2.43845596125394
FAM174B	0.278282077439866	7.90135504988763	2.8117787430904	0.00761139822256332	0.285650406301354	-2.43916094422826
FUNDC1	-0.182058354590538	6.87074668517606	-2.81147415713023	0.00761739340132309	0.285650406301354	-2.43978860126151
JAZF1	0.187031643296483	7.27401769573998	2.81021812417391	0.00764216238778481	0.285650406301354	-2.44237644866955
TAF1	0.12393045735163	10.7505280900775	2.80996541699411	0.00764715482042916	0.285650406301354	-2.44289702303337
ATP5F1E	-0.194438070361997	11.1878333929933	-2.80994003944254	0.007647656341857	0.285650406301354	-2.44294929893829
UQCC3	-0.198742181248472	7.75865558043878	-2.80925693705024	0.0076611675876895	0.285650406301354	-2.44435632976817
LOC124902718	-0.26974549359527	6.27175580123112	-2.80901490740824	0.00766596007431479	0.285650406301354	-2.44485480308308
TXN2	-0.174034954845196	9.58130456083359	-2.80842107970464	0.00767773041403519	0.285650406301354	-2.44607771065452
ZNF136	0.144931323069282	7.80722060526711	2.80814245003015	0.00768325896224805	0.285650406301354	-2.44665145523914
AIFM1	-0.162530738529183	9.86909316905419	-2.80809336866214	0.00768423321437168	0.285650406301354	-2.4467525182264
ESM1	-0.813872241119294	3.14120789317837	-2.80746782399175	0.00769666017768156	0.285650406301354	-2.44804047518702
IFT140	0.189388391491395	7.15813754444346	2.80404711260742	0.00776494662233346	0.28765791289756	-2.45508034525128
CYCSP3	-0.400665311989412	6.15355723529077	-2.80183510959687	0.00780940352257642	0.287738330072762	-2.45962983090321
FAM136A	-0.263241338597588	8.10924747941106	-2.80112971975402	0.0078236301566093	0.287738330072762	-2.46108015441329
OXA1L	-0.147891573095462	11.1230310832931	-2.80103271946717	0.00782558838736686	0.287738330072762	-2.46127957496953
MYLK.AS1	0.33041625290373	3.47996960911449	2.80068767958592	0.007832557706971	0.287738330072762	-2.46198889925709
PCDHGA9	0.230503928919465	7.84267563831169	2.80036079097316	0.00783916571878913	0.287738330072762	-2.46266085835308
PERM1	-0.254646698476009	12.364167676017	-2.79971111234311	0.00785231427804171	0.287738330072762	-2.46399620614309
TMTC4	-0.178693602888327	8.80900605667405	-2.79785557342126	0.0078899806882964	0.288055775932759	-2.46780901141188
HGFAC	0.611391099416003	2.606040610867	2.79661122398433	0.00791533429207922	0.288055775932759	-2.47036504605156
SPR	-0.16248827378784	8.31731044621669	-2.7961875680802	0.00792398354017367	0.288055775932759	-2.47123512120242
HAS3	-0.321829392236207	5.06043797905605	-2.79594595810365	0.0079289201185633	0.288055775932759	-2.47173128616653
ISOC2	-0.192017436839174	9.57115881613116	-2.79579269625179	0.0079320530482866	0.288055775932759	-2.47204600746977
GTF3C6	-0.135954661084925	9.79112715363327	-2.79458703283766	0.0079567389866897	0.288435346737531	-2.47452144628959
SPTB	0.291503106759356	13.4605007180707	2.79001164957376	0.00805107088129022	0.291333750604402	-2.48390943616856
PNPLA7	0.244071539479823	9.3255181983939	2.78868486639543	0.00807861924227865	0.291809519296853	-2.48662999231834
SLC6A15	0.800671312860217	2.11708791199618	2.78721240781648	0.00810929480506367	0.292396352188274	-2.48964830539436
PGAP1	0.135559369397743	9.05825882193485	2.78587988618234	0.00813714830523364	0.29287952621182	-2.49237890807045
GAREM2	0.253012542350167	6.57194548588013	2.78345657335571	0.00818803031873048	0.293978546044686	-2.4973426605217
KATNIP	0.179424265392931	7.62263967389878	2.783045182934	0.00819669751851794	0.293978546044686	-2.49818505610952
HSD17B7	0.276625450635482	6.00628139864557	2.78092665402479	0.00824146588655551	0.294745889041193	-2.50252188565173
SLC25A40	-0.169434864472679	8.2013533292604	-2.78064535188956	0.00824742735842158	0.294745889041193	-2.50309758179887
TMX2	-0.153474320441834	9.15770894305888	-2.77984430959844	0.00826442532254548	0.294745889041193	-2.50473674665277
CHODL	-0.405312924886585	4.32804949589967	-2.77928684847222	0.00827627372998613	0.294745889041193	-2.50587729865934
MOK	0.295234323630901	6.55422934616762	2.77662857889789	0.00833299042653789	0.295442883206283	-2.51131407582148
PARK7	-0.116934621616929	11.2832130813393	-2.77549933572721	0.00835719291979485	0.295442883206283	-2.51362264924827
KAT7	0.105977041169284	10.8105161417301	2.77487735766745	0.00837055131034618	0.295442883206283	-2.5148939405023
LOC124900296	-0.644539823787648	2.13135684391284	-2.77448677649185	0.00837895005582316	0.295442883206283	-2.51569217670563
PCDHGA11	0.207899776385341	8.18317843149569	2.77378558652459	0.00839404751360305	0.295442883206283	-2.51712503090579
LY6K	-0.685359627063021	5.46584518405985	-2.77364409418969	0.00839709707255532	0.295442883206283	-2.51741413728757
ADAMTSL3	-0.238959000475186	8.9086901533072	-2.77350852927198	0.00840001984351681	0.295442883206283	-2.51769112367015
C2CD4A	-0.69341439667416	1.32803297516244	-2.77262661655977	0.00841905688879311	0.295442883206283	-2.51949284044614
MTCO3P11	0.334200549627091	4.88242509599651	2.7722563185092	0.0084270621048772	0.295442883206283	-2.52024923877654
NDUFV1	-0.210245796353668	12.1681782584004	-2.76972482169387	0.00848197827951803	0.296798398012276	-2.5254185564749
GTF2IRD1	0.24541317417064	10.4435296972635	2.76912589935104	0.0084950192877576	0.296798398012276	-2.52664112053282
TBRG4	-0.168273178360032	10.1900249502646	-2.76750216510584	0.00853046832754015	0.297344894542644	-2.52995476629002
SPRY4	-0.265777626600963	7.75226613782599	-2.76706625729145	0.00854000832134915	0.297344894542644	-2.53084413899953
PYROXD2	-0.363008442732911	7.76889159950103	-2.76618647720382	0.00855929277081135	0.297505160733656	-2.53263886469881
GPATCH2	0.12199195354146	8.38615464718411	2.76498467113915	0.0085857012018064	0.297912070468159	-2.53508993146542
LRRC49	0.207960017463224	6.52285918244207	2.7633554120336	0.00862162317065302	0.298148386101348	-2.53841170805582
RNU6.431P	0.577254814108127	2.0149226473586	2.76257695338114	0.00863883583196813	0.298148386101348	-2.5399984131922
TRMT10C	-0.159831857325598	8.93398566818268	-2.76201383570681	0.00865130690632985	0.298148386101348	-2.54114602010637
SIDT1	-0.349911375380494	4.74077557570913	-2.76201123509436	0.00865136453945878	0.298148386101348	-2.54115131968704
COX6B1	-0.232893389230158	11.7939243369034	-2.75963177962956	0.00870424600143537	0.298672529624408	-2.54599889918821
PPDPF	0.364892567515568	8.68280802382678	2.75926260280423	0.00871247746846287	0.298672529624408	-2.5467507729676
SPAG7	-0.163183535419225	10.7639029260859	-2.75903752088373	0.00871749961993543	0.298672529624408	-2.54720914859077
PDXDC1	-0.106294178316512	10.7259833380327	-2.757992733045	0.00874084667190381	0.298672529624408	-2.54933653175562
LOC124900586	-0.106294178316512	10.7259833380327	-2.757992733045	0.00874084667190381	0.298672529624408	-2.54933653175562
WDR12	-0.133391286210408	9.38006738458972	-2.75736026828811	0.00875500802392906	0.298672529624408	-2.55062410013547
MANBAL	0.12305716626376	7.14835711608756	2.75605065233622	0.00878439894886103	0.299171529915496	-2.55328961444831
MIR4458HG	-0.264710903752412	8.08891941248178	-2.75377060909528	0.00883578696864403	0.299311539805835	-2.55792836309127
TPI1	-0.202496365160307	13.5491896612065	-2.75310877151459	0.00885075568865456	0.299311539805835	-2.5592744158244
ANKRD18B	1.08202940119863	4.36647065423559	2.75289914616485	0.00885550166584153	0.299311539805835	-2.55970071141615
PARD6G	0.296612329049363	5.85637137506336	2.75225480682413	0.00887010446506213	0.299311539805835	-2.56101091547889
HPCAL1	-0.188156567629855	7.50615793182556	-2.75221844565622	0.00887092919092746	0.299311539805835	-2.56108484672644
TAFAZZIN	-0.116061917362057	9.18011561060709	-2.75194500083403	0.00887713360754573	0.299311539805835	-2.56164080781869
ECSIT	-0.223747883297522	10.0082606108994	-2.74874352446979	0.00895007440744563	0.300588476800688	-2.56814735869622
THAP1	-0.137069205414358	8.15691780470384	-2.74778071133097	0.00897211905386861	0.300588476800688	-2.57010319984071
DDX59.AS1	0.630559046676334	1.29773051874947	2.74748467266364	0.00897890728658144	0.300588476800688	-2.57070447986565
LOC124904152	-0.561354504532336	2.15535254251968	-2.74730940663155	0.00898292841851765	0.300588476800688	-2.57106044085758
NOVA1	0.289967627307309	8.78314924961216	2.74703734004254	0.00898917375351444	0.300588476800688	-2.57161297279205
IMMP2L	0.14037284097264	8.60168241114724	2.74544654486623	0.00902577134427835	0.300828148313627	-2.57484297464841
RBFOX2	0.144285701777203	12.6971478242984	2.74540288033573	0.00902677782787331	0.300828148313627	-2.57493161573633
ARPC5L	-0.176125605006522	8.79254098598294	-2.74406051640879	0.00905777060194332	0.300828148313627	-2.57765624102796
RSPO3	-0.312176038867237	9.93190256216307	-2.74357024479922	0.00906911465260639	0.300828148313627	-2.57865114452229
WLS	0.161972495572483	8.49202059608709	2.74163110189492	0.00911411223099382	0.300828148313627	-2.58258511924432
CLBA1	0.307302512845431	5.10419436126554	2.74005469153159	0.0091508449599268	0.300828148313627	-2.58578190581692
NOC4L	0.179819892523891	7.19574318799678	2.73962055027174	0.00916098516001411	0.300828148313627	-2.58666209064167
VDAC3	-0.15497970299316	12.8368002176674	-2.73952025994766	0.00916332911189859	0.300828148313627	-2.58686540818024
EMC8	-0.108948223038544	8.41100925905992	-2.73935953226149	0.00916708674411753	0.300828148313627	-2.58719123986165
MAP1LC3A	-0.20349816661796	8.2661435080391	-2.73853640830335	0.00918635283568292	0.300828148313627	-2.58885970879064
KIAA1328	0.12139789294633	8.32654291833645	2.73812523848496	0.00919599074188417	0.300828148313627	-2.58969302857003
CASC18	0.681664203619985	1.27909044639419	2.73754631738203	0.00920957664970305	0.300828148313627	-2.59086619533822
SEL1L3	-0.266546157240987	7.02604384708434	-2.73670819972189	0.00922927822592831	0.300828148313627	-2.5925643359225
ZBTB43	-0.117057874656767	11.0011307843916	-2.73630917743369	0.00923867172495239	0.300828148313627	-2.59337269284074
SCIMP	-0.503354460709517	3.07806415299901	-2.73619467829243	0.00924136881670166	0.300828148313627	-2.59360463634953
CCNG2	0.225953239803154	8.59999955269024	2.73605409813052	0.00924468125879347	0.300828148313627	-2.59388940430028
C6orf136	-0.153298038341479	8.13224191850061	-2.735883019974	0.00924871379783803	0.300828148313627	-2.59423593829273
NDUFA8	-0.25097538212184	10.0176376995221	-2.73507643401379	0.00926774805205444	0.300964177126332	-2.59586956337019
KCNJ3	0.688549669236929	5.17855308313057	2.73313413973869	0.00931373231327571	0.301599344549809	-2.59980214147259
VPS53	0.170811149837002	9.78689166249805	2.73192554036534	0.0093424527114061	0.301599344549809	-2.60224830078899
DBI	-0.22990273277423	9.94980181634589	-2.73191703382765	0.00934265514571072	0.301599344549809	-2.60226551524774
COA6	-0.206251589464785	8.43048023173221	-2.73072872833453	0.00937097378258455	0.301599344549809	-2.6046699212968
CYP21A2.2	0.548674587698959	1.21657040342911	2.72874507903983	0.00941842344530977	0.301599344549809	-2.60868212749008
FH	-0.203257923806305	11.3702341820811	-2.72766510607738	0.00944435022473091	0.301599344549809	-2.61086573824975
CCPG1	0.153940357862043	8.9568722390407	2.72729362031511	0.00945328369700253	0.301599344549809	-2.61161672200494
RAD54L2	0.138373083706659	9.87627337978241	2.72632146932029	0.00947669896652732	0.301599344549809	-2.61358168138841
HOXB2	-0.345820858521183	6.28080545564164	-2.72615942602482	0.00948060716353842	0.301599344549809	-2.61390916763135
DENND2A	-0.190556884358022	8.00640295944011	-2.72605403782537	0.00948314974055764	0.301599344549809	-2.61412214837168
NDUFB9	-0.184620420135341	12.013824362739	-2.72574160175291	0.00949069122705397	0.301599344549809	-2.61475352455288
COL9A2	-0.495213524653775	3.22606463637361	-2.72479075051296	0.00951367674689775	0.301599344549809	-2.61667473575226
NFE2L1.DT	0.268528349049084	5.56263917952432	2.72459726020374	0.0095183604125381	0.301599344549809	-2.6170656336273
NREP	-0.21849253182465	10.7129911983682	-2.72449020348413	0.00952095276602777	0.301599344549809	-2.61728190680897
LOC124906525	-0.21849253182465	10.7129911983682	-2.72449020348413	0.00952095276602777	0.301599344549809	-2.61728190680897
SLC25A45	0.218699878985325	8.09982210951273	2.72430482633569	0.00952544317567499	0.301599344549809	-2.617656387987
HOOK1	0.537445793974913	4.90568927845112	2.72244583036354	0.00957058231978582	0.302555819232667	-2.62141085028067
FOXJ2	0.209362465646619	9.61378501749794	2.72121286744095	0.00960062954586577	0.302802807108138	-2.62390005798824
GRSF1	-0.145528975595056	12.301424415969	-2.72086125992445	0.00960921417832629	0.302802807108138	-2.62460977977995
COQ3	-0.244671363396694	8.2806795647295	-2.72028807911814	0.00962322383426968	0.302802807108138	-2.62576662233406
PLGRKT	-0.193647787029938	8.60114980293458	-2.71802726016447	0.00967866711540961	0.304075209963814	-2.63032807445979
MIRLET7A2	0.601276316101887	1.30249592330536	2.71707513874098	0.00970210480623558	0.304299783354846	-2.6322483555564
SLC25A51P2	-0.579702379242127	1.34753156301262	-2.7157028965717	0.00973597667463728	0.304299783354846	-2.63501519420085
ANKRD11	0.20564641136836	10.6561357870801	2.71543928254863	0.00974249612669584	0.304299783354846	-2.63554661371181
IGLC3	0.977853199609537	2.42279459019112	2.71530242607555	0.00974588232319853	0.304299783354846	-2.63582248959523
NDUFS7	-0.185525792359682	11.6338003914428	-2.71163916639194	0.00983692670842192	0.306629438052655	-2.64320357979062
COX5B	-0.200486769631285	12.6584259935194	-2.7100936373851	0.00987557370782264	0.306629438052655	-2.64631573682399
GSE1	0.177735129205326	10.4623212950286	2.7097860991816	0.00988328063574638	0.306629438052655	-2.64693487528347
ZNF862	0.197646214441736	8.36045252082764	2.70910773566441	0.00990030013550421	0.306629438052655	-2.64830040225545
LVRN	0.37068154584199	6.91140811476254	2.70897388928696	0.00990366141359453	0.306629438052655	-2.64856980528077
PITPNB	0.118113108044923	8.9019096356367	2.70819193846343	0.00992331960522644	0.306629438052655	-2.65014352710688
NEDD4L	0.161100814535166	10.4170414850559	2.70806886825818	0.00992641686550246	0.306629438052655	-2.65039118642649
TRBV26	-0.829361219695269	1.60300728287638	-2.70430758897614	0.0100215076356583	0.308092502805233	-2.65795666422764
MIR3666	0.631292083602831	1.30495462745533	2.7042157163515	0.0100238408120141	0.308092502805233	-2.6581413729171
CEP70	-0.159874333858449	9.32636672684788	-2.70413982783528	0.0100257684381874	0.308092502805233	-2.65829394271398
PHACTR2	-0.213712539006728	10.8126603438881	-2.70349057624294	0.010042273932732	0.308092502805233	-2.65959911526408
EIF2B3	-0.116919950837056	10.2570543760173	-2.70260457261272	0.01006483873875	0.308092502805233	-2.66137989733556
SOX5	0.273812963209813	7.01014493298869	2.70259809855691	0.0100650037927884	0.308092502805233	-2.66139290817748
TTC31	0.161718025028349	7.99799437234364	2.70152309084969	0.0100924454975555	0.308466539309902	-2.66355306059959
ENPP5	-0.377872389105967	8.91740766389847	-2.70087503292589	0.0101090218474969	0.308499884503818	-2.66485501913675
FXYD6	-0.214875010001656	7.85536220152907	-2.70029090321379	0.0101239845635136	0.308499884503818	-2.66602837188701
AP4M1	0.146512348308624	7.26846754327014	2.69960705345017	0.0101415276495073	0.308570444879302	-2.66740182576184
CISD1	-0.210096957704769	10.4931816135074	-2.69883382941065	0.0101613973228288	0.308711477286061	-2.66895450925998
CARD11	-0.54362072698042	3.46097445572225	-2.6978261440983	0.010187345969716	0.308985119175824	-2.67097757423561
SLC35F6	0.135573320356951	8.69296178906359	2.69620066627448	0.010229332284805	0.308985119175824	-2.67423991106493
HOXD3	-0.28616490327685	5.20161883341341	-2.69597217142552	0.0102352471361729	0.308985119175824	-2.67469839859342
PHF8	0.109114084509129	9.13955864990063	2.69594585913814	0.0102359284627413	0.308985119175824	-2.67475119403529
CA2	-0.250182335615184	9.47398866173705	-2.6955322347702	0.0102466442995536	0.308985119175824	-2.67558108492513
GTF3A	-0.123473212121304	11.1605440794028	-2.69392054047792	0.0102884976672957	0.30978620613682	-2.67881398192868
CRTC3.AS1	0.599059563281579	1.78666930927545	2.69309648443709	0.010309958163239	0.309971798545809	-2.6804664716258
AIMP2	-0.158963749270105	10.3723906238592	-2.69203968887299	0.0103375402898048	0.310040573278346	-2.68258519716656
CDK6	-0.243478103596722	9.18598031310874	-2.69183670907835	0.0103428458120885	0.310040573278346	-2.6829920812105
LINC01460	-0.773750357316632	3.48249605394168	-2.69024199918305	0.0103846161925669	0.31016278469011	-2.68618807173967
HINT2	-0.163190168152378	8.80055824815073	-2.69009252482316	0.0103885393622315	0.31016278469011	-2.68648757337128
ZNF532	0.139352821284026	11.7880587371681	2.68992868910547	0.0103928410385208	0.31016278469011	-2.68681583843933
COQ9	-0.149366293165361	11.4732946592209	-2.68879021133514	0.0104227784052026	0.310510900745802	-2.68909656075834
PILRA	0.327098150657764	4.82218479976977	2.68790018714723	0.0104462378802209	0.310510900745802	-2.69087911740769
COL9A1	-0.724529652929467	1.94960084903445	-2.68719480662911	0.0104648650912438	0.310510900745802	-2.69229159417114
LAP3P2	-0.343046614329619	4.93137472201082	-2.68693025130116	0.0104718591930147	0.310510900745802	-2.69282128623608
RPA1	0.145541123068913	10.4661350858467	2.68637391422216	0.0104865812687945	0.310510900745802	-2.69393507253177
ZNF436	0.228599046123996	9.42119674155073	2.68600156357618	0.0104964452729409	0.310510900745802	-2.69468043447027
CCNP	0.555134009695171	1.97195904623476	2.68394871570613	0.0105509815691095	0.311256136991549	-2.6987885669279
TAS2R4	0.311462715015754	6.33420146022624	2.68178609718083	0.0106087168584724	0.311256136991549	-2.70311416182295
RPS3AP32	0.701199283686565	1.68531901190027	2.68164672238076	0.0106124477216122	0.311256136991549	-2.70339285668292
RPP14	-0.180630659945344	10.5960493705611	-2.68093042211019	0.0106316411614637	0.311256136991549	-2.70482502719182
NDUFA5	-0.177796511417769	11.8345031139359	-2.68073678934108	0.0106368350962339	0.311256136991549	-2.70521213372868
COLEC12	-0.286163268001717	8.83195773935075	-2.68073037940958	0.0106370070739332	0.311256136991549	-2.70522494801697
MRPL41	-0.28701383278522	10.5585698238594	-2.68028524677112	0.0106489562080089	0.311256136991549	-2.70611477737914
PITPNM1	-0.40220710672966	7.23864529739767	-2.67954978813102	0.0106687259928372	0.311256136991549	-2.70758476364984
LEO1	-0.147341692275768	8.12347577002275	-2.67941162931721	0.0106724436017491	0.311256136991549	-2.70786087707713
ZMYM3	0.149158506562255	8.90814362621847	2.67879581292091	0.0106890286732224	0.311256136991549	-2.70909148692084
RPL17P9	-0.656490395019908	2.02482828756334	-2.67821504260527	0.0107046916762963	0.311256136991549	-2.71025189400573
TNPO2	0.13431765347762	9.84839927650344	2.67816813263262	0.0107059577320919	0.311256136991549	-2.71034561523826
CLPP	-0.109618861808062	9.14628462039772	-2.67581932548157	0.010769526744441	0.311444427011344	-2.71503691911102
PRDM11	0.157057984941812	8.02791864747232	2.67456364685801	0.010803653578491	0.311444427011344	-2.71754380195234
URM1	-0.131786631466982	8.74837047480244	-2.67447254458218	0.0108061334335527	0.311444427011344	-2.71772565201659
TRIM50	-0.427697980917094	4.76712702607897	-2.6740134791244	0.0108186374442484	0.311444427011344	-2.71864193518398
SLCO2B1	-0.269837559863696	8.26235847351202	-2.67343220609803	0.010834489289835	0.311444427011344	-2.71980199436576
MMP11	-0.320926286937453	4.21151904737348	-2.67326783144314	0.0108389758209411	0.311444427011344	-2.72013001058106
JAM2	-0.245604778150765	8.57278077360744	-2.67240636561643	0.0108625171751217	0.311444427011344	-2.72184888492186
ADAM17	-0.0935406400841892	9.26845519916002	-2.67076552844076	0.0109074869865468	0.311444427011344	-2.72512183074953
RECQL5	0.152412090740566	8.0030342516456	2.6705789905421	0.0109126102158752	0.311444427011344	-2.72549383114643
RTTN	0.157054447165043	10.0379190411181	2.66955034326974	0.0109409017085492	0.311444427011344	-2.72754489061348
ENTPD8	0.947953691965387	2.00887916677132	2.66933045790563	0.0109469581135027	0.311444427011344	-2.72798326154707
CDK9	0.129323790202939	8.74254789096091	2.66927690789675	0.0109484335343986	0.311444427011344	-2.72809001709157
ITGA4	-0.360397323709016	6.21367089254849	-2.66924830652596	0.0109492216403946	0.311444427011344	-2.72814703527462
KLHDC4	0.172860891243772	8.4304991110184	2.66858183336555	0.0109676010162219	0.311444427011344	-2.72947556793298
TAS2R3	0.298689853614994	5.49677968295254	2.66748634166785	0.010997873288588	0.311444427011344	-2.73165882533245
KAZN	0.243020341716024	6.31806681304673	2.66662430853542	0.0110217484280469	0.311444427011344	-2.73337639997467
FUS	0.18370983325276	10.7502734083083	2.66621932111245	0.0110329815777969	0.311444427011344	-2.73418319966387
SMC5	0.155689712171185	10.7173096364614	2.66564114003991	0.0110490368980622	0.311444427011344	-2.73533488987405
SNORD114.17	-0.616990393794712	2.47217709755741	-2.66540283653799	0.0110556605361789	0.311444427011344	-2.73580952373208
RN7SL398P	-0.335277644606082	5.17017731206046	-2.66445329735304	0.0110820893169057	0.311444427011344	-2.73770046418217
TBC1D22A	0.134516117413003	8.56663091455021	2.66397046489279	0.0110955504496694	0.311444427011344	-2.73866182190642
DNAJC25	-0.231276436427263	7.06315009188538	-2.66365478140776	0.0111043596982509	0.311444427011344	-2.73929031109912
FASTKD1	-0.303560511338286	9.39462652804093	-2.6632250838859	0.011116360905798	0.311444427011344	-2.74014571064568
ZNF268	0.127359446495475	8.52617332571947	2.66049304801939	0.0111929452057657	0.311444427011344	-2.7455822642099
UQCC2	-0.206831657994977	9.55714063862623	-2.66046616790168	0.0111937011178876	0.311444427011344	-2.74563573553405
CFAP97	0.106523178258769	9.01165544738128	2.66039466444079	0.0111957121392037	0.311444427011344	-2.74577797220286
PPATP1	0.592417676847251	2.46681524993045	2.66038611198771	0.0111959526976233	0.311444427011344	-2.74579498481209
CPNE1	0.121507844021174	9.09349386745445	2.66025578486495	0.0111996190524844	0.311444427011344	-2.74605422814961
RAB13	-0.22058285554216	6.96739627912949	-2.65990435355502	0.0112095110127036	0.311444427011344	-2.74675324471906
MED28	0.156289425511245	11.334931179118	2.65961053233848	0.0112177875646447	0.311444427011344	-2.74733762511647
LRRC8C	-0.190388135855589	8.8546869258938	-2.65928333259024	0.0112270109729126	0.311444427011344	-2.7479883421941
MPHOSPH8	0.0990309632157036	9.78678065433974	2.6587190127738	0.0112429349630582	0.311444427011344	-2.74911050742593
DLD	-0.16573297291893	12.2164990353838	-2.65853825559822	0.011248039972889	0.311444427011344	-2.74946991493685
DEGS2	0.817571613516794	2.31117424519598	2.65783771367043	0.0112678451205848	0.311444427011344	-2.75086268209763
L3MBTL1	0.162149559989787	8.11000352973448	2.65772100244289	0.0112711478058928	0.311444427011344	-2.75109469558125
DHRS4	-0.236216102151665	7.52774994376207	-2.65741489458478	0.0112798142607695	0.311444427011344	-2.75170318411899
FOXO1	0.295064173200899	11.0644461431926	2.65692681291506	0.0112936454175661	0.311444427011344	-2.75267330943913
TMEM178B	0.364758167896461	9.06764449734708	2.65669672880501	0.0113001709113654	0.311444427011344	-2.75313059075189
SYNJ2BP	-0.153401230911747	11.4762521835064	-2.6562856381145	0.0113118386439178	0.311444427011344	-2.75394754939973
MDM4	0.10338082733084	11.46188896199	2.65505997542694	0.0113466917841525	0.311560353561257	-2.75638281065042
RNF168	-0.141994088620267	10.2016241799688	-2.65505619999201	0.0113467992957071	0.311560353561257	-2.75639031089757
CHIC1	-0.265017283918171	8.13429579162171	-2.65111508995446	0.0114595419343383	0.314010533529488	-2.76421586511682
HIGD2A	-0.103633488541607	10.579192915191	-2.65085477203805	0.0114670250104531	0.314010533529488	-2.76473248903737
PCGF1	-0.156970345278667	7.45135825595419	-2.64987872429317	0.0114951224848886	0.314140463630373	-2.76666924501225
PCDHGA5	0.24494798668672	7.51498168583274	2.64945832337486	0.0115072440867772	0.314140463630373	-2.76750329529231
OTUD6B.AS1	-0.152520084931375	9.50942542314881	-2.6484316798233	0.0115368952377761	0.314140463630373	-2.76953972875274
AKAP11	0.127957699156413	10.5365221843248	2.64793607037608	0.0115512344195998	0.314140463630373	-2.77052262569737
NCOA4	-0.102314118330836	12.5981617361324	-2.64770151666755	0.0115580263465293	0.314140463630373	-2.77098775243037
ANKMY1	0.176216936980402	8.07849039965485	2.64722450623174	0.0115718503922971	0.314140463630373	-2.77193359413489
KHNYN	0.111464083690956	10.1057297650994	2.64693366774279	0.0115802865343411	0.314140463630373	-2.77251022912368
MOGAT1	-0.562976566221156	4.05053478106712	-2.64634779742649	0.0115972976481908	0.314181336287352	-2.77367168641402
MAML1	0.137106906067995	10.0711020058092	2.64531047319097	0.01162747345763	0.314359965383442	-2.77572771214996
NDUFA12	-0.199313237725342	10.6701092106131	-2.64427702519236	0.0116576083789419	0.314359965383442	-2.77777552687018
LIMCH1	0.171838313743148	13.7997094932347	2.64414091606244	0.0116615826197916	0.314359965383442	-2.7780451927527
ABRACL	-0.32249195664669	4.1173525032648	-2.64369448159364	0.0116746267851948	0.314359965383442	-2.77892962573863
COA7	-0.144002512589504	9.30356447788421	-2.64154914035776	0.0117374981048828	0.314359965383442	-2.78317839564435
EXOC3	0.136800072119708	10.4860201280862	2.64099466210694	0.0117537982395914	0.314359965383442	-2.7842761495585
BTC	0.65722857406222	4.50711104663823	2.6408657654508	0.0117575904301437	0.314359965383442	-2.78453131688335
NDUFAF5	-0.131626499073947	9.73815474883549	-2.64064064376822	0.0117642163001319	0.314359965383442	-2.78497695417725
HEATR5A	-0.125166117034187	9.40341148304836	-2.63960412968021	0.0117947677540645	0.314359965383442	-2.78702845142973
OPA1	-0.130409018315412	11.9402367926691	-2.63959776207954	0.0117949556658055	0.314359965383442	-2.78704105271756
NDUFB7	-0.153774755500757	10.9942697064774	-2.63937981539181	0.0118013890655423	0.314359965383442	-2.787472350478
DYNC2H1	0.164298425904924	8.88369498479876	2.63844308411238	0.0118290764974148	0.314359965383442	-2.7893257934585
FAM241A	-0.210896109394583	8.05851308688394	-2.63760378891195	0.0118539347264759	0.314359965383442	-2.79098607762054
MINDY2	-0.123021253480099	9.98358646255333	-2.63746172474433	0.0118581471343456	0.314359965383442	-2.79126707280504
FAAP20	0.127938383007391	7.47426505039916	2.6369417733607	0.0118735761940038	0.314359965383442	-2.79229542305231
STAG1	0.111707758680161	11.0563555485678	2.63620828710525	0.0118953731091555	0.314359965383442	-2.79374587084021
IFT122	0.200748850607817	7.40600282936714	2.63604302333811	0.0119002893106718	0.314359965383442	-2.79407263833628
PCDHGB9P	0.221248868043368	7.43028184617045	2.63556920923749	0.0119143945116447	0.314359965383442	-2.79500941138673
CIAPIN1	-0.148045508622815	8.77754092025772	-2.63546798182103	0.0119174099931678	0.314359965383442	-2.79520953265455
SIN3A	0.15363642480742	9.75817195618251	2.63485770436676	0.0119356045402694	0.314359965383442	-2.79641591136032
AMDHD2	0.132846435760494	7.34109713811007	2.63457467798776	0.0119440512378107	0.314359965383442	-2.79697532697038
SSH2	0.167565474529441	12.3589483197817	2.63453679437474	0.0119451822614119	0.314359965383442	-2.79705020278649
DIMT1	-0.13861047212766	7.99942043877824	-2.63329305131699	0.0119823692507543	0.31492961153993	-2.7995080279093
LOC100422627	-0.367651530049719	5.89206499432215	-2.62955537066923	0.0120947649983277	0.317111114570119	-2.80688962982536
ATP6V0A2	0.0976146146723593	9.25889416416366	2.62907980404127	0.0121091350884224	0.317111114570119	-2.80782833565941
SON	0.101252195913906	13.0800705347962	2.62874826009467	0.0121191625652961	0.317111114570119	-2.80848269316712
ECE2	-0.340438334282353	4.53796947363847	-2.62845737768393	0.0121279665313779	0.317111114570119	-2.80905675329602
MDM2	0.175498184773693	11.7069285394646	2.6269256724407	0.0121744228578815	0.317915598958905	-2.81207889851643
CERS3	0.86425136212196	3.17834898386507	2.62628850146166	0.0121937962828298	0.31801169610716	-2.81333573068664
PPP1CA	-0.0835612860013821	10.0755128291793	-2.62539573816448	0.0122209887786676	0.31801529591675	-2.81509638359093
ATP5F1A	-0.267498954609126	14.3566412247281	-2.62525365725238	0.0122253215317385	0.31801529591675	-2.81537655021384
AGBL5	0.125153289213637	7.51406451320037	2.62409938185334	0.0122605735066327	0.318244347341019	-2.8176522709083
RPS10P6	0.593684446789298	2.47064768912165	2.62393711498307	0.0122655366794974	0.318244347341019	-2.81797213618936
VAMP2	0.19368692510661	8.43790069517556	2.62270909964895	0.0123031572772801	0.318812249446041	-2.82039241091988
GEMIN8	0.143560246833513	6.82465975461314	2.62118354190571	0.0123500409118569	0.319618427889997	-2.82339805926905
LOC101929566	-0.469139013970586	1.32319350575552	-2.6194664727526	0.0124030065119199	0.319765583625572	-2.82677963308213
CCDC57	0.192566398129498	8.23930458318442	2.61939807684598	0.0124051206048293	0.319765583625572	-2.82691430060316
BICRA	0.283110880870301	7.15833091380852	2.61939023501371	0.0124053630142106	0.319765583625572	-2.82692974056076
RPS26P21	-0.427025595282683	4.10186130061941	-2.61872613118784	0.0124259078210551	0.319765583625572	-2.82823719784925
SLC25A5	-0.168782906191934	8.30831525661065	-2.61747269824467	0.0124647694260734	0.319765583625572	-2.8307042988049
LRRN3	0.484939967439229	4.95031600189788	2.61734105564913	0.0124688573657695	0.319765583625572	-2.83096336208234
DDX1	-0.0747125717548798	11.6038254567047	-2.61723679917557	0.0124720957496668	0.319765583625572	-2.83116852526805
H4C3	-0.178304759421628	9.32121019753676	-2.61641186581707	0.0124977468531116	0.319765583625572	-2.83279169519453
H4C15.1	-0.178304759421628	9.32121019753676	-2.61641186581707	0.0124977468531116	0.319765583625572	-2.83279169519453
SYNPO2L	0.305088805582693	12.4072461183994	2.61534708980062	0.0125309274761884	0.319799359473764	-2.8348862852619
LOC124901882	-0.401021309406717	3.23280371740544	-2.61450883948115	0.0125571060146575	0.319799359473764	-2.83653486273034
EVA1B	-0.238740666286652	5.66692158694569	-2.6137392033355	0.0125811859728248	0.319799359473764	-2.83804818767923
APLNR	-0.343160573087871	8.1686206484868	-2.61254609784627	0.0126185990830579	0.319799359473764	-2.84039358806865
MTRES1	-0.15659667632778	8.50118742612539	-2.61245646621656	0.012621413853403	0.319799359473764	-2.84056975664257
DESI2	-0.14747619814071	10.2051706274229	-2.61245392486901	0.0126214936696847	0.319799359473764	-2.84057475153461
TCAF2	0.446568445463001	4.00772035384817	2.61237742402332	0.0126238965542192	0.319799359473764	-2.84072510862112
GPC3	0.456428607550979	6.3175193231265	2.610847678484	0.0126720340298701	0.319799359473764	-2.84373110110509
FSCN2	0.604936041762112	2.18247302619839	2.61057028088205	0.0126807811158077	0.319799359473764	-2.84427606941411
NUMA1	0.178628024204025	12.298619846817	2.61020786336879	0.0126922174625939	0.319799359473764	-2.84498800753292
ZKSCAN8P1	0.307130938191499	7.26142443249242	2.60954966975401	0.0127130114678472	0.319799359473764	-2.84628080391963
ZNF559.ZNF177.1	0.410022480112726	3.32877345706212	2.60929963276988	0.0127209189681059	0.319799359473764	-2.84677185913484
KLHL31	-0.176771465314575	14.0206511844439	-2.60879763291942	0.0127368085166038	0.319799359473764	-2.84775765712174
PTPN4	-0.151427926762356	11.4592472939387	-2.60862450700637	0.0127422926099662	0.319799359473764	-2.84809760234183
TSNAX.DISC1	0.560362048846357	1.34295946843784	2.6083428178655	0.0127512202857348	0.319799359473764	-2.84865068713075
PCDHGB3	0.233240736662547	7.42665859978078	2.60833168144164	0.0127515733544612	0.319799359473764	-2.84867255221227
PKD1	0.216729069193606	12.4383120281117	2.60763903868041	0.0127735505257238	0.319954546172146	-2.85003235384819
SERP2	-0.445064818391323	3.76407121231456	-2.60678694672983	0.0128006346490847	0.320237111764263	-2.85170485679615
SF3B5	-0.14594776885084	9.02243649068375	-2.60545119544719	0.0128431982501289	0.320352030959516	-2.85432596157915
ABCB7	-0.121411056168959	9.69038560829376	-2.60490152264882	0.0128607512397552	0.320352030959516	-2.85540430756472
ARMH1	-0.396218099218321	2.37066045675547	-2.60470972117493	0.0128668813191101	0.320352030959516	-2.85578054720079
ZNF181	-0.144948767012506	9.63392444366583	-2.604660216965	0.0128684639360958	0.320352030959516	-2.8558776521363
USP7.AS1	0.711964144778181	1.4682151039681	2.60333548728454	0.0129108811147914	0.320683654369691	-2.85847571645799
ARMCX4	0.222444101137146	8.80929637656376	2.60325583129473	0.0129134357464305	0.320683654369691	-2.85863190990943
DUSP23	-0.226562631724994	6.91108537081408	-2.60248155289271	0.0129382916676268	0.320907640578691	-2.86014998734943
UPF3A	0.0870597812302982	9.76329893647638	2.60005096528537	0.0130166041283205	0.321953907096389	-2.86491352136898
NDUFAF4	-0.190474534564741	9.39136743961109	-2.599652199351	0.013029493660108	0.321953907096389	-2.86569474982396
RPL7AP43	0.36376192441783	3.99194310920376	2.5995229253669	0.0130336747685315	0.321953907096389	-2.86594799526239
LRFN5	-0.459734190653512	4.35569021949131	-2.59920302090492	0.0130440267334255	0.321953907096389	-2.8665746461975
PDE6G	-0.636200339112013	1.63034976278279	-2.59694963923683	0.0131171592122845	0.323197913269678	-2.87098726336051
NPNT	0.499067623157393	7.44983747791725	2.59666798380809	0.0131263266196676	0.323197913269678	-2.87153862652497
PITRM1.AS1	-0.393950432584409	3.21667038723343	-2.59577427913892	0.0131554541338144	0.323304558181488	-2.87328786016454
COMMD6	-0.194922706735722	7.81489047832849	-2.59511138058464	0.0131770975423334	0.323304558181488	-2.87458508019327
PITPNA.AS1	-0.193305025873204	6.88058826435436	-2.59492746118747	0.0131831082344902	0.323304558181488	-2.87494495101801
FIBIN	0.39544095154069	6.91995088857744	2.59457982055636	0.0131944763924245	0.323304558181488	-2.87562512470808
MLEC	-0.143137367754361	11.8670073517924	-2.59373563445024	0.0132221194803716	0.323590614915761	-2.87727655653717
OST4	-0.127110644181226	9.87542995526605	-2.59272975068469	0.0132551267715809	0.323686727574422	-2.87924383766384
MEF2C.AS1	-0.399743861562163	8.6815757806109	-2.59220695558693	0.0132723117240529	0.323686727574422	-2.88026610455559
NR2C2	0.0832558632187386	10.7632893338556	2.59215662711809	0.0132739671641504	0.323686727574422	-2.88036450890919
ZNF799	-0.175551165572275	6.6679406133996	-2.59107294542984	0.0133096583821255	0.323825372421073	-2.88248305836333
SOX17	-0.347599070734774	6.15974094182135	-2.59101366092334	0.0133116134636179	0.323825372421073	-2.88259893978981
USP36	0.186022078805578	9.3854531425791	2.59012139560953	0.0133410703816774	0.324152818002772	-2.88434280583687
MRPS11	-0.121955100697303	9.15682661428842	-2.58933001825072	0.0133672466422719	0.324310143144036	-2.88588915658578
MIR2355	0.481261248570406	3.02638439579831	2.58895842939293	0.0133795538723063	0.324310143144036	-2.88661513149105
CWF19L1	0.0961191784513371	8.68232678344677	2.58772953499519	0.0134203295961615	0.324909867307786	-2.88901553001658
H2AC16	-0.656708456523302	1.49616290618671	-2.58586116868245	0.0134825419163851	0.325761418963857	-2.89266354180588
MRPL12	-0.271117925151068	6.94681594295631	-2.58570797925073	0.0134876544863145	0.325761418963857	-2.89296256781705
MIR3135A	-0.534586316710077	1.8817704853275	-2.58470772595518	0.0135210808322449	0.326179978553107	-2.8949147711093
ZNF568	0.232842285024928	8.44738432132368	2.58414214404243	0.0135400149822449	0.326248351486577	-2.89601839763699
NTN1	0.303727058480368	6.64144722296899	2.58309293181118	0.0135752041584797	0.326707763738045	-2.89806530746935
TACO1	-0.170812222076925	9.16734248659891	-2.58219167311748	0.0136054980939446	0.326847713505772	-2.89982312805646
INKA2.AS1	-0.557576861393407	3.86065139988732	-2.5818040218837	0.0136185472347972	0.326847713505772	-2.90057907850373
CARD14	0.710336132324432	2.62132894197398	2.58131650134981	0.0136349744701791	0.326847713505772	-2.90152967352648
HROB	0.634591399580563	2.75898176144686	2.58061848078448	0.0136585262274937	0.326847713505772	-2.90289050302763
ME2	-0.196615727284836	10.2567851039307	-2.5805254886767	0.0136616666669655	0.326847713505772	-2.90307177755736
PLBD1.AS1	-0.26302158026277	6.25742521345124	-2.57860710258254	0.013726600390274	0.327677965127787	-2.90681040959652
MYOM2	0.335375453141404	14.4184097517374	2.57854489755732	0.0137287106392366	0.327677965127787	-2.90693160603755
MTARC2	-0.207779579176561	8.78784424032952	-2.57803163473413	0.0137461339656261	0.327707833740526	-2.90793154054276
TMEM230	-0.12292431004118	10.234812832514	-2.57750595609265	0.0137639997667773	0.327748168359548	-2.90895552441627
ATF6B.1	0.143727548600582	8.32518023254899	2.57435682512012	0.0138714729639042	0.329919633967788	-2.91508685540905
PRPH	0.664858443472299	1.99587421547237	2.57295324338586	0.0139196215230145	0.330676682933606	-2.91781798804519
YARS2	-0.117549929040582	8.17717040468939	-2.57135653658816	0.0139745811915018	0.331028308900088	-2.92092368704007
SMPD2	0.230945119629511	5.25148158733466	2.57066957577327	0.0139982879247764	0.331028308900088	-2.92225947017752
TIMM8A	-0.278015350648291	6.87306188296506	-2.57063423801835	0.0139995084117435	0.331028308900088	-2.92232817729746
KRT10.AS1	-0.199468753933248	6.83018556598091	-2.57040378598462	0.0140074701000888	0.331028308900088	-2.92277622903959
DOK7	-0.200841999037372	8.63131913924483	-2.56962290813957	0.0140344788215162	0.331028308900088	-2.92429423337302
FAM98A	-0.126397044450787	9.90816395327804	-2.56786199576504	0.0140955597735235	0.331028308900088	-2.92771625306778
RASGRP3.AS1	-0.126397044450787	9.90816395327804	-2.56786199576504	0.0140955597735235	0.331028308900088	-2.92771625306778
ATP13A1	0.139903657142433	8.44648436584552	2.56708727217524	0.0141225097317863	0.331028308900088	-2.92922128813587
RALB	-0.155453575216677	8.5913494253286	-2.56596091997504	0.0141617758143495	0.331028308900088	-2.93140887499728
OTUD5	0.116125637841046	9.12357666157324	2.56593319625296	0.0141627435582823	0.331028308900088	-2.93146271146825
NBPF14	0.195930270054298	7.45475740933837	2.56389541915595	0.0142340416803353	0.331028308900088	-2.93541877660824
RXRG	-0.233245905784035	9.25160210493642	-2.56358831004168	0.0142448153214369	0.331028308900088	-2.93601480244408
FUNDC2	-0.107328068776072	11.6781551436001	-2.56356494361628	0.0142456353404701	0.331028308900088	-2.93606014914644
NCEH1	-0.336699960350037	8.35921641039772	-2.56337617061188	0.0142522617068368	0.331028308900088	-2.93642648645849
NT5C2	0.151596007214994	12.158129494807	2.5633290525349	0.0142539160996679	0.331028308900088	-2.9365179220537
BAHD1	0.174262895463651	7.85181308863365	2.56323042161081	0.0142573797621394	0.331028308900088	-2.93670931788837
NLGN1	0.352626092497228	4.92347826539185	2.56322327881623	0.0142576306284962	0.331028308900088	-2.93672317847061
PLAC8L1	0.400684545345958	3.48819434722041	2.56306889188198	0.0142630539320323	0.331028308900088	-2.93702275969521
PLAGL2	0.321810295224658	8.42836523942514	2.56242549564606	0.0142856754937004	0.331028308900088	-2.93827111093549
ZNF169	-0.283580939695922	6.9613248030485	-2.56222589068856	0.0142927001992152	0.331028308900088	-2.93865835184458
GLRX2	-0.252745423443765	7.76433223287968	-2.56145775350412	0.0143197627926173	0.331028308900088	-2.94014837543716
CEBPZ	-0.129182575342869	10.2840598020122	-2.56094242343813	0.0143379449046604	0.331028308900088	-2.94114783708611
CTSK	0.247476740330343	7.99937427636782	2.56067047037744	0.014347548593919	0.331028308900088	-2.94167522403402
CPLX4	0.604294024257129	1.24313675467922	2.56059608898651	0.0143501763069173	0.331028308900088	-2.94181946207731
PPP1R12B	0.0925538442954679	13.9923006167433	2.56042506869476	0.0143562197073299	0.331028308900088	-2.94215108845551
SIPA1	-0.186573668553197	7.8768448566849	-2.5597227443032	0.0143810624114511	0.331028308900088	-2.94351281210255
C2CD3	0.130152956305343	9.05668999101741	2.55963893099173	0.0143840296926839	0.331028308900088	-2.94367529925633
CTAGE12P	-0.381879451155262	3.7984116245384	-2.55941882377659	0.0143918249181296	0.331028308900088	-2.9441019994437
ATP5PB	-0.212105139620924	12.0859214762425	-2.55826132745039	0.014432881994003	0.331046943409926	-2.94634551420497
SEC11C	-0.180684445774167	7.08123830999413	-2.55816349016832	0.0144363572486362	0.331046943409926	-2.94653511556568
RNF8	-0.142283673500541	8.24218061019507	-2.55801466269128	0.0144416451823122	0.331046943409926	-2.94682352269439
CD2BP2.DT	-0.537642263957244	2.10990143324623	-2.55607714624294	0.0145106482982053	0.331804564834033	-2.95057712375393
MARS2	-0.214151000578446	7.66084846019947	-2.55593603272441	0.0145156857126221	0.331804564834033	-2.95085043125448
H6PD	0.224266540739865	11.6604081215269	2.55570831534371	0.0145238180521016	0.331804564834033	-2.95129145080679
RABEP2	-0.210066001427675	7.33964339788614	-2.55486576650686	0.014553943774548	0.332118374602974	-2.95292298065348
LACTB	-0.196686754609367	9.40325221072233	-2.5539882460346	0.0145853806983631	0.33246136610982	-2.9546218420552
SIAE	-0.138102526264507	9.14832675961231	-2.55278527550626	0.0146285777439136	0.332770175424292	-2.95695012390684
NPIPB4	0.35279068026041	7.59560147466853	2.55218598467039	0.0146501411162311	0.332770175424292	-2.9581097395664
LOC100533629	-0.748532018707858	2.46304641637526	-2.55185113365697	0.014662202210517	0.332770175424292	-2.95875758895433
WDR35	0.159416019122238	8.29207881440111	2.55115230501515	0.0146874027836435	0.332770175424292	-2.96010945405179
ISCA1	-0.173925578943999	10.4363597281962	-2.5506116026133	0.0147069283208572	0.332770175424292	-2.96115525552683
EFNB2	-0.211350199920048	8.65656329283223	-2.55059696346558	0.0147074572913881	0.332770175424292	-2.96118356779138
TRIL	-0.232041111148799	7.73797789199689	-2.55041923721857	0.0147138806346311	0.332770175424292	-2.96152728339716
PTGER4	-0.180820283626986	7.75003667286065	-2.54882532919763	0.0147716021117627	0.333609336565826	-2.96460911112229
ZNF594	0.133567639048106	8.65249590150642	2.54848615537884	0.0147839115789633	0.333609336565826	-2.96526473601289
CCDC47	-0.10440590115501	10.7225126145596	-2.54749801540001	0.0148198271504833	0.333683741970227	-2.96717447773594
SNX3	-0.0892921448052171	11.2495592602612	-2.54673532233952	0.0148476030249097	0.333683741970227	-2.96864816187791
VDAC1	-0.133888791897764	13.4157082954991	-2.54598809939718	0.0148748616641291	0.333683741970227	-2.97009166319438
C3orf52	0.745487074752113	4.30056676964027	2.54546081740506	0.0148941244033258	0.333683741970227	-2.97111010430806
LSMEM2	-0.259250906850647	7.48001549898633	-2.54536920310085	0.0148974735946813	0.333683741970227	-2.97128704198615
SRPK3	0.144206553952039	11.2781674207423	2.54490513027555	0.0149144495254111	0.333683741970227	-2.97218325426666
LOC100288123	-0.589549981441753	1.45618348052297	-2.54479779497257	0.0149183784023897	0.333683741970227	-2.97239052316354
GPR146	-0.242757680765368	6.79097398972219	-2.54449529379251	0.0149294561787092	0.333683741970227	-2.97297463338152
PTPN20	-0.352133492551971	7.9979171482349	-2.544332789677	0.0149354102826192	0.333683741970227	-2.97328839879199
SLC13A5	-0.54532983021511	1.31894255805675	-2.54317729144897	0.0149778100457618	0.333934855503605	-2.97551905861765
COX4I1	-0.197847480124617	12.3455706552574	-2.54312834928958	0.0149796083523873	0.333934855503605	-2.97561352496586
ICAM3	-0.257240314855613	6.89557683450288	-2.54116912697665	0.0150517593627876	0.335174562337943	-2.9793941257823
MIR25	0.545402947821861	1.71952346693956	2.53896326975683	0.0151333731012907	0.336154988075364	-2.9836482660325
BCL6	0.356184879890359	12.3770571953751	2.53871245889219	0.0151426783269038	0.336154988075364	-2.98413181163994
FOXP1	0.132021227166039	9.9815429810586	2.53833349830635	0.0151567478994334	0.336154988075364	-2.98486235900681
CTXN1	0.613104292891471	1.32326477752764	2.53818827665998	0.0151621426717767	0.336154988075364	-2.98514229264571
SH2B3	-0.248631255432784	8.75827942687437	-2.53729871337461	0.0151952269642161	0.336304946666377	-2.98685680315497
CXCL2	-0.776936243161222	4.39199718132622	-2.53711416555023	0.0152020988524675	0.336304946666377	-2.98721244223807
XYLB	0.186054533961339	5.88224903826615	2.53632096135589	0.0152316672309095	0.336591608252071	-2.98874081190761
COQ5	-0.221750444290901	9.82782643926288	-2.53563567301813	0.0152572551180546	0.336598859504473	-2.990060983262
NDUFB11	-0.173943848114272	11.2760083425478	-2.53542266124403	0.0152652167333503	0.336598859504473	-2.99047128941523
YES1	-0.165435789561753	9.45343443178634	-2.53449167514086	0.0153000582206152	0.336974210030694	-2.99226429101333
MPC1	-0.264047460929273	10.7617387581871	-2.53407973920555	0.015315497800941	0.336974210030694	-2.99305750167673
GUCY1A2	-0.262549609548021	10.7366317483599	-2.53330973415826	0.0153443961804961	0.337243865728388	-2.99453996245842
PBX1	0.158663051112246	12.015974541707	2.5324859467706	0.0153753681642386	0.337309828820811	-2.99612562727378
C2orf74	-0.402255039256337	4.01820329293187	-2.53234457680418	0.0153806889967642	0.337309828820811	-2.99639770740428
TECRL	-0.335611758559127	11.3512727334962	-2.5310049925544	0.0154311913382344	0.338051525705926	-2.99897535086511
NOCT	-0.174976627278244	8.1659018855991	-2.52986599222782	0.015474250754883	0.338254866860403	-3.00116629444943
TMEM117	-0.197439286142425	7.65504232310076	-2.52949237896372	0.0154883989274037	0.338254866860403	-3.00188481765137
KCNA1	1.07809681719299	2.95085466957383	2.52943558786519	0.0154905505549967	0.338254866860403	-3.00199403043912
CYBRD1	0.275753142857631	10.9102111276355	2.52875620876972	0.0155163111643431	0.338452668928148	-3.00330038823502
PTPRS	0.282763121631069	10.2525780221229	2.52726286929304	0.0155730729825784	0.339325538622548	-3.00617104163313
GABRP	-1.15590710150324	2.20807656563081	-2.52619319614801	0.0156138477294607	0.339848561106113	-3.0082265653328
RSPH1	0.569116758074048	1.23962954287756	2.52569860838803	0.0156327337989463	0.339894546890395	-3.00917678200395
TDP1	0.162317258601743	6.4443160346006	2.524391751248	0.0156827371714465	0.340447269379751	-3.01168694108481
EFNA5	0.431220337900061	5.8394250453218	2.52415643802435	0.0156917562969151	0.340447269379751	-3.01213882672769
PCDHGA12	0.217140568100426	7.67157545140582	2.52366509027214	0.0157106040258947	0.340485507838293	-3.01308229722179
HRC	-0.116636923449734	12.7429986574877	-2.52256074426188	0.0157530413521924	0.340485507838293	-3.01520236798108
ARV1	-0.172884900721142	8.05037382673106	-2.52240014660535	0.0157592214362483	0.340485507838293	-3.01551062268817
VEGFC	-0.296119658907811	6.28279239079367	-2.52236098711528	0.0157607286987919	0.340485507838293	-3.01558578424118
ATPAF1	-0.146063125902634	11.4132159829649	-2.52022513324639	0.0158431380542901	0.341055273406003	-3.01968406538648
ATP5F1B	-0.255567210773988	14.5829089203839	-2.51986832349979	0.0158569434046719	0.341055273406003	-3.02036848043031
PCCA.DT	-0.322953368959674	5.62514486834663	-2.51946115232094	0.0158727107045306	0.341055273406003	-3.0211494150374
FAM13A	0.167505640900547	9.81234272580678	2.51924790996093	0.0158809740109803	0.341055273406003	-3.0215583689867
STK36	0.151057920163775	7.76351069718885	2.51911689240215	0.0158860529896003	0.341055273406003	-3.02180962129121
UBTD1	0.352936736640133	8.10101090736713	2.51866623591829	0.015903534293963	0.341055273406003	-3.02267377647888
CD53	-0.277919485291251	6.02197036137733	-2.51857086741887	0.0159072359596768	0.341055273406003	-3.02285663648845
SETDB1	0.0961811992459349	9.47789791193397	2.51792295696375	0.015932405001112	0.341055273406003	-3.02409881713289
PDLIM3	0.24625233225246	16.2032791207667	2.51775163451568	0.015939066347535	0.341055273406003	-3.02442724160628
ZNF692	0.121203369154578	8.24862555895928	2.51733160735036	0.0159554085663685	0.341055273406003	-3.02523236710356
MYPN	0.119353197744164	14.435048435238	2.5166279591708	0.0159828200409855	0.341281206860412	-3.02658094229801
RNU2.7P	0.56365081403001	1.84528189271386	2.51546761119891	0.016028116679267	0.341696388599223	-3.02880423838583
KIAA1217	0.160299778589772	12.445500900085	2.5152662735768	0.0160359882332146	0.341696388599223	-3.02918994154469
MKKS	-0.146775586182248	9.65315724220587	-2.51450368716663	0.0160658345195426	0.341921020528357	-3.03065063842163
RPS15AP14	-0.554794417721713	1.87880288468704	-2.51380166483102	0.0160933552253238	0.341921020528357	-3.0319950584995
NDUFAF1	-0.197345208034541	9.28975665280542	-2.51338602419769	0.0161096694462891	0.341921020528357	-3.03279091662103
CCR5	-0.553653948710715	3.39194315530813	-2.5128035633181	0.0161325568766474	0.341921020528357	-3.03390604557263
ABCA12	1.35176967049019	2.40808812424756	2.51227299215791	0.016153431143868	0.341921020528357	-3.03492167619948
ARPC3	-0.122439367800183	8.31069028242241	-2.51210958283206	0.0161598651193429	0.341921020528357	-3.03523444808674
RRAGD	-0.115901671792503	12.356215825572	-2.51173836641773	0.0161744898468607	0.341921020528357	-3.03594491889359
MUC19	0.599801935319634	3.5039352648754	2.5112727179933	0.0161928519589221	0.341921020528357	-3.03683602086541
ANKK1	0.519985375169147	2.94138842540421	2.51113236630752	0.0161983902342688	0.341921020528357	-3.03710458674137
CIZ1	0.175108655868614	10.0079834709864	2.51012067615966	0.0162383626472041	0.34240809644427	-3.03904017118086
LINC00426	-0.471457628992916	2.59879854604889	-2.50917407844059	0.0162758446632761	0.342841700890465	-3.04085073314524
TRARG1	0.826872035129926	6.07328154613792	2.50829888675543	0.0163105694214855	0.343216385002058	-3.04252429788818
FXYD7	0.612155380751763	3.12095614708382	2.50719989129758	0.0163542696573277	0.343442509828841	-3.04462525633261
ELP5	-0.178264934707032	8.83962103029757	-2.50716136223072	0.0163558036545884	0.343442509828841	-3.04469890114536
SPATA13	-0.187745539182104	7.52984309694613	-2.50656374050982	0.0163796141860445	0.343442509828841	-3.0458411008987
PRORP	0.157621978380893	7.13253692325113	2.50574270942879	0.0164123773593783	0.343442509828841	-3.04740998387913
CTXN3	-0.880873266099036	6.83944149204872	-2.50563833349766	0.0164165467494974	0.343442509828841	-3.04760940723561
TMEM129	-0.126159620955381	9.29688662984304	-2.50547668315826	0.0164230059230234	0.343442509828841	-3.04791824925262
MRPL20	-0.103606949386604	10.1141319959928	-2.50345717160161	0.0165038964363035	0.344778306582737	-3.05177548050088
ELL2	0.267988844664412	9.10002979094502	2.50288053561653	0.0165270598602795	0.344862826234433	-3.05287645109794
SLC9B2	0.22137321132174	6.54377090730972	2.50250951907688	0.0165419792291684	0.344862826234433	-3.05358474010908
RAP1B	0.11723924119225	9.61665342319837	2.50000233287205	0.0166431207246092	0.345438144397093	-3.058369182626
TRBV24.1	-0.781306019644762	3.79089536194786	-2.4997552687155	0.0166531178922424	0.345438144397093	-3.05884047379477
RUNX3	-0.430179631873463	4.18674491403339	-2.49933143801903	0.0166702804614191	0.345438144397093	-3.05964888383595
LINC01018	-0.41096394146501	5.36483192049809	-2.49926345067374	0.0166730350356012	0.345438144397093	-3.05977855334025
IL27RA	-0.242010967436281	6.0633951142098	-2.49913333644618	0.0166783078979967	0.345438144397093	-3.06002670812937
CD93	-0.247465955564188	10.8457002198368	-2.49882576819974	0.0166907781034471	0.345438144397093	-3.06061326900086
ANAPC11	-0.144324875880711	9.84965758122921	-2.49874704086945	0.0166939714302462	0.345438144397093	-3.06076340122471
MED11	-0.127479796647211	7.76333747377352	-2.49813590236146	0.0167187792838108	0.345438144397093	-3.06192872499249
NDUFA2	-0.172852687023932	9.97704160732522	-2.49803207135857	0.016722997416776	0.345438144397093	-3.06212669119306
PLAT	0.249672130267577	7.9370190942828	2.4969368366153	0.0167675504074743	0.346005744864622	-3.06421454046545
MRPL2	-0.145520282094184	9.04194128273969	-2.49617348443121	0.0167986666897322	0.346295200204205	-3.0656693465829
CEP126	0.235628846358697	7.24554397349169	2.49468337575101	0.0168595591329467	0.347197262469545	-3.06850832764905
TMPRSS5	0.200027800995569	7.06336589932199	2.4936938031774	0.0169001084790831	0.34767898296461	-3.0703930303527
STAU2	-0.107783167283779	11.1275217254123	-2.49297899101978	0.0169294543069368	0.347929474721873	-3.0717541127059
EP400	0.20428331841809	10.5549152202309	2.49234924613947	0.0169553462380135	0.348052897722478	-3.07295299357861
TPPP3	0.512412925962852	8.86524941246725	2.49189386335462	0.0169740917430656	0.348052897722478	-3.07381980080844
PEF1	0.0795682199745489	8.52820682815022	2.49132074621463	0.0169977105222721	0.348052897722478	-3.07491055586803
LRPPRC	-0.119983814491542	12.9493091834864	-2.49116428931335	0.0170041634793355	0.348052897722478	-3.07520829403887
NLGN2	0.288585374981031	6.98444534408377	2.49030667151662	0.0170395749812004	0.348277504163371	-3.07684011433337
ZC3H4	0.148463113709887	9.17875849848336	2.48933220777364	0.0170798926058852	0.348277504163371	-3.07869378904841
URGCP	-0.0921079579083468	10.0510242552579	-2.48916632506274	0.0170867645101817	0.348277504163371	-3.07900928952892
TRIB2	-0.167755930415341	8.6241813506431	-2.48879354046202	0.0171022167774073	0.348277504163371	-3.07971825370106
NEURL2	-0.207671431655704	7.4309658495214	-2.48808352383872	0.0171316828238092	0.348277504163371	-3.08106836427546
MYBL2	0.610629774293462	1.20621040127331	2.48805950179084	0.0171326805587481	0.348277504163371	-3.08111403800046
SNU13	-0.120525235440871	10.3957973692939	-2.4876226075945	0.0171508358136051	0.348277504163371	-3.08194466258796
NACA2	0.164042832521345	6.22238404452222	2.48735298681287	0.0171620487153487	0.348277504163371	-3.08245721596535
LOC100533729	0.830310304265466	1.55173207805579	2.48700405553762	0.0171765698635798	0.348277504163371	-3.08312048264295
MGST2	-0.17536088446426	9.04154463609272	-2.48657808620629	0.0171943121948813	0.348277504163371	-3.08393009975634
ATAD1	-0.144932964331995	10.7565445621503	-2.48634101748731	0.017204193726191	0.348277504163371	-3.0843806419111
PPM1H	-0.35407390241342	6.93813221193601	-2.48531908807755	0.017246849130242	0.348687987548008	-3.08632244762311
SSRP1	0.0879245791105809	9.94457218609688	2.48455989076111	0.0172786003782832	0.348687987548008	-3.08776466771041
FAM43A	-0.285256994994529	7.13626444772357	-2.4840269700482	0.0173009200288013	0.348687987548008	-3.08877685547638
RNF128	-0.197586263168931	8.26404321793342	-2.48364475836662	0.0173169438775463	0.348687987548008	-3.08950270550324
HCG23.2	-0.422259304042823	2.76592520530654	-2.48338803477277	0.0173277143437053	0.348687987548008	-3.0899902002438
TSBP1.AS1	-0.422259304042823	2.76592520530654	-2.48338803477277	0.0173277143437053	0.348687987548008	-3.0899902002438
SMG1	0.162773819165205	13.4390851757793	2.48287209666208	0.0173493782194634	0.348777579602387	-3.0909698139178
LUC7L2	0.111170170922982	10.2949456126636	2.48171617349876	0.0173980041187422	0.349408479149844	-3.09316405642408
TM2D2	-0.119112296703138	8.1022032752736	-2.48113582698552	0.017422464129694	0.349529249014381	-3.09426543719998
DYNLT5	-0.459384288624319	4.53848848050062	-2.48023778510668	0.0174603758083278	0.349529249014381	-3.09596938693276
FANCC	0.192914022222372	7.82001424296996	2.47961540682414	0.0174866941115808	0.349529249014381	-3.09715003943339
LOC105376156	0.192914022222372	7.82001424296996	2.47961540682414	0.0174866941115808	0.349529249014381	-3.09715003943339
SLIRP	-0.15780758508858	9.70073685735719	-2.47945053048614	0.017493672227237	0.349529249014381	-3.09746277556896
TMEM147	-0.122293194860609	9.18731865730924	-2.4787254544646	0.017524389939003	0.349529249014381	-3.09883792241138
FBXL20	0.12744711659672	9.79233815913629	2.47871674927412	0.017524759030725	0.349529249014381	-3.09885443058819
MICAL2	0.37010986871873	8.82415101540748	2.47817391882119	0.0175477884964426	0.349644430768843	-3.09988375300307
DYNLT4	0.53249886352372	2.16119469242455	2.47730205444904	0.0175848347836235	0.349703718243809	-3.10153666573863
PHB2	-0.155931611730038	11.3370279582078	-2.47729161572747	0.0175852787648264	0.349703718243809	-3.10155645340178
TEDC2.AS1	-0.588133144769517	1.57515735704501	-2.47572752088135	0.0176519184174362	0.350555863180199	-3.10452069924608
GLDN	0.662950849607324	5.53612856759222	2.4752991524376	0.0176702094627043	0.350555863180199	-3.10533230848462
SIGLEC11	-0.435818734761784	3.17061186717218	-2.47437145396133	0.0177098806716819	0.350555863180199	-3.10708963929633
NUDT16L1	-0.216882802622414	7.61655641004127	-2.47403960018984	0.0177240914079904	0.350555863180199	-3.10771815548678
CCT5P2	-0.330824858179442	3.99526044941204	-2.47373140066396	0.0177372985027878	0.350555863180199	-3.10830181900903
ANKFY1	0.159923489769085	10.4470886655072	2.47278477288727	0.0177779197727213	0.350555863180199	-3.1100942114092
EHBP1	0.133733949623034	9.48239396605064	2.47261980486269	0.0177850074571772	0.350555863180199	-3.11040652121652
FAM209B	-0.609752124067277	1.9912162792398	-2.47255786915368	0.0177876691257197	0.350555863180199	-3.11052377127757
RNU6.36P	-0.336819045710013	3.94152793464489	-2.47224284665214	0.0178012127309459	0.350555863180199	-3.11112010651235
RELL1	-0.230814627303628	8.9042236270633	-2.47174958517964	0.0178224381127404	0.350555863180199	-3.11205374041548
DCUN1D3	0.140061026828876	8.16990381871841	2.4714657754995	0.0178346610664919	0.350555863180199	-3.1125908699646
LRRC27	0.147693047497833	5.77212409233414	2.47135390816346	0.0178394809992065	0.350555863180199	-3.11280257486227
NPPC	-0.986970514897558	2.11381702137084	-2.47097467803292	0.0178558293798612	0.350555863180199	-3.11352020449657
TBC1D31	-0.182638899133003	8.09278752749391	-2.47063875760538	0.0178703220817778	0.350555863180199	-3.11415581363195
ADNP	0.0914284817101549	10.862633551302	2.46938674203265	0.0179244323782732	0.35127727051579	-3.11652427399305
RPL21P134	0.521161333893838	3.00229372504995	2.46859663331399	0.0179586563483911	0.351426631838344	-3.11801850589832
FIRRM	0.150725502690539	6.87472528372635	2.46841024338788	0.0179667385799706	0.351426631838344	-3.11837095277717
MTF1	0.134807976145286	9.00016471996661	2.46772654790825	0.0179964132699032	0.351466705654644	-3.11966360153358
COA3	-0.135428090653429	9.12559017572293	-2.46741472209466	0.0180099623501982	0.351466705654644	-3.1202530811085
NRDE2	0.0999675737315044	9.8615472768711	2.46694851906199	0.0180302365389407	0.351466705654644	-3.1211343004151
ANKRD20A18P	-0.457403524201867	1.46293272531619	-2.46676633635842	0.0180381649171353	0.351466705654644	-3.12147863148899
STK26	0.285046661614311	4.93855993180552	2.46366294164074	0.0181737086616172	0.353509267190366	-3.12734141786327
DCBLD1	-0.169622361777041	8.26039649234787	-2.46356766099234	0.0181778847420234	0.353509267190366	-3.12752133597873
ITLN1	1.83357322398721	3.01876650957634	2.46230332572527	0.01823338224054	0.354248569244777	-3.12990831544443
EFNA1	-0.298527859652837	7.00540577122416	-2.4604391305058	0.0183154912295081	0.355161925238543	-3.13342622717091
UBE2J2	0.0845894381579857	8.95353663172926	2.45965433257146	0.0183501582361977	0.355161925238543	-3.13490665732394
CBX5	0.14285537826315	10.8408140382892	2.45950491448838	0.0183567652564483	0.355161925238543	-3.13518847974425
ZNRD2	-0.142553040030177	7.61177859366283	-2.4590236370829	0.0183780612397843	0.355161925238543	-3.13609615165015
TBL1X	0.200969664588354	8.07897845485079	2.45885940801682	0.018385333325247	0.355161925238543	-3.1364058533296
ERCC8	-0.14872801944671	7.78270365744838	-2.45885443277743	0.0183855536703134	0.355161925238543	-3.13641523536492
TMEM147.AS1	0.145234640357645	6.78088300823248	2.45754216038541	0.01844375585828	0.355946922583033	-3.1388893832146
MIR1245A	0.471200346562169	2.54538833851072	2.45622350982147	0.0185024094566333	0.356598262254662	-3.14137462499022
TMEM40	0.476781235112012	3.89619847033562	2.45591134335851	0.0185163194013143	0.356598262254662	-3.14196282390173
SERTAD1	-0.221265693168587	7.65175024309767	-2.45545664820433	0.0185365973280475	0.356598262254662	-3.14281948847573
LRCH3	0.0814349906226699	10.7941954671918	2.45467242455537	0.0185716185470707	0.356598262254662	-3.14429673733585
ZXDC	0.121580394495579	10.6966133432386	2.45455306806049	0.0185769539369909	0.356598262254662	-3.14452154120808
DHX57	0.0856321403513114	9.08433116841121	2.45413345348226	0.0185957223023381	0.356598262254662	-3.14531181010167
HCAR1	0.735317688273346	3.40002222760823	2.45380899870384	0.0186102461974576	0.356598262254662	-3.14592279764855
ACTR10	-0.102836987556456	9.79687428646509	-2.45288742726205	0.0186515556207832	0.356598262254662	-3.14765791919695
RNF207.AS1	-0.527142095417839	1.81955008180241	-2.45282482012973	0.0186543650022194	0.356598262254662	-3.14777577843767
MAP3K6	0.206807674025956	8.2768630299886	2.45267797229167	0.0186609560399695	0.356598262254662	-3.1480522143004
LDAH	0.173783101548144	5.82959722623168	2.452452512642	0.0186710795623863	0.356598262254662	-3.14847661153528
SLC7A7	-0.324684795650017	5.10666026783632	-2.45101525703779	0.0187357320810676	0.35749611571634	-3.15118140731247
SNORD14A	-0.483024627518285	3.26823324612957	-2.44932062776839	0.0188122231655848	0.357801362913647	-3.15436912999785
PCDHA11	0.544574497956827	2.03264503130726	2.44919402183906	0.0188179491868034	0.357801362913647	-3.15460722298138
CLP1	-0.148738472521895	6.75800014148841	-2.44913359157994	0.0188206828309414	0.357801362913647	-3.15472086406597
KRT8P12	-0.196439836132799	7.35014572448423	-2.44905003648515	0.0188244631519034	0.357801362913647	-3.15487798892094
ATP6V0A1	0.128939541639307	10.9271159361722	2.44870647023198	0.0188400145197819	0.357801362913647	-3.1555240236578
PPP1R3C	-0.272553335108705	14.0622869619719	-2.44782577963327	0.0188799318446391	0.358015760256339	-3.15717976509312
ASB12	-0.182197271821712	8.83358887846719	-2.44767797184316	0.0188866387541466	0.358015760256339	-3.15745760999337
DRAM2	-0.139541193045421	8.92241649523891	-2.44619351610963	0.0189541172576948	0.358771066360664	-3.16024739445165
ARHGAP4	-0.218611675194372	6.81478705815777	-2.44602275294165	0.0189618936079881	0.358771066360664	-3.16056823881513
HSDL1	-0.123716469964965	9.57843720280223	-2.44515687242338	0.0190013693482308	0.358978397595529	-3.16219488657013
SLC35G1	-0.187277668261784	6.574366618041	-2.44462594179347	0.0190256114938904	0.358978397595529	-3.16319209552351
ZFHX3	0.213945543914214	11.2269868962407	2.44461750825583	0.0190259967932096	0.358978397595529	-3.16320793440495
IKZF1	-0.280604268662693	6.13869479862625	-2.4442122387372	0.0190445205101356	0.358993640574314	-3.16396901882479
NDUFS2	-0.222382888297691	11.9811665528275	-2.44275126498897	0.0191114333631606	0.35992015396941	-3.16671194889584
LINC02679	0.625856899301792	2.16871818525394	2.44210235989016	0.0191412216781602	0.360146440191494	-3.16792987696567
TIPIN	0.195407926299019	6.22127268338392	2.44034812621208	0.0192219616187766	0.361248359459773	-3.17122125348713
HIF1A	-0.121457901415283	9.15638609857944	-2.43974935415252	0.0192495911961273	0.361248359459773	-3.17234431706075
OSTF1	-0.137597265004884	7.05465898635922	-2.43966972554594	0.0192532682696681	0.361248359459773	-3.17249365475305
RPL21P88	0.54076069983762	1.38451325851193	2.43865268603586	0.0193002889763551	0.361795611301443	-3.17440073700546
PPP4R3B	0.082242598565486	10.7528730151918	2.43760105644513	0.0193490183812927	0.362373852567944	-3.17637209137684
PCDHGC3	0.18579893419988	8.54561447162665	2.4371168698566	0.0193714916440147	0.362459747621711	-3.17727953219093
PCDHGA4	0.242442877538959	7.32538331851285	2.43600017176225	0.0194234128643574	0.363064785618894	-3.17937191351869
IDS	0.108757033683245	9.9039107824969	2.43565126824399	0.0194396610933922	0.363064785618894	-3.18002552303032
HMGB3P10	0.432000258482457	4.06530054820921	2.4344013080693	0.0194979722060845	0.363626624187973	-3.18236656238527
CSAD	0.144912015694969	8.54841326649855	2.43423734982132	0.0195056326733284	0.363626624187973	-3.1826735754889
TMEM45A	0.839789760833033	4.54954333159163	2.43298018488667	0.0195644607390678	0.364388081265138	-3.18502714213907
LARP4	-0.111859247015714	11.4924634069175	-2.43239028945928	0.0195921198432882	0.364568151060049	-3.18613120300411
LOC731157	0.417314349828289	2.40802437450808	2.43173035400577	0.0196231049991839	0.364609029187429	-3.18736612843804
NAMPT	-0.209697441359378	10.6412049362648	-2.43157719263521	0.0196303025485336	0.364609029187429	-3.18765270277347
SPG21	-0.11025270614701	9.27423455752068	-2.43108481586408	0.019653457143451	0.364704812779204	-3.18857388367537
SH3PXD2A	0.177581819459466	10.8276169246682	2.42827532775509	0.0197860508516656	0.365060524031537	-3.19382759649677
NRP1	-0.219769855573087	11.5450991213219	-2.42798586698098	0.019799757904462	0.365060524031537	-3.19436864128703
ADAM19	-0.208225450275794	8.63461887430478	-2.42733177651906	0.019830763235014	0.365060524031537	-3.19559106482226
FUT1	-0.282588382420303	5.93251593824797	-2.42712402536494	0.0198406202996754	0.365060524031537	-3.1959792803161
FAM210B	-0.200181854327413	11.113046145954	-2.42705685022577	0.0198438084744368	0.365060524031537	-3.19610480253715
GHITM	-0.193897536355191	12.4219393019074	-2.42698488337242	0.0198472245820278	0.365060524031537	-3.19623927574296
PHRF1	0.124843519951034	9.97122403604141	2.42691582202977	0.0198505032724451	0.365060524031537	-3.19636831722605
ZNF446	0.147182521651676	6.68487103736638	2.42691017851987	0.0198507712200259	0.365060524031537	-3.19637886203939
MCM2	0.16597917000157	8.08292156264572	2.42690289793588	0.0198511168989066	0.365060524031537	-3.19639246567544
TCIM	-0.33819233821883	7.59343591180941	-2.42656240280539	0.0198672895493417	0.365060524031537	-3.19702864229507
RPS15AP29	0.326691032953584	5.99300655903722	2.42643387245839	0.0198733975161045	0.365060524031537	-3.19726877030364
SDF2L1	0.279739302376937	5.00607835109634	2.42610973391123	0.0198888086523301	0.365060524031537	-3.19787430521924
RBM5	0.100608468932846	11.6445271245796	2.42483165419404	0.0199496804010557	0.365280252415413	-3.20026137477742
DENND10	-0.143555249485524	7.54528345709203	-2.42477070034303	0.0199525876930864	0.365280252415413	-3.20037519607126
ANKRD27	0.175241523860102	9.21341413220878	2.42472311021603	0.0199548578476047	0.365280252415413	-3.20046406140159
ATP5F1BP1	-0.595610240244829	2.19484668547614	-2.42345555507547	0.0200154092147157	0.36592103857687	-3.20283052079269
SNHG16	-0.125308862503731	11.7084065872657	-2.42323218244807	0.0200260970034192	0.36592103857687	-3.20324745513976
POLR1C	-0.12878967396927	7.09116582122215	-2.42234730544728	0.020068486844028	0.36592103857687	-3.20489884786196
PPARGC1A	-0.227116427954739	11.8704801610429	-2.42221230130804	0.020074961328693	0.36592103857687	-3.20515076044559
THAP4	-0.0932774370632536	10.0576100396452	-2.42183694817697	0.0200929723356005	0.36592103857687	-3.20585110288387
TUFM	-0.131199203365343	11.2697314411961	-2.42153157781452	0.020107636073044	0.36592103857687	-3.20642081321074
UBE2D2	-0.0851337902761227	10.5985136413099	-2.42135193164594	0.0201162671227119	0.36592103857687	-3.20675594404256
CCDC3	0.47990025946525	8.29034424811011	2.42066658672354	0.0201492251519347	0.366191837200721	-3.20803429680152
ATP5F1D	-0.15461807397325	11.2194964397737	-2.41962622635688	0.0201993492304187	0.366609877809514	-3.20997435925393
SLC41A1	-0.306692765449066	10.9916837737958	-2.41943839969717	0.0202084106550152	0.366609877809514	-3.21032455519228
PRIMA1	0.499134463951839	3.76723279830548	2.418706266252	0.0202437665180557	0.366922794921182	-3.21168940742499
NOP16	-0.200804712904861	7.91197596600428	-2.41763183298962	0.0202957539873942	0.367012066292418	-3.21369184937238
C3	0.26301477269077	11.2313669125539	2.41716236002954	0.0203185078044392	0.367012066292418	-3.21456661724525
CCDC171	0.200260065962908	7.97506022759992	2.41687307994613	0.020332539760031	0.367012066292418	-3.21510557220162
ATP6AP1.DT	-0.303180493121166	4.67673552151853	-2.41658014586222	0.0203467578976936	0.367012066292418	-3.21565128830263
LINC00670	0.831879838392721	2.14796355974181	2.41564892847895	0.0203920161896727	0.367012066292418	-3.21738577093631
PRKAB2	-0.112551758157384	11.9758148453057	-2.41564195656233	0.0203923553766863	0.367012066292418	-3.21739875501929
MRPS2	-0.121102687737597	8.85931609275065	-2.41536394244546	0.0204058850568924	0.367012066292418	-3.21791649032548
ALDH8A1	0.49277047834896	5.48842210851711	2.41466867840602	0.0204397559663378	0.367012066292418	-3.21921106960196
GPR173	0.307658036866844	4.29081430014326	2.41444407165403	0.0204507089171938	0.367012066292418	-3.21962923012264
NME1	-0.225091519972259	5.9399237599426	-2.41391634357457	0.0204764644910075	0.367012066292418	-3.22061161671979
RGN	-0.282491122674177	7.51309967541284	-2.41349233625842	0.0204971792777217	0.367012066292418	-3.2214008126621
DBF4P3	0.629459543158492	1.83610127995173	2.41340532373409	0.0205014326007623	0.367012066292418	-3.22156275508917
FAM13A.AS1	0.195633501072169	8.15579440330192	2.41319789989577	0.0205115750595827	0.367012066292418	-3.22194878303489
STPG2	-0.428302277683234	3.09592373201941	-2.41318468520078	0.020512221375902	0.367012066292418	-3.22197337556071
ANK3	0.14203588758957	12.000197892109	2.41301821683365	0.0205203647408858	0.367012066292418	-3.22228316473689
DCAF16	0.147598031597088	9.56716077266209	2.41013759314987	0.0206617443658325	0.369171378872925	-3.22764145656288
TMEM14B	-0.122615208100035	9.5890504162458	-2.40946100870702	0.0206950783629741	0.369171378872925	-3.22889932244388
PLOD1	-0.125523012878057	9.67411426975246	-2.40908852672164	0.0207134505849761	0.369171378872925	-3.22959171190531
HARS2	-0.0869934356931168	9.42185078468913	-2.4089118538585	0.0207221699180467	0.369171378872925	-3.22992009429533
PAQR9	-0.413091542102329	6.14551469106425	-2.40870897695232	0.0207321865948178	0.369171378872925	-3.2302971611151
CBLL1	0.0964484841006801	9.78646453826652	2.40830993529889	0.0207519013303811	0.369198005758422	-3.23103875370292
FAM162A	-0.193366376745978	10.0575336410277	-2.40759394062428	0.020787317717703	0.369304594309775	-3.23236916368856
FAM204A	0.12394175326769	10.0681192675659	2.40683622172945	0.0208248575205905	0.369304594309775	-3.23377679640011
IQCH.AS1	-0.151227861073178	9.35349924045842	-2.40683117758928	0.0208251076286767	0.369304594309775	-3.23378616596592
PANK4	-0.0982005170904543	9.60596350046926	-2.40645145137076	0.0208439437348123	0.369304594309775	-3.23449147301391
SPTA1	-0.729694837253032	3.29450122474939	-2.40607588036804	0.0208625888813292	0.369304594309775	-3.23518898429602
IKBKGP1	-0.495250376341579	2.46408934719733	-2.40598223068239	0.0208672404502908	0.369304594309775	-3.23536289863791
RAB40C	0.160108652963501	8.16397204329707	2.40529631039559	0.0209013386385615	0.369421512062994	-3.23663655621855
NEMP1	0.14288944614169	7.69187977081065	2.4049193582033	0.0209200989816032	0.369421512062994	-3.23733639349262
HMBOX1	0.123391812595152	9.99930436079514	2.40474134775609	0.0209289635865366	0.369421512062994	-3.23766685482251
ADAM28	-0.474150710826537	4.23498627715966	-2.40438401211939	0.0209467685235087	0.369421512062994	-3.23833016566519
CST6	1.05864578054463	1.7717122026328	2.40338306580855	0.0209967155566332	0.369980386121404	-3.24018781727272
PCIF1	0.159972285087468	9.08631849540007	2.40288689255823	0.0210215144139763	0.370095541342151	-3.24110845884657
PASK	0.235468269522907	5.70327152148221	2.40199671023805	0.0210660723327158	0.370400927817432	-3.24275983885895
NOXA1	0.369929569809401	8.17228161348925	2.40175525498537	0.0210781730475046	0.370400927817432	-3.24320768815378
ZNF721	0.0892868303515755	10.0034830345001	2.40144568182119	0.0210936967381226	0.370400927817432	-3.24378183511752
SRRM2	0.259988011993082	13.6369476590839	2.40085951983434	0.0211231184242072	0.370596425755961	-3.2448688105824
CRLS1	-0.122753060213817	10.1807492312627	-2.40022394459722	0.0211550622707887	0.370835797452649	-3.24604720414974
DUSP13	-0.109977751519901	11.8848559835362	-2.39917559860133	0.0212078473095809	0.370974676221866	-3.24799041314218
EDEM2	0.136457652423458	6.78652492887533	2.39879853803686	0.0212268616973738	0.370974676221866	-3.24868918285515
MMP24.AS1.EDEM2	0.136457652423458	6.78652492887533	2.39879853803686	0.0212268616973738	0.370974676221866	-3.24868918285515
NDUFA3	-0.167673310083034	10.4455277519018	-2.3986132070213	0.0212362132065419	0.370974676221866	-3.24903261013362
PFAS	0.148603223038174	8.09954107196611	2.39785330941733	0.0212745953865553	0.37132506538601	-3.25044053917786
USB1	0.206411999952496	6.79138744999342	2.39709246695832	0.0213130881024721	0.371441651937677	-3.25184990023884
DNAJB6P1	-0.132067536315171	9.85468488705405	-2.39699674561453	0.0213179353140307	0.371441651937677	-3.25202718891633
PROSER3	0.235143079842106	5.75576090617722	2.3961180758937	0.0213624766456036	0.371897961122432	-3.25365436640511
GALNT17	0.534425247187337	5.90836932217957	2.39558702093757	0.0213894375281263	0.372047692763907	-3.25463760207972
PPP1R16B	-0.25963702839487	7.93848690780622	-2.39506769276508	0.0214158327950019	0.372187337699759	-3.25559897554511
MRPL28	-0.128558594003689	8.99711322454984	-2.39425503877836	0.0214571956527025	0.372586643278804	-3.25710305147438
RFTN1	-0.236897874587314	9.27461289627419	-2.39357897880594	0.0214916610760363	0.372651141398392	-3.25835403897795
MALSU1	-0.116827433876267	9.45955767564638	-2.39207646192986	0.0215684383197072	0.372651141398392	-3.26113340678032
SNED1	0.266406679220511	10.6289912956265	2.39156739436403	0.0215945073573521	0.372651141398392	-3.26207480144292
EME1	0.409806087380629	2.93844460980605	2.39147644915877	0.0215991676013797	0.372651141398392	-3.26224296706143
MFAP4	0.300043139510763	9.28161085392185	2.39139177832259	0.0216035071488305	0.372651141398392	-3.26239952671881
ALAS1	-0.223718824491142	10.6330056747104	-2.39129388687041	0.0216085252606758	0.372651141398392	-3.26258052687327
SFRP1	0.530746572596986	7.51365183416157	2.39115349534612	0.0216157238493627	0.372651141398392	-3.26284009992908
HBEGF	-0.410034917914105	8.57594280587318	-2.39081467497993	0.0216331058199661	0.372651141398392	-3.2634665077112
USP20	0.140006764593304	8.49030596020656	2.39009344130466	0.0216701481947563	0.372651141398392	-3.26479970632938
SEPTIN5	0.324056018682119	6.77024985172671	2.38994142386398	0.0216779630782875	0.372651141398392	-3.26508067351369
MARCHF5	-0.107262168176044	9.37855557360135	-2.38980867898143	0.0216847892838392	0.372651141398392	-3.26532600962899
SOX11	-0.455240332322819	3.30103262189682	-2.3895346211976	0.0216988884350393	0.372651141398392	-3.26583248627716
NIPSNAP2	-0.123907281998953	13.24578311284	-2.38950630813573	0.0217003454979955	0.372651141398392	-3.26588480829555
TESC	-0.28643784835083	5.53853063403673	-2.38810091774663	0.0217727816618219	0.372651141398392	-3.26848138706609
CD209	0.327004064644665	5.85774239263134	2.38767389900267	0.021794834137239	0.372651141398392	-3.26927012435766
ZNF808	-0.152532719868809	9.4477257832929	-2.38764458017101	0.0217963489857845	0.372651141398392	-3.26932427485208
SCART1	0.251587863259446	6.97994291354989	2.38763249418395	0.0217969734735411	0.372651141398392	-3.26934659695977
MRPL1	-0.149462016404035	9.30795944397572	-2.38751345710545	0.0218031250301093	0.372651141398392	-3.26956644713046
IDO1	-0.405020308445333	6.6978603930243	-2.38715629927279	0.0218215915185484	0.372651141398392	-3.27022603666753
COL8A1	0.324684012168094	8.24835806038406	2.38674597279997	0.0218428244728832	0.372651141398392	-3.2709837295248
CFAP126	-0.461851588372614	2.04634617811094	-2.38666346662299	0.0218470961301465	0.372651141398392	-3.27113607096462
AKAP13	0.139933144452838	12.7643666679294	2.38395413029344	0.0219877885277445	0.374735531308842	-3.27613656307511
SDR9C7	0.475492088688296	3.98054210398356	2.38343839870234	0.0220146623100886	0.374878249623222	-3.27708796362527
PLA2G6	0.143896011055749	7.72925138735075	2.38169358260989	0.0221058013291696	0.375830233124834	-3.28030563620864
IPO7	-0.0954002554295137	12.9790016003921	-2.38132875767741	0.0221249006550658	0.375830233124834	-3.28097820851489
SERPINE2	-0.251447614072069	6.40477603813143	-2.3813038060527	0.0221262074673276	0.375830233124834	-3.28102420533855
RPS14P1	-0.374191878329575	6.91235996800929	-2.38085465893566	0.022149742942063	0.375914900316554	-3.28185212206752
NCAPH2	0.118304604718551	9.04491943253863	2.38006850858498	0.0221909919051557	0.37629979913479	-3.28330097042688
ERP29	-0.0938952606962875	8.27086138397387	-2.37939931830738	0.0222261586374274	0.376581002198017	-3.28453399519256
ZNF462	0.210472279767716	10.8147142750051	2.3782541989766	0.0222864526867233	0.377115416716618	-3.2866433723539
RPRD2	0.111845100481755	10.7050593302384	2.37809359994625	0.0222949205105857	0.377115416716618	-3.28693914700789
ARHGAP17	0.132186722936206	9.83996529789734	2.37686061532819	0.0223600282378499	0.377345651673023	-3.28920945321414
OSTC	-0.130919887989668	7.74300931478764	-2.3767606637546	0.0223653136887269	0.377345651673023	-3.28939345798803
REXO1	0.156508197971673	8.67309133102295	2.37667105125191	0.0223700533667251	0.377345651673023	-3.28955842444184
GPRIN3	-0.23467694969368	8.7836584440751	-2.37618622438286	0.022395711972482	0.377345651673023	-3.29045085834956
TMEM184C	-0.109777815845463	9.46940834391588	-2.37549596549629	0.0224322885204657	0.377345651673023	-3.29172121114611
FHP1	-0.409977074754054	5.00070159046701	-2.37524053118396	0.0224458375410264	0.377345651673023	-3.29219124544829
TRMT44	0.144212598734134	8.39105121529503	2.37481555297614	0.0224683960514844	0.377345651673023	-3.29297318348467
PRAM1	0.609446988486755	2.89115957755047	2.3745288353936	0.0224836270232515	0.377345651673023	-3.29350067235687
LRRC57	0.0977493941267014	8.37989196695137	2.37397504102973	0.0225130719831003	0.377345651673023	-3.29451938650026
CASP9	0.148981211415889	7.75105872635483	2.3739529821702	0.0225142455613228	0.377345651673023	-3.29455996061485
MRPS14	-0.102370993033135	8.60363798403764	-2.37343683248039	0.0225417215798736	0.377345651673023	-3.29550926682589
CCDC28A	0.147820062953042	7.60450603790738	2.37316637801487	0.0225561306626665	0.377345651673023	-3.29600662944377
SEH1L	0.0927997286560416	8.68216301496313	2.37284354916591	0.0225733409879579	0.377345651673023	-3.29660025466121
LINC01748	-0.505477357556824	4.15908677267298	-2.37283299201847	0.0225739039998826	0.377345651673023	-3.29661966641093
PTPN3	-0.161217162025279	11.5068809856258	-2.37190165545442	0.0226236219865198	0.377345651673023	-3.29833189932017
LARP7	-0.0916184631629875	9.61294953063959	-2.37187938088392	0.0226248122889642	0.377345651673023	-3.29837284450419
PTPRR	-0.422823594924368	4.22690105246065	-2.37176763068308	0.0226307848183924	0.377345651673023	-3.29857825989832
PAN2	0.112005775653065	10.1636613187533	2.37134276267655	0.0226535050234654	0.377345651673023	-3.29935917425977
HIC1	-0.238256333894139	9.05733460581669	-2.37117765201955	0.022662340016091	0.377345651673023	-3.29966262323536
CD3G	-0.582843499597653	2.64888875170298	-2.37042651232133	0.0227025723821951	0.377620950847341	-3.30104291530791
GOLGA8R	0.384169658382232	5.03244033893329	2.36994415069216	0.0227284424725964	0.377620950847341	-3.30192913589604
RBBP4	0.0705578420118762	10.8974766996393	2.36962489320825	0.0227455795544119	0.377620950847341	-3.30251562153402
SECISBP2	0.0743826885940955	10.962184209002	2.36947901291728	0.022753413984633	0.377620950847341	-3.30278358912953
SLC7A14	0.630853109793548	1.27881062793723	2.36857471060963	0.0228020334184727	0.377641778085823	-3.30444443796393
SLC22A15	0.228613809655644	5.32422170385567	2.36817965325062	0.0228233028966632	0.377641778085823	-3.30516986039795
MAPKAP1	-0.083470708945466	10.7464332533593	-2.36778211087568	0.0228447242214972	0.377641778085823	-3.30589975809471
PDGFB	-0.205561322791787	8.45748868331811	-2.3676773292168	0.0228503733341175	0.377641778085823	-3.30609212515429
MAD2L1BP	-0.132839381967943	7.96249251134402	-2.36765752435468	0.0228514412187622	0.377641778085823	-3.30612848391254
HVCN1	-0.215931082338745	5.93244409336507	-2.36737860396491	0.0228664854772653	0.377641778085823	-3.30664051670722
EXOC3L1	-0.405911347795691	4.64407235749771	-2.36634290738304	0.0229224264948234	0.378257370106761	-3.3085414344004
DSEL	0.204389960496695	8.07062695059499	2.36578899596373	0.0229523954884674	0.378443728379416	-3.30955783789455
UCN	0.270208199370797	4.23097695211082	2.36478430215228	0.0230068438976144	0.378902973371565	-3.31140097059422
ADAM32	0.22761169354508	6.43890543670146	2.36458525090256	0.0230176450957558	0.378902973371565	-3.31176606757055
TRIP6	0.188392886086604	7.22447576022689	2.3636523942272	0.0230683260021967	0.379429024438729	-3.31347680522251
MFN2	-0.142783603609821	13.1482282966378	-2.36283021310178	0.0231130774088828	0.379765379386134	-3.31498417533565
SLC26A6	-0.146487970830085	8.23133212508924	-2.36258834297625	0.0231262573116112	0.379765379386134	-3.31542754319609
ERBB2	0.178659544978906	9.79261991611044	2.36195250477742	0.0231609374980748	0.379848025429435	-3.31659293104054
LRRC55	-0.676198688798046	3.57755849676282	-2.36178375877752	0.0231701491878458	0.379848025429435	-3.31690217702769
AGFG2	-0.165101355451075	7.29758349391988	-2.36073647125263	0.0232273935215403	0.379848025429435	-3.31882109297998
ITGA1	-0.302451029111891	10.7007314289597	-2.36066212533858	0.0232314620809826	0.379848025429435	-3.3189572916268
TAS2R5	0.315193095482906	4.75644701226175	2.3605528767147	0.0232374418466067	0.379848025429435	-3.31915742498912
MAN1B1	0.129817957469536	8.90606210044909	2.35976033515198	0.0232808634556949	0.379848025429435	-3.32060908785985
NAP1L6P	-0.62154186896974	1.29774794079037	-2.35956748699919	0.0232914402341601	0.379848025429435	-3.32096226602708
WEE2.AS1	0.226279809673899	5.15521368300341	2.35952611513705	0.0232937098424898	0.379848025429435	-3.32103803089939
CDH15	0.16708999153108	9.69618317089924	2.35912256148182	0.0233158587418183	0.379848025429435	-3.32177701414312
CREBZF	0.0974837520480722	10.7187022305672	2.35828894011373	0.0233616718445572	0.379848025429435	-3.32330324430401
LOC646665	0.29870996558429	4.61368054166705	2.35768169992427	0.0233950948127118	0.379848025429435	-3.3244147610899
BCL2L2	0.0927586513521508	8.80194507135772	2.35636912979609	0.0234674869081367	0.379848025429435	-3.32681663650345
GNL1	0.110540172981125	8.97774068354168	2.35590624750447	0.023493064308882	0.379848025429435	-3.32766343579944
TMEM107	-0.228993054711894	4.25967405080294	-2.35577278299887	0.0235004437943378	0.379848025429435	-3.32790757416857
ZNF32.AS1	0.561077476837005	1.40434631509825	2.35556996205942	0.023511662115161	0.379848025429435	-3.32827856286353
ITGA6	-0.304071725117369	10.684030900028	-2.35544333805034	0.0235186683184231	0.379848025429435	-3.32851016471483
MIR944	0.531249427279541	3.73189284821437	2.35495219692014	0.0235458613273188	0.379848025429435	-3.32940840217512
TMEM150C	-0.223458829935382	7.29644445463431	-2.35467658478108	0.0235611335440968	0.379848025429435	-3.32991240406427
C15orf61	-0.173020346658376	9.5313557143929	-2.35459540260112	0.0235656337106968	0.379848025429435	-3.33006085084325
FAM83G	0.575422579317541	5.20326937467109	2.35435554270477	0.0235789343715922	0.379848025429435	-3.33049942833096
ZBTB7C	0.332419187229618	6.11312230122187	2.35364233717401	0.0236185228416965	0.379848025429435	-3.3318033152358
B4GALNT3	0.791247967591156	6.87544848662519	2.35355363271981	0.0236234508137128	0.379848025429435	-3.33196546533873
MAP6D1	-0.258789793471912	8.49632014974531	-2.35345183601961	0.0236291072658396	0.379848025429435	-3.33215154238685
PPL	0.3994505890611	8.91288751564136	2.35338780262231	0.0236326659809403	0.379848025429435	-3.3322685878546
TTC5	0.1099946491005	8.38491390608307	2.35264927659228	0.0236737451428527	0.379848025429435	-3.3336183597348
ARHGEF6	-0.173457358784413	12.0312767143483	-2.35263673574327	0.0236744432595104	0.379848025429435	-3.33364127745645
SLC25A51	-0.114349595659393	8.1658215166333	-2.35257986002317	0.023677609616552	0.379848025429435	-3.33374521364364
TNFAIP1	-0.0916434872215941	9.09958165521681	-2.35242993508044	0.0236859579914886	0.379848025429435	-3.33401918172951
DAAM1	0.1296540231306	9.1030319434377	2.35237661130281	0.0236889278954197	0.379848025429435	-3.33411662086889
INF2	0.27811154923358	8.62392698788534	2.35219794051659	0.0236988815300439	0.379848025429435	-3.3344430963782
SPON1	0.76713077561909	4.67456044765812	2.35161756333181	0.0237312399582338	0.379848025429435	-3.33550346474302
C1orf43	-0.0811573981148008	12.0493498461453	-2.35158118364938	0.0237332696002551	0.379848025429435	-3.33556992533234
UNC13D	0.283608786336317	7.19161950744322	2.35060839566677	0.023787599960652	0.379848025429435	-3.33734679728425
SH2D3C	-0.195746663992931	7.63300367178293	-2.3503823912454	0.0238002383605396	0.379848025429435	-3.33775953564919
FTO	0.0837726752498504	10.2779975983751	2.35016137729863	0.0238126035338873	0.379848025429435	-3.33816313246537
MRPS31	-0.131243903334923	8.90931909468075	-2.34997489807116	0.0238230410747722	0.379848025429435	-3.33850364358279
SCN7A	-0.321674095195359	10.0188834624076	-2.3499425164783	0.0238248539439801	0.379848025429435	-3.33856277038928
STYK1	0.527635020162737	3.53377226192465	2.34839783427938	0.023911476685273	0.380600127494565	-3.34138258119948
MYCT1	-0.212547369882541	8.42565934596873	-2.34824904452013	0.0239198354726146	0.380600127494565	-3.34165412547457
ATRAID	-0.102462819171132	10.1431520552415	-2.34763917009697	0.023954124800897	0.380600127494565	-3.34276702839828
BEX3	-0.214188178224514	6.83767121930176	-2.34758268752603	0.023957302690993	0.380600127494565	-3.34287008759119
ZSCAN25	0.100401840378863	8.71181045529611	2.34730897804011	0.0239727078374102	0.380600127494565	-3.34336947781198
IQCE	0.126144184188997	7.7536387805808	2.34704644850452	0.0239874921205066	0.380600127494565	-3.34384843033503
TMEM92.AS1	0.588786050412144	1.46429769623507	2.34676232121014	0.0240035019215384	0.380600127494565	-3.34436674161076
LRIG3	0.148355596531266	9.07642715160551	2.34632159176168	0.0240283548564482	0.380647624644598	-3.34517064014534
ST8SIA5	-0.435056912974298	7.28987573748433	-2.34564921123073	0.0240663153170618	0.380647624644598	-3.34639686394685
BCKDHA	-0.301614109275826	4.33059835683934	-2.34540117269726	0.0240803324020477	0.380647624644598	-3.3468491488555
HHIPL2	0.539643095297006	1.26519118526165	2.34508286973037	0.0240983310140219	0.380647624644598	-3.34742950645003
EPM2A	-0.106029873027184	11.3165944608831	-2.34500486722219	0.0241027435540147	0.380647624644598	-3.34757171869356
ZNF239	-0.19030356893505	6.02941052625838	-2.34471400147662	0.0241192040092609	0.380647624644598	-3.34810198773089
CCN5	0.337953597306869	8.96280394633167	2.34405699064588	0.02415642230545	0.380773180921882	-3.3492995901279
CCR1	-0.261348842274526	5.2445016556944	-2.34391026694994	0.0241647409527014	0.380773180921882	-3.34956700556467
TMEM14C	-0.126749322696112	9.88631422153603	-2.34303306827545	0.024214528401931	0.380996999762794	-3.35116551599692
DOK2	-0.269050739299578	5.26158438627033	-2.34299751339469	0.0242165483465495	0.380996999762794	-3.35123029816359
RNPC3.DT	0.582949030620863	1.75734232309112	2.34188716895895	0.0242797055946285	0.381175874461591	-3.35325302396885
DHX32	-0.0950182685688841	9.28180228859778	-2.34177314712633	0.0242861996266085	0.381175874461591	-3.35346069937342
SPPL2B	0.141147398684989	8.58040072862027	2.34145097769864	0.0243045570014639	0.381175874461591	-3.35404744797469
MTFR1L	-0.190340851853675	10.9612864020128	-2.34122712137445	0.024317319795294	0.381175874461591	-3.35445511014103
SERPINB6	-0.10373784544252	10.5302832906633	-2.34114557932996	0.0243219702762948	0.381175874461591	-3.35460359839741
MATN1.AS1	0.337984751690424	3.57717939356074	2.34079063644368	0.0243422225922489	0.381198453330241	-3.35524990656414
ZNF697	-0.146501054577203	7.65255170215456	-2.33995835047818	0.0243897706262421	0.381421656658024	-3.35676512030174
MED25	0.234770813978681	9.03781404957563	2.33970573619416	0.0244042188558437	0.381421656658024	-3.35722493859684
SNF8	-0.098524815942449	9.05583456865852	-2.33864880489507	0.0244647533741728	0.381421656658024	-3.35914841544013
STAT3	0.208895278719599	12.0598139809093	2.33812273010078	0.0244949340057249	0.381421656658024	-3.36010556786067
ABRAXAS1	0.203112764840581	9.23689127335754	2.33782183324575	0.024512211346642	0.381421656658024	-3.36065295620522
ZNF7	0.101658742284181	9.13046708429377	2.33767525001107	0.0245206320487656	0.381421656658024	-3.36091960034666
PPOX	0.118947202243119	7.33658228254237	2.3372313845208	0.0245461464596963	0.381421656658024	-3.36172694566587
KHDC4	0.101417762521656	9.93199787875759	2.3372097062428	0.0245473931882793	0.381421656658024	-3.3617663733575
PSEN1	0.0770746834725564	9.6735097028928	2.33714813307564	0.0245509346023926	0.381421656658024	-3.36187835902697
KDM4D	0.280568385684316	4.43863925846885	2.33699347653747	0.0245598317833482	0.381421656658024	-3.36215962983727
HOXB7	-0.340522176050651	4.3646319225138	-2.33692930088702	0.024563524572578	0.381421656658024	-3.36227634086793
KHSRP	0.147387033861117	9.86605479579095	2.33632472605505	0.0245983374743652	0.381669763078512	-3.3633757177274
WARS2.AS1	0.16009171567139	8.19748318171446	2.33372279508285	0.024748669878187	0.382795559815085	-3.36810478949218
FOXP2	0.23615337153138	9.86252968271734	2.33352434183441	0.0247601697894945	0.382795559815085	-3.36846532594735
LINC02872	0.394924703360558	4.05992836242774	2.33335652466518	0.0247698981583409	0.382795559815085	-3.36877018746428
ELL	0.144106126249477	8.95866398398991	2.33285790445812	0.0247988234678912	0.382795559815085	-3.36967590136882
EMC1.AS1	-0.401990665204067	3.66116543000048	-2.33285014891577	0.0247992736120644	0.382795559815085	-3.36968998773888
NCOA1	0.0948842007918014	11.7014732101571	2.33265938262391	0.0248103483074284	0.382795559815085	-3.37003646531509
MAPK15	0.562591851990549	2.09268711092506	2.33258380387651	0.0248147371651879	0.382795559815085	-3.37017372884746
FBLN7	0.264228950791454	5.30024881175888	2.33245845613332	0.0248220176469118	0.382795559815085	-3.37040137400148
POLR2D	0.112918949746062	10.0530589171097	2.33203004263765	0.024846915373072	0.382888131650138	-3.3711793524613
IFNGR2	-0.155635391070128	9.03919753997933	-2.33141034147736	0.0248829697120115	0.382944912479987	-3.37230451642696
LINC03013	0.45303485602735	2.87699810814109	2.33125442072635	0.0248920486132875	0.382944912479987	-3.37258758061184
DDX17	0.110331560326664	13.99697845896	2.33099272118051	0.0249072934587753	0.382944912479987	-3.37306264852608
BOLA3	-0.231427118125433	8.54065532607716	-2.33064185428383	0.0249277457572884	0.382968794560797	-3.37369952271054
PHPT1	-0.147059723070504	10.1701613537245	-2.3295272381502	0.0249928177455453	0.383420290594461	-3.37572224983234
PCDHGA7	0.216267588147609	7.68510186283937	2.32925763886044	0.0250085800286039	0.383420290594461	-3.37621139402551
ATP5MF	-0.178291394306331	9.74537797617802	-2.32910951513772	0.0250172439718595	0.383420290594461	-3.3764801229761
ANXA2	0.200690664781808	10.3607022287872	2.32878457646403	0.0250362594929494	0.383420290594461	-3.37706958952282
PTP4A3	-0.16136415207175	12.7738264869999	-2.32852020355112	0.0250517402658442	0.383420290594461	-3.37754914046407
KMT2B	0.187251566100425	9.1981749117688	2.32722739075495	0.0251275668922918	0.383746417676083	-3.3798936271894
IL20RB	0.374156400641215	5.33598570020848	2.32665586448849	0.0251611539813845	0.383746417676083	-3.38092977512149
DDX39B	0.14239735891249	9.75154951333665	2.32663971045515	0.025162103897078	0.383746417676083	-3.38095905886745
LTA4H	-0.0915466341383713	9.81476632835967	-2.32624784482493	0.0251851568882363	0.383746417676083	-3.38166938061591
ABCD3	-0.104428475241276	10.3820615965891	-2.32623467152503	0.0251859321874056	0.383746417676083	-3.38169325790395
MAPKAPK5	0.0837317868953438	9.95683725953689	2.32614227456759	0.0251913707049473	0.383746417676083	-3.38186072940642
ZNF837	0.442809744181293	2.67214316099422	2.32576464967816	0.0252136088074418	0.383746417676083	-3.38254513242568
C14orf39	0.299579285680621	7.82980554988654	2.32557901150664	0.0252245473916572	0.383746417676083	-3.38288155126226
YPEL5	0.0864396754003192	9.85415818437985	2.32415350510862	0.0253086863891612	0.384348393260144	-3.38546424340353
GALT	-0.132098792512261	7.98971427866748	-2.32370865098888	0.0253349949888413	0.384348393260144	-3.38626998139032
NDUFAF7	-0.123548787028177	9.08851916099934	-2.3236640086149	0.0253376364871682	0.384348393260144	-3.38635083328218
SEPTIN2P1	-0.30444969246895	4.27794553268202	-2.32353109175838	0.0253455026691885	0.384348393260144	-3.3865915525644
NFIC	0.279308641377995	11.7600985706763	2.32288335958003	0.0253838676470983	0.384348393260144	-3.38776448538713
MOCS2.DT	-0.291717468482793	4.65287648481387	-2.322506469506	0.0254062147240778	0.384348393260144	-3.38844685956414
TMEM237	0.137808880808409	9.37064014411744	2.32246007709508	0.0254089667066424	0.384348393260144	-3.38853084925651
ZNF717	0.108986485874137	8.49820353105574	2.32234400753257	0.0254158530876724	0.384348393260144	-3.38874097841767
DUSP6	-0.205959775127025	7.82847142934943	-2.32145191624195	0.0254688366312904	0.384607774842618	-3.39035574061934
ZNF730	-0.545452348552089	2.29263682895141	-2.3212147970614	0.0254829364101448	0.384607774842618	-3.39078487072347
PDRG1	-0.160970249181045	7.04349688437928	-2.32109697905261	0.0254899448092003	0.384607774842618	-3.39099808180444
PYGL	0.355454735651771	7.52028745214889	2.32024628506765	0.0255405996871255	0.384778904036787	-3.39253731845297
KCNN3	0.247182120234248	10.0004061626509	2.32024218599345	0.0255408439866131	0.384778904036787	-3.39254473427832
C2CD4B	-0.475784576170182	3.43298067451097	-2.31965241889868	0.0255760152122618	0.384778904036787	-3.39361160972786
ETFDH	-0.181188705081937	11.5395381589066	-2.31963190052761	0.0255772396238428	0.384778904036787	-3.39364872344087
ZBTB16	0.239438454817222	12.3507714457328	2.3191509767488	0.0256059533061482	0.384813053056082	-3.39451855175405
EIF4ENIF1	0.0925661557130102	8.9831300031421	2.31893747977343	0.0256187094724757	0.384813053056082	-3.39490465334817
RAB23	0.177205767276911	9.14362734592135	2.31859982868214	0.0256388953318126	0.384813053056082	-3.39551523026224
MYOG	-0.213355868059265	10.4262328915812	-2.31832276851496	0.0256554695360623	0.384813053056082	-3.39601619172404
PXN	0.215934649986197	11.2028247804167	2.31715892652232	0.0257251976273898	0.385449650236632	-3.39812009499355
MAIP1	-0.151185827619345	8.0166764075782	-2.31697963841666	0.0257359542425071	0.385449650236632	-3.39844412959375
FOXS1	-0.449799971134191	4.42557223216519	-2.31625558775403	0.0257794356558665	0.385604962930804	-3.39975254927603
TMEM8B	0.156171479321698	8.32217685716981	2.31599418761514	0.0257951497097947	0.385604962930804	-3.40022484769842
FAM184B	0.676877803226245	7.72549800678212	2.31585681244904	0.025803411455496	0.385604962930804	-3.40047304189197
ARL14EP	-0.10851414708339	9.61245544188922	-2.31528293273455	0.0258379502832075	0.385836569299128	-3.40150974778498
SSNA1	-0.119929536863975	8.64329261125241	-2.3148710770281	0.0258627632977465	0.385922706528376	-3.40225364387883
SHISA4	-0.171662719801272	12.0292551360983	-2.31411060835475	0.025908635351868	0.38632272757193	-3.40362695268803
CABLES2	0.186805129712067	6.70005232363573	2.31315184907287	0.0259665724893415	0.386820312373259	-3.4053578791531
SERPINA5	-0.725249595366207	7.55166289173592	-2.31292688342221	0.0259801838304385	0.386820312373259	-3.40576395211497
RPS12P29	-0.43623130604205	4.15615806862093	-2.31166166621878	0.0260568539542281	0.387677010667018	-3.4080471875886
ZNF461	0.154062908722445	6.95841533903408	2.30898968703153	0.0262194389535981	0.389666559914891	-3.41286609159707
ATP5F1AP3	-0.271874568632304	8.30252117514581	-2.30880630487535	0.0262306307165934	0.389666559914891	-3.41319667112617
RNU6.182P	-0.308212214254817	3.45287059697101	-2.30815241030865	0.0262705726105676	0.389666559914891	-3.41437527808046
HSPA9	-0.120098953297274	12.8268080423449	-2.30803555987651	0.026277715936904	0.389666559914891	-3.41458586846923
PRRC2C	0.102252721252908	12.0155289223736	2.30757509330491	0.0263058822417657	0.389666559914891	-3.4154156553914
SFXN4	-0.117266623578262	9.34126607718835	-2.30744694049309	0.0263137260429557	0.389666559914891	-3.41564657248755
HMGCS1	-0.106040183475656	9.28658259253441	-2.30725980728879	0.0263251836026197	0.389666559914891	-3.41598374882479
MED13L	0.0825102165758143	12.4301491142252	2.3067601987853	0.026355794932557	0.389834911323603	-3.41688384465917
PTPN7	-0.422206609450276	3.44481188621351	-2.30588682296912	0.0264093839036967	0.390004256222253	-3.41845697781003
COX7A1	-0.157094519996342	13.1172973795452	-2.30586853802766	0.0264105068824828	0.390004256222253	-3.41848990816638
FITM1	-0.14968737664374	10.863226421764	-2.30563290194397	0.0264249824216914	0.390004256222253	-3.41891426103718
GDF9	-0.28222706861292	4.8422872553141	-2.30417702964808	0.0265145770852877	0.391041768599906	-3.42153541153251
PIGQ	0.15447381155426	8.06376839164855	2.30305354378246	0.0265839026981778	0.391779057655182	-3.42355730489933
HYLS1	-0.29029352559933	5.91515234873675	-2.30266460249605	0.0266079404751317	0.391848332694817	-3.42425709889188
MBLAC1	-0.208692123079187	5.07668534917685	-2.3021560748184	0.0266393984522095	0.391945966491233	-3.42517192539458
MOSPD1	-0.158612654141534	8.45685403524268	-2.30162909286001	0.0266720331985409	0.391945966491233	-3.42611979436026
KIAA1191	-0.0840631610256839	10.6456684980509	-2.30127950742937	0.0266937019636845	0.391945966491233	-3.426748496971
EHBP1L1	0.13228908945915	13.0996777281147	2.30103034083106	0.0267091559797407	0.391945966491233	-3.42719656127393
PM20D2	0.143631032215795	10.724381388864	2.30099610371234	0.0267112800890443	0.391945966491233	-3.42725812545746
HOOK3	0.078064156409912	12.112148677218	2.30066566146206	0.0267317888812532	0.391963075173456	-3.42785228250586
C1RL	0.192876612926267	7.53040869682577	2.29934789566584	0.0268137160231976	0.392295712985738	-3.43022109031656
PIGO	0.128924341137339	7.61595383299293	2.29918627262209	0.026823779805155	0.392295712985738	-3.43051155439109
CFAP92	-0.431093347105489	3.31206356518506	-2.29908112625718	0.0268303287709825	0.392295712985738	-3.43070051223547
GPX1	-0.0961375407446283	9.73234375679423	-2.29872489975667	0.0268525267341437	0.392295712985738	-3.4313406374294
PLXNA2	0.157118389025637	10.2173495504456	2.29830717562721	0.0268785778347909	0.392295712985738	-3.43209117877673
MRPL22	-0.114659724891922	8.37566973026886	-2.29819382129431	0.0268856510113954	0.392295712985738	-3.43229482969494
DCT	0.28330058833104	5.30229134947023	2.29779465646404	0.0269105717049841	0.392295712985738	-3.43301190535751
MAMDC2.AS1	0.250063274308843	4.80490356271221	2.29758151353848	0.0269238871376523	0.392295712985738	-3.43339476639865
TNFSF8	-0.346336169115965	3.63749312282868	-2.29750436996729	0.0269287078939578	0.392295712985738	-3.43353333022264
ILRUN.AS1	-0.288467815579039	5.4310194980274	-2.29629791572081	0.027004200762829	0.393112876622102	-3.43569989622197
ALKBH7	-0.16224268027543	9.6355965642891	-2.29466352892081	0.0271067735573352	0.393638865826515	-3.43863361634344
DLG2	0.164786719087813	8.05130072977443	2.29462441285694	0.0271092327205251	0.393638865826515	-3.4387038107822
SEC24B.AS1	0.269974594410434	4.31728719379112	2.29384493403636	0.0271582789709828	0.393638865826515	-3.44010241545006
EIF1AY	-0.153275992120806	9.96337026508655	-2.29370773549965	0.0271669199781547	0.393638865826515	-3.44034855216096
PRF1	-0.482179991267613	5.27618274353089	-2.29354420936592	0.027177222360704	0.393638865826515	-3.44064190693918
DCTN4	0.0738563620495132	11.1206013981905	2.29339696117667	0.0271865022032483	0.393638865826515	-3.44090604704257
ART4	0.621090422782057	3.91818479998264	2.29326853258038	0.0271945983186218	0.393638865826515	-3.4411364175817
SAMD14	-0.273418658897907	5.66491068603014	-2.29290112689704	0.0272177714326237	0.393638865826515	-3.44179540416816
RN7SL846P	0.460562227492863	2.60557427364488	2.29272567088209	0.0272288440816269	0.393638865826515	-3.44211007840609
LINC00641	0.197010849788269	8.49567989300606	2.29250802884764	0.0272425846046935	0.393638865826515	-3.44250038720778
PABPC1	0.164234775164017	10.5244409877905	2.29232707718921	0.0272540134600572	0.393638865826515	-3.44282487651464
CYSTM1	-0.170578867119016	10.922779089661	-2.29123155756858	0.0273232979050316	0.393640389001758	-3.44478900139578
MTCO3P12	-0.452102450976588	10.5874865959237	-2.29117982148359	0.0273265737704902	0.393640389001758	-3.44488174043276
LINC01149.1	-0.587755296710959	1.66443599173758	-2.29069671887761	0.0273571802143934	0.393640389001758	-3.44574764719478
CADM1	-0.216756932949233	8.44174348060418	-2.29043709153687	0.0273736413018662	0.393640389001758	-3.44621294436282
D2HGDH	0.115275849066318	9.13006417491854	2.2902064495655	0.0273882720755444	0.393640389001758	-3.44662626219902
LYSMD4	0.175610352986237	8.55468355654159	2.2898542375534	0.0274106281556191	0.393640389001758	-3.44725737839887
ZNF41	-0.0921884760988316	9.97196856625125	-2.28955485827094	0.0274296436098023	0.393640389001758	-3.44779376937638
ECI1	-0.137465366481891	10.4979169794846	-2.28953337792212	0.0274310084153631	0.393640389001758	-3.44783225324022
MPDU1	-0.124716413573009	7.77655209218052	-2.28890131527538	0.0274711952597326	0.393640389001758	-3.44896452810937
ECHS1	-0.122686990474492	11.1950065176514	-2.28856405948726	0.0274926597021774	0.393640389001758	-3.44956859288135
SZT2	0.145169803291358	10.3591220288184	2.28814797433121	0.0275191618804852	0.393640389001758	-3.45031376008001
NNT	-0.213433935228553	13.8837835139962	-2.28800110882996	0.0275285218091095	0.393640389001758	-3.4505767578045
HIGD1A	-0.172610222860934	9.78131586733531	-2.28758613192799	0.027554984229361	0.393640389001758	-3.45131980582906
CARF	0.106508813927659	8.98937525482181	2.28756728283529	0.0275561867466372	0.393640389001758	-3.45135355422277
SUPV3L1	-0.105576257165854	9.7969330829966	-2.28725200763786	0.0275763073524447	0.393640389001758	-3.45191800895719
QRSL1	-0.165467683905534	10.0773679974474	-2.28687868361372	0.0276001495922067	0.393640389001758	-3.45258631769078
CBFA2T2	0.105992213012195	9.414314062629	2.28647762221775	0.0276257838294131	0.393640389001758	-3.45330419121262
BCL6B	-0.285353341941318	7.63360019831149	-2.28615002980299	0.0276467380338903	0.393640389001758	-3.45389049131474
HCP5	-0.249823837180898	7.15220400631979	-2.28608592559862	0.0276508400753673	0.393640389001758	-3.45400521293109
CSPG4	0.394547091503528	9.85485671748912	2.28595506244893	0.0276592157269333	0.393640389001758	-3.4542393997661
RORA	0.187134045001562	12.3306582537028	2.28572133441951	0.0276741807029016	0.393640389001758	-3.45465764442738
STX18P1	-0.268379532667118	4.41274234627429	-2.28541711054955	0.0276936701924325	0.393640389001758	-3.45520199071377
LINC01562	-0.372564646982546	2.83626113591613	-2.28530418363428	0.0277009077534794	0.393640389001758	-3.45540403671413
LOC100129434	-0.289590736011277	6.58783017388161	-2.28496294793835	0.0277227880634223	0.393675246893615	-3.45601452237556
ALG1L10P	0.580015704523519	1.73480201039941	2.28379020037895	0.027798103560176	0.394468326711069	-3.45811210738046
PIFO	0.465242610577266	1.83895864051642	2.28254330426219	0.0278783817630804	0.395269394309808	-3.46034144482584
PPP2R2D	-0.126542361596851	9.91148531484728	-2.28230781170301	0.0278935666138485	0.395269394309808	-3.46076238349037
UNC119	-0.199252012412223	6.42321179251943	-2.28183282587908	0.0279242168038556	0.395427204272068	-3.46161131461132
MRPS7	-0.167238349803522	10.6625992472124	-2.28128838408819	0.0279593859544409	0.395648740908374	-3.46258422255669
IDH3A	-0.185659751920173	10.6750560613108	-2.28089762431294	0.0279846521738921	0.395729931368981	-3.46328239792503
ANKS3	0.101587101777265	7.97940874425108	2.28002902568106	0.0280408882568494	0.396248646887585	-3.46483401805334
TGM1	0.509761780071577	3.69715343450494	2.27890342621488	0.0281139138363227	0.396300060218084	-3.46684408289537
AHNAK2	0.531288715050744	9.42979701766823	2.2786925871261	0.0281276113559748	0.396300060218084	-3.46722051217267
AP1S1	-0.144911724013991	6.1528145333924	-2.27851899988922	0.028138893225767	0.396300060218084	-3.46753041320771
H4C12	-0.394564442156928	2.97925085731125	-2.2782502828512	0.028156365802141	0.396300060218084	-3.46801011278926
H4C15.6	-0.394564442156928	2.97925085731125	-2.2782502828512	0.028156365802141	0.396300060218084	-3.46801011278926
PTPRF	0.590590611455521	7.95648408900406	2.27800617389249	0.0281722467175185	0.396300060218084	-3.46844584713004
PRKG1	-0.158663308822659	12.0287494352535	-2.27772135839641	0.0281907859905823	0.396300060218084	-3.46895419906417
SMCO1	-0.196198582223886	11.1808712859212	-2.27756479974567	0.0282009813874101	0.396300060218084	-3.46923361224161
TRDMT1	0.129587563118928	8.22650985286821	2.27692371285646	0.0282427645911132	0.396612184112487	-3.47037762424147
MCMDC2	-0.194172091885584	6.93150851525966	-2.27644098011193	0.0282742635029	0.396752169056586	-3.47123889823859
ZFHX4	0.125480916662784	10.9407532943546	2.27617103805517	0.0282918912498405	0.396752169056586	-3.47172046014982
MFSD3	-0.198582591113617	7.8875877777195	-2.2757247299659	0.0283210576025484	0.396886522308465	-3.47251655696447
EIF4G3	0.207506390461948	11.6795287379651	2.27522200376723	0.0283539430903574	0.397072773174155	-3.47341315086716
STEAP1B.AS1	-0.578819586432674	2.58674959816282	-2.27468981264991	0.0283887932052547	0.397286260712211	-3.47436213498143
OXSM	-0.189093556242415	7.74101487995211	-2.27427144166408	0.0284162167813826	0.397303289308996	-3.47510804400214
MTLN	-0.190182873034663	10.9767832467264	-2.27372398703455	0.0284521373648801	0.397303289308996	-3.47608394174488
ACKR1	0.267754198428529	6.65810294391224	2.2735957493201	0.0284605573957755	0.397303289308996	-3.47631251440345
PM20D1	-0.746332297204906	2.31441092192978	-2.27316144346135	0.0284890902742391	0.397303289308996	-3.47708655635881
PRELID2	0.216810307925676	6.31108669227578	2.27275686162918	0.0285156933578322	0.397303289308996	-3.47780752434
XKRX	0.588357614334256	3.26251168957205	2.27268625830385	0.0285203381206489	0.397303289308996	-3.47793333029794
RPL7P11	-0.493483956252786	1.50530434707329	-2.2724660947609	0.0285348263060221	0.397303289308996	-3.47832561459756
HEY1	-0.334779672707354	7.49726369426464	-2.27228329217007	0.0285468608978433	0.397303289308996	-3.47865130833706
LEMD2	0.0843537590597467	8.99313173650543	2.2713838135427	0.0286061431171458	0.397443598295306	-3.48025359958288
PXYLP1	-0.180121946653223	7.2802430610482	-2.27114405699532	0.0286219633900921	0.397443598295306	-3.48068061207764
RIDA	-0.164054590136489	8.28296290399538	-2.27103841282878	0.0286289367744235	0.397443598295306	-3.48086875644176
NT5DC1P2	-0.331060941335731	3.37036547475761	-2.27082342404938	0.0286431324926639	0.397443598295306	-3.48125161540543
SNX24	-0.110641602367853	8.09572114306874	-2.27033448730242	0.0286754404329126	0.397443598295306	-3.48212222997598
ANXA3	-0.167818195904387	8.80664684938045	-2.27011666310735	0.0286898442942533	0.397443598295306	-3.48251004924649
LYPD5	0.665307918123977	2.71767000708617	2.27005027887308	0.0286942353092199	0.397443598295306	-3.48262823581226
P2RY8	-0.413013747054411	5.53838633594736	-2.26916494741814	0.0287528533998906	0.39791725663424	-3.48420418321506
MRE11	0.0920469188088031	9.27818691895614	2.26879039846557	0.0287776846068556	0.39791725663424	-3.48487076775444
TP53AIP1	0.671091957203093	1.64714745929769	2.26864480632595	0.0287873419969303	0.39791725663424	-3.48512985602392
MAP1LC3B	0.125273636380451	11.0026238980974	2.26764083895231	0.0288540158454345	0.398566991882675	-3.48691612971205
SNORD114.15	-0.630119525306927	1.71928697905623	-2.26726541945515	0.0288789830167619	0.398640130689144	-3.4875839313612
COPS9	-0.134687551854709	9.19198728719831	-2.26677343358097	0.0289117316254267	0.398820510318343	-3.48845895907829
CD2	-0.50436411678174	3.55887385697184	-2.26640850151009	0.0289360444377034	0.398884356792939	-3.48910792283894
ABCG4	-0.6439726332708	1.35063672311797	-2.26608780173868	0.0289574254458369	0.398907728915322	-3.4896781638317
STYXL1	-0.171923335000652	6.95365132295166	-2.26423723567749	0.0290810783434383	0.400338975238746	-3.49296751534826
LARS1	-0.0910088645282059	11.6782248832837	-2.2631653344178	0.0291529171850618	0.400419444782433	-3.49487189222521
NT5C3A	-0.173063022262767	9.96536387734314	-2.26298967975055	0.0291647046669889	0.400419444782433	-3.49518390267187
MIR345	-0.454598825118244	1.3602442557411	-2.26261241938805	0.0291900354900043	0.400419444782433	-3.49585395898528
HSF4	0.131904891725553	9.35631119431736	2.26236197611346	0.0292068621380697	0.400419444782433	-3.49629872834092
CLEC10A	-0.272139263916776	5.90559156092011	-2.2621994210762	0.029217788433938	0.400419444782433	-3.49658739494105
NEDD8	-0.147960139495122	9.00584419139352	-2.26209680533894	0.02922468773047	0.400419444782433	-3.49676961291357
ACAT1	-0.201834285726322	12.8622268366204	-2.26164807624807	0.0292548748079958	0.400419444782433	-3.49756636321325
RPS12P7	-0.425492856867664	2.425558014934	-2.26157293179076	0.029259932676067	0.400419444782433	-3.49769977606895
PTDSS1	-0.209125468743022	9.25919337299519	-2.25971769798206	0.0293850537379061	0.400419444782433	-3.50099255011891
DGKI	0.564413573833008	3.97599057293549	2.25958987900999	0.0293936916957608	0.400419444782433	-3.50121933668213
MIR1249	0.497115499566869	1.67339043996496	2.25942197020143	0.0294050423547127	0.400419444782433	-3.50151723935528
TRIM3	-0.0917973219936243	8.13125260104785	-2.25935601745391	0.0294095018399995	0.400419444782433	-3.50163424778261
USP49	0.154971536576292	7.52003985843385	2.25934817628541	0.0294100320714984	0.400419444782433	-3.50164815882826
NID2	-0.212761550421471	8.67675613676489	-2.25903096763805	0.0294314893506769	0.400419444782433	-3.50221088981847
C2orf88	-0.265757393800724	8.8107481525089	-2.25894818707553	0.0294370912627029	0.400419444782433	-3.50235773363653
HMGN1P15	-0.454945371941664	2.43847608449312	-2.25873528593545	0.0294515030446977	0.400419444782433	-3.50273537903405
HSPC324	-0.490418517629574	1.74427248594325	-2.25831136902616	0.0294802177424067	0.400419444782433	-3.50348724690841
RNF113A	-0.135048151148743	6.79270820984457	-2.25816572456105	0.0294900889727623	0.400419444782433	-3.50374554080374
DNAJB5.DT	0.53790009170509	2.20344148804756	2.25814104924525	0.0294917616645	0.400419444782433	-3.50378930013984
BRF1	0.108801459393801	9.50397879597669	2.25775148285989	0.0295181808392632	0.400419444782433	-3.50448011221723
ERBB3	0.599121058746502	6.648351731544	2.25762741200251	0.029526599371622	0.400419444782433	-3.50470010659011
NOP10	-0.169181959897379	8.89488143852374	-2.25760900666385	0.0295278484045498	0.400419444782433	-3.50473274097511
LGI2	0.386750251504167	4.99291705840839	2.25740925745292	0.0295414069260628	0.400419444782433	-3.5050869022887
FFAR4	0.620915730578637	2.33179783780757	2.25622537949516	0.029621879999279	0.401073058961441	-3.50718547579456
PXK	0.111269809265488	8.98821410109911	2.25602173665859	0.0296357421493294	0.401073058961441	-3.50754637611801
ADIPOQ.AS1	0.800378337302625	1.74272393458955	2.25569470208022	0.029658015800768	0.401073058961441	-3.50812590339842
NT5C3AP1	-0.281964394893028	6.59071407348017	-2.25466615970234	0.0297281651206311	0.401073058961441	-3.5099481430525
TRIM8	0.117418965542187	10.183443788332	2.25452563797013	0.0297377605636221	0.401073058961441	-3.51019705353708
ASIC1	0.308226494434924	3.81603397864104	2.25429495537734	0.0297535185802523	0.401073058961441	-3.51060564375431
SOCS2.AS1	-0.375975824230759	3.86871586711122	-2.25353305225358	0.0298056174362535	0.401073058961441	-3.51195492308525
UBAP1L	0.167424194619279	8.61490364426364	2.25326891972639	0.0298236977832645	0.401073058961441	-3.51242260497802
EPGN	0.587350307458558	2.06921835961843	2.2532039566619	0.0298281461211622	0.401073058961441	-3.5125376245136
SPA17	-0.328688166277342	3.38810839529552	-2.25275873347394	0.0298586486598999	0.401073058961441	-3.5133258425096
CIBAR1	-0.207029118799586	7.59206718164379	-2.25268213421735	0.0298638993313588	0.401073058961441	-3.51346144128002
EMC4	-0.0895740902052946	10.1818154270816	-2.25238104389006	0.0298845462416337	0.401073058961441	-3.5139944090471
SH3GLB2	0.144831488719253	9.86945542881254	2.25225716461164	0.0298930448127746	0.401073058961441	-3.51421367558569
RPL39P28	0.561864594479465	3.81582861208725	2.25218965994639	0.0298976767870529	0.401073058961441	-3.51433315518803
HSPE1	-0.21702338029505	7.81705729198952	-2.25090406335884	0.0299860130011818	0.401073058961441	-3.51660808345121
POLR1HASP.1	0.137839009321393	9.08332263949251	2.25086188473837	0.0299889151291505	0.401073058961441	-3.51668270429548
ENTPD4	-0.0976037634413149	9.94947191992028	-2.25065332774081	0.030003268714544	0.401073058961441	-3.5170516602878
CBR1	-0.185576604228135	8.1653625080137	-2.25035058397772	0.0300241154509951	0.401073058961441	-3.5175871958646
SVIL	0.103775795573693	16.2075762737622	2.25017058621306	0.0300365161025637	0.401073058961441	-3.51790557573169
RAB11B	0.177334241427904	8.35752221524326	2.24971391340001	0.0300679983309463	0.401073058961441	-3.5187132531704
TCP11L2	0.135062987846728	10.0729647097091	2.24962801207394	0.0300739235066051	0.401073058961441	-3.51886516574222
CEBPA	0.398084773016793	8.0684649096967	2.24923119413187	0.0301013081523059	0.401073058961441	-3.51956686415149
TNKS	0.0936791254597242	11.1358089829457	2.24916782702685	0.0301056832132753	0.401073058961441	-3.5196789085151
TMED6	0.374755322608157	3.05486813008074	2.2491188781047	0.0301090631865592	0.401073058961441	-3.51976545734784
C19orf18	0.19279962105001	5.5317712081824	2.24906163441886	0.0301130163511312	0.401073058961441	-3.51986667075509
MUC16	0.528531584500281	1.87689429311585	2.24892000821028	0.0301227988379215	0.401073058961441	-3.52011707391305
CALHM5	-0.218682517288033	7.89687504070823	-2.24890229278329	0.0301240226874908	0.401073058961441	-3.5201483949659
GAN	0.189012836435237	9.81735185927032	2.24773847736753	0.0302045207352341	0.401749374119293	-3.52220563016572
SNORD14E	-0.393712701789369	2.98769595680733	-2.24717455671718	0.0302435945943659	0.401749374119293	-3.52320216768075
SIRT4	-0.211490489452652	6.21985447280634	-2.24716310444882	0.030244388584717	0.401749374119293	-3.52322240373321
LINC02145	0.429742067678882	3.72673102568784	2.24702272261507	0.030254122824025	0.401749374119293	-3.52347045090025
RPL6P6	0.506791051935162	1.35657780606894	2.24617459333823	0.0303129925422464	0.402111752767032	-3.52496880446767
ANP32B	0.162811803067733	7.9209208190218	2.24575721796092	0.030342000575007	0.402111752767032	-3.52570600901866
PRR15	0.557565025370005	1.15884298930383	2.24568665066428	0.0303469075226122	0.402111752767032	-3.52583064101134
IGSF21	-0.439752654206918	3.47683619290993	-2.24548507309282	0.030360928261229	0.402111752767032	-3.52618663992586
TLK1	0.0854530843080408	9.58613955626424	2.24520195434081	0.0303806303536482	0.402111752767032	-3.52668660561299
ABCA7	0.27643620144512	8.06914115613318	2.24437093087549	0.0304385267122941	0.402615081787159	-3.52815385724919
PNRC1	0.156123591802908	12.0942884371171	2.24390447716041	0.0304710670384013	0.402782584778972	-3.52897724875065
FAM229A	0.182868173199049	6.90727267083931	2.2430069236292	0.0305337686233158	0.403341014251675	-3.5305612657878
LEPROTL1	-0.128310842635596	8.23318517936699	-2.24260912478495	0.0305615949474851	0.403341014251675	-3.5312631566329
SLC38A11	-0.609159997957774	6.05367400198158	-2.24150602104923	0.0306388761561053	0.403341014251675	-3.53320902789628
ND6	-0.38437280494292	9.9937409590554	-2.24128290692039	0.0306545282394405	0.403341014251675	-3.53360251370385
MRPS18CP7	-0.235674621517123	5.43778370484458	-2.2410267709812	0.0306725056818123	0.403341014251675	-3.53405420103169
FCER1A	-0.494465773874249	3.97740887768779	-2.24072533992165	0.0306936742929433	0.403341014251675	-3.53458571552337
PLIN1	0.74087007868626	9.33657533973428	2.2400744186423	0.0307394309882183	0.403341014251675	-3.5357333055498
PPTC7	-0.194626773222394	12.0649429127037	-2.23988986232745	0.0307524154825506	0.403341014251675	-3.53605863757653
RPL21P48	-0.339677913391372	2.76452304896213	-2.23974555303336	0.0307625717949207	0.403341014251675	-3.53631300906779
KLHL9	-0.0954857788102306	9.42213922552711	-2.23960645214214	0.0307723643752568	0.403341014251675	-3.53655818822907
MIR4440	0.604777157432692	2.82658610619896	2.23880487606648	0.0308288487684685	0.403341014251675	-3.53797082452025
RMDN1	-0.121430169503892	10.4610994304885	-2.23878845047842	0.030830007190195	0.403341014251675	-3.53799976777491
ZMYND8	0.149638847844585	10.0274040132819	2.23874499802528	0.030833071880329	0.403341014251675	-3.53807633385377
HORMAD1	0.423889282760465	3.56566141788302	2.23856175547369	0.0308459989157492	0.403341014251675	-3.53839920708066
C3orf18	-0.161589012084391	8.82036083759538	-2.23805542261159	0.0308817438021194	0.403341014251675	-3.53929126266141
CFAP45	0.533242668981126	2.1089851606668	2.23748201884307	0.030922268159474	0.403341014251675	-3.54030130174339
TEX2	-0.133681532830758	11.3420926602917	-2.23733098881726	0.0309329498350312	0.403341014251675	-3.54056730593063
MXD4	0.132172489883908	9.93895502973601	2.23729359686047	0.0309355949078639	0.403341014251675	-3.54063316107752
BCL9L	0.285756025203039	9.75714970111793	2.23720545928128	0.0309418304769065	0.403341014251675	-3.54078838675189
LAMTOR2	-0.12252239106782	8.14693772728804	-2.23706822609095	0.0309515416977822	0.403341014251675	-3.54103006928945
TXNRD2	0.113807436456224	9.0705944312634	2.23688270648258	0.0309646741933052	0.403341014251675	-3.54135677185892
RNU6.828P	0.391972950989938	2.57397375867416	2.23681198998185	0.0309696813541576	0.403341014251675	-3.54148129926141
YPEL1	0.195793461039933	8.39061074498546	2.23679178352541	0.0309711122273789	0.403341014251675	-3.54151688104699
KLHL29	0.356405779096454	8.58876779841118	2.23534537464271	0.031073689423369	0.40441698296413	-3.54406325604396
NDN	-0.20920393638312	7.47855060481339	-2.23403093327779	0.031167170022109	0.404927651345221	-3.54637623804877
PDP1	-0.303335955915784	11.1549782155082	-2.2333099683245	0.0312185499873901	0.404927651345221	-3.54764446633794
HS3ST5	-0.373532858488915	7.39049870734146	-2.23326755499989	0.0312215749443304	0.404927651345221	-3.54771906484847
SCYL2	-0.12583075407124	10.300993916684	-2.23324398919237	0.0312232557919906	0.404927651345221	-3.54776051301967
BCDIN3D.AS1	-0.219583458952188	5.69922198051853	-2.23312580557412	0.031231686536529	0.404927651345221	-3.54796837259318
RGS3	-0.310268617281823	10.1743644073317	-2.23294499210962	0.0312445889660777	0.404927651345221	-3.54828636869455
PSMC5	0.124161206929433	10.1350265382566	2.23174993390686	0.0313299849732376	0.404927651345221	-3.5503876301587
MORC2	0.119147154572154	9.65258987397793	2.2315989091546	0.0313407916197831	0.404927651345221	-3.55065311596348
SMG6	0.118878946401576	9.78544530705447	2.23157740375488	0.0313423307186114	0.404927651345221	-3.55069091912696
PTRHD1	-0.186028095402596	7.48952950611285	-2.23157546454381	0.0313424695074118	0.404927651345221	-3.55069432794644
LOC100419851	-0.401918192465289	2.26059301442184	-2.23154915733458	0.0313443523611689	0.404927651345221	-3.55074057154738
RASAL3	-0.368241661971125	4.60448606100006	-2.23103961584286	0.0313808410240619	0.404927651345221	-3.55163617847309
CCL2	-0.428423167637742	5.34759937957057	-2.23102112519477	0.0313821658645996	0.404927651345221	-3.55166867609698
CSPP1	0.137170473666451	9.51660519108805	2.2308743551611	0.031392683589782	0.404927651345221	-3.55192661974891
LOC100506606	0.386566075984624	5.43709689630526	2.22930415325373	0.0315054027779008	0.406091699079638	-3.55468540550853
TMEM11	-0.13607027716967	9.56505778233237	-2.22857002505381	0.0315582267171092	0.406091699079638	-3.55597474280112
NDUFS1	-0.161972902978587	13.914360810081	-2.22842435646011	0.031568717618915	0.406091699079638	-3.55623054039028
PNKD	-0.115652882008158	8.54938617166739	-2.22827375304035	0.0315795671855248	0.406091699079638	-3.55649499050292
PDLIM2	-0.209610852097446	8.28266722841056	-2.22814691498663	0.0315887072545889	0.406091699079638	-3.55671769975836
CC2D1B	0.10753303241308	9.66948894655324	2.22794629888779	0.0316031686462983	0.406091699079638	-3.55706993321333
RPS5P5	-0.542191768669626	2.12124402752047	-2.22761640727408	0.0316269616631444	0.406139892992369	-3.55764909168237
ETS1	-0.174041326579651	10.1055167767661	-2.22713190792958	0.0316619344705378	0.406331501020252	-3.55849956350316
INO80D	0.0660084083404175	11.1696086623602	2.22670938104894	0.0316924619875504	0.406465854250457	-3.55924113819464
CDK12	0.0836150055823435	10.1732808858244	2.22621771665996	0.0317280176545531	0.406470656624165	-3.56010392319596
KLF8	0.178021690801526	8.22955344788322	2.22600988141308	0.0317430583365854	0.406470656624165	-3.56046859481623
WRNIP1	-0.0869562383693925	9.81054781387008	-2.22573062097278	0.0317632779285037	0.406470656624165	-3.5609585502903
MIR374B	-0.183815369909184	5.42327597699778	-2.22471249596572	0.0318370914170125	0.406470656624165	-3.5627444354525
CCRL2	-0.283935530687785	3.57371432377972	-2.22415731798838	0.0318774057798739	0.406470656624165	-3.56371801103439
MXD3	0.234156499143125	6.26941293631897	2.22412800001795	0.0318795359723997	0.406470656624165	-3.56376941878623
LOC102724434	0.428801643485365	2.70711443033798	2.2232471902234	0.0319435931634335	0.406470656624165	-3.56531364273368
TMEM132C	0.548255112992288	5.59658766214837	2.22301320679463	0.031960628926753	0.406470656624165	-3.56572378232388
LOC100128007	0.275680902950286	3.78265115641496	2.22291633235891	0.0319676844840196	0.406470656624165	-3.56589357993143
PTPN13	0.293288456937564	8.29560655226068	2.22286613967276	0.0319713406618292	0.406470656624165	-3.56598155346904
CS	-0.133816502890586	12.7102807086547	-2.22264468467412	0.0319874765148204	0.406470656624165	-3.56636968347911
HIKESHI	-0.0998636362316692	9.25457390425088	-2.2222494108977	0.0320162953144591	0.406470656624165	-3.56706238253094
LNCTAM34A	0.59675976630996	1.92778596669118	2.22214829231901	0.0320236714227668	0.406470656624165	-3.56723957334487
APLP1	-0.515066485434995	2.2043391483792	-2.22210948815326	0.0320265023991917	0.406470656624165	-3.56730756855992
SIN3B	0.143547587079773	9.52132021550303	2.2219352640086	0.0320392157486934	0.406470656624165	-3.56761284461566
MYL3	-0.365338628893927	14.8308051716442	-2.22152212785418	0.0320693807467771	0.406470656624165	-3.56833667129209
RNF148	-0.299247738768183	2.85206655696708	-2.22115116000602	0.0320964883638378	0.406470656624165	-3.56898653189816
SS18L1	-0.087370255079561	9.50086415060915	-2.22109407258424	0.0321006617041374	0.406470656624165	-3.56908653028749
SIKE1	-0.115683522461683	9.84072511178949	-2.22080540668584	0.032121771836029	0.406470656624165	-3.56959214851088
PATL1	0.12016155695223	9.66577215943821	2.22078096326363	0.0321235599499858	0.406470656624165	-3.56963496058789
MOSPD2	0.193702670690404	7.40092980100385	2.22075619613689	0.0321253718342571	0.406470656624165	-3.56967833926543
NACC2	0.163213574786205	10.0480636241547	2.22063650837501	0.0321341290915867	0.406470656624165	-3.56988796270299
AMPD3	0.371027561968734	9.30985744079736	2.22011406979865	0.0321723794958331	0.406700622647263	-3.57080287245062
ZNF274	0.147184671088546	8.97438720842404	2.21972692429696	0.0322007505182698	0.406773920420173	-3.57148074888153
RET	-0.281337398348608	8.6478784025178	-2.21948725543292	0.0322183252208043	0.406773920420173	-3.57190035513946
MEIS1	0.199294398159703	8.58822562736882	2.21826124926526	0.0323083606475582	0.407656675069813	-3.57404628459262
ADPGK.AS1	-0.359467342100472	1.84265420459164	-2.21745209195807	0.032367906027955	0.407903280872333	-3.57546209895911
DCDC2B	-0.551073684396786	1.23223252653751	-2.21744858904528	0.0323681640171098	0.407903280872333	-3.57546822730093
BRD3	0.191845810145193	9.62700919595597	2.21715437973085	0.032389839028644	0.407919391707973	-3.57598292022511
NFE2L1	0.1239753940313	14.6151937929246	2.21671021072712	0.0324225863307772	0.407919391707973	-3.5767598571509
PDK2	-0.13810854920945	11.3790572751027	-2.21661197145336	0.0324298332037872	0.407919391707973	-3.57693168074009
CIC	0.186507987876556	9.77519284930812	2.21604628554524	0.0324715905095975	0.408171387456613	-3.57792097203558
GSPT2	-0.124838988094051	7.45263591925191	-2.21579503554743	0.0324901523868692	0.408171387456613	-3.57836030603495
SCOC	-0.141703587807054	9.64381408409764	-2.21524947922482	0.0325304895437918	0.408424931917843	-3.5793141332776
RNU6.678P	-0.533153515592238	1.26704310562747	-2.21463170599682	0.0325762199927343	0.408745834014097	-3.58039400856087
TMEM254	0.1619491745729	6.42987816015109	2.21432129414025	0.0325992196863069	0.408781304284234	-3.58093652697883
GPT	-0.312277444243589	9.85594500668066	-2.21353248346013	0.0326577308762473	0.408781693823239	-3.58231490396142
BDH2	-0.182928488795769	7.67764735871181	-2.2135233657147	0.0326584077437543	0.408781693823239	-3.58233083425976
PXDC1	0.205463498361476	8.07987128123084	2.21350502723479	0.0326597691620521	0.408781693823239	-3.58236287464711
MEF2D	0.180503474479421	11.7788865074443	2.21318149658836	0.032683795836365	0.408829900511173	-3.58292810393541
SNORD7	0.385294598840736	2.99470641616044	2.2122491019669	0.0327531270731063	0.40922987165703	-3.58455671138474
IFITM4P	0.351253708196861	2.41558062688075	2.21203727666253	0.0327688962409738	0.40922987165703	-3.58492663335255
INTU	0.135951921202663	8.53553501033916	2.2119203462731	0.0327776039215445	0.40922987165703	-3.58513082380458
NDST1.AS1	-0.407210217281229	1.95983611084872	-2.21150219022397	0.0328087603811305	0.40922987165703	-3.58586096515291
ITPK1	0.143142547618996	9.06844299841201	2.21092275628859	0.0328519770212657	0.40922987165703	-3.58687254197873
SOCS5P3	-0.517168809892879	1.94901551377134	-2.21086697002133	0.0328561404659375	0.40922987165703	-3.58696992323224
OCRL	0.113565767243406	9.4741079602845	2.21085363352299	0.0328571358658699	0.40922987165703	-3.58699320332839
NFYC	-0.0897867041290521	10.209868300532	-2.21000016035138	0.032920892533729	0.409772092324007	-3.5884828004521
CCDC14	0.115846014094949	9.71682470108247	2.20968618457679	0.0329443749840292	0.4098126548044	-3.58903068475996
PEX14	0.0985396407712704	7.84694113689183	2.20782763442913	0.0330836821545429	0.411073269186741	-3.59227263564471
DUSP19	-0.172700605851964	7.62957189926962	-2.20755723642656	0.0331039933146284	0.411073269186741	-3.59274413181193
SLC4A5	0.250389228697856	5.62524783342588	2.20746937656692	0.0331105953614186	0.411073269186741	-3.59289732472773
CD300C	-0.387647225262437	2.69785038393808	-2.20725302143908	0.0331268579047546	0.411073269186741	-3.59327454311675
ETF1	-0.0700203185278383	11.0649898677297	-2.20591028399802	0.0332279448107279	0.411665147416069	-3.59561500372129
B4GALT5	-0.146003120641657	10.9911354371908	-2.2057559103376	0.033239584248877	0.411665147416069	-3.59588401627505
CASP3	-0.139013643771579	8.35452049826996	-2.20526057169533	0.0332769561584845	0.411665147416069	-3.59674710095831
ZFYVE1	0.0962592779705975	9.15615504957981	2.20514340159211	0.0332858017692302	0.411665147416069	-3.59695123837515
AHNAK	0.148146034504801	16.2342212381938	2.20508940286053	0.0332898790389617	0.411665147416069	-3.59704531390487
RBP1	-0.413778941398761	5.12572825593472	-2.2050024467392	0.033296445746888	0.411665147416069	-3.59719680350675
PDSS1	-0.220028735655303	6.99531445548093	-2.20471527760171	0.0333181402120831	0.411682191010764	-3.59769705994934
EOLA2.DT	0.12058501206349	7.84310794016133	2.20409257807621	0.0333652257637313	0.41201275738955	-3.59878165092711
SLC5A4	-0.779945754232146	4.54401931559557	-2.20345415956806	0.0334135612434933	0.412358346551856	-3.59989338102623
ZYG11B	-0.127253150646412	13.6799536319244	-2.20287686707847	0.0334573223133951	0.412647096383833	-3.60089845857807
LINC01132	-0.520834229409911	3.01448868513249	-2.2020348269999	0.0335212435464609	0.412746952914011	-3.60236411115443
KTN1.AS1	0.222340584973401	5.86632024247916	2.20147664012547	0.0335636765533475	0.412746952914011	-3.60333545695538
ACADM	-0.191227336843468	12.4261274251487	-2.20128697361764	0.0335781057293964	0.412746952914011	-3.60366546863781
CASS4	-0.270010095932453	4.13976554583315	-2.20097514311879	0.0336018406914085	0.412746952914011	-3.60420799391208
C7	0.733194422400666	7.22328070251927	2.20080781164901	0.0336145832565376	0.412746952914011	-3.60449909470292
SNX1	0.0748588116665676	10.9055717000762	2.20075197855805	0.0336188359920532	0.412746952914011	-3.6045962218956
FSCN1	-0.265017386289303	6.79499423984124	-2.20041039251203	0.033644864567253	0.412746952914011	-3.60519040422241
LINC02889	0.515016378266052	1.85348478753429	2.20020279937261	0.0336606917307739	0.412746952914011	-3.60555147451416
UBXN7	0.0916646487711219	10.2094276882874	2.19983555263079	0.0336887072743298	0.412746952914011	-3.60619017014467
TG	-0.435602631299351	4.37471082979364	-2.1997095388367	0.0336983250477951	0.412746952914011	-3.60640930798512
MIR589	0.479673814448941	1.79991271407342	2.19960426942593	0.0337063614121945	0.412746952914011	-3.60659236411205
PFN1P2	0.345179641295204	4.43875915602679	2.1994852676593	0.0337154481656808	0.412746952914011	-3.60679929189003
MVB12A	-0.133469791955428	7.12278972328671	-2.19929201851214	0.0337302089432295	0.412746952914011	-3.60713530771335
LOC100131496	-0.498016603796874	2.7639183677213	-2.19801682365439	0.033827754890864	0.41353473713704	-3.60935202013229
NMNAT1	-0.170744506591424	9.28359841304544	-2.19791698763823	0.03383540239702	0.41353473713704	-3.60952552737691
FGL2	-0.183881555062516	9.0887804648329	-2.19703882212358	0.0339027365946568	0.413990500143203	-3.61105145473067
UTY	0.0919318594914564	10.8296035289945	2.19636801354569	0.0339542515725272	0.413990500143203	-3.61221676236841
MTA1.DT	-0.300813446639549	4.71458466922892	-2.195610223113	0.0340125298872353	0.413990500143203	-3.61353284914677
KCNIP2	0.309426083924628	7.43885002127181	2.19552965828796	0.0340187309881133	0.413990500143203	-3.61367274933825
RNF14	-0.111500221454875	10.1326586091016	-2.19544644542486	0.0340251369623624	0.413990500143203	-3.61381724375962
ALS2CL	0.140291798705061	9.40244506333196	2.19534475543774	0.03403296681373	0.413990500143203	-3.61399381704768
MARCHF6	0.0971490848027745	12.9325168913471	2.19527646981927	0.0340382255169918	0.413990500143203	-3.61411238392157
SMIM12	-0.0888823584700305	8.82336809095894	-2.19526386688141	0.0340391961531623	0.413990500143203	-3.61413426656976
DUSP1	0.245423654792681	10.1945819555433	2.19503844457604	0.0340565615741571	0.413990500143203	-3.61452565429238
ATP9B	0.117524756868159	10.3130129151902	2.19468045775101	0.0340841552625075	0.414077531318617	-3.61514714378247
MGC27382	0.525278771864583	3.01972698392293	2.19404332641226	0.0341333145244077	0.414426294501257	-3.61625305784491
VWA5B1	-0.554095658436809	3.50749788190106	-2.19303119916801	0.0342115367362235	0.414754200322396	-3.61800938038464
SEC16A	0.167177082880025	10.4763149810728	2.1928913556446	0.034222357029751	0.414754200322396	-3.618251999708
RPS15P2	-0.178798977034999	6.862708640785	-2.19285227265596	0.0342253815909489	0.414754200322396	-3.61831980403575
FAM88B	-0.425479342349888	4.53711018501542	-2.19247024485024	0.034254958513606	0.414754200322396	-3.61898252868581
JCAD	-0.204145473297235	9.98849642024425	-2.19237082420871	0.034262659462085	0.414754200322396	-3.61915498483955
DNAJC7	-0.0708106458548823	10.5194422913485	-2.19103544209446	0.0343662447349879	0.414823913126851	-3.62147078091605
GFM2	-0.128362041957249	9.91786743456538	-2.19103281086015	0.0343664491130546	0.414823913126851	-3.62147534290371
RAVER2	-0.136426162004355	9.88780876820383	-2.19100592029545	0.0343685378682135	0.414823913126851	-3.62152196505355
COL12A1	0.266631645479544	11.3735746610866	2.19042332306	0.0344138194201682	0.414823913126851	-3.62253195056116
TMEM223	-0.136015038132808	7.30283505422703	-2.19026601695902	0.0344260548829541	0.414823913126851	-3.6228046202477
MRPL24	-0.0901144907323612	9.52798474538256	-2.1902347594499	0.0344284865899571	0.414823913126851	-3.62285879931568
VASN	0.274208063321878	6.65559326765914	2.19017916376198	0.0344328120845903	0.414823913126851	-3.62295516263772
TRIM66	0.199150910211273	8.16048359599711	2.19000521633119	0.0344463487770237	0.414823913126851	-3.62325665163842
NFU1	-0.116599004740968	9.65576411858247	-2.18992417318076	0.0344526572143945	0.414823913126851	-3.62339711098991
GUCY1B1	-0.209991570631134	7.82937812163193	-2.18904739966344	0.0345209711999077	0.415254060789012	-3.62491643348219
MRPL58	-0.0993717485274601	8.86049512004969	-2.18893975051692	0.034529366977373	0.415254060789012	-3.62510294227786
RNU6.951P	0.481915311654922	1.15561835061026	2.18856369818182	0.0345587102793506	0.415298129095568	-3.6257544217495
HDAC11.AS1	-0.437517631827702	2.34103024510825	-2.18814987431098	0.0345910264360216	0.415298129095568	-3.62647123945641
ZC3H3	0.230591568764707	8.02596318199903	2.18793766253964	0.0346076087762315	0.415298129095568	-3.62683878882173
MYZAP	0.418375558961232	4.71545627778604	2.18784298906275	0.0346150088848408	0.415298129095568	-3.62700275395268
FOXO3B	0.22147289450411	6.59553533841477	2.18701225252735	0.0346800032036001	0.415367261795098	-3.62844127761433
FAM30A	-0.678001574794083	1.50529181469573	-2.18699485351546	0.03468136560555	0.415367261795098	-3.62847140174989
ID3	-0.280201289477938	8.20597451671929	-2.18684514985017	0.034693089873308	0.415367261795098	-3.62873058676608
MED20	-0.114413529587184	8.29017310914586	-2.18672167993213	0.0347027622492648	0.415367261795098	-3.62894434265945
GTF2A2	-0.124010181014881	8.81031216872456	-2.18590245603212	0.0347669991071328	0.415767690585397	-3.63036238344626
STX18.IT1	0.302454332802255	3.5765299224112	2.18555693531619	0.0347941236078417	0.415767690585397	-3.63096034416732
MRS2	-0.12302997685072	10.6167190550568	-2.18524490578721	0.0348186350565112	0.415767690585397	-3.63150028332268
FBLN1	0.396286060290363	10.0127072475941	2.1850672933809	0.0348325942152129	0.415767690585397	-3.63180759962827
ZFP69	-0.311615246468842	4.53625252194124	-2.18498829308687	0.0348388047085474	0.415767690585397	-3.6319442848976
HDAC4	0.20730733414157	11.9330595217703	2.1845921321715	0.0348699631249789	0.415817259188017	-3.63262966089161
ZC3H18	0.125047898854646	8.7882830995168	2.1842257282056	0.0348988031106064	0.415817259188017	-3.63326347230224
NTRK2	0.429894251557108	8.87007495829779	2.18396542266888	0.0349193048342086	0.415817259188017	-3.63371370406376
GPR20	0.463293823198492	2.69684236549967	2.1834794452242	0.0349576090932242	0.415817259188017	-3.6345541555674
TMEM220	0.192951318292657	7.23915908910091	2.18326244600488	0.0349747247767085	0.415817259188017	-3.63492938922427
ENPP4	-0.148978526558475	10.4980911281513	-2.18318787640937	0.0349806081229388	0.415817259188017	-3.63505832797078
CBX7	0.125965306929597	10.3194017545109	2.18297357232043	0.0349975210373212	0.415817259188017	-3.6354288639262
PTPRD	0.284793723698761	8.12065064186349	2.18248464728927	0.0350361342066481	0.415817259188017	-3.6362741217431
FBXO17	0.240603370631481	5.75134470608552	2.18242898809657	0.0350405323194854	0.415817259188017	-3.63637033674521
HNRNPCP3	0.236877292488602	3.34502143690121	2.1823324948044	0.0350481582458119	0.415817259188017	-3.6365371350179
MYO1A	0.434729906509976	3.31052822949203	2.18198035388085	0.0350760006434451	0.415904082527075	-3.63714579831178
XKR8	-0.176175947372993	6.39214642514714	-2.18143826417144	0.0351188998470612	0.416169231871841	-3.63808263602407
AP5S1	-0.12899013636202	8.54869694914626	-2.18083157276444	0.0351669665323037	0.416196617234521	-3.63913090905681
MRPL38	0.14780436469946	6.1559363069358	2.18039279740291	0.0352017659446815	0.416196617234521	-3.63988891032262
ZZEF1	0.101950983704123	11.4616287116727	2.18028526219454	0.035210299248675	0.416196617234521	-3.64007466388567
PSMG3.AS1	0.22657315039169	6.49141923523394	2.18022262268777	0.0352152707624242	0.416196617234521	-3.64018286256446
RN7SL116P	-0.441212018951921	2.12585718798997	-2.18011386031312	0.0352239043899133	0.416196617234521	-3.6403707247508
PLEKHH2	0.321578076658817	7.55139703629885	2.17972742917296	0.0352545947103068	0.416316496042923	-3.64103813892607
PIK3AP1	-0.198465938449418	6.30576382808555	-2.17929604482879	0.0352888831860095	0.416478700571518	-3.64178308689487
LINC00852	0.226752298992973	5.54727517685691	2.17888195233968	0.035321825005119	0.416624832307178	-3.64249806881019
KRI1	0.153327392949862	8.12991372795514	2.17824663169844	0.0353724188794624	0.416859295080458	-3.64359482825125
FAM193A	0.0993547160211143	9.93087814100381	2.17801409962678	0.0353909526510714	0.416859295080458	-3.64399618972742
DCAF11	-0.131214376653304	10.7832185505628	-2.17785777465413	0.0354034172341822	0.416859295080458	-3.64426599584301
VPS37B	-0.14767940644816	7.4299092172596	-2.17677366602388	0.0354899657330795	0.417528187603657	-3.64613668843358
USP38	-0.148304752968897	11.6985149462934	-2.17658423085493	0.0355051082745036	0.417528187603657	-3.64646349734334
SPN	-0.3275288754251	5.02550208952543	-2.17617592350277	0.0355377658672243	0.417528187603657	-3.64716782580984
LRP12	-0.157838754298181	9.16346275657819	-2.17544096472283	0.0355966170080591	0.417528187603657	-3.64843537398316
SEPSECS	0.111790972368663	8.63805622180376	2.17511872694786	0.0356224470963842	0.417528187603657	-3.64899101958005
ZSWIM8	0.0984008602657536	10.3366652109866	2.17480082093322	0.035647946216951	0.417528187603657	-3.64953913456632
TFE3	0.129387090328127	8.7176220785449	2.17432963043853	0.0356857699523209	0.417528187603657	-3.65035142185576
PLBD1	-0.140436320523463	7.79337113302533	-2.17429674900343	0.0356884107597045	0.417528187603657	-3.65040810131464
LPP	0.185178437839443	12.8669727773061	2.17404704678555	0.035708470745071	0.417528187603657	-3.65083850492917
LOC100287966	-0.468772446522256	2.98283027876719	-2.17394331058576	0.035716807392472	0.417528187603657	-3.65101730062055
NDUFA9	-0.145931563346101	10.292945355255	-2.17374558686985	0.0357327020165929	0.417528187603657	-3.65135807161443
CYB5D2	-0.134302377268488	7.40698396073737	-2.17351632523626	0.0357511397513742	0.417528187603657	-3.65175316782135
CLEC14A	-0.184220174295097	8.99278979949688	-2.17333778242668	0.0357655043970041	0.417528187603657	-3.65206083623533
S100A1	-0.335996694632724	11.8170110059189	-2.1732957253477	0.0357688888388687	0.417528187603657	-3.65213330701291
EPS8L2	0.361214058358256	5.36154073263079	2.17282518485461	0.0358067737816592	0.417528187603657	-3.65294404762916
SUMO1	-0.092936054527696	9.90651528974232	-2.17245620386192	0.0358365066371209	0.417528187603657	-3.65357970811942
MRFAP1L1	-0.076828896494872	9.69373456019133	-2.17245066742	0.0358369529354729	0.417528187603657	-3.65358924537777
FAM86B1	0.620284444837734	2.2866622756801	2.17216228495604	0.0358602065491302	0.417528187603657	-3.65408599704811
NUMBL	0.214041988684216	7.04389534939432	2.17143232917111	0.0359191259569394	0.417528187603657	-3.65534315464453
PDE11A	0.428673901978758	9.81903521943703	2.17121792606399	0.0359364480752787	0.417528187603657	-3.6557123468462
ZMYM5	-0.105055970786337	8.83010561940892	-2.1709045721532	0.0359617779537545	0.417528187603657	-3.65625187792705
ZNF431	0.0956285038156377	9.6792148567654	2.17083855201933	0.0359671166880385	0.417528187603657	-3.65636554349416
TMEM64	-0.203504915207123	9.79414638752756	-2.17061703150329	0.0359850351239799	0.417528187603657	-3.65674691182441
SNRPA1	0.0984072517880943	7.88559813944612	2.17030094683506	0.0360106163785927	0.417528187603657	-3.65729103000921
MDC1	0.14179657650979	8.84629163615891	2.16980648158504	0.0360506665458568	0.417528187603657	-3.65814209742591
HYAL1	-0.319281413932182	7.74970694881753	-2.16968675414783	0.0360603700258654	0.417528187603657	-3.65834814863608
TUBGCP4	0.0940660031875282	9.2394823862591	2.16943674153557	0.036080640104557	0.417528187603657	-3.65877839308869
ZNF213	0.199578932145737	7.00058092671074	2.16917187962608	0.0361021251052202	0.417528187603657	-3.65923415045941
CDK5RAP2	0.117747836353796	11.4395586101762	2.16909427594027	0.0361084222850078	0.417528187603657	-3.659367677889
KIF27	0.143599631543383	7.71291965412426	2.16906484599331	0.0361108106430895	0.417528187603657	-3.65941831506481
AKIRIN1	-0.101677473789582	9.46826212030029	-2.16893750772098	0.0361211462648017	0.417528187603657	-3.65963740731754
ATP5F1AP8	-0.600408955754044	1.38815198213612	-2.16888974858475	0.0361250233890402	0.417528187603657	-3.659719576924
RFT1	0.122699785000842	7.48308693962025	2.16838364745	0.0361661317070338	0.417528187603657	-3.66059023954918
DCST1	0.51839417544394	1.22098429239432	2.16807153084357	0.0361915041615056	0.417528187603657	-3.66112710713181
MCM9	0.0860879161906851	8.15763626748451	2.16799305137814	0.0361978863589447	0.417528187603657	-3.6612620893624
LPAR6	-0.23781619288056	7.63736303895432	-2.16780311688538	0.0362133365514451	0.417528187603657	-3.6615887553858
CTDP1.DT	0.432946530534164	1.40238660433344	2.16768940144015	0.0362225895088447	0.417528187603657	-3.66178432278273
EHMT1	0.119793928245359	9.95269589170749	2.16687521293022	0.0362889006572528	0.417961520253512	-3.66318433325202
NUDT6	-0.211255276239579	7.43572913212741	-2.16652475281683	0.0363174767372105	0.417961520253512	-3.66378683201759
TMEM156	-0.571828536508517	1.46670608858818	-2.166468557828	0.0363220606576409	0.417961520253512	-3.66388343358122
MASP1	-0.404225672577548	8.40771863655285	-2.16597078261017	0.0363626873748333	0.418141825384328	-3.66473904703177
TMEM88	-0.255041909616088	6.47132716019822	-2.16566680516136	0.0363875167404417	0.418141825384328	-3.66526147276185
MRPS28	-0.179628691851628	7.29207457848979	-2.16538507778014	0.0364105420726982	0.418141825384328	-3.66574560898187
PSENEN	-0.164522854413423	6.07287161341242	-2.16517131194302	0.0364280215648423	0.418141825384328	-3.66611292427834
HLA.DRB5	0.774441683442412	7.30149239553489	2.16481620659859	0.0364570747001478	0.418141825384328	-3.66672304322854
CELF2	0.176077954987743	10.3001142915656	2.16453027666379	0.0364804831033033	0.418141825384328	-3.6672142541396
PTGR2	-0.111741370384937	8.55546267501542	-2.16401002243437	0.0365231091754806	0.418141825384328	-3.66810789383519
TRIM37	-0.0947080078116844	9.33003572413108	-2.1638971595853	0.0365323621970165	0.418141825384328	-3.66830173655525
RCN1	-0.155109607198005	8.6329040215094	-2.16308376857928	0.0365991091029756	0.418141825384328	-3.66969851363079
DELE1	-0.109420865567211	10.2953854020218	-2.16289470014354	0.0366146395052121	0.418141825384328	-3.67002312981292
TARS3	-0.0971367975377042	10.8690867939819	-2.1628922259996	0.0366148427742151	0.418141825384328	-3.67002737758747
BCCIP	-0.101862149113584	9.71714552874401	-2.16274540583092	0.0366269069104135	0.418141825384328	-3.67027944157541
LMO1	-0.355981985469789	7.51437185427587	-2.16255347387389	0.0366426831589272	0.418141825384328	-3.67060893479485
PIKFYVE	0.0633704051534369	10.8635706801336	2.16253910844836	0.0366438641967554	0.418141825384328	-3.67063359529694
MPC2	-0.178138172055963	11.1830908981619	-2.16249792313569	0.0366472503889936	0.418141825384328	-3.67070429564306
EPHA5	0.761390249394662	2.13734968154159	2.16213854372963	0.036676809745723	0.418243597460513	-3.67132117712402
GPR150	0.524138950582117	1.72325040980453	2.16183057447128	0.0367021573307219	0.418297253177587	-3.67184975000805
TAFA5	-0.687785615919401	3.70087017540183	-2.1613849798075	0.036738859668709	0.418405757522406	-3.67261443022099
NR0B2	-0.542415134872799	3.41744119166052	-2.16117567886027	0.0367561103768709	0.418405757522406	-3.6729735678891
RN7SKP57	-0.542147317333681	3.43175642564813	-2.16096331426274	0.0367736209113406	0.418405757522406	-3.6733379353742
STOML2	-0.0757250773063127	10.148590161129	-2.16016897882149	0.0368391832802795	0.418732959634464	-3.6747005855484
MAP4	0.1474350568873	15.2704291535749	2.16011422373029	0.0368437064265816	0.418732959634464	-3.67479450162206
MCM7	0.10307303367895	9.15442532080907	2.15943625988632	0.0368997515747659	0.4191348463627	-3.67595719669427
ATP6V1D	-0.0993003833404398	9.72241466228811	-2.15918129792887	0.0369208479714662	0.419139531257026	-3.67639437963422
TRIM38	0.249488020612308	9.14342817350812	2.15867745987509	0.0369625685510033	0.419230859076913	-3.67725819441722
GASK1B	-0.182815667566825	9.75211196865076	-2.15858451202123	0.0369702696985019	0.419230859076913	-3.67741753385645
LINC.PINT	0.169793789466636	10.6062465260657	2.15832346651361	0.0369919060768881	0.419241602204732	-3.67786501320792
COG8	0.0786508900015992	8.99106469101644	2.15799250681009	0.0370193532794232	0.419318152517738	-3.67843227887167
ADGRB1	0.502390338861283	2.39224117621741	2.15754732210247	0.0370563017944798	0.419502178527004	-3.679195221852
C1orf198	0.156427766585857	9.586757424687	2.15727817302102	0.037078655874478	0.419520872496048	-3.67965642253179
LNPK	0.146774820176693	11.4513581562827	2.1568459335752	0.0371145803016938	0.419679586778078	-3.68039699507439
IL7	0.54887833520797	2.77369652865734	2.15661117196647	0.0371341047716687	0.419679586778078	-3.68079917379106
MIR511	-0.468485851709838	1.15036543373276	-2.15557448096527	0.0372204320474434	0.420199119306454	-3.68257476790733
RPS7P6	0.525514473698414	1.40836272732324	2.15556111105098	0.0372215465433816	0.420199119306454	-3.68259766299573
MIR410	-0.496636036610703	1.43278574435796	-2.15425566013756	0.0373305090535181	0.421194563173993	-3.68483263910187
TPMT	-0.163918865079744	8.50388825067032	-2.15362359033487	0.0373833674108592	0.421543285883169	-3.68591439279029
WIPI1	-0.168873210468059	10.702853482745	-2.15338877174743	0.0374030215168742	0.421543285883169	-3.68631621053825
IGSF9B	0.318046640223525	7.30933289547255	2.15280095682692	0.0374522611276351	0.421829801774193	-3.68732192324059
RNA5SP327	-0.432639329143027	2.58575890090074	-2.15234957179325	0.0374901112437872	0.421829801774193	-3.68809407110914
CD3D	-0.41208842947443	2.74187618207954	-2.1523402429879	0.0374908938509337	0.421829801774193	-3.68811002783829
FCRL6	-0.645738522969569	2.88308773025521	-2.15180086426347	0.0375361676645214	0.422027922527418	-3.68903253423998
SFSWAP	0.0868428365224556	10.2182683199204	2.15163433749731	0.037550155167634	0.422027922527418	-3.68931731145639
CHAC2	-0.231090349399766	5.91383478920865	-2.15131294750297	0.0375771635044468	0.422097362114251	-3.68986687250721
SNORD114.25	-0.564982384925302	1.50002185971304	-2.15007546177334	0.0376813171481541	0.422656134014086	-3.69198232666317
ZDHHC8	0.153963891284214	8.47587687486786	2.14976242999252	0.0377077039976393	0.422656134014086	-3.69251730015084
ELP6	-0.0866506855502625	8.16278631888168	-2.1497378041833	0.0377097805093677	0.422656134014086	-3.69255938330524
MRGPRF.AS1	0.524539392585753	1.56950045962966	2.14947804722085	0.0377316900365204	0.422656134014086	-3.69300326069848
TTC7B.AS1	0.553458164704524	1.22111514771651	2.14927637390906	0.0377487081751126	0.422656134014086	-3.69334785544169
REELD1	0.602965784564084	1.6149809547468	2.14923674519362	0.0377520530283012	0.422656134014086	-3.69341556525049
GMCL1	0.121870222797385	7.76920802540356	2.14854313002394	0.0378106398551245	0.423078302608638	-3.6946005249139
TTL	-0.123683175070981	10.8456264172295	-2.14788872983548	0.0378659879292579	0.423463785540001	-3.69571822244775
DNM1L	-0.127839914414233	11.2720679933642	-2.14729488790504	0.0379162759767568	0.423480153956111	-3.69673226292069
CDH5	-0.205993966116012	10.3300997296468	-2.14662392263151	0.0379731659534772	0.423480153956111	-3.69787774078506
ISOC1	-0.225530126625989	8.38746228879905	-2.14651355536291	0.037982531014476	0.423480153956111	-3.69806613455315
KCTD9	-0.0831404522211994	9.73901715727271	-2.14650691812766	0.0379830942728184	0.423480153956111	-3.69807746388766
COX15	-0.117082555598371	10.3410097724063	-2.1464787138377	0.0379854878669583	0.423480153956111	-3.69812560650133
EPHB2	0.336984909925038	4.41640270271259	2.14574748539727	0.0380475910186303	0.423480153956111	-3.69937358993382
TJP2	0.213737009938558	9.64599879995324	2.1457029840238	0.0380513734066199	0.423480153956111	-3.69944952967932
RNU6.942P	-0.24529655396876	4.54892164664172	-2.14569115262805	0.0380523790702841	0.423480153956111	-3.69946971926209
COMTD1	-0.239755876208637	7.1871752980765	-2.14563236766426	0.0380573761153269	0.423480153956111	-3.69957003109193
LSM1	-0.123333207192765	8.24880642030367	-2.1451905083444	0.038094955127347	0.423480153956111	-3.70032396133921
ELOB	-0.0915603658109791	10.8095593142626	-2.14516258236909	0.0380973312604614	0.423480153956111	-3.70037160653656
MYCBP2	0.0788935967128506	12.1147352955949	2.14386780266893	0.0382076436977802	0.424473515291567	-3.70258014125243
LOC100419824	0.454973591336426	1.82736586413449	2.14353511555352	0.0382360333986585	0.424556153857762	-3.7031474483773
ASTN1	-0.455357219112049	2.6957749956214	-2.14289421637143	0.0382907767053837	0.424910713538456	-3.70424013720909
MFAP3	-0.096244501543044	9.14975369765113	-2.1426704891045	0.0383099029626313	0.424910713538456	-3.70462151786381
CLCN6	0.150145983330248	8.84377196528191	2.14199968918787	0.0383672996212232	0.425300752602934	-3.70576482616265
DHX35	0.0881555380580448	8.88558252190258	2.14144627376623	0.0384147094348165	0.425300752602934	-3.70670785857131
ENPP3	0.290502983931797	4.16131373873881	2.14129517936329	0.0384276623194219	0.425300752602934	-3.70696529443665
RPS3AP12	0.267284212637105	3.73527890056191	2.14127933509303	0.0384290208258967	0.425300752602934	-3.70699228922681
MEOX2	-0.160316798014277	8.50850075947769	-2.14078753057105	0.0384712098002644	0.425388783267794	-3.70783012869435
NAIP	-0.205291802478509	5.10435062852615	-2.14069724010182	0.0384789597182129	0.425388783267794	-3.70798393176326
KCTD21	-0.141417354123287	7.07587909191417	-2.14038337225027	0.0385059107089741	0.425454620832416	-3.7085185435538
SNRNP70	0.106142344479784	11.7426074335686	2.1394918796722	0.0385825516198718	0.425928542768369	-3.71003669736555
B3GAT1	-0.48850507991115	2.57303481019947	-2.13939554920276	0.0385908411233086	0.425928542768369	-3.71020071288311
HTRA4	0.358875078658748	3.15125104936862	2.13884730131243	0.0386380492884641	0.426107039494978	-3.71113407058023
DIS3L	-0.0976828293442527	10.6163705101788	-2.13871940740407	0.0386490692159381	0.426107039494978	-3.71135177558862
KIAA0930	0.300565188810056	9.76025750489072	2.13845675788612	0.0386717089984302	0.426124802144747	-3.71179883453499
ASNSD1	-0.0977478665654736	10.4961415812337	-2.13819412866813	0.0386943587246916	0.426142654998451	-3.71224581686676
CADM2	-0.250421073472115	8.51420129907264	-2.13779444531306	0.0387288507532471	0.426290837405649	-3.71292597804553
DHRS12	0.13102085693362	7.47042897556082	2.13708735868467	0.0387899376044623	0.426454240728529	-3.71412902409212
ROBO3	0.245348855508764	6.18061976911479	2.13707943512304	0.0387906226203985	0.426454240728529	-3.71414250361102
NLRX1	-0.0875097330201662	9.39439115015984	-2.13689199118954	0.0388068308282376	0.426454240728529	-3.71446137101513
RAD21.AS1	-0.449240422249738	2.05275595061719	-2.13597092091977	0.0388865622312814	0.426928940491815	-3.71602792421824
HTRA1	0.198657915236979	8.97236125800208	2.13590626366935	0.0388921646342228	0.426928940491815	-3.71613787360305
LOC100419928	0.331025588378716	3.33530812764066	2.13557140914379	0.0389211904008734	0.427016243791716	-3.71670725149952
CFAP73	-0.334943303432233	3.02238421754807	-2.13512775099151	0.0389596768669453	0.427021458923167	-3.7174615308202
ASH2L	0.0837116903231454	9.61541486560322	2.13508011066766	0.0389638115647915	0.427021458923167	-3.71754251871845
DYSF	0.174056965346379	12.3930450300804	2.13427994544038	0.0390333156427369	0.427534654478777	-3.71890258153425
EIF3J.DT	0.116262934114808	7.64182607930056	2.13405545657453	0.0390528348519648	0.427534654478777	-3.71928408118916
KIN	0.112950737182716	8.83958461304471	2.13347008504661	0.0391037731264177	0.427752419595274	-3.72027872532335
FBXO15	-0.441671011035847	2.22589439221355	-2.13308121926317	0.0391376440902809	0.427752419595274	-3.72093935761118
PCDHA12	0.452900393237506	2.13297067497122	2.13292453714679	0.0391512987133349	0.427752419595274	-3.72120551399478
GASK1A	0.295227221487865	5.98051528281828	2.13275032694789	0.0391664858133082	0.427752419595274	-3.72150142777337
ING5	0.136752168674384	8.89957351701297	2.1319248212999	0.0392385214290352	0.427752419595274	-3.72290338108075
RPL13P8	0.547990380152173	2.63551253784194	2.1317649310967	0.0392524873240946	0.427752419595274	-3.72317487389455
ROPN1L	0.571602478830814	1.87489415019427	2.13167646469586	0.0392602164619629	0.427752419595274	-3.72332508271209
SLC22A23	0.20899920171664	8.67392158486228	2.13139685530807	0.0392846542112037	0.427752419595274	-3.72379980545544
KRT80	1.08052194747377	3.26411791591702	2.13099915968693	0.0393194357419941	0.427752419595274	-3.7244749334762
PRKG2	0.483874997395453	3.1339360280903	2.13085501210956	0.0393320492513786	0.427752419595274	-3.72471961450089
RDH11	-0.116232380429905	7.79129627324049	-2.13063814478634	0.0393510327568232	0.427752419595274	-3.7250877085695
RSPH4A	0.3042446877396	4.58961058077341	2.13050816959293	0.0393624140188714	0.427752419595274	-3.72530830477383
MIR652	-0.420030951896561	2.59139942228071	-2.13016410985698	0.0393925555702626	0.427752419595274	-3.72589219918757
RN7SL414P	0.403483782563319	2.1887729138701	2.130140745954	0.0393946031156399	0.427752419595274	-3.72593184680616
ZNF20	0.339182242220649	2.8515400425027	2.12973960933682	0.039429772206175	0.427752419595274	-3.72661250768784
SLC38A7	-0.147017278792186	8.00540553594685	-2.12961836388756	0.0394404076738058	0.427752419595274	-3.72681822130221
SOSTDC1	0.619317024476503	1.69585896889176	2.12919635556155	0.0394774453177972	0.427752419595274	-3.72753416037949
BUB1B	-0.572497455089325	1.78594710013859	-2.12912619335215	0.0394836060878972	0.427752419595274	-3.72765318032818
GPRASP2	-0.153103918014333	7.84809973174959	-2.12872070365117	0.0395192277318628	0.427752419595274	-3.72834097541758
ARMCX5.GPRASP2	-0.153103918014333	7.84809973174959	-2.12872070365117	0.0395192277318628	0.427752419595274	-3.72834097541758
HACD3	-0.113451839671896	8.80918289150983	-2.12857016369972	0.0395324596390241	0.427752419595274	-3.72859629695517
CACNA1B	0.508450618193479	1.32660935150834	2.12835996194484	0.0395509421285495	0.427752419595274	-3.72895278399775
AGBL3	0.193480785068153	7.0689498649017	2.12827706605121	0.0395582330399499	0.427752419595274	-3.72909336202977
COX1	-0.201398064541767	17.998824095712	-2.12712435538231	0.0396597397378545	0.428621315225538	-3.73104773699055
STAT5A	0.156063364343954	8.89395866352872	2.12650249781793	0.0397145951871849	0.428985371467545	-3.73210173384128
PCDHGA6	0.177646354650573	8.30377339611068	2.1254881560544	0.0398042159559172	0.429201673052553	-3.73382045048607
ZFP14	0.0987121038711507	7.93394646439177	2.12515998908947	0.0398332488039451	0.429201673052553	-3.73437636679719
FLI1	-0.17038491242673	8.53948242760714	-2.12465226089398	0.0398782041345697	0.429201673052553	-3.73523633060136
C15orf40	0.090700346151138	8.3638923189524	2.12464314189271	0.0398790119585263	0.429201673052553	-3.73525177445068
UBE4B	0.113277031414997	10.9685445862182	2.12457150945361	0.0398853581546887	0.429201673052553	-3.73537308866017
TEX29	0.333385659121388	3.24808061036412	2.1241010335704	0.0399270615473882	0.429201673052553	-3.73616979210094
IL10RA	-0.244807254647375	7.53345704708965	-2.12360065597449	0.0399714575822122	0.429201673052553	-3.73701698217469
RIC8B	-0.106894449375616	9.19866147716824	-2.12332835126585	0.039995636093621	0.429201673052553	-3.73747795719277
SRP72P2	-0.295970916045396	3.79623412490432	-2.12279159781421	0.0400433332789412	0.429201673052553	-3.73838647499429
ZNF337.AS1	0.15785781655592	6.4474724149688	2.12276558109653	0.0400456464581867	0.429201673052553	-3.73843050683287
MTFMT	-0.106592207541487	8.24671238696565	-2.12273553681944	0.0400483178791996	0.429201673052553	-3.73848135457383
TLR4	-0.136059143329508	8.94285026977975	-2.12247984396789	0.0400710594496532	0.429201673052553	-3.73891407361317
ANKRD42	0.150006317973601	6.39119512324933	2.12234932896621	0.0400826719626902	0.429201673052553	-3.73913493380969
TMC7	-0.282776679177298	5.33606770522335	-2.12216892896965	0.0400987278481072	0.429201673052553	-3.73944019322769
CLK1	0.142540980471557	11.498638808688	2.1221269500974	0.0401024648461826	0.429201673052553	-3.73951122388078
ZNF101P2	0.188775306959246	6.7653743130358	2.12178776945041	0.0401326702694084	0.429201673052553	-3.74008509728084
SANBR	0.130216661029646	8.55649816322954	2.12163595424148	0.0401461965215245	0.429201673052553	-3.7403419366823
SLC25A30.AS1	-0.393468779377315	2.43405012748881	-2.12135872891451	0.0401709067715402	0.429201673052553	-3.74081090713548
DOCK11	0.234265436678303	8.84222036840433	2.12130762854111	0.0401754630220963	0.429201673052553	-3.74089734634548
DESI1	-0.114103677404533	9.02749924996662	-2.12122556231392	0.0401827812256943	0.429201673052553	-3.74103616271862
FRMD3	-0.194446050540941	9.8566548978186	-2.1212067464077	0.0401844592875136	0.429201673052553	-3.74106798955106
ARHGDIB	-0.163787872749042	8.50961654203558	-2.12102589903781	0.0402005909718587	0.429201673052553	-3.74137387917442
LINC01619	0.38001339223106	3.04489525192348	2.12009422459466	0.0402837872002837	0.429437057805811	-3.74294941781659
RN7SL752P	-0.279414168008433	3.49107011149252	-2.1200031971026	0.0402919238513426	0.429437057805811	-3.74310332427128
MGC16275	-0.19130849657986	6.01045389841366	-2.11985444505803	0.0403052234253956	0.429437057805811	-3.74335481865651
MAL2	1.0081133364272	3.00244488690553	2.1198300328578	0.0403074064324246	0.429437057805811	-3.74339609095142
HOXC.AS1	0.264349057254642	5.41973099850422	2.1183938551695	0.0404360167211419	0.430367281254823	-3.74582350943136
RNU6.212P	-0.341708240507003	2.82707430898543	-2.11830383935289	0.0404440896865572	0.430367281254823	-3.7459756114078
RNU6.988P	0.378932812826387	1.59480790818771	2.11754118703231	0.0405125442172789	0.430367281254823	-3.74726408434785
HNRNPA3	0.0752122003650797	11.2386157523944	2.11730317004966	0.0405339291289123	0.430367281254823	-3.74766613207933
IP6K2	0.123622748546476	9.53516312286226	2.11682590079109	0.0405768398659877	0.430367281254823	-3.7484722092445
NLK	-0.0850298746287041	8.59149293627658	-2.11622201802343	0.0406311915550571	0.430367281254823	-3.74949192785371
LCP2	-0.175965756482489	6.65470170044039	-2.11618849355688	0.0406342107570831	0.430367281254823	-3.74954853082014
IMPA1	-0.1797411615303	8.53410841609205	-2.11617228781238	0.0406356703116718	0.430367281254823	-3.74957589247571
LINC02587	-0.326504910364187	4.95664631206414	-2.11587621668953	0.0406623437886615	0.430367281254823	-3.7500757482825
SOD3	0.395996731376045	6.87256866754125	2.11586270666955	0.040663561293339	0.430367281254823	-3.75009855591463
PTGR1	-0.310419017010332	7.34057009550161	-2.11581483879304	0.0406678753395702	0.430367281254823	-3.75017936561867
ZNF623	0.0797006914030103	9.25690426001788	2.11569874567085	0.0406783397927485	0.430367281254823	-3.75037534612592
SNAPC3	-0.0674105401238556	10.418489512446	-2.11521521530526	0.0407219499498464	0.430367281254823	-3.75119152003361
TRMT9B	-0.344673868428096	7.59551775968866	-2.11511932513789	0.0407306032789448	0.430367281254823	-3.75135336052466
KDSR	0.0984726418520374	8.84474468646786	2.11407885929327	0.0408246011361039	0.430367281254823	-3.75310906331832
ATXN2L	0.156889289499755	9.47968262897036	2.11407878126853	0.0408246081921706	0.430367281254823	-3.75310919495385
SLC37A3	0.0967675101601486	8.32167581318002	2.11387586034426	0.0408429627135978	0.430367281254823	-3.75345153014373
IKZF4	0.195167106641333	7.96092564305451	2.11312965603326	0.0409105205177619	0.430367281254823	-3.75471018682155
SMARCC2	0.104777900700052	10.869783343548	2.11311965816789	0.0409114263439466	0.430367281254823	-3.75472704834841
VAMP7	-0.0979662129245309	8.85660154917435	-2.11301572722557	0.0409208437356672	0.430367281254823	-3.75490232555799
ITM2C	-0.169482446540483	8.01703567653468	-2.11290478092528	0.0409308989068803	0.430367281254823	-3.75508942667514
MRPS35	-0.124045437373091	10.3119495437346	-2.11284348760937	0.0409364549115476	0.430367281254823	-3.75519278917913
ATP5F1AP2	-0.364140940873833	5.59497085538728	-2.11261967600497	0.040956748210518	0.430367281254823	-3.75557019614046
HAPLN3	0.245160321119335	6.00837212574802	2.1125838412443	0.0409599982179391	0.430367281254823	-3.75563062038532
ATN1	0.230162109697721	9.16340639512358	2.11228901620511	0.0409867457692284	0.430367281254823	-3.75612772165583
CALML4	0.190334794968885	5.76915766928269	2.11212420391656	0.0410017048045403	0.430367281254823	-3.7564055865319
EVA1C	0.145180263500161	7.47721683587371	2.1120813949376	0.0410055911074098	0.430367281254823	-3.75647775748945
TMTC2	-0.162796901245205	7.06360759702384	-2.1118160267689	0.0410296891012471	0.430367281254823	-3.75692511216818
PLXNB1	0.343081377269508	6.95301046873088	2.11147207225999	0.0410609420244256	0.430367281254823	-3.75750488228976
HBM	-0.657513556934638	1.55712151513764	-2.11133379180541	0.0410735125738548	0.430367281254823	-3.7577379474524
RN7SL377P	0.411701113739155	2.14134621960851	2.11117837922221	0.0410876445784227	0.430367281254823	-3.75799987395165
PKD1L1	-0.232043113647249	8.66451871481097	-2.111051206978	0.0410992118079063	0.430367281254823	-3.75821419418296
MXRA8	0.201901211787366	9.04221851464195	2.1110497475505	0.0410993445699418	0.430367281254823	-3.75821665366214
TMEM177	-0.144519774129085	6.95628788187622	-2.11085777944756	0.0411168109213056	0.430367281254823	-3.75854015370781
XRCC1	0.111179890000844	7.55450729858718	2.11048056450605	0.0411511510981771	0.430429174001502	-3.75917576115673
FZD10	0.431959284211599	4.56062384736205	2.10989424510686	0.041204577387374	0.430429174001502	-3.76016353574285
LRRC25	-0.368951482779512	6.42973869649453	-2.10983425118331	0.0412100475598574	0.430429174001502	-3.76026459579484
H2BC8	-0.377793724085043	3.86625217616137	-2.10982564589002	0.0412108322323139	0.430429174001502	-3.76027909127077
CD200	-0.250972707341577	4.96427770685373	-2.10962721830129	0.0412289294678699	0.430429174001502	-3.76061332664417
POLR2I	-0.109409095003867	9.45945472777825	-2.10932158684109	0.0412568177101542	0.43049853454097	-3.76112809087892
RNU6.920P	0.325926455518732	3.53825513689518	2.10890079802635	0.0412952409569286	0.43067769570314	-3.76183671636625
CNKSR2	0.26758525312429	5.70769973416597	2.10810021545083	0.0413684309568785	0.43121907659989	-3.76318462861639
CADM3	0.352407838774042	6.50181692212804	2.10732474121864	0.0414394342160633	0.431713429489899	-3.76448989004542
DTX3	-0.148666401267039	7.21187296346312	-2.10711709224173	0.0414584649520007	0.431713429489899	-3.7648393373539
NNMT	0.449377350099363	7.93073141562353	2.10625322013945	0.0415377200850312	0.432316568979493	-3.76629284076446
SLC16A14	-0.279142533831664	5.61144377193264	-2.10499217424943	0.0416536525889516	0.433145237440484	-3.76841378009715
RIC3	0.111951167562259	8.4604533144148	2.10478834274295	0.0416724182235325	0.433145237440484	-3.76875650993848
CDC37L1	-0.162856352522843	10.8498717498558	-2.10456895505794	0.0416926243289915	0.433145237440484	-3.76912536785441
HGS	0.0940426014034568	9.29775281309284	2.10403367481998	0.0417419609866047	0.433145237440484	-3.77002521323201
DNAJC28	-0.212315690782537	6.70268526346935	-2.10391928329161	0.0417525110773556	0.433145237440484	-3.77021749084466
LRRC39	-0.215123317817492	12.5666267643554	-2.1037190303595	0.0417709856255826	0.433145237440484	-3.77055407110325
GUCD1	-0.108039544092298	11.7941033825293	-2.10361289355175	0.0417807803018289	0.433145237440484	-3.77073245322719
PPP1R3B	-0.231721688727788	12.5302649185449	-2.10339999025749	0.0418004338466214	0.433145237440484	-3.77109025478866
NCOR1	0.0652906459400064	12.3657203732393	2.10320059965896	0.0418188473709343	0.433145237440484	-3.77142532176166
NFATC1	0.233956793407451	9.80413232446366	2.10257260398132	0.0418768887225443	0.433145237440484	-3.77248047989458
SLC26A9	-0.961061893473963	4.86691529277978	-2.10241497990814	0.0418914679442742	0.433145237440484	-3.77274528155893
LOC100421870	-0.541286473894619	1.53983102166375	-2.10221497924442	0.0419099731479943	0.433145237440484	-3.77308125197615
WDR81	0.132258735276519	8.99914825576926	2.1020503996902	0.0419252063735091	0.433145237440484	-3.77335770182795
FGFR3	0.713288819244003	4.74904870375725	2.10204577685316	0.0419256343262718	0.433145237440484	-3.77336546672222
MATR3	0.088213330638121	9.87757291802735	2.10191257844506	0.0419379666333513	0.433145237440484	-3.77358919196435
SCGB1D2	-0.658713905203152	4.46641923581857	-2.10140664442095	0.0419848380790698	0.433408435473393	-3.77443887856706
NUSAP1	0.253677397313775	7.90721914950114	2.1001439435455	0.0421020197429127	0.434075361091153	-3.77655882058642
MICAL3	0.192758923521415	10.4880556248067	2.10001537231235	0.0421139675578898	0.434075361091153	-3.77677462287027
ISCA2	-0.122240131494308	8.64478508570715	-2.09985054359036	0.0421292890493485	0.434075361091153	-3.77705126711798
GLIDR	-0.314434595437037	4.79141973028598	-2.09978774118533	0.0421351280727545	0.434075361091153	-3.77715666862357
CSNK1G3	-0.0971822904973596	9.08616693591105	-2.09912038535398	0.0421972190729338	0.434294092010778	-3.77827654366014
KIF2A	0.0941002650174312	8.20022333925244	2.09877721002547	0.0422291794850151	0.434294092010778	-3.77885231131718
CPSF7	0.108131150835357	10.5101513549275	2.09849129887638	0.0422558230306454	0.434294092010778	-3.77933194748233
AP5M1	-0.134981881905919	10.8169009268632	-2.0984874876781	0.0422561782890199	0.434294092010778	-3.77933834069528
ROBO2	0.390820605569204	4.36801856528904	2.09740315270817	0.0423573604438341	0.434294092010778	-3.78115692699217
TOR4A	-0.197138801503844	5.66818419180236	-2.09716712930567	0.0423794125771437	0.434294092010778	-3.78155267587417
CHSY1	-0.105931511991459	8.47061022768197	-2.09713320093527	0.0423825834003203	0.434294092010778	-3.78160956195167
TERF2	0.100082645431598	8.88019076252156	2.09712113603053	0.0423837109930172	0.434294092010778	-3.78162979042919
SPICE1	0.0980466075166664	8.38547792862982	2.09705830532009	0.0423895836118259	0.434294092010778	-3.78173513332818
LINC00578	0.594745701663939	1.40538289896548	2.09656046639905	0.0424361405460625	0.434294092010778	-3.78256973102807
HNRNPL	0.0980966002583781	10.6174446929789	2.09651829445871	0.0424400864459567	0.434294092010778	-3.78264042275817
VEGFD	0.150197346335164	8.44478240287151	2.09639099993863	0.042451998959575	0.434294092010778	-3.78285379658281
PRR32	0.694015146753975	2.5070198051603	2.09626037296487	0.0424642263832306	0.434294092010778	-3.78307274590709
FBXO3	-0.152951985612299	11.3899639550558	-2.09623331593699	0.042466759460554	0.434294092010778	-3.78311809600015
PTGDR2	-0.287084774867195	6.21103800796295	-2.09581769772833	0.0425056862826767	0.434294092010778	-3.783814653771
DOK4	0.210047433433605	6.29928983652617	2.09576240592674	0.0425108672753803	0.434294092010778	-3.78390731232694
CDO1	0.280832360272598	6.9055655749011	2.09565747964375	0.0425207006785129	0.434294092010778	-3.78408314363879
FABP5	-0.276742082873965	6.13864184149354	-2.09451867057634	0.0426275552302235	0.435166135609698	-3.78599107610364
GOLGA3	0.107824709935874	11.0482048034064	2.09414267399943	0.0426628867346459	0.435307521042731	-3.786620834998
MTAP	-0.1299763768122	9.09586679470327	-2.09379951114195	0.0426951553613505	0.435417528053552	-3.78719552403142
TAS2R6P	0.295868778660857	3.7698742485709	2.09236503726092	0.0428302752242282	0.436505657510834	-3.78959702284171
CDC25A	0.383137285917797	3.8570944514249	2.0922096487174	0.0428449345039996	0.436505657510834	-3.78985708720754
PTPN14	0.140695536789234	12.4848728019154	2.09120935579804	0.042939407077736	0.437248314082032	-3.79153085821107
CXCR6	0.504230260205363	2.45828239503967	2.09066006700662	0.0429913622997326	0.437526709023896	-3.79244970862886
C17orf75	-0.121044095000707	8.93507936514585	-2.0904639129583	0.043009929153948	0.437526709023896	-3.79277778980325
IGBP1	-0.0961250076934519	9.9868312640313	-2.08979619872258	0.043073184015945	0.437950326592628	-3.79389440893456
DUOXA1	0.74551457075378	2.67655804353623	2.08953555271461	0.0430978980426151	0.437981848513316	-3.79433021240208
SESTD1	0.133288337210484	9.81829771736701	2.08866388117708	0.0431806388814435	0.438602739996777	-3.79578735202544
ARID1B	0.101104510883371	11.5903108660098	2.08829166210368	0.0432160131014049	0.438652402684665	-3.7964094325263
CMTM7	-0.198657368410707	5.25710289021493	-2.0878302344636	0.043259900628591	0.438652402684665	-3.79718048564536
CORO7	-0.166392216173148	5.07734896366354	-2.08737977455455	0.0433027826864182	0.438652402684665	-3.79793308393683
MOCS2	-0.103027010103949	10.0222490972949	-2.08713347412875	0.0433262453027844	0.438652402684665	-3.79834453291285
[truncated: 18,265 more rows]
