# Supplementary material for: Bioinformatics and system biology approach to identify potential common pathogenesis for COVID-19 infection and sarcopenia
Source: Front Med (Lausanne). 2024 Jun 24;11:1378846. doi: 10.3389/fmed.2024.1378846 (PMC11228343; doi:10.3389/fmed.2024.1378846)
Supplement: Supplementary file 2 [file Data_Sheet_2.ZIP › raw data3/06.diff/GSE111016/GSE111016.diff.txt]

id	logFC	AveExpr	t	P.Value	adj.P.Val	B
RSPH6A	0.834594247348615	1.27785200857975	4.01789360227482	0.000253477029942277	0.218057590563383	0.312440216310572
RN7SL65P	-0.746843189679531	2.40389144498482	-3.99589286709637	0.000270826879382448	0.218057590563383	0.258574948575312
NPIPB2	0.586238459754641	4.00676067637313	3.89712717606364	0.000364008307636936	0.218057590563383	0.0180103591503995
CLEC2L	-1.01969026218381	2.91377506697098	-3.81642427174993	0.000462603243689517	0.218057590563383	-0.176951536513337
CALCB	-0.768525645297791	1.29062390483632	-3.80281685662956	0.000481596703951285	0.218057590563383	-0.209673962008141
GAL3ST3	-1.41389845031102	2.1881840687857	-3.7934252038361	0.000495143555780176	0.218057590563383	-0.232232503046955
ST8SIA5.DT	-0.731975773613541	6.11348777988292	-3.79150528900922	0.000497957937996497	0.218057590563383	-0.23684146070874
MIR4441	0.79947974353039	2.7194840865197	3.77895204275921	0.000516744598153579	0.218057590563383	-0.266954663159416
SCTR.AS1	-2.29348730715479	3.83880440455241	-3.77511705973477	0.000522619286533022	0.218057590563383	-0.276146453018973
CALHM4	-0.895446291928743	1.78925736533973	-3.7364341312635	0.000585602848662041	0.218057590563383	-0.36865790854629
BRINP3	0.982086514014967	2.91720467629038	3.57976650613013	0.000924150062604501	0.218057590563383	-0.739318696009336
TINCR	1.17481385985517	2.30275865489956	3.53546518000493	0.00104992946640845	0.218057590563383	-0.842891299154801
H3C7	-0.909324050597355	1.94678886745496	-3.50527157611039	0.00114490371784336	0.218057590563383	-0.913150125641994
RPRML	-1.11861577346398	1.70803201794239	-3.50076135360075	0.00115977963827074	0.218057590563383	-0.923621686112407
RPS26P45	0.701658594442986	1.06339677695341	3.49783450015678	0.00116953215242052	0.218057590563383	-0.930413783322193
EVA1A	-0.77959790612306	3.6735092694947	-3.49138893238264	0.00119128729181147	0.218057590563383	-0.945362289445479
KCNE2	0.692052431326016	2.34408580058216	3.47306558091034	0.00125527150397194	0.218057590563383	-0.987788326042344
RPL14P6	0.793125327770556	2.08276481971996	3.46717093793729	0.00127654613048618	0.218057590563383	-1.00141487073588
ZIC4	0.652167473840606	3.84863300209165	3.41186076062645	0.00149371595752815	0.220106110175729	-1.12874423218334
OR51E1	-0.646897491162856	5.54061670488303	-3.40807456217398	0.00150980800011974	0.220106110175729	-1.13742486605868
LRRC37A6P	-0.586030422866977	2.92755866003771	-3.36556096913357	0.00170225179430507	0.222026191700285	-1.23457602878626
TRG.AS1	-0.669843969502482	3.02475798265678	-3.36506422805893	0.00170463306975513	0.222026191700285	-1.2357076625868
MEP1B	0.853017020426692	1.53854796802193	3.35530750558805	0.00175205421493278	0.222026191700285	-1.25791799153877
LOC105370792	-0.754007344789138	4.47485500302364	-3.33922841119278	0.00183296138919575	0.223814460789762	-1.29445125534342
RASGEF1A	-0.606587730622643	4.27607035191042	-3.33689957755899	0.00184497096093156	0.223818014283173	-1.2997353869297
ANXA9	0.922709447083887	1.8461456041147	3.26659453333537	0.00224491609053484	0.23923926702663	-1.45838321456565
PKMYT1	-0.612417010824438	3.52618132415496	-3.258626221354	0.00229512751511608	0.23923926702663	-1.47625557952646
RPL21P103	0.817968812099606	2.17359455082906	3.25601013980569	0.00231184391758485	0.23923926702663	-1.48211836238243
CYP26B1	0.700305964891408	6.33471078834609	3.24923776206811	0.00235565757949871	0.23923926702663	-1.49728433152504
OR7E29P	-0.999885106677301	5.93164173479632	-3.2488455318454	0.00235821911746884	0.23923926702663	-1.49816218592408
CYP4F26P	1.20390271119341	1.76730575269312	3.24266512306158	0.0023989325113152	0.23923926702663	-1.51198736562156
RN7SL202P	0.725173759594391	1.74674658580923	3.23985762383841	0.00241764660304999	0.23923926702663	-1.51826304655637
LINC01699	0.958113403467307	1.62650888345848	3.22633027058507	0.00250977630626066	0.23923926702663	-1.54846139086443
LINC00616	0.844092030984033	2.0446395399672	3.21166300848384	0.00261343109032346	0.23923926702663	-1.58112964506695
CYP1A1	1.41779293391947	1.66309190658049	3.20699250439713	0.00264728166315899	0.23923926702663	-1.59151576659292
SNCB	-1.1586407688693	3.03804694574548	-3.19384084672011	0.00274484939518802	0.23923926702663	-1.62071904740969
GLYAT	1.03065054253115	2.98791766807813	3.18745057379212	0.00279347804855736	0.23923926702663	-1.6348856579999
CCBE1	0.631506082840783	3.89352186493895	3.18428847220496	0.00281784186050528	0.23923926702663	-1.64189013907122
KLF4P1	-0.719260259227416	2.90774503774793	-3.18318851993743	0.00282636402896444	0.23923926702663	-1.64432581224728
FER1L6	0.686179256149679	3.09536774353913	3.1806261584721	0.00284631139439792	0.23923926702663	-1.64999802062266
TSHR	-0.833561433200703	3.41942032658627	-3.172872008261	0.00290749115869631	0.23923926702663	-1.6671482195647
PAX1	-0.783688897281489	3.07749697362332	-3.17179178204642	0.00291611226586941	0.23923926702663	-1.66953562392169
BCAP31P1	-0.750262320955315	4.17460014914926	-3.16878415223939	0.00294024337117296	0.239281492664453	-1.67618047790164
HPDL	-0.753750636309941	2.91050826390742	-3.16424883161255	0.00297698940321688	0.240909210176396	-1.68619410194224
TNFRSF4	-0.660887820839538	4.35346288187912	-3.12918997974153	0.00327606822947208	0.24863762772293	-1.76333907770192
TUSC8	0.725974724972428	1.34024640046905	3.10420392408624	0.00350631814926048	0.254666777693958	-1.81803251559153
OR7E97P	-0.803513840155537	1.50026533226301	-3.09511570225364	0.0035937946130794	0.255399360283069	-1.83786623372255
LOC100130881	0.666635115819139	2.55055271663187	3.09184527029105	0.00362577431003309	0.255868354161674	-1.8449955841068
MIR3163	0.77549730731402	1.22203125544624	3.07747003361931	0.00376955233483662	0.256941982488664	-1.87628298787957
RPL12P12	-0.600397509877169	2.88009007931657	-3.06488838552425	0.00389978738189109	0.256941982488664	-1.90359975252578
CLEC4G	0.873715936806854	1.95624459401803	3.05658572313354	0.00398804005960218	0.256941982488664	-1.92159170985223
MIR181B2	-0.697924565144843	2.19406068468633	-3.0393956003757	0.00417677607520701	0.256941982488664	-1.95875520469092
ASPRV1	0.628255012165054	5.74980926120183	3.02876322268426	0.004297688064586	0.256941982488664	-1.98168185546907
LOC100419894	0.643936234146614	2.22363321291018	3.02460466501427	0.00434586934555326	0.256941982488664	-1.99063651035455
RD3L	-0.81696569395307	1.50712274061031	-3.02098607645714	0.00438820750794025	0.257001840869657	-1.99842272315702
OR7E130P	-0.82693624759353	4.59761863374916	-3.01973896902181	0.00440288856923842	0.257118541691779	-2.00110492132911
LOC101929439	0.711899809541392	2.04120709193978	2.98408981230354	0.00484260963972376	0.265078512868816	-2.07750692052464
LINC01091	0.673861380623357	9.38449262606902	2.98146471670578	0.00487656849618362	0.265078512868816	-2.08311216458936
ETNPPL	-0.680890406876386	4.70574375234679	-2.95526472912168	0.00522796447112808	0.268347552315539	-2.13889783911577
NAGS	-0.631813393114541	2.1016360216157	-2.94697861085584	0.00534395037499483	0.268531062462092	-2.15648069093569
NTN5	0.700052667137445	1.66354913812317	2.94379802341425	0.00538910808159686	0.268531062462092	-2.16322205550704
PAX5	-0.82820806483553	3.24387679635912	-2.92265057276498	0.00569856846440983	0.269817314362162	-2.20793512260457
UQCRB.AS1	-0.688018505274092	2.71297868781594	-2.92198965731061	0.00570850287637542	0.269817314362162	-2.20932944126818
HES6	-0.594570890881988	6.95304622015651	-2.92163134976186	0.00571389547420386	0.269817314362162	-2.21008527623984
GZMK	-0.724511327407558	1.91046934365494	-2.89183061904589	0.00617946124526374	0.27453715324729	-2.27275441622755
LOC105375903	0.647572789345172	1.6316404874644	2.89118793727347	0.00618988160531603	0.27453715324729	-2.27410168519837
MKRN3	-1.04301846473953	3.818852034018	-2.88673996013092	0.0062624517810076	0.27453715324729	-2.28342113370955
RN7SL441P	-0.643335986587373	1.35032283953106	-2.87104679005841	0.00652488772591935	0.276499584584183	-2.31623226729282
LGR4.AS1	0.614342126327943	1.06544735963776	2.84563248707217	0.00697175753144471	0.28323545432799	-2.369137183762
HSFY2	0.714842133441163	2.05479337181371	2.83919517290634	0.00708939139406769	0.283431543519723	-2.38249200848831
PHACTR3	0.733195945654722	2.72442248704124	2.83194235063606	0.00722414187412074	0.283431543519723	-2.39751639299997
ESM1	-0.813872241119294	3.14120789317837	-2.80746782399175	0.00769666017768156	0.285650406301354	-2.44804047518702
HGFAC	0.611391099416003	2.606040610867	2.79661122398433	0.00791533429207922	0.288055775932759	-2.47036504605156
SLC6A15	0.800671312860217	2.11708791199618	2.78721240781648	0.00810929480506367	0.292396352188274	-2.48964830539436
LOC124900296	-0.644539823787648	2.13135684391284	-2.77448677649185	0.00837895005582316	0.295442883206283	-2.51569217670563
LY6K	-0.685359627063021	5.46584518405985	-2.77364409418969	0.00839709707255532	0.295442883206283	-2.51741413728757
C2CD4A	-0.69341439667416	1.32803297516244	-2.77262661655977	0.00841905688879311	0.295442883206283	-2.51949284044614
ANKRD18B	1.08202940119863	4.36647065423559	2.75289914616485	0.00885550166584153	0.299311539805835	-2.55970071141615
DDX59.AS1	0.630559046676334	1.29773051874947	2.74748467266364	0.00897890728658144	0.300588476800688	-2.57070447986565
CASC18	0.681664203619985	1.27909044639419	2.73754631738203	0.00920957664970305	0.300828148313627	-2.59086619533822
KCNJ3	0.688549669236929	5.17855308313057	2.73313413973869	0.00931373231327571	0.301599344549809	-2.59980214147259
MIRLET7A2	0.601276316101887	1.30249592330536	2.71707513874098	0.00970210480623558	0.304299783354846	-2.6322483555564
IGLC3	0.977853199609537	2.42279459019112	2.71530242607555	0.00974588232319853	0.304299783354846	-2.63582248959523
TRBV26	-0.829361219695269	1.60300728287638	-2.70430758897614	0.0100215076356583	0.308092502805233	-2.65795666422764
MIR3666	0.631292083602831	1.30495462745533	2.7042157163515	0.0100238408120141	0.308092502805233	-2.6581413729171
CRTC3.AS1	0.599059563281579	1.78666930927545	2.69309648443709	0.010309958163239	0.309971798545809	-2.6804664716258
LINC01460	-0.773750357316632	3.48249605394168	-2.69024199918305	0.0103846161925669	0.31016278469011	-2.68618807173967
COL9A1	-0.724529652929467	1.94960084903445	-2.68719480662911	0.0104648650912438	0.310510900745802	-2.69229159417114
RPS3AP32	0.701199283686565	1.68531901190027	2.68164672238076	0.0106124477216122	0.311256136991549	-2.70339285668292
RPL17P9	-0.656490395019908	2.02482828756334	-2.67821504260527	0.0107046916762963	0.311256136991549	-2.71025189400573
ENTPD8	0.947953691965387	2.00887916677132	2.66933045790563	0.0109469581135027	0.311444427011344	-2.72798326154707
SNORD114.17	-0.616990393794712	2.47217709755741	-2.66540283653799	0.0110556605361789	0.311444427011344	-2.73580952373208
PPATP1	0.592417676847251	2.46681524993045	2.66038611198771	0.0111959526976233	0.311444427011344	-2.74579498481209
DEGS2	0.817571613516794	2.31117424519598	2.65783771367043	0.0112678451205848	0.311444427011344	-2.75086268209763
BTC	0.65722857406222	4.50711104663823	2.6408657654508	0.0117575904301437	0.314359965383442	-2.78453131688335
CERS3	0.86425136212196	3.17834898386507	2.62628850146166	0.0121937962828298	0.31801169610716	-2.81333573068664
RPS10P6	0.593684446789298	2.47064768912165	2.62393711498307	0.0122655366794974	0.318244347341019	-2.81797213618936
FSCN2	0.604936041762112	2.18247302619839	2.61057028088205	0.0126807811158077	0.319799359473764	-2.84427606941411
USP7.AS1	0.711964144778181	1.4682151039681	2.60333548728454	0.0129108811147914	0.320683654369691	-2.85847571645799
PDE6G	-0.636200339112013	1.63034976278279	-2.59694963923683	0.0131171592122845	0.323197913269678	-2.87098726336051
H2AC16	-0.656708456523302	1.49616290618671	-2.58586116868245	0.0134825419163851	0.325761418963857	-2.89266354180588
CARD14	0.710336132324432	2.62132894197398	2.58131650134981	0.0136349744701791	0.326847713505772	-2.90152967352648
HROB	0.634591399580563	2.75898176144686	2.58061848078448	0.0136585262274937	0.326847713505772	-2.90289050302763
PRPH	0.664858443472299	1.99587421547237	2.57295324338586	0.0139196215230145	0.330676682933606	-2.91781798804519
CPLX4	0.604294024257129	1.24313675467922	2.56059608898651	0.0143501763069173	0.331028308900088	-2.94181946207731
LOC100533629	-0.748532018707858	2.46304641637526	-2.55185113365697	0.014662202210517	0.332770175424292	-2.95875758895433
C3orf52	0.745487074752113	4.30056676964027	2.54546081740506	0.0148941244033258	0.333683741970227	-2.97111010430806
LOC100288123	-0.589549981441753	1.45618348052297	-2.54479779497257	0.0149183784023897	0.333683741970227	-2.97239052316354
CTXN1	0.613104292891471	1.32326477752764	2.53818827665998	0.0151621426717767	0.336154988075364	-2.98514229264571
CXCL2	-0.776936243161222	4.39199718132622	-2.53711416555023	0.0152020988524675	0.336304946666377	-2.98721244223807
KCNA1	1.07809681719299	2.95085466957383	2.52943558786519	0.0154905505549967	0.338254866860403	-3.00199403043912
GABRP	-1.15590710150324	2.20807656563081	-2.52619319614801	0.0156138477294607	0.339848561106113	-3.0082265653328
ABCA12	1.35176967049019	2.40808812424756	2.51227299215791	0.016153431143868	0.341921020528357	-3.03492167619948
MUC19	0.599801935319634	3.5039352648754	2.5112727179933	0.0161928519589221	0.341921020528357	-3.03683602086541
TRARG1	0.826872035129926	6.07328154613792	2.50829888675543	0.0163105694214855	0.343216385002058	-3.04252429788818
FXYD7	0.612155380751763	3.12095614708382	2.50719989129758	0.0163542696573277	0.343442509828841	-3.04462525633261
CTXN3	-0.880873266099036	6.83944149204872	-2.50563833349766	0.0164165467494974	0.343442509828841	-3.04760940723561
TRBV24.1	-0.781306019644762	3.79089536194786	-2.4997552687155	0.0166531178922424	0.345438144397093	-3.05884047379477
MYBL2	0.610629774293462	1.20621040127331	2.48805950179084	0.0171326805587481	0.348277504163371	-3.08111403800046
LOC100533729	0.830310304265466	1.55173207805579	2.48700405553762	0.0171765698635798	0.348277504163371	-3.08312048264295
TEDC2.AS1	-0.588133144769517	1.57515735704501	-2.47572752088135	0.0176519184174362	0.350555863180199	-3.10452069924608
GLDN	0.662950849607324	5.53612856759222	2.4752991524376	0.0176702094627043	0.350555863180199	-3.10533230848462
FAM209B	-0.609752124067277	1.9912162792398	-2.47255786915368	0.0177876691257197	0.350555863180199	-3.11052377127757
NPPC	-0.986970514897558	2.11381702137084	-2.47097467803292	0.0178558293798612	0.350555863180199	-3.11352020449657
ITLN1	1.83357322398721	3.01876650957634	2.46230332572527	0.01823338224054	0.354248569244777	-3.12990831544443
HCAR1	0.735317688273346	3.40002222760823	2.45380899870384	0.0186102461974576	0.356598262254662	-3.14592279764855
LINC02679	0.625856899301792	2.16871818525394	2.44210235989016	0.0191412216781602	0.360146440191494	-3.16792987696567
TMEM45A	0.839789760833033	4.54954333159163	2.43298018488667	0.0195644607390678	0.364388081265138	-3.18502714213907
ATP5F1BP1	-0.595610240244829	2.19484668547614	-2.42345555507547	0.0200154092147157	0.36592103857687	-3.20283052079269
LINC00670	0.831879838392721	2.14796355974181	2.41564892847895	0.0203920161896727	0.367012066292418	-3.21738577093631
DBF4P3	0.629459543158492	1.83610127995173	2.41340532373409	0.0205014326007623	0.367012066292418	-3.22156275508917
SPTA1	-0.729694837253032	3.29450122474939	-2.40607588036804	0.0208625888813292	0.369304594309775	-3.23518898429602
CST6	1.05864578054463	1.7717122026328	2.40338306580855	0.0209967155566332	0.369980386121404	-3.24018781727272
PRAM1	0.609446988486755	2.89115957755047	2.3745288353936	0.0224836270232515	0.377345651673023	-3.29350067235687
SLC7A14	0.630853109793548	1.27881062793723	2.36857471060963	0.0228020334184727	0.377641778085823	-3.30444443796393
LRRC55	-0.676198688798046	3.57755849676282	-2.36178375877752	0.0231701491878458	0.379848025429435	-3.31690217702769
NAP1L6P	-0.62154186896974	1.29774794079037	-2.35956748699919	0.0232914402341601	0.379848025429435	-3.32096226602708
B4GALNT3	0.791247967591156	6.87544848662519	2.35355363271981	0.0236234508137128	0.379848025429435	-3.33196546533873
SPON1	0.76713077561909	4.67456044765812	2.35161756333181	0.0237312399582338	0.379848025429435	-3.33550346474302
TMEM92.AS1	0.588786050412144	1.46429769623507	2.34676232121014	0.0240035019215384	0.380600127494565	-3.34436674161076
FAM184B	0.676877803226245	7.72549800678212	2.31585681244904	0.025803411455496	0.385604962930804	-3.40047304189197
SERPINA5	-0.725249595366207	7.55166289173592	-2.31292688342221	0.0259801838304385	0.386820312373259	-3.40576395211497
ART4	0.621090422782057	3.91818479998264	2.29326853258038	0.0271945983186218	0.393638865826515	-3.4411364175817
LINC01149.1	-0.587755296710959	1.66443599173758	-2.29069671887761	0.0273571802143934	0.393640389001758	-3.44574764719478
PTPRF	0.590590611455521	7.95648408900406	2.27800617389249	0.0281722467175185	0.396300060218084	-3.46844584713004
PM20D1	-0.746332297204906	2.31441092192978	-2.27316144346135	0.0284890902742391	0.397303289308996	-3.47708655635881
XKRX	0.588357614334256	3.26251168957205	2.27268625830385	0.0285203381206489	0.397303289308996	-3.47793333029794
LYPD5	0.665307918123977	2.71767000708617	2.27005027887308	0.0286942353092199	0.397443598295306	-3.48262823581226
TP53AIP1	0.671091957203093	1.64714745929769	2.26864480632595	0.0287873419969303	0.39791725663424	-3.48512985602392
SNORD114.15	-0.630119525306927	1.71928697905623	-2.26726541945515	0.0288789830167619	0.398640130689144	-3.4875839313612
ABCG4	-0.6439726332708	1.35063672311797	-2.26608780173868	0.0289574254458369	0.398907728915322	-3.4896781638317
ERBB3	0.599121058746502	6.648351731544	2.25762741200251	0.029526599371622	0.400419444782433	-3.50470010659011
FFAR4	0.620915730578637	2.33179783780757	2.25622537949516	0.029621879999279	0.401073058961441	-3.50718547579456
ADIPOQ.AS1	0.800378337302625	1.74272393458955	2.25569470208022	0.029658015800768	0.401073058961441	-3.50812590339842
EPGN	0.587350307458558	2.06921835961843	2.2532039566619	0.0298281461211622	0.401073058961441	-3.5125376245136
SLC38A11	-0.609159997957774	6.05367400198158	-2.24150602104923	0.0306388761561053	0.403341014251675	-3.53320902789628
PLIN1	0.74087007868626	9.33657533973428	2.2400744186423	0.0307394309882183	0.403341014251675	-3.5357333055498
MIR4440	0.604777157432692	2.82658610619896	2.23880487606648	0.0308288487684685	0.403341014251675	-3.53797082452025
LNCTAM34A	0.59675976630996	1.92778596669118	2.22214829231901	0.0320236714227668	0.406470656624165	-3.56723957334487
SLC5A4	-0.779945754232146	4.54401931559557	-2.20345415956806	0.0334135612434933	0.412358346551856	-3.59989338102623
C7	0.733194422400666	7.22328070251927	2.20080781164901	0.0336145832565376	0.412746952914011	-3.60449909470292
FAM30A	-0.678001574794083	1.50529181469573	-2.18699485351546	0.03468136560555	0.415367261795098	-3.62847140174989
FAM86B1	0.620284444837734	2.2866622756801	2.17216228495604	0.0358602065491302	0.417528187603657	-3.65408599704811
ATP5F1AP8	-0.600408955754044	1.38815198213612	-2.16888974858475	0.0361250233890402	0.417528187603657	-3.659719576924
HLA.DRB5	0.774441683442412	7.30149239553489	2.16481620659859	0.0364570747001478	0.418141825384328	-3.66672304322854
EPHA5	0.761390249394662	2.13734968154159	2.16213854372963	0.036676809745723	0.418243597460513	-3.67132117712402
TAFA5	-0.687785615919401	3.70087017540183	-2.1613849798075	0.036738859668709	0.418405757522406	-3.67261443022099
FCRL6	-0.645738522969569	2.88308773025521	-2.15180086426347	0.0375361676645214	0.422027922527418	-3.68903253423998
REELD1	0.602965784564084	1.6149809547468	2.14923674519362	0.0377520530283012	0.422656134014086	-3.69341556525049
KRT80	1.08052194747377	3.26411791591702	2.13099915968693	0.0393194357419941	0.427752419595274	-3.7244749334762
SOSTDC1	0.619317024476503	1.69585896889176	2.12919635556155	0.0394774453177972	0.427752419595274	-3.72753416037949
MAL2	1.0081133364272	3.00244488690553	2.1198300328578	0.0403074064324246	0.429437057805811	-3.74339609095142
HBM	-0.657513556934638	1.55712151513764	-2.11133379180541	0.0410735125738548	0.430367281254823	-3.7577379474524
SLC26A9	-0.961061893473963	4.86691529277978	-2.10241497990814	0.0418914679442742	0.433145237440484	-3.77274528155893
FGFR3	0.713288819244003	4.74904870375725	2.10204577685316	0.0419256343262718	0.433145237440484	-3.77336546672222
SCGB1D2	-0.658713905203152	4.46641923581857	-2.10140664442095	0.0419848380790698	0.433408435473393	-3.77443887856706
LINC00578	0.594745701663939	1.40538289896548	2.09656046639905	0.0424361405460625	0.434294092010778	-3.78256973102807
PRR32	0.694015146753975	2.5070198051603	2.09626037296487	0.0424642263832306	0.434294092010778	-3.78307274590709
DUOXA1	0.74551457075378	2.67655804353623	2.08953555271461	0.0430978980426151	0.437981848513316	-3.79433021240208
NPIPA5	0.666362105742218	4.9660855267925	2.08616663804615	0.0434184540573844	0.438818729685205	-3.79995928435597
CD52	-0.586445765283603	3.65361758067876	-2.08566767591009	0.0434661081804488	0.43908136399233	-3.80079239362627
EFHB	-0.700913485455599	2.29884057315944	-2.07867837639932	0.0441384671978727	0.44083072718179	-3.81244603817443
KCNA3	-0.59122035150838	2.82514337085747	-2.07732033774571	0.0442701603738128	0.44083072718179	-3.81470684116843
ALKAL2	0.652353679903073	2.10066314863307	2.0538554129107	0.0466005722771077	0.44718362527556	-3.85358816189947
LEP	0.955974212553122	5.10178322633544	2.04307459884462	0.0477067276338832	0.449223572849911	-3.87133606230519
ANKRD33B	0.612280584804864	8.67837512579204	2.02533220467039	0.0495770627481909	0.453969939749278	-3.90038464059914
