# Supplementary material for: Bioinformatics and system biology approach to identify potential common pathogenesis for COVID-19 infection and sarcopenia
Source: Front Med (Lausanne). 2024 Jun 24;11:1378846. doi: 10.3389/fmed.2024.1378846 (PMC11228343; doi:10.3389/fmed.2024.1378846)
Supplement: Supplementary file 2 [file Data_Sheet_2.ZIP › raw data3/06.diff/GSE111016/GSE111016.normalize.txt]

id	GSM3020405_Young	GSM3020406_Young	GSM3020409_Young	GSM3020410_Young	GSM3020413_Young	GSM3020414_Young	GSM3020417_Young	GSM3020418_Young	GSM3020421_Young	GSM3020422_Young	GSM3020424_Young	GSM3020425_Young	GSM3020427_Young	GSM3020428_Young	GSM3020430_Young	GSM3020431_Young	GSM3020433_Young	GSM3020436_Young	GSM3020439_Young	GSM3020442_Young	GSM3020407_Older	GSM3020408_Older	GSM3020411_Older	GSM3020412_Older	GSM3020415_Older	GSM3020416_Older	GSM3020419_Older	GSM3020420_Older	GSM3020423_Older	GSM3020426_Older	GSM3020429_Older	GSM3020432_Older	GSM3020434_Older	GSM3020435_Older	GSM3020437_Older	GSM3020438_Older	GSM3020440_Older	GSM3020441_Older	GSM3020443_Older	GSM3020444_Older
TSPAN6	6.95254724206387	6.98287938201503	6.82689919454327	6.67706988047498	6.94040375306109	6.74987076833726	6.46044760443456	6.79313652303372	7.03712752756862	7.25202532334086	6.98751133607318	6.8891970374676	6.72987005082985	6.80322266674344	6.68444425848602	6.62692569345895	6.66924393847847	7.03608692345044	7.02888623357176	6.87494581503641	6.6850597800049	6.65417066318474	6.93216980521944	6.89140191959693	7.23277804159024	6.28434840344709	6.97426777660995	6.6041338129809	7.17232048881191	7.06065927516058	6.58342886800472	6.86996986385145	6.86520816182035	6.68857989505077	6.50622057019462	6.56259194135801	6.74240004039986	6.74331077399005	7.10932995919304	7.03923863235461
TNMD	2.92754386491951	2.59305724280801	6.8490079078922	3.26176027318817	2.9611600692042	5.29339396665287	5.3055387979853	4.37257772713271	2.57990552251633	1.88966476503444	5.06657928411132	7.45336369673758	7.00810616724036	4.66577005226788	5.54616800597791	1.93541663999839	3.89087236623248	2.12411576773537	2.58319345258925	2.79657430148687	4.08625331548208	3.96417213472911	5.02914133017386	2.04935421127593	4.90975985120417	4.89736328032765	7.20392813678093	3.4089115375856	6.96359444926703	4.74886801489068	5.1193846499511	4.46901887253062	2.16288443736995	5.97078722872045	2.93717611881663	5.62433822751412	4.06671002809933	3.09532877719003	4.70781688917089	4.36229581111609
DPM1	9.01938213383159	9.49757115664963	9.51245608280681	9.41437427105331	9.36330749327684	9.34805227820208	8.96875291042025	9.66796614827134	9.30682346962438	9.61424945478123	9.26919060644383	9.44455845038495	9.31536516974873	9.22070690078164	9.37713898236595	9.17393728097875	9.61678286106616	9.57139366032579	9.5032649705847	9.43911107983139	9.51296084242285	9.28549547643545	9.31915770650789	9.58389747035289	9.20387711673659	9.2380506250479	9.44204909039677	9.21115842990817	9.27225695348242	9.20950528888414	9.29341263758349	9.15976634527854	9.56682713613314	8.91506706632914	9.42030042453743	9.29498940914029	9.01946612180584	9.25646469803443	9.43785924635853	9.43911107983139
SCYL3	8.60148349448976	8.86008770400578	8.91031643598987	8.79936896086351	8.83889949315524	8.67521566379522	8.58339246063189	8.75722353375351	8.75306079541417	8.99811992698426	8.83931424042674	8.81437794981774	8.71751884920393	8.77666354602492	8.76738870171712	8.78668515045239	8.76891767775423	8.73918960761582	8.87087403968571	8.92695665798692	8.75500833685112	8.7838217694185	9.02517586125977	8.93903688976347	8.75897363699248	8.61356679105275	8.84827679305458	8.84157997476706	8.73849293621859	8.63374625593999	8.74750838353644	8.8743265810039	8.83820888040342	8.59422263916609	8.88869693880039	8.63838459586225	8.69726594906648	8.69248325885355	8.81634496919252	8.87161016864248
FIRRM	7.13533083524009	6.69513587871546	6.50290408782451	6.47745510982292	6.76083053493084	6.8172448053523	6.66798638029659	6.96622430328554	6.74611732484146	6.78040058954329	6.82890745101115	7.08672509889462	6.68967275947801	6.74916760285517	7.04631437579018	6.59641835682372	6.76455638548724	6.87599542111498	6.99664067957	6.80322266674344	6.95310697350415	7.26932808663239	6.93216980521944	6.84999109861404	6.81426142940447	7.00761265118477	6.90478046886735	7.21390223616404	6.76052355445082	6.92772073452444	6.62214800869909	7.17194444353003	6.75561576983398	6.74387636259211	7.37907897492891	6.88516076954176	6.75348403687598	7.17009466733185	6.86763193725334	7.01932869227934
FGR	5.69317720004957	6.24353382975536	4.73000859422049	5.14022061641746	5.18263791463126	5.51674040606825	7.38416700045796	5.07485774385993	6.16010797725673	5.23320470980904	5.67318139701558	5.7038862823293	5.32895133234706	6.1095916573465	5.40525255879216	6.54821012842331	5.26253815642857	5.88086012408809	5.90468223089142	6.17864747895562	5.36038675667719	6.13121646830329	5.31259554110944	4.80963241035056	6.1095916573465	6.3709430077999	5.81187732636006	5.83127996055222	5.69629142447154	6.31688997171779	5.51240918997656	5.78222022473192	5.86374406196284	5.65011532794947	5.32264346989391	5.784648897963	5.40599624237701	6.67306935661549	5.75551664694432	5.76515019052651
CFH	9.62128591724379	9.77789492409933	10.0013620409316	9.82349337670459	9.62073011707177	10.7349862439853	9.94041241597079	9.72245116856326	9.82235225831654	10.2145121543306	9.69244749419571	9.5329380551296	10.4469006336221	10.0666392160813	9.88010524350023	10.314092038563	10.0825014775997	9.72245116856326	9.76952358036366	9.90004511475514	10.0005007450568	9.86585169884407	9.97866503554126	9.94118405569249	10.4256451605614	9.93874835152372	10.3122157811477	9.84344779481358	10.1956285804986	10.6519022434162	9.57954953370117	9.84865170233814	9.90524856937243	10.8831092253941	10.0938821100288	9.73829723773867	10.057278498841	10.2076752626594	10.6163903383768	10.3036349857452
FUCA2	7.21270496857514	7.38583313208073	7.71362634464746	7.5246165105901	7.66358870884567	7.91252898427908	7.19667878013331	7.55932701777173	7.12357246649987	8.01316733409743	7.598538503099	7.72719742430335	7.59005234920038	7.44866790721175	7.56331379475257	7.70399277179151	7.84158898872175	7.46541074014511	7.64474809831649	7.83809574847774	7.69055323253017	7.77896392413981	7.64862035618485	7.78855133682179	7.93017503272694	7.34182887223712	7.52554946553659	7.42600062681168	7.63777038039578	7.50980136974844	7.39838608390092	7.36324216877078	7.79780413446554	7.19450279667551	7.53804068549317	6.96299077778814	7.73185751992124	7.40121902913143	7.76971121281076	7.16972080358655
GCLC	9.57527435179845	9.50512099196069	9.56682713613314	9.177726648848	9.06050837910535	9.16074476170278	9.31272526885227	9.16868053166003	9.17244079651904	9.20740905799071	9.40126560738708	9.55135415837317	9.1949360321025	9.171076158398	9.38016122076009	9.0588346993842	9.51489137748727	9.5886912134923	9.45129784595519	9.25290243640924	9.45479193384421	9.21933691527892	9.38810923680663	9.55115504799678	9.57772267531118	9.09803572890805	9.58389747035289	9.15599361143158	9.38642525033792	9.07644022813475	9.20310283121007	9.59467207148329	9.53409183601521	9.519490968888	9.46184180144121	9.12725024536097	9.45152571232211	9.48439759140735	9.04525349293951	9.21330800561565
NFYA	8.95412064520947	8.69656383678234	8.72841510797091	8.63744473671859	8.74043693340511	8.87617974995426	8.72340997218823	8.82296028561244	8.92320345823875	8.5219050577873	8.89777873584442	8.8776150677877	8.97610574428525	8.87445580624553	8.94764292335558	8.98795441183031	8.59506658510231	8.72237342548595	8.92589386850116	8.64960009594714	8.9569925863279	9.05700017108327	8.80203542431455	8.99189636448638	8.6676821175643	9.29941929488858	8.80941061056736	8.76700381842668	8.96449419852476	8.84273405504208	9.13401225752267	8.76676445580383	9.05363870026489	9.18245236099322	8.6406926428531	8.85173411802093	9.05538580819799	8.79035761259688	8.63356402506786	8.85037830321469
STPG1	5.18752578892001	4.89994061765175	4.37051617312791	5.69830912754164	5.3183338060326	5.08578303577614	4.62948025101499	4.69792620690522	4.56857041919545	5.23320470980904	5.58430053137156	4.89994061765175	5.22278571951872	5.45112409580938	5.40525255879216	5.14733441487141	4.52052386417048	5.29820248363791	4.9520266235961	5.3055387979853	5.58252223125078	5.40713016948965	4.82473069878922	5.46229812387918	5.29588499519845	5.11549812557259	5.33145981997418	5.43818669883134	5.78409824030475	5.01638325272351	5.16624934933789	5.34510844012815	5.42951447230619	5.7475650759628	4.54916290542513	5.5027110600007	5.15058979716242	4.31136067003303	5.68673304105572	4.44033899549452
NIPAL3	8.08805199011135	8.18884246077829	7.96553473969712	8.2171845598219	7.83370363032565	8.33030921009066	8.20298845712979	7.9871146981488	8.77916502026639	8.61590024660812	8.4333403147969	8.14761107639986	8.29341138081502	7.97995689849854	8.01562323221161	7.91093566728398	8.14610378352994	8.08741091711712	8.10288150940674	8.5247234897498	8.53847762363833	8.22714788244206	8.06342896969418	7.8710762558452	7.78698380303808	8.09174446054859	7.74865827171873	8.04374173515684	8.31534649742132	8.1853826203752	7.78414067740554	7.9625743520756	8.5302863396999	8.43887228109324	7.8992494228786	7.85948372396478	8.03860960555683	8.15147645494033	8.24841012664022	7.32283695637943
LAS1L	8.5545329700581	8.25334317609099	8.48610864407687	8.19528998686674	8.29297734643018	8.37357429676499	8.6229606005792	8.4768076878043	8.59557317487198	8.1529565122177	8.48231523802642	8.38852062826301	8.42545876768846	8.57471351343204	8.54471970673744	8.57389423570304	8.41430709418009	8.49738584197457	8.45103278514086	8.22129778750434	8.15120738288774	8.35079680533032	8.2831671360395	8.58212664900035	8.73137044130533	8.53777539307718	8.65643808991196	8.72811335761194	8.40855395993233	8.53467624834883	8.58604764868319	8.59922191144535	8.4181428502988	8.75839160452569	8.54174277182096	8.58064396584495	8.63294656218326	8.33206200298176	8.44441445420684	8.58339246063189
ENPP4	10.5342443089649	10.6802177592872	10.5037180736185	10.9409859756316	10.7585216418886	10.2880640969295	10.4722935805569	10.4548633376352	10.7344408920673	10.9355319292975	10.6546678585667	10.2810513768077	10.4640267312329	10.2120918741532	10.7255911856721	10.4709905323468	10.6269222341271	10.5574002706379	10.3508570057061	10.8051271634827	10.6306429833494	10.5439330259906	10.4219808447156	10.7603039548919	10.2311007163368	10.3319659924705	10.0770165892622	10.3212293015226	10.7574726550404	10.3078174812401	10.3093622489217	10.5819798301818	10.6254799129891	10.2840041248332	10.6773415300442	9.92263009176388	10.4376072877159	10.2681261879332	10.5334617646185	10.4485807736193
SEMA3F	7.29398766226444	7.38583313208073	7.16726279087449	6.82955096620933	7.0349491148394	7.63809471935294	7.80360641874851	7.35145096007172	7.80745270080152	7.16998951433415	7.31452287726074	7.17182618941441	7.19739628526129	7.62063862544659	7.48433980942625	7.90382355524525	7.56737206541672	7.1843761405179	7.10179899998015	6.9515876996986	7.49967021367109	7.5289017774997	7.22727459330961	7.38583313208073	7.36713034271391	7.55296019565695	7.43441432451574	7.71271444562583	7.56791512629782	7.50116759368488	7.38520926401844	7.68040224559026	7.48803219627796	7.66667890540024	7.23666096559402	7.26403636186166	7.49358882352963	7.39023430506295	7.85498807223244	7.26403636186166
CFTR	1.53684218813101	5.09768466783676	1.55146625064904	1.95616851496233	1.78823312532452	2.79657430148687	1.17548875021635	3.62798020892274	4.36229581111609	2.17898084211432	0.025	4.37257772713271	0.025	1.83778507762459	0.989624062518029	0.989624062518029	4.18177733680367	1.71560156295072	1.55146625064904	1.57646625064904	2.17898084211432	1.4783459380589	2.33706974700292	1.6283459380589	1.64909781302284	1.58684218813101	2.2734699790113	2.49802724645617	0	2.6089929908234	3.70220576536611	1.9722649197067	2.16288443736995	4.48447927347593	0.025	1.39484968798678	1.9722649197067	1.50759406309495	0.975	2.04935421127593
ANKIB1	10.1681363151148	10.0827276286916	10.1926646499384	10.1689600003808	10.1988347762494	10.1795590992044	9.86529095127759	10.1692155413733	9.98737168784267	10.1977620934449	10.3066641688366	10.068497600479	10.1509507677861	10.0338505169585	10.1522353690396	10.1959276909026	10.2316930197525	10.1501429255826	10.1666580860431	10.18819929985	10.1438350869299	10.3044760529011	10.0382780109434	9.99536614782077	10.1173525615551	10.1130634709953	10.1231830529966	10.2618296408269	10.1358150956629	10.0609100946543	9.99165245997207	10.004658324302	10.1340463005087	10.0338505169585	10.0865908490948	10.0392505171339	10.1720194827757	10.0962008036624	10.2295268310002	10.1651386431881
CYP51A1	4.38810543366228	4.01727512473847	4.30806592321914	4.73417153310547	4.70325889714301	4.73417153310547	4.54916290542513	4.30621590868305	4.36229581111609	4.90790983666808	4.66804123699766	4.79024408116315	4.9875430284636	3.8000233506772	5.06103517303108	4.87963063857688	4.28031417988475	4.24878055853156	3.79031213289694	4.41743194159563	3.79280052473572	4.76840925803934	4.22552664944264	4.08810333001817	4.52200609068851	4.9875430284636	4.98666316186496	4.30009959914778	4.35723292806693	4.4517623396776	4.03022763418096	3.9985750368542	5.34857845490583	4.31851984277464	4.03132091969659	4.87759692507985	4.4393639640945	4.69063364069416	4.86838569595455	4.99308647820017
KRIT1	10.2878006238371	10.2624217784146	10.2069828087395	10.1524378325725	10.021271779895	10.1997489631927	9.83307054965017	10.2648865663275	10.155011275063	10.1704478041643	10.2416390794219	10.2104503681237	10.1968425864383	10.0999411725994	10.2278681915471	10.2799050300377	10.2904818441401	10.3081828426077	10.1897189689411	10.2739236742231	10.0639568110981	10.3535914576512	10.1151282483087	10.3012085711208	10.1117726087859	10.1393897067088	10.2252174092375	10.273703767984	10.2621908388088	10.1293734277666	10.2280961850526	10.2926352817396	10.1099326877652	10.0850519236959	10.2859693006662	10.203543147654	10.1107852138216	10.1176144261739	10.1991291897386	10.2829476180607
RAD52	9.24869458004695	9.03262832594544	8.66986408167185	9.21933691527892	9.01430812055468	9.02652703084679	8.92260604241617	9.01602350966908	8.85923239385156	8.63673745219595	9.16251559486874	8.82166690957843	8.83390544830373	9.19029180465026	9.12867909473336	9.05383871535121	9.00379760460313	9.28787878397939	9.07753823571154	8.88475208570476	9.12652245267196	9.08658085128015	8.85657478816063	9.1151492117493	9.12792168328477	9.07848763135669	9.13680831462834	9.29618202166549	9.14428572442701	8.61670154739729	9.14923109626672	9.21873772186121	9.089910249545	9.16104895206996	8.67149166891558	9.18896289972993	8.99189636448638	9.06289988657553	8.80241743113906	9.10623144353826
MYH16	3.09532877719003	2.09192295824663	3.26600839822423	2.28004583915714	1.10661656266226	3.11901709169268	1.17548875021635	2.23617365160306	1.98836132445106	1.88966476503444	0.025	2.51016291713543	2.32902154463074	2.14021217247974	1.58684218813101	0.025	0.025	1.10661656266226	2.58319345258925	1.57646625064904	3.61489965836574	2.17898084211432	2.94097619615276	2.40299725010433	2.04935421127593	0.025	2.55314578931904	1.52221812561298	1.80898500028846	3.12281716902881	1.59721812561298	1.55146625064904	2.49246743592276	1.80898500028846	2.07582655350227	2.35169380952095	2.56776985183707	1.90004070251642	2.26542177663911	0.989624062518029
BAD	8.12304184230092	8.1815030912205	8.32119693965269	8.27248352947651	8.34962242024856	7.97075034655571	7.68184996442171	7.90105721611514	7.61174385146948	7.78147556578159	7.9849664850191	7.88359895926736	7.89777539124888	7.83370363032565	7.87121993994991	8.18595948284049	8.33068099606136	8.37756187043199	8.12959490430462	8.04037486829549	8.15120738288774	7.50632855991525	7.89596594178666	8.00299605201718	7.50808927785172	7.92899177814416	8.18206501292126	8.01562323221161	7.8239541047649	8.00081818162661	8.34190799499997	7.78777611268303	7.70836278345328	7.65732943892524	8.25797711737477	7.90250941778568	8.03202987345357	7.70300732835107	8.03484106758856	8.0447681328273
LAP3	9.89166241704775	10.3447176111581	9.91407521041154	9.9119692708165	9.95495472070166	9.76271690093382	10.0133531680814	9.89382910785268	10.2019110174549	10.5272365943533	10.0359177740626	9.92891293849467	9.88087921492212	9.71791613503137	9.81737922063449	9.77606762647656	9.86529095127759	10.1511126012189	9.77972219525818	10.0259612106547	9.94999430600038	9.9225290135278	9.95334355385376	9.9547297918083	9.91548861936559	9.93494691080078	9.9149184842137	9.83833514401317	10.0382780109434	9.8584777567066	9.81829184672365	9.89560074208105	10.0159881593843	9.6012705878578	10.0298844134979	9.60018127900327	9.18807976617919	9.75520005360587	10.0069237819644	9.85739697504676
CD99	10.7581758883002	10.4411810094168	10.8144473152661	10.6953589726177	10.5954631455949	10.9751532620525	10.9518804038938	10.5907657954453	10.6109791266411	10.4289401709076	10.6069045490183	10.7968444185746	10.9589802672541	10.9228171864465	10.7477307550754	10.9169412574718	10.680518316658	10.5559140294178	10.4390732092008	10.2283549314292	10.889857334244	10.5862351944511	10.432770186768	10.5834229143265	10.8725768639776	10.9769457740416	10.5235055257137	10.7029570581064	10.6789901663136	10.9583701854545	10.9607696805422	10.8292366931395	10.6458659060474	10.9334804302717	10.7670306166	11.1262073567953	10.8540069185787	10.7678776066284	11.0172363615827	11.0102177185498
HS3ST1	4.51744508768761	4.01727512473847	4.01100108540014	4.42520324379858	3.92874356707716	4.90975985120417	3.96775381208351	4.57881886408546	4.44033899549452	4.34833058785257	3.95289455500096	4.11707377103859	4.943617109711	3.96994038311477	3.87025147512376	4.61537255156094	5.16445060329092	4.24878055853156	4.37848268265424	3.68476162577004	4.61254337514262	5.14896210601691	4.15657207985973	4.00285283476402	3.66262036426681	3.62922440484212	4.36456978256018	4.22004871721005	4.76904208395272	5.26347502406403	4.20737423654781	4.09825622512079	3.79031213289694	3.96307884921348	3.711799650598	3.57840115297347	4.50185400660741	4.9183918366317	4.24310925679339	4.19962321084171
WNT16	1.53684218813101	1.43872187554087	2.7597109968352	0.025	0.025	0.95	0.025	1.50759406309495	1.98836132445106	0	0.025	2.00445772919543	0.989624062518029	1.83778507762459	1.58684218813101	1.53684218813101	2.2734699790113	0.025	2.32902154463074	0.989624062518029	5.09768466783676	1.4783459380589	0.95	0.025	1.00424812503606	2.02288186904959	2.55314578931904	3.65201691669839	0.95	0.95	1.59721812561298	3.9985750368542	1.10661656266226	4.31851984277464	2.07582655350227	2.9611600692042	0.025	1.50759406309495	0	1.6283459380589
HECW1	5.6354844531577	4.86532603125233	6.60802621463791	6.1811407790148	6.65417066318474	5.22180639387222	6.64908437176194	5.03793101287472	5.15834804775443	4.90790983666808	4.66804123699766	5.54949047478378	5.06927454346699	6.24951711821465	6.45430663328915	5.52134434984984	5.6660038173503	7.1843761405179	5.37607100984157	5.21083935954348	6.04638829354123	5.47414334879926	5.25637438141281	5.78907962832467	5.17295090627567	4.84437565981841	5.3640414594287	5.56259232759259	6.24415639220205	5.86132994898846	5.51240918997656	3.9985750368542	5.94726137990074	5.97078722872045	7.65418858510091	6.17614837729312	6.80322266674344	5.41582124448985	6.41843761216678	4.28402397588206
MAD1L1	8.81181481147297	8.56548577936545	8.28924677628526	8.64641120853871	8.4728362571525	8.43268690196034	8.9835752402776	8.48002093451957	8.58439937669708	8.76676445580383	8.53267505765161	8.64593067709163	8.46013914838481	8.8505337364726	8.82523732414182	8.61421302745249	8.4768076878043	8.54118499951247	8.53634524297859	8.37526040038612	8.53847762363833	8.6476600471141	8.61907472226206	8.48345735642778	8.7155718637635	8.61658794926867	8.89694956301403	8.76283754393307	8.63804772002861	8.76983220310266	8.74750838353644	8.58400855875175	8.43154215809736	8.82875251543922	8.98335969378626	8.77650621320239	8.65879966789561	8.58998966407046	8.58604764868319	8.71107983223856
LASP1	9.52437778236454	9.2242181846152	9.46732961511393	9.39748676661466	9.23268308215809	9.68896432041614	9.98438794010593	9.20038431874096	9.41484670340613	9.66288628547497	9.28107692667097	9.71428055768347	9.16761697261397	9.58606207585574	8.93578720123907	9.46249663754206	9.20362302411517	9.19917589183444	9.17428871093649	9.27757337942848	9.30702594385039	9.08658085128015	8.93359904699944	8.93359904699944	9.96132076756333	9.44604193021308	9.28898230524299	9.38579094367987	9.48488673023869	9.6372741150442	9.44368090950659	9.41275304942918	9.16426917222491	9.74129075306442	9.42391923250307	9.49757115664963	9.61993933586581	9.54393297929188	9.61182590809647	9.45664475551362
SNX11	7.41662774770657	7.43958286593376	7.57223258767116	7.5174656685453	7.59872343666451	7.49604793110132	7.66142267597087	7.60341359680652	7.45198537869987	7.51438872223673	7.39083402009052	7.48628570083992	7.59787159321477	7.53986740972524	7.58114143659103	7.29398766226444	7.37583743225181	7.31200376391261	7.75624417472037	7.53302888885484	7.62359259998064	7.4692537637135	7.78299819237522	7.86491298509575	7.54518336161208	7.70911013990052	7.5968479516049	7.67523082929457	7.57533193922339	7.1971134024306	7.50317297314573	7.0528211644864	7.79780413446554	7.4872623109967	7.4340119343409	7.54137269902101	7.53709971680217	7.52836821636042	7.59477534135346	7.5553770244782
TMEM176A	6.115495991668	5.65224638934911	6.42922694000819	6.62349112079473	5.47989341196671	6.50604633030765	5.51599672248339	5.87184595429117	5.89648252365829	5.81187732636006	6.22770565192663	5.78663362547398	6.22383603508838	6.66459753522147	6.14580407923045	6.49417793717132	5.47499203209734	5.51674040606825	6.11478212692989	5.85041641791319	5.78663362547398	5.52540279627784	6.18376049216166	5.24972034653342	5.75823515566055	5.94562505694676	4.61183608103804	6.2702029229785	5.64427135564344	5.39205100803136	5.99009857727314	6.10384568890787	5.34857845490583	5.90401841392726	5.78409824030475	6.2872841489884	6.73089427915627	5.97791565568213	6.50622057019462	6.05837983446325
M6PR	9.29692938177268	9.32927761658589	9.3670842059778	9.39495792648539	9.31957819899637	9.57088855479192	9.12389389825369	9.42660794455928	9.25810396850355	9.39975688821167	9.45171854912911	9.32240886112146	9.44320480947306	9.33694529366534	9.40914019733844	9.42040567452834	9.54615596549467	9.49382574910176	9.56415852776653	9.39619960283972	9.43798418738731	9.47664251228249	9.41256784179983	9.4403141726752	9.32079333971559	9.22488077628242	9.2270774994755	9.29892601585685	9.33465395252165	9.12690731644454	9.17915943914908	9.36790381995676	9.55038832370374	9.32614384217473	9.28938286919457	9.17832653394433	9.6607472221001	9.36330749327684	9.26887718740728	9.47398890479498
KLHL13	7.28449444161191	6.97412851963989	7.05233485541974	7.20415736778838	7.26181052041719	7.25255932507058	6.48676702973439	7.35145096007172	6.90860949441879	7.27888304963249	7.22193514349187	7.18003845252438	7.0548342648144	7.07633850175293	7.51659842066206	7.39073184594745	7.1987593705417	7.1011400008754	7.35810700689178	7.55102331657544	6.55506532645225	7.36944395788418	7.39920273069021	7.10317574923618	6.73415871280498	7.15812157238213	7.04878421744979	6.79158632836683	6.9109667223479	6.53840500273726	7.04373807241913	7.23573951386776	7.3938794234731	7.21596618017232	7.36133015970057	7.19371822388641	7.29495127186343	7.1036438828815	7.08632038728518	7.12704395800429
CYP26B1	5.81668568994809	6.16202304929593	7.10026185089531	5.62505245631904	6.15601920303011	6.20052299338294	7.4110818086534	5.53794178953639	6.20121016348918	5.13010433377003	5.52134434984984	6.65450617607879	6.44923201532392	6.44602484918482	6.08385107495012	5.84953280371281	5.92560279696366	5.29820248363791	4.51436631120474	5.6075899187806	6.04638829354123	5.6354844531577	6.09866621255504	5.9003514651494	7.84798306015617	7.36291323764849	6.57004982652663	6.80391727692283	6.15967577950301	6.01289919842588	6.40233447657569	6.59641835682372	7.81139774257882	8.03202987345357	6.50622057019462	7.50381794471403	7.46577333926509	6.43432137809753	6.20208277160996	6.3045501589364
ICA1	6.76214488195393	6.79123984447126	6.37484474757847	6.83790771266677	6.49535342391265	6.53361255121202	6.25408955033837	6.39839869864895	7.02757709193218	7.41707773559117	6.87466291480271	6.92202875726673	6.18136762084868	6.44602484918482	6.22249276525273	6.37525695064818	7.4345170808508	6.66831880086192	6.29212047587455	7.04987016184892	6.58342886800472	6.33095983746118	6.69649421393782	6.86222513035121	7.01984589580242	6.34075197576639	6.67020704705336	6.85350075956855	6.84516031843717	6.91526654848115	6.70128915188212	6.52674912168669	5.82982448180579	6.73135262569175	6.50622057019462	6.51469201270198	6.52442089602895	6.46708526356333	7.17769458502549	6.44295431438772
DBNDD1	8.38789333037104	8.47526330194731	9.15335713211167	9.00474321008964	9.80425787548654	8.3021919736865	9.55091280834516	7.74506725111975	7.72509749049672	8.79484076011955	8.61716524308806	9.29919152298451	8.85589736905338	8.30781317003527	8.0229555990382	8.66033663493442	8.70779121761536	8.46073664281682	8.72216710328046	7.68729218206186	8.56727791102667	8.18127403270729	8.85338091880161	8.13701060065113	7.48765406355223	9.36126811350592	8.67957324409359	8.30524443238376	9.43798418738731	8.85270745263092	8.81748832074473	8.25368930890533	8.76112157976979	8.10520769564866	8.74901996161188	9.22908783840338	8.82241061106124	7.79356347839215	8.85668540444291	9.10877572725728
ALS2	10.4947896651543	10.5520551272853	10.605513264337	10.4546067191653	10.4742442651005	10.4021532420427	10.3415485873085	10.5258955339807	10.489623531423	10.2973053057609	10.4056367815259	10.4356094935917	10.5442768294559	10.4556665799605	10.5746624472228	10.4130667419663	10.4961011790168	10.5971311006684	10.4469006336221	10.3332869119938	10.4404078345018	10.5520551272853	10.4177499517345	10.7416551118781	10.487620981838	10.465228323856	10.7090912337013	10.4851579122865	10.4393239209346	10.5064165339148	10.5810117530551	10.5405106231835	10.56801662426	10.4282231654672	10.5843767501878	10.5594321368837	10.4093904051732	10.5090188411044	10.4264168178028	10.6492881911036
CASP10	8.44972936010936	8.26018293637013	7.97024503655722	8.25838162562726	8.16061960262031	7.93033357089879	8.08805199011135	8.04055463393665	8.31273738880864	8.92479984334254	8.4490123646782	8.52372125315377	7.98540165664238	8.33036201741393	8.16610446100281	8.10215125984413	8.37451591051921	8.349142283599	7.95214381549441	8.20332476124049	8.1935180698177	8.09161900716165	8.09558282288224	8.05169987028433	8.46598326741612	8.01870606249978	8.26519650982072	8.36223426465229	8.3109302111117	8.28505353374577	8.11262888820933	8.29876119627322	7.83856777693772	7.95139123536752	8.28971878223962	7.99536294401832	8.41377465362286	8.3914668760981	8.1509135770126	8.08029350699622
CFLAR	13.080704280354	13.2220013773431	12.9424241253588	12.9877508761073	12.9462756676383	13.1409322168053	13.3528105739831	13.2835300267324	13.2558410797239	13.5948860143755	13.2405248122544	13.3693940274945	13.2180100683403	13.2667505057252	13.1652487709158	13.0986895005123	13.1409322168053	13.0855784104373	13.3450161850144	13.2363259731619	13.0505441791456	13.6114823098047	13.4879672703867	13.3164976488007	13.390119745158	13.1805958431308	13.231708184899	13.054238229629	13.4879672703867	13.3572971668021	13.231708184899	13.2405248122544	13.3480409108005	13.3632783685423	12.7448230362107	13.0855784104373	13.3419914592283	13.2558410797239	13.0505441791456	13.1805958431308
TFPI	9.81181490029206	9.3543778428862	10.012617064266	9.42701421609772	9.88835423817932	10.2880640969295	9.45403247713659	10.1388085523452	10.0858876749076	10.1063538288526	9.85792145627543	10.1101587190392	10.3193736073436	10.0007790797793	9.71352438248475	9.98912391974502	9.99165245997207	10.0354890683391	10.070777772433	10.2120918741532	10.1136830238833	10.4256451605614	10.0049536210076	9.64175273283173	9.59592383388142	9.56999073882722	9.49174435049934	9.88443762905542	9.50963367718671	10.0313114997068	9.35653401721539	10.1900944108332	10.0338505169585	9.94143645700559	9.17673424504207	9.77857175404646	10.0893098005792	9.94092286980113	10.3186072461102	10.309984367817
NDUFAF7	9.0974562686012	9.29993641240066	9.08414539629483	9.1497484384601	9.05538580819799	9.08469107785506	8.93818472234433	9.23792397392206	9.37004917791349	9.55379432889021	9.31197291346745	8.90881674022936	9.06121350625287	8.83633892945178	9.07549369172733	8.99120684336763	9.26023084470523	9.13010247787964	9.18896289972993	9.37021663857744	9.23669269490489	9.13515540566827	9.29474129634446	9.11953803164847	8.81919415839292	8.88849859085873	8.95719289622945	9.089910249545	9.13630529588758	8.82803780688514	8.90470935385565	8.99147663384543	9.2652249951825	8.91817057551386	8.87066576367992	8.87899495861338	8.91456611935515	9.12323294566933	9.00902471927543	9.15356285834955
RBM5	11.8213613691064	11.646726033091	11.4486617145032	11.4535211853228	11.4027917381777	11.548612620691	11.6970992262173	11.58116068608	11.7064231243785	11.3696234936244	11.5638705729936	11.6085255414509	11.5274920255587	11.6902640972035	11.7448052833574	11.6404188281536	11.5140656748028	11.7853393136576	11.7175492168017	11.4161460570913	11.5767363306038	11.7537551025198	11.4299907794381	11.6091586613188	11.8075540251982	11.7434205141679	11.7519774635856	11.7620487151897	11.809424604325	11.7441128987627	11.6823391106989	11.8218375823975	11.5757218783126	11.8933944537648	11.7175492168017	11.623605387412	11.5158910814182	11.6983345462686	11.6704324092717	11.7093424194647
MTMR7	2.2734699790113	3.11420096474412	1.9722649197067	0.025	2.17898084211432	3.11901709169268	1.78823312532452	1.50759406309495	0.025	3.2545226077583	2.89535930034475	2.00445772919543	2.99798507905517	2.9611600692042	2.35169380952095	3.40547394949185	2.57990552251633	3.2545226077583	2.97985657508594	2.31586982433905	2.57990552251633	2.66384329011567	2.33706974700292	2.40299725010433	2.04935421127593	3.24692245308604	1.92079257748036	3.11901709169268	3.12281716902881	4.04372449946078	2.64994376378214	1.9722649197067	1.10661656266226	2.33706974700292	2.07582655350227	1.93541663999839	1.55146625064904	2.23617365160306	2.53999406902735	3.81080878173889
SLC7A2	13.8642536475474	14.3449036253787	13.5836371358691	13.5432265888241	13.6791280504361	13.3004562888711	13.7549247404532	13.9919799869138	13.8351678679369	13.0945223133139	13.9854572267069	13.8273622479188	13.6236061975783	13.819415177134	14.001589942179	13.8642536475474	14.1408069870256	13.7924156847778	13.7325116277226	13.698040204988	13.4510670089568	14.1306770073459	13.698040204988	13.6587090286208	13.9217760710212	13.6165846182449	14.0396428452726	13.8437278111444	13.6882988255246	13.7838866490903	13.7924156847778	14.001589942179	13.4879672703867	13.5256566206867	13.9854572267069	13.7478946667284	13.7549247404532	13.9854572267069	13.6882988255246	13.6791280504361
ARF5	9.00240819152144	8.86008770400578	9.13460160312267	9.19357363252385	9.26887718740728	9.03110485725034	9.04477604101708	9.11559433174023	9.24576063989217	9.24312439070096	8.99744076522976	9.10730285838851	9.1098120674344	8.91674404575387	9.12867909473336	9.17178137198638	9.13186993062228	9.24634326665723	9.06242286289779	8.98490534497187	9.3780993146229	9.1605582649774	9.14197981578463	9.13382155846743	8.88545658533616	8.95905397671016	9.0373695392467	8.9397249599269	9.1151492117493	8.92622532012623	9.15976634527854	8.77891745129548	9.34498873473315	9.13010247787964	8.9649257537986	9.1672588841645	8.97889672641215	9.03039797267797	9.10190157412519	8.92861575108094
SARM1	7.3216813889812	7.32055460672609	7.4583575798787	7.32860660054605	7.04917612736777	7.44650811863077	7.49526900400943	7.27209679003759	7.3216813889812	7.16003409180564	7.45209773849021	7.3917476432728	7.12968090685502	7.62808630339439	7.15687830103505	7.38121786617699	7.14973292845306	7.1011400008754	7.05078961321266	7.21681352220267	7.23245964467439	7.17951874884011	7.18241529291662	7.48190095436253	7.01984589580242	7.36291323764849	7.22267220445045	7.24079946538895	7.32928006111094	7.8297194098933	7.57316574166286	7.1931403414969	7.38520926401844	7.51702689862703	7.40781184525409	7.37839835954133	7.45954200752235	7.46577333926509	7.55455000136066	7.16972080358655
POLDIP2	11.5058596869808	11.6994572201441	11.6107358258029	11.7068950657544	11.6343157202701	11.5980635959654	11.7054772576503	11.5912399575715	11.850711892784	11.8459726120669	11.6456948520192	11.7109056212773	11.7156467112653	11.6048604693031	11.5682935580224	11.5428350790357	11.5400984383923	11.6812338622916	11.5405464948432	11.6111846954258	11.6861174525797	11.5043951586172	11.7036590475037	11.5607988481022	11.5414119123937	11.689597469933	11.6704324092717	11.4923857871896	11.6225029257803	11.5506875749049	11.7556548127763	11.4352615917511	11.7693855454789	11.6348793342626	11.5579970920574	11.6665784837365	11.4647148422796	11.4142421851726	11.6309815051743	11.6883501811875
PLXND1	10.112650949127	10.1475410506816	9.83694129771568	9.92341371224013	9.68047291344898	10.3668598718374	10.5788197242433	9.81684918802056	10.4160539702851	10.5116216218739	10.2176485791789	10.3390733429382	9.98862813616316	10.5006290361717	9.80200310172749	10.2306296955333	9.93387073516097	9.88108840852332	9.75572139042929	9.99643013024508	10.0336450793414	9.70296765467496	9.90982930022645	9.56577366909776	10.3962727631816	10.3085482039754	9.9333300596818	10.1025999762124	10.1077414218422	10.1612969864609	10.2618296408269	9.90393090142546	9.91697144968278	10.4560246470635	9.76618099219175	10.1496626733894	10.5460603015146	10.4088331005862	10.2169497522006	9.85739697504676
AK2	10.6347946970445	10.7141608585211	10.6829012285427	10.6922421937418	10.7243628992989	10.5502375721539	10.7151217343551	10.6721606796048	10.7957698343061	10.8401599682841	10.8208658216881	10.8885215389397	10.48270716918	10.6938677771795	10.5244078313789	10.7358875563337	10.8016921906766	10.8267394101131	10.6991400176051	10.6900082843074	10.4794819884448	10.7881088129171	10.7651062659873	10.6107389017686	10.7026471944799	10.5396267124362	10.6425235454522	10.6906169170277	10.605513264337	10.6117891398107	10.5466749486176	10.6867061138236	10.8777615228181	10.7181445610703	10.5334617646185	10.5414869819435	10.7021484200633	10.8986557172942	10.6093710449147	10.5875998058544
CD38	10.451645582797	10.6069045490183	10.5258955339807	10.5290515839761	10.5086377410441	10.3221144781183	10.4510102055201	10.7637572599201	10.0440263063823	9.73635085103522	9.87068702641494	10.3819816593131	9.68134389138172	10.2280961850526	10.6214337059814	10.3760144491271	10.1648545411689	10.5086377410441	10.4583212244289	10.5128901571535	9.96250758033089	10.1604614820308	10.0140444249921	10.5825785782849	10.6189414350169	10.0447915275905	10.4560246470635	10.438822497467	10.2410859682957	10.4067810876547	10.5492367788227	10.5893638448639	9.59188500024779	10.004167675755	11.2821294900655	10.7868996840699	10.4754990701438	10.4906360918577	10.713351632453	10.7008765644253
FKBP4	10.8101229098063	10.8590188359533	11.0646882109493	10.863891233071	10.886331448391	10.8793554834397	10.5923314524298	10.6061922158967	10.4489844633352	10.5414869819435	11.005635676372	10.6397740209703	10.8546369383543	10.7902283553395	10.704102062239	10.7798712708816	10.588744698303	10.782359357851	10.6506097403304	10.884033879478	10.7946188999731	10.4401253423475	10.8652688174936	10.8195455168624	10.4410574795168	10.6391827470188	10.2807742922471	10.6814235265928	10.6591832248966	10.3160091078682	10.9921468965029	10.5580226059236	10.8108294426318	10.4989925413507	10.6185039579431	10.9415666996488	10.8986557172942	10.6324124204216	10.6023705853132	10.9042382187551
KDM1A	10.5746624472228	10.4858246306044	10.4977942165289	10.3951091799069	10.5725948469305	10.3109012816269	10.3014756260722	10.4383996355148	10.3275382431316	10.3532529400853	10.438822497467	10.3819816593131	10.3505068404513	10.4140584221924	10.5405106231835	10.329231960822	10.4989925413507	10.4623522277605	10.4504010961789	10.3583929723851	10.3492439798936	10.4362226794977	10.3012085711208	10.3751661057662	10.4158191262507	10.3225566938678	10.498719359454	10.4236911854111	10.6128202402032	10.4952093972843	10.4395833855639	10.5116216218739	10.2621908388088	10.2429446079574	10.5116216218739	10.381793528618	10.3078174812401	10.4888770726679	10.3720912096757	10.3620252183529
RBM6	10.8932070714425	11.0036544813877	10.9305749961339	10.9964805857287	10.7229412496286	11.018169836544	10.956038078037	10.8422187904994	11.049065740289	10.8572097140897	10.9028759953851	10.8642029904468	10.8753309976097	11.0710219132964	10.8879171733957	11.0048346698106	10.9983956019344	11.0246110894744	10.8203005816555	10.860241466114	10.916324456616	10.9021716662098	10.7259072620779	10.851279698458	10.8163067929806	11.0106046319519	10.8444792416619	10.952174235297	10.9964805857287	11.0493457351555	10.7081737354987	11.0845894180657	10.7540605538563	11.0660441003258	10.825287167659	10.9244008164612	10.8150676737206	10.9102993512777	11.0710219132964	10.8401599682841
CAMKK1	6.3686025441198	6.08385107495012	6.48618862042186	6.4333284002904	5.94107941409176	6.96042826186978	6.32868466656249	5.82353496521916	5.92243427913997	6.14641026788662	6.22770565192663	7.08672509889462	6.62692569345895	5.95620035484051	6.51738979523646	5.66666562263433	6.25408955033837	6.07516038374491	6.53643831013046	6.21504719560307	6.37980393502046	6.63881427371026	6.50398485367949	6.10176167833015	6.01383506178714	6.10008289776562	6.0558962487243	5.9202052236431	6.24415639220205	5.9202052236431	5.78409824030475	5.12432254687417	6.58144307607643	5.79343581428598	6.35184355617462	5.88989271824985	7.46577333926509	5.93453161590065	7.01562288330221	6.26543384687463
RECQL	8.98938947226804	8.91020932025865	9.20625846472104	9.11775491681577	8.46290407802882	9.26254082189347	8.79099778530438	9.07296585223103	8.89324427177665	9.12725024536097	9.02456551103348	8.95905397671016	8.94522673540238	8.83957663206282	9.02416613087199	9.06264381919498	9.23817727617373	9.11331999494098	8.9649257537986	9.3142780986057	9.13178307490488	9.43130045275028	9.12846454376796	9.26585704240875	8.9104235517211	9.09553238920583	8.99777429739574	9.1046430528398	9.3219398394046	9.07644022813475	8.83857161717202	8.96387861165448	9.44104092177209	9.07594016625506	9.21587591728629	8.82999298923006	8.99794877742151	9.06289988657553	9.06394431017012	9.0373695392467
VPS50	9.76963636820824	9.8106134612238	9.92273116999996	9.89269772417066	9.81466773069216	9.73267305949453	9.52306345825786	9.88488390372597	9.7307937979729	9.83678033780816	9.75349312458964	9.7277344505167	9.54825949559044	9.75331306452898	9.80041685825797	9.77606762647656	9.75829219675105	9.91519865925176	9.85739697504676	9.76957997428595	9.88219983161835	10.0227903240309	9.95702533588639	9.99237398614753	9.72486743237245	9.68654781913415	9.77332587871991	9.79133546439851	9.81891780087193	9.72696534216033	9.79583039740496	9.80795033189808	9.79563618854949	9.75226215829744	10.0163206435868	9.52758655275475	9.48727872155701	9.90375611200408	9.73380603521336	9.78017039502369
HSPB6	11.0498016194536	10.9968681112578	11.2968491057952	11.4330361400326	11.0989622458918	11.8116713920168	12.0697212268392	10.9990700331678	11.2829193717108	11.6933732965268	11.3611270174625	11.3908933174697	12.1701346871722	11.4864209201539	11.2302688677854	10.9942070992221	10.5380716402812	10.9171606052479	11.172798043932	11.1837724465536	12.1221705667834	10.6192288724188	11.6642651631384	11.2581052220751	11.1782674324529	12.4681644712753	11.2014193633376	11.8030192844113	11.5585492366559	11.1821774684722	12.2149811537769	10.3319659924705	12.3690965377827	12.0662507090543	10.2760519141462	11.8821662610666	11.0462810465143	11.3501258754184	10.9765803429874	11.2439987614734
ARHGAP33	5.66666562263433	5.26347502406403	5.45859521293717	5.33278225327447	4.56857041919545	4.8204766112178	5.18841638666328	5.29295939892586	5.73884954820472	5.23320470980904	5.61917824734458	5.23277014208203	5.47681157309737	5.55601606667272	5.2539988766021	5.10916407343365	5.26253815642857	5.0282044625384	4.99963737876001	5.21083935954348	5.02032903834583	5.40713016948965	5.73454504584544	5.1193846499511	5.43094349035191	5.58318403653481	5.40344881414826	5.89344298911415	5.86705898889219	5.50027084457684	6.04059478181547	5.07632581725254	5.30389399014076	6.15915681549884	5.70938341549399	5.92687743908473	5.95282987471186	5.66151118317216	5.47989341196671	5.76515019052651
NDUFAB1	10.9847292732505	11.2156956984209	11.097169321608	11.308782274791	11.2406401072581	11.0618910907154	10.7938068123575	11.1081147009389	11.7168931941662	11.9424111963348	11.1525067050568	10.9818031101768	11.0578657086898	10.8292366931395	10.8211295646039	10.890571157431	11.2825244308881	11.308782274791	11.1761530578678	11.5790461789126	11.6483405674342	10.7949197145556	11.1388384166296	11.0805236261961	10.432770186768	10.9078030394948	11.0411707011432	10.9171606052479	11.0233056572538	10.6104986768961	10.8623239121588	10.3653237464113	11.2373665365624	10.6912467734713	10.713756245487	10.7147465095244	10.5741430475493	10.9532480518719	10.9878839427034	10.8122799529586
PDK4	13.2620981184843	11.9183443307909	12.2356004847227	12.3894927625194	11.9558174984425	12.6387747162119	12.7360413971563	11.7863038162161	14.7683769152986	13.0378439457236	10.4249064934662	11.925755347592	12.2626554699903	10.3109012816269	10.6391827470188	13.3164976488007	13.819415177134	15.0751994676224	12.6515008414027	14.361569148548	13.6518157661917	14.7177694710688	13.7180067704729	10.3129618500526	12.0381101761159	13.445031108321	12.2169955850547	12.9635314920433	12.9462756676383	12.9365156733252	9.18169012086638	16.0360974699715	12.3770662027761	15.6688875326494	13.6114823098047	11.0703585375834	12.6165014082331	11.4822038680206	11.7620487151897	14.2663688110078
ZMYND10	5.66666562263433	5.67469362088988	5.07485774385993	4.6927288262036	5.23715576677035	4.62948025101499	4.70385021857773	5.36195625153544	4.62948025101499	4.70385021857773	4.97078784537063	5.23277014208203	5.32895133234706	5.23236487361087	5.14733441487141	5.6354844531577	5.16445060329092	4.62948025101499	5.16318495146417	4.6893219551968	4.20737423654781	5.50516640478754	4.08810333001817	5.71220538668646	4.76618744775172	5.07485774385993	5.54949047478378	5.33414935761075	5.39678586915743	5.39205100803136	5.36152168380843	5.62065181737559	5.08267597737898	4.43041499492618	4.80547330250781	4.68664692152972	4.7608838367211	4.74760236306393	4.61112878693346	5.51380275377474
ABCB5	4.1758156571988	3.11420096474412	0.989624062518029	4.15559704845971	2.7461029839296	2.94653600668617	2.21350138671284	3.06452275147008	2.78545468042005	2.42170878092943	0.025	4.05421192814751	2.79657430148687	3.60912579749475	1.58684218813101	1.53684218813101	4.36229581111609	3.10382502726215	3.13568149834955	2.31586982433905	1.58684218813101	2.66384329011567	4.15657207985973	2.93717611881663	3.87546614066905	2.02288186904959	3.72771448150091	2.49802724645617	3.26176027318817	4.74886801489068	2.89535930034475	3.13568149834955	0.025	3.50916366905783	3.711799650598	2.9611600692042	2.56776985183707	4.24583913792812	2.93717611881663	3.81080878173889
ARX	8.13274378365313	7.93959827565521	8.16233886131986	8.01731042104053	8.00547025318925	7.58426570266037	8.31582789610289	7.79378221160326	7.98595375583267	7.90942853664556	7.71586359727375	7.70132741024505	8.21288565659947	7.62808630339439	8.34076018946239	7.94368311238462	7.86304100949802	7.75201220812991	7.62591159334882	7.64266407288649	7.79570012425409	8.26138212700602	7.82097987713411	8.25334317609099	7.84798306015617	7.61367537565925	8.10756327250612	7.82935517069014	7.47513944355936	7.56099011308285	8.43956595460584	7.82195175362107	8.20859393477598	7.48011797667041	8.33510611710283	8.33462428173374	8.35764310030865	7.48211628262015	7.86124362409014	7.32283695637943
SLC25A13	8.7229162340024	8.32119693965269	8.3164261708719	8.11861916819663	8.67854104399801	8.20048299084058	8.09345823076863	8.46832722632521	8.451512632102	8.43154215809736	8.3626595160412	8.58339246063189	7.86334986055014	8.16707034566613	8.46774652007336	8.56211456431979	8.3194762022822	8.74520262366034	8.39624871986044	8.12304184230092	8.25162482735954	8.34233470340115	8.36461877020384	8.06815087015681	8.52690079484123	8.31166482622739	8.52277656269258	8.5016180732856	8.41259066479874	8.28070947645343	8.42750232881506	8.85530235306925	7.96880432802341	8.26444104028426	9.09863545413998	8.20712487263031	8.48726936614102	8.3823427464838	8.68604357564786	8.43091706817559
ST7	8.70714086161649	8.45131968929893	8.59262851792689	8.36752504181706	8.6735846354672	8.75695852252522	8.69283868833159	8.87135730829659	8.79453175498316	8.50850792824031	8.66858747645553	8.89933338834591	8.56588129341655	8.81748832074473	8.80901402918506	8.83889949315524	8.88869693880039	8.72646486983436	8.84273405504208	8.48533032963443	8.55918382236219	8.89189656773014	8.66414050152759	8.74520262366034	8.42991596489492	8.71139104850083	8.74929285895369	8.76283754393307	8.73548714976566	8.44278892089961	8.68564672760248	9.24597180863217	8.54314947979448	8.63414986281458	8.95719289622945	8.83905184879065	8.451512632102	9.0694623529227	8.50676120534408	8.50960160750894
ST7.OT3	8.70714086161649	8.45131968929893	8.59262851792689	8.36752504181706	8.6735846354672	8.75695852252522	8.69283868833159	8.87135730829659	8.79453175498316	8.50850792824031	8.66858747645553	8.89933338834591	8.56588129341655	8.81748832074473	8.80901402918506	8.83889949315524	8.88869693880039	8.72646486983436	8.84273405504208	8.48533032963443	8.55918382236219	8.89189656773014	8.66414050152759	8.74520262366034	8.42991596489492	8.71139104850083	8.74929285895369	8.76283754393307	8.73548714976566	8.44278892089961	8.68564672760248	9.24597180863217	8.54314947979448	8.63414986281458	8.95719289622945	8.83905184879065	8.451512632102	9.0694623529227	8.50676120534408	8.50960160750894
CDC27	10.7015356795825	10.8710329816168	10.851279698458	10.8132372130312	10.8222262427596	10.8083625995882	10.752896521875	10.9593220487691	10.7419226058387	10.9866689638348	10.9773533358006	11.0122428878839	10.8446866307759	10.6347946970445	10.8448940198898	10.7995887538902	10.9102993512777	10.905287399027	10.9847292732505	10.8756610419545	10.784206894228	10.9810931923588	10.8826121945529	10.9429196521062	10.6375748523398	10.8554738377301	10.8269664424531	10.7252751092662	10.8662477972664	10.8256059899045	10.8302752201778	10.6721606796048	10.8430430438788	10.601380112113	10.8218097751397	10.8441263816332	10.8089789750833	10.8508898622857	10.9619652137205	10.744102507022
SLC4A1	4.83981589829478	4.17199436999672	2.56776985183707	3.91190394768928	5.94107941409176	3.70220576536611	7.49526900400943	3.51887780125578	6.94130082606571	5.47715508230265	3.52443761178919	5.31259554110944	3.8000233506772	5.23236487361087	3.37765019225708	5.42912663611093	3.46225893789389	5.5839126951763	6.0634659817512	4.97887079174758	5.41140109085991	4.39547401530131	4.15657207985973	2.40299725010433	2.63224828256948	4.89736328032765	4.61183608103804	3.87741620346908	4.71060279047584	7.84313345409218	5.3222089021669	3.41447134811901	3.66890883344171	4.31851984277464	6.1851034129031	4.35000844274903	3.29202444783666	6.88545329415888	4.82362084580525	4.28402397588206
CALCR	5.6061300435759	5.09768466783676	5.19879975103927	5.59124787371672	5.18263791463126	5.39926883378363	4.62948025101499	5.82353496521916	5.40090854232432	5.37744244520405	5.36269993512029	5.08526028357996	5.47681157309737	5.29944325403008	5.57657780588152	5.25811366245416	5.6660038173503	5.62505245631904	5.73307574006916	5.65592300884102	5.52203803875723	5.50516640478754	4.08810333001817	6.1851034129031	5.21996277802538	4.943617109711	3.93868601286123	5.33414935761075	5.53224633925408	4.50185400660741	5.91189231328235	5.07632581725254	5.4745676904483	4.11087558320251	5.4753798682926	5.34510844012815	5.63110666165949	4.87405709232067	5.47989341196671	5.42339157890421
HCCS	9.39291724956816	9.49174435049934	9.52908766953904	9.83981479783804	9.40596158112253	9.5046423544173	9.38709834235376	9.4651715685487	9.61081044306009	9.65835340878309	9.40739300905634	9.37695603991589	9.4626419221231	9.12339373845191	9.28593351649726	9.14697342716433	9.49930608793326	9.52954946161416	9.59846598632445	9.69488058318435	9.34149683289212	9.14643013455156	9.47100757991499	9.36735343826868	9.07644022813475	9.35523949899774	9.5087551350233	9.18817063049005	9.20881146169302	8.99459051738274	9.42391923250307	8.95770544414505	9.50541194221813	9.07594016625506	9.26469788377664	9.34590843157238	9.12323294566933	9.09590196737472	9.41484670340613	9.41508411101945
DVL2	8.69944557409172	8.2236855219069	8.14061690838941	8.33081679633391	8.45888347698632	8.3021919736865	8.62823546927596	8.31234806546744	8.47843871426672	7.67827928491294	8.33221925856663	8.25797711737477	8.38842586222379	8.42124770658391	8.51536915576325	8.42545876768846	8.12646666245418	8.2236855219069	8.19650654773204	8.10520769564866	7.91856573604898	8.13384162075505	8.18532200287944	8.2200199404877	8.40220843783309	8.2802325299185	8.42806225242959	8.21759599359744	8.27023143169574	8.53226938951271	8.40598877287453	8.65584945491676	8.32591515399058	8.56259605269486	8.45447803278375	8.59647929605905	8.58037755217698	8.22714788244206	8.23449827306793	8.26391376651775
UPF1	9.8584777567066	9.93133754893049	10.0092138319774	9.87068702641494	9.71791613503137	10.2520491065425	10.4958859214501	9.94808334412732	10.2072004138917	9.79113487279363	9.87844506519773	10.2775183448195	10.271711653543	10.3009596883466	10.0416414162632	10.0906733930419	9.889049219345	10.0191897019891	9.98533695931248	9.93106911974322	10.0485305352757	10.0052489177131	10.2207134776715	9.86988323732369	10.3078174812401	10.3623630889763	10.0233559729308	10.095025837528	10.032124815057	10.1846949773461	10.3881942379286	10.2607655364609	10.1900944108332	10.6533298700377	9.88443762905542	10.1445782005292	10.337252721231	10.0368156393276	9.95159612009484	9.91113503968692
SKAP2	8.50548738117826	8.85022286995678	8.65771738487032	8.9002388438747	8.49952856467903	8.87229663495317	8.33756234262607	9.02391785564626	8.99337518067618	9.11454032126494	9.24171206002367	8.80200057659741	8.96569881237423	9.28628681698505	8.95261545258425	8.9722726316651	8.88475208570476	9.16740679596859	9.0685712091223	8.98188321265878	9.37208735590797	9.13844205035041	9.22252006425064	8.43406392817875	8.95220519543873	8.78944447289482	8.61096261482359	9.16626412623819	9.07565626233263	9.10865667196139	8.57547778186914	8.91861636560649	9.08478703780111	8.85022286995678	8.98335969378626	9.172795086391	9.12734240780956	9.10212297806368	9.16274728721725	8.97610574428525
SLC25A5	8.00547025318925	8.47160162810566	8.44816263722534	8.42044849648059	8.38861539430224	8.13975995452994	8.31582789610289	8.42074921815186	8.71954033990425	8.72750450270543	8.30306501352079	8.40354863285049	8.5530734121918	8.17167415222634	8.22577701954435	8.17606066060531	8.59116178705797	8.60092466670437	8.37232060220582	8.39884792652767	8.29446004307468	8.36742106469583	8.26391376651775	8.3929314912195	8.32286311580679	8.32222496220392	8.56938305609556	8.11339812641826	8.10178138404359	8.03702772670289	8.08197526908705	7.90229789902493	8.44228084184339	8.18725500839647	7.86805620052668	7.92031021247564	8.20332476124049	8.32054837496032	8.65692898419733	8.11009378176258
MCUB	6.19977512608961	5.51823796142111	6.06477217284378	6.33690596260523	5.97682876696455	6.7929868650129	6.01017927740919	5.64883689401094	6.08385107495012	5.91189231328235	6.29430747151931	6.17656534582178	6.39119506626438	5.91879802519323	5.57657780588152	6.34344258672497	6.49535342391265	6.41741728671764	6.03954905932927	5.7530426590785	7.01384943876557	6.19196389616395	6.22249276525273	5.76515019052651	6.38059712770852	6.22594978507902	5.95620035484051	6.2702029229785	6.21456227610176	6.05003277034108	6.15397107704188	6.41722019526941	5.65492678687212	5.92357014537859	5.78409824030475	6.31183263369824	5.88744325433279	6.46708526356333	6.41843761216678	6.26543384687463
HOXA11	6.55146243363447	6.71826561402978	6.47385343397231	6.70220905965067	6.72987005082985	6.33501336506493	6.43211288991062	6.86763193725334	7.10342595245398	6.82062054266106	6.63778048422608	6.52524202604028	6.52209700851109	6.30039513165397	6.80868384734357	6.12196748720127	6.39002964173408	6.41741728671764	6.74518550711032	6.90478046886735	6.32032908025471	6.25408955033837	7.11385677480331	7.13503640604568	6.54297432932614	6.16545811607713	6.32738672363571	6.72344568505379	7.0387231337997	6.26543384687463	6.86132436262971	6.50290408782451	6.89458396357569	6.36716265240608	6.85814099924568	6.58110853568499	6.41722019526941	6.9004979847191	6.54941175279488	6.91424638521146
POLR2J	9.5001734353446	9.46447588326106	9.38594049143071	9.37267511640193	9.4651715685487	9.07392503549542	8.92735995090473	9.40578133597228	9.39663416194432	9.2101849554514	9.54331206836835	8.7115073246083	9.48727872155701	9.23085686004892	9.40458887515935	9.46249663754206	9.27662612150714	9.42418899954841	9.34205856449728	9.48696070334904	9.07276403705528	9.23175246746901	9.24857500858096	9.48291201685872	9.11251602452664	9.12889364569876	9.42216173373254	9.31794625761375	9.09911813460445	9.17208619621132	9.38090825257625	9.2700222781868	9.54052431715432	9.0974562686012	9.42824763492989	9.32846475615807	9.33628835129112	9.11900703509541	9.2913666684912	9.40126560738708
DHX33	8.52780300881804	8.53985127359095	8.55160117222001	8.26243496153212	8.48289394383808	8.38842586222379	8.55339755543166	8.46832722632521	8.78703075357642	8.50349561039776	8.38731278610358	8.45479174926367	8.52899028557134	8.57063948291009	8.41835576936734	8.28660207206535	8.68978023296566	8.59647929605905	8.569324409904	8.4728362571525	8.47923390772755	8.457244490489	8.55781966792611	8.44794044306711	8.45658527605258	8.63602180948287	8.56938305609556	8.58711216443184	8.53696585662316	8.29770168725475	8.52117124846965	8.41027468395905	8.62601776434954	8.56259605269486	8.35458835077807	8.58604764868319	8.33174773768139	8.39595087511806	8.35153341797934	8.50005946243865
MEOX1	7.7786230646436	7.59129871595232	6.99515867401781	7.5174656685453	7.40479576275563	7.07934427475734	7.70149103523806	6.82231516837539	8.01149555174272	8.05303433803705	7.33255617801455	7.65370476182976	7.06790645152509	7.16998951433415	7.42731689330004	7.32325388883651	7.71004657182495	7.80352784046292	7.1983375890932	6.80322266674344	7.14427066081481	7.88910952643324	7.00810616724036	7.00352878029754	7.78698380303808	7.64542504337348	7.78414067740554	7.39777449203435	8.1509135770126	6.83363983096895	7.59335160141942	7.53505760812721	6.76535466330137	7.44207491171933	6.85814099924568	7.03835019478569	7.41337623915948	7.43935694768933	7.72745019484723	7.515671106208
THSD7A	6.38874995614812	6.26882257712481	6.35738610841983	5.51240918997656	5.88744325433279	5.80766406492807	6.28003439924515	6.10787376182893	6.2675100507195	7.06674263879101	5.95982269704385	6.24230838730742	5.15252589929805	6.18210606524655	5.94040144750899	6.61172555661976	6.79934062792997	6.35976886860829	5.86255042027916	6.06502797412577	6.32032908025471	5.6354844531577	6.20316912182363	6.1851034129031	6.61087651569368	6.16545811607713	5.7549395566165	5.74211875731525	5.78409824030475	6.62731542234448	5.81187732636006	6.15397107704188	5.65492678687212	6.43083372662523	6.65417066318474	5.34510844012815	6.64003278528544	6.22866266050634	6.90082535376886	6.32059235044881
LIG3	9.7098949010613	9.79488877416031	9.89404974489645	9.85551690798432	10.0019402913707	9.86942846214572	9.86852340639715	9.71737819611944	9.90865631387274	9.65377567032241	9.99291110388351	9.7853355917558	9.89590505791547	10.058676562138	10.0868468096613	9.87888896983237	9.74781648094307	9.63703934877264	9.91279392045587	9.85551690798432	9.70318215337967	9.99536614782077	10.0736907450554	9.75858270028573	10.1299081142681	9.9960915201851	9.77946423679024	9.99746154548719	9.80416195697548	9.9006641010556	9.94561146544008	9.74628231712057	9.85411114069029	9.95103955379792	10.0354890683391	10.0777714724782	9.80650494145386	10.0380114081423	9.76345857555487	9.90669115198768
RPAP3	9.77814886141213	9.84344779481358	9.81617634435371	9.87514537395644	9.92122265876148	9.7647271483021	9.68263478313973	9.95517964959503	9.71657406674048	9.62307337269779	9.77514926171735	9.80716347953851	9.66476249842639	9.65675691337088	9.79715532839297	9.66854164350373	9.92576101330495	10.049388224184	9.92636112220358	9.86053404314953	9.51953149414898	10.0819146946746	9.76522048911994	9.97136496019452	9.66062654040658	9.7577183090659	9.79466638213624	9.7237338394321	9.77217795669273	9.72465047026693	9.71166856338761	9.7536731846503	9.81466773069216	9.54130200081783	9.89498907116668	9.85411114069029	9.80215535525457	9.77541826255686	9.92659859367161	9.92100636141189
ACSM3	5.22925543294534	2.09192295824663	4.37051617312791	2.28004583915714	4.41483328095012	2.79657430148687	3.96775381208351	2.9190476148474	3.55815534864597	3.88241681867678	0.989624062518029	2.00445772919543	2.57990552251633	3.60912579749475	5.86132994898846	3.84299328067464	4.44820901844208	5.44758978992642	5.04216651822427	2.9611600692042	2.17898084211432	5.02914133017386	3.77184497121548	2.68015087992348	3.66262036426681	2.33706974700292	1.52221812561298	5.04112101383191	3.60623886705925	3.97118457903416	3.26176027318817	3.67139722528048	4.46982050174836	5.77216920396149	1.67409781302284	1.93541663999839	1.9722649197067	3.91602705569888	2.26542177663911	6.56336027819163
REXO5	4.83981589829478	4.53148395963767	4.77078476285006	5.51240918997656	5.36195625153544	5.01695579884368	5.0282044625384	5.15252589929805	5.43818669883134	5.42517250950206	5.14022061641746	5.01638325272351	5.26347502406403	5.26347502406403	4.92417580346856	5.0257653044289	5.06762566794119	5.44758978992642	5.16318495146417	5.54350540556186	4.52052386417048	5.21889483456906	5.28864921135485	5.24972034653342	5.4658669241141	5.3726742635153	4.50185400660741	5.25237698351054	5.21171051879299	5.32705714465661	5.43971146457857	4.83927753927113	5.16624934933789	5.30992908434533	4.80547330250781	4.60906150588896	4.99872423185938	4.74760236306393	5.25637438141281	4.94969888848631
CIAPIN1	8.5603248712388	8.73978930052683	8.83134107283413	8.93268971493789	9.05538580819799	8.79895315653942	8.70332754537176	8.86729747500083	8.98146031586932	9.16842580091684	9.04158811069864	8.7552139269142	8.8930931707808	8.55796076682249	8.80901402918506	8.59189793769686	8.74087156239878	8.87581395431974	9.1046430528398	9.02218191829233	8.57643638372099	8.80901402918506	8.87723875842597	8.94573916008952	8.55839516298618	8.91456611935515	8.81788484584907	8.69452669921008	8.68304372762482	8.4612717611681	8.7849735959288	8.44886435533451	8.85950367452075	8.53005821769188	8.70304272993963	8.41217780018009	8.78523518739739	8.69248325885355	8.95220519543873	8.56370265602589
SPPL2B	8.51799017584162	8.8203755598246	8.52780300881804	8.32362680052185	8.58106770093642	8.36546762986736	8.83748816266291	8.45882924028977	8.71954033990425	8.21452668822892	8.38405045816998	8.30405263602273	8.58466425739392	8.54211702877703	8.72861917723029	8.37433082058627	8.30493614335611	8.41725255093944	8.69027364150502	8.49952856467903	8.36461877020384	8.61658794926867	8.67505473878466	8.60102430515531	8.73644432634751	8.59506658510231	8.7188928715821	8.53990243302388	8.50349561039776	8.45051806907659	8.86060854435307	8.93701562606461	8.90415427633965	9.1151492117493	8.52513371179622	8.45988373517345	8.71787030539993	8.45927439226529	8.46013914838481	8.77865394878646
ATOSB	7.8002797215952	7.66142267597087	8.12997867009763	7.93017503272694	7.81101791836063	8.1529565122177	8.06104981409006	8.14074149357727	7.82883328474924	8.24615976639963	7.88910952643324	8.10756327250612	8.33239074967494	8.00453487219979	7.92926650517416	8.05169987028433	7.66888904212761	7.77032151455139	7.91643789196373	8.07256186638569	7.90039636224577	8.02434455041918	8.20891920876383	7.95319929924556	7.73891883431933	8.01870606249978	7.57008141351605	7.70661892338163	7.77394674079116	7.82315246706178	7.81101791836063	7.23573951386776	8.47172006058192	7.8813718000549	7.65418858510091	7.70116378525205	8.0444087787766	7.48211628262015	7.94990623149723	7.97341461999339
COPZ2	9.12004984108705	9.08213281593239	9.47598668428789	9.42933958974203	9.24746539944538	9.29257135966133	8.96875291042025	9.54802359396723	9.01929814585735	8.95113379395453	9.13655680525796	9.16342819659089	9.60719557312351	9.42701421609772	9.4209357418919	9.46249663754206	9.2285374722992	9.27378887453581	9.30307604228212	9.52721897633286	9.27024617396569	9.58428180163481	9.17036452531766	9.62175873858191	9.35843564065591	9.4209357418919	9.49787782779337	9.2572070901085	9.15311838715348	9.14994189648925	9.47419520002198	9.13301457578856	9.68681847447583	9.20594602166367	9.71974577198148	9.49198183787887	9.57303064105294	8.98590755511717	9.35816838245748	9.23781150858419
PRKAR2B	7.1904469592859	6.95613129376339	7.16726279087449	6.98215495792848	6.89215845150953	7.4626577133802	8.20298845712979	7.17904205064922	7.38532092807806	7.49760195887557	7.47734832706395	8.86952159889563	7.3333088340381	7.82853836343084	7.54645562570188	7.91093566728398	7.17643222057601	6.63881427371026	7.37312627658704	6.96341850945188	8.03047687737861	6.99873241570751	8.77916502026639	6.67306935661549	10.7708271583053	7.37031434517307	7.5795407813395	7.30133755257466	7.56108188777461	8.12086013001428	7.2400605923816	7.88272524537622	7.24101739581647	8.17393912231831	7.39684572567111	7.73615862211412	7.90837913951807	8.13975995452994	7.66142267597087	8.11009378176258
MSL3	9.21373913072002	9.15481881318915	9.24424332002738	9.41772599923246	9.12564391495383	9.26023084470523	8.94250665226619	9.21050893507762	8.96119895461165	9.25154440915321	9.03852577050912	8.87928237138551	9.23411829741023	8.94987732298723	9.17601207524151	8.92898173125582	9.20114249882193	9.22118252169152	9.15036771791448	9.50154124603859	9.12652245267196	9.12715808291238	8.99829107654701	9.36367801889506	9.30439421923727	9.05733041306396	9.08595113411474	9.19406854192368	8.82214518830389	8.67620101347705	9.29341263758349	9.0073779816435	8.95672715369218	8.75471140805712	9.25997545526826	9.04347689974876	9.08158163186164	8.9467311680106	9.15394074218518	9.24017848730459
CREBBP	11.6225029257803	11.1851342017416	11.1544305842133	11.1828415498619	11.1192852381425	11.3759517065981	11.8208851558153	11.1698307358939	11.4165766800609	10.9081744902979	11.2821294900655	11.5607988481022	11.349678873744	11.7175492168017	11.4900838499536	11.4294587932761	11.1277692895988	11.3514913283285	11.2733155245952	11.104858868396	11.2878200394618	11.0106046319519	11.2881790006647	11.1961050524215	11.7017322562597	11.6006019751908	11.5862465336489	11.4774640744711	11.4761438767063	11.6983345462686	11.388563979127	11.7434205141679	11.0952605795193	11.875405637973	11.4314426189195	11.6790816971593	11.5021903994837	11.5000201710125	11.417444254338	11.5175794044257
TSPOAP1	8.62205735474915	8.56230634305925	8.19105019646639	8.88342432417385	8.32748711225164	8.67521566379522	8.82052260800179	8.50207747117908	8.58439937669708	8.24872340266645	8.72495627445518	8.67584667901966	8.46529099369018	8.39802452890481	8.40998568039734	8.61421302745249	8.11157933825059	8.34083676574735	8.76891767775423	8.16001507487944	8.34591971546934	8.4490123646782	8.72044173927989	8.41217780018009	8.39315344997097	8.46059847907533	8.3914668760981	8.43531232420197	8.63503849710909	8.74709853607536	8.60296391605811	8.46812279545361	8.35318415707622	8.54022615467386	8.86700928772134	8.74621841031994	8.457244490489	8.51211142996881	8.49659372857627	8.40329261853462
MPO	3.75908790501513	3.11420096474412	2.94653600668617	4.22552664944264	4.64096604148092	3.47824961419602	2.21350138671284	3.91602705569888	3.89087236623248	4.39379616040485	3.2545226077583	4.60108190938493	4.25429538550795	3.60912579749475	4.16134718859587	4.28031417988475	3.46225893789389	4.1758156571988	4.22896423753639	3.88474455378656	3.94823908478138	3.77433336305426	4.15657207985973	3.55548246854806	3.77184497121548	4.43298737560117	4.11087558320251	4.06031006771967	3.60623886705925	2.37522146729461	4.03022763418096	2.57990552251633	4.46982050174836	3.50916366905783	3.58756462751316	3.40547394949185	2.96597619615276	3.39221108157438	4.37257772713271	3.4089115375856
GCFC2	10.1176144261739	10.0097370734595	9.80062149024321	9.87982742073745	9.63714628689041	9.59969484409971	9.3681389474067	10.2342091683071	9.71284029175198	9.90294805681877	10.2307865718968	9.66648217129671	9.65532580634054	9.96271126246692	10.0848287583989	10.068112465056	9.88373514817927	10.1295823072751	10.5051220595793	10.2092436524959	9.90824639189182	9.9537706792341	10.2176485791789	10.1643489289908	10.103573442948	9.95910867415072	10.2120918741532	9.87723805647195	10.1170906969363	10.0022139153799	9.75529218044275	10.098279252634	9.77972219525818	9.9149184842137	10.0485305352757	10.2754744699688	9.92100636141189	9.92731232071101	10.0889888779759	10.2673321402644
WDR54	3.09532877719003	3.68476162577004	2.94653600668617	4.08419176147728	3.19355849837914	3.8000233506772	3.711799650598	3.99955006825421	3.79031213289694	3.12281716902881	4.12716251750084	4.05421192814751	2.57990552251633	3.88854463112269	3.52155068135369	3.64006573427828	3.77184497121548	4.42436431635035	3.79031213289694	3.13568149834955	2.93476805534235	3.77433336305426	3.11420096474412	3.4089115375856	3.2545226077583	3.39601115891051	2.55314578931904	3.96994038311477	3.12281716902881	3.49520141182384	3.80251174251597	3.55280958845014	3.37765019225708	3.88854463112269	2.42975698330161	3.40547394949185	4.54916290542513	3.61778658880124	3.40258701905635	3.92525196441248
CROT	8.35621480604428	8.41259066479874	8.30790896657504	8.52440586692247	8.5044794164345	8.3362976703016	8.18890110696985	8.63159953896598	8.28924677628526	8.33277419221749	8.41518849714714	8.22924712998667	8.27405630122379	8.20036645640633	8.61658794926867	8.21888437932066	8.44986773031886	8.5247234897498	8.29903162231468	8.5219050577873	8.75500833685112	8.78154521293195	8.40939190135362	8.83331361008004	8.44044119326324	8.53777539307718	8.29288153907631	8.11339812641826	8.49579971269664	8.29307315378405	8.45072844643123	8.59922191144535	8.71683386890867	8.24780569097968	8.54948849565079	8.43931031032925	8.11621007305838	8.46435616851137	8.45103278514086	8.38430592358073
ABCB4	9.27894090638768	9.27207923840941	9.10386275149103	9.62089240259792	9.31649799538886	8.71751884920393	8.49600881006057	8.95103621627445	8.71514976722702	8.8411453660053	8.82789923027631	8.27485762729511	9.92883589467455	8.85631253241032	9.24249343481886	9.29835150498193	8.87027200508684	8.97528434074504	8.85560292661325	9.13515540566827	8.96860294156111	9.08658085128015	8.89788964105188	8.93903688976347	8.70304272993963	8.88849859085873	9.04986669759433	9.05100124642182	8.54975747496888	8.55279047307472	8.70651903183449	9.00161391200793	9.59188500024779	8.64257748736916	9.12825573040389	9.05668501418239	9.71329269482824	8.43956595460584	8.72584885801285	8.51500927655456
KMT2E	11.2354604061329	11.1295281974006	11.2124083444753	10.9972556367869	10.9859263882622	11.1737423428085	11.1964055933217	11.1769322106444	11.1619293472601	10.910984977673	11.2881790006647	11.2924079036119	11.2362022529106	11.4256481667783	11.2952643498253	11.1320033423767	11.2589201242371	11.0668566790374	11.1828415498619	10.95422997533	11.1026915382808	11.2410837830364	11.2816157493035	11.2667638885169	11.2373665365624	11.2358284687464	11.2972377066314	11.2386068598	11.2577322606977	11.3900110958798	11.1935995814856	11.4052214951078	10.9448500516924	11.1375112077692	11.2106818069246	11.2804227423887	11.3483230973326	11.2569086908767	11.1568718566845	11.0398803265996
RHBDD2	7.09278066181932	7.45198537869987	7.62292058550339	7.16553483959222	7.45297393675538	7.35731245273622	7.49526900400943	7.77594276303163	7.10342595245398	7.24504909938949	7.57289929297079	7.42858120197617	7.90368913707557	7.56227869749522	7.63053750580753	7.01589488375302	7.30133755257466	7.33175651150225	7.70973302089539	7.57008141351605	7.19667878013331	7.28306872717402	7.50918021199808	7.41798223467082	7.28234425988377	7.48868981846407	6.98508818534711	7.60972964158496	7.4267306077986	7.3015788068255	7.61044564001816	7.26403636186166	7.85031402927665	7.33277410844207	7.50827728346925	7.57008141351605	7.9787158583254	6.99664067957	7.5861631374832	7.39284816793046
SOX8	3.2545226077583	4.76356407675701	5.03588429225529	5.0282044625384	4.98519197383159	5.19343798384561	5.43818669883134	5.00011830560769	5.07485774385993	4.34833058785257	4.87536877781802	4.98578329526632	5.54616800597791	5.53794178953639	5.59983384126751	3.2545226077583	4.52052386417048	4.08625331548208	5.12432254687417	5.06657928411132	5.02032903834583	5.80045012380839	4.57428334807846	5.33183949058723	4.76618744775172	4.84437565981841	4.73000859422049	4.49948006554257	4.66282045044212	4.65723089290946	5.39926883378363	4.660098061241	5.82982448180579	4.94235145788425	3.711799650598	4.24310925679339	5.40599624237701	4.9520266235961	5.29153662209419	4.57428334807846
IBTK	11.5030521671951	11.9205388292708	12.0402394659025	11.9790839604926	11.855143158965	11.8557316986618	11.6823391106989	12.0217288357597	11.7576201798001	12.2610863512242	11.9436437755124	11.8454750375401	11.875405637973	11.6323266199957	11.7585241888397	11.796479407264	11.9671029621609	11.7853393136576	12.111849951756	11.9703208952136	11.8129415589695	11.8841788133616	11.9088014123914	11.8243482394164	11.58116068608	11.7303557447285	11.8477233746719	11.7050033322979	11.7274109931455	11.5203039013006	11.6488110553819	11.5512607290823	11.6994572201441	11.4111495410908	11.7126001410309	11.5986046480551	11.5335676841358	11.7497488129249	11.90142476166	11.8191929890803
ZNF195	8.51518760730557	8.91948613418167	8.77393221035454	8.96653209794799	8.66414050152759	8.7324368309339	8.60887843376443	8.98915651296564	8.96831602324066	8.96316696914204	8.87149636600705	8.86590080468738	8.93359904699944	8.85280401862173	8.9137689594659	8.91304649163196	8.79055305461195	8.80069574003981	9.05100124642182	8.83655401931732	8.88908064643235	9.18187202820238	9.14197981578463	9.22361373728067	8.78543853586001	8.64839238264549	8.83625946828048	8.96415334346435	8.92695665798692	8.76374647071788	8.92802084267688	8.85890707845171	8.91531815477092	8.82474941568822	8.93436877716704	8.93257598604725	8.89403209050347	8.87115028313881	8.72994504248821	9.01882646275736
MYCBP2	11.9361274450251	12.1204935000908	12.1843343222824	11.8895451001613	12.0336587195243	12.2666887150901	12.0501196611634	11.9983359329588	11.9729297682648	12.151583372025	12.0662507090543	12.1204935000908	12.0949830508426	12.2279690111111	12.1614999371289	12.2248569064879	11.9649364142079	11.8727414419202	12.1273260018309	12.0408964355087	12.2001320181484	12.151583372025	12.1914736409471	12.1468061032389	12.3752596842757	12.0238464494881	12.1083442296171	12.1935935681616	12.1796850768001	12.2134807363048	12.0408964355087	12.1714921984869	12.1596668293499	12.3894927625194	11.9809817582387	12.0809237586791	12.1779683738111	12.1051500872149	12.0845205665937	12.1083442296171
FBXL3	10.8240517077534	10.6890308567843	10.5990413408995	10.6302493869394	10.6636087453949	10.6614453885729	10.4130667419663	10.7693132307257	10.5431777807247	10.4572463610581	10.7460663094352	10.6147636969568	10.5777222347782	10.6138773927375	10.7765308175077	10.7543252876733	10.7026471944799	10.7202198329013	10.8302752201778	10.7358875563337	10.6867061138236	10.6496328067619	10.7543252876733	10.6141472553714	10.5564743255955	10.4269948982401	10.5816523093984	10.6872272521727	10.6789901663136	10.7112195232552	10.4310814583639	10.7715154005689	10.5135254451378	10.4725523444562	10.853150108111	10.6272773309254	10.5813320312268	10.8080187075066	10.7425801677233	10.7181445610703
ITGAL	5.73884954820472	6.34634281164763	5.7188558981912	6.08385107495012	5.55164439087752	5.54949047478378	7.46325890154184	4.24310925679339	5.81187732636006	5.84528260095477	6.34282888439198	5.74722156675753	5.11232291558131	6.59248626583838	5.57657780588152	6.35955289371539	5.89268171392691	6.0466151353751	5.67817657086014	5.54350540556186	6.22486074500046	4.9875430284636	5.77640724350121	5.1193846499511	6.29700414533038	5.6928522599429	5.17246997942798	5.74211875731525	5.39678586915743	6.29913572962096	5.01800130323605	5.67817657086014	5.94726137990074	5.84126097195761	6.20296985252527	5.74654644694875	5.65422642746788	6.52001309868596	4.61112878693346	5.54982756287878
PDK2	11.6375438182896	11.3540131850493	11.4671359273631	11.4161460570913	11.5854452333638	11.218714519138	11.4987367570624	11.2645149543108	12.0559516402791	11.8013872127771	11.4393276981794	11.4052214951078	11.3487443402114	11.308782274791	11.3900110958798	11.2534453595845	11.2293130333958	11.3596768863136	11.2952643498253	11.6328551561353	11.4131347408912	10.9211458606655	11.5175794044257	11.3705064445541	11.2699761343198	11.0330424967667	11.1897043277767	11.3524850656125	11.3581529436132	11.4467499666449	11.246056020021	11.3685175799233	11.5912399575715	11.4111495410908	11.4747362055166	11.2018278303899	11.0253552754509	11.1432653163718	11.4880204115428	11.3774144868105
ITGA3	8.27341933609256	8.52386616852922	8.01684905150107	7.9462648112294	8.41504509503281	8.28160323181252	8.88296926914914	7.92245620284333	8.50065775730452	8.18485246271108	7.93017503272694	8.61729468599631	8.16197136617226	8.98954409224615	8.11366401495597	8.50516815334806	8.4768076878043	8.05392059771736	8.12959490430462	7.8812286612714	7.84051714773799	8.28948277926244	8.58269909061199	8.26536199585531	8.02559390550508	8.62036209749493	8.22714788244206	8.36223426465229	8.59796503060698	9.09468839831482	8.21927198077667	8.21440591814814	8.85514331435872	8.91127637789326	7.97384825756275	8.24513278410259	8.95277406832909	8.58604764868319	8.60347056146725	8.24809448048113
ZFX	11.4473849458686	11.2271492187814	11.4256481667783	11.25040244078	11.3199001906731	11.1388384166296	11.0208519939716	11.3094451814404	11.1187881310452	11.0624336350418	11.2386068598	11.2780157423121	11.0905663497869	11.2131187751316	11.3123550264142	11.280018185174	11.3099875346555	11.4858470869318	11.2386068598	11.1262073567953	11.2094484058171	11.4142421851726	11.2871781964857	11.3696234936244	11.2006264152206	11.1238280391366	11.2999424784634	11.2724474032034	11.2154162174037	11.1713092381185	11.1477732834993	11.1914707236148	11.1467861594679	11.0905663497869	11.6313897945152	11.0502575037517	11.2086870919832	11.1671018191696	11.3155587449559	11.4182227524902
LAMP2	12.4738048802279	12.4534626411856	12.0873894391181	12.3652337455483	12.418310426245	12.0697212268392	12.0996212680707	12.3551812728333	12.2626554699903	12.2707382177257	12.4469904690372	12.4306742033283	12.0366416255786	12.3915035381369	12.5167522543454	12.3652337455483	12.1573200334935	12.4877393478881	12.3733438500902	12.1025448378135	12.2636513136533	12.0725204721755	12.1685085627162	12.3283183015463	11.8187600307808	12.0786797391705	12.2356004847227	12.3841127860547	12.4782619250577	12.3614090391029	12.0085241145235	12.5136587039764	12.4592419202862	12.1204935000908	12.4513908161464	12.4554381949551	12.0949830508426	12.5136587039764	12.4075661751602	12.4245730334647
ITGA2B	4.32097986365929	3.93868601286123	3.65607444456322	3.40547394949185	3.37765019225708	4.03666233024828	6.30529384252125	3.62798020892274	4.69204822890332	3.79031213289694	4.04605223457056	3.0001091415732	3.68764855620554	3.88854463112269	3.52155068135369	4.19962321084171	2.8373343678299	3.99662497405416	4.4517623396776	4.21837086231359	4.08625331548208	4.04372449946078	3.77184497121548	3.90446707141021	3.54366375091819	3.62922440484212	4.50185400660741	4.49948006554257	4.03241420521222	3.89875325801174	4.11604299403619	4.46901887253062	4.21837086231359	3.79280052473572	3.81190206725452	4.81737528844508	3.55548246854806	5.1193846499511	3.72771448150091	4.02679004608721
ASB4	10.601380112113	10.1307441045391	10.4921077643596	10.5535657357828	10.3760144491271	9.55350925275129	10.0712806008429	10.1262556617339	9.77065493405183	9.44663512806399	10.0470328271709	10.0388242228376	9.26776063691225	10.0081690140228	10.148218150262	9.89249085610203	10.7252751092662	10.7525605037814	10.111367281793	9.94118405569249	10.1475410506816	10.0744538810283	9.14027281379802	10.1562340409928	9.87702342214576	9.81249549999053	9.67383978253913	10.1423731340965	9.61169459854002	10.3138498159867	9.70910668939479	10.3078174812401	9.68681847447583	9.75690195793127	10.8797108096646	10.0957903627873	9.8584777567066	9.86442605624988	10.2434612324113	10.5000186314085
GDE1	10.7848522987502	10.8645147478225	10.9893490345461	11.0864294991891	10.8543887904885	11.0125770759888	10.6912467734713	11.1918842084919	10.7605713076111	10.9181237691899	10.8370167264674	10.7953447744309	11.0718097050252	10.6701586811603	10.905287399027	10.6633333697085	10.9577666928949	10.7229412496286	10.8054003254426	10.8292366931395	10.8976911446677	10.7684316017992	11.0529722639927	10.8356228712422	10.7684316017992	10.5898729713734	10.8925936863702	10.7565877904637	10.7474032643631	10.7819917260962	10.9583701854545	10.7335255507255	10.9730541790771	10.6603357818365	10.7985828108024	10.8625542630897	10.7444770586925	10.6134414232169	10.9142539963516	10.9730541790771
REX1BD	9.54137444818581	9.49406680110597	9.57868758971498	9.53568393011187	9.69171928200158	9.51454788851547	9.58274070260465	9.58446071915037	9.39663416194432	9.52146329227903	9.53910139460653	9.43078025791764	9.43653109237503	9.42040567452834	9.56669003070754	9.52496508355435	9.44368090950659	9.59083751301845	9.59490124634094	9.37021663857744	9.54515261140519	9.44663512806399	9.54137444818581	9.53409183601521	9.4882363358034	9.54877338222994	9.55920601638386	9.47482951261024	9.4721728287771	9.21483747739433	9.64279463718713	9.55779587377384	9.52571243054166	9.48047578192483	9.57088855479192	9.46920279194202	9.34750311483455	9.31248406473828	9.4093039390344	9.48314696507973
CRLF1	7.52238579554926	8.00440396588906	7.8002797215952	7.27702075669469	7.76269824488024	7.52051091384401	7.46325890154184	6.70609436742089	7.63061929138087	7.95711926993092	7.9849664850191	8.07945847477215	6.84469082048631	7.95685510606492	7.60606607645767	7.49768487252972	7.90814989838965	7.60165320064534	7.63908699486724	7.71323327593444	7.98937898489945	7.21270496857514	6.73382629223964	7.22852940524042	7.36004147520214	7.86214705869911	7.42585693132621	7.74477446819205	7.69029471491621	8.19368823473076	7.28971594742816	7.22527865042924	8.06127420317785	7.70323757114228	7.44330955361727	7.39838608390092	7.21459221055079	6.58638842745936	7.23398935516288	7.65291829657438
OSBPL7	9.49804451398857	9.39684672258853	9.69202669689289	9.748000165186	9.80610627948997	9.59681829811058	9.93160597811777	9.37021663857744	9.41986492177035	8.14226896748463	9.01619681171153	9.81160662869968	8.71337298568773	9.76618099219175	9.31272526885227	9.31448083044844	9.86529095127759	9.19325096181594	9.39427700751094	9.4093039390344	8.87791991434375	8.90009796179049	8.73187475418399	9.56577366909776	9.17489553438191	9.35938148398351	9.04389570400673	9.58086778566147	9.58606207585574	9.90824639189182	9.77802189275573	9.6632858322676	8.60244946820904	9.60276832855588	9.93854217505724	10.1671411286068	10.0858876749076	9.62324534649972	9.81533173420208	9.31957819899637
TMEM98	6.22131065971261	5.59531472752567	6.42922694000819	6.20544499155768	6.05949478181656	6.64647870598155	5.51599672248339	5.72013438923309	6.13987906469033	6.04638829354123	5.95982269704385	6.08324488629395	6.16254958968413	6.66459753522147	6.12123773689184	6.26675594975331	5.83212865121121	5.9643945266852	5.78663362547398	5.63147099098023	5.9431229105568	6.17258656324517	5.81187732636006	5.6354844531577	5.56453208874248	6.28434840344709	6.00209622178536	5.40227642204203	6.18210606524655	6.74387636259211	5.81187732636006	6.41722019526941	5.55090452092565	6.32760799865737	6.11825064234036	5.92687743908473	6.08501991916761	5.97791565568213	5.96285370930187	6.44295431438772
YBX2	3.54366375091819	4.23259215523289	4.01100108540014	3.62922440484212	4.03666233024828	3.70220576536611	3.84985481457593	4.08810333001817	4.36229581111609	2.6089929908234	3.40258701905635	4.37257772713271	4.33282132798915	3.51887780125578	4.16134718859587	3.84299328067464	3.6191230288502	3.67407010537839	3.67407010537839	2.9611600692042	3.20986041579364	3.56660208961488	4.52052386417048	2.68015087992348	4.81737528844508	3.96526542024474	3.72771448150091	4.14313410516998	3.60623886705925	3.89875325801174	4.03022763418096	3.78782374105817	4.39379616040485	4.24878055853156	3.711799650598	4.35000844274903	3.55548246854806	3.72224847433902	4.1747848801964	3.55815534864597
MAP3K14	8.6319961100789	8.45877500359322	8.2394968720437	8.95923450301904	8.72468648998606	8.36976309942926	9.23590266690643	8.39624871986044	8.82566378754856	8.46087480655831	8.57187929915419	8.76151133206504	8.95620977679969	8.65799310141442	8.48570237540877	8.58818804644945	8.83360883013123	8.21051472556877	8.386398895515	8.49952856467903	8.03985627688657	8.89598284179982	8.52277656269258	8.61364701301014	8.52037798672292	8.70714086161649	8.69687815806081	8.97714968796225	8.99927306643612	8.57682664762434	8.65601718888261	8.72445004639092	8.90133496759992	8.67995750840318	8.3242552222007	8.85589736905338	8.85212052830101	8.53530733879343	8.27890107571811	8.34233470340115
ABCC8	4.6893219551968	4.76356407675701	4.77078476285006	3.40547394949185	5.02914133017386	4.46901887253062	6.58861946845405	4.1758156571988	7.01686473704244	4.62287937405654	5.06657928411132	5.84460842476476	6.22383603508838	5.33372501596171	5.59983384126751	5.58318403653481	4.18177733680367	4.91108734375207	6.13677975026165	4.58411982053059	6.97752347560816	5.11143231783804	5.31259554110944	4.17199436999672	4.86532603125233	5.66666562263433	5.2112959329938	5.17295090627567	6.53486595431503	5.83882855109311	4.92214370424369	3.89758939045685	6.1043440311968	6.03488070252165	4.03132091969659	4.43838893269449	4.70385021857773	5.03635272607302	4.70781688917089	5.30389399014076
TMEM132A	5.69317720004957	6.32782927367904	5.96285370930187	6.34923907732719	6.05949478181656	6.2872841489884	6.17237058835227	6.14641026788662	6.8035068791629	6.6412713084853	6.58490573687993	6.14214602534343	5.96672004943328	5.62433822751412	5.96167150830565	5.48647176372252	5.70026759337966	6.14853986080215	6.11478212692989	6.38748741637591	6.04638829354123	5.80045012380839	6.20316912182363	6.10176167833015	5.36442113004175	5.91940256296274	5.29509227370527	5.43818669883134	6.29169363804058	5.32705714465661	6.21808989519221	5.45541447733658	5.34857845490583	6.12373602582895	5.78409824030475	5.44895195461469	6.10701696909777	5.68984490409996	6.15967577950301	6.1416979776435
AP2B1	11.2086870919832	11.0411707011432	11.1109031192763	11.0487857454226	11.1100821002852	11.2835828642716	11.4208426610935	10.8828607099735	11.3202786149124	11.1837724465536	11.2724474032034	11.0726062432705	11.0411707011432	11.3206570391516	11.1568718566845	11.346918359935	11.0148701280929	11.0593587081784	11.0612322854932	11.1686875761732	11.0751193236827	11.0106046319519	11.2328158364739	11.0284674657446	11.2620464635307	11.0710219132964	11.2390031050227	11.2131187751316	11.3353785755218	11.1897043277767	11.1033474720141	11.253049707837	11.072245152057	11.4073073445041	11.1071488845613	11.1001181015413	11.2211776958115	11.1454370459983	11.1238280391366	11.2835828642716
ZNF263	8.59863769977498	8.65771738487032	8.73477240902423	8.52690079484123	8.52195147657229	8.55718939137265	8.75368453924097	8.55903588834125	8.4684312169825	8.39624871986044	8.63459728546109	8.60112394360626	8.64047608172426	8.5471619952498	8.70009800553623	8.66033663493442	8.70263361859591	8.74142373882039	8.69944557409172	8.49525560427849	8.60404381848342	8.60060227247907	8.67505473878466	8.74901996161188	8.67200524954962	8.55289264885775	8.49645546968987	8.76283754393307	8.64273614801608	8.57682664762434	8.64507870950613	8.71037982649973	8.53599311197179	8.63804772002861	8.66591876464284	8.55182454050622	8.56528025739136	8.74068282501842	8.55689408912349	8.73783607465762
CX3CL1	7.1201867403005	7.77311616844686	6.67306935661549	6.45430663328915	6.43373594559863	7.61331376085435	7.38416700045796	7.37704077282452	7.41617775982197	7.53187328912397	7.22193514349187	7.00083869755901	6.74518550711032	7.09278066181932	6.89094224019153	6.93992631222999	7.124707247442	7.36507305126804	6.45264159929178	6.80322266674344	6.40960460371514	6.84673951786053	6.95227323433566	6.60748995049247	7.27531842469365	7.47513944355936	7.21245580182694	7.28749570609251	7.20392813678093	7.71456153182942	6.96377038908217	7.18218032546657	6.74331077399005	7.30952275224417	7.29472794374418	6.20247913235655	6.83303466370427	6.85350075956855	7.06542923193358	7.24238198051714
SPATA20	9.5353548496399	9.48427407489729	9.60719557312351	9.63796931406326	9.35693242360522	9.27251240349775	9.54227617566973	9.27940400746183	9.61405435575534	9.19888008638416	9.66353221451301	9.5964001106698	9.56314634565164	9.6632858322676	9.37713898236595	9.36088743074935	9.27378887453581	9.70608671354369	9.54669538776525	9.4280629104105	9.45917954057908	9.65585277486523	9.64746962329988	9.37607906887599	9.27976461054163	9.06697939805892	9.71574439450342	9.44663512806399	9.52376074611695	9.57197226956574	8.99656051870331	9.31794625761375	9.59444289662565	9.39812280083045	9.45049823555963	9.08934283906214	9.29781592939185	9.43465312365614	9.60769397674778	9.06440390998026
CACNA1G	1.53684218813101	3.47824961419602	1.55146625064904	2.7461029839296	1.78823312532452	3.70220576536611	2.55972164946489	1.50759406309495	2.57990552251633	2.6089929908234	3.2545226077583	3.67407010537839	3.16371174125978	2.82214230339937	2.35169380952095	3.09957690222609	1.2047368752524	2.93235999186807	2.97985657508594	2.9611600692042	3.20986041579364	2.66384329011567	1.78823312532452	2.93717611881663	2.04935421127593	1.58684218813101	3.11420096474412	3.65201691669839	2.12411576773537	2.6089929908234	3.80251174251597	3.41447134811901	0.025	3.6028012789655	2.07582655350227	1.93541663999839	2.96597619615276	2.23617365160306	2.26542177663911	2.35169380952095
TNFRSF12A	8.35621480604428	8.3536698905678	7.93046690700636	9.56127111498102	8.58887945875666	9.37479674561281	8.68308331861331	8.6057015624025	7.03712752756862	9.12725024536097	8.49738584197457	8.70498796766508	9.42418899954841	7.51364136621223	8.07014405642189	8.48874172977171	9.01048313647274	8.36670209684633	8.32616688953613	8.82962261104006	9.19253226482612	10.2700483892269	8.2313801426175	7.65854630913003	8.89007696058286	9.24071891596254	8.71357565183171	8.55375003858909	7.52631423741459	6.41041575514026	8.5586884602535	6.65450617607879	8.96083036497928	7.64301800329564	7.47346921303605	8.42254239952269	9.20932315769244	7.91593420158023	7.20795669760222	6.63934613122
MAP3K9	7.30422315919889	8.05169987028433	7.44474031713541	7.48628570083992	7.93040023895257	7.96567299043871	7.67205233884211	8.16795334764948	7.40109758969601	7.31566434742671	7.48570727801336	8.39730134175542	7.89130688553059	8.18745167254327	7.44505408825608	7.34132440322969	7.18905662271258	7.27865892297932	8.20194920382438	7.64266407288649	7.90039636224577	8.29363283919078	8.14573955267518	7.67974535803966	7.85656200551796	8.04924898400247	7.5795407813395	7.6191814300124	8.03702772670289	7.31129498388107	7.37368998022955	7.0528211644864	7.36672556338478	7.4076030336595	6.20296985252527	7.71138729726535	7.37785598910374	7.76294268655835	7.2170361589254	6.71860112692384
RALA	8.81181481147297	8.93718069046991	8.98268272853466	8.96653209794799	8.93183789278483	8.66641102467104	8.81535992142257	8.88750218817129	8.79936896086351	8.74729883179332	8.66529806908136	8.74929285895369	8.50861764485437	8.70692755752859	8.74002620251598	8.86008770400578	9.01048313647274	8.88275839783604	8.83184599452958	8.92695665798692	8.852411479198	8.77728215211467	8.56825532893273	8.85831408880138	9.0078379051578	8.64520565746886	8.73252328011936	8.65758562531414	8.7871932033021	8.6610946954686	8.72927937247326	8.8625010562091	8.42720509051465	8.56259605269486	9.02572659138258	8.87899495861338	8.82512467074349	9.09072989510764	8.94683401691108	8.83802166398261
BAIAP2L1	5.45541447733658	6.12196748720127	5.45859521293717	5.88459197429324	5.97682876696455	5.49134753113129	6.14414702902358	6.680642107251	6.43608451479608	6.26099183202656	6.32614512077504	5.96285370930187	5.80766406492807	5.65154602994487	5.80827025358423	5.98667054895485	5.70026759337966	6.20247913235655	5.99701446004976	6.43176101028032	6.32032908025471	6.88217259127524	5.63323098787891	5.99637608274708	5.71616483260799	5.89077990881369	5.08159925933168	5.4676611829363	5.95255868632312	5.65120252073959	5.2842803545801	5.34510844012815	5.65492678687212	6.21431005257754	5.16445060329092	5.54274064006056	6.04256718746667	5.66151118317216	6.28770988854357	5.76515019052651
KDM7A	10.9847292732505	11.2334499709093	11.2754068544408	11.2235122345908	10.9366567401454	10.8669463698764	11.055684935107	11.2808272996033	11.3895011329576	11.1076317927501	11.1926279534898	11.2648234732511	10.8888716759143	11.1138641883358	11.25040244078	11.0293836874752	11.3367570109818	11.2656334496317	11.2415274588146	11.1910572387376	10.9556453232808	11.3719836313885	11.2034389303537	11.149817495671	11.0311115773561	11.0385867048348	11.0587056895436	11.2419540997009	11.437003848837	11.1662700693113	10.9171606052479	11.2676701698367	10.969432119056	10.9866689638348	11.0675821737048	11.0290546382638	10.801270701024	11.3308475464157	11.1737423428085	11.1179498428291
ETV1	5.86312751060698	6.60877898012333	6.63206467695702	6.70220905965067	5.6256690076749	6.1811407790148	5.71220538668646	5.59160498811918	5.57625286577486	6.84469082048631	5.87184595429117	5.84460842476476	6.10621277192125	6.22866266050634	5.63215800939078	5.60975923682133	6.21344882360155	6.38102396554249	6.35815796362604	6.15967577950301	5.58252223125078	5.50516640478754	5.9903439373575	5.99637608274708	5.75823515566055	5.33372501596171	5.44674110662834	6.12098899242387	6.1136717482399	6.28434840344709	5.81187732636006	5.55601606667272	5.7790443247118	5.82313860447256	6.03929325804728	5.824731111773	6.23546076705337	6.14078700668785	6.17904601755234	6.23966552624443
AGK	8.57995167478429	8.43772804267556	8.19105019646639	8.20990740352918	8.44886435533451	7.93033357089879	8.33174773768139	8.4390069541509	8.57977899472648	8.5530734121918	8.32883189664589	8.46377671634739	8.28595550889925	8.29821409768235	8.37232060220582	8.42545876768846	8.457244490489	8.42705457300332	8.65137474755414	8.12304184230092	8.39471331968408	8.46187252735112	8.41490169291848	8.55959947829716	8.1884640067247	8.41490169291848	8.56211456431979	8.52513371179622	8.54022615467386	8.3426564120891	8.24269253777306	8.36085692158469	8.62601776434954	8.50085291814276	8.38861539430224	8.37081470608662	8.43682526555576	8.49359921473987	8.30069096137607	8.35298990126783
ALDH3B1	5.18752578892001	5.20374744439599	4.54916290542513	5.62505245631904	5.55164439087752	5.6264795446172	5.63832127099917	5.07485774385993	5.70813549925565	5.99365177436104	5.10199748690912	5.82603279814436	6.37562312004729	5.784648897963	5.4462958077567	5.60975923682133	5.11452519882193	5.16023323282088	5.24705964930204	5.57737052737471	5.29588499519845	4.9875430284636	5.61140900411834	4.9157745569818	5.53723476468979	5.48366699732774	5.60467016837119	5.43818669883134	5.36689360172091	5.79066072253386	5.2842803545801	5.22134982042191	5.68832943245954	5.41140109085991	4.80547330250781	5.5828531338928	5.43971146457857	5.19803224423097	5.71301592362877	5.42339157890421
TTC22	1.93541663999839	2.94653600668617	0.025	2.55314578931904	1.78823312532452	0.95	2.82214230339937	0.975	2.57990552251633	1.88966476503444	0.989624062518029	0	1.61797000057692	2.40299725010433	2.04130600890374	3.2545226077583	1.84816101510656	1.10661656266226	1.99640952682325	0.025	5.36038675667719	2.17898084211432	2.08387475587445	1.6283459380589	1.64909781302284	2.02288186904959	1.52221812561298	3.26176027318817	0.95	1.80898500028846	2.3451179493751	3.67139722528048	2.16288443736995	4.81737528844508	0.025	2.35169380952095	0.025	1.50759406309495	1.92079257748036	0.989624062518029
PHTF2	13.0069299459484	12.5895179071294	13.2768971111574	13.2180100683403	13.1272569207831	12.5920422424925	12.5510331522152	12.7814407491227	12.2074348173347	11.8035264868478	12.5642702261221	12.3380862419306	12.7392094500608	12.7120898463148	13.05802485522	13.1038602846981	12.8454064278354	13.0052402621059	12.5620843243565	12.8855294785681	12.6011369650561	12.7275886502594	12.1956430573421	13.4087082064306	12.9015249159183	12.961671379611	12.4266099595528	12.9462756676383	12.3667827918655	12.6438491340979	12.9380316561923	13.0708503417094	12.66936127218	12.3770662027761	13.4202421738959	12.9326451910262	13.1074249060972	12.6992591448764	12.6773059967056	13.1038602846981
FARP2	9.73322730754014	9.52954946161416	9.48415055838724	9.57047331148191	9.58437126039259	9.608926804339	9.78997041129046	9.48696070334904	9.55595843772952	9.31915770650789	9.44128996453746	9.62732000122755	9.57722784759017	9.62229702709208	9.67947146764738	9.68995622253228	9.61231856845201	9.57417043467456	9.53981678194225	9.48267100188995	9.56088682895476	9.54006727118855	9.57600896559948	9.79955886938563	9.8736863075876	9.572805626598	9.6951408074663	9.78232746714882	9.54098021366181	9.80821085523631	9.64936119679163	9.71563802865737	9.46094986120758	9.62899685214687	9.69618502893257	9.4384922710497	9.64936119679163	9.6330492486104	9.65660790753443	9.56500769206006
GGCT	6.69357116353267	7.01511123163066	7.12096602304848	7.07698575873692	7.11746231019145	6.97129440680173	6.73443092070855	7.05078961321266	7.03712752756862	7.42575918752047	6.86079776612609	6.68100861664613	6.97883736425717	6.40656919492149	6.98559257056802	6.96541151810882	6.92713025685913	7.23256860988816	6.93944887139889	7.15687830103505	7.3917476432728	7.25329854094797	6.97644396135015	7.14738378447059	6.45430663328915	6.83141797921476	6.85782322295194	6.68444425848602	6.61241934568526	6.64195308552148	6.62214800869909	6.62823374646467	6.7073757405617	6.34569935892899	7.06020615247165	6.65300984417824	6.52442089602895	6.65450617607879	7.14022154472129	6.94886195137984
DBF4	5.78815462105662	5.92078246175965	6.67306935661549	6.27208264678355	6.38363126047761	5.67409745234102	5.63832127099917	6.39839869864895	6.33606198934051	6.04638829354123	6.45264159929178	6.29503842920267	5.9307049818301	5.62433822751412	6.47104829404395	5.98667054895485	6.37213857257313	6.680642107251	6.35815796362604	6.30608230249425	5.52203803875723	6.40233447657569	6.67868768990972	6.63130569580743	6.04011706124178	6.10008289776562	6.09937455516033	6.17656534582178	6.05612309055818	5.77153082665881	6.21808989519221	6.22249276525273	6.21911500033169	5.88459197429324	6.46828548200411	6.31183263369824	5.4676611829363	6.2056972150819	6.53412699712851	6.28813562809874
TBXA2R	4.45329735329421	3.93868601286123	4.43041499492618	4.78282163472065	2.7461029839296	4.17776571999884	5.35955758507881	4.44820901844208	4.62948025101499	4.79024408116315	5.01695579884368	4.37257772713271	4.17776571999884	5.55601606667272	4.24310925679339	3.64006573427828	3.77184497121548	4.1758156571988	3.67407010537839	4.74387333621102	3.94823908478138	4.39547401530131	4.15657207985973	4.08810333001817	4.64819076072332	4.6986335010098	3.11420096474412	4.43838893269449	4.94235145788425	5.50027084457684	4.58411982053059	4.46901887253062	4.39379616040485	5.01914639547637	3.92070201856891	4.24310925679339	5.07485774385993	4.38663309143594	4.44033899549452	4.11087558320251
IFRD1	10.9755805065613	10.7562655736367	10.8648917826581	11.0290546382638	11.0109961927567	10.9396409533064	10.7090912337013	10.5731903713775	10.4146133753435	10.4728111083555	10.7854192701528	10.777038941049	10.7991008317096	10.7403083815806	10.8138354113506	10.8122799529586	11.0948342581668	11.4447501709074	10.6364612986025	10.5603230369115	11.0114524462678	11.5220098261218	11.0134433381505	10.748307108406	11.121368239554	11.5163428623468	11.0743221074671	10.9248202632704	10.5064165339148	10.5999108155253	10.7640516759237	10.9649331128366	11.0640154182168	10.8797108096646	10.8917960252948	10.6242574794774	10.8026459143235	11.0204375429836	10.6189414350169	10.8983577259498
COX10	9.93932478670258	9.99165245997207	10.0034474416011	10.1330900600968	10.2637278546857	9.91720884909918	9.87202445771298	9.96809410306027	10.0370319792784	10.5630207157151	9.99898906218557	9.91720884909918	10.2250138687793	9.88173349522458	9.91594286453726	9.66648217129671	9.83726195062025	10.0338505169585	10.1020609709539	10.012617064266	10.0535368563454	9.71879901041035	10.1496626733894	9.83694129771568	9.62852458185325	9.77620610349532	9.99575291012513	9.73380603521336	9.76401367277935	9.677636483842	9.6622894611835	9.49454379604203	10.1463745134346	9.55271535856661	9.71401831391236	9.6705280922311	9.59867031086858	9.16146642780916	9.74449914876007	9.71657406674048
GTF2IRD1	10.1398720537697	10.3143342611393	10.3514820222202	10.2497907195205	10.1864549255535	10.2953412101574	10.6375748523398	10.3505068404513	10.4594571133939	9.37769439530914	10.4945371774026	10.2366684872989	10.5023607847441	10.769570761931	10.638147629911	10.3923177754603	9.97266384743823	10.3138498159867	10.5331766157198	10.2006609138157	10.0535368563454	10.1826167591617	10.5911496159721	10.5385221233011	11.0505355892605	10.7281345272872	10.5511294722679	10.5911496159721	10.7358875563337	10.7730650296147	10.5591681905491	10.9859263882622	10.045273714949	10.7383188302435	10.4032307585915	10.8486494173264	10.4846299683706	10.4443595532842	10.3720912096757	10.6473505102073
PAF1	9.34407044646786	9.37134447928475	9.28721924186616	9.17520719107761	9.20840007486328	9.16868053166003	9.28611016674116	9.02218191829233	9.39253141350934	8.86729747500083	9.08414539629483	9.30976607506738	9.25424004311529	9.10946726819511	9.34851742282991	9.22103103021398	9.0478952390375	9.23335591695514	9.21606054811653	9.2913666684912	8.9035076887868	9.22380958875182	8.89788964105188	9.14904716631923	9.01333152525629	9.18869994432052	9.21587591728629	9.08572630437484	9.01938213383159	9.18993628792532	9.25591268992382	9.59214475750553	9.26794534345632	9.31992966224689	9.30189022693653	9.69202669689289	9.36561809993117	9.1378790505125	9.3151371649135	9.17552182654203
VPS41	9.19072091057753	9.28280816050405	9.28258793829345	9.22574573546621	8.91841009147549	9.39794558390979	8.97876879882554	9.37436703922968	9.23073503247926	9.57162641688397	9.20169881932137	9.22443092900743	9.27029949004196	9.26957541764138	8.89189656773014	9.1497484384601	9.18631677496387	9.27107144218861	9.20193423100536	9.34922119892896	9.40877918570537	9.36889563099949	9.07296585223103	9.15696803944593	9.29474129634446	9.14904716631923	9.24954979334732	9.28766087366872	9.16489089981582	9.3103930181671	9.03631399990558	9.03521477760285	9.22341093496214	9.37732192481601	9.25209963847101	8.9957115399207	9.24464176147357	9.14134665584842	9.31794625761375	9.28766087366872
ARHGAP44	6.94160264687322	6.67118456734062	6.47385343397231	6.96700304959771	7.6694457019249	7.01984589580242	6.89688878148906	6.70609436742089	6.88983583754153	7.07765233744375	7.31452287726074	7.26450740436194	6.9487171017014	6.82614398831231	7.37907897492891	7.26047861414383	7.00283399455663	7.33936743142857	6.78009200092525	6.98404619779347	6.76283889173037	6.21225551344787	6.5496088442431	7.24910623852829	6.74916760285517	7.18682707294998	6.55146243363447	6.61809201136385	7.13842312150144	7.82315246706178	6.90399419893249	6.8967378710853	6.03590736754792	7.36357109989308	6.82689919454327	6.8571126827314	6.62692569345895	6.56646966937136	6.50622057019462	6.63934613122
ELAC2	10.3151413326553	10.3154275029943	10.4374328273857	10.3687121973156	10.4945371774026	10.2220155644844	10.4546067191653	10.2728937227881	10.6099135350639	10.3105354319421	10.4472196020981	10.3390733429382	10.3937489508151	10.1899066898872	10.2770963654055	10.3684274821921	10.3328130994462	10.4992172619749	10.4246704436636	10.4478092344276	10.2931170880107	10.5109053285895	10.5513932092463	10.3895976472401	10.4395833855639	10.4208289310373	10.5109053285895	10.4725523444562	10.2019110174549	10.289849313903	10.3677266901243	10.5037180736185	10.5796116483741	10.6496328067619	10.5334617646185	10.4591908989816	10.3308931787759	10.5374144834066	10.2751891469927	10.293311068293
SCIN	3.40547394949185	3.77722029348976	3.4089115375856	2.28004583915714	4.41483328095012	3.70220576536611	3.56371515917938	2.49246743592276	3.13568149834955	4.34833058785257	3.09532877719003	3.57840115297347	3.90197867957144	4.4517623396776	3.7695172361057	3.84299328067464	1.84816101510656	3.4089115375856	2.97985657508594	0.025	4.87405709232067	2.4429087035933	2.57990552251633	0.025	4.58693518394942	2.87020276607275	3.82783220278457	2.49802724645617	4.61537255156094	5.06553290028145	3.09957690222609	5.70750986599674	1.71560156295072	4.59674065689635	4.30453805378658	5.5828531338928	4.06671002809933	4.00881451436888	4.61112878693346	3.92525196441248
ARSD	6.38874995614812	6.7462820172008	7.06170532470418	7.08316054897952	7.01984589580242	7.47106464210563	7.53150037410183	6.29308423269588	6.71288972510622	7.57992810943911	7.53709971680217	7.36174845986709	7.19739628526129	7.38363674271527	7.14574737152184	7.06790645152509	7.33266514322831	6.51720291596813	6.64392222583385	6.49417793717132	6.44111328253345	6.52323011036719	7.31895051472148	7.31544934764731	7.6602881220735	7.6603663594544	6.96042826186978	6.52901202043513	7.07385874523479	6.6724344775005	6.51179507200601	7.42064498211761	6.15577045856213	6.70285648713901	7.06861058063483	6.33561655467252	7.56227869749522	7.07129362000791	7.51702689862703	7.02914319815489
PNPLA4	9.08949497166297	9.16104895206996	9.17322418970912	9.38737413417496	9.16940511706465	8.79112161904184	8.9552362473331	9.26935245287485	9.01602350966908	9.25668354826029	9.33810185545465	8.83076185180114	8.92735995090473	9.04413308927054	9.00902471927543	9.02708716053924	8.96281698673931	9.25696002681424	9.06632372233687	9.49113243425102	9.16797552575134	8.8056624420435	8.88515690114271	9.20504816587497	9.07256222187953	8.74240832898217	9.19072091057753	8.97178974999155	9.02907308736189	10.0177285507824	9.06133758974719	8.96387861165448	9.01306105091252	8.8411453660053	9.29781592939185	9.14739974287122	8.71787030539993	8.97103502109277	9.16842580091684	8.97347918065639
MYH13	3.2545226077583	1.78823312532452	1.9722649197067	2.93717611881663	4.14137437197269	3.8000233506772	2.55972164946489	2.9190476148474	2.78545468042005	3.47824961419602	2.40299725010433	3.0001091415732	1.61797000057692	1.83778507762459	2.35169380952095	2.53341820888151	2.8373343678299	3.2545226077583	3.42024520899001	2.9611600692042	3.41447134811901	2.66384329011567	1.78823312532452	2.68015087992348	2.63224828256948	2.33706974700292	4.30009959914778	3.11901709169268	3.12281716902881	2.12411576773537	2.03325780653156	2.31586982433905	1.71560156295072	3.12091713036074	3.12281716902881	2.70507055155899	2.96597619615276	1.50759406309495	2.93717611881663	3.2545226077583
ADIPOR2	10.7713192529391	10.4487826184772	10.627914317567	10.4794819884448	10.5439330259906	10.7229412496286	10.5463676250661	10.6799172019164	10.6777053147094	10.6974280234743	10.6689497509967	10.7141608585211	10.2171269802026	10.3400504136357	10.6134414232169	10.4625977588392	10.2614684428451	10.6295012464896	10.5977603262341	10.8098427845521	10.5506719336358	10.4197115223635	10.6903447235301	10.7421900997992	10.707524997137	10.5258955339807	10.4947896651543	10.6994870159539	10.4752481769673	10.7568514829163	10.6057705350979	10.6453510709946	10.5966999590192	10.3352044706873	10.7304650821044	10.5331766157198	10.3940501557015	10.784206894228	10.5251011858015	10.6629754872086
CDKL3	5.30296531786142	5.51823796142111	5.36195625153544	5.80486229270089	5.79977500399961	5.32005065059696	5.40009800538201	6.08385107495012	5.78846289673455	5.79233424218278	5.45592250214279	5.7038862823293	5.06927454346699	5.80766406492807	5.54616800597791	5.21935140801937	5.54681788619123	5.88086012408809	5.48366699732774	6.14261539707238	6.00937623039295	5.97791565568213	5.43507632443961	5.98046450279747	5.53723476468979	6.03488070252165	5.40344881414826	5.65492678687212	5.61917824734458	5.98473867002135	5.75066158422837	6.31780643348226	5.62214484274273	5.28323245969505	5.70938341549399	5.88989271824985	5.37154458305692	5.9549071477738	5.6264795446172	5.84661744825243
MARK4	7.87300078024748	7.75724998906361	7.88925764728216	7.85800910842477	7.8966532012195	7.62619080832989	8.22807011276662	7.70155999780015	7.87917873046304	7.51438872223673	7.98855306366465	7.89288537931293	8.06732220661038	8.08446379277281	8.00977787025753	7.98889652079605	7.82097987713411	7.73209530843117	7.73883921525838	7.8297194098933	7.56791512629782	7.66142267597087	7.87091916431726	7.75856497323217	8.03136977397131	8.19570502580313	7.97038724933374	7.94154734035939	8.02434455041918	7.92260764461395	8.15218225073956	8.18965593045271	8.04558293731865	8.14336963299884	7.71323327593444	8.2290030155406	8.17783107884916	7.84597943691386	7.88240161585239	7.84993737623574
PROM1	6.6815510658564	5.7549395566165	6.14444511329801	6.40559594770364	5.55164439087752	5.80766406492807	5.85690255029076	5.64883689401094	5.23195960513972	5.64198671959929	5.42951447230619	5.98198816092463	6.4797566848028	5.3640414594287	6.82001544715174	5.75122077955408	7.33266514322831	6.26882257712481	6.37484474757847	5.6075899187806	6.14641026788662	7.16430267746772	6.22249276525273	6.57746970652428	4.86532603125233	6.42640732083425	6.91590474118586	5.43818669883134	4.81737528844508	5.41946220587816	6.32342512662554	5.22134982042191	6.56581756613877	5.86283896544307	6.37505084911332	5.44895195461469	6.74240004039986	5.34510844012815	6.35933691882249	6.28813562809874
CCDC124	8.69944557409172	8.42991596489492	8.88363846190544	8.8505337364726	8.80533614237363	8.68573946438253	9.0041358024497	8.4768076878043	8.97451538484766	8.08322879183656	8.43873760803558	8.40354863285049	8.78290800378253	8.63190207577627	8.68715256952284	8.56588129341655	8.76409936968195	8.56428505290083	8.58837638314426	8.83291131021804	8.72692570226496	8.7062809010432	8.43601602918029	8.4703216024343	8.25826361933548	8.66323900150343	8.61389552221299	8.33851950384396	8.27751990303204	8.53739968388135	8.90933208451352	8.93940136874147	8.75746120431487	8.72508309992474	8.90394052324341	9.3724778045871	8.93280344382853	8.47431661866194	8.38800132360572	8.60757575626209
CEACAM21	2.51016291713543	0	1.55146625064904	2.7461029839296	1.78823312532452	2.12411576773537	3.04932244212558	1.90004070251642	1.98836132445106	3.2545226077583	2.65550357431555	2.85178274867558	2.03325780653156	2.62011261189022	2.35169380952095	1.53684218813101	1.2047368752524	3.10382502726215	0.989624062518029	0.025	2.57990552251633	2.66384329011567	1.78823312532452	0.025	1.64909781302284	2.02288186904959	1.92079257748036	0	1.4533459380589	1.80898500028846	2.3451179493751	0.989624062518029	1.71560156295072	1.4533459380589	2.93717611881663	1.93541663999839	2.30782162196686	3.09532877719003	1.52221812561298	2.04935421127593
PAFAH1B1	12.5754659809393	12.6645167609987	12.6956892625052	12.6924365127377	12.6135939286153	12.6924365127377	12.5679823539445	12.6596592719066	12.4956195943562	12.5920422424925	12.6798971449912	12.6218277670775	12.5167522543454	12.6085176779415	12.6583394167931	12.6680642844993	12.6486540593086	12.4830093200123	12.7909277895848	12.6622504186635	12.6559570097684	12.70053791944	12.5845051815928	12.6387747162119	12.5484717170957	12.5787410380965	12.4641318896508	12.6752615515232	12.7554890462178	12.6258472825904	12.5742999358087	12.581763947969	12.5990062574677	12.6415169658883	12.5895179071294	12.6085176779415	12.7120898463148	12.6570195616796	12.6515008414027	12.6332902651071
NOS2	4.45329735329421	5.22842626134697	3.26600839822423	4.15559704845971	5.13208223707783	3.88474455378656	3.84985481457593	4.6416733355855	5.36195625153544	6.24353382975536	4.77450719241449	5.37391078300864	2.79657430148687	4.82362084580525	4.70503286144719	3.52692600362796	4.36229581111609	3.2545226077583	4.15559704845971	5.54350540556186	3.79280052473572	3.31712367039174	4.67699244186753	4.55231310254793	4.58693518394942	3.24692245308604	3.72771448150091	3.26176027318817	4.71060279047584	4.61112878693346	4.76618744775172	5.12432254687417	4.54330885046823	4.03666233024828	4.75092956889548	3.73538797680652	5.07485774385993	3.61778658880124	4.77205041467681	3.55815534864597
DNAH9	2.73165460308392	2.09192295824663	2.30782162196686	2.7461029839296	1.78823312532452	2.94653600668617	2.82214230339937	3.37765019225708	2.31586982433905	1.49297000057692	2.65550357431555	3.47167375405017	3.16371174125978	3.26176027318817	0.989624062518029	1.93541663999839	2.57990552251633	1.71560156295072	0.989624062518029	2.00445772919543	2.17898084211432	3.44205772058819	3.67407010537839	2.04935421127593	3.4089115375856	0.989624062518029	3.2545226077583	2.93717611881663	2.12411576773537	3.49520141182384	1.59721812561298	3.78782374105817	2.16288443736995	4.24878055853156	2.07582655350227	1.39484968798678	3.29202444783666	3.09532877719003	2.93717611881663	3.2545226077583
BLTP2	12.0442002550534	12.0662507090543	12.3052848231301	12.1498331397495	12.1743442773396	12.2610863512242	12.3406605677815	12.0996212680707	12.1714921984869	12.1370747091375	12.1468061032389	12.1843343222824	12.2488962893959	12.2545545221276	12.1453659283836	12.2429965812433	12.018781555333	11.9683721475514	12.0770677158557	12.1067512020271	12.1828423887565	11.900198958905	12.2022298306863	12.3128084462106	12.2683851663618	12.2356004847227	12.0139361269387	12.1564665304851	12.0434271101653	12.0381101761159	12.3085367500921	12.0832927357792	12.1714921984869	12.2882691711566	12.0263656846726	12.0979963726474	12.2506728188629	11.9099638469225	12.1762716445506	12.2241497127847
GAS7	9.79196333168553	9.572805626598	9.92531718828003	10.2200727684697	9.99074006261	11.1059737367319	10.1450590098089	9.87177361573193	9.40529921869385	10.0779570770537	10.068112465056	10.1742242512255	10.6652945266651	10.8144473152661	10.0393972023371	10.768185285994	9.94407674157368	9.8239158717385	10.0105776259348	9.64125327439707	10.6594492914244	10.0986668375352	9.86977883049361	9.79466638213624	9.82633571769755	10.286765181983	10.0049536210076	10.3101695822574	9.84284735385102	9.76443071997511	10.2358733446826	9.89560074208105	9.99575291012513	10.0022139153799	9.82426026502808	10.6020393609455	10.3956133848089	10.2288433666221	10.3693841313477	10.0835173858022
TRAPPC6A	7.06462707751887	6.91337404793057	6.88274674416188	6.70220905965067	7.25366977201624	6.6302203108372	6.61123554020838	6.73834135898126	6.93100815792134	7.10503776732647	6.95815327147859	6.63239406167572	6.86644744345413	6.30039513165397	7.11420103844572	6.8063822094556	6.47705860620638	6.85869274593053	7.25882770035326	7.07961955600612	6.99691690983242	7.33821485238427	7.02651517090987	6.91424638521146	6.27525619030797	6.96622430328554	6.58622668926302	6.91952064014803	6.63778048422608	6.38059712770852	6.62214800869909	6.20073391611499	7.76099711777734	6.52674912168669	6.85814099924568	6.4690415727795	6.5854853439733	6.56646966937136	7.02675324026283	6.44295431438772
MATK	3.2545226077583	2.35169380952095	3.26600839822423	3.40547394949185	1.78823312532452	3.59677607647791	3.4089115375856	1.90004070251642	3.13568149834955	2.9611600692042	3.40258701905635	3.37765019225708	2.79657430148687	3.96994038311477	3.37765019225708	2.93717611881663	2.57990552251633	2.12411576773537	3.42024520899001	3.4262704114776	3.41447134811901	3.04507431708952	3.44519599264029	2.04935421127593	4.70503286144719	2.33706974700292	1.92079257748036	3.11901709169268	1.80898500028846	3.26176027318817	3.26176027318817	1.9722649197067	2.49246743592276	2.95078413172223	3.711799650598	2.9611600692042	3.14372970072173	3.24502241441798	2.26542177663911	2.64994376378214
CD79B	4.8936937468942	4.71123561638921	5.15528021981852	5.17431211556018	5.13208223707783	4.53148395963767	5.25154781191215	4.90335395429647	5.86900036743839	5.52203803875723	5.82274224372597	5.08526028357996	5.36038675667719	5.42951447230619	5.47989341196671	4.11707377103859	5.3055387979853	5.25196239771134	5.67817657086014	5.9549071477738	5.17001034213642	5.6354844531577	5.28864921135485	5.73953063054886	4.37257772713271	4.6986335010098	5.2539988766021	4.79586728631827	4.71060279047584	5.4449599111418	4.87405709232067	5.07632581725254	5.42951447230619	4.77262296079697	5.01800130323605	4.81737528844508	5.4676611829363	4.52052386417048	5.51451698257966	5.09275228738195
SCN4A	12.7068213635069	12.5845051815928	12.6359843778652	12.5187983378216	12.7215439857866	12.5408411323499	13.2620981184843	12.5845051815928	12.8784022492414	11.733459417624	12.4450902112381	12.7871361451371	12.4912158027849	12.98101380369	12.6135939286153	12.7120898463148	12.3894927625194	12.3526794441526	12.5716787771544	12.3539957461974	12.3761629435259	12.1914736409471	12.6622504186635	12.6667672968186	12.9777205373841	12.7534540674829	12.8421877286216	12.730399596344	12.5642702261221	12.9002322614293	12.9676453748762	12.7936678764619	12.4492482213791	13.0440634183512	12.730399596344	12.9877508761073	13.0142319901622	12.7248490004848	12.7686181079342	12.6956892625052
ST7L	9.10006982667415	9.24154016973164	9.18807976617919	9.01108824134535	9.06336061101807	9.0408335833447	8.94250665226619	9.41600775024098	9.02834104301625	9.10347606780625	9.29635047009318	9.06566480360495	9.11718694773332	9.04713656413675	9.32428879038337	9.13745432368721	9.46428604303491	9.18245236099322	9.33465395252165	9.17468081649603	9.03192181230833	9.11097020536813	9.23321483202272	9.46861581294439	8.95220519543873	9.21942525810229	9.22443092900743	9.26254082189347	9.17292187541022	9.1378790505125	9.11989416534677	9.23391749116783	9.14664272854428	9.09007596087895	9.28579313196672	9.0521313760112	9.15219607845109	9.39524587181396	8.98043864996137	9.14621754055885
TKTL1	3.40547394949185	2.35169380952095	2.30782162196686	0.989624062518029	3.37765019225708	1.78823312532452	1.78823312532452	2.23617365160306	3.97340380635356	3.88241681867678	2.89535930034475	1.16086468769832	2.79657430148687	1.83778507762459	1.58684218813101	1.93541663999839	1.84816101510656	2.12411576773537	3.9927248484541	0.989624062518029	3.61489965836574	1.8689128900705	3.11420096474412	0.989624062518029	3.09532877719003	2.33706974700292	2.2734699790113	1.92079257748036	2.36484552981264	3.12281716902881	0.989624062518029	2.77989486988664	3.20642282769989	2.33706974700292	1.67409781302284	2.70507055155899	1.9722649197067	1.90004070251642	1.92079257748036	2.35169380952095
PAX6	1.53684218813101	1.78823312532452	3.12281716902881	1.55146625064904	1.10661656266226	1.78823312532452	3.04932244212558	1.90004070251642	4.8314450135236	2.6089929908234	2.04935421127593	1.6283459380589	2.99798507905517	2.62011261189022	1.58684218813101	1.93541663999839	3.77184497121548	3.2545226077583	0	1.57646625064904	1.58684218813101	2.4429087035933	2.57990552251633	2.40299725010433	3.2545226077583	2.87020276607275	2.55314578931904	2.93717611881663	2.59787336975658	2.81251004950225	0.989624062518029	1.9722649197067	2.76527080736861	2.33706974700292	1.06274437510817	1.93541663999839	2.77507874293808	0.975	1.92079257748036	2.04935421127593
RPUSD1	7.1201867403005	6.59466021638863	6.8373227602406	6.84818150823175	6.89215845150953	7.06065927516058	6.68228091068526	7.01589488375302	6.6456979019655	6.82062054266106	6.7037950737819	6.81377430999262	6.56543723510832	6.56370745796443	7.35810700689178	6.84699622624688	6.98842076995037	6.65417066318474	6.91716535075609	7.06121014404305	6.655789737152	6.95254724206387	6.98722799747614	6.93159814211865	6.6534703037805	6.92553810695251	7.31839102581053	6.65116862757125	6.56682428307482	6.55192669571761	6.75860816422801	6.65450617607879	6.63702943197703	6.86763193725334	7.04743669996015	6.88516076954176	6.99305548059739	6.27232471334439	6.76501751630749	6.69190540716614
RHBDF1	8.36461877020384	8.67650116932541	8.65219737798184	8.55126772567122	8.56500445793333	9.05596860524237	8.90470935385565	8.65378287231285	8.36601061956267	8.27636367221881	8.52112688513114	8.7357559985641	8.79849939005731	8.60716837977333	8.63567365141398	9.00963944831727	8.32469169953462	8.09803426760687	8.69944557409172	8.5526882972917	8.531605154756	8.60404381848342	8.51015161568203	8.45199622946841	8.93041960778858	8.78944447289482	8.80555180701345	8.80941061056736	8.51258441815757	8.61670154739729	8.77839044627743	8.76676445580383	8.26734998483404	8.68925556556153	8.27238193096547	8.91598997941718	8.72508309992474	8.70122325503858	8.36601061956267	8.73341570778853
LUC7L	10.0941558214568	10.1577790831425	9.9547297918083	10.0510628478218	9.77017912128492	10.104484691006	10.0570528821745	9.78286266203188	10.1487522511899	9.36367801889506	10.0377980657282	9.9980371041351	9.97266384743823	10.068112465056	10.0001653527272	10.0085483980335	10.0485305352757	10.0400869361668	9.8922839880334	9.94118405569249	10.1245602903943	9.96389976301864	9.77923807026943	9.76730826687064	9.91049183018061	10.1843630718534	10.0686972009208	10.0816487084354	10.2274454831016	10.0289643533036	9.95605340078747	10.0097370734595	9.88883239315133	10.1271425634899	9.94676697865143	10.1030977571169	9.84205677683034	9.96154501899778	9.93264142809656	10.112435238308
CACNA2D2	5.97028278167201	5.96285370930187	5.96285370930187	6.33690596260523	5.4449599111418	5.12387724800253	5.92357014537859	5.3257422052643	5.40090854232432	5.40090854232432	5.93422334022273	5.99925886355319	5.39391928298386	6.3479053399882	5.98145606347748	6.2066553934264	6.12323157878051	6.24752152684632	6.11478212692989	5.40753543796081	5.36038675667719	5.89077990881369	5.81187732636006	6.2250692292648	6.48334128943885	6.30360224462447	5.40344881414826	5.83127996055222	6.18210606524655	6.05003277034108	6.30529384252125	5.78222022473192	6.1294710901691	6.36716265240608	5.74496005165964	6.4690415727795	6.48222472370433	5.7188558981912	6.14474319757244	5.97682876696455
BAIAP3	6.44383958026964	6.12196748720127	6.17956498155651	5.88459197429324	5.5895405196967	5.76104927591413	6.32868466656249	5.82353496521916	6.37980393502046	6.44052000580348	6.41741728671764	6.22770565192663	6.08248927000247	5.45112409580938	6.17146289965488	5.60975923682133	5.35512033796293	5.44758978992642	5.73307574006916	6.14261539707238	5.91189231328235	5.80045012380839	6.39744254897656	6.14474319757244	5.43094349035191	5.89077990881369	5.6264795446172	5.6264795446172	5.69629142447154	5.77153082665881	5.7188558981912	5.94640483282433	6.15577045856213	5.97078722872045	6.03929325804728	6.06160666268395	6.48222472370433	5.34510844012815	5.6264795446172	5.73454504584544
TSR3	9.58184462489616	9.34862648555188	9.46501807186037	9.47419520002198	9.54098021366181	9.4333802830442	9.35715036818993	9.41452763618032	9.38991812208664	9.30641579422275	9.41953466899419	9.16607477813515	9.57722784759017	9.3220813971887	9.36303840424044	9.34213985407863	9.42701421609772	9.40362476977675	9.25612865081848	9.40766119472242	9.53876585393964	9.41309184403683	9.59162524299005	9.41945763125587	9.27364242498686	9.4081954855365	9.47192879665937	9.34099410781906	9.24941044539969	9.05245272424921	9.55837213635856	9.13301457578856	9.53812836540322	9.29528189049263	9.56897928762272	9.32032106442427	9.38118930455546	9.21072319309904	9.38316417037477	9.29562447331059
PIGQ	8.22494762524172	8.1815030912205	8.03068074174413	8.05852831767327	8.20298845712979	8.08066443754164	8.04663197298238	7.75201220812991	7.76921131805641	7.57992810943911	7.9849664850191	8.20237785066977	8.32161591858728	8.05916202749465	8.3039376500831	7.72532328472682	7.73185751992124	7.98384072061236	7.73267926241039	7.75777271874487	7.9480757281778	7.72270211403839	8.0288373172504	8.2115546283242	8.26243496153212	8.13242889980147	8.31250877513791	8.00933780494591	8.05876234120934	8.39629819503005	8.50676120534408	8.17057739397627	8.3156564430821	8.43531232420197	8.04094468570578	7.96868430336681	8.24906368867069	8.06464284291471	7.88240161585239	8.10312067995125
CRAMP1	7.52238579554926	7.40781184525409	7.47677289596948	7.48011797667041	7.39284816793046	7.40823795418389	7.73827980836122	7.48286646609913	7.69674083251953	7.34630634479838	7.35549208187446	7.68104799257406	7.4613231883045	7.53986740972524	7.70399277179151	7.53367905621269	7.37583743225181	7.55788825243667	7.55804855927434	7.35636202945378	7.41070780976292	7.62692015323911	7.66421342184084	7.74208406518926	7.66793242275004	7.81586340285741	7.66920564929652	7.64083248552897	7.66142267597087	7.75113162888946	7.79299724472084	7.62665596958459	7.41904062386206	7.90532943055088	7.57533193922339	7.65571130631518	7.78777611268303	7.49786396608125	7.48687055844116	7.82026454286394
TEAD3	8.96316696914204	8.92714892233506	8.85574446144673	8.80225889433424	8.91031643598987	8.8102671813486	9.21513039772373	8.8417857140918	8.86609989564461	8.55034522806795	8.86590080468738	8.63459728546109	9.17832653394433	8.99310719068334	9.09210674476063	8.82969567651419	8.67378510457633	8.73918960761582	8.86665420439861	8.89502603538877	8.7324368309339	8.99538138412133	9.01513401144176	8.94764292335558	9.05578139225274	9.06200133951353	8.71357565183171	8.86226380561263	8.6476600471141	9.01565494854387	9.15696803944593	8.83748816266291	9.11747093227455	8.93280344382853	8.5720619691579	9.17520719107761	9.44711457973223	8.54547451246125	8.82474941568822	8.56370265602589
SELE	0.989624062518029	2.59305724280801	0.989624062518029	0.989624062518029	2.7461029839296	3.47824961419602	1.78823312532452	2.49246743592276	2.31586982433905	2.17898084211432	1.63872187554087	2.00445772919543	1.61797000057692	1.83778507762459	1.58684218813101	6.63934613122	1.84816101510656	2.12411576773537	1.55146625064904	2.00445772919543	0.825	2.17898084211432	2.33706974700292	1.6283459380589	2.35169380952095	4.22552664944264	1.52221812561298	1.92079257748036	1.4533459380589	2.37522146729461	1.59721812561298	1.55146625064904	1.10661656266226	5.24972034653342	2.93717611881663	1.39484968798678	1.55146625064904	2.49246743592276	2.26542177663911	2.04935421127593
DNAJC11	9.89447604901348	9.66165544722295	10.1560531105537	10.0868468096613	9.87807994780312	9.78635392115958	10.254673683405	9.63366511751201	10.1212692141323	10.1884033956923	9.80215535525457	10.1325727515773	10.0326831748868	9.90490750558959	9.76563430904934	9.77421616878303	9.73322730754014	10.0589037004867	10.0773012285825	9.90393090142546	10.1040168886877	9.59276589717151	10.0564279062646	10.0053333372341	9.60943276693436	10.0552701905372	9.90035460790537	9.97295114264781	9.81684918802056	9.86918250062793	9.9980371041351	9.79548257558539	10.2147471029185	10.0110381685576	9.87119628576757	9.79164939804202	9.92341371224013	9.90095377449298	9.87514537395644	10.0113595894227
FMO3	7.33808740529544	7.26545024671512	6.50290408782451	6.73089427915627	5.88744325433279	6.54941175279488	6.22572576122906	7.52417392723015	7.01686473704244	7.75284460929995	6.79191273218747	6.24230838730742	5.80766406492807	6.82614398831231	6.76052355445082	6.14580407923045	7.37583743225181	6.90399419893249	6.81057097107773	6.67824412753184	6.14641026788662	6.41741728671764	6.70574007324881	6.67306935661549	6.3941933065592	6.28434840344709	6.55146243363447	6.3575749445747	7.41881032023056	6.8035068791629	6.99898976290438	6.70489142159573	5.5839126951763	6.34569935892899	7.29472794374418	6.63311075997968	5.67986629589411	5.97791565568213	7.20795669760222	6.21935386061854
MYLIP	10.5990413408995	10.5431777807247	10.6347946970445	10.2667697137557	10.3807179695619	10.1641274188318	10.2768765078791	10.3629154642834	10.655710501814	10.5431777807247	10.1226763223796	10.3776018923369	10.0049536210076	10.396924680386	10.5293154930938	10.6141472553714	10.6269222341271	10.4079989206231	10.5279474352064	10.3501740135906	10.2147471029185	10.3828659431009	10.7474032643631	10.5546549181312	10.1164855883036	10.2198718901559	10.2120918741532	10.1325727515773	9.76815329622893	10.139099129527	10.4769383210534	10.414315835546	10.381793528618	10.3760144491271	10.7217796611327	10.0957903627873	10.9422706022011	10.2491739049086	10.8020270819059	10.6027285331323
E2F2	1.93541663999839	3.8639144198671	1.55146625064904	2.55314578931904	3.80251174251597	2.94653600668617	5.0282044625384	0.975	4.44033899549452	3.58756462751316	2.89535930034475	3.0001091415732	2.32902154463074	3.96994038311477	2.04130600890374	4.82750648159893	2.57990552251633	4.50185400660741	4.69477061810444	3.56371515917938	3.94823908478138	1.4783459380589	2.33706974700292	1.6283459380589	2.35169380952095	2.63224828256948	2.2734699790113	2.7340626665582	2.79657430148687	5.01638325272351	2.03325780653156	2.9611600692042	2.99316895210661	3.6995328852682	3.58756462751316	2.35169380952095	1.9722649197067	4.69063364069416	2.53999406902735	2.35169380952095
PSMB1	10.9332262094414	11.027758721186	11.0322645234673	10.9659965794432	11.1494071609153	10.8945422996256	10.7173129036606	11.0536726982555	10.7670306166	10.8917960252948	10.8822184670861	10.9074315886917	10.9113276953892	10.8894958218644	11.0212664449596	11.0692596371241	10.8996513611106	11.1477732834993	11.0837321579823	11.0085593307105	11.1775901169499	11.0956869008717	10.920291108965	11.0767699004119	10.9142539963516	11.0473521404703	10.9409859756316	10.9671660485824	10.9459377659555	10.8412489879972	10.8815501981303	10.8902188466237	11.0706695685993	10.7288254215821	11.064351814583	10.8818247396193	10.8617936554473	11.018169836544	11.0358685715893	10.9634196615706
SYN1	1.53684218813101	1.78823312532452	2.56776985183707	1.55146625064904	3.37765019225708	2.12411576773537	2.55972164946489	1.50759406309495	2.78545468042005	0.975	3.52443761178919	2.85178274867558	2.79657430148687	3.26176027318817	2.35169380952095	2.2734699790113	1.2047368752524	2.44948456373915	0.989624062518029	2.00445772919543	2.57990552251633	3.04507431708952	2.57990552251633	3.2545226077583	1.64909781302284	2.63224828256948	3.82783220278457	1.92079257748036	1.4533459380589	1.80898500028846	0.989624062518029	1.55146625064904	2.76527080736861	2.79101449095346	1.67409781302284	3.21643627593948	2.96597619615276	2.72026261598952	2.53999406902735	2.90442355232937
JARID2	9.98533695931248	9.54627507307502	9.68627716379247	9.51835101113376	9.62073011707177	9.68529207107736	9.8201939280737	9.55250348738967	9.68995622253228	9.69670581953138	9.76541740161078	9.79895658740936	9.36837500043549	9.36285245610221	9.637401943198	9.68134389138172	9.41069902631918	9.78059570163291	9.45458758728294	9.32110279405483	9.32375443039596	9.75173936810275	9.56069020969227	9.79027578437356	9.78111122417396	9.4489815627722	9.91279392045587	9.5671105944634	9.39812280083045	9.54877338222994	9.95272890191067	9.78686296699053	9.40560109082203	9.86360872268534	10.0049536210076	9.62852458185325	9.92100636141189	9.49243168429989	9.80512836451115	9.6892005762229
CDKL5	8.40518117097501	8.71938736683681	8.4324267870805	8.48570237540877	8.40758157723967	8.53777539307718	8.39315344997097	8.52671274435133	8.5232809266638	8.66529806908136	8.57187929915419	8.47351005509881	8.44886435533451	8.51425180491772	8.63239431884516	8.27921575016044	8.71246082485827	8.38933083721192	8.6449517615434	8.52899028557134	8.40274460536674	8.57571405949912	8.61254681345467	8.33309649430435	8.40895242473686	8.51518760730557	8.69687815806081	8.63159953896598	8.62064692709809	8.70924011941537	8.41152725767136	8.6154690345663	8.48048330075766	8.33682003043059	8.28971878223962	8.29839033022004	8.35318415707622	8.3823427464838	8.65378287231285	8.29341138081502
CDK11A	4.51744508768761	4.41743194159563	4.49560208859732	4.9520266235961	4.81737528844508	4.62948025101499	5.18841638666328	4.85816401212768	5.19803224423097	3.58756462751316	5.22226296732254	4.94298428379763	5.11232291558131	4.61537255156094	5.4462958077567	4.77930187837177	4.678670296764	4.91108734375207	4.74760236306393	5.02032903834583	4.43041499492618	4.39547401530131	4.92096106137423	5.07291547738882	5.13109328542393	4.55986208874056	4.61183608103804	4.67699244186753	4.23259215523289	4.96960520250117	4.92214370424369	4.83927753927113	5.21171051879299	4.98074815153984	4.69063364069416	4.68664692152972	5.22278571951872	4.24583913792812	5.00461991350467	5.45681836314427
NADK	8.80650008159204	8.81759130189061	8.62957534577943	8.49231717154177	8.5586884602535	8.85631253241032	9.10930264540404	8.40969667683562	8.58887945875666	8.50029189958407	8.78390060562112	8.7552139269142	8.70122325503858	8.92101828599111	8.74401697903896	8.68910134648125	8.66799008305545	8.56428505290083	8.76402752137069	8.61870552815383	8.85890707845171	8.52037798672292	8.58269909061199	8.67332161511973	9.22654359986043	8.90203644978336	8.95140669367247	8.67362613994585	8.68715256952284	8.89899488204911	8.66675933051081	8.49474905045092	8.72903021602465	8.80802980816924	8.79016217058181	8.56104211181172	8.68216683471186	8.81157918009732	8.5526882972917	8.8904373257492
DLEC1	4.51744508768761	2.35169380952095	2.7597109968352	3.11901709169268	3.538582807346	3.8000233506772	3.56371515917938	2.9190476148474	4.22172657210652	3.79031213289694	3.09532877719003	2.68255894339776	3.46539720994598	4.12297013806717	3.23127409604161	3.75443243479555	3.46225893789389	3.99662497405416	3.55548246854806	3.56371515917938	3.41447134811901	3.44205772058819	2.77507874293808	3.55548246854806	4.90975985120417	2.87020276607275	3.61778658880124	3.87741620346908	3.12281716902881	3.49520141182384	3.70220576536611	3.78782374105817	3.20642282769989	3.6995328852682	3.28063246074226	4.00881451436888	3.67941586557422	4.38663309143594	2.53999406902735	4.11087558320251
CYTH3	9.48439759140735	9.19573237843775	9.61944760678975	9.47891862223382	9.63940237340067	9.16074476170278	9.59276589717151	9.27081030565713	9.28565274743618	9.39975688821167	9.41953466899419	9.36353432653503	9.40175162854711	9.50889525605929	9.36766869250683	9.58437126039259	9.24365386965432	9.64392499004917	9.27107144218861	9.47173448387266	9.38860338550559	8.83820888040342	9.23448248974945	9.24136827943961	9.39748676661466	9.456305428771	9.45610176003798	9.31794625761375	9.1905063576139	9.46838503933723	9.09659712659357	9.41275304942918	9.3897614670478	9.55456141143299	9.1446946847639	9.32299354419175	9.79093428118874	9.26500449808754	9.45171854912911	9.35790112425905
ADAM22	7.56919630323209	7.05816920560695	7.69956373343091	7.3201554639503	7.59872343666451	8.09763540883344	7.05898237203755	7.5903944236858	8.44886435533451	8.62427097180239	7.07361586636396	7.62016736705725	6.56543723510832	7.27678651520404	8.03772858867264	7.15481676453154	7.82097987713411	7.99804056939171	7.37312627658704	7.19689609128196	7.06790645152509	8.19385839964383	8.05244716227634	7.41127314796698	7.46228798013867	6.7180767778749	8.07933011732778	7.95125439989841	7.7465529916261	7.53986740972524	8.0870957088408	7.48509073231427	7.36672556338478	7.44207491171933	8.14479230411062	7.54137269902101	7.00083869755901	7.39023430506295	7.51702689862703	7.91008144718492
SYPL1	11.1352809666505	11.2864666232185	11.2302688677854	11.1653789599161	11.0640154182168	11.040312349465	10.8920752712385	11.3505728770927	11.0764252275856	11.0516117093287	11.2554633248135	11.1206742804194	11.0529722639927	11.2577322606977	11.1679127935968	11.1396108267868	10.9593220487691	11.315154633771	11.2886978029367	11.1851342017416	11.1273952905888	10.9085086955357	11.0771145732381	11.304921234778	11.0297127366867	11.0261372315727	11.1300911544254	11.2542477764593	11.0603580733054	11.1971849709923	11.1001181015413	11.2881790006647	10.803234847864	10.8797108096646	11.3105298878706	11.1998151738749	11.0241974511058	11.1241107988041	11.2052060896985	11.1320033423767
CYB561	6.76214488195393	6.5496088442431	6.57764737976453	6.63402972393162	6.71580914967774	7.31983273379137	6.92976327305366	6.66798638029659	6.81604619231006	7.16998951433415	6.79191273218747	6.95090801262494	6.64195308552148	6.85350075956855	6.48637358294596	6.91458825863388	6.81409049269325	6.97853046686138	6.401737173281	6.45476031695691	7.06790645152509	6.23184713373138	6.16919567608433	6.67306935661549	6.48334128943885	6.59679397191512	6.75036075529918	7.16051269400209	6.36817570628583	6.6724344775005	6.84562981638802	6.67306935661549	6.42032417511229	6.39917707111777	6.68920556856631	6.86896559291174	7.14787802205687	6.9004979847191	7.17769458502549	6.63934613122
SPAG9	12.6486540593086	12.4391007337968	12.6548944578572	12.5510331522152	12.5212949888315	12.5549778909893	12.4306742033283	12.7068213635069	12.3954047245434	12.4306742033283	12.6135939286153	12.6135939286153	12.7534540674829	12.4714152926339	12.7649755966279	12.5187983378216	12.6570195616796	12.5642702261221	12.6711528245962	12.5690904706048	12.5419045201175	12.9844757003251	12.4830093200123	12.7421643463201	12.6956892625052	12.6898157177649	12.5136587039764	12.6135939286153	12.7799276811083	12.5845051815928	12.5863900188784	12.66936127218	12.730399596344	12.4369004771012	12.6622504186635	12.5519411955697	12.6752615515232	12.5167522543454	12.5453759164654	12.70053791944
CELSR3	4.1758156571988	3.8639144198671	2.56776985183707	3.11901709169268	4.49110262194466	3.70220576536611	4.70385021857773	3.91602705569888	3.97340380635356	4.34833058785257	3.75908790501513	4.54163099557176	3.58298289024332	4.39043316877207	4.24310925679339	3.64006573427828	3.89087236623248	3.77970868532853	3.28063246074226	4.21837086231359	3.61489965836574	3.56660208961488	5.06990736938037	4.55231310254793	4.37257772713271	4.14034359497029	4.50185400660741	3.65201691669839	3.51887780125578	3.97118457903416	4.20737423654781	4.18640027970161	4.30806592321914	3.96307884921348	3.81190206725452	4.24310925679339	3.67941586557422	3.91602705569888	4.24310925679339	3.55815534864597
AASS	8.9574671199698	9.3372541197598	9.43259069112414	9.11297351621405	8.86060854435307	9.43148974147636	9.4113694787444	9.76271690093382	9.50608122478689	9.56897928762272	9.47154017108596	9.3670842059778	10.0292380773702	9.44434222247177	9.79895658740936	9.4235024421141	9.23519335254088	9.24891195329298	9.59490124634094	9.39361480148425	9.59681829811058	10.2494922115378	9.89249085610203	9.83930783008503	9.99575291012513	9.25443170984395	9.30221318776355	9.52273900081296	9.75510792676899	9.02366958042052	9.30994450181738	8.72216710328046	10.2859693006662	9.70660287746346	8.69261173842671	9.44128996453746	9.26461176656069	9.67619545710349	9.18807976617919	9.84993414232514
PLEKHG6	2.51016291713543	2.35169380952095	2.7597109968352	2.28004583915714	0.025	3.2545226077583	3.25072253042217	1.50759406309495	2.78545468042005	2.17898084211432	2.04935421127593	4.11707377103859	2.57990552251633	3.26176027318817	2.04130600890374	2.53341820888151	1.2047368752524	0.025	1.99640952682325	2.57990552251633	3.79280052473572	1.8689128900705	3.44519599264029	2.40299725010433	6.01383506178714	0.989624062518029	2.93717611881663	2.7340626665582	0.95	2.81251004950225	1.59721812561298	2.77989486988664	2.99316895210661	3.6028012789655	2.7106303620924	2.35169380952095	3.14372970072173	3.39221108157438	2.26542177663911	3.2545226077583
SS18L2	6.5160816199318	6.25750215155449	6.02922042348027	6.24110639942502	6.43373594559863	5.86629432932134	5.82353496521916	6.29308423269588	6.20121016348918	5.95282987471186	6.16639138628919	5.91907762285608	6.14553690859554	5.85690255029076	6.40899085097965	5.89161734441159	6.32782927367904	6.26882257712481	6.22693973042781	6.55749031051877	6.40960460371514	6.21225551344787	6.09866621255504	6.29913572962096	5.50348673239121	5.98440776737934	6.0558962487243	6.08385107495012	5.80766406492807	5.59983384126751	5.88687525242029	5.80827025358423	6.66831880086192	5.65011532794947	5.90715475630832	6.12123773689184	5.88744325433279	6.04059478181547	5.96285370930187	6.34020959898891
MPND	7.39890882585437	7.34390017612394	7.21821551973289	7.81031681325316	7.71561522608496	7.01984589580242	7.07633850175293	7.36133015970057	7.3216813889812	7.21459221055079	7.41730386408124	7.07685364321555	7.23117850584641	7.10592928386023	7.2233645998028	7.39073184594745	7.31370959527105	7.48509073231427	7.45250369051101	7.42484837879047	7.45487256624165	6.99873241570751	7.3102393493953	7.51916403268047	7.19667878013331	7.37971124547948	7.30888739301337	7.21390223616404	7.43958286593376	7.44965210819012	7.38520926401844	7.3800453662775	7.11647082925377	7.17456504164079	7.50827728346925	7.84428470046076	7.03312664974585	6.98417547209623	7.3781776889869	7.27541564157604
MGST1	7.00810616724036	6.48697551399873	7.00553647494543	6.58606495106668	6.57709915777692	7.30334073148756	7.26292351270339	6.70609436742089	6.04416880429536	5.95282987471186	6.95815327147859	8.38577820724248	7.5473925734353	7.70315830205636	6.65611033816094	7.46577333926509	7.10375485977333	6.32059235044881	6.61123554020838	5.82413303849608	7.76324545749497	6.08324488629395	7.73883921525838	6.28126693455009	9.82110820911877	6.90017061566933	6.81426142940447	6.72344568505379	7.16457964266754	7.84313345409218	6.74518550711032	7.3800453662775	6.78140638807585	7.52488074163285	7.29472794374418	7.75402163873018	7.29495127186343	7.78698380303808	7.16945209283896	7.83370363032565
CRY1	8.86439612356212	9.3273783242391	8.79203554498639	9.0540261399194	9.27976461054163	9.01602350966908	8.76942794407508	8.63437357413783	8.71954033990425	8.5219050577873	9.01619681171153	8.76468655203619	8.97990161764572	8.5471619952498	8.63239431884516	9.03521477760285	9.07549369172733	8.78325647315891	8.8039803717782	8.8985661427323	9.30702594385039	8.92861575108094	8.69815379759892	8.74520262366034	8.59506658510231	9.05513539706529	8.83625946828048	9.1842742382144	9.12792168328477	8.56230634305925	8.82704242315645	8.76676445580383	8.9943823821933	8.77728215211467	8.77029447869547	8.82166690957843	8.29570398754244	8.89476552291069	8.58287707487861	8.78668515045239
NFIX	12.3229529789109	12.1874693992261	12.2782787247326	12.3014167985008	12.205672023836	12.5336256259387	13.1272569207831	12.1796850768001	12.4245730334647	11.6790816971593	12.1914736409471	12.5187983378216	12.5742999358087	12.6570195616796	12.3967984730439	12.3505684103192	11.8608300331081	12.0680619980181	12.2188323227447	11.9972702191882	12.1624022470049	11.7292074694977	12.3915035381369	12.2287900575625	12.7841629454572	12.6667672968186	12.5742999358087	12.4513908161464	12.3250507702517	12.703994071342	12.961671379611	12.6308647463811	12.2383581056084	12.9462756676383	12.3894927625194	12.9964888020415	12.6548944578572	12.3052848231301	12.2977084859495	12.4658477653951
ST3GAL1	11.3240142869362	11.5872475610936	11.6855454964899	11.4170073030305	11.2322708917402	11.5566646995571	12.0139361269387	11.7700305669911	11.6733524446072	11.6727489766842	11.4917387476364	11.6143872086575	11.4657673180701	11.4705153616754	11.5799794513951	11.0764252275856	11.4638087948033	11.3536099045314	11.8218375823975	11.6170600206522	11.1749168299152	11.1019815035914	11.9579772256402	11.9465988626075	12.0250981432343	11.462514582686	11.5310564189361	11.2616783636897	11.2577322606977	11.2569086908767	11.4967176719746	11.2159751794382	11.4900838499536	11.5154393004896	11.0963334029517	11.5000201710125	11.7589679969162	11.5344793818654	11.5127853326232	11.5292788486881
MMP25	3.40547394949185	4.41743194159563	2.94653600668617	2.55314578931904	4.14137437197269	4.10456590416165	7.10503776732647	3.62798020892274	5.23195960513972	3.58756462751316	4.87536877781802	3.47167375405017	4.17776571999884	4.82362084580525	3.37765019225708	5.29944325403008	3.77184497121548	4.24878055853156	5.48366699732774	5.3055387979853	4.52052386417048	3.56660208961488	4.35000844274903	4.17199436999672	3.97242877495354	5.78409824030475	3.82783220278457	4.62287937405654	4.86532603125233	5.06553290028145	4.51436631120474	3.9985750368542	4.11087558320251	5.72333065163969	4.8604751683468	3.57840115297347	2.96597619615276	6.31183263369824	4.1747848801964	3.81080878173889
IL32	10.2976358704695	10.203543147654	10.1350364521753	9.16656813992965	9.02053094022607	11.5458283616242	10.1590378256597	10.6109791266411	8.80298947781214	7.89023491439092	9.9460612118432	9.82235225831654	9.61896738367864	9.87641290867862	10.9535704900654	10.5301225500826	8.69419745224742	10.1355711969444	10.6824050382769	10.7393643598312	9.36059226342211	9.05233028917332	9.06533916937417	9.95814121568764	10.1991291897386	9.32975865322041	10.2567903667642	9.30345640773199	9.348284850516	10.2102384689487	9.86393021542841	10.9733785403789	8.66846541478087	10.0714770174296	11.3828128416941	11.0493457351555	10.4174746793055	10.2714065049158	9.1842742382144	10.4625977588392
PKD1	12.2921307535111	12.3424242927592	12.3954047245434	12.2597268935819	12.2241497127847	12.4211181035792	12.7936678764619	12.2523564968465	12.2929509286365	11.730999335658	12.4641318896508	12.5469238167806	12.5408411323499	12.7584440813217	12.4492482213791	12.5549778909893	11.9478974578213	11.9997733437623	12.3851840552721	11.9465988626075	12.3579671415714	12.1204935000908	12.5348028003037	12.3340035399476	12.8247649351627	12.6332902651071	12.4245730334647	12.559893497996	12.7098424825666	12.6486540593086	12.9635314920433	12.4350587610519	12.4286974493005	12.9964888020415	12.0442002550534	12.9015249159183	12.6831527063597	12.5956203539531	12.3275063842973	12.409464878631
MAPK8IP2	3.54366375091819	2.79657430148687	2.7597109968352	2.7461029839296	3.37765019225708	2.94653600668617	2.55972164946489	2.49246743592276	0.989624062518029	2.9611600692042	3.40258701905635	3.0001091415732	2.79657430148687	3.26176027318817	0.989624062518029	1.93541663999839	3.77184497121548	2.93235999186807	3.79031213289694	2.57990552251633	2.93476805534235	2.66384329011567	2.08387475587445	2.68015087992348	2.35169380952095	3.51887780125578	3.2545226077583	2.7340626665582	3.26176027318817	2.96597619615276	3.41447134811901	2.9611600692042	3.66890883344171	3.6028012789655	2.42975698330161	0.225	3.89320010134226	3.39221108157438	3.40258701905635	2.04935421127593
MED24	10.4109730070405	10.2766102716133	10.4994419825991	10.5935463741726	10.3724472735598	10.5247545085902	10.7044440065768	10.3020538360067	10.4127743226037	10.1323987654598	10.3850756538166	10.4015792292842	10.5671883081343	10.4305792313139	10.490159051749	10.4433798506503	10.1210339024541	10.5466749486176	10.3078174812401	10.2940181635452	10.3787701467108	10.268742806964	10.4548633376352	10.3046952977628	10.3468105326378	10.4372583670556	10.5275816649137	10.4221938481091	10.3874834267974	10.5253557757879	10.6724719337093	10.4029260441109	10.5485967620347	10.8203005816555	10.3822973304023	10.5659885687676	10.3737841735866	10.2263724737977	10.3833904830896	10.5788197242433
RHOBTB2	8.87121825058613	9.47419520002198	9.64434524604655	9.54592093349863	9.27871626421317	9.41508411101945	9.7230263020803	9.34004104092035	9.69980575316022	9.10347606780625	9.44128996453746	9.5126476440481	9.56108344821726	9.43785924635853	9.31554304890945	9.16489089981582	9.43823822921851	8.83037821650325	9.40954937460782	9.2136164858826	9.49974307365124	9.13061525094872	9.87844506519773	9.17489553438191	9.45152571232211	9.60719557312351	9.33822667504802	8.98239149554823	9.39443094151677	9.3313947537383	9.90553753470688	9.13301457578856	9.24071891596254	9.51109071823095	8.88869693880039	9.6705280922311	9.63180099958049	9.39291724956816	9.42164265027795	9.07094089180331
HEATR5B	9.67728546384387	9.52758655275475	9.57527435179845	9.53783060242872	9.40021211206459	9.75510792676899	9.56920876197577	9.58902589982545	9.5126476440481	9.61054934752891	9.53728730756662	9.49787782779337	9.36534601300693	9.42040567452834	9.54728197214082	9.57179934322485	9.52376074611695	9.71294287145111	9.50589205863123	9.54447541565579	9.7739887223191	9.81999456020636	9.58256460299594	9.56361171790221	9.70608671354369	9.4934977286523	9.67539196791108	9.52940168272016	9.46551992515332	9.58794725544583	9.35653401721539	9.69885374090957	9.34498873473315	9.57197226956574	9.71813725440145	9.48717174387156	9.6540824623591	9.49787782779337	9.66951965103392	9.53876585393964
SEC62	10.6607027841373	10.8888716759143	10.956038078037	10.8023619731352	10.8166310455135	10.9484012826544	10.7232670591569	10.8327460635452	10.8568863340254	10.8347415531488	10.96112362984	10.8847266270149	10.7389199361617	10.8064012353059	11.0407443723304	10.8073389367432	10.9671660485824	10.7545900214904	10.8662477972664	11.0543654049782	10.7808517281154	10.8810245617647	10.8150676737206	11.0019823740743	10.886331448391	10.7899638983836	10.6617180432931	10.9021716662098	10.8267394101131	10.9063654099108	10.8375577904607	10.9185065365619	10.6473505102073	10.8070030580614	10.8917960252948	11.0098308051477	10.7559433568097	10.8973225547301	10.9127541918464	10.923072306564
RPS20	12.4782619250577	12.5187983378216	12.2961204144834	12.2610863512242	12.4592419202862	12.4613012095139	12.032887261612	12.6773059967056	12.3128084462106	12.5167522543454	12.5716787771544	12.2899250516979	12.3563667994691	12.5336256259387	12.4751953133013	12.6135939286153	12.4999762946481	12.5510331522152	12.4956195943562	12.6515008414027	12.4782619250577	12.6667672968186	12.4408755370605	12.4221304335707	12.6486540593086	12.2399762898157	12.5766320260699	12.4010707455662	12.438000605449	12.4450902112381	12.2255641001912	12.4534626411856	12.2271479646598	12.1779683738111	12.6112567120528	12.409464878631	12.2356004847227	12.4830093200123	12.5027066836573	12.3820793199053
CSDE1	15.5185830711718	15.5980134229246	15.6688875326494	15.8907944611563	15.7430234014244	15.8158309622633	15.3656303315126	15.8158309622633	14.9975719372944	15.5980134229246	15.707332304258	15.7757661737862	15.6688875326494	15.707332304258	15.7430234014244	15.6688875326494	15.6331630764589	15.5980134229246	15.8158309622633	15.8543582195343	15.707332304258	15.8543582195343	15.8158309622633	15.8907944611563	15.8158309622633	15.7430234014244	15.3994717286766	15.5498289218983	15.6331630764589	15.8158309622633	15.5980134229246	15.7757661737862	15.8543582195343	15.3656303315126	15.8907944611563	15.5498289218983	15.707332304258	15.480108839948	15.8158309622633	15.707332304258
UBE3C	12.0996212680707	12.1898402881219	12.1701346871722	12.3104761429856	12.2022298306863	12.1668352640775	12.1762716445506	12.1370747091375	12.1482107177878	12.2820807879535	12.2169955850547	12.1874693992261	12.1388852315236	12.1633045568809	12.0224477671383	11.9736639934249	12.1013913773037	12.1355621167657	12.3104761429856	12.2666887150901	12.1701346871722	12.0501196611634	12.0110850312194	12.1714921984869	11.9366908383265	12.0718598595301	11.8538777489152	12.1288714796883	12.0485331345469	12.093400206469	12.0224477671383	12.0304926761705	11.9629991112857	11.9200718445761	12.1051500872149	11.9983359329588	12.1337472029919	11.9956470988735	12.1564665304851	12.1914736409471
REV3L	11.5945636335203	11.680184587571	11.5198988855482	11.2488997277556	11.6154330773132	11.4393276981794	11.4923857871896	11.6188688823347	11.5063950848215	11.5445875933846	11.4647148422796	11.5687440084709	11.2860379317245	11.5643402823456	11.5691944589195	11.4667418035765	11.7580803807633	11.2222587190778	11.5872475610936	11.4761438767063	11.4705153616754	11.734074268825	11.6527536835984	11.5728261486591	11.6218364016677	11.4490973207141	11.7017322562597	11.6727489766842	12.0578625291355	11.6598582762972	11.4151151082308	11.7224454231526	11.4441938569179	11.809424604325	11.4404561533144	11.3774144868105	11.5591013812543	11.6627560490712	11.4917387476364	11.5560592744371
TENM1	7.44330955361727	7.39920273069021	7.77594276303163	7.83283411997762	7.26766574775596	7.82165134709474	7.58040964963111	7.61109474574382	7.71577454184333	7.88279961120536	7.66159401774689	7.91704944428981	7.70155999780015	7.79124009637507	7.41858001659907	7.90382355524525	8.09558282288224	7.99804056939171	7.51037027282731	7.50939859306355	7.59890837023002	8.06342896969418	7.84459750165026	7.46618177438213	7.6602881220735	7.47513944355936	7.86463789333186	7.73752471845548	8.00320695760462	7.90425409671139	7.61857720831224	7.97684502502478	7.65959695643849	7.76949451312883	7.79545911418935	7.58247137327476	7.21459221055079	7.90311148816139	8.24841012664022	8.13052244333894
PAX7	7.34413668435516	7.8828739770345	7.75818430036702	7.59380113302193	7.81883254000558	7.58426570266037	7.66142267597087	7.50883787939063	7.11385677480331	6.70829096764521	7.29285574210399	7.32409474388522	7.06790645152509	7.56227869749522	8.10972057530671	7.4872623109967	7.66888904212761	7.44146090321781	7.57024367495881	7.90928227150556	7.331205222297	7.77534659234817	7.47734832706395	7.71890575849499	7.45087792833624	7.76371259779691	6.90478046886735	7.36771096079287	6.98775753072209	6.97970065322541	8.5586884602535	6.82001544715174	7.94013057801027	6.91673272505383	7.42444899845189	7.94344529684787	7.75777271874487	7.11559940735389	7.78483834509319	7.8932431887507
IYD	2.2734699790113	0.95	1.9722649197067	1.95616851496233	1.10661656266226	2.6089929908234	3.04932244212558	3.37765019225708	0.025	1.49297000057692	1.63872187554087	3.0001091415732	0.989624062518029	2.14021217247974	3.06452275147008	0.989624062518029	2.57990552251633	2.69849469141314	0.989624062518029	0.989624062518029	2.93476805534235	2.4429087035933	2.33706974700292	0.025	0.025	2.63224828256948	2.7461029839296	1.52221812561298	0.95	2.81251004950225	2.03325780653156	2.57990552251633	1.71560156295072	2.95078413172223	0.025	0.225	2.77507874293808	2.92754386491951	1.92079257748036	1.6283459380589
FAM76A	9.08949497166297	8.94534398970722	9.25424004311529	8.93761814432446	9.07510307952321	9.14296552616984	9.23590266690643	9.28374689661203	9.09458401493507	8.56753550811809	8.98223735183841	9.15997848107177	8.92735995090473	8.98636977621162	9.38266053067829	8.68910134648125	9.15335713211167	9.27378887453581	9.12011521717245	9.21104794051432	9.04359575606285	9.39619960283972	9.0462671894364	9.30039451937441	9.63437652329589	8.84412139572012	9.03175867993946	9.31536516974873	9.26276998526238	9.21483747739433	9.19163190800007	9.25891632838977	9.13680831462834	8.81083405197049	9.5105034555015	9.34971830664455	9.03499458805682	9.27081030565713	9.10190157412519	9.24576063989217
TRAF3IP3	5.15155784823023	5.85166098387204	4.54916290542513	4.91516318697579	5.2758222971337	5.37526047289926	6.55113169726363	4.24310925679339	5.15834804775443	5.70938341549399	5.61917824734458	4.60108190938493	4.678670296764	5.67817657086014	5.18263791463126	5.86772140248736	5.16445060329092	5.07485774385993	5.55164439087752	5.02032903834583	5.23195960513972	5.02914133017386	4.82473069878922	4.55231310254793	5.36442113004175	4.799465531141	4.73000859422049	4.8962358077155	5.25154781191215	5.17295090627567	5.2842803545801	4.83927753927113	5.08267597737898	4.94235145788425	5.24705964930204	4.35000844274903	4.7608838367211	5.41582124448985	5.12432254687417	4.99308647820017
POMT2	8.44972936010936	8.26018293637013	8.71216866950621	8.31967614024933	8.61326478371493	8.5442037089662	8.12401628613138	8.27808292342661	8.17659695604319	8.35318415707622	8.50400033864176	8.46377671634739	8.74956575629549	8.49923010406484	8.38362706634926	8.27394511004853	8.53634524297859	8.39452115029546	8.22265730167297	8.36752504181706	8.531605154756	8.10325202567398	8.1038494363216	8.39595087511806	8.47755444672804	8.76749947869435	8.19218824249571	8.30524443238376	8.37756187043199	8.23973921710507	8.64507870950613	8.46326616031862	8.52537930192762	8.47160162810566	8.1752885051333	8.47813007534563	8.70836132657704	8.23490046071019	8.49231717154177	8.55339755543166
VTA1	10.2550281910044	10.2198718901559	10.3295996131328	10.3587770044421	10.489623531423	10.2352394213565	9.8239158717385	10.4848627670785	10.2158010187154	10.3286888128234	10.2796740183068	10.2507735152427	10.3272662362225	10.0319155073126	10.3332869119938	10.2026218735231	10.2847116930382	10.3526490953195	10.2976358704695	10.4974942174199	10.278376573908	10.4431706393457	10.248391943578	10.3691905218935	10.0678550653479	10.2390352375749	9.9986677994442	10.2200727684697	10.2192872411933	10.1337623616404	10.3746598492345	10.2303122714464	10.3613544573098	10.0338505169585	10.4121264224025	10.381793528618	10.1861265415674	10.1547035472411	10.3255561694196	10.3138498159867
MLXIPL	8.9205767288478	8.61773111698794	8.70924011941537	8.23036185324868	8.27735814405098	8.75368453924097	9.78137322773403	8.59103828145501	9.43078025791764	8.94601707616698	8.88869693880039	9.23484668208867	9.51703920004409	8.96006963669214	8.95666203095803	8.97962578828726	8.43443359170437	8.6435686764845	8.86665420439861	8.98915651296564	8.96231841299538	8.89189656773014	9.59068958035593	8.61364701301014	9.80149928102753	9.34805227820208	9.02191454664752	8.73978930052683	8.95982192651531	8.11170371787945	9.08414539629483	8.18428375873105	9.36956823981077	9.86360872268534	7.96803297855445	9.13076690568812	9.69030772790291	8.8203755598246	8.52609718377369	8.74880754101281
BAZ1B	11.388563979127	11.3277779285724	11.417444254338	11.2398827633644	11.3801459874606	11.4199586760636	11.3313551193539	11.484942493884	11.4151151082308	11.2901454230167	11.4831019102514	11.4972369437726	11.3781655728629	11.4486617145032	11.3719836313885	11.2864666232185	11.4620081038772	11.3240142869362	11.525912729268	11.3912655761374	11.3216476306111	11.3781655728629	11.3774144868105	11.5554538493171	11.4393276981794	11.3057867654541	11.3159628561408	11.4340840365804	11.3921673188511	11.3261743561284	11.4226546604918	11.4361128016225	11.2789317537206	11.4570680571194	11.3127890406166	11.4935056710675	11.4091162220228	11.4185642993349	11.308782274791	11.3743579605899
RANBP9	10.7507408499503	10.7686779176045	10.8614937496668	10.6153053930807	10.8029298555119	10.4450449728396	10.3986365935807	10.7315983588359	10.5758527317094	10.5907657954453	10.7059352992486	10.7666964269181	10.5898729713734	10.7596099831498	10.7468483327313	10.782359357851	10.6515749547326	10.7888966938423	10.6645333421008	10.5831363599656	10.5879357914549	10.6936133770051	10.6658817791759	10.8135363121909	10.7095891845793	10.696011578633	10.516454104786	10.6197537393393	10.6214337059814	10.6664251485829	10.7536465469124	10.7416551118781	10.6729502458654	10.5069922924466	10.777038941049	10.7976274288448	10.7574726550404	10.6462980429016	10.7921480620721	10.7202198329013
ETV7	2.51016291713543	4.01727512473847	0.025	2.28004583915714	1.10661656266226	2.40299725010433	2.21350138671284	1.90004070251642	2.57990552251633	1.88966476503444	2.65550357431555	2.85178274867558	0.989624062518029	3.12281716902881	0.989624062518029	2.53341820888151	1.84816101510656	3.10382502726215	0	0.989624062518029	3.20986041579364	1.4783459380589	0	2.04935421127593	3.09532877719003	2.63224828256948	0	1.92079257748036	2.79657430148687	1.80898500028846	0.989624062518029	3.13568149834955	1.10661656266226	2.79101449095346	1.67409781302284	3.57840115297347	2.96597619615276	0.975	1.52221812561298	2.04935421127593
SPRTN	8.33159072796589	8.21927198077667	8.35922268238197	8.20515236896483	8.13495511933249	8.03722891079077	7.96001786030585	8.62485810839841	8.09325473022593	7.99241492467758	8.20690509157795	8.32490691442113	8.06732220661038	7.96776189974321	8.26018293637013	8.12787086597596	8.31032320258524	8.2042120571869	8.48944156246835	8.35809055908365	8.09387268682468	8.48748887301077	7.95262146366355	8.31322169780432	8.17630623766745	8.18373974911726	8.41310877193304	8.18725500839647	8.18206501292126	8.19951350039763	8.30890564337771	8.34356140310189	7.96014582692366	8.02497557081006	8.27636367221881	8.11195081362791	8.05929096643144	8.25632216048272	8.25814561304371	8.39681006112537
METTL13	8.73219021923014	8.46240386455489	8.74786795755936	8.73710795325799	8.77916502026639	8.77292216903208	8.81535992142257	8.48345735642778	8.58439937669708	8.29324226729954	8.5003339852228	8.76468655203619	8.66459225193355	8.66232475771259	8.50772004822885	8.54303276851618	8.51536915576325	8.63618244236131	8.49819189294479	8.51452508027178	8.43091706817559	8.73022363437616	8.58604764868319	8.69590907523615	8.57606860313097	8.52156033479773	8.54890612108304	8.60177430279925	8.44092334614645	8.38430592358073	8.76409936968195	8.50503196680402	8.66846541478087	8.7677781504809	8.63731901772099	8.66555909965342	8.61948339588382	8.34603386739026	8.56296573964076	8.88111769174653
DYRK4	7.46728413616594	7.48339373522876	7.59571389765436	7.59380113302193	7.62978914776316	7.25950463177614	7.04091546963379	7.40781184525409	7.11385677480331	7.40191387863188	7.69605125128431	7.40690847373146	7.62400469318516	7.51364136621223	7.51659842066206	7.45523609701323	7.35466886412952	7.61449790687792	7.5528702518894	7.58033141225021	6.95310697350415	7.54069989773696	7.75113162888946	7.69365238916414	7.27531842469365	7.35394256973623	7.48152080055179	7.41798223467082	7.40571456352705	7.3216813889812	7.69295239637542	7.23573951386776	7.73752471845548	7.29097670377831	7.21342818574369	7.19371822388641	7.13780787146495	7.36174845986709	7.16945209283896	7.36632078405565
ZNF207	12.3250507702517	12.3539957461974	12.253455509487	12.1067512020271	12.1956430573421	12.2149811537769	12.093400206469	12.4201057735878	12.2523564968465	12.2096451752799	12.4154841808697	12.3579671415714	12.0979963726474	12.3989818301083	12.4130143645302	12.3539957461974	12.2899250516979	12.3967984730439	12.4154841808697	12.2222985305858	12.2125360255224	12.6124253203341	12.2597268935819	12.4201057735878	12.3733438500902	12.2149811537769	12.3229529789109	12.3424242927592	12.4318061301839	12.418310426245	12.3250507702517	12.5272910358606	12.1411678903725	12.3275063842973	12.4201057735878	12.2854430982323	12.2562550922603	12.4513908161464	12.3250507702517	12.2646471573164
UQCRC1	12.8757996707992	13.1447724054378	13.0423615879731	13.2363259731619	13.0686297451615	12.7871361451371	13.0945223133139	12.8454064278354	13.5836371358691	13.8773553342268	13.05802485522	12.8466924483717	12.8389101187113	12.8784022492414	12.8006566705803	12.7186943796886	12.9050876574052	12.9050876574052	12.9676453748762	13.2405248122544	13.1551606386758	12.7421643463201	13.0249781037694	12.8479784689079	12.5973133057104	12.7686181079342	12.9217850501752	12.8140587832295	12.98101380369	12.7186943796886	12.9085206784395	12.4306742033283	13.0069299459484	12.8500171423923	12.7392094500608	12.6258472825904	12.5167522543454	12.8733336272116	12.9676453748762	12.7909277895848
STARD3NL	8.0586453294413	8.25334317609099	8.27780385029343	8.00822026303756	8.03842571177685	8.1033780559802	7.62808630339439	8.12375393618467	7.87917873046304	8.26662748804418	8.1817321497337	8.06403864958876	7.90368913707557	8.10894912494475	8.18065751215082	7.85673334729399	8.03008688883499	8.11313223788056	7.92825184578785	8.2647360320352	8.21832258006692	8.07083989118451	8.06342896969418	7.9951074089596	7.88359895926736	8.16820221552271	8.07474361186621	7.91466966655196	8.00860906449583	7.92260764461395	7.85916806697038	7.9625743520756	7.68058314562983	7.61395146786848	8.18665364455734	7.90250941778568	8.01084499127507	7.81586340285741	8.30466736181993	8.08574827139009
CD9	8.50548738117826	8.6216214925765	9.15335713211167	9.29513564981646	9.17981559180576	9.3142780986057	8.79453175498316	8.38731278610358	8.43862713710873	9.18807976617919	8.88363846190544	8.86590080468738	8.92101828599111	9.07129956528726	8.67395175114281	8.75541951697727	8.48650913467954	8.83820888040342	8.84701303499207	9.25847984722387	9.5671105944634	8.57977899472648	8.5722446391616	8.9104235517211	8.42991596489492	9.27960068987796	8.86038818955461	8.79616715067379	8.8865356256999	8.93146299979747	8.457244490489	8.63282252774603	8.85514331435872	9.33294543796046	8.47120751231147	8.57471351343204	8.65879966789561	8.79716671517443	9.03340538998181	8.87161016864248
HHATL	11.2365760370747	11.021584677952	11.1961050524215	11.0540524185566	11.097169321608	10.9786983169067	11.1585764515431	11.0502575037517	11.1521344824234	10.9487372867471	11.0540524185566	10.9372321802822	11.2911247462212	11.3777900298367	11.072245152057	11.3323390170883	10.9777608975597	11.0841558532306	11.1142316030852	11.0569756037791	11.2235122345908	11.099870307648	11.1749168299152	11.1001181015413	11.4535211853228	11.3346141744155	11.3759517065981	10.9712576632223	10.7781093164244	10.8614937496668	10.9906452947018	10.6596996758803	11.1745088751955	11.3261743561284	10.956537931954	11.2519743521389	11.6610849717541	10.5552590198389	11.1509113789089	10.748307108406
NCAPD2	8.79346895405931	8.85022286995678	8.98024804473972	9.18993628792532	8.96882390860189	8.86952159889563	8.82052260800179	8.93840575040378	8.95140669367247	8.81329659131004	9.03852577050912	8.88596485198888	8.77891745129548	8.82214518830389	8.90849308590117	8.79716671517443	8.5783232281542	8.8237259223253	8.5915019445475	8.74807745700257	8.75500833685112	8.52899028557134	8.63316417818949	8.81919415839292	9.02053094022607	8.91190682992987	8.62537693467845	8.76283754393307	8.67881302760355	8.85977495518994	9.35653401721539	8.97503983747036	8.78750278772454	9.0478952390375	8.83931424042674	8.70288423755127	8.87046888438338	8.81622342461798	8.94683401691108	8.91914880262079
IFFO1	8.43887228109324	8.93436877716704	8.87708958883037	8.73710795325799	8.93718069046991	8.77891745129548	9.1446946847639	8.78618209802527	8.63316417818949	8.75396403742229	8.42568245591639	8.94632269763854	9.1700606551961	9.30022575800868	8.9333039407418	8.85631253241032	9.15036771791448	8.48748887301077	9.11844276932399	8.7884688195663	8.50288759888619	9.00457117821552	9.07510307952321	8.92320345823875	8.76353726837632	8.85878661042828	8.72994504248821	8.79936896086351	8.77069076492741	8.78878704788604	9.31794625761375	8.84221337792496	8.68261682967703	8.88849859085873	8.69261173842671	9.06067555469717	9.22504450621228	8.73203248670706	9.01909357018888	8.40855395993233
GIPR	1.93541663999839	1.78823312532452	0.025	1.55146625064904	1.78823312532452	2.12411576773537	1.78823312532452	1.90004070251642	1.57646625064904	0.975	2.40299725010433	1.6283459380589	0.025	2.14021217247974	1.58684218813101	1.93541663999839	0.025	1.71560156295072	1.55146625064904	1.57646625064904	1.58684218813101	0.95	1.42409781302284	0.025	4.30453805378658	0.989624062518029	1.52221812561298	0.975	1.4533459380589	1.46797000057692	1.59721812561298	1.9722649197067	2.76527080736861	2.95078413172223	2.07582655350227	1.93541663999839	1.9722649197067	0.975	1.52221812561298	2.64994376378214
PHF7	7.42444899845189	6.99463213362962	7.00553647494543	7.18567109029947	7.41555540365879	6.58999201109728	7.05898237203755	7.19725484384595	7.19823119534501	7.68612017701596	7.26593293737035	7.05364857042053	7.1885466912789	6.91590474118586	7.49339949303701	7.06790645152509	6.89485437521847	7.26641562802559	7.43729332263135	6.88454184110401	6.6850597800049	7.12887383514585	7.40781184525409	7.34171061812151	7.2212140461918	7.15812157238213	7.61331376085435	6.94886195137984	7.0387231337997	6.79056695675506	7.09076581797991	6.92553810695251	7.28926622893673	6.70285648713901	7.26024666880413	6.65300984417824	6.88604933604247	6.78710289444154	7.24386795449635	7.47734832706395
SEMA3G	8.21559474188008	9.18631677496387	8.70009800553623	8.93268971493789	8.2150607150545	9.08880258166459	9.2220528152491	8.57629729764284	9.13655680525796	8.98146031586932	9.1018399731264	8.92278560288864	9.06801526442418	8.70692755752859	8.56455298554725	8.80203542431455	8.67378510457633	8.42705457300332	8.28360030197566	8.76151133206504	9.00753650745034	8.99952672580303	8.73726915408962	8.79895315653942	9.58238850338722	8.66323900150343	8.64593067709163	8.57663151567267	8.32286311580679	8.78290800378253	9.02699057140065	8.53634524297859	9.15696803944593	9.01837605552881	7.93875224523866	8.31010449868919	8.96860294156111	8.46853520763979	8.76131645591741	8.59536287780353
NISCH	10.3113210180303	10.2607655364609	10.178672520185	10.0829537797836	10.021271779895	10.2276401980416	10.5377430618439	10.18819929985	10.3629154642834	10.1154251801103	10.4146133753435	10.3881942379286	10.5037180736185	10.5060776105819	10.2643692234955	10.2274454831016	10.2142772057427	10.0835173858022	10.2908431748828	10.1275346281075	10.2076752626594	10.1567663411644	10.4556665799605	10.2500892275032	10.4522545480276	10.3763196564079	10.2432029201844	10.3119403338218	10.3959430739952	10.5323382363465	10.6248686353282	10.3012085711208	10.4945371774026	10.6155574498208	10.0142103096185	10.2450670634762	10.5083021372304	10.237189316435	10.0801591201258	10.1375935069282
STAB1	10.171739235402	9.68413863991452	10.2247333676903	10.2697754026233	10.0999411725994	11.0618910907154	10.3848608936542	9.95517964959503	10.018440221031	10.9059902604384	9.95210512568107	10.4005991406891	10.6358073700655	10.7548854403908	9.47891862223382	10.4992172619749	10.032124815057	9.92263009176388	9.90134619261002	10.0174587313707	10.3036349857452	9.90841601340743	10.0392505171339	9.75173936810275	10.4689821072043	10.3966857740984	10.1867833095396	10.2597613483819	10.056170243874	10.118863751237	10.1259521597574	10.5405106231835	10.2965865714902	10.5984164299203	9.98613994154796	10.2306296955333	10.5804489060116	10.3966857740984	10.7559433568097	10.2537483092828
FUZ	8.50548738117826	8.21173742398571	8.14604377120164	8.2258413108353	8.67854104399801	8.04192228837766	8.26355637983578	8.26320777193907	8.31831134643241	8.07450015231508	8.18630656369892	7.98034754385238	8.31709220455718	8.28565387441483	8.5118495791238	8.3989043700417	8.21224013835598	8.50400033864176	8.31166482622739	8.54650142455113	8.60404381848342	7.84145439709233	8.12992114632315	8.49140163451302	8.14163064402431	8.22147644646519	8.30360104158517	8.30913764761686	8.08029350699622	7.9583147750147	8.34753518376939	8.35441849613821	8.61436224544653	8.40191985109969	8.46529099369018	8.18725500839647	7.92529840668901	7.96588814401757	8.38800132360572	8.40855395993233
SLC6A13	4.24310925679339	5.26347502406403	3.93429672374664	4.59674065689635	4.56857041919545	4.86838569595455	4.46267408360753	5.53794178953639	4.44033899549452	4.4517623396776	4.43041499492618	5.15629626943095	4.8876828226376	5.15058979716242	4.76967490986609	5.66666562263433	3.99662497405416	4.68997779794548	5.28323245969505	5.09987526446946	4.9480269961252	4.76840925803934	4.08810333001817	5.33183949058723	4.22896423753639	3.96526542024474	5.13010433377003	4.43838893269449	5.17295090627567	4.96960520250117	5.62919915313992	5.34510844012815	5.25679872306185	4.59674065689635	4.69063364069416	5.12141836344813	5.58184017674166	4.9183918366317	4.54916290542513	4.63211757923617
IDS	9.80416195697548	9.85751274496033	9.84733259721636	9.83173042110762	9.72830707786265	10.049388224184	9.821907811312	9.85138369001342	9.64004250378417	9.71166856338761	9.82695973626002	9.99046814965979	9.93193019653029	10.0644393232634	9.94676697865143	9.99074006261	9.81451322805767	9.75331306452898	9.7650235766291	9.76305540611129	9.70318215337967	9.72830707786265	9.7837880544416	9.77376931634341	9.87034749965279	10.0168770983195	10.0049536210076	9.93308310480126	10.0123577107425	10.2626527180205	10.003754228523	10.1242131628366	9.79377365148905	10.0957903627873	9.99165245997207	10.1781372624625	9.99135612179911	10.0575211764632	9.98287223081951	9.85739697504676
ZNF200	7.1904469592859	7.2233645998028	6.97686994089031	7.13651978326185	7.09366042947787	6.94973208450612	7.17257827997818	7.17904205064922	7.05416638324328	7.16998951433415	7.06790645152509	7.00083869755901	7.04279916978834	7.03835019478569	7.37907897492891	7.11156046577942	7.32367082129359	7.16125187023691	7.16736496501757	7.369204782898	6.81115614087113	7.30145817970008	7.00810616724036	7.56700116417525	7.24448327076859	7.1983375890932	7.4583575798787	7.19208605634311	7.19812480159682	7.18386625029577	7.2057371580717	6.98154312966361	6.9487171017014	6.91673272505383	7.32622777151725	7.29118115707441	7.33049005995915	7.23245964467439	7.26695158300988	7.36632078405565
CD4	6.6815510658564	6.67118456734062	6.57764737976453	6.97516063270354	6.74487247997688	7.22013889215114	6.73443092070855	6.52041609032004	6.43608451479608	7.09509302995911	6.7037950737819	6.66798638029659	6.89186159900233	7.07633850175293	6.47104829404395	7.40210936624336	6.71788794172003	6.54941175279488	6.37484474757847	6.58144307607643	6.76283889173037	6.2872841489884	6.20316912182363	5.95282987471186	7.46228798013867	6.7180767778749	6.93324634189885	6.86996986385145	6.14308476880134	6.01289919842588	6.19872657896434	6.43490681059644	6.80901323206226	5.88459197429324	6.73784781734463	6.82214583672742	6.68444425848602	6.68731240877194	6.97129440680173	5.97682876696455
LRRC23	6.49935237192755	6.53395442463445	6.53195015519838	6.6472595099976	6.43373594559863	6.35052792763783	6.48676702973439	6.82231516837539	6.53412699712851	6.17539357023149	6.55506532645225	6.97412851963989	6.68967275947801	6.37915632430934	6.40899085097965	6.37525695064818	7.2671689536499	6.20247913235655	6.64392222583385	6.87494581503641	7.10543842739507	6.31734820260002	6.82702940224259	6.67306935661549	6.0634659817512	6.49555719656677	6.36254347553471	6.17656534582178	6.70877487146356	6.46865165140322	6.84562981638802	5.89765136787578	6.49738752033701	6.59998434958192	6.68920556856631	6.9487171017014	6.39792062381275	6.25101449221996	6.75450349895983	6.23966552624443
BTK	5.06864171755362	5.26347502406403	4.81920939846312	5.27447657572169	4.7608838367211	5.65154602994487	5.13695257850603	4.85816401212768	4.88649890651142	5.81187732636006	5.01695579884368	4.94298428379763	5.0282044625384	5.11452519882193	5.18263791463126	4.93045061369887	5.39678586915743	4.42436431635035	4.57881886408546	4.93095863850509	3.79280052473572	5.40713016948965	5.3681829383097	4.9157745569818	5.71616483260799	5.03270183975102	5.2112959329938	5.40227642204203	4.66282045044212	4.61112878693346	4.64482610971413	4.34833058785257	4.94737115337653	4.37257772713271	5.36108711608142	5.06864171755362	4.99872423185938	5.41582124448985	5.68673304105572	4.11087558320251
HFE	6.58174744392508	6.32782927367904	6.50290408782451	6.77332177776672	6.94040375306109	6.57729203328404	5.9549071477738	6.79313652303372	6.02699349318484	6.6412713084853	6.4006223559536	6.44275054173361	6.56543723510832	6.44602484918482	6.43880885153089	6.9515876996986	6.83790771266677	6.22594978507902	6.42761742042779	6.73089427915627	5.52203803875723	6.5389332186189	6.56008532180699	6.65595003765647	6.48334128943885	6.32342512662554	6.57004982652663	6.78107184768441	6.49515633246442	6.71788794172003	6.53747258049068	6.30083794838075	6.91936033964356	6.28813562809874	6.41600467971478	6.91789482896556	6.20168641086336	6.27232471334439	6.83606094442055	6.49555719656677
SCMH1	10.0163206435868	9.86661557611434	9.94092286980113	9.74467717085107	9.97237655222865	9.70660287746346	9.90393090142546	9.78926247310743	9.81503965029505	9.51892386984762	9.88458855220932	9.86568296651971	10.0858876749076	9.91938998402972	9.82460465831765	9.92212814774436	9.84059805263838	9.91379283751859	9.95355711654393	9.76957997428595	9.76193689345773	9.7853355917558	9.97221808673933	9.82633571769755	10.1599101481271	9.92341371224013	10.1638173187864	9.73965876709153	9.79196333168553	9.83849149248017	9.96863032005052	9.86351600116734	9.91938998402972	9.84797895413955	10.0582785369416	9.98957834115953	10.0603813827114	9.6587084095515	9.57197226956574	9.75510792676899
FYN	8.78664185226109	9.00963944831727	8.80802980816924	8.81509260466588	8.61742412890456	9.34805227820208	9.24054393703493	8.61693339524268	8.9165915255953	9.42301709937241	8.99744076522976	9.11018027664706	8.85977495518994	9.31757095252562	8.6759878580227	8.82969567651419	9.12255704982	8.43915863224008	8.5783232281542	8.6819864481626	9.04359575606285	8.71087010582481	8.74639210683901	8.48345735642778	9.02391785564626	8.91749765136949	8.58353097403391	8.96415334346435	8.86590080468738	8.95620977679969	8.7328491877041	9.03852577050912	8.49738584197457	9.02136351810152	8.7155718637635	8.72712415515751	9.06220190660059	8.91419930511916	9.03149679921804	8.8417857140918
HIVEP2	12.1388852315236	11.9453680613656	11.9355640517238	11.9748994849044	11.8783810278726	12.0654140031405	11.9716560004595	11.9339280583827	11.623605387412	11.246056020021	12.0018649338086	12.0725204721755	11.9558174984425	12.0996212680707	12.1036982983232	12.0169111826016	11.8002888139014	12.0304926761705	11.9642955207063	11.8585684314686	11.8600258601947	11.7821931621011	11.8499438152561	12.0121425296437	12.1171210882097	12.1288714796883	12.1254362620616	12.1437776061363	11.928499257903	11.9863794352704	12.1828423887565	12.3690965377827	11.7398513162047	12.1453659283836	12.1241730459814	12.1124250299669	11.8887469642298	12.0100275327951	11.9108508276387	12.151583372025
FMO1	2.2734699790113	1.78823312532452	2.30782162196686	2.93717611881663	1.78823312532452	2.94653600668617	2.21350138671284	1.50759406309495	1.57646625064904	2.9611600692042	0.989624062518029	2.00445772919543	0.989624062518029	2.14021217247974	2.64438395324873	2.2734699790113	2.2734699790113	1.10661656266226	2.79657430148687	2.31586982433905	2.57990552251633	1.8689128900705	2.77507874293808	2.04935421127593	2.87298267133946	0.025	1.92079257748036	2.7340626665582	1.4533459380589	2.6089929908234	0.989624062518029	2.31586982433905	1.10661656266226	2.33706974700292	2.07582655350227	2.35169380952095	0.025	1.90004070251642	1.92079257748036	2.04935421127593
ELOA	10.5948066726507	10.5807303295334	10.6302493869394	10.6566788462251	10.6267137764905	10.6478396029631	10.7066296231195	10.7460663094352	10.6732537163265	10.5072291276454	10.4193874270505	10.5350968962174	10.514608721883	10.5790703797259	10.5008905090008	10.4202858053101	10.6566788462251	10.6269222341271	10.5916663400955	10.6582102311544	10.4076583614065	10.350340427021	10.5204340946822	10.6341023109631	10.6265053188538	10.4390732092008	10.6418592266472	10.4808830741692	10.6358073700655	10.5272365943533	10.5118789649187	10.3966857740984	10.3947302702474	10.4617083003641	10.6430225671225	10.5312727614654	10.6614453885729	10.5106600667275	10.5166658918937	10.8080187075066
LYPLA2	8.02415620860205	7.73766271622937	7.97024503655722	7.9701028237807	8.03842571177685	7.82165134709474	7.97541941829552	7.79997701603523	8.09325473022593	8.2257127282534	7.96036597722633	7.89288537931293	8.11920735256999	7.85521178814848	8.07364109367036	7.82693194588889	7.66142267597087	7.84051714773799	8.12959490430462	7.98289822317977	8.17419064331884	8.11805225472793	8.1038494363216	8.0433556348773	7.6602881220735	7.95564654562884	8.01770525723624	7.85916806697038	7.79237230593574	7.75801325658933	7.90382355524525	7.70293562373171	7.85720445545553	7.76949451312883	7.8129507422574	7.80247425382695	7.92529840668901	7.49786396608125	7.69705299686563	7.92862181196601
CLCN6	8.89370741556925	8.51555070422094	8.53980011415803	8.74002620251598	8.53322046301471	8.69590907523615	8.98720845394597	8.58779348100355	9.01602350966908	8.3021919736865	8.9736409099493	8.66306083011153	9.03835847455917	8.76079833895686	8.78390060562112	9.34540713188499	8.66314991580748	8.83037821650325	8.94499148162458	8.55886217429737	8.68312290960179	8.72508309992474	8.97883276261885	8.53444430971537	9.20840007486328	8.66323900150343	9.05578139225274	8.93436877716704	8.76079833895686	9.05999411295733	8.97913018181276	9.10793038246251	8.74481386451639	9.16414961339895	8.82969567651419	9.11699384295501	9.20932315769244	8.9574671199698	8.75500833685112	8.90832218320604
MRC2	9.81924337624153	9.78059570163291	10.3370103244307	10.4882548717538	10.2106622672987	10.999466999283	10.5738091203406	9.86872852586512	10.0151391420766	10.4669267451036	10.1410523490972	10.4932728524489	10.2120918741532	10.5499970123257	10.0827276286916	10.2880640969295	10.1284028834341	9.89249085610203	10.3558867966659	9.76774443205547	10.3828659431009	10.1185220813261	9.82172826615979	9.70644224112809	9.90194538219161	10.4894079320111	10.1440822067902	10.4269948982401	10.5100998226705	10.118863751237	10.7801956416167	10.2535630400094	10.0097370734595	10.2550281910044	10.209985881481	10.6360407706403	10.3345755489709	10.2667697137557	10.661069786438	10.4109730070405
SLC6A7	2.2734699790113	0	0.989624062518029	2.28004583915714	2.17898084211432	1.78823312532452	1.78823312532452	1.90004070251642	1.57646625064904	2.17898084211432	2.04935421127593	2.29466990167517	4.00285283476402	2.14021217247974	1.58684218813101	2.2734699790113	2.2734699790113	2.93235999186807	0	0.025	1.58684218813101	0.95	0.95	1.6283459380589	2.04935421127593	2.63224828256948	0.975	1.52221812561298	1.80898500028846	1.80898500028846	1.59721812561298	1.9722649197067	1.10661656266226	1.4533459380589	2.42975698330161	0.225	1.55146625064904	1.50759406309495	1.92079257748036	1.6283459380589
TSPAN9	8.49150352688981	8.56548577936545	9.03788881458835	8.80957238475242	8.76524093857716	8.76983220310266	9.32375443039596	8.83931424042674	8.68239183219444	9.26235631119447	8.5834442072614	8.37484899742516	8.51390001931072	8.58400855875175	8.18526138538367	8.85631253241032	8.74087156239878	8.68625495013314	8.52738776909926	8.71087010582481	8.72237342548595	8.71087010582481	8.71393726118971	8.59557317487198	8.47249934592649	8.71965394292907	8.43708799172828	8.30524443238376	8.45447803278375	8.6610946954686	8.57060065902425	8.45175443078521	8.36976309942926	8.8411453660053	8.63338179419572	8.66986408167185	9.16074476170278	8.21110051139204	8.74409581486494	8.61973969869929
BTBD7	10.3218446901705	10.2741435804622	10.3794957057185	10.2601373077484	10.3119403338218	10.293311068293	10.2940181635452	10.3258420125085	10.173769944441	10.1262556617339	10.1821181356659	10.2749900737113	10.1684203872516	10.3439460512553	10.3097991533766	10.289849313903	10.2507735152427	10.3766248636888	10.2592244004524	10.1291645482581	10.2847116930382	10.1940282741548	10.2935347724557	10.3439460512553	10.1929167857912	10.1347456061246	10.3063491965651	10.4018071586635	10.2254209496957	10.3477345402622	10.2173042082046	10.438822497467	10.1841053256342	10.2048210122085	10.4002113668173	10.3554188623417	10.3486961167811	10.3319659924705	10.3646536346819	10.4264168178028
APBA3	8.26132532794171	7.61909103539701	7.93497572093638	8.28272920693567	8.15120738288774	8.09174446054859	8.39315344997097	7.56381401941551	8.27970373245763	8.01316733409743	7.99325829059004	8.08805199011135	8.18567105160784	8.03772858867264	8.23574665649744	8.05896218435199	7.96996722295889	8.21051472556877	8.14932550247522	8.05559862694027	7.90039636224577	8.30306501352079	8.2313801426175	8.09908158355146	7.95564654562884	8.27238193096547	8.24391259889427	7.97150406914928	8.10794280730665	7.94416421844741	8.42244363122684	8.11288056304495	8.1817321497337	8.25826361933548	7.98672190353766	7.90250941778568	8.19570502580313	8.13975995452994	7.97248791552506	8.15147645494033
MKS1	7.79442354201877	7.39131480228096	7.42566144371473	7.43360267288078	7.7821834963128	7.22013889215114	7.65159947180401	7.66142267597087	7.70540888473388	7.21459221055079	7.32367082129359	7.28726745577035	7.59005234920038	7.41881032023056	7.88272524537622	7.40210936624336	7.45523609701323	7.80824532618196	7.57024367495881	7.3406902271967	7.55102331657544	7.56249274783281	7.46668198419093	7.57380691718229	7.70074255215348	7.88157854979682	8.05515171214898	7.81308893211376	7.48609769522238	7.48101116510721	7.96868430336681	7.70293562373171	7.60537250182203	7.76949451312883	7.78054376024104	7.69055323253017	7.31370959527105	7.62451169660887	7.52521510358472	7.3102393493953
ABHD5	8.33159072796589	8.85574446144673	8.63838459586225	8.80957238475242	8.8324366566227	8.46724751452429	8.43591992231254	8.70122325503858	8.33560446329087	8.42322644914196	8.4772629170578	8.49393221472331	8.5453379085338	8.40274460536674	8.53777539307718	8.44674330553801	8.67378510457633	8.6435686764845	8.67854104399801	8.65329381806655	8.76700381842668	8.80257596794389	8.72882469662747	8.75695852252522	8.61062756901848	8.59506658510231	8.55339755543166	8.62109557143929	8.6476600471141	8.5453379085338	8.47326914051742	8.31250877513791	8.60680558878205	8.47160162810566	8.41081074475195	8.42254239952269	8.29060215153359	8.81157918009732	8.48128536818493	8.64677515674451
ANOS1	10.4377920306393	10.2741435804622	10.4570246903967	10.7432498093788	10.7118370312058	10.3583929723851	10.5098093932598	10.6601429210863	10.2832520856252	10.2862230314123	10.4548633376352	9.99992793492563	10.1371341640507	10.4104859626296	10.6085797989391	10.4501117641494	10.3634295417299	10.4709905323468	10.2432029201844	10.7122165317019	10.3113210180303	10.7532325399686	10.1245602903943	10.4674509740487	10.4127743226037	10.2236735362367	10.3018982585151	10.2937584766185	10.3145947117278	10.5396267124362	10.3157183054312	10.9153191916761	10.1231830529966	9.95538527487417	10.6732537163265	10.5638302981273	10.5549194162672	10.3012085711208	10.5634255069212	10.7232670591569
AKAP8L	9.9006641010556	10.0391038319307	9.92898998231479	9.93286226644891	10.0307527856801	9.70191914117267	10.2236735362367	9.89737465538694	10.2456316538815	9.70191914117267	10.0455184565375	9.93264142809656	9.87621123745689	10.1912561025223	10.1867833095396	9.95910867415072	10.042169190995	9.93974846549417	9.97453422312612	9.91786827703672	9.89404974489645	10.0595262115513	9.97866503554126	9.97824631388949	10.0447915275905	10.0506065942137	9.88581595717888	9.80253049983294	10.028690629237	10.0189706431295	10.1030977571169	10.1760860086918	9.84916724486535	10.1530300887369	10.0418076444043	10.2239200163996	10.1631622273202	9.86351600116734	10.0775858679028	10.017998370194
MBTD1	9.7469829370377	9.38352922182454	9.49988679707234	9.55115504799678	9.46016376158919	9.21904008175817	9.24900975507303	9.65207140751018	9.70870481245245	9.70191914117267	9.48706476618611	9.35635355541028	9.22380958875182	9.53038820289981	9.57852877377544	9.47784718071611	9.49583851925801	9.98782072376719	9.66457623515816	9.43911107983139	9.47700983792273	9.54639418065538	9.49787782779337	9.59028982272324	9.5304973230522	9.38709834235376	9.65431822226478	9.59514225708538	9.52739070899878	9.49787782779337	9.36534601300693	9.92033172753007	9.41508411101945	9.5585918854165	9.80215535525457	9.38860338550559	9.25847984722387	9.63571632690647	9.59255780057596	9.58218938709499
UTP18	8.30687590815784	8.44748469409152	8.560096035725	8.12992114632315	8.59467079612828	8.35809055908365	8.42806225242959	8.54303276851618	8.2967944121351	8.23918785892854	8.42104993982312	8.35405694444647	8.0883261140738	8.26259088811068	8.37232060220582	8.36546762986736	8.71976754595389	8.6526790776401	8.48289394383808	8.60757575626209	8.37336752519252	8.7664465391796	8.24928045506037	8.46598326741612	8.19313958105437	8.56548577936545	8.4491603740219	8.44886435533451	8.40616877456636	8.27660179678326	8.23490046071019	8.28381963755129	8.29685033059235	8.03202987345357	8.70651903183449	8.72147152017584	8.40855395993233	8.40164793969854	8.39169344123438	8.51992914462015
RNF216	10.3331027867092	10.381793528618	10.2872953762762	10.3530962149559	10.4631714925354	10.2570667217208	10.4146133753435	10.2486237709288	10.34250982995	10.0886679553726	10.3918226469718	10.3791516779648	10.232987765219	10.3089253444668	10.4202858053101	10.414910915141	10.3419436563249	10.267025010697	10.3508570057061	10.2923474557509	10.3078174812401	10.3712333481235	10.37711905941	10.3737841735866	10.2174763936917	10.387021399363	10.3872524130802	10.3953612823579	10.4543090629802	10.5758527317094	10.4505743942975	10.3773604758734	10.1747710583938	10.3623630889763	10.3607397777477	10.467708055493	10.5303539253608	10.2393716998724	10.3281617835882	10.4219808447156
TTC19	9.50267846601498	9.5329380551296	9.59698020825151	9.5590407775392	9.45265692916099	9.52721897633286	9.52721897633286	9.62934726717788	9.78551448647883	9.68548588998567	9.64226452288084	9.49492032169863	9.4486567520296	9.46184180144121	9.50831515661155	9.50036873908575	9.74333442518651	9.68995622253228	9.66854164350373	9.71547099630143	9.59117380673261	9.36457089516346	9.67502094570646	9.6330492486104	9.32428879038337	9.44064766989548	9.51206675075296	9.4384922710497	9.67840880083795	9.55506127884304	9.57047331148191	9.52617148870681	9.62595458665207	9.46069084031254	9.51376112156441	9.44128996453746	9.37458774023301	9.5659803470498	9.50246535845112	9.50632061376498
PTBP1	9.58184462489616	9.40362476977675	9.18968771112686	9.32614384217473	9.17583646200645	9.48047578192483	9.61643497563167	9.19661344476111	9.52523908345319	9.30173134175641	9.23977294147527	9.46447588326106	9.30382537838229	9.5832891340801	9.40150861796709	9.44179931336241	9.3026205834103	9.51489137748727	9.10710537378882	9.27522784729393	9.34498873473315	9.30173134175641	9.26254082189347	9.08572630437484	9.6309779842502	9.58627861519286	9.35602218278898	9.31296647296627	9.38948441358689	9.53315098150672	9.40213825925021	9.42933958974203	9.21587591728629	9.83121280468929	9.65294888814025	9.29080182680537	9.62981341621622	9.49787782779337	9.46333613644665	9.37894929219579
SYT7	5.81668568994809	6.34634281164763	6.00394391582644	5.92357014537859	6.13786070845348	5.74083055092739	6.19872657896434	5.45825170373189	6.2854571831115	6.92277720537777	6.74152377696453	6.24230838730742	6.16254958968413	6.00029567727701	5.91907762285608	6.09673637073371	6.21344882360155	6.12373602582895	6.15185735463833	6.59466021638863	5.29588499519845	6.04059478181547	5.97295477532781	6.12323157878051	6.19415001498885	6.28434840344709	5.40344881414826	5.56259232759259	5.64427135564344	5.72672386204465	6.06297478726632	5.73519492605876	5.65492678687212	6.01508572586313	5.67817657086014	5.62433822751412	6.44923201532392	5.68984490409996	5.5759279256682	5.82353496521916
LARS2	9.18807976617919	9.08439139567865	8.9221364682919	9.23321483202272	9.16089685688637	9.23831652279348	9.26115242849451	9.04287592614733	9.56958257050174	9.40979481018122	9.05999411295733	9.03262832594544	9.21951360092566	9.23711416963762	8.93120705698265	9.04359575606285	9.12533992119417	9.13010247787964	9.35397548854254	9.04442060866	8.99624747715067	9.18896289972993	9.29210795152752	9.32270120265661	8.80164822070632	9.17057589898424	9.05927375471498	8.94240497622978	8.93068536097821	8.8653945837723	9.21239794697491	8.74729883179332	9.19573237843775	9.2583916648493	9.19253226482612	9.11097020536813	8.8904373257492	9.21824141150285	9.04199331565072	9.16607477813515
PIK3C2A	10.4731374391439	10.5760177820628	10.4728111083555	10.4063498200942	10.2788889778008	10.5111505904515	10.3448603075525	10.5476306678624	10.7419226058387	10.5638302981273	10.6968056320397	10.664913934383	10.5092689024768	10.6017081365778	10.6269222341271	10.5696960984156	10.7129738323254	10.6227101834594	10.5734751931319	10.5760177820628	10.4745169591605	10.7713192529391	10.489623531423	10.6153053930807	10.6908891105252	10.5043786730792	10.664913934383	10.5535657357828	10.8441263816332	10.7259072620779	10.4321384616498	10.7021484200633	10.4093904051732	10.5961843584098	10.5823073509651	10.4443595532842	10.3436652771242	10.7288254215821	10.6475950565852	10.6163903383768
PLAUR	4.62948025101499	5.36442113004175	4.9520266235961	5.20374744439599	4.98519197383159	5.29339396665287	5.74790858516808	4.1758156571988	5.02914133017386	5.40090854232432	5.29944325403008	4.49424089399676	5.22278571951872	4.73417153310547	4.59674065689635	6.32436943941795	4.60255425161128	5.0282044625384	4.51436631120474	5.02032903834583	4.52052386417048	4.26631359668243	4.73417153310547	4.40551507348945	5.00523128351068	5.78409824030475	4.36456978256018	5.50027084457684	5.01379097794705	4.33282132798915	4.03022763418096	4.41567220839835	4.61112878693346	4.73417153310547	4.9183918366317	4.52052386417048	4.50185400660741	5.1193846499511	5.73826307388412	5.18263791463126
ANLN	3.09532877719003	4.01727512473847	4.49560208859732	2.93717611881663	2.9611600692042	3.59677607647791	3.04932244212558	3.73038736159882	3.67540654542735	5.42517250950206	3.09532877719003	4.11707377103859	3.68764855620554	3.60912579749475	3.37765019225708	3.64006573427828	3.77184497121548	3.99662497405416	4.08419176147728	4.35723292806693	4.3258049965274	4.04372449946078	3.23127409604161	3.2545226077583	4.22896423753639	2.33706974700292	4.61183608103804	3.11901709169268	3.12281716902881	4.11883350423588	3.57840115297347	4.34833058785257	2.49246743592276	5.05496648823886	2.7106303620924	3.57840115297347	3.29202444783666	3.61778658880124	3.11901709169268	4.6927288262036
WIZ	8.5834442072614	8.53985127359095	8.50104631012271	8.59876295409496	8.46832722632521	8.61973969869929	9.13515540566827	8.52251168972926	8.71037982649973	8.16575834359391	8.65745386575795	8.77029447869547	8.81769428303649	9.02689398226206	8.72584885801285	8.68261682967703	8.422344862931	8.45308160014199	8.49231717154177	8.54037124579256	8.55918382236219	8.0957022888634	8.67935769158846	8.68074982420525	9.02616007943153	8.90915078818798	8.85255946591446	8.69007228393464	8.74142373882039	8.99459051738274	9.01274888884704	8.89612029915141	8.32591515399058	9.02136351810152	8.66591876464284	8.9957115399207	9.04427684896527	8.57060065902425	8.80746262899738	8.68956911415962
RABGAP1	11.0407443723304	10.9859263882622	11.1334080813726	10.9302387072853	11.0532929779543	11.0161065289236	10.9719495033395	11.0627952037863	10.95058234843	10.9791005155218	11.0850229829008	11.104858868396	11.0106046319519	11.1007556728662	11.0502575037517	11.079447800939	10.9727298177752	11.1145990178346	11.0197729315027	11.0108004123543	10.9171606052479	10.9837396397875	11.0148701280929	11.0225138617601	11.0342925146746	11.0872108654805	11.1705891076627	11.0850229829008	11.1076317927501	11.1547432544818	11.1907548839527	11.2090134624863	10.9890377781327	11.0447539884279	10.9827236044423	11.0477323308654	10.9490732908398	10.9840320303747	11.1055773733314	11.0366617648096
DCN	13.2405248122544	13.160246880294	13.3260553663811	13.5506593592907	13.0908698433645	13.9388905618235	13.1495858791587	13.2265970584183	12.9365156733252	13.7404356677636	13.5836371358691	13.5836371358691	13.5256566206867	13.7924156847778	13.2405248122544	13.4149341597162	13.6027312989399	13.2725234713318	13.2944855864967	12.9578510713019	13.8697406999758	13.4879672703867	13.2620981184843	12.9015249159183	13.3788768339392	13.2558410797239	13.6301853775887	13.7325116277226	13.8009504918972	13.6027312989399	13.2220013773431	13.6518157661917	12.8757996707992	13.6236061975783	13.2265970584183	13.4818239954421	13.2725234713318	13.6380956475333	13.8437278111444	13.5580281722798
QPCTL	4.32097986365929	4.67576970185551	4.81920939846312	4.49033511513636	4.41483328095012	4.57881886408546	4.96204497882869	4.52052386417048	4.88649890651142	4.5715882658401	4.72339705702677	3.67407010537839	5.0282044625384	4.50457639580852	5.14733441487141	4.77930187837177	4.28031417988475	3.77970868532853	4.80547330250781	4.29168007610792	4.87405709232067	4.86591735268706	4.29343980930521	4.40551507348945	5.04545418538826	4.62948025101499	5.4839919374344	4.43838893269449	4.71060279047584	4.04372449946078	4.76618744775172	3.67139722528048	5.62214484274273	4.94235145788425	4.69063364069416	4.81737528844508	4.70385021857773	3.72224847433902	4.44033899549452	4.36229581111609
PPP5C	9.67966945516377	9.46920279194202	9.73250156682333	9.79420226147249	9.56158756272311	9.59681829811058	9.91463830917565	9.51436316436128	9.9006641010556	9.86895551324652	9.66001163542303	9.65054371560887	9.74730786686892	9.6004039353307	9.66878299577641	9.51505160706164	9.60276832855588	9.75331306452898	9.57542510005732	9.61643497563167	9.89663520739872	9.43524362163985	9.52376074611695	9.74467717085107	9.47332023282292	9.82695973626002	9.61182590809647	9.55103392817097	9.71791613503137	9.45577603465182	9.8201939280737	9.50720852485173	9.93688318933133	9.81307169380918	9.49804451398857	9.6705280922311	9.8137131264181	9.37267511640193	9.61182590809647	9.51164996662634
CEP68	11.0909589073683	11.0782816115554	11.0841558532306	10.9758977092472	11.1303606319157	10.95422997533	10.9479923466356	11.0569756037791	10.999466999283	11.1814214689234	10.9840320303747	10.8721034086632	11.0093607616038	11.0141542581478	11.0932194637277	11.0371196036697	11.1112771875862	10.9583701854545	11.1158850988587	10.8575330941539	10.9208841292697	11.3137571211331	11.1961050524215	10.8453226415251	11.1418103369113	11.1709491728906	11.0451553857898	11.2317259470065	11.0085593307105	11.0001855877857	10.9981181368161	11.1528789276901	11.2835828642716	11.0532929779543	10.9499233175928	11.2423807405872	11.1649495262428	11.0650528281146	11.1926279534898	10.8767208122773
MAP4K3	11.5220098261218	11.6015891060847	11.139920851395	11.36374733726	11.3645098641288	11.2704457311944	11.0888168913785	11.3928793970353	11.3596768863136	11.2789317537206	11.4588278434696	11.4073073445041	11.3715876681628	11.217103918353	11.4579405804032	11.4657673180701	11.6134391489121	11.4447501709074	11.5735843162393	11.3387220307399	11.5822884838344	11.5638705729936	11.4967176719746	11.3828128416941	11.4549534191011	11.3781655728629	11.6779170404943	11.4904794634308	11.3627241520432	11.4705153616754	11.2956430809421	11.5935121357526	11.3591987550495	11.2881790006647	11.4507471193742	11.3917164474942	11.3202786149124	11.4685359024301	11.2740560706629	11.2561625584444
TYROBP	5.18752578892001	5.85166098387204	5.39678586915743	5.62505245631904	5.36195625153544	6.46489346122513	5.63832127099917	4.95086275604121	5.33372501596171	5.73224481159556	5.55355933551985	5.40562440058458	5.96672004943328	5.87641507058844	5.2539988766021	6.2066553934264	5.43588686138192	5.48211729274223	4.51436631120474	6.08385107495012	5.74021171289299	5.82535838629707	5.1719890525803	5.20663437483149	6.29700414533038	5.6928522599429	5.7549395566165	5.78022854619493	5.13010433377003	5.06553290028145	4.8185980284571	4.72468815463192	5.34857845490583	5.13010433377003	5.39926883378363	5.62433822751412	5.43971146457857	5.68984490409996	5.6264795446172	5.54982756287878
LDAF1	11.4742450454799	11.4361128016225	11.9234612318531	11.4671359273631	11.6139131787848	11.040312349465	11.3845196070139	11.2362022529106	10.6285354157414	10.9344855155382	10.5206325182046	10.9316276174503	10.9177518611069	11.1667317450331	11.349678873744	11.3021374814624	10.9475834106168	11.6200498362621	11.308782274791	11.3458127761957	11.1922560809908	11.2054971452449	11.1513524943684	11.6909307244739	11.2901454230167	11.5011131218082	11.3240142869362	11.2573204757872	10.4121264224025	11.0948342581668	11.2519743521389	11.4151151082308	11.9183443307909	11.2207584400881	11.1949240417222	11.2219089753879	10.4577420521313	10.9412763376402	10.8917960252948	11.4747362055166
BRCA1	8.1817321497337	7.93497572093638	8.04497273205528	8.09639568658797	8.18798448639997	8.09763540883344	8.0207122293272	7.91036669996156	7.83962815051656	7.89911323986481	7.95226505048595	7.53302888885484	8.05515171214898	8.03772858867264	7.98540165664238	7.96124863804478	8.07425669276394	7.9480757281778	7.99925395127431	8.2115546283242	7.81898668904573	7.96617814353963	7.5246165105901	8.26047676687594	8.05604554173156	8.18965593045271	8.06104981409006	8.29446004307468	7.93458053464455	7.94416421844741	8.40598877287453	8.20292506976045	8.13675206117119	8.19190166209355	8.00414075694425	8.18071016529191	7.95988989368804	7.92954123220416	7.87030374414901	8.32858585926707
ERCC1	9.55135415837317	9.66696701764712	9.51008701674967	9.57496091224209	9.47299439023761	9.66906979153362	9.34431081588854	9.38330302012379	9.67701436314593	9.75887320382041	9.37940587194817	9.48461928861669	9.61476413055647	9.54370775870838	9.67168978588839	9.4320040324718	9.59054164769341	9.60769397674778	9.39154734651604	9.66854164350373	9.54895359993572	9.41046147208619	9.56978665466448	9.38330302012379	9.4302689069289	9.38709834235376	9.70343308215062	9.52940168272016	9.57496091224209	9.4651715685487	9.608926804339	9.66605751017426	9.61717367435599	9.58446071915037	9.81034511011174	9.53350832871675	9.6015876745012	9.55988905639129	9.77879182889754	9.44119002956046
CD22	3.6488786446463	3.47824961419602	3.54366375091819	1.95616851496233	4.03666233024828	4.35960686913176	4.37331389824587	4.24310925679339	4.7409298294878	3.12281716902881	3.85790301694812	3.98567882629367	3.16371174125978	4.19794535594525	2.04130600890374	3.64006573427828	3.09532877719003	3.10382502726215	2.97985657508594	3.68476162577004	1.58684218813101	3.67273366532944	2.33706974700292	3.2545226077583	3.77184497121548	2.87020276607275	2.93717611881663	3.96994038311477	4.03241420521222	4.61112878693346	3.91602705569888	3.41447134811901	3.37765019225708	3.79280052473572	3.28063246074226	3.57840115297347	3.67941586557422	3.09532877719003	4.08810333001817	3.92525196441248
SEMA3B	7.89176693962628	7.65080227318328	7.84604216284844	7.91785202966884	7.68905916275084	8.11034575322691	8.10165185319109	7.66142267597087	7.77723425622995	7.88279961120536	7.73209530843117	8.08805199011135	8.40191985109969	8.53485383577753	7.87121993994991	8.25862230677055	7.49882332968381	7.4330954989915	8.01296584012593	7.44915008014141	7.36610819149074	7.67414873512445	8.09098417804295	7.67230567086863	7.7106939043804	7.23880921768285	7.61331376085435	7.98149304687648	7.66667890540024	7.70074255215348	8.05283978062001	7.61764023975445	7.29936094409852	8.13701060065113	7.70695769107	7.98672190353766	7.84749976733743	7.66159401774689	7.72745019484723	7.88925764728216
MBTPS2	9.13061525094872	9.21349384104518	9.15844734771571	9.01909357018888	9.24249343481886	9.33694529366534	9.17266829737179	9.54293772586377	9.18510208765471	9.16842580091684	9.12355453123449	9.24891195329298	9.34989937468133	9.3918615222756	9.25029144436756	9.30921129808893	9.27662612150714	9.18775748574944	9.41715864788072	9.27757337942848	9.46902468924679	9.27837581878675	9.37134447928475	9.35777449843622	9.24239416459678	9.29242298218724	9.30221318776355	9.42903728042363	9.37134447928475	9.1787160215295	9.55456141143299	9.2294306664228	9.33835149464139	9.13010247787964	9.25404837638663	9.29835150498193	9.31819445810876	9.33056342426524	9.19773480632741	9.16065151334009
PRICKLE3	7.43349304526043	7.41512515736382	7.66142267597087	7.33277410844207	7.35920343222368	7.31170514025081	7.598538503099	7.51702689862703	7.44197156651954	7.48677488878437	7.42585693132621	7.22527865042924	7.56227869749522	7.29460568098427	7.71890575849499	7.28749570609251	7.23365093671841	7.23256860988816	7.67318271164987	7.41662774770657	6.89265281119222	6.97587903658796	7.24504909938949	7.2682539097149	7.45087792833624	7.58923558925059	7.50642422957204	7.37839835954133	7.12873564528949	7.48101116510721	7.50317297314573	7.46577333926509	7.28926622893673	7.36357109989308	7.49882332968381	7.67179900681559	7.7106939043804	7.45523609701323	7.36892148437536	6.98230217252568
LTF	5.6354844531577	5.82823746747931	5.26347502406403	5.53941774735854	5.51599672248339	5.39926883378363	5.88901702224411	6.03781434173326	5.98473867002135	6.34527466456002	5.85041641791319	5.89479181280873	5.96672004943328	5.45112409580938	5.89077990881369	5.29944325403008	6.02060804861619	6.20247913235655	6.08501991916761	5.87042316086478	5.52203803875723	5.89077990881369	5.77640724350121	5.86900036743839	5.91822034325594	5.33372501596171	6.115495991668	5.59531472752567	5.42339157890421	5.62505245631904	6.17635686155745	5.4209522942637	5.91996636335625	4.94235145788425	5.90715475630832	5.12141836344813	6.06555451451397	5.80163087788856	5.6264795446172	5.42339157890421
EXTL3	10.393143047086	10.5729055496231	10.569009662833	10.4942846896508	10.399202665361	10.3073878242609	10.6285354157414	10.2269375056007	10.386749469462	10.1503525028138	10.4865853093936	10.4815163474117	10.487294032905	10.6727110897873	10.3751661057662	10.5788197242433	10.3627009595997	10.1522353690396	10.3238885543567	10.4848627670785	10.2847116930382	10.0375847233141	10.3322447023268	10.2050604875771	10.5143698360575	10.3659029131448	10.2942778504718	10.1963051663957	10.1850268828388	10.3393628638102	10.5069922924466	10.2116129249559	10.1929167857912	10.3405784049867	10.3302283020463	10.4535619975767	10.7856724570994	10.1899066898872	10.5574002706379	10.3009596883466
ELOVL5	8.03130285854013	8.26724019060611	7.97024503655722	8.143619657586	7.65080227318328	8.43268690196034	8.0207122293272	8.37572338756462	8.52037798672292	8.79203554498639	8.55339755543166	8.83802166398261	8.06732220661038	8.61372723496753	8.23574665649744	8.64907015131936	8.65879966789561	8.24859988305188	8.23309013673211	8.33127166228617	8.47923390772755	8.14312832476425	8.57611340734783	8.16302087458429	10.4504010961789	8.29849480458915	7.9462648112294	8.04374173515684	8.2810581283492	8.83199435045848	8.20127657870771	8.13706775977351	7.92777652078393	8.17393912231831	8.14479230411062	8.25954982852263	8.26108036059158	8.68865331778359	8.22953652609208	8.80133071253239
ALOX5	4.97810328493928	5.96285370930187	5.51599672248339	5.78409824030475	6.24752152684632	6.655789737152	6.76376965683102	5.59160498811918	5.86900036743839	5.66461159360393	6.2456402215642	5.84460842476476	5.96672004943328	6.49456858909376	5.40525255879216	6.34344258672497	5.77153082665881	5.41140109085991	6.03954905932927	6.23331306340974	5.83094287245722	5.89077990881369	5.40050327385317	5.33183949058723	6.45430663328915	6.2456402215642	6.115495991668	6.14124249216567	5.88819724469562	5.41946220587816	5.62919915313992	6.01853009738123	5.91996636335625	6.01508572586313	6.06654827756669	5.92687743908473	5.88744325433279	6.37585581602438	6.58638842745936	5.34510844012815
KDM5D	11.4588278434696	11.2941062134571	11.3696234936244	11.2941062134571	11.219478555509	11.3436622718565	11.4062883226052	11.2302688677854	11.3264830637629	11.1409827994079	11.4083890904754	11.3793031925971	11.305354000116	11.3990232010734	11.3766409197797	11.3230359014626	11.273685797629	11.3615342349519	11.4218071009901	11.1613018205998	11.2634745812424	11.3563695222759	11.3392705067917	11.3033760900786	11.3235250941994	11.1801924580858	11.4208426610935	11.5073670234734	11.3601550175777	11.39605945421	11.4414147362761	11.4620081038772	11.2018278303899	11.5878382466593	11.3318470682211	11.0932194637277	11.1145990178346	11.5163428623468	10.9780285079257	11.3571988833678
CALCOCO1	11.9655773077095	11.8169574791587	11.6539992637067	11.5466073682127	11.6246738135095	11.6562726326005	11.6354429482551	11.6765194261451	11.8671813110757	11.2634745812424	11.641579727976	11.7398513162047	11.6765194261451	11.8441314779543	11.8482452652177	11.8157647386059	11.5845680815184	11.9932431673616	11.72703770026	11.4869947533759	11.7328368627369	11.6727489766842	11.617680704289	11.554652383822	11.9689487400821	11.7328368627369	11.7681543082379	11.7885929904274	11.9038284614018	12.0559516402791	11.5884289322249	12.0756846299778	11.8841788133616	12.0979963726474	11.7404771368869	11.6839609673716	11.8957897027032	11.8801356765025	11.7404771368869	11.900198958905
UBR7	8.57606860313097	8.75416937075197	8.8505337364726	9.00474321008964	8.76283754393307	8.68573946438253	8.47372290077665	8.8985661427323	8.97659724716648	9.1046430528398	8.9467311680106	8.69687815806081	9.1098120674344	8.63190207577627	8.87027200508684	8.35596028145803	8.80985342888458	8.73521830096722	8.90775645101029	8.87799762113368	8.81956682613073	8.9635431160827	8.93001153691294	9.15997848107177	8.52304143565589	8.87172397127792	8.58003140664665	8.71671409439546	8.84235696412939	8.59062051780248	8.69743349810803	8.55718939137265	8.91531815477092	8.71377831797568	8.68441622142442	8.74002620251598	8.91456611935515	8.84671675296222	9.02177872434774	8.79716671517443
MAP4K5	9.66605751017426	9.92683606513964	9.66303945002219	9.66648217129671	9.58672514957742	9.68654781913415	9.46920279194202	9.82713698997708	9.68207918436545	9.66892639365501	9.88919824574372	9.7469829370377	9.39812280083045	9.67609170920056	9.70952294649394	9.69642450710918	9.93029997247548	9.65076420089843	9.85350802561133	9.94789920442806	9.91070079731163	9.94168885831869	9.64226452288084	9.72281455044317	9.74919722273626	9.64434524604655	9.64154345222513	9.68493659208126	9.88038306626302	9.8220873564642	9.53387229278243	9.92943658428452	9.47834392507997	9.76835036860388	9.8220873564642	9.76271690093382	9.6632858322676	9.88010524350023	9.82221980739037	9.85279827485227
EHD3	6.84735510857131	6.32782927367904	6.81521649501778	6.68681783557476	5.76671321764047	6.73883417508008	6.30529384252125	5.97682876696455	6.74611732484146	6.75412582665008	6.58490573687993	6.65450617607879	6.03646255689292	6.71933082271436	6.33981967761264	6.41702310382118	6.25408955033837	6.74518550711032	6.15185735463833	6.54480564438184	6.655789737152	6.19196389616395	6.3709430077999	6.38059712770852	5.6256690076749	5.72261642283478	4.93684937918124	6.37562312004729	6.69513587871546	6.76501751630749	6.99898976290438	6.20073391611499	6.1294710901691	6.91673272505383	6.0943632890529	6.23184713373138	6.64003278528544	6.88545329415888	6.48145090049611	6.40270631836812
PSMC4	9.87681900102305	9.88612536356464	10.049388224184	9.95036735947455	10.0990711587589	10.0968549420687	9.94585943587953	10.0431175879141	9.85279827485227	9.94626298780687	9.96635702361858	9.913473794949	9.88629609839321	9.98697587863315	9.96635702361858	9.93432849130115	9.7845596452617	10.1423731340965	9.98717378323791	10.0518484280262	9.9980371041351	9.95159612009484	10.0076687768854	9.91090976444264	10.0074991489089	10.0829537797836	9.81562381810911	9.8572812051332	9.90766559503509	9.78036063632126	10.0464026448789	9.85526712775718	10.1334333824987	9.90035460790537	9.88959753899541	10.0603813827114	9.96511234117754	9.74198157525535	9.87443046241288	10.0825014775997
MAN2B2	7.24636451072048	7.16273746743156	6.8490079078922	7.74311142333377	7.39284816793046	8.16795334764948	7.74913517181418	7.64937453778598	7.42340675080417	7.69780523510931	7.68008127789495	7.99485187390087	7.9918407973564	7.97193657321253	7.80368499703411	7.87567024359421	7.71968635225551	7.55788825243667	7.47356695684179	7.369204782898	7.46965746447339	7.59380113302193	7.60795523364603	7.35077836649131	8.34083676574735	7.9967456588403	7.8272345049882	7.81308893211376	7.69029471491621	8.33744930042561	7.72509749049672	7.78777611268303	7.98540165664238	8.45625453625558	7.45273881363319	7.83549840960937	7.83740632420639	7.86400532996101	7.91422402373385	7.568827957888
SLC7A14	1.53684218813101	0	1.55146625064904	1.55146625064904	0.025	0.95	2.21350138671284	1.90004070251642	0.025	1.49297000057692	0.025	0	1.61797000057692	0	0.989624062518029	1.53684218813101	2.8373343678299	0.025	0	0.989624062518029	1.58684218813101	1.4783459380589	1.42409781302284	1.6283459380589	1.64909781302284	0.025	1.92079257748036	1.92079257748036	0.95	2.12411576773537	0.989624062518029	2.9611600692042	1.10661656266226	1.80898500028846	2.42975698330161	1.93541663999839	0.989624062518029	0.025	1.52221812561298	3.4089115375856
CLDN11	6.54230948922992	5.17295090627567	7.20934439670839	6.58606495106668	6.00804001990581	6.46489346122513	6.61123554020838	6.50398485367949	5.98473867002135	5.64198671959929	5.58430053137156	5.34431571863496	5.85839058315959	6.73347427858336	7.11420103844572	6.61172555661976	5.99815159202861	5.9643945266852	6.53643831013046	5.85041641791319	6.40960460371514	5.74722156675753	5.89077990881369	6.14474319757244	5.50348673239121	5.91940256296274	5.65523506255005	6.45221476145781	5.95255868632312	6.19977512608961	5.68923871544379	6.43490681059644	6.20073391611499	6.08638566237797	5.9549071477738	6.68811033336861	6.53784337438489	6.3941933065592	6.50622057019462	6.17757502999468
SLC25A39	8.85212052830101	9.0041358024497	8.82523732414182	9.18724917907875	9.01856999326156	9.04537551250486	9.94326811699429	8.74087156239878	9.61081044306009	9.28134896244121	9.04158811069864	8.98399214107526	8.97990161764572	9.08858491508001	8.880923425583	9.09282930157415	8.8573963191371	9.06502040887715	9.40766119472242	9.18631677496387	9.31915770650789	8.9569925863279	9.14955498043095	8.97147083970197	8.55839516298618	9.19896884421392	9.05927375471498	8.66306083011153	9.02572659138258	9.40194494389866	9.09295889124942	8.58400855875175	9.08723549704089	9.19573237843775	8.93701562606461	9.03889457653043	9.04427684896527	9.46569101107077	8.88427255297279	8.84730931702193
MVP	9.05245272424921	8.89917354102837	8.96634191751846	9.24634326665723	8.80864860426282	9.58446071915037	9.63366511751201	8.81292677352548	9.04262699878778	8.9569925863279	8.91556924321271	9.29449318354862	9.67220994246176	9.58063365698765	9.11036830941148	9.26254082189347	8.93940136874147	9.13991992973097	8.95461860728469	8.76151133206504	9.40390176625615	8.97823320369265	9.26845569188467	8.98399214107526	9.29651891852086	9.32487390190441	8.89694956301403	9.21402191215971	9.12594790871349	9.10865667196139	9.29341263758349	9.31332425913016	9.19976290398445	9.56145878174478	9.1018399731264	9.34971830664455	9.40624484715298	9.29993641240066	9.6587084095515	9.11980386569189
NUB1	10.2689581668063	10.2864767621584	10.3328130994462	10.1421644352124	10.1499333483514	10.0311591034532	9.98164201189963	10.1867833095396	10.2222782124114	10.0644393232634	10.2570667217208	10.1185220813261	10.1818099300652	10.203543147654	10.3396215072149	10.2239200163996	10.0440263063823	10.59450179073	10.1445782005292	10.1448186051691	10.1904111724075	10.2643692234955	10.1325727515773	10.3212293015226	10.2278681915471	10.1033671461297	10.1057881743939	10.1651386431881	10.2527459650554	10.2392034687236	10.1585749738511	10.3640268057844	10.2872953762762	10.1580359443281	10.4924127859742	10.2920695607658	10.0788679041897	10.2006609138157	10.1757679735348	10.1638173187864
PGM3	8.76700381842668	8.52386616852922	8.44024680116665	8.77188581270802	8.3653578176039	8.85631253241032	8.2921745904649	8.80362220065951	8.26422517478791	9.03934027846113	8.52420847541357	8.71938736683681	8.6735846354672	8.63618244236131	8.52609718377369	8.75169789685076	8.95558871239259	8.56428505290083	8.71583767283171	8.71491364996772	8.86406069771643	9.01102596834009	8.72381069981154	8.84412139572012	8.73644432634751	8.73624839540048	8.54890612108304	8.66799008305545	8.56705264879364	8.60027987825376	8.56259605269486	8.4772629170578	8.55375003858909	8.5998973204253	8.72340997218823	8.51404498465321	8.77284107965143	8.57547778186914	8.88827676914552	8.66986408167185
RWDD2A	6.35139184344108	6.57950856492449	6.48618862042186	7.0449318038961	6.57709915777692	5.96335119823782	6.25408955033837	6.85172594616103	6.16010797725673	7.03044994534734	6.72696036000772	6.08324488629395	6.81664741266592	6.203368391122	6.69495993890031	6.9280093702446	6.61630065644227	6.60748995049247	6.56336027819163	6.75199160890901	6.47516425088675	6.84673951786053	6.61774013173356	6.39878788488336	6.19415001498885	6.35776378072958	6.71059781312879	6.51529877699018	6.27772093192777	6.53840500273726	6.40233447657569	6.3966014603365	6.34100419929061	6.17707018790823	6.56505690407786	6.20247913235655	6.04256718746667	6.63813583070657	6.46708526356333	6.28813562809874
CLK1	11.4822038680206	11.4480233301859	11.3392705067917	11.121368239554	11.2271492187814	11.5631361612474	11.3057867654541	11.5385405445465	11.7958382987827	11.2704457311944	11.4507471193742	11.3483230973326	10.9673949000245	11.4178812056455	11.4958801704738	11.460133491263	11.3211523348813	11.8213613691064	11.5735843162393	11.5991457001448	11.7564073958065	11.6878105996423	11.3544291726245	11.4735372195666	11.5000201710125	11.3805474362133	11.5956984409232	11.3688677799212	11.6637211601998	11.7693855454789	11.4352615917511	11.9393155344528	11.0455567831517	11.7853393136576	11.8592971458317	11.4087526562491	11.3858230875593	11.7363037979913	11.5611804219679	11.6909307244739
POLR3B	8.49600881006057	8.33590283577117	8.53283817490959	8.51404498465321	8.6676821175643	8.50029189958407	8.7144138888613	8.43561612325725	8.54355533416516	8.67705620243984	8.51500927655456	8.44886435533451	8.47160162810566	8.50319160464197	8.21230512468941	8.32697038353363	8.34330452556475	8.12589809727575	8.65910122972966	8.63294656218326	8.43915863224008	8.47487102727736	8.55160117222001	8.45199622946841	8.03136977397131	8.46973022433143	8.54438438894375	8.44886435533451	8.58492913809077	8.1853826203752	8.50319160464197	8.27852452492903	8.57663151567267	8.53565022538261	8.43956595460584	8.48909164612003	8.2810581283492	8.24438275669488	8.39818769193806	8.27953624105131
ANGEL1	8.91643900543673	8.70997811962559	8.57950654316377	8.62642444534042	8.74439835789571	8.5831088944405	8.71880156157431	8.6377037831419	8.73982533188349	8.55034522806795	8.88869693880039	8.82166690957843	8.72381069981154	8.91256420289422	8.70757745351091	8.83889949315524	8.71683386890867	8.57389423570304	8.61729468599631	8.83655401931732	8.89338274063503	8.81366640909459	8.84356875873102	8.60743525214825	8.81919415839292	8.62971009822755	8.76353726837632	8.68671200202844	8.85993132959786	8.69419745224742	8.99952672580303	8.64859604121083	8.78029574991273	8.62642444534042	8.60244946820904	8.56548577936545	8.78216734253192	8.64117067740315	8.74807745700257	8.61525964130751
RNF14	10.1017503575872	10.0767561529083	10.3535914576512	10.4249064934662	10.2016001429221	10.248391943578	9.95929104361981	10.2917916657807	10.0962008036624	10.5098093932598	10.2092436524959	10.1304890129001	10.0464026448789	10.0437955680871	10.0580211955136	9.84344779481358	10.2963193530907	10.2862230314123	10.3530962149559	10.2370464739975	10.2637278546857	10.1953294700945	10.1014960124267	10.341242360315	9.9333300596818	10.1130634709953	9.94561146544008	10.0516737041894	10.1938291403753	10.0753938235389	10.1373638354895	9.88629609839321	10.1350364521753	9.79682964812357	10.0841457700639	9.98377106852064	9.83121280468929	10.0294154325492	10.2217529165575	10.2176485791789
DNASE1L1	11.4662545608233	11.1805322171741	11.4588278434696	11.3514913283285	11.430816959202	11.2818726196845	11.2340475243307	11.3358269787441	11.097169321608	10.8836969218532	11.3338436003044	11.1231650996966	11.2275027784754	11.2667638885169	11.3487443402114	11.2645149543108	11.0048346698106	11.4685359024301	11.1310844025495	11.0600783372765	11.2634745812424	11.2373665365624	11.064351814583	11.0815668595881	11.2937215822119	11.3227584085288	11.2406401072581	11.2765467756798	11.2222587190778	11.1328404280639	11.5030521671951	11.3194659077499	11.2124083444753	11.2911247462212	11.5497508633501	11.43040386932	11.217103918353	11.0635860953738	11.3664386212335	11.3291406685187
DDX11	6.38874995614812	8.68163520438698	5.98303807641907	6.37980393502046	8.18348316510913	6.47848171444454	8.12401628613138	5.82353496521916	6.17956498155651	6.03099063904329	5.93422334022273	8.81622342461798	6.34221518205899	8.81748832074473	5.94040144750899	6.06654827756669	6.41196572360156	5.67883926871675	8.07126804778337	7.67700699598443	5.58252223125078	6.94404768762166	7.78299819237522	5.86900036743839	6.08385107495012	6.30360224462447	6.26497580542089	7.96749082093197	6.84516031843717	6.06611370983968	5.91189231328235	5.94640483282433	8.78750278772454	8.47863521882438	6.14526973796064	6.44923201532392	6.5736779354235	5.41582124448985	6.06297478726632	6.00029567727701
HEBP1	7.57927749867568	7.44505408825608	7.4911810277696	7.29240564249816	7.42444899845189	7.31170514025081	7.43685794072406	7.18967200642018	7.55506511143048	7.06674263879101	7.20108711096287	7.30603437958019	7.49786396608125	7.46541074014511	7.31817359201655	7.26047861414383	7.2671689536499	6.94130082606571	7.21092164270051	7.32237667635348	7.12495335162852	7.04359204985603	7.5335886615973	7.07725487099375	7.3363025055956	7.50939859306355	7.62025263288045	7.44761342107423	7.3152343478679	7.52554946553659	7.62665596958459	7.16482750033879	7.41011320567793	7.42064498211761	7.49228908603613	7.69055323253017	7.31370959527105	7.44589858716845	7.32983426127952	7.36632078405565
GPRC5A	4.6893219551968	4.94124160490029	5.57737052737471	5.41946220587816	4.49110262194466	6.41702310382118	4.54916290542513	5.03793101287472	4.62948025101499	4.22552664944264	5.36269993512029	6.61721748553615	6.75860816422801	6.04164050430166	5.66151118317216	6.52811700517827	5.06762566794119	4.73417153310547	4.22896423753639	4.35723292806693	6.44111328253345	4.81737528844508	4.73417153310547	4.6893219551968	4.64819076072332	5.6928522599429	5.57960957848084	5.65492678687212	5.80766406492807	6.08555851819083	4.58411982053059	5.22134982042191	4.46982050174836	5.62505245631904	5.01800130323605	5.62433822751412	4.37257772713271	5.1547721950123	5.38820142159202	5.76515019052651
MAMLD1	7.13533083524009	6.92216384170368	6.48618862042186	6.08385107495012	6.60921674468927	6.60159821913151	7.02620289730529	6.82231516837539	7.6387594195618	6.65417066318474	6.67868768990972	6.73983852639558	6.66522874074767	6.69395731209936	7.07154814999582	6.72330854608103	6.32782927367904	6.76283889173037	6.62692569345895	6.45476031695691	6.44111328253345	6.99873241570751	6.87794251290314	7.14738378447059	7.49786396608125	6.6534703037805	7.29097670377831	6.74257261289392	6.70877487146356	7.09607366726816	6.58342886800472	6.86996986385145	7.07258315272855	6.82585765307662	6.35184355617462	6.65300984417824	7.05552157686013	6.77332177776672	6.49576096922088	6.92553810695251
CD6	3.09532877719003	4.17199436999672	3.65607444456322	4.59674065689635	3.19355849837914	3.2545226077583	5.25154781191215	3.23127409604161	3.28617879626864	3.79031213289694	4.43041499492618	3.57840115297347	2.03325780653156	3.39944874700426	3.7695172361057	3.52692600362796	3.77184497121548	3.10382502726215	4.37848268265424	2.31586982433905	3.94823908478138	4.04372449946078	3.67407010537839	2.40299725010433	3.54366375091819	3.62922440484212	2.93717611881663	2.7340626665582	2.36484552981264	3.12281716902881	3.41447134811901	3.27719487264851	1.71560156295072	3.6995328852682	4.39043316877207	2.70507055155899	3.67941586557422	4.00881451436888	3.40258701905635	2.04935421127593
TACC3	6.64508570537699	6.44481914271535	6.15967577950301	6.39383081731683	6.5372591615737	6.96042826186978	7.07633850175293	6.18768114243972	7.0905555119845	6.79158632836683	6.46989488895059	6.22770565192663	6.81664741266592	6.24951711821465	6.06502797412577	6.09673637073371	5.6256690076749	6.39839869864895	6.48145090049611	6.67824412753184	6.37980393502046	6.01665669315782	6.20316912182363	6.44923201532392	5.784648897963	6.81765081018322	6.00209622178536	6.15967577950301	5.96946603529154	6.01289919842588	6.63664454912709	6.3966014603365	6.78140638807585	6.58378775032915	5.82353496521916	6.2872841489884	6.16545811607713	6.2056972150819	6.32342512662554	6.10225468014069
UFL1	10.6306429833494	10.5686302108328	10.5535657357828	10.4505743942975	10.5162423176783	10.4260309891821	10.1470820436	10.5287876748584	10.5051220595793	10.56801662426	10.6916044364173	10.5855487086179	10.5385221233011	10.3620252183529	10.558301902092	10.4433798506503	10.7169711533516	10.6601429210863	10.6104986768961	10.6199911688579	10.6261383015925	10.7465899646643	10.5152117808261	10.572284144238	10.5312727614654	10.3966857740984	10.7090912337013	10.487620981838	10.6591832248966	10.5580226059236	10.5037180736185	10.7008765644253	10.6985462624035	10.4134338754025	10.6792588316072	10.5363777420336	10.4939049915543	10.5596960832183	10.4556665799605	10.48270716918
POLA2	7.39062967180438	7.24709269802281	7.26498512493563	7.0449318038961	7.00810616724036	7.33384355963413	7.35214860235557	7.26228849255148	7.10342595245398	7.06674263879101	7.37583743225181	7.34995931225106	7.20751109506524	7.24495240377974	7.60606607645767	6.52811700517827	7.21023316102136	7.45514747920341	7.18954273211741	7.45630116909183	7.17803645844792	7.48531686080434	7.23585401385883	7.70911013990052	7.01984589580242	7.5617261799808	7.54682367318799	7.31895051472148	7.28971594742816	7.33072001266337	7.57316574166286	7.42064498211761	7.32654988776592	7.23287850807856	7.40781184525409	7.35636202945378	7.04221577017265	6.95254724206387	7.08632038728518	7.27541564157604
ZC3H3	8.0117014874812	7.62937516167865	7.93046690700636	8.1146571351453	7.83370363032565	7.74760849382699	8.47813007534563	7.87216252092084	7.78527769933062	7.10503776732647	7.57289929297079	7.8411648773431	8.45359663670146	8.36158071164816	8.07014405642189	8.1984451301535	7.44505408825608	7.74536003404745	8.10769997489783	7.90928227150556	8.15120738288774	8.22235904401318	7.80122210593164	8.23167798165621	8.89294921973624	8.47923390772755	8.34076018946239	8.00933780494591	7.58825843128567	7.91049875545878	8.3039376500831	8.0117014874812	8.47172006058192	8.19757605096326	7.95711926993092	8.67658816971941	8.22333751334674	7.66159401774689	7.70266813671883	7.99143214795008
CAPN1	10.0593285251934	10.1362185033128	10.0457433579403	10.2108388082856	10.222970805687	9.99319183299131	10.7429702356473	10.1030977571169	10.2931170880107	9.83956131396154	9.96511234117754	10.1681363151148	10.1808341976423	10.2131801696808	10.1791436553841	10.0712806008429	9.85792145627543	10.0788679041897	10.1030977571169	9.86425170817147	10.0418076444043	9.76271690093382	9.99216139214629	10.0013620409316	10.1950342845811	10.1921304830821	10.1173525615551	10.1291645482581	10.1248635193466	10.1994236032277	10.3554188623417	10.1775793136185	10.2301517237232	10.3646536346819	10.1384619477839	10.4882548717538	10.2505659596616	10.0962008036624	10.2648865663275	10.4127743226037
ACP3	3.40547394949185	3.37765019225708	2.94653600668617	2.28004583915714	2.49246743592276	2.6089929908234	3.84985481457593	2.71544648904096	3.89087236623248	3.68764855620554	2.04935421127593	3.57840115297347	2.99798507905517	3.51887780125578	2.64438395324873	4.35195850554906	1.84816101510656	3.2545226077583	2.79657430148687	3.68476162577004	5.69350214015623	3.77433336305426	2.94097619615276	2.04935421127593	2.35169380952095	2.63224828256948	3.51573952920368	3.26176027318817	2.36484552981264	2.81251004950225	2.64994376378214	4.59674065689635	2.76527080736861	5.72333065163969	2.42975698330161	2.9611600692042	3.42313213942551	4.24583913792812	3.11901709169268	3.4089115375856
MDH1	12.7186943796886	13.1495858791587	13.0112273083229	13.4264259238034	13.0755846164055	13.0457652487293	12.8604032910515	13.0001951541188	13.6301853775887	14.4793382463534	13.3004562888711	13.054238229629	13.0855784104373	12.730399596344	12.8638528729711	12.730399596344	12.9844757003251	12.952593804371	13.3242310913105	13.4202421738959	13.4087082064306	12.8055075722189	13.3849783664853	13.2180100683403	12.4658477653951	13.0142319901622	12.7508747675604	12.8855294785681	12.9964888020415	12.5519411955697	12.8140587832295	12.2562550922603	13.3110809295058	12.7970548480455	12.3073467124424	12.438000605449	12.4503195187628	12.9260331942358	12.7970548480455	12.6308647463811
SLC30A9	10.6540853567183	10.886331448391	10.8434082827416	10.9220975520036	10.8302752201778	10.6524965749308	10.5788197242433	10.905287399027	10.8451083307074	11.2049150341521	10.8800661358895	10.6916044364173	10.6724719337093	10.6039804488076	10.7578301347119	10.6930837164269	10.7819917260962	10.7646252905556	10.8426309171891	10.9818031101768	10.860241466114	10.8706376909935	10.7759105307811	10.9316276174503	10.6049545592853	10.696011578633	10.8098427845521	10.7160601451411	10.9384218864754	10.6908891105252	10.7023978072716	10.7972745811037	10.7710732056222	10.6147636969568	10.8460222252115	10.645608488521	10.5083021372304	10.6418592266472	10.8446866307759	10.7801956416167
MTMR11	6.55146243363447	6.50352936820167	6.17956498155651	6.76132450653207	6.13786070845348	7.27541564157604	6.32868466656249	6.29308423269588	6.00831534873493	6.01451144314631	6.46989488895059	6.6456979019655	6.44923201532392	6.65017221978026	6.06502797412577	6.52811700517827	6.39002964173408	6.17614837729312	5.90468223089142	6.23331306340974	6.63257350283793	5.74722156675753	6.30204700230021	6.16545811607713	6.21456227610176	6.55047455707215	6.68376727013462	6.12098899242387	6.38102396554249	7.29097670377831	6.15397107704188	6.1294710901691	6.49738752033701	6.66422761017326	6.24415639220205	6.401737173281	6.80322266674344	6.08324488629395	6.53412699712851	6.42242048997877
COX15	10.3923177754603	10.4219808447156	10.3178430100757	10.7391421479965	10.3529394898265	10.2276401980416	10.359161036499	10.4063498200942	10.6302493869394	10.5293154930938	10.2891585166606	10.4610613573974	10.5196696891072	10.1144775694968	10.3066641688366	10.3109012816269	10.465228323856	10.3864775395611	10.1256486577809	10.6347946970445	10.5389181947859	10.438822497467	10.4429138098004	10.0203940580068	10.1066388621597	10.4070494449223	10.4253938519152	10.3505068404513	10.2660641217127	10.0049536210076	10.3322447023268	10.015513731373	10.6430225671225	10.2120918741532	10.2443190006255	10.1237499495694	10.34710850379	10.1643489289908	10.3143342611393	10.2509810708238
CCDC88C	7.79442354201877	7.70208679590021	7.17622546906727	7.53187328912397	7.11746231019145	7.38532092807806	8.43591992231254	7.26228849255148	8.06282624911733	7.61331376085435	7.8710762558452	7.7403826883419	7.26790221292275	7.6415179203934	7.34995931225106	7.68151283951828	7.68612017701596	7.59398066305966	7.10946504362999	7.4748468462131	7.36610819149074	7.23735341733814	7.38416700045796	7.51916403268047	7.41596850645798	7.52801635800057	7.15766266592071	7.55788825243667	7.61422756007771	7.78125851130784	7.56569015810046	7.52284307922569	7.26663040864364	7.58895230020468	7.63194010944149	7.87717304710168	7.69365238916414	7.5955453499264	7.71456153182942	7.44517157198111
YAF2	10.3659029131448	10.5272365943533	10.4228130853169	10.4418798845221	10.261017805807	10.3751661057662	10.0995296920919	10.6407092265561	10.2507735152427	10.4395833855639	10.5506719336358	10.3595209207579	10.3839120940595	10.1479404897764	10.5785690687607	10.274467290446	10.4674509740487	10.427942887467	10.487294032905	10.605255993576	10.4269948982401	10.8777615228181	10.5717723648854	10.5258955339807	10.2880640969295	10.5014657165553	10.5511294722679	10.1681363151148	10.3546944158575	10.1907279339819	10.300441006837	10.3319659924705	10.3947302702474	10.2288433666221	10.4134338754025	10.1979972795707	10.4806162142944	10.204334752847	10.4686876033245	10.4540114067951
ZMYND11	11.352845844813	11.4073073445041	11.3487443402114	11.2534453595845	11.3185261750763	11.2083607214801	11.0013110007754	11.3770277032951	11.1737423428085	11.2724474032034	11.3801459874606	11.3436622718565	11.1303606319157	11.2816157493035	11.3392705067917	11.2612596846484	11.2762162041523	11.3845196070139	11.2719656872003	11.1981107411229	11.2111595197095	11.385279864185	11.2350923435194	11.2297909505906	11.2960218120589	11.2488997277556	11.2804227423887	11.255812941629	11.3591987550495	11.3240142869362	11.2645149543108	11.3668615937408	11.1528789276901	11.1805322171741	11.3432311091538	11.3094451814404	11.2398827633644	11.2920209237459	11.3921673188511	11.4437310662149
WAS	4.1758156571988	5.20374744439599	4.09825622512079	4.59674065689635	3.92874356707716	4.6830388472075	5.98092396603034	4.52052386417048	5.07485774385993	4.4517623396776	4.35876794168353	4.54163099557176	4.7858394813653	4.69994518650716	4.53443356146343	5.52134434984984	3.99662497405416	4.62948025101499	5.08267597737898	5.02032903834583	4.3258049965274	4.66730506588449	4.95449767118062	4.47945916561777	4.90975985120417	5.44860177491257	4.55653973197813	4.22004871721005	4.23259215523289	4.8551347780451	4.20737423654781	4.72468815463192	4.00686445156885	4.64360336970211	4.46901887253062	4.87759692507985	4.50185400660741	5.51380275377474	4.54916290542513	4.50949091164461
BID	5.76197547113304	5.70026759337966	5.74404877617932	5.48366699732774	5.6256690076749	4.6830388472075	6.22572576122906	5.87184595429117	6.08385107495012	6.13709338752369	6.22770565192663	5.54949047478378	6.26190673826848	5.85690255029076	5.21935140801937	5.945113990277	5.86255042027916	5.51674040606825	6.34001463830077	5.93597540693861	5.78663362547398	6.25408955033837	6.02922042348027	5.9003514651494	5.93746479088221	6.46027827278659	5.40344881414826	5.43818669883134	5.4790242765127	5.81744503117418	6.06297478726632	5.70750986599674	6.30608230249425	5.47576770448786	5.67817657086014	5.74654644694875	6.10701696909777	5.97791565568213	6.17904601755234	5.34510844012815
MATR3	10.1575378167261	9.81451322805767	9.64681604552247	9.73104283716097	9.78686296699053	9.75690195793127	9.77568726339638	9.89737465538694	9.91379283751859	9.5353548496399	9.89118695399858	9.88373514817927	9.62784489117568	9.7888737216059	10.0695436349494	9.77998015372612	9.87443046241288	10.0236414780418	9.97647607660841	9.73772807513684	10.0304988641606	9.99717033524964	9.77836030772929	9.88682771122219	9.891771343688	9.9333300596818	9.89166241704775	9.83726195062025	9.99390022898806	10.0313114997068	9.84088092378318	10.1259521597574	9.79563618854949	10.0001653527272	9.91229573557823	9.87304756016791	9.80650494145386	9.98561370247793	9.93527502077389	9.88612536356464
NPC1L1	2.92754386491951	1.78823312532452	1.55146625064904	3.40547394949185	3.80251174251597	3.88474455378656	3.84985481457593	3.06452275147008	3.28617879626864	2.6089929908234	3.52443761178919	3.67407010537839	4.00285283476402	3.51887780125578	3.87025147512376	2.93717611881663	3.26600839822423	2.69849469141314	3.67407010537839	0.989624062518029	3.61489965836574	4.26631359668243	4.22552664944264	3.4089115375856	3.4089115375856	2.02288186904959	3.72771448150091	3.26176027318817	3.26176027318817	3.81080878173889	3.91602705569888	2.31586982433905	2.49246743592276	3.50916366905783	3.81190206725452	3.88854463112269	2.56776985183707	4.00881451436888	2.93717611881663	4.50949091164461
XYLT2	7.73250617967575	7.76371259779691	7.83948123635814	7.80122210593164	7.97911691931211	7.82165134709474	8.18231364413696	7.4954555785222	7.96803297855445	7.73891883431933	7.51735330875496	7.64937453778598	7.68234724556173	7.86850180344451	7.86463789333186	7.8818600735419	7.78905486280359	7.65370476182976	7.94732195445193	7.95383426262412	7.75088443652092	7.59380113302193	7.96311830080479	7.91078323911999	7.86400532996101	7.87417481691193	7.60472216741464	7.65492139059474	7.81914083808589	7.8297194098933	7.91323682068709	8.04558293731865	7.50846528908679	8.14958075619846	7.86274043585508	8.02402734923724	8.25725550350441	7.79356347839215	7.82996409732522	7.77551552650255
RGPD5	7.93484557745927	7.16273746743156	7.38583313208073	7.20415736778838	7.28860632669951	7.50381794471403	7.19667878013331	7.91323682068709	6.22001413543693	6.20247913235655	7.08591567567573	7.0449318038961	7.39420139483617	7.12955864409511	7.15687830103505	7.33175651150225	7.13816776818904	8.08105534277451	7.31839102581053	6.90478046886735	7.88735670557505	6.92277720537777	6.84375001046724	6.57746970652428	7.04404023178451	7.31370959527105	7.62025263288045	7.53326357791838	7.48609769522238	6.7550596343969	6.82890745101115	6.91189502976721	7.72952930938026	6.83853891819298	7.74712479502923	7.55547476828394	7.05552157686013	7.71561522608496	7.49760195887557	7.28260849092652
STMN4	0.989624062518029	2.79657430148687	0.989624062518029	0.025	1.10661656266226	0.95	1.17548875021635	2.49246743592276	0.025	1.49297000057692	1.63872187554087	1.16086468769832	1.61797000057692	1.46797000057692	2.64438395324873	1.53684218813101	1.2047368752524	1.10661656266226	2.32902154463074	0.989624062518029	0.825	1.4783459380589	1.42409781302284	2.04935421127593	0.025	2.33706974700292	1.52221812561298	1.52221812561298	2.59787336975658	1.46797000057692	2.3451179493751	2.31586982433905	2.99316895210661	0	0.025	1.39484968798678	1.55146625064904	0.975	0.975	0.989624062518029
NUDCD3	11.3008672020048	11.0141542581478	11.346918359935	11.307379702302	11.3540131850493	11.2550589332	11.4289268071142	11.3206570391516	11.1922560809908	11.072245152057	11.2500448757396	11.3756278454499	11.5462178649185	11.2789317537206	11.3781655728629	11.1363550275566	11.1112771875862	11.2496873106992	11.2481020097342	11.1791331989631	11.0313990833319	11.3734964414142	11.3313551193539	11.2924079036119	11.3823484084182	11.4977562155707	11.2181052663695	11.1775901169499	11.3078464560266	11.1138641883358	11.4813330920655	11.2018278303899	11.424067107315	11.2851225196782	11.4299907794381	11.3440321489017	11.3664386212335	11.1721078771606	11.2365760370747	11.2780157423121
CHDH	8.45785158638542	8.22924712998667	8.22147644646519	8.18017054321598	8.29297734643018	7.76708463026237	8.13261598167797	8.07552461620926	8.13675206117119	8.27636367221881	8.08862394371628	8.40717042925331	8.25424153005734	7.80368499703411	7.76655396884372	7.68151283951828	8.19630345147002	7.87030374414901	8.29545520905042	7.8812286612714	8.51574155943651	8.07807306623835	8.39925196805116	8.3929314912195	7.56099011308285	7.67335724481285	7.90454644918107	7.66186417449899	7.97150406914928	7.72374735671766	8.12986362254866	7.82195175362107	8.45093882378588	8.00913824057022	7.84051714773799	8.2290030155406	7.94639620436568	8.48518023508415	7.99888089144452	7.78110221047271
IL20RA	4.32097986365929	5.99365177436104	4.37051617312791	3.99662497405416	5.13208223707783	4.10456590416165	1.78823312532452	7.12495335162852	4.56857041919545	5.20374744439599	4.77450719241449	4.49424089399676	3.3306378799258	8.41111812407095	4.31851984277464	8.61870552815383	3.6191230288502	5.65224638934911	4.99963737876001	5.14022061641746	6.32032908025471	4.90975985120417	4.82473069878922	5.16445060329092	3.4089115375856	4.36713114497521	5.51636856427582	3.96994038311477	5.21171051879299	4.8551347780451	3.41447134811901	5.03588429225529	4.21837086231359	5.05496648823886	3.92070201856891	4.12297013806717	2.77507874293808	3.72224847433902	6.48145090049611	5.54982756287878
GLT8D1	8.45359663670146	8.30509028786993	8.52084182137308	8.45359663670146	8.43931031032925	8.61658794926867	8.2200199404877	8.40616877456636	8.45595704743056	8.5603248712388	8.45821297459285	8.32054837496032	8.38842586222379	8.5471619952498	8.50263388348788	8.25862230677055	8.2535634191579	8.33266821650037	8.41792993123025	8.41111812407095	8.38382311757785	8.42912435529313	8.13642364081914	8.60102430515531	8.3441977256837	8.41152725767136	8.58828221479686	8.4768076878043	8.52879632051591	8.29307315378405	8.34753518376939	8.46326616031862	8.33206200298176	8.2820152429616	8.33963868848583	8.45051806907659	8.29570398754244	8.44631060147556	8.52084182137308	8.57389423570304
ATP2C1	10.7383188302435	11.0516117093287	10.7598478691044	11.0782816115554	11.1402308760032	10.7243628992989	10.6165627126268	10.8412489879972	10.5907657954453	10.7278496830177	10.9067405593832	10.7106754361044	10.3497022299864	10.5237758248711	10.3352044706873	10.7249979476998	10.8843708371029	10.7865119187031	10.6075248162161	10.9366567401454	10.929653180656	10.7998301623011	10.7023978072716	10.8546369383543	10.3499381217885	10.5760177820628	10.4713438686726	10.5535657357828	10.6389432309865	10.8523459556721	10.6147636969568	10.6288410590957	10.4093904051732	10.6783953001973	10.7759105307811	10.6242574794774	10.7628412717502	10.7751100791654	10.7012061220039	10.8163067929806
IGF1	9.51953149414898	9.04018702148879	9.00913175621822	9.08519223619105	9.20840007486328	10.1841053256342	9.00804333973849	9.3151371649135	9.57417043467456	10.4160539702851	9.29316142636676	9.42933958974203	9.88629609839321	9.27378887453581	9.40458887515935	9.2792073250457	9.98894674146831	9.35561110415865	9.35056761903841	9.68741938968037	9.19253226482612	10.0999411725994	9.97746116112067	8.99980872941335	9.94373834498578	9.12889364569876	8.92622532012623	9.24402130023492	9.49406680110597	8.91841009147549	9.42199066146999	9.2700222781868	9.39217569803515	9.32959263616754	9.27107144218861	8.86747225699871	8.97402075955557	9.55229161621273	9.50246535845112	9.6308440084408
SLC38A5	2.2734699790113	2.35169380952095	2.7597109968352	1.55146625064904	2.17898084211432	2.40299725010433	3.25072253042217	0.975	3.67540654542735	3.58756462751316	2.40299725010433	3.37765019225708	1.61797000057692	3.51887780125578	0.989624062518029	2.73647073003248	3.09532877719003	2.69849469141314	3.9927248484541	3.68476162577004	3.20986041579364	2.17898084211432	1.42409781302284	1.6283459380589	3.66262036426681	2.87020276607275	1.92079257748036	3.4089115375856	1.4533459380589	4.19794535594525	0.989624062518029	2.57990552251633	0.025	2.33706974700292	2.7106303620924	2.35169380952095	2.56776985183707	3.24502241441798	2.7461029839296	2.35169380952095
RALBP1	10.3007108055723	10.3529394898265	10.4085559392697	10.4459233867573	10.3934459989505	10.2994493579812	10.1590378256597	10.3583929723851	10.1435879670695	10.2945839083487	10.313515784652	10.2859693006662	10.2931170880107	10.2426000561289	10.2395250203734	10.2274454831016	10.3017426810235	10.4067810876547	10.1368948724913	10.3143342611393	10.4219808447156	10.2125158094664	10.2970795478253	10.3196794465521	10.2773162229318	10.1157221119119	10.2464087766097	10.1704478041643	10.1628903475147	10.3393628638102	10.2257708271256	10.4093904051732	10.2450670634762	10.1947390990678	10.3656647205349	10.1833918767935	10.5006290361717	10.1448186051691	10.3233197274907	10.5919988962627
RUFY3	10.4440886038983	10.4240753576501	10.5774690263692	10.4438388329266	10.3173662571666	10.7593720971951	10.4829488221156	10.5668293175688	10.386749469462	10.4533242517389	10.4056367815259	10.4908769603597	10.3966857740984	10.8035398402162	10.5318500273415	10.4510102055201	10.7907600209261	10.2780485203076	10.3393628638102	10.2152660502061	10.2556811292188	10.798841821256	10.4308066577039	10.5447724108687	10.3325234121832	10.6045111167731	10.2681261879332	10.6486740712998	10.5123737084456	10.5162423176783	10.5344958102296	10.518407633223	10.2757597929448	10.3027243132988	10.6153053930807	10.7192096358196	10.5650822910533	10.6664251485829	10.569009662833	10.3387838220662
CNTN1	6.82231516837539	6.23001808656882	6.72696036000772	5.72333065163969	5.3183338060326	6.05733301063733	4.70385021857773	5.50945943857473	6.48107222646719	6.31548102741382	5.61917824734458	5.37391078300864	4.82886767619949	5.98046450279747	5.73043298380313	6.47516425088675	6.58033837155725	5.51674040606825	6.96014037476159	5.82413303849608	6.47516425088675	6.40233447657569	5.40050327385317	6.32059235044881	5.71616483260799	6.05733301063733	5.68923871544379	6.41041575514026	6.24415639220205	6.26543384687463	6.34414627845801	6.17614837729312	5.62214484274273	6.2675100507195	5.8572217389421	5.39926883378363	6.28980573989169	6.27232471334439	5.08267597737898	6.23966552624443
SLC11A1	4.73417153310547	5.43663054496677	5.03588429225529	4.64238062969008	5.6256690076749	5.39926883378363	7.35214860235557	4.44820901844208	5.85166098387204	4.70385021857773	4.77450719241449	4.64360336970211	5.11232291558131	5.47989341196671	5.40525255879216	6.2066553934264	5.3055387979853	5.07485774385993	6.13677975026165	6.08385107495012	5.64531573784302	4.72203586242621	5.5839126951763	4.86288055122828	5.36442113004175	6.35776378072958	5.72441672223704	5.04112101383191	5.88819724469562	6.19977512608961	4.58411982053059	5.34510844012815	4.94737115337653	5.34774531983894	5.20567252113612	4.87759692507985	4.81072569586619	6.56646966937136	5.12432254687417	5.48366699732774
WWTR1	9.48609387527862	9.51528998772588	9.55135415837317	9.4834120583974	9.33982713683069	9.78945012671345	9.33961323274103	9.46295689017644	9.48910690750265	9.76305540611129	9.50720852485173	9.43967851380705	9.54348253812486	9.52146329227903	9.13834834592734	9.33982713683069	9.58497581737816	9.39139054593235	9.15475968152283	9.26115242849451	9.30156867420732	9.51186897994042	9.53093101670439	9.45735749621323	9.24554947115217	9.17057589898424	9.59083751301845	9.53664585748686	9.49406680110597	10.0393972023371	9.39427700751094	9.27623280702489	9.53568393011187	9.85114766739521	9.22828061631076	9.39495792648539	9.34750311483455	9.60234184631791	9.66721852775878	9.46184180144121
AGPS	10.09109881108	10.2500892275032	10.3111111498286	10.2152660502061	10.2280961850526	10.213445314549	9.90746712766723	10.147740770229	9.91070079731163	10.3173662571666	10.2665144168144	10.1601858150789	10.1623013134748	10.200060195477	10.2106622672987	10.1931274909321	10.3693841313477	10.1547035472411	10.303341423042	10.2940181635452	10.1856577689888	10.3656647205349	10.1468568313345	10.2553546601116	10.1291645482581	10.093369779639	9.98154166311807	10.0920421207925	10.0589037004867	10.0854824135511	10.134330239377	10.1178737116227	10.0746939785142	9.90553753470688	10.2343911491619	10.1961164286492	10.3009596883466	10.1884033956923	10.2662892692635	10.237733603725
STEEP1	8.51799017584162	8.43772804267556	8.42523005868415	8.55126772567122	8.44372102348756	8.39730134175542	8.52958064627991	8.78878704788604	8.37054728366625	8.33682003043059	8.40717042925331	8.27921575016044	8.36482990761097	8.33036201741393	8.64584979444987	8.40763317580995	8.36055107653905	8.4440249026263	8.71880156157431	8.64960009594714	8.58570762899898	8.5044794164345	8.472354403484	8.68342316184625	8.42991596489492	8.37378106833745	8.59189793769686	8.61035497759999	8.39818769193806	8.3426564120891	8.41152725767136	8.56920115867032	8.58514837370277	8.41187846319021	8.48758317265884	8.28548591449245	8.33174773768139	8.41227913728845	8.45103278514086	8.30781317003527
ATP1A2	14.9684095860887	14.8729616070254	14.7958001026456	14.6131285767178	14.6561837590286	14.9350774766298	14.8729616070254	14.6294515632011	14.9350774766298	14.543974823235	14.8173704621749	15.1138394110052	14.9350774766298	14.9684095860887	15.0372767781972	14.9975719372944	14.9684095860887	14.7177694710688	14.9350774766298	14.6131285767178	14.6294515632011	14.5689834297416	14.7683769152986	14.8729616070254	15.3350156302223	14.6884291229805	15.1138394110052	14.8474783848031	14.9350774766298	14.9684095860887	14.9684095860887	15.0372767781972	14.543974823235	14.9684095860887	14.9684095860887	14.906161416972	14.906161416972	14.8474783848031	14.8474783848031	14.8474783848031
TTC27	8.77103405552952	8.42991596489492	8.48610864407687	8.50051691408302	8.49129974213623	8.45416431630383	8.61341578738384	8.51151642573596	8.53392673162048	8.45093882378588	8.76700381842668	8.59741580011506	8.51756888750379	8.64142947774116	8.60130371904801	8.50104631012271	8.60112394360626	8.57389423570304	8.66353636786154	8.60177430279925	8.71127477239337	8.75818963638665	8.58887945875666	8.57412691819355	8.4236274802131	8.61658794926867	8.39910639080345	8.64257748736916	8.29803786514466	8.50037607086153	8.43956595460584	8.84701303499207	8.75368453924097	8.39188372063125	8.80533614237363	8.2921745904649	8.43406392817875	8.44631060147556	8.42568245591639	8.52440586692247
ZNF582	5.11082094783203	5.30389399014076	5.39678586915743	5.45112409580938	5.85748122094418	5.7188558981912	5.71220538668646	5.82353496521916	5.26347502406403	5.64198671959929	5.61917824734458	5.78663362547398	5.75616952142898	5.11452519882193	5.69692174972684	5.3364781327262	5.35512033796293	5.7953656135102	5.30947251089501	5.09987526446946	5.09768466783676	5.80045012380839	5.40050327385317	5.07291547738882	5.65554333822798	5.96546344385088	5.81187732636006	5.04112101383191	5.74021171289299	5.52540279627784	5.7188558981912	5.8393709278706	5.34857845490583	5.38057923279795	5.43740862189906	5.5828531338928	5.07485774385993	5.08159925933168	5.6264795446172	5.64565282593802
VSIG2	4.24310925679339	5.22842626134697	3.54366375091819	4.64238062969008	4.56857041919545	4.86838569595455	5.35955758507881	4.24310925679339	5.89648252365829	5.52203803875723	4.49727994349378	4.24310925679339	4.09825622512079	3.8000233506772	4.46267408360753	4.82750648159893	5.16445060329092	3.99662497405416	3.9927248484541	4.79827777873565	3.61489965836574	4.04372449946078	3.84985481457593	4.86288055122828	4.37257772713271	4.62948025101499	4.03241420521222	4.06031006771967	3.40547394949185	4.33282132798915	4.64482610971413	4.26913864261854	4.30806592321914	4.37257772713271	4.75092956889548	4.24310925679339	4.86532603125233	4.31136067003303	4.66577005226788	5.04545418538826
PHLDB1	10.8617936554473	10.7982815436941	11.0168591387414	10.8008492113714	10.6121123736342	11.2960218120589	11.3645098641288	10.7477307550754	10.9067405593832	10.7625869014633	10.7678776066284	11.4330361400326	11.1487718112209	11.2382106145772	10.9166328570439	11.0812261706595	10.7972745811037	10.7154969591858	10.8195455168624	10.707524997137	11.0063972292515	10.810476176219	10.6783953001973	10.7068972014467	11.6154330773132	11.0775369598808	10.9006640736984	10.9983956019344	10.9820961827432	11.1828415498619	11.2317259470065	10.9791005155218	10.7015356795825	11.1238280391366	11.0473521404703	11.3514913283285	11.4320682786371	10.9334804302717	11.1798526989975	10.9244008164612
MARCO	5.86312751060698	4.76356407675701	4.81920939846312	6.91631873311984	6.17372385692796	6.47848171444454	4.96204497882869	6.34020959898891	6.6456979019655	5.99365177436104	5.64708352793343	6.42922694000819	7.26790221292275	6.84095007234598	5.59983384126751	7.06790645152509	6.49535342391265	6.24752152684632	5.30947251089501	6.32738672363571	7.08632038728518	6.23184713373138	5.77640724350121	5.86900036743839	6.31802770850393	6.11825064234036	6.36254347553471	6.56682428307482	5.64427135564344	5.83882855109311	5.47791442352874	5.59024087910094	5.55090452092565	6.62618584336255	4.80547330250781	7.03835019478569	6.5854853439733	6.25101449221996	7.27655227371339	5.34510844012815
PRDM11	7.721834194408	8.01429734471953	8.06348898202248	8.04765754655324	7.9179948709487	7.75346605722671	8.10933485012573	7.84671864356851	7.85258486138013	7.74591562005011	8.05162580985987	8.21392531605328	7.84749976733743	8.27763570293171	7.87121993994991	8.00965241687058	7.64500717434927	7.7577032246781	8.16766891060939	8.07256186638569	7.88735670557505	8.07083989118451	8.12122517407447	7.95319929924556	8.23036185324868	7.96835864096063	7.98672190353766	8.36806305705773	8.2810581283492	8.37331818538606	8.00320695760462	7.98178120321101	8.15512676930421	8.24356893504193	7.78054376024104	8.35142034490033	8.40855395993233	8.07526606760373	8.0170797362708	7.87190222613508
SYT13	0.989624062518029	3.37765019225708	1.9722649197067	3.26176027318817	3.37765019225708	2.94653600668617	3.56371515917938	2.49246743592276	1.98836132445106	5.13010433377003	2.65550357431555	3.12281716902881	2.99798507905517	1.46797000057692	3.06452275147008	2.53341820888151	2.2734699790113	2.12411576773537	1.99640952682325	1.57646625064904	2.17898084211432	3.67273366532944	3.56660208961488	2.04935421127593	1.64909781302284	0.989624062518029	3.11420096474412	2.49802724645617	1.80898500028846	0	2.03325780653156	1.55146625064904	3.37765019225708	2.33706974700292	1.06274437510817	1.39484968798678	2.30782162196686	2.49246743592276	1.92079257748036	1.6283459380589
SNAI2	6.35139184344108	6.65642811445468	6.57764737976453	6.14641026788662	5.97682876696455	6.26543384687463	6.43211288991062	6.17120709837288	6.67306935661549	7.04655088402141	6.16639138628919	6.77033253729702	6.01289919842588	5.82823746747931	6.14580407923045	6.32436943941795	6.55823415222763	6.10256831740272	6.37484474757847	6.41741728671764	5.97682876696455	6.23184713373138	5.92952973783105	6.10176167833015	6.15119149141286	5.86343578628491	6.21344882360155	6.19872657896434	6.46846856670367	6.33204666020932	6.21808989519221	6.45182974418251	5.82982448180579	6.78478281423476	6.35184355617462	6.31183263369824	6.28980573989169	6.18325246735544	6.34173580243691	6.38492549502678
CD74	11.0578657086898	11.1721078771606	10.4067810876547	10.9716035832809	10.4411810094168	11.3194659077499	11.1300911544254	10.8437735216044	11.4356871966868	11.0940178517889	11.3705064445541	11.3069129485774	10.7646252905556	11.3874998806854	10.9524680667003	11.2812215244534	10.8286460774858	10.9459377659555	10.5492367788227	11.0342925146746	11.1595239940362	10.7816240943414	10.9056388297327	10.6030864809513	11.7719380161639	10.95743150062	10.7834970173578	10.9033558061008	10.8089789750833	11.0668566790374	11.0443677632473	10.7223149461631	10.8240517077534	11.1315438724631	11.1737423428085	10.9968681112578	10.9014197167588	11.0948342581668	10.9063654099108	10.4485807736193
HGF	6.09599009064417	6.32782927367904	6.53195015519838	6.28833940075286	5.97682876696455	6.87676212695985	5.25154781191215	6.47813934884494	6.41041575514026	6.31548102741382	6.45264159929178	6.31183263369824	6.71600411036588	6.63054671465784	6.06502797412577	6.35955289371539	6.4356576769621	6.6943057918733	5.55164439087752	5.82413303849608	6.61019108735834	6.46865165140322	6.33095983746118	6.26190673826848	6.3365074240085	6.2456402215642	6.30529384252125	6.33354209759096	6.21456227610176	6.92772073452444	5.88687525242029	6.54980593569133	5.74722156675753	6.34569935892899	6.32782927367904	6.0907443005714	5.97933565169938	6.85350075956855	6.82231516837539	6.4797566848028
ZRANB1	11.4059929840171	11.4203655610036	11.7050033322979	11.2637931263771	11.344402025947	11.259739774349	11.1550559247504	11.4657673180701	11.2991765804761	11.1765426342561	11.4575043187613	11.4006289806348	11.3159628561408	11.4151151082308	11.5409945512941	11.3805474362133	11.4890055212627	11.6679411528532	11.367284566248	11.4461149874212	11.2844642672193	11.4831019102514	11.4404561533144	11.4822038680206	11.4151151082308	11.2310075942971	11.5167644187528	11.4011913510143	11.5096387686458	11.3230359014626	11.1805322171741	11.4774640744711	11.3664386212335	11.0650528281146	11.6170600206522	11.1860200786184	11.5597615758299	11.3114611555457	11.5207089170531	11.5986046480551
NCDN	7.55475319838275	7.72626153358296	7.90186288154974	7.76585949337339	7.74591562005011	7.62025263288045	8.17445113638201	7.73706239420827	7.77723425622995	7.59437800220656	7.8124214348631	7.72230759322076	7.69396300339231	8.03236589798006	8.07364109367036	8.00299605201718	7.62090173544482	7.50750813247415	7.71438157266848	7.74979933219092	7.77653754265457	7.44146090321781	7.90389413728451	7.58923558925059	7.63647418664679	8.06154106155562	7.61331376085435	7.87494228073545	7.7465529916261	7.75113162888946	8.12986362254866	7.88272524537622	8.05483616436469	8.13701060065113	7.47346921303605	7.98672190353766	8.03202987345357	7.60214007971992	7.72745019484723	7.97341461999339
ADGRA2	8.62205735474915	8.30098157346185	8.28565387441483	8.5219050577873	7.62978914776316	9.22828061631076	8.91468134753845	8.42832493774372	8.62971009822755	8.63991763889914	8.5471619952498	8.82523732414182	8.45359663670146	9.27378887453581	8.40472622640674	8.58818804644945	8.53634524297859	8.29892311358816	8.08862394371628	7.94732195445193	8.24246899542883	8.18927072154451	8.6535383451897	8.24822037022856	8.73644432634751	8.28636959539621	8.47843871426672	8.39511243934641	8.67620101347705	9.2778043763944	8.78173032857998	8.51375505396822	8.3156564430821	9.01152912985284	8.51390001931072	8.50288759888619	8.60422686005396	8.86402781951587	8.97695799263714	8.71954033990425
ZFP64	7.53532569921968	7.46295830746102	7.47677289596948	7.45159206780364	7.99046601566294	7.30334073148756	7.31150006206594	7.40009177149397	7.24207111072564	7.59437800220656	7.43572839063012	7.4748468462131	7.23735341733814	7.60795523364603	7.14574737152184	7.5056644634307	7.34390017612394	7.61449790687792	7.77311616844686	7.54003542788091	7.23245964467439	7.38532092807806	7.56856360672912	7.55547476828394	7.48011797667041	7.43048829787435	7.04878421744979	7.19208605634311	7.41195599362353	7.23398935516288	7.80490041185897	7.42064498211761	7.29936094409852	7.26986832637782	7.39684572567111	7.71138729726535	7.62478028206392	7.09326826482327	7.44377992369005	7.35192176052169
MNAT1	10.1203025893676	10.1808341976423	10.018440221031	10.1824263412665	10.3007108055723	9.98930109802173	9.92263009176388	10.3724472735598	10.0936259448339	10.3295996131328	10.3007108055723	9.97956385703501	10.0034474416011	9.95018083273747	10.1899066898872	10.1398720537697	10.3659029131448	10.3332869119938	10.2053920298046	10.3462201405546	9.99237398614753	10.2530618678957	10.3050751467531	10.3751661057662	9.93995580676299	9.98561370247793	10.1335978720696	10.2324941093766	10.237189316435	10.0249636464042	9.91213250319736	10.2364333430378	10.1170906969363	9.78337036451583	10.0398530210894	9.94392784785454	10.0858876749076	10.0775858679028	10.0485305352757	10.2942778504718
SAMD4A	12.9326451910262	12.9550895612617	13.1495858791587	13.1272569207831	12.8213747443083	13.0755846164055	12.7909277895848	12.7784146130939	12.2222985305858	12.5294940496231	13.0052402621059	12.6979803703127	13.3110809295058	12.9777205373841	12.8855294785681	13.115937534288	12.6282692358463	12.7686181079342	12.7784146130939	12.7649755966279	12.8855294785681	12.559893497996	12.6645167609987	12.9424241253588	12.9326451910262	12.6667672968186	12.9712245980531	12.918339276729	12.4658477653951	12.8140587832295	13.0112273083229	12.8421877286216	12.7360413971563	12.5863900188784	13.0142319901622	13.1038602846981	13.1447724054378	12.7153753044081	12.703994071342	12.8389101187113
RUNX3	4.57428334807846	5.26347502406403	3.65607444456322	4.78282163472065	4.32909974334129	4.46901887253062	5.63832127099917	4.08810333001817	4.78848434796586	4.16529349282442	4.49727994349378	4.64360336970211	3.46539720994598	4.9520266235961	3.96994038311477	4.66730506588449	3.99662497405416	4.1758156571988	4.22896423753639	3.68476162577004	4.43041499492618	3.56660208961488	3.56660208961488	3.11901709169268	3.54366375091819	3.62922440484212	3.93868601286123	4.36713114497521	4.41567220839835	4.61112878693346	3.70220576536611	3.78782374105817	4.30806592321914	4.90046336984793	4.69063364069416	3.73538797680652	4.54916290542513	4.09825622512079	3.82301607583601	2.64994376378214
MRE11	9.24869458004695	9.22171135522222	9.25424004311529	9.12715808291238	9.19253226482612	9.19163190800007	9.11307592113764	9.31167156575548	9.23073503247926	9.17885140721742	9.2714777148991	9.28732796897354	9.01133982210172	9.22908783840338	9.32428879038337	9.26254082189347	9.25629667442646	9.34643424908908	9.37312520963738	9.21104794051432	9.04359575606285	9.54227617566973	9.5159006775847	9.30345640773199	9.10234438200216	9.23107766606638	9.25696002681424	9.51206675075296	9.30976607506738	9.37040506135948	9.20840007486328	9.47620858531904	9.32454691439278	9.2823661570172	9.50036873908575	9.363390634175	9.25550657280858	9.37835048228571	9.42933958974203	9.07788083840952
PLEKHB1	6.17635686155745	6.65642811445468	6.59103010085151	7.13651978326185	6.1881820624449	6.12373602582895	6.08450095516344	6.30830661789293	6.88983583754153	6.35976886860829	7.08591567567573	6.87735231993149	7.25245035985682	6.79027010424785	7.26663040864364	6.70574007324881	6.25408955033837	6.14853986080215	6.58033837155725	6.76535466330137	6.97752347560816	6.23184713373138	6.23695627205879	6.1851034129031	5.17295090627567	5.51674040606825	5.2112959329938	6.39383081731683	6.87466291480271	6.19977512608961	6.67038829167455	6.1294710901691	6.56581756613877	6.70285648713901	6.52674912168669	6.74565141597589	6.48222472370433	6.98417547209623	6.9376260510281	6.62374334431895
SERPINB1	8.86439612356212	8.92260604241617	9.09709288872398	9.02053094022607	8.68312290960179	9.08025911820508	8.76374647071788	8.95340601416116	8.70560708890883	8.80584226132934	8.68441622142442	9.0902416722129	9.44578862685314	9.17489553438191	9.08006188537087	9.25171908058516	8.78664185226109	8.89294921973624	9.06408502525746	9.22804919273688	8.84845618532846	8.89598284179982	8.99829107654701	9.29080182680537	9.18869994432052	8.84412139572012	8.61096261482359	9.3220813971887	8.87161016864248	9.0198291930662	8.99952672580303	9.07682488962832	9.21824141150285	9.12725024536097	9.10450594702709	9.25847984722387	9.55103392817097	9.29562447331059	9.06801526442418	9.00360053062885
CYP3A43	3.2545226077583	3.68476162577004	4.37051617312791	3.73538797680652	3.92874356707716	3.2545226077583	3.04932244212558	4.57881886408546	3.97340380635356	3.79031213289694	3.64295266471377	4.37257772713271	3.46539720994598	2.82214230339937	3.37765019225708	3.52692600362796	2.2734699790113	4.1758156571988	4.51436631120474	3.97340380635356	3.79280052473572	2.66384329011567	2.77507874293808	4.47945916561777	3.4089115375856	2.87020276607275	3.2545226077583	3.11901709169268	3.60623886705925	4.33282132798915	4.44644928524479	3.27719487264851	4.54330885046823	3.6028012789655	3.92070201856891	2.70507055155899	5.1855320133816	3.09532877719003	3.62045946889916	2.04935421127593
SLC7A9	2.73165460308392	3.2545226077583	1.9722649197067	1.55146625064904	2.17898084211432	3.11901709169268	1.78823312532452	1.50759406309495	3.42313213942551	2.6089929908234	0.989624062518029	3.12281716902881	3.46539720994598	2.9611600692042	3.37765019225708	3.52692600362796	2.8373343678299	2.12411576773537	1.55146625064904	1.57646625064904	2.57990552251633	3.67273366532944	2.08387475587445	3.2545226077583	0.025	2.87020276607275	1.52221812561298	1.52221812561298	3.12281716902881	2.96597619615276	2.64994376378214	1.9722649197067	0.025	2.33706974700292	1.67409781302284	2.35169380952095	3.14372970072173	3.61778658880124	3.11901709169268	2.04935421127593
SPAST	9.54778769234403	9.42146571134846	9.64268083475524	9.6632858322676	9.65032323031931	9.45171854912911	9.30364089305714	9.62175873858191	9.22296921146038	9.48099344557162	9.61298473500572	9.57911949111801	9.32375443039596	9.33694529366534	9.58428180163481	9.30921129808893	9.71126753202578	9.60503806745855	9.62128591724379	9.59616197227561	9.53006748933405	9.68627716379247	9.56328748938161	9.69618502893257	9.29257135966133	9.32487390190441	9.34116539572663	9.54006727118855	9.4554473948414	9.44851414634394	9.27639875835304	9.50036873908575	9.40126560738708	8.9244390733617	9.65561744904804	9.41293825705854	9.53945908827439	9.36109648726136	9.5964001106698	9.64681604552247
NRXN3	4.45329735329421	4.23259215523289	4.30806592321914	4.15559704845971	5.13208223707783	4.35960686913176	5.59822102222864	5.00011830560769	3.89087236623248	4.4517623396776	4.55653973197813	4.54163099557176	4.00285283476402	5.02914133017386	4.16134718859587	4.19962321084171	4.18177733680367	4.42436431635035	4.80547330250781	4.06763503536738	2.93476805534235	4.11883350423588	3.44519599264029	3.68476162577004	4.81737528844508	3.74654488915235	4.93684937918124	4.30009959914778	4.86532603125233	5.57737052737471	4.8185980284571	5.38996115478931	3.66890883344171	4.69477061810444	4.9183918366317	4.52052386417048	4.54916290542513	5.3055387979853	4.08810333001817	5.04545418538826
OSBPL5	8.23973921710507	7.77311616844686	7.94416421844741	7.76083338858387	7.85450790231787	8.28694262133504	8.45907893462581	7.70155999780015	8.13675206117119	7.67827928491294	8.07140389349289	8.33030921009066	8.13828184512158	8.38475207608454	7.97829765782267	8.17606066060531	7.62090173544482	7.90382355524525	7.82826396877618	7.75275811662571	7.80723285552378	7.79974802084418	8.24513278410259	8.45199622946841	8.29545520905042	8.21347148751984	7.86463789333186	8.0288373172504	8.18206501292126	8.43531232420197	8.58269909061199	8.05852831767327	7.94013057801027	8.67362613994585	8.11645507072781	8.20232087214524	8.35764310030865	7.93526082960217	7.89799370008704	8.09709946554695
AQR	9.96957408673232	10.0373083512963	10.1368948724913	9.82562134779312	9.8915534904075	9.9808109480376	9.95929104361981	10.000333048892	10.0115226667912	10.0249636464042	10.068112465056	10.0484143527	10.0666392160813	9.89082041758966	10.1063538288526	10.0886679553726	10.1826167591617	10.105113024121	10.0894661066648	10.032124815057	10.0639568110981	10.1617785721886	10.0066736040224	10.1237499495694	9.91548861936559	9.81791710319863	10.166899607325	10.1291645482581	10.1991291897386	10.015513731373	10.0865908490948	10.1242131628366	10.0252923211917	10.123981556203	10.0485305352757	10.0727151466233	9.96957408673232	10.1687044593883	10.0968549420687	10.2094884732546
CPS1	6.63275294400014	6.57950856492449	6.17956498155651	6.39383081731683	6.41722019526941	6.24703888373044	6.80322266674344	6.35892511446451	6.48107222646719	6.83592978974783	5.89021190690119	5.84460842476476	6.52209700851109	6.31894397787612	6.90017061566933	6.90234014995003	5.8044477069017	6.56682428307482	6.35815796362604	5.51163351758605	5.41140109085991	5.6928522599429	6.00937623039295	6.10176167833015	6.46828548200411	5.81013146256345	6.65482359054665	5.96672004943328	7.07385874523479	6.06611370983968	6.53747258049068	5.8393709278706	6.44994919713431	6.67599581059196	6.16760946853973	5.70317898822472	6.43176101028032	6.68731240877194	5.9202052236431	6.17757502999468
FHL1	17.3068211766903	17.3974246955692	17.4725758204417	17.812427934173	17.6999286492695	17.4725758204417	17.3068211766903	17.6999286492695	17.2349049337384	17.4725758204417	17.0570351520988	17.3974246955692	17.5722816316073	17.3974246955692	17.5722816316073	17.4725758204417	17.3974246955692	17.4725758204417	17.1421719539465	17.6999286492695	17.5722816316073	17.9425262274264	17.5722816316073	17.5722816316073	17.3068211766903	17.5722816316073	17.3974246955692	17.5722816316073	17.3974246955692	17.4725758204417	17.5722816316073	16.9715348166235	17.6999286492695	17.4725758204417	17.2349049337384	17.3974246955692	17.5722816316073	17.3974246955692	17.4725758204417	17.3974246955692
RTF2	10.1735752504338	10.1082297435314	10.2196710118422	10.1833918767935	10.2579709206117	10.1599101481271	9.90164578740081	10.2220155644844	10.0418076444043	10.0736907450554	10.0470328271709	10.0524292501407	10.1425970373635	10.045273714949	10.1714589880282	10.123981556203	9.99746154548719	10.2908431748828	9.97845567471537	10.1979972795707	10.1754499383778	10.2467671571091	10.0822080861371	10.0999411725994	9.94651498322915	10.0957903627873	10.1231830529966	10.1215216982859	10.1037797397663	10.0140444249921	10.0349236697944	10.0952411546063	10.1959276909026	10.063660950234	10.2605132671149	10.2290730554385	9.97058091517573	10.1841053256342	10.1770930566457	10.075595698021
SLC45A4	7.52238579554926	7.78667007471722	7.80528747289306	7.88826365236063	7.46407922399443	7.7211680992973	8.07236151534742	7.58426570266037	7.86805620052668	7.66159401774689	7.8710762558452	7.55102331657544	8.11339812641826	7.94210052856361	7.85979938095918	8.04055463393665	7.53233629145503	7.62234938277698	7.91643789196373	8.04037486829549	7.64388060741002	7.84821072472389	7.61422756007771	7.88635107480967	8.15757604269244	8.06777404115651	7.837633056129	7.75836241122785	7.39725959577753	7.76434539470277	7.90382355524525	7.71890575849499	7.81139774257882	7.95139123536752	7.4340119343409	7.70116378525205	8.2275172732183	7.45523609701323	7.30096673610004	8.08029350699622
RNF10	11.9241596362132	12.2065534205853	12.2074348173347	12.2921307535111	12.2675369407259	12.3424242927592	12.4554381949551	12.1204935000908	12.1528516756378	12.205672023836	12.0996212680707	12.1914736409471	12.3189245636151	12.2331562464533	11.9901429276295	12.1685085627162	12.0270612833359	12.0321158036998	12.1130001081777	12.2340291774905	12.0615288709079	11.8013872127771	12.3146164660386	12.2001320181484	12.093400206469	12.3406605677815	12.0756846299778	12.0913488418466	12.0344406626071	12.260406622403	12.3690965377827	11.9885264434531	12.111849951756	12.2287900575625	12.0085241145235	12.2977084859495	12.2287900575625	12.054401629749	12.2666887150901	12.2482062567126
ZNF839	9.01378024817945	9.00199011262624	8.99147663384543	9.02302240147133	9.22908783840338	8.8102671813486	8.90998591628051	8.36429390877296	9.09123408905941	8.92479984334254	8.70692755752859	8.98399214107526	8.85977495518994	9.03089257273735	8.84207653207072	8.93578720123907	9.01285197119191	8.92898173125582	8.71583767283171	8.96133056449199	8.96231841299538	9.01102596834009	8.86689588243974	8.6683433531062	9.05051377940297	8.95620977679969	8.96171298282096	8.9397249599269	8.72147152017584	9.1787160215295	9.25591268992382	9.05558360022536	9.04173114693324	8.44372102348756	9.05979935682102	8.94281785900729	8.89403209050347	9.08754694755836	9.00199011262624	9.07392503549542
ZDHHC6	8.95123137163461	8.96031734686896	8.87149636600705	8.77409729423214	8.70026095560192	8.63903666675714	8.56872280825636	8.79716671517443	8.80298947781214	8.88952920745239	8.83037821650325	8.71938736683681	8.77891745129548	8.75653736949503	8.91948613418167	8.87885434805049	8.74492682810629	9.00963944831727	8.87371864649425	8.81196527004903	8.77891745129548	8.93467450970077	8.74043693340511	8.87942917359476	8.75897363699248	8.64520565746886	8.98858547640908	9.00913175621822	8.95076188672911	8.77899460079233	8.71503170859737	9.03249411340807	8.76676445580383	8.83346306715293	8.58570762899898	8.64427439186394	8.73092826550327	9.02053094022607	8.83291131021804	8.9222814751178
GRAMD1B	8.1282039207981	7.04987016184892	7.66142267597087	7.45812562494609	8.49952856467903	7.9858179086814	7.68184996442171	7.84671864356851	7.49624462234432	6.81057097107773	7.05816920560695	7.38532092807806	7.91674366812677	8.17506045312971	8.12997867009763	8.44674330553801	7.92485845811579	7.11768156543214	7.86987510190685	7.54548320574677	6.3479053399882	8.55086941447287	8.47569362183436	8.56259605269486	8.29545520905042	8.07425669276394	7.3415175106756	7.54191655505704	6.9109667223479	6.71788794172003	8.71503170859737	8.2200199404877	8.41377465362286	8.09174446054859	8.0480693981098	7.49564215303496	8.55839516298618	7.52836821636042	7.64301800329564	7.70162896036225
RNH1	10.6130477782667	10.4177499517345	10.4658517215843	10.4648924063343	10.5290515839761	10.6578401319325	10.6893513509345	10.147740770229	10.3206597051906	10.3046952977628	10.2819622725376	10.4291446734167	10.5813320312268	10.605255993576	10.4317473603368	10.4808830741692	10.2626527180205	10.4374328273857	10.3726979028832	10.2236735362367	10.4963164365835	10.3918226469718	10.4193874270505	10.4851579122865	10.7249979476998	10.6257712843311	10.381793528618	10.5574002706379	10.3124788639677	10.3355238463492	10.7129738323254	10.5098093932598	10.6928084560233	10.7093402091403	10.4637169029515	10.4800479712859	10.5555986234107	10.3822973304023	10.5420576586414	10.6180664808692
NDUFS1	13.7055283385142	14.2259229322995	13.9780551324831	13.9854572267069	13.9217760710212	13.8273622479188	13.9109840961989	13.9326810585625	14.4461289138119	14.6561837590286	14.1690806402164	13.9780551324831	13.8578935777471	13.7325116277226	13.7770571416145	13.7325116277226	14.1193454791247	13.8773553342268	14.0175295399318	14.0555253540699	14.2506140289037	13.6791280504361	14.0854268048169	13.9692135517335	13.445031108321	13.8273622479188	13.8857701125342	13.8351678679369	14.0854268048169	13.7404356677636	13.8815627233805	13.4683841808128	14.010025181783	13.7924156847778	13.6518157661917	13.6587090286208	13.5019339506201	13.9780551324831	14.010025181783	13.9109840961989
RB1CC1	12.1067512020271	12.1160725411154	12.2222985305858	11.9088014123914	11.9366908383265	11.9400225463785	11.6091586613188	12.0949830508426	11.8441314779543	11.9956470988735	12.0860991160423	11.9144667267243	11.9983359329588	11.9196048598814	12.093400206469	11.9901429276295	12.1596668293499	12.3595518475894	12.0352226056899	11.985530924839	12.0285639746527	11.9972702191882	11.975644804423	12.2322833154161	12.1319271975525	11.8901695120067	12.0270612833359	12.0449940072386	12.1498331397495	12.0963798751958	11.9478974578213	12.1103545167473	11.9248580405733	11.8477233746719	12.2356004847227	11.8895451001613	12.0426539652772	11.9885264434531	12.0156386764464	12.1727850063384
ERP44	8.99189636448638	9.19573237843775	9.22654359986043	9.13401225752267	8.95245683683942	9.19976290398445	9.10367654615281	9.27327775274606	8.97883276261885	9.3620409866448	9.40313522835011	9.22443092900743	9.22380958875182	8.98954409224615	9.26235631119447	9.15376858458743	9.27378887453581	9.22118252169152	9.29150906658075	9.16074476170278	9.2045316741017	9.21714446070457	9.09956118675777	9.32487390190441	9.04237807142823	9.23590266690643	9.16388627882087	9.1787160215295	9.18151457068265	9.03954981709735	9.08644054776323	9.18245236099322	9.24999029283125	8.9416298667071	9.00655973263834	9.38860338550559	9.09210674476063	9.15618375355207	9.18807976617919	9.23079594626409
ALAS1	10.3131817533174	10.6850266748246	10.7141608585211	11.0392749159209	10.8401599682841	10.8717658404516	10.9282010948863	10.7623325311763	10.7059352992486	11.7571599788368	10.9042382187551	10.645608488521	10.5777222347782	10.4865853093936	10.4053618547722	10.6288410590957	10.3017426810235	10.6378612411254	10.8894958218644	10.8026459143235	10.6837822532417	10.6684337662624	11.0703585375834	10.6227101834594	10.063013430831	10.6820707026668	10.3915606572182	10.7715154005689	10.3684274821921	10.3311241461402	10.9637585359315	10.2266242430398	10.8767208122773	10.2530618678957	10.1931274909321	10.4824325520078	10.0893098005792	10.4958859214501	10.6124663069187	10.5765411581011
BIRC3	7.39062967180438	8.23693953888982	6.79027010424785	6.60087354193353	7.170937272655	7.37648407442194	7.30038186928783	7.52971947343052	7.45198537869987	7.47195403861382	7.00679625822834	7.13354527244012	6.96622430328554	7.40690847373146	7.1257139806122	7.81898668904573	7.70162896036225	7.27865892297932	7.29015629010223	7.598538503099	7.05257800995307	7.48531686080434	7.53027979942254	7.07725487099375	7.3363025055956	7.26036264147398	7.2400605923816	7.2739203949966	7.67230567086863	7.6134945682568	6.97516063270354	7.33834229947309	7.26663040864364	6.81009678958543	7.72509749049672	7.12519945581505	7.32191639632753	7.39023430506295	7.33854898987268	7.35192176052169
AKAP11	10.4918027427451	10.5619355807311	10.5450865835717	10.293311068293	10.2052262586909	10.4334479871463	10.1856577689888	10.4769383210534	10.3116648864958	10.6930837164269	10.5869151857817	10.7018420498229	10.4411810094168	10.6509270977033	10.6085797989391	10.3779952538968	10.6410290280407	10.2651521901122	10.5717723648854	10.4073178021898	10.5017794512807	10.5914079780338	10.5435892225253	10.5155759539437	10.6269222341271	10.487294032905	10.4433798506503	10.6799172019164	10.7968444185746	10.8256059899045	10.6928084560233	10.8269664424531	10.4803493544196	10.5813320312268	10.5800302771929	10.6617180432931	10.3042568080395	10.6925253248825	10.6475950565852	10.5301225500826
GLRX2	7.58642066101322	7.90382355524525	7.5903944236858	8.23580310001147	7.91160098104217	7.78761786053723	7.27522120781125	8.30786106830515	8.06550303314156	8.46087480655831	8.02907787677067	7.70661892338163	8.06127420317785	7.35920343222368	7.87121993994991	7.21245580182694	8.29049496757351	8.11313223788056	7.85751632549518	8.18798448639997	7.82905296062704	7.85604389867622	7.90389413728451	7.82868582409004	7.11559940735389	7.76371259779691	7.80511917885628	7.42600062681168	7.52091754255141	7.40231142490081	7.66952163335502	7.06320343438582	7.98540165664238	7.19450279667551	7.71747122467817	7.46728413616594	7.84749976733743	7.77827174376643	7.73941945216558	7.84527697903493
SNAPC1	7.57927749867568	7.31200376391261	7.90721744015404	8.15147645494033	7.69674083251953	7.43349304526043	7.49526900400943	7.33175651150225	6.91952064014803	7.58642066101322	7.55252642027471	7.6581085900757	7.17056854649228	7.40690847373146	7.01239766732583	7.58461674024651	7.22193514349187	7.4330954989915	7.81198260934626	7.30262713122269	7.08632038728518	7.07090981571723	7.42075394733137	8.15727093179899	7.10568385562765	7.63053750580753	7.46668198419093	7.42600062681168	7.21944698994963	6.94943109802539	7.67738596254928	7.09033889045633	7.46577333926509	7.15715905043231	7.849060010527	7.30313042549215	7.22371854579836	7.30177654779867	7.27655227371339	7.27541564157604
DERA	8.5720619691579	9.01637011375397	8.61177878704507	8.96231841299538	8.71006340351829	8.35475820541792	8.4490123646782	8.72620249029631	8.97883276261885	8.97635149572586	8.80674208614148	8.5181881525771	8.61773111698794	8.33590283577117	8.76025231190968	8.7115073246083	8.87885434805049	8.6435686764845	8.69944557409172	9.03426731995237	8.83540609291734	9.00798077705841	8.64443784134649	8.90617032851096	8.46598326741612	8.53467624834883	8.64230844665307	8.76283754393307	8.47249934592649	8.64907015131936	8.61372723496753	8.6679032726339	8.60244946820904	8.62322104419087	8.9921468409826	8.58064396584495	8.35764310030865	8.71117730231596	8.89370741556925	8.88411957360243
STRAP	10.6629754872086	10.6792588316072	10.8422187904994	10.87142827224	10.7834970173578	10.7751100791654	10.6633333697085	10.8578206676575	10.7299772990962	10.8054003254426	10.7166294030427	10.5855487086179	10.819323406557	10.6173288661192	10.7078852145002	10.6883744471121	10.7876981311769	10.6893513509345	10.7310687593162	11.0287610520042	10.8853654312556	10.6936133770051	10.7497948466979	10.8665718482741	10.558301902092	10.7993447927999	10.5100998226705	10.6568928016059	10.6808145013935	10.4974942174199	10.86850039292	10.5361252117499	10.9316276174503	10.5356014702871	10.6763963133374	10.7881088129171	10.6890308567843	10.627914317567	10.6506097403304	10.7458010222729
ABCC2	7.87933445464572	7.48339373522876	6.95613129376339	6.41826667545557	7.42444899845189	7.40823795418389	6.92976327305366	7.73111780661921	6.60124005132865	6.4690415727795	6.99664067957	7.4667737588827	7.0548342648144	7.51364136621223	7.2233645998028	7.40210936624336	7.03299355919336	7.17182618941441	7.2682539097149	6.51701603669981	7.3917476432728	7.16430267746772	7.72405586340505	7.50229515146758	7.09278066181932	6.93931378696193	7.54682367318799	7.02914319815489	6.56682428307482	7.65571130631518	7.32909366598796	7.78777611268303	7.07258315272855	6.83853891819298	6.74760329757225	7.63908699486724	8.46563713055315	7.54764386788803	7.23398935516288	7.67049767943342
DEF6	4.78716191466558	5.43663054496677	4.92048013452655	4.6927288262036	4.86777432594854	4.90975985120417	5.71220538668646	4.57881886408546	5.02914133017386	5.37744244520405	4.92539854348058	4.82473069878922	5.26347502406403	5.45112409580938	4.53443356146343	5.3364781327262	5.00783293062209	3.99662497405416	5.30947251089501	5.02032903834583	4.3258049965274	4.26631359668243	4.22552664944264	4.6893219551968	4.06671002809933	5.44860177491257	4.66577005226788	4.99308647820017	4.5699850074046	5.01638325272351	5.1193846499511	4.78352892882523	4.94737115337653	5.47576770448786	4.9183918366317	4.68664692152972	4.86532603125233	5.38489509001546	4.90883484393612	4.57428334807846
PLEKHO1	9.65315438090426	9.1931698299397	9.04353632790581	9.32337568318755	9.39892169190651	9.01602350966908	9.30364089305714	9.30307604228212	9.09123408905941	9.17601207524151	9.17266829737179	9.31202569580325	9.66273312092774	9.38579094367987	9.2115523105324	9.61485390087897	9.16251559486874	9.38860338550559	9.00319973580995	9.10572813810305	9.10437001346406	9.43321536391813	9.24089389489014	8.84412139572012	9.1517736054643	9.62347063383885	8.87027200508684	9.12355453123449	8.88353139303965	9.47009899743564	9.00902471927543	8.7073541657044	9.56215787599916	8.80203542431455	9.40624484715298	9.39927009815094	9.61450679266885	8.79035761259688	9.31197291346745	9.3026205834103
GCLM	9.44292139235575	10.1585749738511	9.84006498966581	9.78232746714882	9.8915534904075	9.77376931634341	9.33175676604036	9.76373612416711	10.2741435804622	9.70626447733589	9.50720852485173	9.62347063383885	10.0796371474702	9.28329053935806	9.86967442366352	9.62207530409656	10.2393716998724	10.0712806008429	10.0269592327214	10.2739236742231	9.89082041758966	10.0076687768854	9.87461941235372	9.9006641010556	9.45152571232211	9.77354991036771	9.70343308215062	9.47891862223382	10.2207134776715	9.71609753468907	9.41866333351077	9.66994356954924	10.2597613483819	9.49161616749046	9.36007987116685	9.53649888240128	9.78163523129411	9.83573058828467	9.48696070334904	9.7776399631111
UBR2	12.2763524462516	12.3690965377827	12.4359796190765	12.3713512198824	12.2307649474681	12.3297496371029	12.3266944670482	12.4658477653951	12.3340035399476	12.5187983378216	12.3380862419306	12.3595518475894	12.2899250516979	12.2222985305858	12.2961204144834	12.1971972686212	12.3820793199053	12.3406605677815	12.4851538775704	12.4201057735878	12.4052792429885	12.2864111244846	12.3116422945981	12.4111678358001	12.1935935681616	12.2001320181484	12.2581634573895	12.3539957461974	12.3886165329648	12.1693216249442	12.34639297721	12.1762716445506	12.2998166327664	12.2197606202183	12.4154841808697	12.2921307535111	12.0594692631501	12.3443070076759	12.331680294116	12.3690965377827
EHD2	9.16292521659445	9.01333152525629	8.87708958883037	9.10693261824782	8.92409629150556	9.69269430039478	9.88919824574372	8.82296028561244	9.50130201406968	9.33442699422683	9.03039797267797	9.57911949111801	9.12985750954478	9.52331913926807	8.88979240878215	9.29651891852086	8.97889672641215	8.74520262366034	8.5915019445475	8.84235696412939	9.35715036818993	8.80257596794389	9.00000421760137	8.70042390566761	10.0788679041897	9.33483745560209	9.02965772397585	9.29618202166549	9.15311838715348	9.69732642449753	9.51945044362703	9.18245236099322	8.93041960778858	9.95845435209112	8.64451789801495	9.29080182680537	9.63901525041277	9.23141716184144	9.2913666684912	9.25404837638663
DEPDC1	3.93868601286123	2.79657430148687	3.12281716902881	3.26176027318817	4.41483328095012	3.47824961419602	3.56371515917938	3.23127409604161	2.9611600692042	4.09825622512079	2.89535930034475	2.85178274867558	3.46539720994598	2.82214230339937	3.52155068135369	2.73647073003248	3.26600839822423	4.08625331548208	3.13568149834955	2.9611600692042	2.93476805534235	3.67273366532944	2.94097619615276	3.4089115375856	3.09532877719003	3.51887780125578	3.2545226077583	3.87741620346908	2.95560025867079	3.60623886705925	3.70220576536611	3.27719487264851	3.90197867957144	4.11087558320251	3.44205772058819	3.73538797680652	2.56776985183707	3.09532877719003	2.53999406902735	3.92525196441248
CCDC28A	7.82272161630034	7.53224810698585	7.74712479502923	7.81446265868717	7.50014581334383	7.28234425988377	7.14893161854316	7.4954555785222	7.57223258767116	7.27888304963249	7.27531842469365	7.42086291254514	7.55506511143048	7.62063862544659	7.85604389867622	7.46577333926509	7.2548994758127	8.03622444077797	7.48339373522876	7.44915008014141	7.65725286264028	7.7120324793047	7.62878023090168	7.808932948915	7.37592737601936	7.75418914686682	7.91792345030877	7.74477446819205	7.69029471491621	7.62692015323911	7.74712479502923	7.85979938095918	7.82335602853325	7.4872623109967	7.91107628101383	7.54137269902101	7.50004806953808	7.51724094896462	7.61109474574382	7.65291829657438
RRAGD	12.3128084462106	12.4877393478881	12.4408755370605	12.4010707455662	12.6218277670775	12.4408755370605	12.1914736409471	12.5895179071294	12.2581634573895	12.4369004771012	12.5244819479081	12.3660082687069	12.4492482213791	12.3483758068775	12.4075661751602	12.4738048802279	12.28447507198	12.3340035399476	12.6258472825904	12.2882691711566	12.3915035381369	12.1935935681616	12.3713512198824	12.5359799746687	12.0027633720654	12.3989818301083	12.3967984730439	12.2038238982428	12.3940109760428	12.2271479646598	12.2773155854921	12.2899250516979	12.1649776692534	11.944256922196	12.1971972686212	12.3770662027761	12.4681644712753	12.2626554699903	12.5549778909893	12.3128084462106
HSF2	10.8179117399975	10.5580226059236	10.5879357914549	10.856374516087	10.5454007562748	10.1335978720696	10.2303122714464	10.7093402091403	10.2968537898897	10.0013620409316	10.526891523793	10.4395833855639	10.3613544573098	10.4287356683985	10.7497948466979	10.353929975217	10.8578206676575	10.9194946090409	10.4390732092008	10.6372283394522	10.6020393609455	10.4478092344276	10.0488625224968	10.5023607847441	10.2641387109734	10.1254077030398	10.5588746944048	10.7307669207103	10.4623522277605	10.6890308567843	10.2173042082046	10.3928469806405	10.4918027427451	9.82349337670459	10.927140588232	10.3514820222202	10.2429446079574	10.4188118291414	10.7798712708816	10.7511675022624
PHF20	11.2695065374453	11.122784919924	11.0692596371241	10.9274371494136	11.175324784635	10.9070860740374	11.2159751794382	11.1474168115132	10.8197676271678	10.574402747386	10.9169412574718	11.187727059048	11.0455567831517	11.2219089753879	11.0956869008717	11.0921351025116	11.0261372315727	11.099870307648	11.0901737922054	10.9878839427034	10.8159825404478	11.0330424967667	11.0609350474137	11.0082279433611	11.2749280762568	11.218714519138	11.2765467756798	11.1388384166296	11.2203391843648	11.2083607214801	11.1076317927501	11.2546545415864	11.0692596371241	10.9747260175437	11.2063351994432	11.3774144868105	11.1307225172326	11.0297127366867	11.0798047858001	11.3440321489017
HSD17B6	0.989624062518029	1.43872187554087	3.84050488883587	0.025	1.10661656266226	3.95603282705305	1.17548875021635	1.90004070251642	1.98836132445106	1.49297000057692	0.025	2.68255894339776	0.989624062518029	3.96994038311477	2.64438395324873	1.93541663999839	2.8373343678299	1.10661656266226	2.58319345258925	0.989624062518029	1.58684218813101	1.8689128900705	2.33706974700292	2.40299725010433	1.64909781302284	1.58684218813101	2.55314578931904	1.52221812561298	1.4533459380589	3.60623886705925	0.989624062518029	0.989624062518029	1.10661656266226	4.24878055853156	2.07582655350227	1.39484968798678	1.9722649197067	3.61778658880124	2.26542177663911	3.68764855620554
NR1H3	6.92924273285222	7.18031620912877	6.59103010085151	6.62349112079473	6.97740969801932	6.83996308733438	6.61123554020838	6.87794251290314	7.24207111072564	7.1294363813352	7.16125187023691	6.86304343289619	6.72987005082985	7.30519890959481	7.04631437579018	7.05525926751469	6.98842076995037	7.07258315272855	6.93944887139889	6.79008322497953	7.17803645844792	6.62399556784317	7.59571389765436	6.81288755728809	7.44330955361727	6.92553810695251	6.65482359054665	7.06257457246403	6.9109667223479	6.31688997171779	7.36442544200867	7.2739203949966	6.93159814211865	7.3917476432728	6.1851034129031	6.80425786208213	6.74240004039986	7.24238198051714	6.97129440680173	6.67565242538793
TYMP	6.61845217746999	8.45131968929893	6.59103010085151	6.99541538240416	6.24752152684632	6.91920003913909	7.5056644634307	6.80901323206226	7.3216813889812	6.60465038070597	6.72696036000772	7.16374417456007	7.01686473704244	7.20795669760222	6.64392222583385	7.24398939393177	6.41196572360156	6.80459844724143	6.37484474757847	6.73089427915627	7.26521768582538	6.44111328253345	6.5496088442431	6.8249834618969	8.42991596489492	7.24854740351085	6.88697575461532	6.90478046886735	6.63778048422608	7.07103909002	6.87794251290314	6.43490681059644	6.38240718123252	6.86763193725334	7.369204782898	6.2872841489884	7.02571924314114	7.54764386788803	6.95760557329333	6.3045501589364
NCAPH2	9.20594602166367	9.02715653776781	8.71705745043915	8.81509260466588	8.99927306643612	8.86330253644623	9.14923109626672	8.9333039407418	8.96429341830796	8.98683474439394	9.08109903735125	8.87928237138551	9.01565494854387	9.05466879607411	9.26655947214504	9.02708716053924	8.96695199376063	9.07832333410609	8.91020932025865	8.77401475229334	8.80409540691328	9.17966183861846	9.29474129634446	9.05830636354823	9.25696002681424	9.15311838715348	9.48891596785206	9.13713131915778	9.0685712091223	8.81157918009732	9.14664272854428	9.12703269967846	9.04477604101708	9.17712932492498	9.20095809501193	9.06408502525746	9.04427684896527	9.17393728097875	8.81634496919252	9.03317068876566
TOMM34	7.3216813889812	7.03976349049621	7.52364601857018	7.61422756007771	7.69674083251953	7.15766266592071	7.598538503099	7.24101739581647	7.52593185147559	7.42575918752047	7.64899323516933	7.53302888885484	7.70155999780015	6.98908400917865	7.2233645998028	7.37583743225181	7.1987593705417	7.63843184425636	7.62591159334882	7.66248790350391	7.19667878013331	7.30963305037401	7.5246165105901	7.65011521268416	7.17769458502549	7.63809471935294	7.29097670377831	7.12519945581505	7.3691139328922	6.96750328196976	7.44424015089177	7.25705782192441	7.95168790637002	7.13957422461956	7.45273881363319	7.49564215303496	7.2881555598077	7.23245964467439	7.3781776889869	7.41089480920816
SEC63	9.7307937979729	9.81844155315213	9.77310184707211	9.61028825199772	9.64936119679163	9.82933376902815	9.7483449786168	9.75998550123496	9.75459141993273	9.81007675899967	9.76156736736116	9.92891293849467	9.75003697976136	9.92382791756999	9.81225606191325	9.87488239315508	9.87681900102305	9.68995622253228	9.83416926706226	9.69905816872805	9.8001795186397	9.83591932666805	9.77667351785239	9.90433606632679	9.80441612345453	9.8334928790827	9.91887716384668	9.78232746714882	9.83263039225834	9.88153333371456	9.75529218044275	9.87859216996772	9.6012705878578	9.79027578437356	9.81503965029505	10.0230704678197	9.92100636141189	9.88343759730906	9.87304756016791	9.78635392115958
KPNA6	11.7483792461715	11.6387529463393	11.7863038162161	11.6642651631384	11.7800960450505	11.7017322562597	11.7830662326544	11.5862465336489	11.6246738135095	11.5414119123937	11.6206098569086	11.7800960450505	11.8299857619407	11.7681543082379	11.735793058878	11.7976591428109	11.5220098261218	11.7255727173844	11.6765194261451	11.6317980838561	11.7068950657544	11.5862465336489	11.7976591428109	11.773108674317	11.6313897945152	11.8477233746719	11.5619818726675	11.7027580538007	11.6471348947002	11.6427884130103	11.8692314515738	11.766525872898	11.7853393136576	11.7826296973777	11.5827829427042	11.7490640295482	11.8380924002165	11.5540010750808	11.7297121537989	11.7043311899008
VIM	11.9983359329588	11.6309815051743	12.0263656846726	11.9224591625503	11.4786893398871	13.2084741833733	12.4681644712753	12.0485331345469	11.9525655349825	12.5212949888315	11.9912614169889	12.7475629590126	12.5956203539531	13.05802485522	12.0245262004592	12.7686181079342	12.2437444992558	11.7923862156657	11.8866790203358	11.6422074520826	12.5027066836573	12.1979528092008	12.4681644712753	11.4037316613851	13.3632783685423	12.3877403034103	12.5831345647809	12.3079417312672	12.4052792429885	13.5256566206867	12.151583372025	12.3794355538456	11.8365837160587	13.2084741833733	12.0042052735447	12.3179380050758	12.5742999358087	12.6112567120528	12.7871361451371	12.4999762946481
RTEL1.TNFRSF6B	5.6354844531577	5.67469362088988	5.15528021981852	5.80486229270089	5.3183338060326	5.49134753113129	5.71220538668646	5.56918450245515	5.78846289673455	4.75092956889548	5.69692174972684	5.25811366245416	5.75616952142898	5.45112409580938	5.80827025358423	5.42912663611093	4.81737528844508	5.70784695409174	5.44895195461469	5.17431211556018	5.41140109085991	5.50516640478754	5.70784695409174	5.49214300970505	5.56453208874248	6.11825064234036	5.81187732636006	5.9202052236431	5.55601606667272	5.39205100803136	5.83272481976007	5.62065181737559	5.16624934933789	5.72333065163969	5.8572217389421	5.12141836344813	5.78222022473192	5.1193846499511	5.65457660717	5.51380275377474
FAS	6.8357986350751	7.16273746743156	7.183248435735	6.5736779354235	6.80459844724143	7.1282728291124	7.19667878013331	6.83687432240798	6.53412699712851	6.78040058954329	6.7037950737819	6.99463213362962	7.08316054897952	7.05857578882225	7.34008613598347	7.10342595245398	7.63744604143863	6.85869274593053	6.98481870798999	6.51701603669981	6.95310697350415	7.10967292533529	6.85782322295194	6.77049427549337	6.59641835682372	7.02914319815489	6.67020704705336	6.54297432932614	7.09966768548911	7.40231142490081	6.96377038908217	7.36324216877078	6.76535466330137	7.04705602034538	6.95254724206387	6.66831880086192	6.274306994053	7.22086372980916	6.95760557329333	7.06183459900695
RNASET2	6.7789179393332	6.98287938201503	6.41041575514026	6.86763193725334	7.0349491148394	6.70538577907674	7.79253279539276	6.69395731209936	6.99541538240416	7.25987565029014	6.89688878148906	6.82288173753183	6.9487171017014	7.28472209390613	6.74487247997688	6.75937926241308	6.51701603669981	6.44295431438772	6.62692569345895	6.84469082048631	6.73443092070855	6.76198168004361	7.14010557205144	6.56216547794682	7.23277804159024	7.33084836685654	6.68376727013462	6.94886195137984	6.89265281119222	7.1666034559552	6.70128915188212	7.0528211644864	7.16736496501757	7.13957422461956	6.73784781734463	6.66831880086192	6.73089427915627	6.99664067957	6.82231516837539	7.00852422079041
CD44	9.58606207585574	9.8996081681915	9.63877322029709	9.58695514462486	9.30286390341016	10.6893513509345	9.76422219637723	9.72895249885501	9.53728730756662	9.78588333713539	9.65392906634076	10.2684344974486	10.3637291144927	10.1323987654598	9.62476184263387	10.1979972795707	9.61896738367864	9.22539512083925	9.31373029281582	9.36837500043549	10.6245487290093	9.59592383388142	9.66165544722295	9.54073087387378	10.0163206435868	9.91279392045587	9.7837880544416	10.060646245542	9.70927926284743	9.88682771122219	9.71879901041035	10.1438350869299	10.7991008317096	10.7648657782715	9.35079152935035	10.0659006118431	10.4891923325993	9.91070079731163	10.3302283020463	9.75510792676899
AGPAT4	7.09278066181932	7.18031620912877	6.72696036000772	7.05313075759779	6.59392515002422	7.4872623109967	6.97729592043048	6.74987076833726	6.84375001046724	7.40191387863188	7.41730386408124	6.98287938201503	7.04279916978834	7.30519890959481	6.7709883397749	7.27157966625261	7.08168320636535	6.74518550711032	6.53643831013046	6.9157799400787	7.14427066081481	7.01307560521044	6.60501290656774	6.52106136746843	6.88203114985989	7.12138597288014	6.68376727013462	6.88217259127524	7.12126287555569	7.09607366726816	6.80490740003498	6.88470504301433	6.82288173753183	6.92924273285222	6.72330854608103	6.98040547105146	6.83303466370427	6.72918228378402	7.07361586636396	6.99541538240416
SLAMF7	4.38810543366228	4.41743194159563	3.54366375091819	4.59674065689635	2.7461029839296	3.47824961419602	4.08419176147728	4.08810333001817	3.79031213289694	4.03241420521222	3.85790301694812	2.51016291713543	2.57990552251633	4.19794535594525	3.06452275147008	4.66730506588449	2.8373343678299	4.42436431635035	3.13568149834955	3.56371515917938	4.08625331548208	3.20642282769989	3.44519599264029	3.4089115375856	4.81737528844508	2.87020276607275	1.52221812561298	3.77184497121548	3.87025147512376	4.04372449946078	3.41447134811901	3.67139722528048	3.37765019225708	3.50916366905783	3.44205772058819	3.57840115297347	1.9722649197067	3.61778658880124	3.11901709169268	3.4089115375856
BTN3A1	8.24906368867069	8.76961175351249	7.72065447524616	8.16971332481837	7.82632417812675	8.08066443754164	8.51574155943651	8.2386546312247	8.45877500359322	8.45093882378588	8.5930841171961	8.41162901195277	7.81322712197012	8.3242552222007	7.99611248668811	8.36546762986736	7.94964626527264	8.25591144611077	8.00722199276343	8.17942581718952	8.36461877020384	8.02434455041918	8.34095444081429	7.9951074089596	8.3771746922782	7.75418914686682	7.81308893211376	7.94154734035939	8.22265730167297	8.21224013835598	8.16197136617226	8.17727843487697	8.01389706825001	8.16320158443234	8.0905753324876	7.93497572093638	8.11034575322691	8.32054837496032	8.25362636403161	8.16342595722967
MIPEP	7.8969366562292	8.26018293637013	8.27341933609256	8.40249702456649	8.2535634191579	8.12304184230092	8.08805199011135	8.28260950358985	8.60148349448976	9.08723549704089	8.29307315378405	8.31582789610289	8.27405630122379	7.76028855912282	8.24615976639963	7.73083146591931	8.26391376651775	8.19424484676957	8.43091706817559	8.50288759888619	8.62358209421652	8.07807306623835	8.52671274435133	8.50029189958407	7.76480495632971	8.33277419221749	8.39910639080345	7.94154734035939	8.18567105160784	7.71456153182942	8.03437163961155	7.69365238916414	8.69545680307631	8.03202987345357	7.91107628101383	7.84428470046076	8.00547025318925	7.76971121281076	8.23912119087475	8.02943859158058
PRKCH	9.14621754055885	9.21349384104518	8.93557354736821	9.27737343956026	8.82875251543922	8.90491849074325	9.04477604101708	9.37588261189872	9.29905876942068	9.8265915065254	9.21526680238131	9.12690731644454	8.65584945491676	9.23711416963762	9.09210674476063	9.0462671894364	9.27378887453581	9.15494031527014	8.69944557409172	9.55174033264466	8.8099726988317	8.61870552815383	9.47398890479498	9.53114921077328	9.23590266690643	9.08025911820508	9.68830213858131	8.64257748736916	9.03852577050912	9.03556728080362	9.13401225752267	8.85890707845171	8.66190727770024	8.91127637789326	9.18569523116673	8.34603386739026	9.28874691401816	9.03039797267797	9.30526479178295	9.0373695392467
INSRR	2.51016291713543	0.95	0.989624062518029	0.989624062518029	2.49246743592276	0.95	2.21350138671284	1.50759406309495	2.31586982433905	0.975	0.989624062518029	2.51016291713543	0.025	0.95	1.58684218813101	0.989624062518029	0.025	1.71560156295072	2.32902154463074	2.00445772919543	1.58684218813101	0	1.42409781302284	0.025	1.00424812503606	2.02288186904959	0.975	2.25079771412108	0	0	2.03325780653156	2.77989486988664	1.10661656266226	2.59305724280801	1.06274437510817	0.225	2.30782162196686	1.50759406309495	0.975	2.64994376378214
IFNGR1	9.59490124634094	9.80234292754375	9.7647271483021	9.70608671354369	9.54541925645389	9.7375663844505	9.55611878199536	9.7575219370799	9.54802359396723	9.82136690408299	9.65856629937786	9.69848824530058	9.56314634565164	9.48367715171507	9.55937125522853	9.7307937979729	9.81307169380918	9.70788580337785	9.62128591724379	9.89166241704775	9.67154107703565	9.65835340878309	9.7302533890324	9.74467717085107	9.80795033189808	9.51351758118101	9.61896738367864	9.51206675075296	9.62056783154562	9.63014935598702	9.60062659165813	9.6321046993221	9.51953149414898	9.4209357418919	9.76050014541158	9.41293825705854	9.64457011104709	9.61922581103781	9.7575219370799	9.60820621634432
B4GALT7	8.08216524949757	7.7981151017778	7.78745960839143	8.06568523045507	8.10894912494475	7.86383202078163	8.19547016028496	7.85101246436292	8.01576063190925	7.78147556578159	8.07140389349289	7.93645339938628	7.94919967001357	8.0514302621977	8.09126669290515	7.83502297232461	7.78905486280359	7.92411929553799	8.03807715022474	7.89859453288811	8.33025640276739	7.9855288785592	8.00320695760462	7.88635107480967	8.04924898400247	7.92275908638457	8.15170355450186	7.93471543398216	7.9856733936203	7.97678073373383	8.10756327250612	7.94486075583352	7.99060394078713	8.09174446054859	8.05392059771736	7.95973639788884	7.94639620436568	7.80511917885628	7.7927650200568	7.92052449016012
SH2D2A	2.2734699790113	2.79657430148687	2.30782162196686	3.26176027318817	3.80251174251597	3.2545226077583	3.96775381208351	1.90004070251642	2.78545468042005	3.2545226077583	3.95289455500096	2.68255894339776	2.79657430148687	4.19794535594525	2.35169380952095	3.52692600362796	3.26600839822423	3.2545226077583	2.97985657508594	2.79657430148687	2.57990552251633	2.17898084211432	3.44519599264029	2.93717611881663	2.87298267133946	2.63224828256948	0.975	2.93717611881663	2.79657430148687	3.39221108157438	2.89535930034475	3.27719487264851	2.49246743592276	2.59305724280801	2.07582655350227	1.93541663999839	1.9722649197067	2.72026261598952	0.975	2.04935421127593
VRK2	8.82214518830389	8.97695799263714	9.06632372233687	9.08672115479707	9.21072319309904	8.50539586053518	8.58828221479686	8.87505313610656	8.68978023296566	8.91749765136949	9.09956118675777	8.92554897656119	8.90294416472681	8.81748832074473	9.00360053062885	8.79716671517443	8.97043678982007	9.04262699878778	8.93207276257002	9.16711097236041	8.83540609291734	8.88387901775394	8.9110727496491	9.10675986270683	8.54505502453113	8.85878661042828	8.71357565183171	8.55375003858909	8.7871932033021	8.9649257537986	8.74750838353644	8.8139062287388	9.07406003061127	8.87458503148716	9.13401225752267	8.85173411802093	8.83305390532815	8.88275839783604	9.01909357018888	8.94240497622978
TNFRSF1B	8.4135707282679	8.82611784393809	7.9787158583254	8.34844602368753	8.46832722632521	8.82512467074349	8.96875291042025	8.91813733368323	8.94198697990786	8.48560168297681	8.65219737798184	8.74771793527955	8.72010464261689	8.45348829662678	8.25162482735954	8.71503170859737	8.32469169953462	8.27780385029343	8.50728703756995	8.73982533188349	8.91356066994754	9.30682346962438	8.79294282534795	8.26536199585531	9.25209963847101	9.31794625761375	8.3478818653823	8.52513371179622	8.30333302755298	8.08248771874597	8.47883172338204	8.59422263916609	8.80241743113906	8.50085291814276	8.13828184512158	8.6216214925765	8.71491364996772	8.64548728463849	8.13384162075505	8.61525964130751
VEZT	11.3033760900786	11.3653599283069	11.5107862272173	11.3623328022423	11.3723795946141	11.280018185174	11.1993884135937	11.5691944589195	11.1067594923468	11.2844642672193	11.39605945421	11.3396839964943	11.322480915595	11.3677259730867	11.5107862272173	11.396522949989	11.4570680571194	11.5433091816907	11.4647148422796	11.3318470682211	11.118291023948	11.3586758493314	11.2915728349835	11.5163428623468	11.3099875346555	11.3313551193539	11.3653599283069	11.3432311091538	11.4289268071142	11.3381735546881	11.3559634529136	11.3925233579432	11.2991765804761	11.2184098927538	11.4570680571194	11.4047453447866	11.2439987614734	11.2116372324943	11.2844642672193	11.315154633771
POU2F2	4.09934951063642	4.46901887253062	4.24310925679339	4.59674065689635	4.56857041919545	4.41743194159563	4.77205041467681	3.99955006825421	5.29944325403008	4.62287937405654	4.35876794168353	4.37257772713271	4.7858394813653	4.77930187837177	4.16134718859587	5.14733441487141	4.678670296764	4.79586728631827	4.37848268265424	4.46741561409512	5.02032903834583	3.77433336305426	4.15657207985973	3.11901709169268	4.52200609068851	4.62948025101499	4.20737423654781	4.06031006771967	4.35723292806693	4.88931024225605	4.51436631120474	3.67139722528048	4.21837086231359	4.69477061810444	4.20737423654781	4.35000844274903	4.7608838367211	4.74760236306393	4.90883484393612	4.81178680708602
BRD9	9.20968313235466	9.07529838562527	8.96634191751846	9.073274966675	9.27298109343436	9.1575799493697	9.49743117170109	9.10693261824782	9.21093745112046	8.87016577157009	9.14824019332808	9.1556695086519	9.19755906826122	9.15534540587221	9.31554304890945	9.32240886112146	8.91899121266678	9.12779644952973	9.19888008638416	9.15228431656295	8.9865164480974	9.11747093227455	9.21540320703889	9.14544889842843	9.23079594626409	9.19507133314693	9.25465315687503	9.45565397799867	9.11297351621405	9.03039797267797	9.47784718071611	9.2823661570172	9.30156867420732	9.29528189049263	9.23590266690643	9.41685840315825	9.36837500043549	9.08012846330541	9.06084273028899	9.18939828833517
SNX1	10.9396409533064	10.8453226415251	10.803234847864	10.7715154005689	10.7562655736367	10.8595798729732	10.9234319485281	10.7854192701528	11.0108004123543	10.8295172388158	10.9244008164612	10.8834030736236	10.8876629448263	11.0469719500751	10.8347415531488	10.9124838072132	10.7730650296147	10.8630974180682	10.96112362984	10.7511675022624	10.819323406557	10.9949006221613	10.8758984330654	10.8740729284688	11.1145990178346	10.7548854403908	11.0085593307105	10.9448500516924	10.9348425669471	11.1868298733258	10.9021716662098	11.0093607616038	10.8182862057123	11.1109031192763	10.9455336791604	10.919892859003	10.9234319485281	10.9762149119332	10.8341376002203	10.9113276953892
TBPL1	7.3216813889812	7.30240837412608	7.25245035985682	7.35145096007172	7.10592928386023	7.22763742501541	6.94857225202296	7.5903944236858	7.28401170251671	7.48677488878437	7.12922420316871	7.27655227371339	7.3333088340381	7.01686473704244	7.43935694768933	7.369204782898	7.61206458464394	7.32144638163487	7.42774352323431	7.34995931225106	7.48531686080434	7.5289017774997	7.21057740186094	7.30963305037401	7.16163208412389	7.18682707294998	7.4583575798787	7.31076716663818	7.147505223906	7.11385677480331	7.25882770035326	7.35559910704325	7.34699186921897	6.78478281423476	7.32622777151725	7.24825346896618	6.87794251290314	7.54764386788803	7.17769458502549	7.43572839063012
BMAL2	4.62948025101499	4.53148395963767	3.93429672374664	4.78282163472065	4.41483328095012	5.49134753113129	4.29168007610792	3.82301607583601	4.94124160490029	4.62287937405654	4.66804123699766	5.49693103204349	5.32895133234706	4.82362084580525	4.07088777774522	4.97760918038695	4.75092956889548	4.1758156571988	4.15559704845971	4.46741561409512	6.61019108735834	5.07188635781835	5.02914133017386	3.55548246854806	6.1095916573465	4.799465531141	5.17246997942798	4.49948006554257	4.66282045044212	5.17295090627567	5.06864171755362	5.03588429225529	4.46982050174836	5.67226534169014	4.11306215423376	3.40547394949185	4.7608838367211	4.69063364069416	5.80766406492807	5.48366699732774
BCLAF1	11.6855454964899	11.8407346130063	11.617680704289	11.5638705729936	11.7140368888084	11.6527536835984	11.484942493884	11.7509208379545	11.5594314785421	11.6498855136345	11.832018714775	11.8087566872937	11.5822884838344	11.6679411528532	11.8264677335397	11.7736538219893	11.944256922196	11.8259400824008	11.8254124312619	11.8380924002165	11.7274109931455	11.9983359329588	11.7068950657544	11.8129415589695	11.5744161463994	11.6283596258844	11.6483405674342	11.7811603998979	11.9108508276387	11.7571599788368	11.5102124979316	11.9872279457018	11.6438878866558	11.5175794044257	11.8002888139014	11.805477788338	11.7497488129249	11.9361274450251	11.7806282224742	11.6200498362621
SLC39A9	9.20594602166367	9.29993641240066	9.29964706679265	9.25235654897912	9.34750311483455	9.48461928861669	9.15356285834955	9.51226452156551	9.12323294566933	9.51436316436128	9.42553273381426	9.32066312072154	9.32712776245912	9.36534601300693	9.16516569702831	9.32614384217473	9.32500288609184	9.16740679596859	9.23129847208385	9.23411829741023	9.35715036818993	9.34409645034837	9.29905876942068	9.27029949004196	9.37732192481601	9.3160398397358	9.36751106538775	9.35906084416919	9.4079293803885	9.37732192481601	9.26585704240875	9.32010922712106	9.18556879455934	9.10478015865251	9.24537467359289	9.1700606551961	9.18253890330693	9.41866333351077	9.49771114159818	9.31192013113165
ANK1	12.7508747675604	13.17564142608	12.9550895612617	13.1912133987535	13.1495858791587	13.05802485522	13.3260553663811	13.2512031231455	13.3788768339392	13.6791280504361	13.2620981184843	13.2944855864967	12.9424241253588	12.9877508761073	13.0908698433645	12.8638528729711	13.115937534288	13.1652487709158	13.3528105739831	13.17564142608	13.0945223133139	12.9050876574052	13.0986895005123	13.2558410797239	12.5510331522152	12.8757996707992	13.3572971668021	12.703994071342	12.8454064278354	12.6085176779415	13.1206211159683	12.5083253758995	12.918339276729	12.4052792429885	12.8389101187113	12.7649755966279	13.0112273083229	12.8352814216121	13.2137036697563	12.9550895612617
TFB1M	8.10794280730665	8.27936874964498	8.03531049556558	7.74809390958789	8.26018293637013	7.93033357089879	7.86155368154313	8.18526138538367	8.24391259889427	8.09736743719019	8.04701758413242	7.88910952643324	8.12834421765127	7.75346605722671	8.06464284291471	8.08458996778104	8.03008688883499	8.03622444077797	8.31166482622739	7.90382355524525	8.03985627688657	8.03985627688657	8.34095444081429	8.31709220455718	7.88359895926736	7.90630846071996	8.3771746922782	8.01562323221161	8.27023143169574	7.99536294401832	8.0203156651143	8.09174446054859	7.81139774257882	7.78855133682179	8.04094468570578	8.09684377609399	7.80923554857867	8.07526606760373	8.15673002154872	8.22646966282412
RABEP1	11.8860718231466	12.0169111826016	12.2610863512242	11.9325158808481	11.8933944537648	12.0121425296437	11.8013872127771	12.1305476886373	11.721935849227	11.8738580016765	11.809424604325	11.9585988721114	11.851479970312	11.8600258601947	11.9325158808481	11.9972702191882	12.0711992468848	11.9824486125651	11.8841788133616	11.8907939238521	11.6872710180971	12.0408964355087	11.7756105719677	12.0009664955518	11.9824486125651	11.8721488842027	11.7585241888397	11.8412518267011	11.8616342060215	11.8866790203358	11.9050227958171	11.91592893754	11.7800960450505	11.6010955406378	12.1708134428295	12.0718598595301	12.1685085627162	11.8388540860537	12.1807230424347	11.9824486125651
HMGB3	6.46231561864645	5.22842626134697	6.1226972375107	6.92605490674007	6.74487247997688	6.03759306671159	6.28003439924515	6.17120709837288	5.73884954820472	6.5471128275479	5.69692174972684	6.52524202604028	6.05634993239205	5.95620035484051	5.78409824030475	5.91972750306941	5.95382561039753	6.58802233957178	6.11478212692989	6.37404482024824	5.78663362547398	6.66831880086192	6.23695627205879	6.28126693455009	6.52106136746843	7.21667741825088	5.65523506255005	6.43083372662523	6.26256769731839	5.65120252073959	6.32342512662554	5.17295090627567	6.93159814211865	6.17707018790823	5.58039878100645	6.401737173281	6.01881864254514	6.08324488629395	5.6264795446172	6.88697575461532
NUP160	10.0315088496375	9.80765977303481	9.91090976444264	10.0457433579403	9.94830477318827	9.88550655079312	9.96591634381453	9.8996081681915	9.78259506459035	9.78036063632126	9.95869032838637	9.61521038230833	10.1867833095396	9.8466817562007	9.8566329335874	10.075595698021	9.97028043811677	10.0191897019891	9.8627416676206	9.86585169884407	9.64037306878551	10.1402562985603	9.98201363333058	10.0221979460743	9.84816713315151	10.2090431766269	9.97523094829861	10.2567903667642	10.0865908490948	9.81617634435371	10.1077414218422	10.1458406302803	9.81466773069216	10.0688968013626	9.81034511011174	9.88443762905542	9.74730786686892	10.0962008036624	10.060646245542	10.0502641480903
BAK1	7.18218032546657	7.32055460672609	7.30240837412608	7.45812562494609	6.86161984721515	7.28234425988377	7.83948123635814	7.07154814999582	7.54108681304334	7.88279961120536	7.08591567567573	7.06356633806223	7.7211680992973	7.02888623357176	7.73209530843117	6.74196102076687	7.2671689536499	7.42086291254514	7.2799079079544	7.34995931225106	7.28306872717402	7.33194150321688	7.69303646966527	7.40009177149397	7.26663040864364	7.23880921768285	7.34995931225106	7.14273270936281	7.09076581797991	7.1666034559552	7.17194444353003	6.50290408782451	7.16736496501757	6.96650281722567	7.7323330969411	7.13972143921677	7.22371854579836	7.07129362000791	7.66582908464724	7.4197003420562
MUSK	5.78815462105662	5.51823796142111	6.54821012842331	6.50039461946468	5.85748122094418	5.98198816092463	6.01017927740919	6.32436943941795	6.08385107495012	5.91189231328235	5.61917824734458	6.10126867651962	5.83094287245722	6.0213827301244	6.14580407923045	5.21935140801937	7.5795407813395	6.44295431438772	7.10946504362999	5.57737052737471	5.78663362547398	6.69669348323618	6.7220030509692	6.05561665106144	5.36442113004175	6.63664454912709	6.57004982652663	5.78022854619493	7.09076581797991	5.57737052737471	6.2872841489884	5.52065066094244	6.28454336413523	6.03488070252165	6.43524547389239	6.20247913235655	6.3808105466255	6.41472606545805	5.98354252346751	6.51469201270198
IKZF2	9.93932478670258	10.1421644352124	9.70122337100847	9.77124508962018	9.8627416676206	9.78083076694456	9.75388116542193	9.85792145627543	9.67196627393419	9.90553753470688	9.7508605415445	9.84649818153793	9.31809514641189	9.54825949559044	9.94354884211702	9.83467197646641	9.70143956208102	10.0373083512963	9.91656542827188	10.0993004254254	10.1530300887369	9.65585277486523	10.0639568110981	9.79787940321419	9.63571632690647	9.30173134175641	9.87280139031546	9.69980575316022	9.41914817377236	9.56978665466448	9.84527075902611	10.2573430766773	9.52853667131422	9.92823823509294	10.0354890683391	9.8876785824494	9.81684918802056	9.9149184842137	9.8569570693603	10.0683050327675
GRN	9.57162641688397	9.32032106442427	9.24424332002738	9.63285866184277	9.18752606963054	9.65766679138182	9.80716347953851	9.07549369172733	9.43744378610658	9.24537467359289	9.08414539629483	9.43078025791764	9.75132329760573	9.75111775739558	9.23711416963762	9.55579809346368	9.21442462533217	9.34165698215005	9.073274966675	9.37514528166388	9.31332425913016	8.88795308481609	9.10999224388263	9.15696803944593	9.79233148468996	9.48064993444983	9.38090825257625	9.41484670340613	9.21918849851854	9.4276953264562	9.56127111498102	9.43429663963773	9.50279638768105	9.62784489117568	9.29366384880023	9.41293825705854	9.74449914876007	9.30156867420732	9.43376681679668	9.35311701546268
FAM13B	9.81924337624153	9.67587547570666	9.53165885233564	9.58695514462486	9.45458758728294	9.87443046241288	9.70482952470237	9.83396986415995	9.72884880319801	9.6644235970867	9.51918715673733	9.54200290111682	9.4531443472047	9.70343308215062	9.64772612962112	9.77998015372612	9.68627716379247	9.66062654040658	9.69488058318435	9.75903448116605	9.73992761073819	9.80441612345453	9.50056404282691	9.53254903242097	9.7962642870573	9.60719557312351	9.67383978253913	9.79338480397455	9.66353221451301	9.90393090142546	9.30156867420732	9.7647271483021	9.57747526145068	9.66273312092774	9.76325699083308	9.51973764885068	9.64722967405876	9.92122265876148	9.7481725719014	9.66353221451301
ARHGAP31	9.61169459854002	9.60276832855588	9.08949497166297	9.32687720067913	9.0521313760112	9.50003011620847	9.7307937979729	9.37436703922968	9.90865631387274	10.1147300757434	9.64004250378417	9.55741830515069	9.09784773597575	9.39443094151677	9.21696708932928	9.5046423544173	9.59846598632445	9.4626419221231	9.23371668492544	9.69905816872805	9.39748676661466	9.48842865194441	9.25385136193867	9.14544889842843	9.61944760678975	9.51351758118101	9.10030691017742	9.38579094367987	9.68851510159534	9.61521038230833	9.47419520002198	9.35232953988792	9.21587591728629	9.66476249842639	9.16283625190585	9.20310283121007	9.69996073381082	9.60390680658494	9.38160573627258	9.43414253553042
CENPQ	6.49935237192755	6.41702310382118	6.3147063459056	6.62349112079473	6.86161984721515	6.41702310382118	6.01017927740919	6.56336027819163	6.35738610841983	6.73834135898126	6.41741728671764	6.59159929519808	6.79191273218747	6.31894397787612	6.7709883397749	6.2066553934264	6.83790771266677	6.56682428307482	6.92976327305366	6.56682428307482	6.97752347560816	7.03465468564499	6.91062348184028	7.2682539097149	6.35052792763783	6.34075197576639	6.87258164136205	6.68444425848602	6.38102396554249	6.46865165140322	6.51179507200601	6.26099183202656	6.91936033964356	6.36716265240608	6.48697551399873	6.2872841489884	6.01881864254514	6.16202304929593	6.25408955033837	6.49555719656677
SARS1	10.3809230604552	10.4365652491317	10.4617083003641	10.5774690263692	10.5402200093742	10.5668293175688	10.2734605701161	10.3899362895514	10.4073178021898	10.6522295320998	10.6189414350169	10.396924680386	10.5366302723172	10.4522545480276	10.5385221233011	10.4287356683985	10.4440886038983	10.4764494098037	10.5069922924466	10.532891466821	10.7044440065768	10.4894079320111	10.6372283394522	10.4317473603368	10.2605132671149	10.4469006336221	10.5023607847441	10.5046604489634	10.4233070131722	10.2929231077283	10.4179824512687	10.4163592898737	10.7195980633667	10.4505743942975	10.4155842822162	10.3925509141951	10.3526490953195	10.4410574795168	10.6004821009645	10.5353491832522
RANBP3	9.45191138593611	9.32927761658589	9.41293825705854	9.34478482129476	9.5087551350233	9.38352922182454	9.61643497563167	9.41275304942918	9.38160573627258	9.17322418970912	9.42181958920744	9.35635355541028	9.52908766953904	9.48367715171507	9.47398890479498	9.33792049237337	9.22617864105955	9.34464199942148	9.45458758728294	9.40560109082203	9.31332425913016	9.28549547643545	9.44179931336241	9.38810923680663	9.36735343826868	9.4209357418919	9.44434222247177	9.34099410781906	9.25810396850355	9.43447488164694	9.56851382087743	9.42030042453743	9.373377991058	9.61980436920375	9.33040425981038	9.63920881190672	9.52117064479985	9.31779736881561	9.45804240006542	9.34857195419089
ARID4A	9.19507133314693	9.1018399731264	9.12594790871349	9.1524739240712	9.11307592113764	8.98700636880469	9.12756942866964	9.32975865322041	9.45191138593611	8.98298198255309	9.30899121090714	9.13565606261752	8.96031734686896	9.19871383023956	9.22724867128682	9.0588346993842	9.43596955697029	9.26469788377664	9.2043435568114	9.13834834592734	8.94949413208322	9.33861268273683	9.36099195900536	9.43285234750711	9.14481213393958	8.97477761115901	9.13279136531516	9.05558360022536	9.22925925241309	9.53741007351042	9.02699057140065	9.6026119483227	9.12671610273989	8.94522673540238	9.37159961128923	9.23484668208867	9.2817507675954	9.11900703509541	9.39852774517471	9.05766065504465
EIPR1	7.66913066503875	7.75724998906361	7.94416421844741	8.23036185324868	8.2150607150545	7.96567299043871	8.05344449948945	8.05559862694027	7.97384825756275	8.3478818653823	8.01363294815947	7.98991790041827	7.95685510606492	7.84798306015617	7.8239541047649	7.67335724481285	7.90814989838965	8.14800718060659	7.73883921525838	7.90928227150556	7.96803297855445	8.01605112458802	8.15277476780966	8.10716608727629	7.67390922082117	8.02434455041918	7.95786587720442	7.73752471845548	7.80352784046292	7.63777038039578	8.09282186910154	7.63809471935294	8.2617273743894	7.86400532996101	8.05876234120934	7.84428470046076	7.48011797667041	7.87673372578684	8.10053250193968	7.66142267597087
PNPLA6	9.62656085089733	9.51109071823095	9.53910139460653	9.51994380355239	9.58184462489616	9.72486743237245	9.81249549999053	9.31992966224689	9.24284675857219	9.171076158398	9.5329380551296	9.48842865194441	9.88934727214244	9.72148771463449	9.46551992515332	9.62492403894117	9.15599361143158	9.35561110415865	9.2043435568114	9.41953466899419	9.54895359993572	9.24249343481886	9.45215254918539	9.25171908058516	9.53812836540322	9.72121885408925	9.54331206836835	9.47685453821479	9.51206675075296	9.6372741150442	9.80298448938415	9.60018127900327	9.56682713613314	9.80847137857455	9.54250501439272	9.55579809346368	9.67168978588839	9.49243168429989	9.39619960283972	9.54515261140519
IFT88	8.43887228109324	8.47784226103684	8.40432377749261	8.20515236896483	8.41212791442764	8.04192228837766	8.05344449948945	8.44341215040387	8.42401529673859	8.24615976639963	8.26227903495356	8.52590083179239	8.5530734121918	8.24692859506396	8.64093166012813	8.32146145421405	8.75416937075197	8.37307060984612	8.42376765698948	8.42523005868415	8.58570762899898	8.53247222358216	8.3446912659203	8.47504456368533	8.39315344997097	8.20859393477598	8.87799762113368	8.45821297459285	8.55659878687432	8.48971565769099	8.13695344152876	8.43633733771564	8.66846541478087	8.30781317003527	8.26758469122802	8.33462428173374	8.36762901893828	8.45927439226529	8.34233470340115	8.19637215131696
ALG1	7.15382421637838	6.94293391665832	7.30888739301337	7.14787802205687	6.94040375306109	7.17706340280075	6.94857225202296	7.28234425988377	7.20795669760222	7.08698740824006	6.92713025685913	6.81377430999262	7.23735341733814	7.13842312150144	7.11420103844572	7.34132440322969	6.76455638548724	7.0887091274793	7.47356695684179	6.99541538240416	7.16051269400209	6.8955706996846	7.18988605302161	7.24910623852829	7.10568385562765	6.86079776612609	6.93324634189885	6.99013529487742	6.97729592043048	7.07103909002	6.90399419893249	7.4748468462131	7.14825082020774	7.14928433032422	7.51899399853366	7.26403636186166	7.07028416641704	7.12771675521196	7.1303925757664	7.16972080358655
ZCCHC8	9.62802107156549	9.34181712853298	9.44753977281552	9.3026205834103	9.21072319309904	9.50003011620847	9.38213164703454	9.48696070334904	9.60769397674778	9.27162285107811	9.52241454336806	9.26311773602514	9.31142300037931	9.44434222247177	9.50589205863123	9.54915632662995	9.45589809130497	9.82677562139271	9.64936119679163	9.56415852776653	9.4882363358034	9.64196201343832	9.40458887515935	9.55531707429218	9.55388993936502	9.32487390190441	9.66605751017426	9.46691651632288	9.53216534773232	9.30576984727836	9.29341263758349	9.68089856324078	9.33442699422683	9.54895359993572	9.62335799016929	9.31757095252562	9.44348822659036	9.45239371243466	9.47378260956798	9.59083751301845
ABCF2	10.3131817533174	10.4027126847664	10.4345534952407	10.3361643527277	10.4548633376352	10.2094884732546	10.3883506926068	10.3601224572658	10.178388698891	10.2145121543306	10.3714842469576	10.2895781144086	10.400975220297	10.4393239209346	10.4689821072043	10.2211031127183	10.3001712081017	10.4591908989816	10.3959430739952	10.2719197903095	10.4047439784326	10.4818371411236	10.4456914148832	10.40599330081	10.1428209406304	10.3101695822574	10.1327467376948	10.3396215072149	10.3746598492345	10.1907279339819	10.6035917890636	10.2870536018076	10.5116216218739	10.3227291216696	10.3872524130802	10.3839120940595	10.5023607847441	10.1271425634899	10.2979664351781	10.2970795478253
CHPF2	8.13695344152876	8.03202987345357	8.39959676671003	8.4146497613418	7.79545911418935	8.4764105196994	8.52304143565589	8.01429734471953	8.40055994124485	8.07072805427002	8.14061690838941	8.41162901195277	8.13378672364108	8.30781317003527	7.9130803459253	8.14386968217316	8.44986773031886	8.11313223788056	8.11784947164353	8.11170371787945	7.93768924467529	8.18927072154451	8.2908255540305	8.03722891079077	8.48726936614102	8.41152725767136	8.16302087458429	8.33408825095902	8.48546600630562	8.30040034929028	8.457244490489	8.17057739397627	8.34076018946239	8.44886435533451	8.42972587251018	8.31010449868919	8.69007228393464	8.32479930697787	8.46853520763979	8.13052244333894
LRRC7	8.37824271373922	8.02363751907058	8.7849735959288	7.99961695449558	8.80864860426282	8.17344206112265	8.93232437430864	8.46426011685401	8.79453175498316	7.89911323986481	8.75818963638665	7.21245580182694	8.16575834359391	8.60375718997534	8.32514705660878	8.01562323221161	7.60323548485979	7.93386496349583	9.10710537378882	9.18054093616122	8.47076455737288	9.48427407489729	8.99459051738274	9.04237807142823	8.04924898400247	8.04924898400247	8.31740780678685	8.86637705002161	7.44505408825608	8.35309155785713	8.64117067740315	8.87913556917627	7.94013057801027	8.03905698331723	7.5998877306487	7.43266351782407	8.14336963299884	8.58604764868319	7.57289929297079	8.56907790743664
FUT8	7.76434539470277	7.82026454286394	7.71362634464746	7.8272345049882	7.58642066101322	7.95749257356767	7.76099711777734	7.66142267597087	7.63061929138087	7.93025430181286	7.89367836088146	7.79522764338835	7.67738596254928	7.95685510606492	7.91973881839488	8.00299605201718	7.91674366812677	7.62234938277698	7.76294268655835	7.80360641874851	7.90039636224577	7.8782860570305	7.64189147154278	7.55547476828394	7.7169261139238	7.72607622016338	8.06104981409006	7.88375744280771	8.04490074118917	7.87030374414901	7.87717304710168	7.86950747812798	7.54191655505704	7.74760849382699	7.63194010944149	7.66291021223632	7.93678717736033	7.8106414778812	7.68905916275084	7.69396300339231
UBA6	9.95495472070166	9.93611834358746	9.93711823972002	9.93494691080078	9.98057233536845	9.93416445575961	9.61380789862283	10.0400869361668	9.82136690408299	10.1421644352124	10.097127694041	9.87443046241288	9.73527769699133	9.98995334074912	10.070777772433	10.1105849820675	10.0751919490567	9.97317722835851	10.0968549420687	9.95450367671443	10.1330900600968	10.2327409372978	9.95036735947455	9.95814121568764	9.81094035903994	9.90242786652827	9.81413931098565	9.99101197556021	9.97295114264781	9.89643133369934	9.92969260373558	9.77376931634341	9.99575291012513	9.76601610433982	10.0026724167785	9.77483034335338	10.0858876749076	10.0243544474452	10.1002534477075	10.1068823659081
GAB2	8.10298933422852	8.47784226103684	8.99980872941335	9.62335799016929	9.5186603653198	8.75368453924097	9.00061757536652	9.12095567570231	8.24391259889427	8.97962578828726	8.05162580985987	9.74316176479499	9.39812280083045	8.96429341830796	9.07549369172733	8.90775645101029	8.53634524297859	8.44871574815462	8.22265730167297	8.59450440711183	8.64576891180812	8.55764037959668	9.57804631657354	9.08572630437484	8.94534398970722	8.75247057137273	7.93415218280018	8.4441639067008	8.57687681090568	8.9221364682919	8.30890564337771	8.28948277926244	9.31809514641189	8.75144452903897	8.73092826550327	8.43370212148783	9.02699057140065	9.22087953873643	8.43075962611855	9.04986669759433
ATP6V0A1	10.9244008164612	10.8286460774858	10.9824098935928	10.8501188758198	10.5782722559739	10.8847266270149	11.0293836874752	10.7603039548919	10.9490732908398	10.5650822910533	10.6746368722528	10.9586384857391	11.2027572187561	11.1052181208637	10.9324806038063	10.8083625995882	10.8669463698764	10.9942070992221	10.8793554834397	10.4779026828989	10.8676811700032	10.798841821256	10.8460222252115	11.0650528281146	11.2246294770041	11.1094895147402	11.1432653163718	10.9589802672541	11.0208519939716	10.8812756566413	10.8764283182268	11.3017495510486	10.979492584139	10.8965585994143	11.1640329636558	10.8853654312556	11.0477323308654	10.8920752712385	10.992478009761	10.8797108096646
PIAS1	10.5135254451378	10.3940501557015	10.4786105553839	10.2261207045555	10.1147300757434	10.2618296408269	10.4065654538745	10.3854396340264	10.3001712081017	10.2514254405558	10.3203224954756	10.3881942379286	10.3384936896094	10.3940501557015	10.4269948982401	10.4065654538745	10.3448603075525	10.4158191262507	10.4356094935917	10.3902749318627	10.3880377832503	10.5223665331414	10.2920695607658	10.4637169029515	10.5106600667275	10.465228323856	10.4418798845221	10.4674509740487	10.487947930771	10.5106600667275	10.4415304469694	10.6407092265561	10.4961011790168	10.3998240605311	10.4924127859742	10.4617083003641	10.3565800826858	10.4992172619749	10.3934459989505	10.5217183037074
SLC4A7	10.5847649678188	10.2432029201844	10.1739646384481	11.2083607214801	10.6035917890636	10.3724472735598	10.7634628439164	10.167594280771	10.7532325399686	11.6909307244739	10.7808517281154	10.303341423042	10.2648865663275	10.237733603725	10.2339658977697	10.6337534229415	10.6987930192562	10.6147636969568	10.9653166906668	11.5872475610936	11.1868298733258	10.5828498056046	10.5405106231835	10.7247207861334	10.2979664351781	10.2327409372978	10.2067652035874	10.6847499848783	10.2403665024365	10.2991882491526	9.504881673189	9.97763301329597	10.6549607251133	10.601380112113	9.50036873908575	9.88108840852332	9.99291110388351	10.3556528295038	9.90194538219161	9.91463830917565
APBA2	2.51016291713543	2.59305724280801	3.75908790501513	2.93717611881663	2.49246743592276	3.37765019225708	4.29168007610792	2.49246743592276	2.31586982433905	2.79657430148687	3.52443761178919	4.24310925679339	2.57990552251633	3.51887780125578	2.64438395324873	2.93717611881663	3.99662497405416	2.44948456373915	3.28063246074226	2.57990552251633	3.79280052473572	2.66384329011567	3.11420096474412	3.4089115375856	2.04935421127593	2.33706974700292	3.51573952920368	2.93717611881663	3.40547394949185	3.81080878173889	3.09957690222609	3.67139722528048	3.20642282769989	3.79280052473572	3.12281716902881	2.35169380952095	3.42313213942551	3.91602705569888	1.52221812561298	3.55815534864597
MAP2K3	10.0673367394107	9.85458651136205	10.3261278555975	10.3828659431009	10.526891523793	10.532891466821	11.2467872819254	10.3348591772367	10.1864549255535	10.1791436553841	9.82487189785693	10.1185220813261	10.6896718450846	10.5126111089278	10.2527459650554	10.3675178631193	9.88087921492212	9.99568861889354	10.1995862832102	10.1956285804986	9.84779073184467	10.1115699452895	10.2440147091892	10.4182149508029	10.5968459378374	10.9166328570439	10.2540337425442	10.2432029201844	10.1850268828388	10.0533063577294	10.9106421644753	10.0143761942448	10.5928503667574	10.3809230604552	10.4594571133939	10.434818885981	10.8605580356016	9.91070079731163	10.1466316190691	10.1995862832102
CLXN	1.53684218813101	2.35169380952095	0.989624062518029	0.989624062518029	1.10661656266226	2.12411576773537	1.17548875021635	2.23617365160306	2.31586982433905	0	0.025	1.6283459380589	2.03325780653156	1.83778507762459	0.025	1.93541663999839	0.025	0.025	1.55146625064904	1.57646625064904	1.58684218813101	1.4783459380589	0.95	2.40299725010433	1.64909781302284	1.58684218813101	0	3.26176027318817	0.95	1.80898500028846	1.59721812561298	1.9722649197067	2.16288443736995	2.09192295824663	1.67409781302284	2.35169380952095	1.55146625064904	1.90004070251642	0	0.025
TMSB10	10.2160326016445	10.3370103244307	10.0064234260803	10.0159881593843	10.0928603942324	10.5939994935424	10.2113141371142	9.9277397177222	10.3076026527505	11.1043178796582	10.2651521901122	10.252397535799	10.1212692141323	10.3285133171357	9.82136690408299	10.3345755489709	10.2092436524959	10.1355711969444	9.7890748195014	10.147740770229	10.2895781144086	10.2387372629436	9.91548861936559	9.75510792676899	10.8676811700032	10.0396251117133	9.89468171608674	10.1747710583938	10.0547152918945	10.1455638527605	9.9418826849472	10.2244528666014	9.7417158657844	10.2366684872989	10.0298844134979	9.79768530126864	10.1423731340965	10.3302283020463	10.374113682377	10.1752540955812
ASTE1	6.56405463773722	6.68360696963015	6.98454923063288	6.74274518538798	6.60921674468927	6.60159821913151	6.22572576122906	6.65450617607879	6.61613444615961	6.78040058954329	6.86079776612609	6.97412851963989	6.7794865598	6.76535466330137	7.04631437579018	6.61172555661976	7.03299355919336	6.66831880086192	6.73089427915627	6.66762130595145	6.6850597800049	7.01307560521044	7.10292554601838	7.02888623357176	6.78958675259981	6.69955923752109	6.53543233900749	7.07373730579937	6.8158631076105	6.89041125385966	6.46383792442274	6.99397189393813	6.99633108645861	6.5697071834541	6.70609436742089	6.80425786208213	6.5854853439733	6.77332177776672	6.78040058954329	6.96071614897797
RNF19A	10.8083625995882	10.84895567018	10.8345099870738	11.118291023948	10.8101229098063	10.7389199361617	10.7090912337013	10.8853654312556	10.6248686353282	10.8089789750833	10.8662477972664	10.7851660832062	10.6416040280863	10.8834030736236	10.5816523093984	10.8150676737206	10.8169059860823	10.7596099831498	10.8920752712385	10.8225708003794	10.6933589768306	10.8366704220097	10.893581287327	10.9786983169067	10.6601429210863	10.7698282931363	10.6862716779891	10.8659237462587	10.9716035832809	10.8064012353059	10.6163903383768	10.8098427845521	10.6347946970445	10.8008492113714	10.8546369383543	10.8307948711406	10.4530865059012	10.9211458606655	10.7425801677233	10.8122799529586
PEX3	8.18532200287944	8.07364109367036	8.14997400473414	8.20515236896483	8.09070166318075	7.9858179086814	8.01389706825001	8.35543647497961	8.2258413108353	8.40969667683562	8.22431174748226	8.20237785066977	8.05014323185964	7.97597495528917	8.24033954919209	8.21888437932066	8.04490074118917	8.32016432482932	8.21230512468941	8.33127166228617	8.16502948755254	8.28548591449245	8.48726936614102	8.43075962611855	7.72579722503697	7.91107628101383	7.92961099510745	8.19951350039763	8.13962410737867	8.02044563778116	7.92709476955396	7.94486075583352	8.33738785679543	7.80352784046292	8.23905620454132	7.92031021247564	8.13081045376814	8.17894637706231	8.10053250193968	8.02376800447151
GABARAPL2	10.1251667482988	10.1698971569368	10.3448603075525	10.520830941727	10.3846461334917	10.2322326440524	10.042638849873	10.303341423042	10.3352044706873	10.2162641845737	10.3583929723851	10.1742242512255	10.4160539702851	10.1708927286143	10.3053525389607	10.3378493375919	10.3173662571666	10.3627009595997	10.1588571421885	10.4527885774932	10.6375748523398	10.414315835546	10.2440147091892	10.2211031127183	10.0368156393276	10.4146133753435	10.1975914721748	10.3358432220111	10.3030478603387	10.2345731300168	10.2953412101574	10.0508347210178	10.4781676926147	10.1314745134346	10.165625677803	10.3492439798936	10.2550281910044	10.1271425634899	10.1619841592404	10.2703213758305
MYOC	9.6622894611835	9.57897288017867	10.2169497522006	9.34478482129476	10.1025999762124	9.13844205035041	10.0686972009208	9.61678286106616	7.23245964467439	10.4369118080936	10.0277411174388	11.0313990833319	9.85597780810759	9.63131862783418	9.96836221155539	8.70924011941537	10.169556349155	9.54877338222994	9.27662612150714	8.97125293039737	9.6012705878578	9.58428180163481	9.22741984309814	9.36604469241854	9.49366173887703	9.58887727367496	10.8070030580614	9.40954937460782	10.3269840194198	10.3355238463492	8.5164770025503	9.65660790753443	9.5832891340801	10.5813320312268	8.54174277182096	10.0699769801042	9.5573972500543	9.74781648094307	9.06801526442418	10.2470014643108
SH3YL1	9.71189837627021	9.25443170984395	8.95340601416116	9.27364242498686	9.28787878397939	9.25209963847101	9.39597760437931	9.37436703922968	9.08620387158356	9.45804240006542	9.35635355541028	9.03852577050912	8.83287896278692	9.09421416092381	9.20257403481303	9.39291724956816	9.73125210178698	9.04812012918038	9.64936119679163	9.19163190800007	9.27514083887719	9.66353221451301	9.19825981876459	9.13991992973097	9.45390237145862	9.65149153059256	9.46043181941751	9.21942525810229	9.22574573546621	9.28066271184782	9.2526874262504	9.99898906218557	9.18054093616122	9.18981199952609	9.47664251228249	9.14739974287122	9.16292521659445	9.35886251201144	9.56127111498102	9.0979417324419
FAM136A	7.83618454395664	8.06529851749527	8.20366106535118	8.26729508772007	8.38282630991414	8.28694262133504	8.18231364413696	8.12375393618467	8.3929314912195	9.07753823571154	8.30728535465998	7.79026688501743	8.09428714288074	7.93497572093638	8.33159072796589	8.08458996778104	8.4441639067008	7.99053497822504	8.36762901893828	8.65329381806655	7.96803297855445	8.35079680533032	8.58269909061199	8.13701060065113	7.50808927785172	7.9967456588403	7.98672190353766	7.93471543398216	7.92344749838621	7.63087324051646	8.24269253777306	7.3800453662775	8.09201752382253	7.53206069805491	8.15072966720415	7.92681865620949	7.88826365236063	7.84597943691386	8.45561993533873	8.01917624002811
VCL	12.4554381949551	12.4306742033283	12.581763947969	12.5854476002356	12.4306742033283	12.4460403401377	12.7554890462178	12.506066957855	12.4276537044267	12.0881375077743	12.3614090391029	12.5574778401555	12.4658477653951	12.7649755966279	12.4810434677558	12.4434542909624	12.5956203539531	12.3794355538456	12.3571669705203	12.4877393478881	12.3483758068775	12.5642702261221	12.3894927625194	12.3820793199053	12.8006566705803	12.4286974493005	12.2646471573164	12.5766320260699	12.7392094500608	12.9914948040898	12.6295669911137	12.4574473090324	12.2255641001912	12.6359843778652	12.6486540593086	12.5920422424925	12.5484717170957	12.6196002210569	12.6415169658883	12.7215439857866
DAPK2	11.7509208379545	11.7654633095718	11.809424604325	11.6309815051743	12.0147874016926	11.8592971458317	12.3250507702517	12.1528516756378	12.1420341424058	11.445710736159	11.5969015647543	11.9325158808481	11.6034192727484	11.6120307140002	12.0304926761705	11.5945636335203	11.6964890909025	11.5728261486591	12.2206889176919	11.6999381812916	11.3327549745509	11.9655773077095	11.9366908383265	11.9901429276295	12.4306742033283	11.8944818147466	12.0373759008473	11.9270738432488	12.3014167985008	12.2998166327664	11.9558174984425	12.158173536502	11.5850066574411	12.3733438500902	11.7050033322979	11.9748994849044	11.9099638469225	12.1337472029919	11.5969015647543	11.9253066940826
NSMAF	9.5567522254296	9.71375607014125	9.61944760678975	9.65149153059256	9.61028825199772	9.47432471533642	9.46249663754206	9.78772370780482	9.33581497813923	9.50679181482484	9.64412038104601	9.58794725544583	9.62621287658687	9.58850515330965	9.42971082167231	9.58714391079513	9.68627716379247	9.68009664341143	9.48635827954328	9.78569338120185	9.53350832871675	9.6385311901814	9.28647571611754	9.55115504799678	9.42319908927254	9.71942334413327	9.53649888240128	9.6225187500876	9.59887463541271	9.69618502893257	9.49743117170109	9.49771114159818	9.57441148453456	9.44841534216083	9.46467022921655	9.56897928762272	9.49161616749046	9.55988905639129	9.65660790753443	9.63796931406326
ADSS2	7.91496859896546	8.3966654793151	8.0126971666137	8.27808292342661	8.17810115702131	8.24962020653864	8.21217515202255	8.38465673253801	8.31831134643241	8.24872340266645	8.35722176576072	8.18884246077829	8.22351151762682	8.01469762118905	8.10520769564866	8.38139680176404	8.40665755727463	8.26804563059397	8.15512676930421	8.30767570866679	8.30306501352079	8.56245119787706	8.20127657870771	8.43075962611855	8.01590587824863	7.52801635800057	8.18725500839647	8.32927137238201	8.06348898202248	8.13975995452994	8.16707034566613	8.29876119627322	7.95168790637002	7.93233733476297	8.24841012664022	8.21410523206032	8.04958467112398	8.44631060147556	8.18071016529191	8.12714116115902
STAP1	2.51016291713543	0.95	1.9722649197067	1.55146625064904	1.10661656266226	2.40299725010433	2.21350138671284	1.50759406309495	1.57646625064904	1.88966476503444	2.04935421127593	2.85178274867558	0.025	2.82214230339937	2.35169380952095	2.53341820888151	2.2734699790113	2.44948456373915	0.989624062518029	1.57646625064904	0.825	2.4429087035933	2.94097619615276	0.025	1.64909781302284	2.63224828256948	1.52221812561298	2.25079771412108	1.80898500028846	0	3.09957690222609	0.989624062518029	2.76527080736861	1.4533459380589	1.67409781302284	1.93541663999839	1.9722649197067	1.50759406309495	2.53999406902735	2.04935421127593
TIMP2	10.3689969124392	9.95814121568764	10.5411441094682	10.5823073509651	9.7307937979729	11.1352809666505	10.5023607847441	10.1160253976239	10.139099129527	10.3800042921936	10.311492952263	11.0222083863522	10.8948435230886	11.2390031050227	10.1767246254129	10.400975220297	10.3328130994462	10.1929167857912	9.96063743413354	10.1355711969444	10.6440274021167	10.1207985907758	10.0649165140341	9.86156093456444	10.8317160285097	10.5427663389241	10.5420576586414	10.6645333421008	10.6619906980132	11.3164456817341	10.3937489508151	10.7236360358106	9.83044287127171	11.1870683095987	10.3541425470077	10.7112195232552	10.5919988962627	10.7634628439164	11.0430923852885	10.5951115545713
RFC1	9.89447604901348	9.84686533086347	10.0484143527	9.97982663469516	9.68797254832288	9.71942334413327	9.76050014541158	9.83263039225834	9.75599828339712	9.90726866029937	9.80215535525457	9.9747642447671	9.58497581737816	9.80847137857455	9.79715532839297	9.84816713315151	10.003754228523	9.91720884909918	9.93471971882174	9.96271126246692	9.94228911289608	9.9025993237019	9.55555758387793	9.86585169884407	9.99344158597971	9.7577183090659	9.97237655222865	9.79924741697063	9.83871888649954	9.86032462392538	9.90242786652827	10.0628160525751	9.94472407138173	9.66624883505794	9.98830953085802	9.87765731298833	9.74066810876379	10.1366555809318	9.93264142809656	9.98438794010593
TBC1D23	10.3872524130802	10.6214337059814	10.5925909095936	10.6112225163142	10.6144554761641	10.352057787146	10.2288433666221	10.5752471366338	10.3116648864958	10.3854396340264	10.5898729713734	10.5090188411044	10.3465125614857	10.4305792313139	10.6251885416471	10.6211085243604	10.5758527317094	10.8393889948109	10.6267137764905	10.4032307585915	10.6594492914244	10.4623522277605	10.6276324277236	10.4401253423475	10.2370464739975	10.387021399363	10.4221938481091	10.5675472986998	10.4560246470635	10.3934459989505	10.3255561694196	10.4829488221156	10.7166294030427	10.3436652771242	10.5725948469305	10.5244078313789	10.3620252183529	10.6773415300442	10.6862716779891	10.5549194162672
CUL3	11.7800960450505	11.9901429276295	12.0352226056899	11.9060241863426	12.0470111504131	11.809424604325	11.7182208105822	12.0169111826016	11.9248580405733	11.8703822881599	11.7885929904274	11.8879488282984	11.8671813110757	11.90142476166	12.0408964355087	11.954231642584	12.0662507090543	11.9671029621609	11.9270738432488	11.9901429276295	11.9412606610725	11.9144667267243	11.8600258601947	11.9956470988735	11.8365837160587	11.7951971903014	11.832802646808	11.8448032577472	11.9736639934249	11.9512122339772	11.8866790203358	11.9677375548562	11.8129415589695	11.6909307244739	12.0121425296437	11.9809817582387	11.8152241024524	11.9525655349825	11.9972702191882	11.928499257903
MYOM2	14.543974823235	13.8642536475474	14.543974823235	14.1408069870256	14.4285728962502	14.4646632235786	14.9975719372944	13.9780551324831	13.7180067704729	13.1361788674562	14.0287353863964	14.6884291229805	14.6561837590286	14.5689834297416	14.2119033091803	14.064496740293	14.4461289138119	14.2119033091803	14.4285728962502	13.8930445278918	14.5927824468949	14.1193454791247	14.8173704621749	14.6131285767178	14.906161416972	15.1138394110052	14.4132048640477	14.8173704621749	14.3129497523993	14.2259229322995	14.6884291229805	14.2506140289037	15.5980134229246	14.7958001026456	14.3449036253787	14.2794773049468	15.1138394110052	14.7177694710688	14.1572994613519	13.8437278111444
CYP46A1	5.45541447733658	5.51823796142111	6.1226972375107	6.22486074500046	6.00804001990581	5.74083055092739	6.11478212692989	6.18768114243972	5.92243427913997	6.401737173281	5.55355933551985	5.74722156675753	5.73454504584544	6.22866266050634	5.78409824030475	5.75122077955408	6.21344882360155	5.67883926871675	6.19798080506812	6.37404482024824	5.29588499519845	6.49648451155964	6.13709338752369	6.48145090049611	6.08385107495012	5.58318403653481	5.89377389175617	6.17656534582178	5.96946603529154	5.62505245631904	6.23695627205879	5.94640483282433	6.38240718123252	5.99477838191062	5.1234319491309	6.401737173281	5.70750986599674	5.9549071477738	5.96285370930187	5.94895663055583
ZZZ3	10.3162694931671	10.2973053057609	10.5567192157661	10.2747910004299	10.3285133171357	10.1687044593883	10.0613690943784	10.4752481769673	10.2520491065425	10.3579284603638	10.5088282910743	10.4240753576501	10.2211031127183	10.3069791411081	10.4963164365835	10.3499381217885	10.5175049851129	10.4851579122865	10.5143698360575	10.3615934686389	10.1556910183794	10.5609639574548	10.5293154930938	10.5293154930938	10.1458406302803	10.2286136778058	10.309984367817	10.4548633376352	10.4487826184772	10.4303518049238	10.2791659921883	10.4745169591605	10.4560246470635	10.2662892692635	10.5318500273415	10.3773604758734	10.2958386456241	10.48270716918	10.3833904830896	10.3943513605879
USP2	11.1817994686978	11.3696234936244	11.1565562289439	11.3313551193539	11.0668566790374	11.5073670234734	12.0210810158825	11.2500448757396	11.2542477764593	10.7056217011559	11.2317259470065	11.2844642672193	11.6545636261607	11.5058596869808	11.4151151082308	11.3762963131889	11.1270212915788	10.7896816615181	11.2749280762568	11.2302688677854	10.9581018851699	11.0696535718457	11.2052060896985	11.3436622718565	11.9642955207063	11.7093424194647	11.6829501085332	11.4387470364954	11.1814214689234	11.3041564225891	11.7140368888084	11.085731892176	11.3132230548191	11.3331709320136	11.4131347408912	11.6387529463393	11.3164456817341	11.3905210588021	10.9142539963516	11.2199088699369
TUBG2	6.54230948922992	6.43127687715865	7.03532420479169	6.08385107495012	6.39936590727265	6.94973208450612	6.53177421538323	6.59232737769151	6.53412699712851	6.24353382975536	6.2047233963045	7.05364857042053	6.68967275947801	7.07633850175293	6.70661895357123	6.54821012842331	6.71788794172003	6.62246028230367	6.68029696226288	6.96341850945188	6.78958675259981	6.76198168004361	6.86763193725334	6.52106136746843	6.66815259057925	5.98440776737934	6.75036075529918	5.89344298911415	6.63778048422608	6.96750328196976	6.82890745101115	6.45182974418251	6.61669483933873	7.11746231019145	6.30529384252125	6.65300984417824	6.98154312966361	6.27232471334439	6.83606094442055	6.23966552624443
RPL26L1	6.41157154070511	6.56301840476921	6.39284690958779	6.47745510982292	6.88274674416188	6.2872841489884	6.38551669509665	6.65450617607879	6.39744254897656	6.70829096764521	6.57311295946238	6.48334128943885	6.43193695009547	6.3365074240085	6.91337404793057	6.70574007324881	6.63629266949679	6.95227323433566	6.49738752033701	6.87494581503641	6.3479053399882	6.7220030509692	6.60501290656774	6.65595003765647	5.68832943245954	6.44254676907949	6.62692569345895	6.19872657896434	6.49515633246442	6.38059712770852	6.53747258049068	6.24295673942753	6.97500715358131	5.77216920396149	6.81288755728809	6.26142901769478	6.48222472370433	6.31183263369824	6.64081514109454	6.60802621463791
FLT4	7.57927749867568	7.77311616844686	7.30888739301337	7.28401170251671	7.36944395788418	7.58426570266037	7.39848277951067	7.55932701777173	8.24391259889427	8.25838162562726	8.00872579024809	7.98540165664238	7.1885466912789	7.62808630339439	7.40885109062081	7.39073184594745	7.39777449203435	7.46541074014511	6.89265281119222	7.9701028237807	7.23245964467439	7.61571262056288	7.39920273069021	7.43913102944491	7.52488074163285	7.53709971680217	7.4583575798787	7.25950463177614	7.30334073148756	8.21224013835598	7.55804855927434	7.32909366598796	7.10317574923618	7.65732943892524	7.67893768961521	7.26403636186166	7.93206885229286	7.65370476182976	7.68040224559026	7.36632078405565
NSUN2	10.1944832535011	10.0863382304004	10.3012085711208	10.1311893692333	10.2637278546857	10.1421644352124	10.3046952977628	10.2872953762762	10.1513306872316	10.2665144168144	10.1149291620261	10.4466733372959	10.2673321402644	10.2581606439537	10.3053525389607	10.0324140708265	10.1266974745098	10.2994493579812	10.3474215220261	10.2169497522006	10.0457433579403	10.2859693006662	10.2118523995545	10.3183457513467	10.0749429637855	10.148218150262	10.3572532675099	10.0431175879141	10.1275346281075	10.2380864460187	10.3400504136357	10.2084514249781	10.3111111498286	10.2032825013562	10.3238885543567	10.2450670634762	10.2592244004524	10.0609100946543	10.2880640969295	10.1995862832102
FBXO42	10.1337623616404	10.2358733446826	10.2628664504186	10.1547035472411	10.4217678413221	10.0138692382456	10.271711653543	10.1304890129001	10.0514989803526	9.95334355385376	10.2396783408744	10.2749900737113	10.1750582527847	10.2426000561289	10.1714589880282	10.1262556617339	10.187219693492	10.003960952139	10.2380864460187	10.0723694644234	10.1588571421885	10.079443909276	10.3209445033566	10.3529394898265	10.2194791265177	10.2739236742231	10.2838645592959	10.3505068404513	10.1475410506816	10.3355238463492	10.2618296408269	10.2453493586789	10.1631622273202	10.166899607325	10.0727151466233	10.23690363156	10.0978916677327	10.2217529165575	10.316874508569	10.2116129249559
MFAP3	9.11699384295501	9.22675858558214	9.18807976617919	9.363390634175	9.17583646200645	9.17133990280721	9.08109903735125	9.30587625559295	9.27350179856168	9.32299354419175	9.08858491508001	9.08810901515955	9.14015012072598	8.97552884401973	9.14711941127555	9.16979076743423	9.31361874899279	9.26757593036819	9.18463736877892	9.35653401721539	9.12056446580119	9.33861268273683	9.22070690078164	9.33929448339252	8.96889490678354	9.15661874647763	9.06121350625287	9.089910249545	9.13061525094872	8.8653945837723	9.06133758974719	9.01430812055468	9.15696803944593	8.7328491877041	9.20095809501193	8.93718069046991	9.03499458805682	8.99459051738274	9.32867542633893	9.27894090638768
MRI1	8.01684905150107	8.00440396588906	8.32538719879643	8.58011113850901	7.85916806697038	8.05264522320297	8.08007606149616	8.04848542641392	7.77723425622995	8.25838162562726	7.89940275270565	7.83717959228379	8.05014323185964	8.06957549227752	8.19528998686674	8.22577701954435	7.91674366812677	8.21428514806736	8.01296584012593	8.11170371787945	7.96803297855445	8.44372102348756	8.09098417804295	8.00959489309609	7.9486127036869	8.32728200350076	8.40831380726322	8.36223426465229	8.16599284592854	8.0987201732554	8.13695344152876	8.64520565746886	7.99777965255315	8.71377831797568	8.38861539430224	7.96868430336681	8.17319652092751	7.88359895926736	8.2171845598219	7.98546526760079
METTL1	5.69317720004957	5.09768466783676	5.57737052737471	5.48366699732774	5.79977500399961	5.16119508651624	5.9549071477738	5.53794178953639	5.43818669883134	5.16624934933789	5.17773825199665	5.43548159291077	6.30492200072882	4.77930187837177	6.10334734661894	5.75122077955408	5.6256690076749	5.48211729274223	5.58745533278286	5.79977500399961	5.23195960513972	5.5839126951763	5.4630737962697	5.66118028053015	5.39926883378363	5.86343578628491	5.13010433377003	5.12630045018197	5.74021171289299	4.96960520250117	6.04059478181547	5.70750986599674	6.20073391611499	5.53607116639288	5.51240918997656	5.85839058315959	5.92745172180155	5.3055387979853	5.00461991350467	5.64565282593802
HOXC8	7.27541564157604	7.73185751992124	7.7277029653911	7.90250941778568	7.68905916275084	7.01984589580242	7.48471527087026	7.45844707727336	7.20795669760222	6.7189659748191	7.26593293737035	7.18003845252438	7.23117850584641	7.46541074014511	7.39131480228096	7.52417392723015	7.30133755257466	7.26641562802559	7.58805861151683	7.61331376085435	6.85606347570387	7.08448690005557	7.14010557205144	7.808932948915	6.80238324273945	7.22946245007441	7.60472216741464	7.14273270936281	7.07385874523479	7.54548320574677	7.33854898987268	7.66248790350391	7.49985914160459	7.19450279667551	7.94486075583352	7.91093566728398	8.02528473815757	7.17009466733185	7.48030975316652	7.36632078405565
AGA	7.41662774770657	7.35636202945378	7.50846528908679	7.34008613598347	7.67738596254928	7.17706340280075	7.5056644634307	7.5903944236858	7.09534014020283	7.80701301024605	7.4655920397051	7.50632855991525	7.38509759995881	7.01686473704244	7.41858001659907	7.39073184594745	7.4345170808508	7.06084423768468	7.49228908603613	7.53302888885484	7.85374293241851	7.66142267597087	7.54191655505704	7.64226502269215	7.17769458502549	7.03950428921997	7.56249274783281	7.16051269400209	7.53187328912397	7.1666034559552	7.22371854579836	7.04040753204089	7.48803219627796	7.21596618017232	7.80824532618196	7.19371822388641	7.40531099517115	7.25202532334086	7.55455000136066	7.18754994458461
PI4K2B	5.6354844531577	6.80391727692283	6.33354209759096	6.12123773689184	6.36658086721088	5.98198816092463	6.11478212692989	7.06183459900695	6.48107222646719	6.74518550711032	6.69190540716614	6.56936454038157	6.20121016348918	6.14878860527012	6.32342512662554	5.98667054895485	7.03299355919336	6.48022511862053	6.59564214591724	6.0179530070534	6.655789737152	6.4303905760918	6.44052000580348	6.80174832246763	6.52106136746843	5.55320222111739	6.45453347512303	6.48464971040761	6.24415639220205	5.90184300632754	6.15397107704188	6.61123554020838	6.21911500033169	6.15915681549884	6.30529384252125	6.33561655467252	6.12919576133998	6.71323820488017	6.45221476145781	6.36387731797844
BOD1L1	11.1721078771606	11.0505355892605	11.1757389212514	10.9294039428752	10.9512607035968	11.0443677632473	11.0119086997789	11.1511319366386	11.2230603486792	11.083308462734	11.1536726492634	11.1585764515431	11.0654174452799	11.1679127935968	11.0654174452799	11.1162333971211	11.2322708917402	11.2695065374453	11.0718097050252	11.0048346698106	11.0114524462678	11.157966738374	11.1011454502978	11.0687834820305	11.0963334029517	11.0134433381505	11.0782816115554	11.1935995814856	11.2154162174037	11.1910572387376	11.1052181208637	11.217760043273	11.0186303939463	11.2063351994432	11.0841558532306	11.2667638885169	11.0578657086898	11.3174746163267	11.1270212915788	11.1565562289439
MAT2B	9.95495472070166	10.0854824135511	9.93995580676299	10.0123577107425	9.93286226644891	10.0061461019836	9.81829184672365	10.0751919490567	10.056827265508	10.0267149296209	10.0868468096613	10.1507889343533	9.95303622788222	9.84835531216346	10.056170243874	9.96113757729048	10.0537544761695	10.2292999432193	10.0191897019891	10.1781372624625	9.98425211095267	10.0723694644234	10.0187054320803	10.1443302036597	9.8599295814454	9.87829796042774	9.89714861190958	10.0113595894227	10.209985881481	9.95070345663623	9.94907285151391	9.99194879814504	10.4329634920245	9.75226215829744	10.0938821100288	9.93193019653029	9.90865631387274	9.9995004210255	9.94407674157368	9.99992793492563
TLL1	5.69317720004957	5.81100439446176	4.81920939846312	5.30389399014076	5.55164439087752	5.84763331888243	5.67817657086014	5.69830912754164	6.04416880429536	6.6412713084853	5.91023783391815	6.15941629750092	4.943617109711	5.67817657086014	5.63215800939078	5.52134434984984	7.24485570817	5.82796213865019	5.48366699732774	5.93597540693861	5.52203803875723	5.6354844531577	6.2632286563683	5.68863252678763	6.19415001498885	5.44860177491257	5.44674110662834	5.33414935761075	5.3156438469886	6.29913572962096	5.20814831304159	6.37484474757847	3.90197867957144	5.41140109085991	6.11825064234036	5.5828531338928	6.32614512077504	5.77835730630124	6.00209622178536	5.92357014537859
EDC4	9.31738188282965	9.3313947537383	9.21170400381973	9.1524739240712	9.35977247690649	9.1151492117493	9.39975688821167	9.26115242849451	9.28194757166817	8.81891136240717	9.24921010023636	9.32670679992583	9.26023084470523	9.45664475551362	9.33929448339252	9.33551730210889	9.16251559486874	9.16362294424278	9.48022271053831	9.09624136565739	9.04359575606285	9.14904716631923	9.35602218278898	9.24136827943961	9.44633852913853	9.35693242360522	9.17266829737179	9.28214437574095	9.30221318776355	9.29242298218724	9.48461928861669	9.30641579422275	9.29816153782183	9.5567522254296	9.274342712678	9.38016122076009	9.504881673189	9.27081030565713	9.25891632838977	9.11251602452664
TRIO	11.9430306288289	11.7923862156657	11.6790816971593	11.8441314779543	11.7208933651691	12.2271479646598	11.8721488842027	11.8630132958199	11.8879488282984	12.1221705667834	11.8169574791587	11.9839214988455	11.9912614169889	11.9689487400821	11.6946647510894	11.9983359329588	11.8441314779543	11.6295534775907	11.7719380161639	11.8365837160587	11.9393155344528	11.9407295583041	11.9060241863426	11.6159362071643	11.8895451001613	11.7800960450505	11.8944818147466	11.9038284614018	11.7853393136576	11.7976591428109	11.7316068217539	11.7636505579453	11.7863038162161	11.9044256286095	11.7556548127763	11.7902432117565	12.4286974493005	11.783988067599	12.0633915119073	11.8970575064318
VCAN	10.926858352735	10.5935463741726	11.1724529605463	11.2219089753879	10.7463315965974	12.5668742372842	11.255812941629	11.1868298733258	11.1221875222766	11.4146786467017	11.129821676935	12.0285639746527	12.1171210882097	11.4939785153922	11.0828159192301	11.5780123599213	11.4017537213938	10.8218097751397	11.1254926785948	10.8501188758198	12.2411124765232	11.6422074520826	11.1371130178188	10.956537931954	11.1953621435352	11.388563979127	11.5597615758299	11.5021903994837	11.3227584085288	11.4320682786371	11.1721078771606	11.7821931621011	11.1540516167383	11.7863038162161	11.0334662425701	11.3645098641288	11.4904794634308	11.4495329269249	12.1370747091375	11.5096387686458
CLEC16A	9.67966945516377	9.60847276132484	9.63654280735392	9.60654166340118	9.72830707786265	9.89714861190958	10.0591308388354	9.54293772586377	9.65294888814025	9.67280584199218	9.62917205966238	9.75388116542193	9.90787118270565	9.81562381810911	9.55741830515069	9.8058442888276	9.55881633147785	9.63981694807491	9.7577183090659	9.44633852913853	9.70039329287242	9.53195029982911	9.8389462805189	9.63474922434751	9.88087921492212	9.92731232071101	9.74198157525535	9.74198157525535	9.75173936810275	9.54699659487513	9.92100636141189	9.73322730754014	9.7218824256823	10.015513731373	9.57911949111801	9.66796614827134	9.98201363333058	9.62784489117568	9.69537296281994	9.65431822226478
MSR1	6.09599009064417	6.76979704056403	6.44602484918482	6.27208264678355	5.66118028053015	7.51067057827275	6.06297478726632	6.97500715358131	5.65457660717	7.04655088402141	5.89021190690119	6.24230838730742	6.39119506626438	6.22866266050634	5.75436246628867	7.04319560982218	6.65450617607879	6.38102396554249	5.51599672248339	6.06502797412577	6.85606347570387	6.6003401091376	6.3709430077999	5.66118028053015	7.88359895926736	6.18868298245008	5.81187732636006	6.29169363804058	5.96946603529154	5.57737052737471	5.75066158422837	6.24295673942753	5.91996636335625	5.44674110662834	6.22155272627345	6.03000019935783	5.40599624237701	6.0218488205352	6.70538577907674	5.82353496521916
CDH1	2.2734699790113	6.24353382975536	2.56776985183707	1.95616851496233	4.49110262194466	1.39484968798678	1.78823312532452	3.23127409604161	3.97340380635356	2.17898084211432	0.989624062518029	3.37765019225708	2.03325780653156	4.82362084580525	1.58684218813101	4.48447927347593	2.2734699790113	2.69849469141314	2.58319345258925	2.00445772919543	7.9480757281778	1.8689128900705	0.95	2.04935421127593	1.00424812503606	2.02288186904959	3.72771448150091	6.03983306028552	3.70220576536611	3.60623886705925	0.025	6.6901399503897	1.10661656266226	7.13957422461956	1.06274437510817	2.70507055155899	2.77507874293808	2.72026261598952	2.26542177663911	1.6283459380589
MTREX	11.0204375429836	11.0172363615827	11.0010089439452	11.0044645147269	11.1158850988587	10.8812756566413	10.84895567018	10.9896602909595	11.0281130934653	10.9074315886917	11.0148701280929	10.8999848286046	10.9659965794432	10.8800661358895	11.1023365209361	10.991837633733	11.0430923852885	11.116474212824	11.0932194637277	11.0060665278497	11.0801617706612	11.1063701001323	10.9214075920612	11.1249162789885	10.9945538606917	10.8623239121588	10.9896602909595	11.0948342581668	11.1043178796582	11.0675821737048	10.9990700331678	11.0378226872012	11.0395776212603	10.86850039292	11.1045883740271	10.9762149119332	10.7605713076111	11.1477732834993	10.9380063431123	10.8999848286046
DNAH5	4.09934951063642	4.09716293960516	4.49560208859732	4.87171472244662	4.64096604148092	4.7786690524584	4.08419176147728	4.08810333001817	3.97340380635356	3.2545226077583	4.20569638165134	4.30537698123482	2.57990552251633	3.96994038311477	4.65012079483992	4.87963063857688	3.99662497405416	3.55548246854806	4.69477061810444	4.14703423077004	4.43041499492618	3.87644117206906	4.35000844274903	4.24310925679339	4.06671002809933	4.14034359497029	4.43838893269449	3.77184497121548	3.95289455500096	4.11883350423588	4.64482610971413	4.18640027970161	5.04545418538826	3.6028012789655	4.39043316877207	5.39926883378363	4.60255425161128	4.00881451436888	4.90883484393612	4.44033899549452
ZFYVE16	10.860241466114	11.022909759507	10.9502528330114	10.9441402623254	10.8989868054554	10.9321886941498	10.6880503754445	11.0868201823348	11.0044645147269	11.2120227884848	11.045918914833	10.8793554834397	10.9313584504073	10.7741625320491	10.9127541918464	10.9102993512777	11.0801617706612	10.8745369408669	11.0881641608435	11.0469719500751	10.9191919564874	11.1690214584589	11.0660441003258	11.0109961927567	10.8247190351811	10.9983956019344	10.9758977092472	10.9840320303747	11.0164819159001	10.9156972173804	10.8272854634882	10.8520779960851	10.8483431644727	10.6987930192562	10.7964142560455	10.9607696805422	10.7598478691044	11.0815668595881	10.9671660485824	10.8110838038438
RIPOR1	8.89370741556925	8.83563964129764	8.49525560427849	8.77409729423214	8.75247057137273	9.12867909473336	9.44879935771526	8.71829027848322	9.18981199952609	8.74729883179332	8.95412064520947	8.92554897656119	9.04547196764878	9.36285245610221	8.70009800553623	8.92898173125582	8.62664294489908	8.55086941447287	8.90148179530998	8.67876660881856	8.88411957360243	8.6476600471141	8.75794425563144	8.85490791614189	8.99728171308955	9.36837500043549	8.68941233986058	8.88072915941947	8.92861575108094	8.97503983747036	9.18169012086638	8.73664025729455	8.93041960778858	9.26217180049548	8.5720619691579	9.06789474696287	9.11699384295501	8.87388944058544	8.79849939005731	8.74228916771555
C6	4.83981589829478	5.40090854232432	4.87405709232067	3.40547394949185	2.17898084211432	6.39955474342753	6.14414702902358	5.59160498811918	5.94040144750899	4.50949091164461	5.58430053137156	7.34995931225106	6.54980593569133	6.06297478726632	5.91907762285608	5.29944325403008	6.18376049216166	4.42436431635035	5.44895195461469	4.58411982053059	5.78663362547398	5.80045012380839	7.20392813678093	4.62287937405654	6.08385107495012	5.25154781191215	5.33145981997418	5.56259232759259	5.55601606667272	6.28434840344709	4.44644928524479	5.96600582062836	5.38996115478931	6.96650281722567	4.54916290542513	5.29153662209419	5.86255042027916	5.19803224423097	5.68673304105572	6.40270631836812
RAI14	7.17358373787299	7.26545024671512	6.95613129376339	6.7163122075057	6.94040375306109	7.70074255215348	6.71826561402978	7.17904205064922	7.01686473704244	7.968956663827	7.19079381894876	7.13354527244012	6.93839724045407	7.62808630339439	6.72987005082985	7.46577333926509	7.03299355919336	6.76283889173037	7.30133755257466	7.03114838236588	7.34958828838762	6.7826678025292	6.89875730428369	6.8371824195478	6.6815510658564	7.29285574210399	7.04878421744979	7.19208605634311	7.08289902924955	7.8106414778812	7.14152959140655	7.09033889045633	6.54980593569133	7.35318505086668	6.76249188684215	6.83996308733438	7.20705042084722	7.50491614906784	7.24386795449635	6.88697575461532
PNKP	7.55475319838275	7.5795407813395	7.53112186406926	7.77653754265457	7.55661700895058	7.65455498784782	8.06651573367918	7.5903944236858	8.23574665649744	7.51971917598195	7.49339949303701	7.8129507422574	7.73891883431933	7.70315830205636	7.67004762210928	7.71307117509518	7.54395382234425	7.26641562802559	7.54627593792345	7.64266407288649	7.49967021367109	7.22025486482099	7.55030815507025	7.62359259998064	7.55324046902725	7.80792344025062	7.63744604143863	7.63149275676011	7.91022407357324	7.79341344502798	7.9856733936203	7.68040224559026	7.61315427091523	8.19757605096326	7.67893768961521	7.68058314562983	7.82693194588889	7.23245964467439	7.68040224559026	7.47006116523327
PHLPP2	8.2198315038726	8.3966654793151	8.45503728625529	8.31348751783348	8.12256918568356	8.30509028786993	8.19547016028496	8.43561612325725	8.46358270431325	8.19142357906106	8.30989743233823	8.45112674649585	8.03637956951614	8.27996813118807	8.26988056570363	8.17012899660437	8.63437357413783	8.18505692404737	8.30753824729831	8.2258413108353	8.09387268682468	8.12375393618467	8.31534649742132	8.20668531052559	8.43561612325725	8.18373974911726	8.26519650982072	8.32927137238201	8.44794044306711	8.62353179100954	8.03958609290916	8.24809448048113	7.9462648112294	8.2820152429616	7.93444563530695	8.31010449868919	8.2394968720437	8.50104631012271	8.33738785679543	8.2171845598219
SPDL1	7.13533083524009	6.8172448053523	6.94857225202296	6.93606965195993	7.21092164270051	6.71788794172003	6.41157154070511	6.78316519682852	7.10342595245398	6.97412851963989	6.91565513897154	7.09229305881537	6.68967275947801	6.63054671465784	6.72987005082985	6.54821012842331	6.89485437521847	7.1011400008754	6.84153181682905	7.06121014404305	6.89265281119222	7.30145817970008	6.5746015445469	7.09076581797991	6.42803572187685	7.00761265118477	6.85782322295194	6.97516063270354	6.49515633246442	6.70160483318444	6.75860816422801	6.91189502976721	6.74331077399005	6.24833507260421	7.04743669996015	6.59679397191512	6.44923201532392	6.65450617607879	6.98775753072209	6.97072388470738
STAU2	11.0734245271278	11.1961050524215	11.1379093977195	11.3406518440263	11.2464216509732	11.0879257033503	10.9518804038938	11.322480915595	11.2124083444753	11.5822884838344	11.253049707837	11.0815668595881	11.0668566790374	11.0219029109444	11.1224862211003	11.0700475065674	11.1619293472601	11.1721078771606	11.1575771113995	11.3692456367728	11.1409827994079	11.1713092381185	11.1334080813726	11.2847933934488	10.8265123777732	11.1003658954346	11.0624336350418	11.0786038765874	11.2297909505906	10.9645495350064	11.116474212824	10.9878839427034	11.1192852381425	10.890571157431	11.122784919924	11.079447800939	10.8962977995161	11.0679447503209	11.0493457351555	11.149817495671
SLC66A1	7.18218032546657	7.03976349049621	7.10026185089531	7.03808545221341	6.96151814825282	6.99898976290438	6.73443092070855	6.85172594616103	6.77367283709658	6.72987005082985	7.22193514349187	6.75147648361019	7.22213444929276	6.98908400917865	7.07154814999582	6.69318501496598	6.97386090847665	6.85869274593053	7.25882770035326	6.86304343289619	6.63257350283793	6.99873241570751	7.13197368211921	7.14738378447059	6.88203114985989	6.98559257056802	7.25750298581527	6.72344568505379	7.02862926898864	7.1374311201497	7.1499495812422	6.91189502976721	7.46577333926509	6.61296888575457	6.90986727581081	7.03835019478569	6.96777233534879	7.05694867327829	6.95760557329333	6.96071614897797
CTNS	7.38033699470344	7.30240837412608	8.17084402004685	7.46659020949917	7.52971947343052	7.18905662271258	7.4110818086534	7.45844707727336	7.61174385146948	7.24504909938949	7.21175972694781	7.3436587490381	7.24550379027063	7.23585401385883	7.40885109062081	7.30208195290065	7.68612017701596	7.44905338453167	7.61331376085435	7.21681352220267	7.41070780976292	7.66920564929652	7.84459750165026	7.61044564001816	7.82868582409004	7.58923558925059	7.38978644030909	7.38807263646831	7.27503481268827	7.33808740529544	7.25882770035326	7.36324216877078	7.88009222429636	7.59890837023002	6.92553810695251	7.13972143921677	7.90837913951807	7.4249593556823	7.27655227371339	7.44517157198111
RTN4R	3.84985481457593	2.94653600668617	3.12281716902881	2.28004583915714	2.49246743592276	3.37765019225708	3.84985481457593	3.23127409604161	3.42313213942551	3.2545226077583	2.04935421127593	3.0001091415732	3.3306378799258	3.26176027318817	2.35169380952095	2.93717611881663	3.6191230288502	2.69849469141314	3.67407010537839	3.88474455378656	3.94823908478138	3.56660208961488	2.94097619615276	3.8000233506772	3.4089115375856	3.24692245308604	2.93717611881663	3.11901709169268	2.95560025867079	3.26176027318817	0.989624062518029	2.31586982433905	2.99316895210661	3.39944874700426	2.07582655350227	3.21643627593948	3.42313213942551	2.92754386491951	3.72771448150091	2.90442355232937
PHF23	8.03630200514705	8.3446912659203	8.25571261203426	7.97298098242403	8.29849480458915	7.94189422559286	7.95104807036252	8.34180299528674	8.18908591425718	8.1529565122177	8.09387268682468	8.24058338696944	7.73891883431933	8.29821409768235	8.22577701954435	8.05169987028433	8.24751690147824	7.86334986055014	8.36233056475462	8.15054846023698	7.92777652078393	8.02044563778116	8.24301741815386	8.65114741255474	7.99977029351533	7.75418914686682	7.77543105942536	8.01562323221161	7.96727754801937	8.19368823473076	7.93554593826796	8.10763703002411	8.1853826203752	7.66667890540024	8.09658808664104	8.20712487263031	8.31425628580989	7.94065883695743	7.80701301024605	8.11009378176258
INPP4A	9.88219983161835	9.79265359931409	9.89616819580741	9.99410911900801	9.94830477318827	9.90913361589398	10.056170243874	9.87514537395644	9.93065132176432	10.0110381685576	9.86568296651971	9.82695973626002	9.78184734888015	10.0403208512441	9.84184087534391	9.97205962125001	9.86988323732369	9.68681847447583	9.93029997247548	9.93913965734639	9.8876785824494	10.0419884176997	9.85482229108593	9.87424151247203	9.98489724982792	10.0670758131818	9.85597780810759	9.96762140748569	9.91297433641764	9.81978175590874	9.94561146544008	9.82633571769755	10.0644393232634	10.0447915275905	9.82843680940165	9.84256001608389	9.86895551324652	9.90746712766723	9.94298739187155	9.74043228157432
RAB27B	4.1758156571988	5.36442113004175	4.37051617312791	4.42520324379858	5.3183338060326	5.29339396665287	6.14414702902358	4.44820901844208	4.7409298294878	4.34833058785257	5.10199748690912	4.30537698123482	4.73142318242964	4.69994518650716	4.53443356146343	5.48647176372252	4.60255425161128	4.50185400660741	5.16318495146417	4.62948025101499	6.655789737152	4.66730506588449	4.15657207985973	4.6893219551968	4.4517623396776	4.55986208874056	4.66577005226788	5.21038278609317	3.95289455500096	4.80002045763298	4.36303198222926	5.59024087910094	5.12432254687417	5.84126097195761	4.9183918366317	4.87759692507985	4.6508280889445	4.87405709232067	4.5003189929908	4.44033899549452
PSMA4	10.6141472553714	10.7053081030631	10.8307948711406	10.7940624488741	10.7734612599045	10.5261807021871	10.6527636177618	10.8909234682383	10.6302493869394	10.6207833427394	10.5454007562748	10.6261383015925	10.6112225163142	10.5143698360575	10.6760406645294	10.6979658865379	10.5344958102296	10.8317160285097	10.7514203381565	10.7935072298152	10.7998301623011	10.8515448674781	10.6107389017686	10.7907600209261	10.5347963532235	10.5454007562748	10.5825785782849	10.7211860852453	10.514125760477	10.4376072877159	10.7304650821044	10.4602981591943	10.7603039548919	10.5585811982604	10.6203872557986	10.6979658865379	10.5879357914549	10.6533298700377	10.5939994935424	10.7465899646643
MYO16	4.78716191466558	3.57840115297347	2.56776985183707	0.989624062518029	3.80251174251597	4.46901887253062	4.08419176147728	2.23617365160306	3.79031213289694	2.17898084211432	2.40299725010433	3.37765019225708	3.8000233506772	3.711799650598	4.07088777774522	3.64006573427828	1.84816101510656	3.4089115375856	1.55146625064904	3.88474455378656	3.41447134811901	4.39547401530131	3.23127409604161	3.4089115375856	5.53723476468979	2.33706974700292	4.20737423654781	3.96994038311477	2.12411576773537	3.12281716902881	2.89535930034475	4.09825622512079	3.37765019225708	3.39944874700426	2.7106303620924	3.88854463112269	4.06671002809933	3.51887780125578	2.93717611881663	3.68764855620554
LSG1	9.42971082167231	9.58446071915037	9.58538887849089	9.58497581737816	9.697581711602	9.58672514957742	9.63114830604219	9.81328902504863	9.30526479178295	9.56669003070754	9.61298473500572	9.43773430532975	9.79058115745667	9.50003011620847	9.64772612962112	9.61485390087897	9.51206675075296	9.87094165609126	9.63877322029709	9.56069020969227	9.36410878878432	9.70870481245245	9.65479407290174	9.62888800167913	9.32428879038337	9.49049697515909	9.45458758728294	9.41700852551948	9.33694529366534	9.31314131309055	9.58169897898957	9.66994356954924	9.57747526145068	9.47819618189072	9.62569629671727	9.59083751301845	9.55293885907258	9.49787782779337	9.57926610205736	9.55115504799678
PARP3	8.08805199011135	8.09709946554695	8.13605827609639	8.36752504181706	8.31534649742132	8.1033780559802	8.36055107653905	8.09287693384054	8.1817321497337	8.51390001931072	8.02466006061462	8.2257127282534	8.06732220661038	8.10894912494475	7.97111344377767	8.17606066060531	8.02425037951061	8.07105396948394	8.02931843629095	8.34000092260742	8.1935180698177	7.66920564929652	7.81446265868717	7.91674366812677	7.49786396608125	7.93497572093638	8.15170355450186	8.05941990536822	7.96727754801937	7.78791196176151	8.10756327250612	7.51097088371819	8.03321455406385	7.78855133682179	8.42972587251018	7.75402163873018	7.66094064496297	7.90928227150556	8.47755444672804	7.9787158583254
TNC	6.5160816199318	8.1204950859541	8.89502603538877	6.79123984447126	6.31097948910063	9.77376931634341	7.36751839203441	8.36429390877296	7.06489423386491	8.77957643645663	7.30334073148756	9.24413231013115	7.73250617967575	9.83307054965017	6.80868384734357	8.90775645101029	7.59598966736183	7.03608692345044	6.66275650471634	7.39493615618829	7.16051269400209	7.97690931631573	8.26686191678936	6.16545811607713	7.23277804159024	7.43729332263135	8.3446912659203	8.10653844613187	8.66726136553476	10.601380112113	7.21632071803942	8.08805199011135	7.59753669619286	11.4017537213938	8.16367666902996	7.42086291254514	8.46187252735112	9.71829429489478	9.04764315698586	8.96634191751846
THAP3	7.89176693962628	7.93959827565521	8.14604377120164	7.70836278345328	7.94404257318439	7.53395756234576	7.90454644918107	7.5903944236858	7.62424311115382	7.43371230050112	7.64899323516933	7.94154734035939	7.81322712197012	7.63480296662788	7.70399277179151	8.06509400184898	7.88157854979682	8.08741091711712	7.89620378911843	7.63523196698771	7.90039636224577	7.83579119850755	7.968956663827	8.23167798165621	7.62937516167865	7.86850180344451	7.96445622757048	8.17419064331884	7.85450790231787	7.92260764461395	7.94612845047709	7.9179948709487	7.83856777693772	7.56643250089063	7.87440199050166	7.67179900681559	7.51878730813407	8.02281214029141	7.73941945216558	8.08574827139009
RIPOR3	7.84749976733743	8.05746419785341	7.7277029653911	8.25345329762445	7.86463789333186	7.53395756234576	8.0298228178526	7.45844707727336	8.24391259889427	8.28231237327573	8.22431174748226	8.09282186910154	7.44424015089177	7.86850180344451	8.00254379742061	7.70399277179151	7.88953603743617	8.2042120571869	7.2799079079544	8.19951350039763	7.82905296062704	7.48531686080434	7.94794583867369	7.55547476828394	7.49786396608125	7.80122210593164	7.60472216741464	7.79771886864234	7.92344749838621	8.26108036059158	8.0870957088408	8.03258638526848	7.61315427091523	8.01495521467145	7.48286646609913	7.59235470382724	7.89642849516896	7.58688105918615	7.70844102083418	7.64266407288649
TDP1	6.56405463773722	6.16202304929593	6.23184713373138	6.41826667545557	6.74487247997688	6.38492549502678	6.48676702973439	6.47813934884494	6.39744254897656	6.2872841489884	5.82274224372597	6.21390250726931	6.37562312004729	6.26675594975331	6.2872841489884	6.28454336413523	6.21344882360155	6.6943057918733	6.24353382975536	6.70538577907674	6.3479053399882	6.70999931223261	6.23695627205879	6.48145090049611	6.31802770850393	6.63664454912709	6.6003401091376	6.81840198131931	6.35457083527387	6.49802064516698	6.38195349756477	6.46791520638373	6.68577193483978	6.77205100294784	6.77978341230721	6.76455638548724	6.4666255963633	6.41472606545805	6.53412699712851	6.23966552624443
AIFM2	7.47543204090562	7.83888144375603	8.27005599869968	7.55012366681111	7.87575240176826	7.84821072472389	8.22807011276662	8.04490074118917	7.45198537869987	7.22714979220246	7.70973302089539	8.2115546283242	7.95226505048595	8.13224181792497	7.99611248668811	7.94368311238462	8.0374787497317	7.75201220812991	7.93554593826796	7.54548320574677	7.70300732835107	7.5289017774997	8.16386242801019	7.76402899624984	8.98875451503616	7.91629689162841	7.515671106208	7.55788825243667	7.6237662752165	8.03169384892709	7.97513451875284	8.21098564441879	8.20286168239111	8.26444104028426	7.99081371966545	8.20232087214524	8.29945201193705	8.00559543583755	7.61109474574382	7.85800910842477
SPATA7	7.95198457737252	7.42816236260524	8.14061690838941	7.81031681325316	8.1150197663689	8.18814419886267	7.26292351270339	8.26320777193907	8.2394968720437	8.09161900716165	8.21110051139204	7.66358870884567	7.79545911418935	7.6415179203934	8.13617743846053	7.95591943162948	7.97734703453841	7.96749082093197	8.10769997489783	7.9701028237807	7.48531686080434	8.14312832476425	8.16795334764948	8.38239390591672	8.10312067995125	7.92899177814416	8.16781112912944	8.06529851749527	8.45447803278375	7.93662028837331	8.30890564337771	8.28948277926244	8.34962242024856	7.62090173544482	8.1220965290662	8.19657224430018	7.14787802205687	7.89620378911843	7.95564654562884	8.08029350699622
MED17	8.8613758504951	8.96031734686896	8.81437794981774	8.90338187186143	8.6449517615434	8.89766783063696	8.77899460079233	9.08672115479707	9.1157511313236	9.00299601496532	8.95412064520947	8.92963612324518	8.74956575629549	8.88795308481609	8.88763896132999	8.77103405552952	9.05174518056757	9.07074266333332	8.97949471275031	9.06659050117089	8.84845618532846	9.19854757409495	8.91556924321271	9.15997848107177	8.69646975746798	8.8010132262861	8.74929285895369	8.86637705002161	8.95461860728469	8.92622532012623	8.95195355403803	8.89933338834591	8.9943823821933	8.84464233530281	8.98024804473972	8.77650621320239	8.69283868833159	8.91966587578856	8.89716840258085	8.85401150632529
RETSAT	10.5626449424275	9.69996073381082	10.293311068293	10.5040483733488	10.645608488521	10.3934459989505	10.664913934383	10.1092527562308	10.7713192529391	11.9024510369242	10.3729485322066	11.0502575037517	10.5450865835717	10.2530618678957	9.79214740818774	10.1562340409928	10.1463745134346	10.7344408920673	10.6553356134636	10.5911496159721	10.5043786730792	10.3733663528966	10.9921468965029	9.99237398614753	10.1666580860431	10.7503141976381	9.79249254200202	10.386749469462	10.383662081469	10.383662081469	9.57527435179845	10.2410859682957	11.2415274588146	10.8590188359533	10.0338505169585	9.82062140504779	10.3255561694196	9.73428320636609	10.3143342611393	9.97058091517573
CAPG	5.54616800597791	5.65224638934911	5.59788393413364	5.23516923542804	5.47989341196671	6.12373602582895	5.74790858516808	5.00011830560769	4.62948025101499	5.52203803875723	5.25855896132579	6.48334128943885	5.51202135378131	5.65154602994487	5.10199748690912	6.04164050430166	5.26253815642857	5.65224638934911	4.80547330250781	5.21083935954348	5.97682876696455	5.14896210601691	5.31259554110944	4.9157745569818	6.38059712770852	5.29426310210689	6.08271054502414	5.78022854619493	5.74021171289299	5.9202052236431	5.01800130323605	5.62065181737559	5.42951447230619	5.28323245969505	5.9549071477738	5.34510844012815	4.94969888848631	5.44758978992642	6.34173580243691	5.26347502406403
AP2S1	9.02517586125977	8.98086868284352	9.03130082823419	9.12715808291238	9.11307592113764	8.97210866028114	8.76374647071788	9.05239150671126	8.88427255297279	9.08414539629483	8.88052967525705	8.83618000710918	9.0247050441728	8.70692755752859	8.97125293039737	8.86729747500083	8.86677504341918	9.12779644952973	8.91974488431089	8.91456611935515	9.22879432828764	8.98998560870061	8.95220519543873	8.83989362792795	8.91398413229253	8.91190682992987	9.09595997717456	8.89788964105188	8.90896949186243	8.76374647071788	8.96938261195338	8.68573946438253	9.08140859901577	8.85022286995678	8.90120789039708	8.85589736905338	8.69283868833159	8.8203755598246	8.70746580960766	8.96634191751846
USH2A	3.40547394949185	3.11420096474412	3.12281716902881	1.95616851496233	1.78823312532452	3.95603282705305	3.56371515917938	3.82301607583601	2.31586982433905	4.22552664944264	3.75908790501513	4.60108190938493	4.09825622512079	3.12281716902881	2.35169380952095	0.989624062518029	3.6191230288502	3.2545226077583	3.13568149834955	2.9611600692042	3.94823908478138	3.44205772058819	3.84985481457593	3.11901709169268	2.87298267133946	2.63224828256948	3.72771448150091	3.11901709169268	3.70220576536611	3.26176027318817	4.51436631120474	2.57990552251633	4.54330885046823	3.2545226077583	3.28063246074226	1.93541663999839	3.79031213289694	3.39221108157438	3.2545226077583	3.68764855620554
TG	4.78716191466558	6.36229473106673	4.24310925679339	4.49033511513636	4.23375602278778	4.53148395963767	4.83015634486154	5.69830912754164	5.43818669883134	4.79024408116315	4.20569638165134	5.31259554110944	4.73142318242964	4.39043316877207	3.7695172361057	4.03241420521222	3.77184497121548	3.77970868532853	4.30453805378658	4.14703423077004	4.43041499492618	4.39547401530131	4.15657207985973	3.68476162577004	3.66262036426681	3.74654488915235	4.77450719241449	4.56269114955366	3.70220576536611	4.04372449946078	5.16624934933789	4.09825622512079	4.30806592321914	5.50726122821267	2.7106303620924	4.12297013806717	3.79031213289694	4.24583913792812	3.91821362673014	4.11087558320251
ADAM28	3.84985481457593	4.67576970185551	4.87405709232067	4.9520266235961	3.67407010537839	5.05496648823886	4.1837273996037	4.44820901844208	4.78848434796586	5.57402054113604	4.28402397588206	4.30537698123482	3.90197867957144	4.5649309985883	3.52155068135369	5.0257653044289	4.52052386417048	4.34833058785257	3.55548246854806	5.3380829767151	3.79280052473572	4.55231310254793	3.67407010537839	4.75092956889548	5.17295090627567	3.51887780125578	3.51573952920368	4.36713114497521	3.70220576536611	4.80002045763298	4.29343980930521	4.34833058785257	3.90197867957144	3.50916366905783	3.58756462751316	3.40547394949185	2.56776985183707	5.1547721950123	4.24310925679339	3.09957690222609
DCUN1D1	10.5659885687676	10.95058234843	10.6596996758803	10.7856724570994	10.9402389882547	10.4418798845221	10.4764494098037	10.8051271634827	10.8334146774744	10.5559140294178	10.8197676271678	10.6831592160695	10.4340136407559	10.835297995233	10.7646252905556	10.6826531334098	10.9949006221613	10.8038551917321	10.8054003254426	10.8292366931395	10.7708271583053	10.5954631455949	10.7845385142941	10.7543252876733	10.4219808447156	10.5647692366389	10.5470241372458	10.7801956416167	10.873341703695	10.9305749961339	10.5619355807311	10.6670251084882	10.6484045671542	10.4483303359501	10.6972237794237	10.7838752741619	10.5095189638491	10.8590188359533	10.9017956914843	11.0505355892605
JADE2	9.21373913072002	9.24402130023492	8.99505730005691	8.57687681090568	9.03835847455917	9.11139130125685	9.44879935771526	9.4339884314231	9.46094986120758	8.32259689417041	8.9104235517211	9.36353432653503	8.90294416472681	9.43167903020244	9.23349700188755	9.19590395029937	9.03228952904263	8.62789324671443	9.44138989951446	9.22320813264362	8.77891745129548	9.10853761666551	9.42824763492989	9.25810396850355	9.68830213858131	9.14904716631923	8.96750229428804	9.03499458805682	9.58850515330965	9.57667446142108	9.20310283121007	9.67840880083795	8.83820888040342	9.51109071823095	8.81928159449883	9.45524081168413	9.49161616749046	9.4950609044234	9.11543753215686	9.32712776245912
LCP2	6.44383958026964	7.2233645998028	6.28591731842002	7.00283399455663	6.65417066318474	6.72918228378402	6.87950182032032	6.34020959898891	6.70192051448676	7.04655088402141	6.8172448053523	6.79008322497953	6.58174744392508	6.91590474118586	6.50164270926053	7.25170925203866	6.49535342391265	6.49872232746014	6.64392222583385	7.04987016184892	6.655789737152	6.63881427371026	6.65382048348262	6.38059712770852	7.10568385562765	6.3709430077999	6.68376727013462	6.25408955033837	6.32342512662554	6.7550596343969	6.19872657896434	6.83606094442055	6.56581756613877	6.49011890265751	6.77978341230721	6.58110853568499	6.14663154290829	6.91716535075609	6.46708526356333	6.52988827960555
TRIT1	8.15602046513465	8.14145091920731	8.02671521651366	7.99961695449558	7.84749976733743	7.89496810220344	7.35214860235557	7.97556181828792	8.2258413108353	8.18485246271108	7.99325829059004	8.03156526916479	8.10880959913816	7.67464245213615	7.97829765782267	7.80181644650012	7.97734703453841	7.96749082093197	7.89620378911843	8.18289035698104	7.90039636224577	7.94013057801027	8.05852831767327	8.33738785679543	7.73267926241039	7.63809471935294	7.95786587720442	8.04374173515684	7.95659094219892	7.9855288785592	8.0459866950316	7.9179948709487	7.78414067740554	7.73386953646773	7.92260764461395	7.7465529916261	7.84749976733743	7.93526082960217	7.99888089144452	8.02376800447151
ADRB1	4.45329735329421	3.77722029348976	2.94653600668617	3.52443761178919	4.03666233024828	4.17776571999884	4.37331389824587	2.71544648904096	3.79031213289694	3.37765019225708	4.04605223457056	4.05421192814751	4.82886767619949	3.96994038311477	3.87025147512376	3.75443243479555	3.89087236623248	3.55548246854806	3.42024520899001	3.68476162577004	3.61489965836574	3.77433336305426	4.35000844274903	4.62287937405654	4.4517623396776	4.22552664944264	3.72771448150091	3.96994038311477	3.12281716902881	2.6089929908234	3.57840115297347	3.55280958845014	3.90197867957144	3.79280052473572	3.44205772058819	3.57840115297347	4.30621590868305	3.72224847433902	4.44033899549452	3.55815534864597
CUL7	9.4554473948414	8.79808484082279	9.30474109243504	9.32337568318755	9.36330749327684	9.14643013455156	9.41627782204739	9.0703846225828	9.38797477446355	8.68978023296566	9.41670314850602	8.92278560288864	9.36322435237867	9.38286650035255	9.25029144436756	9.27531485571068	8.99492041464098	9.17915943914908	9.21373913072002	8.98490534497187	9.22539512083925	9.16959794224944	9.12671610273989	8.77611073858309	9.3620409866448	9.06844270358408	9.21587591728629	9.02834104301625	9.16868053166003	9.34293100933412	9.572805626598	9.1992941816252	9.28628681698505	9.19573237843775	9.58538887849089	9.51489137748727	8.5003339852228	8.97876879882554	9.26554076401765	9.19325096181594
CTNNA1	11.7434205141679	11.5048812936066	11.5179728336925	11.532335255564	11.6278328915867	11.6704324092717	11.720021644713	11.3645098641288	11.437003848837	11.617680704289	11.4414147362761	11.7532740924458	11.6631771572612	11.809424604325	11.3611270174625	11.6154330773132	11.6015891060847	11.5063950848215	11.424067107315	11.5458283616242	11.7434205141679	11.7266644073746	11.7036590475037	11.5409945512941	11.8574705528598	11.7910611868893	11.3514913283285	11.689597469933	11.5956984409232	11.6456948520192	11.5682935580224	11.5991457001448	11.900198958905	11.7081064491283	11.5053704902937	11.5016517606459	11.9927256464371	11.6739559125303	11.5867470473712	11.5414119123937
PHKA2	9.63456754541649	9.10930264540404	9.41700852551948	9.39314734769194	9.69171928200158	9.42181958920744	9.60234184631791	9.27662612150714	9.77192968595926	9.72996201927998	9.18169012086638	9.7277344505167	9.20017546929231	9.30651839481056	9.08006188537087	9.09956118675777	9.16812390224332	9.55312932307988	9.63877322029709	9.49113243425102	9.51296084242285	9.58887727367496	9.67306664950138	9.54348253812486	9.18253890330693	9.69777619399164	9.25465315687503	9.65294888814025	9.16868053166003	9.54494069714352	9.2583916648493	9.59823750966135	9.42824763492989	9.59335388818909	9.54978297835594	9.24464176147357	9.68627716379247	9.3543778428862	9.50589205863123	9.12404150836161
CNTLN	8.63903666675714	8.96653209794799	8.85275573562632	8.16061960262031	8.39490548907271	8.5252263110153	8.2978697761997	8.51509844193006	8.60936790796637	8.34381828063902	8.57187929915419	8.68095545280384	7.98540165664238	8.73548714976566	8.79661026619152	8.74786795755936	8.79936896086351	8.80490466766416	8.58837638314426	8.96860294156111	8.457244490489	8.6837234140907	8.57611340734783	8.77300325841273	8.67650116932541	8.28636959539621	8.66232475771259	8.4441639067008	8.49885896993383	8.82803780688514	8.53516938099983	9.03852577050912	8.3426564120891	8.69726594906648	8.77814045335388	8.57471351343204	8.91674404575387	8.73203248670706	8.6778252771636	8.8417857140918
EPHA3	7.48509073231427	6.82702940224259	7.97556181828792	7.44369738950474	6.91774640271196	8.48477802022114	7.20843269716041	7.74506725111975	7.45198537869987	7.66847848506208	7.25728040386984	6.53643831013046	7.82459437757129	7.99888089144452	7.18031620912877	7.54548320574677	7.62090173544482	7.4330954989915	7.10946504362999	6.60921674468927	8.28478911292146	8.06342896969418	7.64862035618485	7.00352878029754	6.83790771266677	7.55296019565695	7.0988900615605	7.94154734035939	8.27023143169574	8.01637633052655	7.6848805435857	7.147505223906	7.11647082925377	8.43887228109324	7.45273881363319	6.70609436742089	6.93905560520052	8.19033503766222	8.26243496153212	7.74888644114138
HSPA5	10.4334479871463	10.0810785728752	10.4963164365835	10.4310814583639	10.334291920705	10.7654222576852	10.8771360412896	10.3569166750979	10.4885618127366	10.1355711969444	10.3322447023268	10.6626176047086	10.9758977092472	10.516454104786	10.4251425432689	10.4188118291414	10.169556349155	10.3477345402622	10.5247545085902	10.4102608837973	10.8305350456592	10.0804878545872	10.6612575875055	10.3807179695619	10.3902749318627	10.8917960252948	10.4398428501933	10.4032307585915	10.4505743942975	10.569009662833	10.3579284603638	10.1942274079343	10.6502923829574	10.7304650821044	10.5609639574548	10.7812379112284	10.9921468965029	10.3529394898265	10.4070494449223	10.4947896651543
DSG2	7.27541564157604	6.91337404793057	6.08385107495012	6.01204354787494	7.33972678370602	6.36817570628583	6.89688878148906	6.76344405899505	7.17951874884011	6.48299941601642	6.7817409284673	7.3781776889869	6.12826632261824	6.60361724525582	6.02160675397437	6.09673637073371	6.92713025685913	7.12716068131153	6.89265281119222	6.58144307607643	5.58252223125078	6.70999931223261	7.09178666293048	6.32059235044881	7.79341344502798	6.86079776612609	6.51777146415279	6.39383081731683	6.5578622313732	6.12373602582895	6.25553587931005	6.85350075956855	6.83853891819298	6.36716265240608	6.68920556856631	6.53821416827909	5.80766406492807	6.50252087400818	7.04839230753181	6.26543384687463
GEMIN8	6.94160264687322	6.57950856492449	6.71600411036588	6.82955096620933	6.83670656596096	6.78140638807585	6.48676702973439	6.90478046886735	6.99541538240416	6.88545329415888	6.71323820488017	6.85320734995892	6.71600411036588	6.74916760285517	6.99847506851065	6.66459753522147	6.59998434958192	6.58802233957178	6.42761742042779	6.79008322497953	6.78958675259981	6.99873241570751	6.7727255277648	6.86222513035121	7.28234425988377	6.55047455707215	7.08672509889462	6.97516063270354	6.96359444926703	6.57950856492449	6.94145173646947	6.88470504301433	6.79407132551952	7.03782070964112	7.07873917512101	6.9487171017014	6.62692569345895	6.91716535075609	6.9376260510281	6.9004979847191
OFD1	8.71087010582481	8.5689003578465	8.45882924028977	8.58979380381739	8.53696585662316	8.75368453924097	8.45561993533873	8.62485810839841	8.89025714316603	8.9221364682919	8.88363846190544	8.44654818829277	8.71337298568773	8.68261682967703	8.65416592560081	8.68910134648125	8.75087548765405	8.77292216903208	8.67854104399801	8.58734060850965	8.74621841031994	8.86353467472892	8.78070737148467	8.65114741255474	8.60215497677437	8.67995750840318	8.76353726837632	8.75247057137273	8.87161016864248	8.73508674608141	8.59905505993015	8.8139062287388	8.57977899472648	8.74106029977915	8.74401697903896	8.63838459586225	8.57571405949912	8.77260772595561	8.60060227247907	8.65219737798184
GPM6B	6.4300244066927	6.08385107495012	6.48618862042186	5.33278225327447	5.36195625153544	6.01766446188949	5.51599672248339	5.87184595429117	5.62607427614605	5.66461159360393	6.2047233963045	5.68105979681324	5.70784695409174	7.35015452188902	6.20247913235655	5.6354844531577	6.4356576769621	6.53177421538323	6.17614837729312	6.40270631836812	5.69350214015623	6.98559257056802	6.06502797412577	6.29913572962096	6.08385107495012	6.03488070252165	6.0558962487243	6.10176167833015	5.69629142447154	6.08555851819083	6.34414627845801	6.50290408782451	5.51380275377474	4.94235145788425	5.8572217389421	5.5027110600007	6.28980573989169	5.54681788619123	5.5759279256682	6.70538577907674
PREX2	9.98464259496693	10.2703213758305	9.80690254614695	9.77901190374862	9.77294895082919	10.0884337922502	9.92898998231479	9.85312079343891	10.3501740135906	10.9942070992221	10.2160326016445	10.1212692141323	9.49010002153691	9.66520690898475	9.66251129105562	9.98464259496693	10.4543090629802	9.95103955379792	9.55074127618247	10.3393628638102	9.78320367563441	9.8334928790827	10.0455184565375	9.74763279670014	9.87702342214576	9.77972219525818	9.9149184842137	9.84938639721788	9.9995004210255	10.1651386431881	9.94354884211702	9.69732642449753	9.40126560738708	9.99101197556021	9.86308247363497	9.57162641688397	10.3554188623417	10.1511126012189	10.1580359443281	9.99237398614753
WDR37	9.78926247310743	9.76024282332327	9.77041702766838	10.0968549420687	10.0881996291278	10.0292380773702	10.1735752504338	10.0419884176997	10.1524378325725	10.4093904051732	9.96154501899778	10.0294154325492	10.0262159185875	9.83071077115278	9.99764777875518	9.75634139850891	9.80534001095169	10.1017503575872	10.3940501557015	9.7392458056644	9.8876785824494	9.72650424245796	10.1658271868431	10.3861405768986	9.88488390372597	9.7417158657844	10.1353272982259	9.92513590042454	10.097646056873	9.81978175590874	9.81829184672365	9.81829184672365	10.0072114654367	9.86755785671396	9.64641252551095	9.618480776327	9.89020637659346	9.95117509634407	9.91463830917565	9.70191914117267
YTHDC2	10.5106600667275	10.5893638448639	10.6147636969568	10.5686302108328	10.5647692366389	10.6789901663136	10.5214095079146	10.7220144522258	10.7516731740505	10.607195201341	10.6522295320998	10.7217796611327	10.6358073700655	10.5511294722679	10.7489045384674	10.6589171583688	10.8211295646039	10.7112195232552	10.8920752712385	10.711512513891	10.6571814171583	10.8758984330654	10.6530467438998	10.7471257985472	10.6394222630511	10.6355739694908	10.8083625995882	10.8559241769085	10.7104243395894	10.7118370312058	10.6195163098208	10.6330512602615	10.6368818265646	10.5717723648854	10.713756245487	10.6045111167731	10.3637291144927	10.7763438931963	10.7747888265346	10.5339928077003
CTPS2	8.60899979950053	8.36242686485695	8.20366106535118	8.02415620860205	8.52195147657229	8.29241707140683	8.18231364413696	8.38139680176404	8.44208711920777	8.48909164612003	8.35185329085564	8.43931031032925	8.14958075619846	8.24173895709384	8.40737600324649	8.24082722474678	8.0374787497317	8.36670209684633	8.386398895515	8.38174780278782	8.35502004012137	8.47828439480617	8.19266702585833	8.3929314912195	8.21224013835598	8.26243496153212	8.38465673253801	8.41142550338994	8.36401863570681	8.3426564120891	8.19630345147002	8.52671274435133	8.49277370024496	8.34603386739026	8.30229546694552	8.2802325299185	8.34142408584303	8.57547778186914	8.36289216722545	8.39315344997097
ATP6V1H	9.41627782204739	9.71284029175198	9.69431585562364	9.63796931406326	9.47784718071611	9.47716513763067	9.36059226342211	9.69980575316022	9.59514225708538	9.55135415837317	9.64412038104601	9.54978297835594	9.45827741015874	9.59914857166174	9.51703920004409	9.53365274954965	9.58497581737816	9.7375663844505	9.75111775739558	9.46902468924679	9.81225606191325	9.65335987366826	9.72550573801076	9.82895078978312	9.40077227723651	9.52940168272016	9.51090390994009	9.50938313022784	9.49010002153691	9.49787782779337	9.58627861519286	9.57417043467456	9.73428320636609	9.4651715685487	9.61105691932067	9.47784718071611	9.38118930455546	9.53812836540322	9.61182590809647	9.38316417037477
POLR2B	11.3400974861969	11.3938719686638	11.5088207359435	11.3514913283285	11.3206570391516	11.3571988833678	11.1197890969794	11.5237655975725	11.4766038728089	11.3905210588021	11.4185642993349	11.3132230548191	11.2920209237459	11.2340475243307	11.318020725326	11.1926279534898	11.3874998806854	11.522953354384	11.396522949989	11.4289268071142	11.4222944407969	11.3921673188511	11.3199001906731	11.5237655975725	11.2018278303899	11.219478555509	11.3362753819663	11.2986977484663	11.3501258754184	11.2794749694473	11.3692456367728	11.3540131850493	11.4356871966868	11.2612596846484	11.4486617145032	11.2733155245952	11.2920209237459	11.3696234936244	11.4102702178045	11.3105298878706
ATOSA	11.1553663134692	10.8856484455844	11.8441314779543	11.583277401574	11.5929543799688	11.2450236084769	11.5795128151538	11.4967176719746	11.6679411528532	12.080166208598	11.4146786467017	11.7004191424391	11.1284198286112	11.3938719686638	11.6433693739379	11.3381735546881	11.4251746243249	12.4738048802279	11.6692172305172	11.3774144868105	11.3400974861969	11.5991457001448	11.8933944537648	11.9721955431047	11.2901454230167	11.3358269787441	11.2042646384509	11.4923857871896	11.522953354384	11.6557003106076	11.6709538500934	11.8873139243171	11.5344793818654	11.8533354645347	11.6855454964899	11.2804227423887	11.4073073445041	11.6010955406378	11.8866790203358	11.5667748805642
ARAP2	7.09278066181932	7.85069068231756	7.01589488375302	7.43360267288078	6.76083053493084	7.45468627108973	7.13628817577222	6.99515867401781	7.21632071803942	7.24504909938949	7.38321189539731	7.30603437958019	6.95646246891435	7.331205222297	6.9232554846149	7.44207491171933	7.77919396889055	7.47465590484587	6.94973208450612	7.16636538660224	8.50979949297532	7.33821485238427	7.09178666293048	6.87794251290314	7.12644951586003	6.98559257056802	6.96042826186978	7.53326357791838	7.27503481268827	7.0441963685868	6.86132436262971	7.83962815051656	6.72918228378402	7.91856573604898	6.96777233534879	7.13972143921677	6.96777233534879	7.31544934764731	7.1303925757664	6.96071614897797
TPR	11.9453680613656	11.9465988626075	11.9972702191882	11.8907939238521	11.8642793550368	12.0065999716954	11.6637211601998	11.9932431673616	11.925755347592	11.985530924839	11.9270738432488	12.018781555333	11.9366908383265	11.9050227958171	12.0059234133267	11.9144667267243	12.0963798751958	12.0770677158557	12.0979963726474	11.9224591625503	11.8538777489152	12.0832927357792	11.9270738432488	12.0725204721755	12.023166698517	11.8042175870394	12.0395824962963	11.9234612318531	12.0256700860094	12.041775200393	11.9683721475514	12.0873894391181	11.8527931801542	12.0121425296437	11.9366908383265	11.9847262118423	11.9502811471368	12.0042052735447	11.9060241863426	11.9183443307909
CP	6.15810888198365	5.40090854232432	5.54915338668878	4.9520266235961	4.41483328095012	5.86629432932134	5.98092396603034	5.03793101287472	4.98578329526632	6.10311465064185	5.01695579884368	5.15629626943095	5.95064142046995	5.89765136787578	4.76967490986609	5.45643052694901	6.02060804861619	5.5839126951763	4.69477061810444	3.97340380635356	5.64531573784302	4.72203586242621	5.31259554110944	4.97078784537063	6.3941933065592	5.91940256296274	6.13558780088304	5.65492678687212	5.3156438469886	6.99305548059739	5.51240918997656	6.35738610841983	4.54330885046823	6.32760799865737	5.24705964930204	4.87759692507985	5.4676611829363	6.16202304929593	6.46708526356333	5.97682876696455
KATNIP	7.36153930978383	7.50491614906784	7.53709971680217	7.45159206780364	7.49026018963963	7.97075034655571	7.55102331657544	7.20705042084722	7.42340675080417	7.48050152966263	7.39083402009052	7.72230759322076	7.40231142490081	8.03772858867264	7.75284460929995	7.64073782028266	7.32367082129359	7.31200376391261	7.44505408825608	7.65291829657438	7.70300732835107	7.46407922399443	7.5335886615973	7.57380691718229	7.88359895926736	7.88910952643324	7.50642422957204	7.77789842549508	7.4267306077986	7.92260764461395	7.83075609990337	7.91160098104217	7.63908699486724	8.13109871256542	7.50827728346925	7.80247425382695	7.86987510190685	7.52836821636042	7.64301800329564	7.70162896036225
DTNBP1	7.17358373787299	7.33569956449983	7.33156207773746	7.03808545221341	7.18167629586892	6.97129440680173	6.86079776612609	7.24101739581647	6.97224967324815	7.40191387863188	7.20108711096287	7.30603437958019	7.4872623109967	7.38363674271527	7.08168320636535	6.97853046686138	7.03299355919336	7.15105418497785	7.36486092072009	7.07961955600612	6.91441732192267	6.88217259127524	7.26593293737035	7.13503640604568	7.3363025055956	7.06257457246403	7.04878421744979	6.97516063270354	6.9109667223479	7.36197602410319	7.49585123985832	7.44405130438356	6.7073757405617	7.01637981039773	7.42444899845189	7.10847889564771	7.55372776049528	7.09326826482327	7.35255504470474	7.46436078755073
XK	8.80433681473887	8.89694956301403	8.8505337364726	8.77634888037986	9.06050837910535	8.33030921009066	8.68308331861331	8.92147761488387	8.48840966235946	8.48909164612003	8.77300325841273	8.53005821769188	8.37614670545761	8.66697495815328	8.69333860427692	8.86729747500083	8.35564841600309	8.56428505290083	8.91304649163196	9.177726648848	8.75500833685112	8.7664465391796	8.82933886745171	9.14739974287122	8.8627554906835	8.71139104850083	8.49231717154177	8.84520134347813	8.42972587251018	8.64443784134649	8.77548612378233	8.59922191144535	8.52195147657229	8.25229002449299	8.86238243091087	8.82566378754856	8.48289394383808	8.76079833895686	8.67378510457633	8.74880754101281
ANO2	8.24906368867069	8.14997400473414	7.93046690700636	7.94210052856361	7.65080227318328	7.78761786053723	8.0394532801034	7.73111780661921	8.2597735534183	7.90942853664556	8.12848451450444	7.68763045038155	7.26036264147398	7.78362503280027	7.75940986083443	7.74344450124353	7.96996722295889	8.169106932949	7.54031714814457	8.34591971546934	7.63285892029312	7.72908103733407	7.58040964963111	7.87643962360951	7.88359895926736	7.98428813460092	7.837633056129	8.12959490430462	8.18206501292126	8.10350408628643	7.82165134709474	7.94486075583352	7.87150277770196	8.17810115702131	7.67893768961521	7.55547476828394	8.21832258006692	8.04037486829549	7.87030374414901	7.77551552650255
C12orf4	8.99448644978802	9.05245272424921	9.12076007075175	9.03934027846113	9.09822054131612	9.06789474696287	8.56872280825636	9.2572070901085	8.97451538484766	9.16842580091684	9.14027281379802	9.04262699878778	9.0188889945204	8.90849308590117	9.24249343481886	8.94662831911011	9.30994450181738	9.05558360022536	8.90450021696805	9.17468081649603	8.96860294156111	9.4298878439505	9.1807864966323	9.17996934499306	8.84578211339225	8.97477761115901	9.1137988915106	9.1787160215295	9.08038977310475	9.012058457469	9.10572813810305	9.06264381919498	9.05363870026489	8.87834979422127	9.05979935682102	8.94987732298723	8.93001153691294	9.06289988657553	9.02722591499639	9.15356285834955
SCML1	9.60629893810238	9.45827741015874	9.46501807186037	9.40255089466868	9.41197355200455	9.27522784729393	9.33175676604036	9.4934977286523	9.38594049143071	9.23484668208867	9.44803125870764	9.31202569580325	9.51528998772588	9.30022575800868	9.71854665265256	9.49743117170109	9.5646824696993	9.34358532037616	9.55743936024708	9.45499628040549	9.46902468924679	9.59846598632445	9.61980436920375	9.55115504799678	9.59376786168992	9.35693242360522	9.65032323031931	9.48977569442913	9.51396978088575	9.34293100933412	9.47140753532851	9.48314696507973	9.53568393011187	9.15219607845109	9.58538887849089	9.35950379164007	9.13991992973097	9.44292139235575	9.37388651541648	9.30439421923727
WWC3	9.33596239457492	9.44159460643844	9.58218938709499	9.28913599311267	9.02429605438308	9.58917452597594	9.52721897633286	9.24071891596254	9.36483208491892	9.63960966073779	9.58538887849089	9.47891862223382	9.38452524572061	9.63629708709933	9.33929448339252	9.27276785351308	9.30587625559295	9.42181958920744	9.32712776245912	9.28898230524299	9.31915770650789	9.25856802959844	9.08299399567652	9.21642716764675	9.45804240006542	9.62852458185325	9.40858191576826	9.19163190800007	9.48488673023869	9.74969312082143	9.22400544022297	9.30828173276205	9.22958653047497	9.47498016902011	9.07067852949741	9.2700222781868	9.33628835129112	9.35886251201144	9.47579606175428	9.19325096181594
ARHGAP6	9.49187253350822	9.49757115664963	9.38442776053522	9.38090825257625	9.49532030774184	9.21185569710705	9.47643048635018	9.4103864021306	8.97659724716648	9.23792397392206	8.61326478371493	9.44261012989344	9.55700265184175	9.48367715171507	9.72046424757348	9.41046147208619	9.54393297929188	9.45804240006542	9.24071891596254	9.5046423544173	8.82976874198832	9.43758904571817	9.06242286289779	9.40877918570537	9.81791710319863	9.27960068987796	9.48582947101396	9.6622894611835	9.1848770557103	9.20059316818962	9.47419520002198	9.31794625761375	9.09315636466882	9.14071518171639	9.73635085103522	9.13991992973097	9.43006486622868	9.08754694755836	9.57926610205736	9.82538024259466
FAM184B	8.1817321497337	6.94293391665832	7.07103909002	6.73089427915627	8.97402075955557	5.44585050888507	8.90470935385565	6.52041609032004	6.8035068791629	5.85984230706285	6.34282888439198	8.01128961600425	7.74745927077427	7.6415179203934	8.33657444457597	8.05896218435199	8.39431176483425	8.37307060984612	7.22157459484183	6.17864747895562	6.04638829354123	7.67414873512445	6.71323820488017	7.1809598426123	7.95564654562884	9.02834104301625	8.39490548907271	8.18725500839647	8.69230857617927	7.93662028837331	7.74006880167012	9.20932315769244	8.00959489309609	8.6759878580227	9.38452524572061	9.20569190135762	8.29945201193705	7.28033270874357	7.6191814300124	8.0447681328273
MAP4	15.1506279654955	14.9975719372944	15.3350156302223	15.0751994676224	15.0751994676224	15.4350586003845	15.3350156302223	15.300416215112	14.6561837590286	15.1506279654955	15.3656303315126	15.3350156302223	15.6331630764589	15.300416215112	15.3350156302223	15.1138394110052	14.9350774766298	15.0372767781972	15.3994717286766	14.9684095860887	15.0372767781972	15.263166191116	15.5498289218983	15.5185830711718	15.707332304258	15.5980134229246	15.2185472319477	15.300416215112	15.1138394110052	15.1869910288341	15.4350586003845	15.2185472319477	15.6688875326494	15.3350156302223	15.263166191116	15.480108839948	15.4350586003845	14.9350774766298	15.2185472319477	15.3994717286766
GOPC	10.000333048892	9.93995580676299	10.0559125814834	9.91839126791434	9.88704268441704	10.0061461019836	9.66353221451301	10.0074991489089	9.97161344200644	10.0177285507824	10.1293734277666	9.86425170817147	9.88809290940098	9.76024282332327	10.0142103096185	9.88173349522458	10.0725423055233	10.0153717875643	10.0506065942137	10.0686972009208	10.0435648297918	10.2891585166606	9.87177361573193	10.139099129527	9.93711823972002	9.94250171421646	10.0233559729308	9.98943971959063	9.91855274311323	9.81978175590874	9.81684918802056	10.0727151466233	9.98144131433652	9.85228304201286	9.99489866751316	9.98033087386188	10.0858876749076	10.0893098005792	9.84031518149358	10.0428782188935
[truncated: 19,682 more rows]
