# Supplementary material for: Bioinformatics and system biology approach to identify potential common pathogenesis for COVID-19 infection and sarcopenia
Source: Front Med (Lausanne). 2024 Jun 24;11:1378846. doi: 10.3389/fmed.2024.1378846 (PMC11228343; doi:10.3389/fmed.2024.1378846)
Supplement: Supplementary file 2 [file Data_Sheet_2.ZIP › raw data3/06.diff/GSE111016/s1.txt]

GSM3020405
GSM3020406
GSM3020409
GSM3020410
GSM3020413
GSM3020414
GSM3020417
GSM3020418
GSM3020421
GSM3020422
GSM3020424
GSM3020425
GSM3020427
GSM3020428
GSM3020430
GSM3020431
GSM3020433
GSM3020436
GSM3020439
GSM3020442
