# Supplementary material for: Bioinformatics and system biology approach to identify potential common pathogenesis for COVID-19 infection and sarcopenia
Source: Front Med (Lausanne). 2024 Jun 24;11:1378846. doi: 10.3389/fmed.2024.1378846 (PMC11228343; doi:10.3389/fmed.2024.1378846)
Supplement: Supplementary file 2 [file Data_Sheet_2.ZIP › raw data3/06.diff/GSE111016/s2.txt]

GSM3020407
GSM3020408
GSM3020411
GSM3020412
GSM3020415
GSM3020416
GSM3020419
GSM3020420
GSM3020423
GSM3020426
GSM3020429
GSM3020432
GSM3020434
GSM3020435
GSM3020437
GSM3020438
GSM3020440
GSM3020441
GSM3020443
GSM3020444
