# Supplementary material for: Bioinformatics and system biology approach to identify potential common pathogenesis for COVID-19 infection and sarcopenia
Source: Front Med (Lausanne). 2024 Jun 24;11:1378846. doi: 10.3389/fmed.2024.1378846 (PMC11228343; doi:10.3389/fmed.2024.1378846)
Supplement: Supplementary file 2 [file Data_Sheet_2.ZIP › raw data3/06.diff/GSE171110/diffGeneExp.txt]

"GSM5218990_Health" "GSM5218991_Health" "GSM5218992_Health" "GSM5218993_Health" "GSM5218994_Health" "GSM5218995_Health" "GSM5218996_Health" "GSM5218997_Health" "GSM5218998_Health" "GSM5218999_Health" "GSM5219000_Covid 19" "GSM5219001_Covid 19" "GSM5219002_Covid 19" "GSM5219003_Covid 19" "GSM5219004_Covid 19" "GSM5219005_Covid 19" "GSM5219006_Covid 19" "GSM5219007_Covid 19" "GSM5219008_Covid 19" "GSM5219009_Covid 19" "GSM5219010_Covid 19" "GSM5219011_Covid 19" "GSM5219012_Covid 19" "GSM5219013_Covid 19" "GSM5219014_Covid 19" "GSM5219015_Covid 19" "GSM5219016_Covid 19" "GSM5219017_Covid 19" "GSM5219018_Covid 19" "GSM5219019_Covid 19" "GSM5219020_Covid 19" "GSM5219021_Covid 19" "GSM5219022_Covid 19" "GSM5219023_Covid 19" "GSM5219024_Covid 19" "GSM5219025_Covid 19" "GSM5219026_Covid 19" "GSM5219027_Covid 19" "GSM5219028_Covid 19" "GSM5219029_Covid 19" "GSM5219030_Covid 19" "GSM5219031_Covid 19" "GSM5219032_Covid 19" "GSM5219033_Covid 19" "GSM5219034_Covid 19" "GSM5219035_Covid 19" "GSM5219036_Covid 19" "GSM5219037_Covid 19" "GSM5219038_Covid 19" "GSM5219039_Covid 19" "GSM5219040_Covid 19" "GSM5219041_Covid 19" "GSM5219042_Covid 19" "GSM5219043_Covid 19"
"CASS4" 11.2832273640314 10.2291457352724 10.711875598455 11.1734172162073 10.2016357783339 10.6372276849881 10.8233171112246 11.0265503701735 11.5791442075361 10.7407905684048 10.7670657176675 8.56262546198376 9.39076333303564 10.7619015458786 10.4070574576813 9.9847259258859 10.0257837651323 8.87369583624653 8.91703788445894 9.17355215515724 8.9783825061738 9.73903287724474 10.3585476090612 8.48188836422859 7.68099038063128 8.57347760455393 7.64453794860365 9.33908410882079 9.70110308473798 10.6768496655966 10.0393202389155 9.28137885575794 9.93700679942001 9.2542725980433 10.010647521879 9.03138853253451 9.54323493465236 9.7262545193317 8.89880858372154 10.4753469962198 8.59797365210515 9.44369133989725 10.8198571816069 11.0378625208181 10.805026502063 10.2638353314245 8.9594680080269 11.2199384146233 10.2286895401059 9.2264269572508 8.9099362357338 10.0981826461689 9.79321795612918 10.9789667105318
"ID3" 8.05899153653921 8.70682173936734 8.87155567039258 9.38720286783553 9.04425441088596 8.33319626411446 8.77290600274781 8.87155567039258 8.32553703346266 7.69720571089078 6.49558327456786 7.8218088439058 5.6544786442033 7.10462525565794 6.62094672054834 6.98967990303442 6.31316084434885 6.45824414882479 7.46909806257866 7.26837894479717 6.9677197074283 8.03628126477785 6.46539940143687 6.72185478845267 8.01403983115679 7.10360355853469 5.97228754201651 6.84343487404934 7.74180102932298 6.85221665148418 7.5707542519977 6.85557780726255 6.85954067643786 6.57885435556932 8.26588840568015 6.74023268102861 5.9679116289174 7.67019854404432 7.05412077210165 5.17128320765284 8.27405812260662 6.32762562284251 6.6739534117868 6.38966449549909 6.06333677158641 6.30534699474905 5.86342271524579 5.78158198489438 6.06174378730903 5.96949246726659 6.85598623600208 6.77865955115765 5.69638646745783 6.74519702639014
"FCRL6" 10.2662524592597 10.2053174258102 10.5098889853623 10.1992206837293 8.73003203955065 11.7483450965994 10.8400736620887 9.68842708341169 10.0361251568506 9.83889074014078 7.59174687376783 8.84199740806213 9.57182620021032 9.79747244009895 8.46911799277647 10.3517468141717 9.67850350840505 11.1112570505141 10.1992206837293 8.97630796369055 10.7545094185715 10.3743150557079 8.46090206439114 8.28251918445834 8.04030040998414 10.4385108712237 8.4385996688263 10.6006025458995 10.8278018841581 8.05389647671208 8.62308433794444 8.48188836422859 9.33472827663155 9.84589666264289 8.90534699302598 7.49840267693689 8.36531754776631 9.19755740910771 7.86709509390535 9.54059971694838 8.10823396531561 8.58956875048362 10.8428615452641 9.40797353706351 7.98351424978216 6.53093401041739 8.73495764469214 10.7535070939701 8.99029267537078 10.1665593208629 9.26202245968943 7.48120123343624 7.93310438232771 8.84864474338064
"AKAP7" 8.59747354775967 8.74996542207799 8.94835839458197 8.86942690876578 9.1540131928847 8.98361724214931 9.24273407780381 9.35727389151001 8.88313406116301 8.6686894004127 6.80127364542958 8.71662837801561 7.95343622162963 8.60784698196411 7.67856402300333 8.28729670044054 8.24690568019837 9.05465982579605 8.06183824432751 8.99730567944236 8.75579238906946 8.78198623930928 9.36083654192807 7.36046710127037 7.99436612496524 8.13903362407806 7.72026336535215 7.82988018572303 8.09681768289924 7.95343622162963 7.86574977797956 7.91820494145574 8.27311666370191 8.53209060866373 7.742387172222 8.10453506062743 7.3854909857802 8.19038310077739 7.90948644554326 7.14138852649938 8.02248891520593 6.84051448568352 6.97117618884089 7.69367691682089 7.24820684649305 7.04963353172705 7.94660463574983 6.80415415652527 7.575160169789 8.192955362281 7.30126136313146 7.20473506873865 7.70673551025157 7.74551242195818
"RUNX3" 13.2090340992978 13.4180130263116 13.1613366665538 12.7746931362337 12.7991045634434 13.4412670383085 12.8095096788977 12.7028637862972 12.7735647652165 12.4694387381994 10.4325292282913 12.4157951231933 11.6090819103335 12.1781576565357 11.1689613793459 12.2223205540026 11.4680926065324 12.9184157689462 12.0942721870476 11.8929433647966 13.0544188885205 12.2710778572686 11.9891905259255 11.3756218468313 11.8733490822919 12.3584456688021 11.4138967312574 12.9705401079587 12.9037477804773 11.3033367935171 11.1636099636342 11.2367824069877 12.0752805946533 12.1856533902243 12.5169757348586 10.3891834002827 11.582131578952 12.1774720367626 11.731567658116 11.6298715433866 11.6090819103335 11.7522842486727 12.9629452274022 11.8965264173766 11.0282614990329 10.7124431681906 11.7309456451051 12.5112414165727 11.596058009845 12.3948981759817 12.0542559371964 10.9490767071081 10.8657949771234 11.5325597865813
"HIGD1B" 1.90470660260604 3.30964328291039 3.23346569577645 2.95009579291878 3.48186691725194 3.34484043833861 2.50929308592714 4.40956816145769 3.31518216051805 2.66370356993755 0.037037037037037 1.41800361035222 2.56541725412708 2.20041263299057 1.86718322271775 2.65774360483548 2.93724276869243 2.77011077721721 1.68044064270547 2.21090096573112 2.78086876605275 3.03441245131494 2.06736631062539 1.052625810161 3.34770753716109 3.66014728031837 0.160666232626192 1.72665971163657 3.48731790642069 2.15913572522641 0.86324533228775 1.42973807464809 2.46027961766676 1.85677213835469 1.70507691787479 2.94671944936608 2.41462534790808 2.65022586582111 3.02336597812297 2.03370123049917 3.02741909326894 1.18369900713189 2.85832557002436 3.65745208955234 1.27681091460557 1.49590942217593 2.92404481432725 1.73163076245733 1.96094239034183 1.26807131026011 1.41675247386203 2.53865832629299 1.09420948879207 1.22308280427652
"CFAP73" 3.29021792854344 2.14387106898664 2.47213194997135 3.15052904502898 2.88540206185871 2.3040161501386 3.06678056005556 2.84790101262588 3.87887639675061 0.645010819109578 0.84917696085369 2.24457779765592 1.50917549523851 1.10799646534639 2.87965787213441 0.0305940197785338 0.140519603284695 0.0370182353898243 1.28786560972065 0.694362443492294 0.617818817936424 1.97369190852056 3.29838199878242 2.06736631062539 2.58267359565275 2.68375777647923 2.65531283985622 3.20155359293095 3.02173801466 0.664829851457738 0.0332831378137042 1.42973807464809 2.36922733803468 1.66777337257417 2.44612057557676 1.93711971038059 0.974644431562871 1.90187080921135 0 2.36564215827127 1.94065643809773 1.47810197440859 1.52074674985181 1.45640643652726 0.228225850657484 2.26421922187276 0 0.56861451828602 1.17331516425908 1.36700297621737 1.91644811131848 2.42819393093588 1.09420948879207 1.98125383898921
"PKIB" 2.72166690518905 5.0313953040613 4.59090631196269 3.18598551394862 4.70151802312578 3.93748297636071 5.85831839808476 5.21324740587605 5.42211922631547 4.39135688899535 2.9530497501987 2.32372179793322 3.18649792920626 3.31923587633242 3.32392284812398 2.65774360483548 1.84946666675882 3.60260613626106 2.6985709979111 4.01212459919491 3.47559913590683 4.36663901491654 3.7130050481162 2.41043722023036 2.98029579717573 4.58875567635335 3.63954348525819 4.07219309633736 3.84318132416095 3.2660797023835 3.32464398967519 3.1238652790255 3.76513468777324 2.53625850353458 3.23034790695622 3.19025976535912 3.65388261540593 2.13225376101144 3.60157015812954 2.73659275903037 3.36583295102797 3.42272846099471 1.68684682215607 3.17826421043353 2.17386927788355 2.26421922187276 3.99446480590102 2.86108162683856 3.46343184053987 2.35935900519998 3.30175076494316 5.10116071152955 3.20155359293095 2.65475316601672
"GZMK" 11.9046446856091 12.1498889677758 10.7741739614269 11.0250299181494 11.9805772534553 11.7989232454022 11.626309644484 11.6830255725269 11.0764091000119 10.7183274383049 6.19072224947857 9.32659307097715 9.20311887450728 10.2843487758636 8.31213744106687 9.78501624442012 9.20461973975475 8.61651498545312 9.84589666264289 9.60632143191685 11.0713978375881 9.99505175034206 9.03401299384202 9.20252084722132 7.78919666586896 9.231430832909 7.92290435807152 9.51368291411232 9.74754933431032 9.56411818590506 8.37385040336294 7.70154001224908 9.34086580337468 9.80418967099457 10.795329275888 6.72497528128018 10.0981826461689 9.40639494783218 9.43741757237965 9.97869267380513 8.86395286391121 8.90024751385167 9.45547833708668 8.43268843996769 9.36680242993862 8.55255385559483 9.02496292539565 9.73146210985713 9.2727229023217 8.6407174291358 9.7204332310546 7.82347448265162 7.28726959051797 8.8540219497424
"COQ10A" 8.39881528740651 8.80643158132343 8.5401690616005 8.53544218859304 8.350716597386 8.64934503980986 8.38308162853544 7.96388957787588 8.21911343915586 7.98711427557105 6.48578178149211 7.68689595815153 6.86557453887608 7.43530704631074 7.33394103037785 7.37172283142494 7.06148876774204 7.58912065357887 7.78678457315847 7.38660076345508 7.85467152514555 7.68779136308773 7.08513758384123 7.12181963658933 7.57361128697924 7.5707542519977 7.23566371887227 8.0183612213472 7.32977973837034 7.37086825374024 7.10600707006527 7.02519228673551 7.21902588178227 7.43217561675392 7.54511661081495 5.97136170137154 6.98247564571096 7.55476169506465 6.8612501216823 6.70723334977816 7.40765158490731 6.97549596627827 7.20194805551602 7.09918612145054 7.06969352697044 7.15497550308622 7.01176048459036 7.70567068856402 7.09088179277988 7.18485731279994 7.48120123343624 6.69198890024916 6.33570842472846 6.93908596837492
"FCER1A" 10.5074202034696 11.436781575069 11.2569911115058 10.2166442561096 11.5602097864347 10.4180608141995 10.8746357894868 11.0310043627468 11.4182786089518 10.4603292543397 2.9530497501987 7.71268316818851 9.29374031926575 10.2016357783339 8.36014060196799 8.30466180092903 7.11225078698751 5.35598915109749 8.1315575359269 7.47912160980353 10.0097367544085 8.00340301216618 8.06149335435305 7.78328600079933 7.23257356424499 8.10656272711377 8.22690180700763 7.86925834587141 8.69381815697426 8.4085697658256 6.87029957657022 6.47604397349436 7.85675278884514 3.87037495607273 8.5661488352883 2.70322086171723 4.85207739724661 8.81224013078122 5.68957166646534 3.8645058535826 7.35625313827718 4.12584104418553 2.61562032627088 7.51077964370452 4.11893096304209 2.75524906582632 3.31881289507725 2.61541655604767 0.444659921453146 3.66014728031837 0.0198316934607927 8.29636718359545 4.37075632090416 8.4976730722313
"SCN4B" 3.14265175750853 3.76391940370885 3.05186248120275 2.74650744174756 4.01889203243761 3.34484043833861 2.58761569101911 3.82749161149282 4.22902766612264 3.96497227155454 3.59377302780865 2.62751296332594 2.61071800537413 3.27055739904773 2.20808907682071 2.39023196786632 2.99905620140952 2.59380754023408 1.75916224139327 3.49418408676495 0.00831572807841119 2.88009888274924 2.39688000840614 1.63567065876397 2.47343778571873 2.12043523279335 1.17569416571574 1.72665971163657 3.02173801466 1.7065588051717 2.65402366176846 3.3364385270033 4.6998641962943 2.59262280971514 1.70507691787479 3.01940962605198 2.07475225128101 2.49051596547555 1.71657342683497 2.03370123049917 2.65503300293647 1.76802367104805 2.26378084965432 2.86440961815275 3.16149321190718 0.86324533228775 0 2.18978703971316 2.24545327744265 0.121841014746492 1.41675247386203 3.72410375906125 3.00498636296827 3.82633194807903
"CD2" 12.3956856447659 13.2823829349115 13.0532215038552 12.8182684855457 13.2672532855639 13.5075796967719 12.9441605678514 12.9111902245999 12.5926366067682 12.0774347400938 9.076825960095 12.2774525386388 11.590863743102 11.8261453385152 10.4193049090671 11.9313998728684 11.3467996993674 12.4165903982605 11.471765946554 11.9966084839571 13.2526324096835 12.7050974892264 11.4778229209049 11.0603237603292 11.0278418652295 12.0616527196059 10.7817916169545 13.0544188885205 12.4549014794048 11.1023427159643 10.2114168089765 10.131986488314 11.6306068220965 11.6190507106125 12.3599009266895 10.0039169918241 11.3419954218287 11.5761764491008 10.3193089547264 11.3127622518801 10.9129790895796 10.5338010409692 11.5071139901248 10.9165689034589 9.79687324099408 10.0892931079645 11.1901524652765 11.9321043217669 11.0175901399248 11.8965264173766 10.9236932950507 10.2877940662697 9.82482113814839 11.0749460848462
"CD3D" 11.1937047129311 12.5079205651756 12.11726110096 12.199693334492 12.5396438065621 12.605225464164 12.4157951231933 11.8811422367443 11.4680926065324 11.3620060558751 8.52175522766339 11.3447185112454 10.4795704490823 10.8151400602489 9.32938895978005 11.0950090652447 10.4453371562417 11.130403936475 10.096375773749 10.9299490242016 11.9296044076957 11.5814590320751 10.2219987572263 9.92857200820248 11.364040574666 10.8808248758897 10.4463452257056 11.9051959268703 11.1047763526383 10.2414207022144 9.07197866941352 9.61633331036006 11.2469956077197 10.8610053767054 12.1223477990104 8.61763381663982 10.3137299059555 11.1700508709595 9.13961257943108 9.60235170732026 10.1048933820569 9.64773753383283 10.4996739213769 10.241118566556 8.9492830811193 9.11189267072963 9.68209108040669 9.11844550463807 9.79341555043706 10.0676632291636 8.9749716401333 9.66222491837757 8.98049365205087 10.1425772872326
"SLC4A7" 10.5595628416209 10.0736393908577 10.5823888552933 10.2525503789078 10.0160091277543 11.0489509574134 10.3257755658311 10.8995726317473 10.7679938773972 10.3580272279016 8.4296443020818 9.87890057189136 9.62573105818586 9.74637334428358 9.25925810845138 9.95056370041091 9.76069970588468 9.84312271474251 9.7717824675574 10.5355919501951 10.1370955215003 10.500631279175 10.0121463312523 9.90984645407993 8.02385254542354 10.366188006188 7.62814233482965 10.2863866341959 10.0072616834871 9.6381913355873 9.36319728688523 7.1669613013095 9.57710499176996 10.0480687098962 9.27785872168263 8.79887896171069 9.4690550929238 9.6381913355873 9.53964497530017 8.9308962884616 9.51458545807416 8.88064006882666 8.70909621293023 9.68299606330468 8.56795205179402 8.69464899212553 10.2638353314245 9.37917045730053 9.44803960020375 9.89466012868275 9.86671722183723 8.51567162642087 8.43373246783463 10.0604320874282
"TRBC2" 13.6506496936421 14.4207766504292 14.4520757207913 14.1810196373776 14.482162117627 14.5720894189707 14.0451841507928 14.2290302561356 13.7221623896616 13.5368672583286 10.3678941734869 13.3426292370828 12.1752056336633 13.0707649601307 11.4238426752109 13.3411415127823 12.0101627950103 13.0765991047743 12.4275702800097 13.2442741450858 13.8612104730711 13.8984808748817 11.8438827454503 12.0327125606463 12.7386084650554 13.2823829349115 12.0863795221483 12.9378881177346 13.6838509824533 12.5298575041555 11.2629814942637 11.2787173157726 13.0555467571061 12.3556789282428 13.7221623896616 9.64253157173785 11.8636189550569 13.2278461687885 11.2709890484774 11.4799940760373 12.2267995419921 11.3198875033399 12.4666558947058 11.776917207841 10.4453371562417 10.945177123643 11.1293243265823 11.6286122777494 11.6585516716463 11.6552577469237 11.2827110494474 11.3553037895983 10.4907934791196 11.9574435110573
"PTGDR2" 8.25080610043445 10.2170733541772 9.65165887846176 9.48276651905949 9.87311396610312 8.7652722635078 8.2020213075241 7.49486314828767 9.06281469314217 8.35023227302453 6.46816808561533 5.66772214861468 7.48120123343624 9.42512636868527 6.31804643724631 8.40651893549437 7.40765158490731 5.47065436284984 6.21872874857515 5.34243055040135 7.21014582581128 6.25242737392507 6.57994572198502 6.87745460594004 6.30568567788356 6.35353588986271 8.56705866269875 4.51908929897194 8.73110522640012 7.46437470621299 6.04151675286881 8.25736154708732 9.2560716390273 4.61196922104477 7.51962821257516 3.25945706465105 4.814811605779 8.11457096667229 4.23484563466705 3.62992493604314 7.76939254445378 5.34359302407863 5.43577684733835 8.09681768289924 2.92891828438726 4.93419517758573 3.31881289507725 3.37228855167053 5.03409770645643 4.39252551044165 4.01889203243761 8.81539552298391 4.89475123395123 8.12242981915426
"GRAMD1C" 9.37041710728619 8.51422926801551 8.48597480831134 8.92200671342094 8.20458652020043 8.32939661562147 7.93831887254177 9.108519124562 9.52732915988573 6.96383952437626 8.00849435237773 6.03999809063411 7.54418850854254 7.94313136367161 8.52826966878387 8.84715504958913 9.108519124562 5.96264942636642 7.31048071319538 6.8033077776467 5.53912042185864 7.09390545335626 7.54365420031339 5.31935319843457 5.66842240564268 6.73322947000755 7.19863888374334 7.35536579055185 7.71891803298295 8.0169818915426 7.79721748671157 6.5376180338915 6.15094726564806 7.74369724276134 6.99615905070702 7.96982437615932 7.54365420031339 7.07208228867615 7.42397778062445 7.70154001224908 6.82142443870772 7.51766268852268 8.32380402200937 8.19440505381642 8.23077810811088 8.31341119558659 7.64589248121744 8.47896029672529 8.64226303826176 7.99706241380273 7.46212797769363 8.0183612213472 7.79291164693488 10.0284222260977
"MMP11" 5.16298294395952 5.96716809034392 5.51036176794388 6.37091273234715 6.17718829756106 5.27904836486929 6.38587810497191 5.8123252906714 6.20755978656775 5.28538642499091 3.86519728197808 5.66429864349734 3.68615728338196 5.27904836486929 4.99282831851377 4.31986589113836 4.52303173340664 4.88621537422242 5.53240679662279 5.15955476855534 4.93181632055867 5.41761886822557 4.44866979494024 3.49605278208056 6.12500335652655 4.87578588577507 4.70956303174848 6.07651846851829 5.36484191375052 4.81078287251695 6.03742843881963 4.92846577509335 5.05625591372517 5.72227317429512 5.67218583231259 3.69766142624426 4.08490414905394 5.90547128847404 5.0922880371086 3.54711729811329 6.47682907191109 4.92664705127354 5.2800533971729 2.74689509896327 1.92433808143409 4.60121960116409 4.58132836940799 3.76721541610912 4.51908929897194 3.68615728338196 5.32194325584651 4.06218335983194 4.48085149639371 3.85096964716565
"ACE" 7.53294009100162 7.61674008701443 7.05145442125273 7.12181963658933 7.41650923078891 6.64720994631062 6.62656067537008 6.96457506036472 7.0395117647369 7.16260951595963 5.38562075651099 6.08694749708346 6.20389330637746 6.44809705216451 6.14267246664532 6.19236833529769 5.92755206155024 7.37005248044936 7.02809001848948 6.03028167612486 7.30585149192212 6.92070165986306 7.29210108208669 5.85222604966972 5.75656127742295 6.38587810497191 5.55402537194041 6.60710440346396 6.58421809341921 6.01050664606072 5.82470741414646 5.24452754299805 6.90419257699356 5.48826019616383 7.00992363318238 6.52406746153718 6.02589484703192 6.20261046556974 7.02241052442311 4.31196134242289 6.53615851535617 6.1841773963735 6.17883520537436 6.01689862990197 4.5200259876351 4.96143404439476 5.46831531462007 4.41747433257693 5.51830558265657 6.1161489819673 4.45220780470483 6.12500335652655 4.71446611124885 5.52902655427499
"IDO1" 7.24592661974345 9.08899619243472 7.46513802854407 7.91296442252622 6.71148272066144 7.82224330076698 7.67910502924485 6.43222261677403 6.6515802166695 8.28089828322789 6.68426512936622 7.6779873075239 6.51638327255211 7.95023469906747 5.49282867149842 7.44238047506849 4.94622920188354 8.70727617778154 5.40959600690478 6.19507497243553 9.99505175034206 5.87604722989865 8.18037184329989 6.12972760375544 6.01958698182601 5.96156168899465 7.46981554080175 6.14267246664532 8.25549933267424 5.71060183989379 5.23873978967947 8.72526565947633 8.00016204117141 3.57283193644486 5.694980345235 4.71446611124885 4.91564374229435 6.84343487404934 4.40996429457709 3.1100856036129 6.74339071781727 4.60030721458127 4.02527386523771 5.50486576593765 3.60706801664824 2.19019901317879 3.80904774192173 2.00389923640941 1.60786816923732 4.31779989834149 0.0198316934607927 6.85381861967647 5.79776106368225 7.07981135751815
"ENPP5" 8.01282897394547 7.87109825395512 7.70673551025157 6.65327253122026 6.75608133651397 8.30918728419694 7.98829541228747 7.49667247420716 7.52876328492263 7.53650979366573 3.93005329940362 6.90711052693386 7.07208228867615 7.0660935587061 5.35880508706338 7.34138054870856 7.21665580577177 8.06114846437859 6.93118178665789 7.43530704631074 8.42533647610841 7.29210108208669 7.69902764743105 5.808720441952 4.69935429988598 7.33846322673037 5.42211922631547 7.833024397778 7.31287740264958 5.85222604966972 6.5777978507784 4.68923460395615 5.66226251923699 6.83029175739968 6.22077044599731 4.9245854175423 5.56707047679432 5.70223994085843 5.71060183989379 6.16647473268413 5.78058752642705 6.19275851304015 7.32637699755712 6.06032654386521 4.4755242405003 3.36384121678664 6.6808021313511 7.87663139767001 5.53427609060841 7.99222496929317 6.57002976522909 4.58497577298816 5.02108207370172 6.17943406772629
"CD52" 13.2906947981253 14.1770843553042 13.8612104730711 13.8846112935521 14.3932465042114 14.1576416510087 14.0332112154803 13.7938917241098 13.7431196897135 13.2404472674497 11.0230822878179 12.9101533770352 11.7950386450709 13.2246990736398 12.1363609653178 13.2133211800392 12.2736087011325 13.1954586089677 12.6474411441978 12.617183134008 13.3326830660451 13.5709498570337 12.9453064704363 11.9466888161127 12.3244116681281 12.6612421248783 12.782801077575 13.0492530908249 13.7678389670975 12.7297056490252 12.5832062859855 12.6062620138996 12.6392523028822 12.6494860335827 13.9069941228589 12.7330728388731 12.2449149159321 13.0765991047743 12.3381211065287 11.5654325001278 12.9875188694513 11.9709335152438 12.6265786516494 12.9429738395539 11.7446960497168 12.1734256303253 11.8371093859072 12.3512118800996 12.1288815543597 12.3271077855074 12.0235468741045 11.9249428154924 11.2411995141838 12.433665523836
"CD3G" 11.4068429250024 12.265184550992 12.4376661823364 12.2328882875163 12.3897044580117 12.9999988746439 12.461839395032 12.2801932002717 11.8438827454503 11.7453535539636 8.48849802574167 11.6721677509533 10.5563823575597 11.0155826999737 9.63364238578505 11.5013058611465 10.5923026690256 11.7020563956549 10.618372585959 11.6673199252185 12.2613581037646 12.1774720367626 10.7463761482385 10.4712003566834 10.5426744905315 11.1679226914576 9.73855950964475 12.1931695123209 11.5268834073931 10.4513691647142 9.38409499124677 8.98405838276251 11.2000558134935 11.1495869639493 11.5871702150438 8.75356458194463 10.4613048632761 11.0707019192756 9.61017802340397 9.87002081035014 10.2580763174159 9.6956170190203 10.2925175337405 10.5533231222628 9.14730320979569 9.06901030923259 10.1621415664995 9.23674034739521 10.1919928944566 10.6405688459569 9.49992734042804 9.25104474292321 8.98006275609822 10.8203924250658
"CA8" 5.21680327543683 5.64615392915399 5.90948044119125 5.09693147553701 6.29939585965272 5.16652142201306 6.14831077222896 5.72812166597995 6.27449928594547 6.31431323993837 4.58096993264311 3.79162725772885 4.52373475837023 5.84029515940713 4.82949517924717 5.40763005381633 5.96435912922781 3.32162518065036 5.2659647916107 4.2578607159151 4.39287810381192 4.34518032662598 1.75342630627862 6.87029957657022 5.79370725678803 5.76850453194368 5.02016874007199 5.02871898223094 5.21448588652716 4.94295844802055 4.30521925798708 7.81215140266073 4.99840022225597 1.50000778018329 4.51243283474879 3.45923549391908 3.45670624619634 6.26326841786227 4.44268346506479 4.75264947945003 5.48485948473856 5.71499785505162 4.91968080963219 3.77910777622064 2.32920329435309 4.82199343824674 3.82374108402641 3.18764494350657 4.48343576216598 2.76120439632385 5.42898456353354 5.95880944431391 3.94129472134699 4.86823090701558
"CHIC1" 9.17397496778526 9.49816620071006 9.66015942752993 9.11903974796245 9.28367196781317 9.79977765051976 9.44976149793497 9.88634872107769 9.47580728255396 9.12341558720991 5.64501205836092 9.10600082585853 8.4480383014843 8.41007752387314 7.96453166255601 8.78410722626066 8.32194332320727 9.16974059148549 8.66103745849905 9.55274793290177 9.37780598046568 9.20872723423258 8.81954403255629 8.38041163963846 7.92781088029537 8.82822565550338 7.36370576007584 9.40093502582709 8.82720266123113 8.20951574290116 8.17341448701723 6.27017421263846 8.3228171296129 8.53763170858433 8.12128286494353 6.53210474142732 7.60426155568518 8.24690568019837 7.76289382578325 7.08278546273677 8.59594750275825 7.53958597651511 7.71542229622751 7.82865673710944 6.95556388951776 7.62814233482965 8.29757952042344 7.88240856141419 7.92865214289879 8.4060269232031 8.31301608851572 7.2807926137502 7.04273132577126 8.55513584845803
"MTCO3P12" 4.27978532567354 5.09148472497534 4.20475804744038 5.36863183271542 5.44191209669046 5.0127809654378 5.12316513498081 4.95767617614554 5.4084353923693 5.05100688275324 5.14862013036534 3.08203467933442 2.96835485809668 4.5200259876351 3.4968072540762 3.86760140019812 2.62493545911872 4.33677690039683 3.52214867514912 9.51082810272551 4.38403528083224 4.73276987481171 4.22477348291704 4.29841075229014 5.02598802007852 3.74151838594567 4.24529556161666 3.10539269263484 4.71227141999985 10.9341675522739 3.69008024310471 4.2732686948011 1.24243295781707 2.28769278445311 3.39665339561935 3.58244213854883 3.02718177988737 1.34816844412083 2.93889858657155 4.63272878080495 2.57628400252603 2.93665187302104 4.33949703253314 4.07080138098364 3.96468052609983 3.89711397616993 3.04132915091203 3.71974610981422 3.56547264921336 2.72346580995569 4.28097019317459 4.19261487034247 2.9211199894226 2.83964999723074
"CLEC10A" 8.75734784553373 10.2190958816968 10.3503877955592 9.06661195842963 10.6448284942516 8.9749716401333 9.35992913082434 9.76656056251217 10.3600954378636 9.74297262321114 6.73910758130877 7.98155830985384 7.74369724276134 10.4350497019477 8.0675190600764 8.57731414527932 7.97157721817542 7.53888895191374 8.00085949362256 6.93343959101744 7.7846462777633 8.14708110459954 9.63456602624207 6.93272059217684 5.52590029333363 8.31341119558659 7.45321103170547 7.02023643215597 9.49346319925779 8.69420609853071 7.01306047342784 7.20473506873865 7.18998585541466 6.81189100621461 8.97023779351983 8.85439329902418 5.22914857535048 7.18023360851843 7.18943743936222 5.88729933475204 6.44710687522816 5.63251201553907 5.54755835477701 8.09755884659362 5.52671443721896 5.65323875632417 6.59362880440295 6.96196141344479 5.70791354927418 6.45158441100488 6.00680818770009 9.07565997146593 8.03120283978243 8.96416218040013
"TESC" 11.7435438893224 10.2295520108921 10.4706642488665 11.5540862064371 12.1562972636412 10.7140026126959 11.8194454753168 10.3315967091566 11.9634563784714 10.9830928311695 11.3756218468313 8.05681472394551 9.41039136408327 11.793110172665 9.23904875981614 8.72612200190181 9.74244074336665 7.85605803918607 9.46717317992385 8.46170211111204 8.89922524796678 8.30156860130488 8.83683326306259 9.19973044072066 11.1018781193413 8.60155591198588 10.5230751880353 8.42017176395766 9.2542725980433 10.5236429691459 9.85806826063102 13.2442741450858 10.7140026126959 8.53674855619966 10.0695858003346 10.5251064018443 11.2161769974703 10.7701190633908 9.59402810184307 10.211950039439 9.43520319303871 9.22086137632215 10.8375956646388 10.9976963048841 10.9816342738114 9.89513027651725 8.95279557194804 11.9722923853236 9.02191544371735 9.37268418796537 8.52175522766339 10.3539014966434 9.60399662871768 10.6409793602713
"IL2RB" 13.6814825916146 13.4519732629433 13.1702300548648 13.2309995409076 12.4912061113188 13.7408801868974 13.3997273296512 13.179051376112 12.8095096788977 12.8975596369457 9.13174597448924 12.5422955062552 12.1195518110121 12.671056436445 11.1605792968529 12.5270943316331 11.1007328644189 12.8844054062561 12.4267218443886 12.8122103460945 13.0410595115702 12.5128625625683 12.5358784995661 11.3447185112454 10.9748242849428 12.6805304512162 10.7751468983433 12.1310400849196 12.9238200493307 11.56596891676 11.9802141461125 10.4197512913346 12.1513885889317 12.0496939942236 12.901245085412 9.60532829755092 11.5007117046057 11.9083115407986 11.7403903324733 11.4628435490168 11.5275333617496 11.5292630813401 13.2149917926912 12.0418298199912 10.3397211439254 10.3552528762464 11.2990695795895 12.3235676395608 11.5877740653781 12.2710778572686 12.2742189764045 10.4684319011766 10.5554850000973 11.4227522020598
"SLC38A11" 6.26761239515105 5.49219023025357 6.25282148181179 6.39966692541411 5.8655393079463 4.89035839269189 5.85753703152726 6.44625451430304 6.33039676128228 6.16647473268413 3.33620501714412 5.67218583231259 2.16358386757252 5.39111578687945 5.49219023025357 4.69500769893254 3.84995601558496 4.59471504612554 3.71911187742522 4.07124192806487 4.97649808468298 6.26761239515105 6.79890454647704 5.44658808097493 4.17713746181146 5.12978488049826 4.05175993002389 6.40183865558683 3.72311154897786 6.42333762440522 7.09776071665392 4.11714269068952 1.92088937553352 4.25073260384285 4.33249240420403 2.36922733803468 3.73070096639323 6.63520933055336 5.27761153912949 4.07689845835891 0.605878917004195 4.76625954612193 5.00434416364392 3.8773370017241 3.32392284812398 4.59304893126003 4.81822360340497 4.52965497264891 2.99764463687956 6.02015274776538 5.15702024752733 3.54225698795278 3.00498636296827 4.59989985456366
"ESM1" 5.0303494359924 4.26513070299155 4.54730957163768 4.04775369950692 5.2871900554891 5.31170746153718 5.78997270391606 5.63251201553907 4.22902766612264 4.12093927891283 1.82084022327379 2.24457779765592 3.20395438761609 3.06751946583494 0.985583227752488 4.45611399740466 2.44366488717723 3.74864650827063 4.20155212113012 3.58244213854883 3.9289753036283 4.87222356822141 0.995364083656358 3.72939231619086 3.6545165540191 4.45826946999811 4.70324251158666 4.53394108649884 4.67670271373166 3.7290787998437 3.48186691725194 4.11714269068952 3.12890833315657 3.94716310679945 4.31745983436764 2.36922733803468 4.70292419452894 4.10712566484344 3.27170805178981 3.35697636394922 2.65503300293647 4.03641535864881 3.32441581128653 4.1805414969835 3.16149321190718 3.1645197918057 2.92404481432725 4.12628754272626 3.99709249318105 3.50311896041385 4.2283124896989 3.34221311542151 3.26277899322899 3.51096606779729
"HROB" 3.90873686537232 4.30316629290905 4.7053468084123 4.03473390962883 5.42619361353492 4.03693695661767 4.46706197919264 4.70229418545263 4.22902766612264 4.94708613061848 5.93810065980543 6.11150995969278 5.42985089910887 5.68057624803969 5.98463678170416 6.11328040127792 5.67218583231259 5.18434045042898 5.7967756774292 5.29737336971572 5.05100688275324 5.5710056400006 4.57702366982759 7.0125605893386 7.66380637797891 6.298181304863 6.75792745256467 6.01345808768339 6.37704375200482 5.82088440509039 6.00840956736337 7.17893218395884 5.98171291240241 5.50873830458456 6.56130369189554 6.69815940624089 7.36936268377198 5.90089851882807 6.88168429449045 7.92179055266774 5.51240665549861 7.01477297448915 9.08952362124129 6.45694037628015 8.35931527149471 8.51921345962813 6.6034621082332 8.98049365205087 8.23415001424194 6.03742843881963 7.37619009216543 5.69664074930802 6.09834017735679 5.32429921322317
"PNMT" 1.58738947206511 0.153986355333286 1.09897519246859 2.74650744174756 0.877757867162751 0.068976423223545 1.60853538288253 0.1629671817876 0.88227909734893 9.24561399250797e-06 1.82084022327379 3.25609199958802 1.09420948879207 1.73264642627998 0.374654548943469 1.53011985780056 1.69496908120187 0.0370182353898243 1.28786560972065 0.694362443492294 0.617818817936424 1.22927263976401 0.995364083656358 0.0533037047738256 2.47343778571873 2.39023196786632 6.16400473845405 2.45253860638213 0.883908631510754 0.000394961419164453 0.86324533228775 0.410752479846194 1.45779446512056 2.37709233014518 0.0436833544554922 3.01940962605198 3.59706751492225 1.54915085321291 2.80355860971688 3.85096964716565 1.81840722996379 5.21637694697229 5.58711947660481 2.43582456823142 3.61396039911363 3.47825320248867 2.75256886136008 2.5743489956677 3.61208786392319 5.0353047789966 3.35549868421713 0.243602557529026 3.00498636296827 2.26618480135704
"CYP1A1" 0.0088550313632413 0.153986355333286 1.66777337257417 0.223374474074637 0.877757867162751 1.60723223880798 2.10546083297273 1.85273798828653 1.99459382861649 1.35140337860741 2.9530497501987 3.25609199958802 4.31262089247469 1.10799646534639 3.56138610248109 3.57003563543069 4.16604627881248 0.0370182353898243 4.7493315648547 2.21090096573112 2.95142855109564 2.19430662399714 0.995364083656358 1.052625810161 3.54465919626896 2.39023196786632 4.75069130299527 2.81733795369116 3.05706698341061 2.86127511828074 5.13284172202911 1.42973807464809 2.23993668397702 3.25881261108808 2.12601136169449 4.81613279373952 3.75965602622664 3.18462996036908 3.49605278208056 4.15177319560532 1.91470849545983 4.6276927274178 3.87291113737872 0.573572392966768 3.16149321190718 3.1645197918057 3.31881289507725 1.93467634029435 3.28274705180197 3.00498636296827 3.16853823230983 2.53625850353458 4.05077479976615 2.5598426338797
"SHOC1" 3.55714246728628 4.90545651557003 4.58298192789796 3.18246267503278 2.93781746757554 4.06505522650778 3.18670633177814 3.2660797023835 3.17784079693751 5.25994226984758 8.38976559488597 4.93181632055867 6.66417391790228 4.80386108158562 5.82635953540686 3.92815631981857 5.93010588986299 4.88453059086678 7.36134777446887 4.80779720523505 5.02598802007852 4.35155387164509 5.24132689848446 6.88224558145374 4.80602790036657 4.13303449450688 6.00756809336715 4.66433000112568 3.84318132416095 6.6808021313511 6.71946507387764 5.60079697103414 3.83137477053658 4.45099697107356 3.57082830168002 6.04288845340822 5.60079697103414 5.53427609060841 5.26959366884271 7.41270958717883 5.32591188113065 5.96349822266481 4.87391453531237 5.39391133863667 6.51585850339948 6.31854052007942 5.12681056761188 6.02792026549905 5.97898664735675 5.80549711633987 6.11150995969278 6.82048413573195 6.32207826652324 5.75419874576827
"CENPU" 6.6420500384159 7.4243958126917 7.16341931595391 6.54950029529038 7.34215903318376 7.04087960520132 6.42978306468848 7.04495945783786 6.78201261933003 7.40836532386523 7.83700251314137 7.63345373519113 7.23566371887227 7.98671994772085 8.05011058683426 8.53544218859304 7.89372532134563 7.68929453864148 7.35112229121831 8.17228232420911 7.40229002324951 8.44956917760382 7.17808509260149 9.36680242993862 9.19973044072066 8.76081748810492 8.26194040022102 8.0855645234778 8.4628475215097 8.13278285406075 8.01282897394547 8.32614133251201 8.79096985328062 6.9979193670988 9.06812343462801 8.76337081287827 9.03657787000864 8.62049090921848 9.06760396599906 9.54458224631446 7.98711427557105 9.22880373429717 8.36040806786718 8.84422022424449 8.43928421084985 8.38715920217151 9.33523747842791 7.59266054667714 8.17818872611785 7.52485045007263 8.83208748749649 8.34301844547871 8.0855645234778 8.60964151641552
"MYBL2" 7.69938462440733 7.07302234756783 7.62376678523578 7.3235503870129 7.91528343004572 8.4076516044418 7.1642507670581 7.13229341528363 7.27100731431795 8.83208748749649 9.90752305782545 11.1319177537325 10.3853549079079 10.5331628296636 10.9951463873212 11.507571482341 11.1832850725122 9.78127265855661 11.1679226914576 10.2732253551672 9.0523217640026 11.2769454232565 7.94777711393334 12.3473640544403 12.3438042894106 12.4799974402988 12.460912077327 11.0779235353386 11.9274161130419 10.5469168871923 11.0415557269047 11.4530714094941 11.1469074722727 10.4321268773022 12.7212092855725 10.8986309795499 11.9634563784714 11.461043034143 11.8856437158229 10.4581644056303 9.56849884930442 11.8116818271067 12.3964514859971 10.3891834002827 10.558988047757 11.1610028473407 12.423901080901 10.1198005347667 11.5235167799475 9.96278749940045 13.171495754145 11.2230425358813 11.153999900309 9.92570096241803
"ALDH1L2" 4.3312308662851 4.15834092325468 4.68322943958831 3.97755231512824 4.17888034089987 4.95199244968152 5.07520262862153 4.94159120375507 4.70324251158666 4.72826080235228 6.50878441256118 6.45224185634859 7.78140827730797 6.38668636536995 8.29960640487851 7.30258649316747 7.50544445083707 7.09969075787188 7.32326470749318 7.11373099169275 5.39012377899402 6.85954067643786 5.72417183367093 9.78887759996235 7.95023469906747 7.51847638909782 6.62462980743618 6.92948744850417 7.01915881256667 7.33900085629393 8.33630710304289 5.45416106002387 8.4154380489935 6.4397041729071 7.31367657658146 7.68035181723463 8.1301858060492 8.37797756935774 8.9779157763162 7.05921837138775 5.87051476797923 8.07821689584321 7.09776071665392 7.0380453841999 7.68035181723463 8.48794139151514 8.72121153772219 5.76196994043527 8.27131614486646 6.57398203126845 9.10716914707413 7.56862708705452 7.21507450587128 6.1841773963735
"MGST1" 8.55971983110811 8.82226855637181 8.46330625293208 8.80735790063312 9.67672268727597 8.75414136579408 8.89368015721249 8.9077233561068 9.40639494783218 9.51277893334581 10.2741765202595 10.117951577718 10.3440387525842 10.2430511735589 9.96713728825254 9.70141375347861 10.6889866787697 10.2696909768051 9.88803531384223 10.0060506895763 8.7857376864268 9.77810941694282 10.0505687943275 10.0398180943257 11.1780826012219 9.91277177628098 10.8183824969143 9.6463516482687 9.77961082410935 10.4350497019477 10.3299902787482 10.8703004014315 10.2446431602031 9.83654269545688 9.11703767120497 11.6090819103335 9.53818918089853 9.91792297677519 10.7735904988527 10.3552528762464 10.4354752217126 9.88032247455284 8.99969262638081 10.3281416246423 9.26259468847838 10.001353067788 10.6101281814915 10.2021356509647 9.75582427116618 10.488042840913 9.1075420086269 10.8337315154493 10.4428968082769 10.2110614490714
"PPL" 7.27140078362171 6.29285517011397 5.69638646745783 5.5975916145744 5.21801863890301 4.8354498396089 4.48392778028793 5.48109688147398 6.01958698182601 6.01050664606072 8.10160437727435 6.5623602805381 7.92430539885837 6.45224185634859 8.58995258545919 6.14671746746313 7.72592644747621 7.82848963590029 8.00820333317452 7.96453166255601 7.13778616361374 5.42985089910887 7.44774893516149 5.56420099913848 5.29815467240782 5.98589286652184 7.74209410077249 6.98362774354526 6.46128857173115 7.44577230479599 7.04666367915284 6.18676087988985 5.57870604321387 7.18136485853591 5.53066379287052 6.27109538690298 6.48431268263868 6.96334654002618 6.59576730805411 7.82347448265162 6.66515156856099 8.28320584655543 6.87163042432334 7.09450552627211 7.44429289436953 6.90319868754194 6.51189937985135 8.81680094942067 7.34748589789301 8.40075515025384 7.04495945783786 6.49934517320002 8.1747623254815 6.24158500677458
"UBTD1" 7.52089433784814 6.86939100202184 6.91259850680512 7.73439193814178 7.42477919746838 6.43010832915482 7.300929445751 6.98648007793529 7.3515237316824 7.32267761045533 9.83454602882172 7.82057060130334 8.57481295067604 8.1809304355104 8.4837414706778 7.72443022615206 8.60964151641552 7.4130645333762 8.58647149853047 7.34922863988558 6.44853568176397 7.47500930237177 7.885932426803 7.7499041034313 9.33108010735073 7.61286953686102 8.98485089277546 6.38880674997016 7.50253978820343 8.52002288362333 8.79136449948847 9.7831098668133 8.89676835875385 8.36671874674089 7.80819871440572 9.72712146168293 9.02405227563453 8.03743148764688 8.64226303826176 9.47223211873264 9.07018808775639 9.09059360736583 9.68382050349951 9.40396385228915 9.54502824685371 9.18734186769537 8.24990544458351 9.35030222154333 8.97162264880771 8.51116021204717 7.23909800272882 8.62779439422458 9.52464604631725 8.42938140879746
"IGLC3" 9.74776953993621 12.7859687863996 12.4590111627867 10.6070367932845 12.7850479231836 12.8169588112797 11.1827670777715 12.2957860965385 11.2416846884807 11.6202983423491 10.7679938773972 15.8863255570311 14.7124735660046 14.6544767322002 15.1752577689864 16.8057590612653 14.707151615652 15.9540693983738 14.979554990762 15.0382346095783 13.167358638712 15.995805947729 12.9061505340538 16.3563834618475 14.3690508087975 15.5573687586754 15.7597386159992 15.0914067358991 15.4626765072221 14.897391445796 15.6721680997864 14.7022075139733 15.3004540906339 14.0835567456135 16.3788707146033 13.5828976320585 17.2678184247502 14.8902397260425 16.8057590612653 14.5181632011729 11.8027283302801 15.2831556272139 13.4872248583871 13.6789144909883 15.4626765072221 16.9651131369004 16.4866259489724 13.2615303033296 15.6556904399189 14.4435578354554 16.3043253361756 14.8208108714742 14.9522333899201 13.2920164565883
"TTLL7" 5.74201815262754 5.11487134296423 4.42191402769764 5.12713540024425 4.92420209456259 4.89948552305556 4.99364702906758 5.21399273615191 5.43487966877696 5.18528321892766 6.01689862990197 6.1382951937378 7.4674828411706 5.69000602686477 7.07302234756783 5.98355774346353 6.42805007803943 6.16647473268413 5.70791354927418 5.76119633660286 6.18241545749504 6.02502963322564 5.16393844028318 7.51847638909782 6.17400702757899 6.41243736085569 7.26081394722376 5.8046535240711 6.04439386403575 5.83972904578994 6.77559324343559 7.26837894479717 6.19137457219038 7.52944331637843 6.03832278227977 5.96074455510741 7.72187949135998 7.20967364164157 7.20121035910533 5.58081759952972 5.85478516908149 7.22111339905649 5.28442823824402 5.78533686305632 6.0001505303042 5.93810065980543 6.49145051950852 5.92755206155024 5.14862013036534 6.12014618714775 7.0212390867538 7.08886253552549 7.31941183531539 5.14639789863426
"GLDN" 0.584321614101756 2.13362556284803 2.08221473748892 1.23394237839272 1.83051300539581 3.56861972688182 1.75342630627862 2.38717374238067 3.55368618597498 3.95488720405091 5.85638581186787 2.85466729323057 2.49231353031197 5.19309589537131 3.6022573884332 4.62415995815323 3.31553225023038 4.53807987153054 1.75916224139327 4.06650719838947 3.39958906416981 3.9443144402347 4.4423264091217 5.74364512806434 5.86686559914714 2.57883194342281 4.96533890483391 2.13475455636278 2.39528643721494 5.45355283152753 5.30827254489682 6.75429877609145 4.24100818423037 6.11694448608205 2.71977329574915 10.5020080383975 7.17808509260149 4.04280743915313 6.70311280381858 8.4976730722313 5.14945899705515 6.69758780654083 6.45867122627726 6.22028619106781 7.49810074073805 8.76673723148055 10.3257755658311 6.95806819407664 9.77689040452928 8.44497932156875 7.35415390630014 4.61979365221255 6.94660939240735 6.88392800825766
"PHGDH" 6.83816807770169 7.99124331899275 7.49920329791104 7.67068903884621 7.81383884249044 7.44900877806568 7.17174049642445 6.51638327255211 5.97398508944091 6.89621559906459 7.75918134545298 8.44715963089084 8.65397936119936 8.25426029382669 9.11603847179579 9.47722404885688 8.32679100930573 8.56134047273402 7.95619619001323 7.79098175567685 7.16037255907934 8.03743148764688 5.95641501050792 10.2100243035017 11.0593749873945 9.63508919125007 9.84997292056462 8.83122160780719 8.35931527149471 8.36197566025596 8.85484614339867 8.76141821271257 9.72568073773652 7.72309910129072 10.0786451344676 9.45675125967082 9.64377017263345 9.47409477297976 9.14424839209118 8.47712293283926 7.16260951595963 9.39510489349312 9.82712568811189 7.72443022615206 8.9269941508941 8.56561914500086 9.0428247568806 7.52540113206015 9.03311752930683 6.85381861967647 9.95089933393121 8.9251199555272 8.30383340878314 7.41860758984768
"C1QTNF7" 2.89735095469445 2.51956938118833 0.0714399119478513 2.43112155372587 0.877757867162751 0.068976423223545 0.147550322200783 2.33574494832082 1.68834970161782 1.35140337860741 2.64108260991221 2.47292345905512 2.89706584154876 1.86909296184268 3.44634197047734 2.45800689740765 2.50964121884111 1.32882050203226 3.99378813918627 3.02106768989136 2.82121313614778 2.26334247743589 3.29838199878242 3.15014452681232 2.68164934128026 2.18624456604174 3.36304125631392 3.99640743933596 2.31555524113139 2.90188685251242 3.13664344164946 3.18003968528984 3.32101093908014 3.16929741482111 1.08717500843389 3.65558495850291 2.72416386629891 2.84928984356226 3.22885309918925 3.39033690042341 2.2450775877664 3.18549489004866 0.275075754241062 0.573572392966768 2.73143069019998 2.34675183450593 2.38105483967674 2.61541655604767 1.87132883973453 3.6022573884332 2.27838261520803 3.02448847760926 3.84801636384106 3.02811968088008
"ROPN1L" 7.40680358786165 6.8033077776467 7.3317469491637 7.37537431547729 6.26326841786227 6.32762562284251 7.42644839823684 6.96937274196014 7.42587158927193 7.45351762447691 10.2778808188199 6.92070165986306 8.65555324557266 7.80664704742799 8.98740428641895 6.94297719816913 8.60330347075484 6.92410085674823 8.00016204117141 7.35944669610769 6.75948719109717 6.51027029485962 7.83805164229068 7.91427306536928 8.98361724214931 6.96854146698702 9.46579214440172 6.9802114698708 6.60582493365544 8.96050703901799 8.69420609853071 9.65425631157784 8.01328194639136 8.94692371391302 7.2142115424491 8.75208052369239 9.31538044184475 7.78723680276442 7.31732617024215 9.70187201323931 8.31213744106687 8.77592213383663 9.47893162552953 8.55255385559483 10.1706889132796 9.73402058661207 7.19639111904548 9.70141375347861 8.6922823513847 8.82671484869296 7.36046710127037 8.92200671342094 9.61017802340397 8.28320584655543
"BCL6" 13.7995001647812 12.9184157689462 13.7431196897135 13.5958462557469 12.4658713614421 12.7531331833003 13.137364614785 12.982532064737 13.5828976320585 13.8539792487198 16.7599494435404 14.2609429594907 15.8863255570311 14.1455706616288 15.995805947729 14.1518946489045 15.122758141086 14.5064626396499 15.4264714345293 14.2723967336235 14.02520525933 13.1386743497351 14.4868386618215 15.9231567892456 14.8902397260425 14.3304079167927 14.9859224186215 14.9586891995294 13.5609500563928 15.4754295680783 15.2245786119984 14.730984501851 14.6190360259324 15.3489972487223 13.1659173513403 14.7974411233058 15.6134390438048 15.1016897307249 15.6134390438048 16.0166335836102 16.0166335836102 15.6427798630321 14.9859224186215 15.0752223417701 15.6427798630321 15.5573687586754 15.6134390438048 15.7205903536319 15.5573687586754 15.3596282414867 15.2416858491278 15.8286765540213 15.6005966970972 15.0032135418284
"TMEM40" 8.2570507246795 7.73654349749443 7.51766268852268 8.43016969724524 7.87109825395512 7.29210108208669 8.28729670044054 7.44429289436953 8.09275916090075 7.55626415484487 7.99753025142935 8.60567160096649 10.2291457352724 8.84199740806213 9.71995997707035 8.42911851551313 8.7838472425663 8.67133341390635 8.3446906210624 7.60608110391949 8.37556725979993 8.45738241703523 6.97243901621498 8.69517564029499 8.83077380200926 8.00271182581869 10.143913005221 7.69214159007064 8.66293953337487 9.44653424343843 9.08509641006307 10.8109727963873 9.06558943128639 10.4572048765843 9.75537215335619 7.20352230865301 10.4712003566834 9.68136685241586 8.69876375522081 8.72612200190181 8.0079123139713 9.89558210034038 8.99515498648989 8.96688673541691 10.2219987572263 9.06523846830713 8.71778555554046 9.65208180752725 7.62893340531867 9.7880464607171 8.56795205179402 10.2997059565211 10.5035276039305 7.63686645865685
"NNMT" 1.2011135652124 1.11946675837175 0.0714399119478513 0.223374474074637 0.877757867162751 1.07151270741988 0.147550322200783 1.24107416904704 2.83580064808529 0.645010819109578 5.41598364489726 0 0.309272075110818 3.06751946583494 1.75022076687214 0.853159636445431 3.90370793606308 1.47069070143474 2.1147004279738 0.0114020527560462 1.38757638031067 0.1629671817876 1.88059584953147 4.43072810134569 5.2609473881808 0 4.22400383988658 1.84465944947763 0.883908631510754 5.16511213709339 2.85859256955808 5.87604722989865 4.06650719838947 2.31989297543212 1.08717500843389 2.08633404269815 6.46789410069255 2.979827754573 5.95996682113674 7.89372532134563 3.05580861172363 5.20183538464251 4.69185344177561 5.15262222302866 4.814811605779 6.65380016976531 3.15934917138182 5.72533877958922 4.51126193030844 3.47790287565872 2.93889858657155 3.46088036270111 4.71049330861251 4.07873657935068
"SEPTIN5" 8.77592213383663 6.98835130624095 7.45832608817186 8.1565684638482 7.49559962796435 7.25673544958673 7.52741879704146 7.07362231763544 8.46730855031404 7.90682068181651 10.9258619947982 6.81189100621461 10.241118566556 9.0200622516959 9.60632143191685 8.78753354352523 8.57118759510065 7.11828657320508 7.55988627053149 7.85675278884514 7.50594184026079 8.21011778907094 7.66666025430113 8.64409895795283 9.88770347005075 7.73068823330161 9.07350287867198 6.66681542216848 7.92098128810415 8.7972888573195 8.63690499345138 10.4576699969874 9.39076333303564 9.89000132773396 8.52366538964783 9.2983865458772 10.2929083888115 9.01436980313462 8.53848252774874 9.23773742432799 9.06812343462801 8.13826962828163 9.08555723504317 9.6672139957147 10.6913892977641 9.72479769875991 7.83833920215569 9.99593967403936 8.77831965252651 8.98405838276251 7.02636961274607 9.84717335366191 9.25273011882725 9.24769429323895
"KRT80" 4.56754427664307 3.46446950759629 3.09559996064623 3.93078749994246 3.04926394835213 3.34221311542151 2.83081719833153 3.02336597812297 3.45142015771479 3.58383737391884 5.16608291590273 4.34950473504415 4.88621537422242 3.61550474594607 5.21258531116332 2.85237086509696 5.69800922019195 4.24704308980257 4.86504036009656 4.19153197829103 2.54552917272683 5.56768349770344 4.62945696659174 4.81905788014234 3.906583928737 3.60480290359477 3.7357059699153 3.65707033652028 4.81960553709266 4.51640152925544 4.76678397680104 5.49379574325785 4.814811605779 4.40917202833829 4.01774480417892 6.28814402634562 4.40264921748264 4.70751571105324 5.69359554074035 5.19437962148576 4.67786546237163 4.2607473579777 4.21111976165224 4.93509434932376 4.4390262222687 5.16117972351817 4.81743884000282 4.77617523848441 4.79206217819377 4.25895750584093 3.24493768751325 5.87684214715643 5.11689557278759 4.50317809237241
"PYGL" 13.167358638712 12.8413478344905 12.9657214739293 13.0904571740825 12.839968362478 12.7981022671971 12.9731760274231 13.0396035313029 13.5464464772813 13.2468962703269 15.3710396917294 13.1026271375539 14.6696690126313 14.012735786744 14.5017255790456 13.431834911621 14.5273632210923 12.8585683895861 14.1365673927491 13.2499909045793 12.367649950648 12.9419463282865 13.3345424557206 14.6079431267843 14.9042276856679 13.2017583516193 14.765296910134 13.1763324142912 13.0748195843323 14.7124735660046 14.7022075139733 14.6079431267843 13.7637089024591 14.2684988641155 12.8169588112797 14.8830720497959 14.8267907186689 13.9250180929536 14.0278263271208 15.1080962129373 14.1734548738776 14.6970030687002 14.6241071611501 14.765296910134 15.0111600243321 14.8390566904786 13.4146630993612 14.6289627638225 14.6241071611501 14.1038635928809 13.3272524859961 14.523983179627 14.5064626396499 14.5064626396499
"DGKI" 2.8681049820958 2.01557992838708 2.34246546082936 0.223374474074637 0.877757867162751 1.07151270741988 1.59895668023094 2.64235822799256 0.037037037037037 2.83779945953879 5.07179080398288 2.01643465553504 6.83629327211527 3.45019761642146 3.18714923277668 2.65774360483548 3.34739677734168 3.72602762885276 4.0581038744027 1.383524586582 2.30708070053593 1.79300495754839 3.06872197324306 4.6349024801461 2.13706137333243 1.76077541241489 3.85593075263713 3.49024549351861 3.72311154897786 1.80613427947054 4.39252551044165 7.00381240660584 3.87134208906659 2.37709233014518 4.62298873403797 0.286736722102989 4.47207685849836 3.85021488687776 3.4968072540762 1.59105646668264 3.33140835530507 4.50826100938708 4.08141739594757 4.83107762582667 4.88898716114758 2.59850861153625 2.92404481432725 3.35056326208339 2.67717020506683 5.48990517562465 1.41675247386203 4.6791511876938 4.95319867115057 4.1355983923842
"PTPRF" 5.808720441952 4.61797935920556 4.81297995551116 5.64914782394829 4.23843184413809 5.03719097732396 5.37681439399442 3.94036900071021 5.52171473958122 4.61574010156689 7.51275653226793 6.55016227050656 5.0065988187934 6.16647473268413 3.53217208802525 5.34737795512018 6.47123045409423 4.16279139439856 5.31198882155332 1.86718322271775 5.46415019083161 5.04901571657001 4.82535398386976 6.95556388951776 6.00756809336715 5.79887705009361 7.15627245297827 4.61905538977371 5.35473057719209 5.58939945642123 6.01345808768339 8.27258136737511 5.8655393079463 7.3247292533669 6.08135822589518 5.42354144655321 8.39499179893981 6.91480458758547 5.22369779252416 6.67717598910633 6.52280540352807 6.83894400125904 7.52089433784814 6.48165654692495 7.93310438232771 7.32267761045533 6.78877715490207 8.30156860130488 6.69198890024916 6.2060030920049 5.94940301701471 6.33346529843634 7.60938039673578 6.21783033602061
"KLF5" 7.62352225357768 7.25922275168795 7.11439531506149 7.1996271102691 7.25233701210903 7.58540887104355 7.66405269912523 7.64029246514238 7.82419550887698 8.27662628427992 10.6463571679027 7.39919371800441 9.17258714234135 8.93130566151872 8.46811212804291 8.54563486487575 8.58846469795746 7.9390604691421 8.23626080007786 8.18588957071496 8.74950977145178 7.46163886582611 8.38934747608276 9.38449139887565 9.60977068564204 7.53367763052025 8.105147488925 8.13522911937334 7.34634733997232 9.30397161146409 9.40124008035807 9.83927848873076 8.96645588813568 8.41144241796116 6.93118178665789 9.77810941694282 9.66319031193114 8.06302263331235 9.69032772137276 10.4889318984847 9.84589666264289 8.47788976240112 8.69285996789293 10.3802404030979 10.1867806405681 9.98240952693131 7.90213513248041 9.58512128857067 8.78099714104552 8.10823396531561 7.50297298576254 8.9565239661345 9.61372214136929 10.4630450804945
"PRR15" 0.584321614101756 0.153986355333286 1.09897519246859 0.223374474074637 2.88540206185871 1.60723223880798 1.1605343394913 1.24107416904704 0.037037037037037 2.43548711850982 0.84917696085369 0.858417322875364 0.309272075110818 2.20041263299057 1.13983451780436 3.59741964054942 1.69496908120187 0.0370182353898243 1.75916224139327 2.76495968616697 0.617818817936424 1.22927263976401 0.995364083656358 1.63567065876397 2.75006482146859 3.0122374137487 3.93232513609832 1.72665971163657 3.02173801466 2.15913572522641 1.52074674985181 3.1238652790255 1.45779446512056 2.09512556481292 3.79258568342514 4.04852742658546 3.92608380707719 2.94939404607541 3.27170805178981 3.8645058535826 0.605878917004195 3.66014728031837 3.29475015202925 3.31222645119013 4.54368958356201 4.42706842751068 4.9321052778109 3.04331246012042 3.97755231512824 3.30442836569584 4.56603094557786 2.80355860971688 2.7713208631506 1.22308280427652
"TMEM198" 1.90470660260604 2.96835485809668 2.917283272245 2.67970392375654 0.877757867162751 1.98422029784754 2.50929308592714 1.24107416904704 1.54854751548135 2.71947145172268 0.037037037037037 2.90944137616431 1.80541338875433 3.64446693971714 3.84706418682149 3.28685648620571 3.97169591208955 2.59380754023408 3.71911187742522 1.86718322271775 2.59540869645952 2.82161951355012 1.48704738341551 3.95709065080857 2.98029579717573 4.57827942672129 4.06581235156882 2.74564738384503 4.05147833958628 2.86127511828074 3.09121079937859 3.69842760521437 3.41666689810368 2.37709233014518 5.29621553709539 3.25945706465105 3.29908505590369 2.82234966767643 3.78173480033742 3.05613055055943 1.81840722996379 3.94084741334186 4.87578588577507 1.76680658818083 3.87413704516943 4.7581900925648 4.4298052320152 3.75100506069745 4.64755505463648 1.60059262893117 5.16298294395952 3.02448847760926 2.14742465763782 0.523570191490944
"EME1" 4.57858015801294 4.67060929092053 5.02526071430193 4.71840429424071 4.41971308067392 5.00129071329705 4.67060929092053 4.51640152925544 4.64356281353282 5.16867606986795 6.3411204391501 6.15094726564806 5.46415019083161 6.03337548299017 6.04240954694996 6.66515156856099 6.06561932999003 5.36670855323519 5.6116431263961 6.16112516374362 5.34643003648767 6.05716141331145 4.88335060333483 7.38660076345508 7.14839978659342 7.01477297448915 6.72185478845267 6.08063694721393 6.1410987850477 5.7413645186709 6.51511273976657 6.62462980743618 6.1257157636177 5.21869819930308 6.90283197754194 6.56130369189554 6.66417391790228 6.05716141331145 6.72983176830883 5.8046535240711 5.57058079984909 6.92626177810321 6.32207826652324 5.64380163305515 6.06744367523177 6.24158500677458 6.51585850339948 5.4905851277661 6.19460461064675 4.58328180724596 7.79030262722515 6.20755978656775 6.27853635709074 5.49282867149842
"ANKRD33B" 8.55721227041556 8.5661488352883 8.27597639861285 8.31341119558659 8.06645341789332 8.1896114655676 8.31213744106687 8.16714443657548 8.64152288972302 8.69103916190883 9.84182840749307 9.01861162968661 10.2534469330836 9.60399662871768 9.59708077683447 9.36680242993862 9.32844039759695 8.73999577724337 9.51368291411232 9.11319658994955 8.6411789443606 8.79495900461847 8.58296774271582 10.4197512913346 10.0736393908577 8.44398775385599 8.4304661319156 9.1387451970347 8.92604729342959 9.94853528611941 10.5881620586864 10.1665593208629 10.3163029454284 9.94912623658803 8.94971148594525 9.95303604753883 10.488042840913 9.85713014773717 10.0809504776795 10.1276586259453 10.0238087551278 10.4011050580162 8.49221795058494 10.6587252223089 10.3004522879631 9.69191922881909 9.38144365897674 9.71911632604367 9.13723862049682 9.48988284366717 9.84312271474251 9.55094443197437 9.96555006637996 10.2434674227837
"ELL2" 9.54678212724998 9.56462502113086 9.77910269925519 9.19211496081071 9.55537789505897 9.69111020763889 9.48227855618317 9.62712196204028 9.79321795612918 10.4358090067962 10.5477536595486 11.9551514650972 11.3884054403707 11.0015007496984 12.1268304399467 12.3117625389689 12.2638988294127 11.2161769974703 11.4811994840099 12.1122988590492 9.98159134664725 11.7592364835758 10.0168514146623 13.3326830660451 11.4460382199543 12.471313054593 11.7598888595406 11.9722923853236 12.2046707219553 11.8207810914116 11.7712244118515 11.2996275476268 11.4985731856368 10.9947576298546 12.8449548508454 11.4549432197807 12.144499386945 12.4912061113188 12.0607866624162 11.4512339173334 10.1405716468015 12.2328882875163 11.4954018676553 10.9568944293662 11.667964784823 12.4248311099521 12.4961259173545 11.1063925840525 12.6317387739044 11.0950090652447 14.1700789649986 11.8684765974149 11.5325597865813 10.9873666360136
"SDF2L1" 7.09841675885424 7.51077964370452 7.71506515915816 7.81215140266073 8.14067215955506 7.35625313827718 7.51936055134811 6.90893995858155 6.7394348694906 7.60517841730794 7.47325555010267 9.3991736653998 8.50302352650203 8.52069077797133 9.08320383644667 9.38987110801783 8.74793788812575 8.52109505765783 8.56262546198376 8.18544589379676 7.97296003276549 8.64577346626461 7.69902764743105 9.76267637094855 9.00694148361706 8.95171486509889 10.0052631319415 8.29578031731921 9.13770905223942 8.53674855619966 8.5336232338878 9.14589861769095 8.83903848158034 7.50522419037793 10.8930340543805 8.61563161297014 9.57746192739066 9.54717390177697 9.21613096369185 8.34835924646412 7.97296003276549 9.96191649358313 10.0986391248748 8.30033113371002 9.02052198145853 10.1062237633116 9.39298907153852 7.9821995944138 9.85993402121871 7.98080244797599 10.1318029963372 9.48048196677257 9.09929545769404 7.64400346619115
"EPHB2" 7.17370731137685 7.67910502924485 6.41523564970419 6.83957834489886 8.03951440634763 6.75272392956393 7.39358772788794 6.75169904913026 7.06468759598873 8.89880858372154 3.81877694604731 9.49392874718245 9.41442705530807 7.55988627053149 8.86280373064069 8.66178708854904 8.71172100298057 10.3092107213282 10.0906780137139 10.3378528863733 8.96416218040013 9.34086580337468 11.1656884552715 5.49219023025357 6.90959838372557 9.29790315729868 9.86403486668411 8.8032685826176 8.89922524796678 7.78140827730797 9.62875131443366 7.8127739669477 9.22086137632215 10.0999408895539 8.52069077797133 10.6532045873226 8.04954376965352 7.81759662862708 10.0329745802075 7.62352225357768 10.0017478380223 7.30492312278382 7.06801182304912 8.48188836422859 5.87051476797923 8.54984261586849 10.1629311451685 8.99308767314802 8.45921900814855 10.0645849427671 8.9338355896801 8.28943861454182 9.92520547771953 7.97696689323042
"CHPF" 6.6997818231638 7.20419665235268 6.96285355567609 7.15355062130099 7.12244701179927 6.61025250418617 6.66831246211883 6.34458169199753 6.45399792088998 6.93272059217684 5.98705289486394 9.27604074140063 8.0340551298925 8.24075197560514 8.84248057830687 9.08031477964396 8.25549933267424 8.57731414527932 8.73168120008659 8.21650648680506 7.37227620883469 8.48105116815214 6.79525156394238 10.0528494852713 8.48597480831134 9.48525700142829 10.0862317364518 8.45849276810364 9.46168625530381 8.41410224418989 8.81385415591905 8.17665206294914 8.33224878831294 7.42029513941766 11.0723445243821 8.05444685944765 9.70670339603469 9.37962843276669 8.73948143701194 8.32614133251201 7.12503414722827 10.001353067788 9.9327937641082 7.80590548363032 9.06901030923259 10.0502636556321 9.22210699559596 7.72026336535215 9.93700679942001 7.89426936327031 10.3678941734869 9.09131833939474 8.95564711980872 7.03739751940854
"CDC25A" 2.56134317533005 4.10862810151967 4.6998641962943 5.01073706005071 5.7035108623897 6.01689862990197 4.2302513762518 4.51908929897194 3.77366829634669 6.26761239515105 7.71124493211364 8.20892212547338 7.57137283359368 7.71470802208882 7.92865214289879 8.55201861096634 8.24122113264559 6.86220938630551 7.98080244797599 7.99261989585923 6.94258814557938 8.00201653600185 6.1391568246471 9.55633525644461 9.00030699347128 9.01959063027574 8.76564801359168 8.33630710304289 8.2814733228337 7.57859234825592 8.44556675252099 8.43928421084985 7.57278106772449 7.1686477169409 8.8775194481427 7.97835048526573 8.55565421802956 8.1703619074008 8.61404470207802 7.93065086779369 7.31367657658146 9.19371725448907 8.72565794763364 7.90213513248041 7.36936268377198 8.22993894201158 9.11603847179579 7.00228872125529 8.24122113264559 6.65080683182819 10.1978720217546 8.38817181682839 8.10574967456517 7.72664477363963
