# Supplementary material for: Bioinformatics and system biology approach to identify potential common pathogenesis for COVID-19 infection and sarcopenia
Source: Front Med (Lausanne). 2024 Jun 24;11:1378846. doi: 10.3389/fmed.2024.1378846 (PMC11228343; doi:10.3389/fmed.2024.1378846)
Supplement: Supplementary file 2 [file Data_Sheet_2.ZIP › raw data3/06.diff/GSE171110/GSE171110.all.txt]

id	logFC	AveExpr	t	P.Value	adj.P.Val	B
BRCA1	1.47171901473259	9.50522547704048	12.9384076610078	3.137232457161e-18	5.85250714883384e-14	31.1158164766253
GTSE1	2.5833238661845	7.87788924764222	12.2354520478705	3.04737403747187e-17	2.84243813345189e-13	28.9159083971437
MCM10	2.91679558964216	7.63269969113652	12.0437046389116	5.728609532637e-17	3.56224036104478e-13	28.3040177397149
NCAPG	2.99946106723392	8.64191457238988	11.7043385093047	1.77103628933468e-16	8.25967049438461e-13	27.20871870794
CDC25A	3.40861079855405	7.46654691582038	11.6017326887847	2.49854899065101e-16	9.3220862841189e-13	26.8744730717988
HJURP	2.7807174031225	7.96198941623853	11.5453735985842	3.02016325311781e-16	9.39019091448547e-13	26.6902729337338
CLSPN	2.54241808406258	7.99320553318233	11.4787021672027	3.78151209302272e-16	1.00777297279055e-12	26.4718150604822
RAD54L	2.75051194535922	6.7918269693485	11.3785117364919	5.30695693341613e-16	1.23751601991097e-12	26.1424030509433
KIF18B	2.68364095742776	7.45861840874667	11.3114297729057	6.66340707772317e-16	1.38117621149918e-12	25.9210949275787
TOMM7	-1.44392602167714	11.2236921639953	-11.2330989280554	8.69829159157637e-16	1.62266629640857e-12	25.6619157038372
SKA3	2.96974182442523	6.82341635261217	11.1744651192821	1.06239641381804e-15	1.72097885394684e-12	25.4673755535136
CDC6	3.01711693710692	8.51852480183607	11.1624134335995	1.10703544611965e-15	1.72097885394684e-12	25.4273329810845
MKI67	2.93261309298071	11.1271238813537	11.1332301557852	1.22314636587229e-15	1.75521503502674e-12	25.3302898633506
SDC1	5.56253396112667	7.48205222700747	11.0781911060789	1.47672107672542e-15	1.96773083473662e-12	25.1469624667726
KIF4A	3.02270563237617	7.6176498451664	10.9782231615284	2.08125972649706e-15	2.47408038908243e-12	24.8129640357893
KIF14	2.63301787138539	7.42409350452728	10.9725909244606	2.12196656260085e-15	2.47408038908243e-12	24.7941074464353
RPL21P16	-1.86207129497883	13.5203250904636	-10.9298684849059	2.45812317962187e-15	2.69742870093211e-12	24.6509388945503
ASPM	2.82846315963348	8.24435503734461	10.8465884133862	3.27625482811275e-15	3.39547410102463e-12	24.371173445121
H2AC7	3.22071434667438	6.35663755282014	10.7834120916815	4.07640288967148e-15	3.94378748035e-12	24.1583440245273
BUB1	2.92608592693663	9.50733402818741	10.7728600769701	4.22812916681855e-15	3.94378748035e-12	24.1227460645955
TICRR	2.89874178657143	6.62496876765231	10.7387855171419	4.75816461488346e-15	4.22683623288814e-12	24.007695411314
SLX4	0.860991601158808	9.32514199996939	10.7200975104653	5.07686745050169e-15	4.30495283132314e-12	23.9445332464669
RPL34	-1.61759374913947	12.6179595975334	-10.7058991523405	5.33335038986409e-15	4.3258109357789e-12	23.8965154042372
RPL21	-1.77314557735572	12.7438789089344	-10.6517960669634	6.4366288767294e-15	5.00313798730779e-12	23.7133066212306
RPS14	-1.77076168288906	13.0596502898251	-10.5693279583697	8.57872238152638e-15	6.15363399327689e-12	23.4333298297378
H3C14	2.1722744828073	3.91665635038946	10.5585858321327	8.90635850005232e-15	6.15363399327689e-12	23.3967973010208
H3C15	2.1722744828073	3.91665635038946	10.5585858321327	8.90635850005232e-15	6.15363399327689e-12	23.3967973010208
TRIB1	1.24288410501518	11.252394777264	10.4830892746527	1.15949434166545e-14	7.63916512904524e-12	23.1396342446425
CDCA5	2.71464349008605	8.44801140570283	10.4762587736757	1.18754108143828e-14	7.63916512904524e-12	23.1163323441812
CDKN1B	-0.727439379056046	12.2776428857797	-10.4542085667799	1.28284365285218e-14	7.97714944798581e-12	23.0410694444028
KNL1	2.08663967104998	8.43123768928798	10.4319667931146	1.38680484755333e-14	8.345433687454e-12	22.965091289202
RPS15A	-1.60065677935978	12.7167017981617	-10.3960184422467	1.57313329452563e-14	9.17087550292988e-12	22.8421613493663
DLGAP5	2.54466039267986	8.39817150925775	10.3702507580806	1.72207028380609e-14	9.56349025879602e-12	22.7539470117878
LMNB1	1.43218325929864	12.9855157078708	10.3668094221055	1.74301082175859e-14	9.56349025879602e-12	22.742159567063
RRM2	3.06294922685347	11.0023576229826	10.3125498819749	2.1093265751192e-14	1.12427106453853e-11	22.5561142156723
ESPL1	2.99830863138791	7.64988735846106	10.2892102497253	2.28994318378511e-14	1.13161919803246e-11	22.475976065225
AC034236.1	-1.82672598990922	10.6102513553682	-10.2874768223126	2.30396465087174e-14	1.13161919803246e-11	22.4700215714686
SHCBP1	2.82228013573831	8.96712084165502	10.2873376619932	2.30509405120523e-14	1.13161919803246e-11	22.4695435261588
CCNA2	2.17439987550294	8.88643538574018	10.2773477281174	2.38764786960676e-14	1.14035367412733e-11	22.435219799828
HMMR	2.40863424381267	8.04203468965645	10.2705940093617	2.4451432305062e-14	1.14035367412733e-11	22.4120082636112
RPL39	-1.71545142147584	12.2225940736037	-10.2442470101184	2.68312179993482e-14	1.20310519272412e-11	22.321404405
MTF1	1.38551778358693	12.0212610817624	10.2366232334196	2.75624961807937e-14	1.20310519272412e-11	22.2951714994785
EXO1	2.48940273272679	7.14370052563196	10.2348881263535	2.7731719800127e-14	1.20310519272412e-11	22.2892001266742
H3C4	2.76566926458001	6.61171368467587	10.2034532351539	3.09857809900147e-14	1.3137266917471e-11	22.1809537523462
CDCA2	2.78504747409267	7.20677966092604	10.1874294267924	3.27901844098326e-14	1.35933531147873e-11	22.1257296377538
BUB1B	2.59559059873835	8.20420931162856	10.1759777378949	3.41443789529254e-14	1.38470302036266e-11	22.0862438129747
CDC45	2.69840082284513	7.28463677008765	10.1687205764345	3.50316379923046e-14	1.39045788669456e-11	22.0612126948289
POLQ	2.46589614566016	7.47654269462442	10.1497615250087	3.74609509468256e-14	1.45590424981882e-11	21.9957900150238
DTL	2.47634359435333	8.55101757544552	10.1373029903454	3.91492094379046e-14	1.49046633074308e-11	21.9527754305899
RPS27A	-1.63738817051324	13.8075742242019	-10.129424625023	4.02562315064553e-14	1.50098598581621e-11	21.9255648402283
MYBL2	3.42803431292799	10.437442960154	10.1240141303886	4.10347281032575e-14	1.50098598581621e-11	21.906873575182
FOXM1	2.58179754599282	8.83751549458091	10.0994342367721	4.47672534996422e-14	1.60602521929966e-11	21.8219151162948
TPT1	-1.53339137430655	15.9068809910678	-10.0627107540005	5.09922303157304e-14	1.7948302953584e-11	21.6948494150527
F5	2.03428669191941	12.6811589761421	10.010458130802	6.13863283131246e-14	2.12067028644693e-11	21.5137769380189
DYSF	1.91508620161274	14.4971009927236	9.95957910227865	7.35612074119713e-14	2.49506240776423e-11	21.337156400645
H1-12P	2.61010771305658	5.51841389596791	9.9489387691309	7.64007307284619e-14	2.54509934239189e-11	21.3001815508112
E2F8	2.81858917159359	7.37515180614129	9.93788455170024	7.9467904721231e-14	2.60083116241152e-11	21.2617545294276
RPS3A	-2.01538810663347	13.8349921844851	-9.92819290570278	8.2259063760741e-14	2.64454359378549e-11	21.2280524589761
MOAP1	-0.758163358537573	9.72939466508504	-9.92352413514103	8.36387413740787e-14	2.64454359378549e-11	21.2118132285289
ARHGAP23	1.99481185291989	5.94204057691232	9.89591067977424	9.22897739882523e-14	2.82124975026294e-11	21.1157147464738
ORC1	2.24822030552533	7.90570445515812	9.89518646173047	9.25284260523322e-14	2.82124975026294e-11	21.1131931880717
UHRF1	1.98883961187271	9.14370977672751	9.89146564939181	9.37643980253564e-14	2.82124975026294e-11	21.1002372347243
KLRB1	-3.07917824377329	9.73016286688268	-9.87861319424173	9.81632511067906e-14	2.90672293555108e-11	21.0554724424985
TOP2A	2.49447545986647	10.0319597176738	9.87328006203354	1.00049127712295e-13	2.91627574605136e-11	21.036891700518
RPS12	-1.93191371345582	13.8920502838005	-9.85040780903463	1.08560572789519e-13	3.11568843905921e-11	20.9571673369601
KIF23	1.57765625812483	8.05973738126361	9.8457188432355	1.10393750338759e-13	3.12029607965082e-11	20.9408159153569
PLK1	2.5068274666201	8.66580727772046	9.83805106776395	1.13459034363979e-13	3.15907206874632e-11	20.9140713435404
H3C8	2.38204750525254	4.25257491139629	9.81780996857798	1.21969523132755e-13	3.33495956928107e-11	20.8434398766393
H2AC13	2.96088316305192	4.66814254272442	9.81111673023304	1.24923125147704e-13	3.33495956928107e-11	20.8200735256446
KIF20A	2.85719106774172	7.37243208940134	9.80690615132206	1.26818032015192e-13	3.33495956928107e-11	20.8053716293812
TPX2	2.44750175611866	9.47540721840686	9.80359404885173	1.2832894213311e-13	3.33495956928107e-11	20.7938054923576
BIRC5	2.86146335227144	8.33610126228401	9.80275493549411	1.28714601441028e-13	3.33495956928107e-11	20.7908750414796
BOD1	-0.878113019837315	8.23931567560569	-9.76395359552819	1.47885329615566e-13	3.7791792109293e-11	20.655281523729
CDC20	3.00628808496726	8.60488216619451	9.73724533537261	1.62731113591587e-13	4.1023634108798e-11	20.5618495449988
CENPE	2.00830889343277	8.4115458504344	9.7299955851355	1.6701424973079e-13	4.15420110497052e-11	20.5364743743197
SKA1	2.0857356006781	7.6201317244041	9.66716533745247	2.09237390677259e-13	5.13595200405824e-11	20.316314493729
CCNB2	2.41245085994146	8.25892767406311	9.64812269220382	2.24048708405139e-13	5.4280891627245e-11	20.2495020354599
E2F2	2.00849967625274	10.5838360938476	9.59972105030682	2.66633584890198e-13	6.37698657195724e-11	20.0795025915666
KIF15	2.26579290785959	7.86818203454516	9.59128761784648	2.74848488732953e-13	6.49025133837119e-11	20.0498560096321
NTNG2	2.59245773895769	10.9149964784364	9.5489981236735	3.20055549195889e-13	7.46329533781164e-11	19.9010769960586
CAMLG	-0.691188877430669	9.7406099100381	-9.53684040506359	3.343892962608e-13	7.70127447129041e-11	19.8582691787837
DIAPH3	2.47309988199399	6.58226254957897	9.50536675922234	3.74575790904762e-13	8.52159924308334e-11	19.7473757323536
TTK	2.0096768313278	7.3756974624189	9.47987453784615	4.10669484328792e-13	9.23016774717303e-11	19.6574798078522
UBE2C	2.24169527093627	7.86968254593399	9.44782325967409	4.61068567081347e-13	1.02395644272649e-10	19.54435653159
PFDN5	-1.29332302253088	12.5154763297433	-9.4386323848706	4.76639362732602e-13	1.0460832131502e-10	19.511897908544
RPS20	-1.58180426152952	13.542293506142	-9.42790044077778	4.95493041162613e-13	1.07481659103355e-10	19.4739856347783
CKAP2L	2.31314242863217	7.22949557741837	9.40036252188758	5.47382856882375e-13	1.17372726380928e-10	19.3766486915067
RPS17	-1.4013706410205	12.4436197488644	-9.39266887325301	5.62835440767106e-13	1.19314717585345e-10	19.3494402521071
CENPF	2.04152914257718	9.23235052399221	9.36144360874729	6.30197747530021e-13	1.32093696406433e-10	19.2389499711461
NUSAP1	1.89109534531887	9.40935806545191	9.33766751437006	6.86891307089268e-13	1.42377303708337e-10	19.1547513605772
PCLAF	1.91795350509752	8.03756946903794	9.33216649473437	7.00724330185657e-13	1.4364848768806e-10	19.13526229918
E2F7	2.63601760562102	6.41540327508877	9.32327434367497	7.23680870855108e-13	1.46552959383776e-10	19.1037525934803
SLC26A8	2.89607755410136	9.9018436406999	9.32064824861916	7.30604407541739e-13	1.46552959383776e-10	19.0944453797906
LIX1L	-0.822852407855843	11.0765964875346	-9.31363900347291	7.49412387926613e-13	1.48726469114585e-10	19.0696003006075
DEPDC1	2.58658379815987	6.56345008238559	9.30623538733711	7.69808654334759e-13	1.50891158559364e-10	19.0433519231288
TYMS	2.47393016776728	9.76384192981068	9.30385056547867	7.76496983205521e-13	1.50891158559364e-10	19.0348957250372
RPS6	-1.73544030170021	14.5470448987042	-9.27736315221822	8.54837302022236e-13	1.64401957414689e-10	18.9409370352225
TMEM42	-0.97307628967061	7.59178770584152	-9.25586943050428	9.24227443149417e-13	1.75933295428085e-10	18.8646407116076
GOLGA2	0.814828036051507	10.8542075584188	9.2390817151295	9.82350240773721e-13	1.85108522642765e-10	18.8050172708219
RPS13	-1.39871138338953	12.9827979717752	-9.20644086070455	1.10611499748828e-12	2.06345752781439e-10	18.6890097539154
RPL35A	-1.35130850098531	12.8839013391817	-9.17583110429136	1.23642386690254e-12	2.28371160763038e-10	18.5801257701917
RPL30	-1.4182037759798	14.1243541842289	-9.16701162473064	1.2767631464821e-12	2.33154475895078e-10	18.5487364588086
UBA52	-1.81134710858707	14.356954755769	-9.16475037059215	1.28731766374661e-12	2.33154475895078e-10	18.5406872376768
ITGAM	1.14495687264635	14.5584830372297	9.15443351965192	1.3365982708217e-12	2.39752314828643e-10	18.5039568097086
KIF11	2.06672987022368	9.46339816575958	9.13830597235949	1.41746977656023e-12	2.48513046811115e-10	18.4465183268727
B3GALT2	-3.0466515685291	4.77949092713423	-9.13768137658066	1.42069907051237e-12	2.48513046811115e-10	18.4442933163422
MELK	2.28173582379691	7.37251964929222	9.13677408521699	1.42540316316212e-12	2.48513046811115e-10	18.441061186626
H4C4	2.47586686677483	4.56475676870623	9.13202095368356	1.45030458164644e-12	2.49622268867552e-10	18.4241273645115
DPH5	-0.916874601443705	8.99265756581956	-9.13046944520269	1.45852732814597e-12	2.49622268867552e-10	18.4185993877074
CDK1	2.22073605064118	8.22382511573551	9.10946222248625	1.57459639565684e-12	2.67037234190713e-10	18.3437286157119
RPS25	-1.30493026512914	13.4141754394733	-9.08186129972141	1.7413605730681e-12	2.92658391807076e-10	18.2452936947569
PITPNC1	-1.07993769348666	10.6562215632377	-9.07425471835146	1.79036983648369e-12	2.98208475889315e-10	18.2181531885073
KIF2C	2.29978725196666	8.21252574940492	9.05917114117309	1.89170002781928e-12	3.12297911672289e-10	18.1643184361332
HASPIN	2.22905478427285	6.53426650409387	9.05290001184359	1.93551038825408e-12	3.16727599060349e-10	18.1419298851043
ARNTL2	1.46082674397012	7.38005740361345	9.0490956349671	1.96258429897756e-12	3.18365305195012e-10	18.1283460912165
PKMYT1	2.89706109393248	6.92276872166709	9.03732843913139	2.04876347353465e-12	3.29480022403353e-10	18.0863219465378
RPS7	-1.43041432494704	13.2153197993562	-9.0041620766653	2.31272965021651e-12	3.67185309473257e-10	17.967805898096
AURKB	2.27987679053891	7.88433293245648	8.99932078611718	2.35402617146043e-12	3.67185309473257e-10	17.9504976358719
RPS23P8	-1.89608948952744	11.2675889608811	-8.99890496098295	2.35760761911384e-12	3.67185309473257e-10	17.9490109049482
RPL31	-1.38771390394897	13.3911342568674	-8.99840126776878	2.36195321022733e-12	3.67185309473257e-10	17.9472099914096
NDRG2	-1.82715695595512	7.33070346087316	-8.98940805491136	2.4409133245688e-12	3.76324281568851e-10	17.9150515867045
SPAG5	2.02431018769804	9.12436890821829	8.97579637140268	2.56550822702444e-12	3.91963530623562e-10	17.8663641497353
SPC25	2.24929910099804	6.65366239165397	8.97379343240593	2.58437492718832e-12	3.91963530623562e-10	17.8591984407294
RRBP1	1.80347425148197	12.2397654280996	8.9474550874839	2.84586330586108e-12	4.25060413660643e-10	17.7649366129185
ADAT2	-1.05878117516261	7.69010097249622	-8.94723405890674	2.84816680287217e-12	4.25060413660643e-10	17.7641453125533
ITGA7	4.0700602684437	8.1501003247002	8.94159682315763	2.90755504765728e-12	4.30479677889259e-10	17.7439620621792
EEF1A1P19	-1.73393974806504	4.47046545930484	-8.935301165022	2.97535444728449e-12	4.34058536990902e-10	17.7214180574853
SPC24	2.02571889369656	6.95235449031963	8.93503434275997	2.97826281076577e-12	4.34058536990902e-10	17.7204625200882
MEAF6	-0.811475210970544	10.6636520600512	-8.91071506846954	3.25572384269209e-12	4.70818048724193e-10	17.6333442121041
KIFC1	2.18254123748785	8.71644985874898	8.89805736690163	3.41028676836895e-12	4.89376151260944e-10	17.5879800424959
ANAPC16	-0.773094023868502	11.6303050781341	-8.89017607740195	3.5102345223087e-12	4.99873473386785e-10	17.5597269876534
RPS11	-1.22281177746579	14.6484969416396	-8.8348886234476	4.29938163186348e-12	6.07613366230403e-10	17.3613782000785
FER1L4	2.74667515972372	6.3622926318189	8.81210116920692	4.67452810460778e-12	6.55379267862172e-10	17.2795491553547
CD1C	-2.32750503443662	7.27318645736358	-8.81017966124754	4.70762915537556e-12	6.55379267862172e-10	17.2726470480344
AP5B1	1.63766310711664	11.9787659539385	8.80669206931772	4.76831220742983e-12	6.5891010540447e-10	17.260118721736
CEP55	2.27629679788007	8.24207205467058	8.79582149176746	4.96255382832531e-12	6.80709129907416e-10	17.2210621773088
CDT1	2.42682426229398	7.7078588093536	8.7893338323846	5.08225267743528e-12	6.9203958903325e-10	17.1977481026419
TK1	2.48151513023367	8.70254887188675	8.77510856643417	5.35498012340273e-12	7.23892421754188e-10	17.1466157037372
LYRM4	-0.818220933468577	8.37547968501706	-8.76038797585945	5.652720929812e-12	7.5354791981851e-10	17.093684980907
MDS2	-1.69315214790348	5.02413623420889	-8.76027141123315	5.65514386355354e-12	7.5354791981851e-10	17.0932657780016
DEPDC1B	2.0250063024904	7.18479991352431	8.75476069201592	5.77089099999361e-12	7.6351752911263e-10	17.0734462130699
NEK2	2.15237872758041	6.91473332460349	8.74872384467681	5.90042658561925e-12	7.75158154610754e-10	17.0517315024598
RPS10	-1.82761907181346	12.6065003829492	-8.7442129631304	5.99912485412931e-12	7.80147227100789e-10	17.0355037588547
NCAPH	2.05793165746268	8.08298835083105	8.74131496679796	6.06340771486636e-12	7.80147227100789e-10	17.0250774256868
RPL27	-1.29530872273776	12.9408091625846	-8.74129459133923	6.06386212434277e-12	7.80147227100789e-10	17.0250041169493
WNT10B	-1.85102488270936	5.08688052539353	-8.72857523113203	6.35431910785042e-12	8.11916595595545e-10	16.9792345194187
S100A9	1.78363061178463	18.0132611227354	8.70984235760695	6.80778548942716e-12	8.62824578113561e-10	16.911801568217
H2BC8	2.40843331080651	6.33893857895935	8.70835146524229	6.84524457576022e-12	8.62824578113561e-10	16.9064335523552
SHISA4	-2.6623380283244	5.68832262245175	-8.69710030112005	7.13470140635924e-12	8.93274192856588e-10	16.8659174667663
GINS1	1.60191241492551	6.6134166441535	8.68056873436537	7.58249531571573e-12	9.4300966743118e-10	16.8063677501234
B4GALT5	1.49154357790553	13.3969817049022	8.67678520282514	7.68889413111794e-12	9.49909404079505e-10	16.7927356828084
SLCO4A1	2.62632639938019	6.71071482047809	8.67190266100473	7.82842138165885e-12	9.60784216281881e-10	16.7751421824427
ALDH1L2	2.76246678110163	6.82385120679073	8.66639886266939	7.98875810947354e-12	9.74054134197575e-10	16.7553077893551
RPL17	-1.32212118531542	13.7306526243192	-8.65315279883744	8.38831620073937e-12	1.01613012158956e-09	16.7075621879426
TRIP13	2.41192150169146	7.36437240500216	8.64907556916777	8.51530324477084e-12	1.01864860231475e-09	16.6928629561103
AC107075.1	-1.14994560946916	10.0920856995373	-8.64897958673921	8.5183158381721e-12	1.01864860231475e-09	16.6925169043053
RPS29	-1.48664095519431	11.5533406596847	-8.64572203140545	8.62119853386914e-12	1.0243850869384e-09	16.6807717919947
KCNN3	3.20707056648086	7.06525995113276	8.64099791757738	8.77262374922612e-12	1.03578035469502e-09	16.6637375141995
PYCR1	3.0492544408341	6.96381501939426	8.63815914034221	8.86490072360851e-12	1.04009259747746e-09	16.6535005632071
UBE2J1	1.29878518470297	13.4221968109635	8.61474751111082	9.6641130729831e-12	1.12677518360312e-09	16.5690514637343
COQ10A	-1.16508500254326	7.43408334713495	-8.61287102323622	9.73122561772789e-12	1.12755288135847e-09	16.562280849391
RPL6	-1.41050379840314	14.5407728317929	-8.59372869869635	1.04432134298521e-11	1.20258115144377e-09	16.4931972318347
SLC18A1	-2.24602582864625	2.91880374568308	-8.57805605294372	1.10649951354765e-11	1.26606136277111e-09	16.4366144754682
AC099560.2	-1.60089597748145	12.8676995226243	-8.5755522645428	1.11677210933957e-11	1.26606136277111e-09	16.4275733375848
HBB	-5.47367238577474	10.8149123176069	-8.57481681923391	1.11980769154239e-11	1.26606136277111e-09	16.4249175660353
MAFG	1.57191680722084	10.659714653175	8.57017702256886	1.13915087049977e-11	1.28017225838393e-09	16.4081618146382
RPS23	-1.46354483702551	13.7374177015665	-8.55364515675618	1.21084416658842e-11	1.35259269028186e-09	16.348446813854
FAM20A	3.4592493881917	7.94150434256026	8.53730936273433	1.28614389421208e-11	1.42815561586466e-09	16.2894198083497
AC103563.5	4.95228608990605	5.29117083262493	8.53415054840172	1.30123889189268e-11	1.43636754605077e-09	16.2780035881527
H2BC5	2.70128301244725	9.48202243905045	8.52861721755737	1.32811156273679e-11	1.45740712957969e-09	16.2580038730985
CCNI	-0.722443143432887	14.0909128284452	-8.51923119932665	1.37497708011845e-11	1.50001154559121e-09	16.2240737717106
BLCAP	-0.565150103279924	10.9670606888229	-8.51352665350569	1.40426929505247e-11	1.52306068018627e-09	16.2034488681786
CCNE2	1.52658224918998	7.61341473432113	8.51125105543923	1.41612855992353e-11	1.52704498759384e-09	16.195220726383
ENHO	-3.4474564306368	2.92452400550909	-8.49915495674987	1.48087834495871e-11	1.58768882328763e-09	16.1514770820365
RPL24	-1.24197818136096	12.7397491109279	-8.47711236352664	1.60662322896178e-11	1.71266036207325e-09	16.0717360382826
CKAP4	1.69213527708365	12.8708981689099	8.45862077044442	1.72035619358583e-11	1.82347981768998e-09	16.0048139782078
MFSD14C	1.31988740426345	5.24340528887728	8.45576699549782	1.7386154419231e-11	1.83242209429804e-09	15.9944838330253
GGH	2.22877621969692	8.44641087556954	8.45018436077378	1.77489991732488e-11	1.86015494144358e-09	15.9742740350415
RPS3	-1.43102235041403	14.2582770214591	-8.43798533938251	1.8568589807051e-11	1.93517901033819e-09	15.9301044394666
LY6G6C	2.96553398777929	4.88332522108083	8.43489947907173	1.87818742633356e-11	1.94653257990292e-09	15.9189296473558
RPL32	-1.49920434766041	14.0292324865091	-8.42350092674822	1.95912752336303e-11	2.01920021814018e-09	15.8776463942441
IL17RA	0.978868013002058	14.6087526073033	8.41545852312528	2.01833688450177e-11	2.06879530661432e-09	15.8485129658533
RPL37	-1.21920417088768	13.8287044146581	-8.41362102298017	2.03211531146737e-11	2.07153612761879e-09	15.8418560303571
ESCO2	1.87379299278945	7.2457324189909	8.3953753100414	2.1741667350347e-11	2.20264093618623e-09	15.7757423821598
TOMM20	-0.998482205360416	11.3663381253484	-8.39298027362084	2.19353975260991e-11	2.20264093618623e-09	15.7670622244868
EEF1A1P6	-1.59196623726905	8.06578670541854	-8.39265957613683	2.19614695325992e-11	2.20264093618623e-09	15.7658999138709
ORC6	1.36623511209075	7.18422297948887	8.39118209706231	2.20819881901059e-11	2.20288497158516e-09	15.7605449644555
RNASE1	4.73073471804859	7.93451809535975	8.3867941285996	2.24438494565999e-11	2.22457795247972e-09	15.744640407383
HTR3A	-2.65607433244808	2.11183872254704	-8.38566484636776	2.25379379800948e-11	2.22457795247972e-09	15.740547017038
NACA	-1.07299420015676	13.9055223436135	-8.38295208492455	2.27655804406648e-11	2.23522054274001e-09	15.7307135205161
STIL	1.62279259224507	7.90946640985786	8.3788201845561	2.31167586231539e-11	2.25781744562794e-09	15.7157348205126
APOBR	1.65962120795645	13.2816545108554	8.37297452065314	2.36229126791767e-11	2.2952366459898e-09	15.6945415147511
RPL38	-1.22987867853826	12.6784910432121	-8.3683979380262	2.40269429643508e-11	2.32239699999981e-09	15.677947616627
ZNF419	-0.866197199890824	8.2184024673611	-8.36038308860372	2.47513134804252e-11	2.38008120091409e-09	15.6488837554467
RPL5	-1.4740515266176	13.9476003325513	-8.35337733570484	2.54024376897543e-11	2.42649223181517e-09	15.6234756007429
RPL7	-1.43781478721553	14.5463704392562	-8.35240559041491	2.54941022479643e-11	2.42649223181517e-09	15.6199510586824
RPL37A	-1.23022012644698	13.4664236071459	-8.34995884768152	2.57263778180569e-11	2.43617044769467e-09	15.6110763886184
BTF3	-1.13861833470167	13.302818787846	-8.34726833922852	2.59842503961518e-11	2.44816258151622e-09	15.6013170865092
CDC25C	2.31993837888722	5.50402321154472	8.34323755560375	2.63754508087364e-11	2.47253283837677e-09	15.586695293176
TROAP	2.50528039072922	7.02257687458311	8.33855332962044	2.6837511398574e-11	2.50326887570199e-09	15.5697017635591
ZWINT	2.17592779222397	8.67902683192058	8.32760411929472	2.79495403131094e-11	2.59402325642316e-09	15.5299743462827
RPL22P1	-1.30567847451164	11.9144300211954	-8.32421577199576	2.83029628640996e-11	2.61382065460286e-09	15.517678685985
ZFAND1	-0.943982958297157	9.29453036731978	-8.32165280048514	2.85732742849157e-11	2.62578537825173e-09	15.5083776561905
SLC4A10	-3.98286357578289	6.08474264205791	-8.31912733369653	2.88421674175474e-11	2.63750310379582e-09	15.4992123112086
LTK	-1.85485795498124	6.9822087396854	-8.3052045227426	3.0370869957742e-11	2.76374916615452e-09	15.4486766317735
RPL13A	-1.47247297382824	15.2174387034658	-8.30270033583716	3.06543421975735e-11	2.77600365871715e-09	15.4395858428471
JUN	1.54181837972744	9.26739181533983	8.29681776687353	3.13307464509905e-11	2.82355108716535e-09	15.4182291410747
IL17RE	-1.62587356943532	4.39881000335128	-8.29479970525792	3.1566230377314e-11	2.83109628696535e-09	15.4109020439475
HMGB2	1.42492729148126	13.4087368679805	8.28947460503196	3.21961789333447e-11	2.87377855503132e-09	15.3915666311174
KANSL2	-0.631815172270294	9.68136360762061	-8.26852576929562	3.47994070813814e-11	3.09134732906271e-09	15.3154839996986
SLC36A1	1.43768787261859	11.0802127635633	8.25686071617235	3.63395898098193e-11	3.21286752560274e-09	15.2731065060234
NRCAM	-3.63606686851934	4.32649406999349	-8.25297720215325	3.68673937602085e-11	3.23712181353241e-09	15.2589963608762
RPL22	-1.35992613588479	12.5656304075092	-8.25229449295699	3.6960972730228e-11	3.23712181353241e-09	15.2565157460448
DNAJC19	-0.701343800803308	8.44874145108992	-8.24982122064132	3.73019866814192e-11	3.25172225019568e-09	15.2475289014164
CCNB1	1.92903236145865	8.74446934451774	8.22875889173724	4.0337151070049e-11	3.49995141028727e-09	15.1709818445171
CHEK1	1.71352605657691	8.04283467714531	8.22559763407536	4.08136386785149e-11	3.52490013679488e-09	15.1594905032792
TRAJ33	-2.63435844064875	2.87182801530701	-8.21645685456286	4.22234520939315e-11	3.62985483323637e-09	15.1262598621652
CENPA	2.27957106249911	6.30409557736346	8.21328461844501	4.27240662455403e-11	3.65604337527777e-09	15.1147262456652
TTC9	-1.60922935554859	9.17701800466313	-8.21120759731566	4.30550685626136e-11	3.66754476728565e-09	15.1071742832534
RPLP2	-1.40136146075633	13.5640033799808	-8.20765344429942	4.36274584683393e-11	3.68727521248543e-09	15.0942509287553
RORC	-2.41023903351603	6.53042340907775	-8.20731718874207	4.36820060015695e-11	3.68727521248543e-09	15.0930282212978
NOS1AP	2.51800751510826	4.0248347649231	8.184367398745	4.75714841636144e-11	3.99750467149651e-09	15.0095612374351
RPL23A	-1.48764987616861	13.8600123024304	-8.17904372214782	4.85223476050488e-11	4.04466323029447e-09	14.9901948978765
BHLHA15	3.58703663016305	5.7126196821365	8.1788001121218	4.85663127089767e-11	4.04466323029447e-09	14.9893086595144
RPL15	-1.25705511991368	14.4351579261735	-8.16483604812497	5.11544872754406e-11	4.24127537832597e-09	14.9385024572218
EIF3H	-1.00010880597491	12.6271046862124	-8.15080726152825	5.38941786613833e-11	4.44654004174447e-09	14.8874493964852
KIF1C	0.519375969883892	10.5987843483756	8.14974804899879	5.41069198325379e-11	4.44654004174447e-09	14.8835942888565
FOSL1	2.2063584458293	5.1405100770087	8.14784471946604	5.44913219999135e-11	4.45848952591397e-09	14.8766667736135
MZB1	3.15890387337724	11.5035428554337	8.14391025258707	5.52946550127763e-11	4.48492704164246e-09	14.8623459079483
MRFAP1L1	-0.767318055209218	11.1910908988921	-8.14390727363528	5.52952677339998e-11	4.48492704164246e-09	14.8623350646793
PIF1	1.41473086300109	6.51870425086177	8.14111227938676	5.5873166570699e-11	4.51218148214887e-09	14.8521611716587
METTL7B	4.64085918818476	6.88160620536128	8.13845880848759	5.64274149977584e-11	4.53729925337579e-09	14.8425020190694
SLC25A26	-0.930935116328558	8.10178904372239	-8.13008184566302	5.82136571198853e-11	4.66084022992043e-09	14.8120056254528
ELOVL4	-2.81202771610127	4.84839257508648	-8.12880645105846	5.84905496114656e-11	4.66299659402518e-09	14.8073621954533
AL683842.1	2.12068877940172	4.59796423302372	8.11966201153253	6.05149565158183e-11	4.80385750554294e-09	14.7740666424298
SPAG4	2.33383198110006	4.53816288028141	8.10883957475254	6.30019482131084e-11	4.98009044032007e-09	14.734655367984
ANLN	2.46887230475818	7.85464467922964	8.10597258604647	6.36778064872268e-11	5.01227628700091e-09	14.7242137805651
CDCA3	1.78317891383026	7.33333689605808	8.10286203510258	6.44193181053989e-11	5.0493377279673e-09	14.7128846268986
DDHD2	-0.944661496027788	10.0064676672497	-8.09648224783816	6.59674081464672e-11	5.14904602080479e-09	14.6896467017231
UBE2S	1.4041325457968	8.93719842692017	8.08800016103855	6.8083634297291e-11	5.29208415756651e-09	14.6587478641337
RPL19	-1.37689816301508	14.7074445899529	-8.07693240445064	7.09478081776009e-11	5.49183137573919e-09	14.6184240117959
RPS18	-1.57186885525826	13.725313032629	-8.07548809329616	7.13303917615066e-11	5.49648838227453e-09	14.6131613771056
KAT7	-0.516154334053576	11.2900603980183	-8.07448526418013	7.15972488283415e-11	5.49648838227453e-09	14.6095073043419
EEF1B2	-1.47724957004291	12.8411471059574	-8.06197420813401	7.50119733056561e-11	5.73503427056154e-09	14.5639154685871
KIF1B	1.36226964574234	11.8711607213111	8.05885747222977	7.58877875776857e-11	5.77831296841521e-09	14.5525564083989
OVGP1	-1.46434274821481	5.64787604971268	-8.05381661802781	7.73260673709108e-11	5.84747927884391e-09	14.5341837463594
ZNF530	-0.846776862076532	6.8144669289006	-8.05348003891469	7.74230705909647e-11	5.84747927884391e-09	14.5329569516096
SEMA3B	2.10590157115628	5.4946449687748	8.04670394543555	7.94021593754599e-11	5.97277130302098e-09	14.5082575595761
CARD6	1.35072366513372	10.8552982609033	8.0447797097792	7.99733724584888e-11	5.97604180265116e-09	14.5012431339056
RANBP6	-1.02968758803875	9.28039962987702	-8.04440083234675	8.00863280977105e-11	5.97604180265116e-09	14.499861987496
NUF2	1.72957765805042	7.68657174142413	8.03889218664726	8.17468424465449e-11	6.07564679617647e-09	14.4797801254604
CLDND1	-0.867912833003933	10.9973434179198	-8.0367163166209	8.24122146592863e-11	6.10079311297217e-09	14.4718475224145
NFYB	-0.732621600215088	9.59642814881768	-8.02857397539217	8.49507091334493e-11	6.26385564776481e-09	14.4421607053924
RPL26	-1.6391875478471	10.403538640684	-8.02456818196439	8.6228232948215e-11	6.33302238444469e-09	14.4275544171855
H2BC6	2.13290438444093	3.87324400588184	8.01879144309915	8.81045796078665e-11	6.44545463758725e-09	14.4064893113033
NEU1	0.691105005490632	10.8429462376021	8.01639073329232	8.88963607139307e-11	6.47797503561866e-09	14.3977345318336
SCARA5	-3.03709621509737	1.88182297768782	-8.00990052129289	9.10728451103322e-11	6.61075457405932e-09	14.3740649234171
NCR3	-1.82260157225582	8.07713693248501	-7.98896689953887	9.84641266244894e-11	7.11956698519322e-09	14.2977063357028
RPL10	-1.51724612091036	14.6603282006997	-7.98106562944802	1.01407901460131e-10	7.30410965922295e-09	14.2688796410769
GALNT14	3.07096493144975	8.35038592988134	7.97037610460978	1.05531588302673e-10	7.5718914607168e-09	14.2298755654587
CR1	1.86835240785142	13.9368391070877	7.96799645612653	1.06472249022999e-10	7.61011419741011e-09	14.2211919252937
TGIF1	-0.806353854728652	9.16177379455189	-7.95950462048272	1.09898141855787e-10	7.82180381054968e-09	14.1902019330768
EIF3L	-1.28772800929395	13.0742168250802	-7.9585927200513	1.10272549031068e-10	7.82180381054968e-09	14.1868738520046
CTSD	1.3858524687484	15.0813619618283	7.95666719119409	1.1106734128455e-10	7.83348679244731e-09	14.1798462930791
MCM4	1.75342279950318	8.79246775645269	7.95616135741231	1.1127708389164e-10	7.83348679244731e-09	14.1780001339573
GINS2	2.03714995934029	7.56490449518323	7.95254409621622	1.12788601124258e-10	7.90274818235946e-09	14.1647977385411
AC115223.1	-1.10169134853643	6.98913708188748	-7.95090010369832	1.13482357093074e-10	7.90274818235946e-09	14.1587972386972
H2BC7	2.5442332992601	5.26018492838687	7.95078322497181	1.13531842019423e-10	7.90274818235946e-09	14.1583706316933
KLHDC2	-0.605987918798931	9.72311449744662	-7.94588842466451	1.15623795896794e-10	7.99366413168583e-09	14.1405040507537
PCBP2	-0.587628646285388	14.2578761378824	-7.94492347765915	1.16040739932561e-10	7.99366413168583e-09	14.1369817517345
GALNT12	-1.56122662304892	6.87808226090364	-7.94473247021621	1.16123451068714e-10	7.99366413168583e-09	14.1362845214299
RPL23	-1.20299341198657	13.7012600740909	-7.94038583152055	1.18021732137455e-10	8.03480931708975e-09	14.1204176222667
CACNA2D3	-3.7299119882382	5.24666470379411	-7.93965810877172	1.18342575538839e-10	8.03480931708975e-09	14.1177610692821
LEPROTL1	-1.14678590718392	11.7499978498471	-7.93891874648412	1.18669447029893e-10	8.03480931708975e-09	14.1150620010259
EEF1A1P16	-1.48732235993324	5.06046574680845	-7.9388222481122	1.18712175669741e-10	8.03480931708975e-09	14.1147097284298
MT-ATP6	-1.30878012662719	15.9963727274927	-7.93845554023157	1.18874691584925e-10	8.03480931708975e-09	14.1133710372817
RPS8	-1.35250438740055	13.8731045068141	-7.92924840115038	1.23029056523203e-10	8.25735032185953e-09	14.0797577414681
ELL2	2.06025578991997	11.3454809791641	7.9285551777954	1.23347681823011e-10	8.25735032185953e-09	14.0772267737312
HBA2	-4.72005817620899	10.4412470331178	-7.92821494654214	1.23504364635214e-10	8.25735032185953e-09	14.0759845768398
TYSND1	-0.793274443377971	8.49677151426506	-7.92727619010366	1.23937715900331e-10	8.25735032185953e-09	14.0725571149333
MARCHF9	-1.001211358088	8.75706734899976	-7.91211767389087	1.31150274132481e-10	8.69288889317625e-09	14.017206831956
AZIN2	-1.57013102217838	5.36180635179621	-7.9115939770177	1.31406843627751e-10	8.69288889317625e-09	14.0152944036115
PPARG	2.94085425749821	6.76128069107648	7.90036168170969	1.37032647890809e-10	9.03301783181285e-09	13.9742735332762
EIF2D	-0.67771853984309	10.1531549528122	-7.89633310731651	1.39108752387898e-10	9.13758371759241e-09	13.9595596286128
CENPW	1.78667101265522	6.68406130974043	7.89517928545194	1.3970916133041e-10	9.14482247234666e-09	13.9553452954147
E2F1	2.33974769120598	8.66046136790162	7.8918447105956	1.4145901372667e-10	9.22698566808052e-09	13.9431654360552
RPL3P4	-1.66704082729217	11.8380113419429	-7.8868309551221	1.44131508744209e-10	9.36854806837361e-09	13.924851292213
TMEM128	-0.824614762150173	8.57292951475794	-7.88156761131876	1.46991563102199e-10	9.52127642247057e-09	13.9056242831238
RNASE2	2.35630848106952	12.0762495239687	7.87553473506028	1.50339880103742e-10	9.7044652710564e-09	13.8835847010083
ARHGEF11	0.943737652961984	12.1776537574145	7.87089848201849	1.52964964435688e-10	9.83128407930455e-09	13.8666462684545
RPL18A	-1.34772898893761	13.5289466886808	-7.87021025354882	1.53358545541551e-10	9.83128407930455e-09	13.8641317651915
ACOXL	1.92922501839346	5.61656319808563	7.86794845876738	1.54659180786626e-10	9.88070896429626e-09	13.8558679573139
DAP3	-0.588520062868787	11.3031458053569	-7.86117824909332	1.58618874229192e-10	1.00990959001556e-08	13.8311306839748
PRSS35	-3.31514131514942	2.12166821894538	-7.85829870425285	1.60333712972353e-10	1.01735558350315e-08	13.8206086991117
ARL2BP	-0.694634009689878	10.6205512908037	-7.85606560710788	1.61676370333861e-10	1.02239752155192e-08	13.812448624056
CYP19A1	4.14229788561674	4.67011316983508	7.85320391432518	1.63413474848074e-10	1.02989134232798e-08	13.8019912614953
RPL36A	-1.0958507713225	10.8348297425594	-7.85162999015712	1.64376846086825e-10	1.0324747689393e-08	13.7962395920932
IGLV3-1	4.03766322688661	11.5005656306775	7.83465745188512	1.75134501981695e-10	1.0938320060349e-08	13.7342095232437
PDCD2	-0.555984960178806	10.4519851083013	-7.83401939051352	1.75552417050342e-10	1.0938320060349e-08	13.7318773511008
TLN1	0.731573665626941	15.8100917458092	7.83288252493452	1.76299517592833e-10	1.0938320060349e-08	13.7277219635693
TTC19	-0.706154333700463	9.55718869778387	-7.83259235169814	1.76490717671673e-10	1.0938320060349e-08	13.7266613353115
IL10	1.98173975869886	5.74854067545998	7.82847085992669	1.79229004725741e-10	1.10712486197308e-08	13.7115962762539
CFAP36	-1.07651247042742	8.36613747752108	-7.8265161100774	1.80542584227495e-10	1.11155838573066e-08	13.7044509495285
CCNB1IP1	-0.920078089895249	8.5557218254386	-7.82056217719243	1.84603390830151e-10	1.13282113682121e-08	13.6826862033731
SLC9A1	0.954791108348685	11.3485333587568	7.81568039739836	1.8800121363075e-10	1.14988939025628e-08	13.6648396887193
RBBP8	0.910222540848771	9.51121131897151	7.80770947459296	1.93684507202242e-10	1.1807792424372e-08	13.6356980568279
APOBEC3B	2.37546988916791	9.255352059854	7.79920467168043	1.99938620809633e-10	1.21493647270479e-08	13.6046018353641
CIT	1.94142525012219	7.80561378592876	7.79720548863525	2.01437909039445e-10	1.22007278997755e-08	13.5972917912853
CENPM	2.19000525226082	6.6846155784136	7.79411752063367	2.03775922285927e-10	1.23023942726342e-08	13.5860002869762
C1QTNF3	-1.27949084581738	5.83822291970482	-7.79156956831642	2.05725549581823e-10	1.238003266919e-08	13.5766831370005
PBK	2.55837203800794	6.24603147478648	7.77960094291021	2.15136953609477e-10	1.29047584231022e-08	13.5329139298509
MT-ND4	-1.09055457708158	16.9214895767876	-7.77416794316296	2.19550470543094e-10	1.30801077527612e-08	13.5130437048335
NR1D1	-1.28121797146798	7.77364224890824	-7.77385548019735	2.1980704465608e-10	1.30801077527612e-08	13.5119008941047
TMEM243	-0.77581238362967	9.47485453187701	-7.7734217419306	2.20163700582526e-10	1.30801077527612e-08	13.5103145217357
CUX1	0.608697478210381	12.1645236707276	7.7719087242757	2.21412379770245e-10	1.31125331575045e-08	13.5047806936543
SINHCAF	-0.868812730950038	10.5558250918182	-7.76959766729389	2.23333396256419e-10	1.31540120986874e-08	13.4963278917824
ZNF19	-0.752514624524935	6.63103403486114	-7.76937063116087	2.2352301448855e-10	1.31540120986874e-08	13.4954974856276
NDFIP1	-0.749630367634216	11.9664950694983	-7.76581358753364	2.26514988437681e-10	1.32881670103929e-08	13.4824870149946
RPL10A	-1.38256406119932	13.5883203381336	-7.760405739381	2.31140875598904e-10	1.35170314554782e-08	13.4627060387783
SIL1	1.15163088582809	9.53481256685381	7.75583135511675	2.35127700641025e-10	1.37072101733073e-08	13.4459729028281
INPP5B	-0.514380971770684	10.1654064160852	-7.75281487590934	2.37794383879141e-10	1.38194835864965e-08	13.4349381848577
TEDC2	2.32345532401035	4.65772719515844	7.74963846491736	2.40635242770922e-10	1.39411504779241e-08	13.4233180615786
TSPYL1	-0.741379249170958	11.4564810103578	-7.74733954877732	2.42712510235823e-10	1.39822987245314e-08	13.4149078147695
OIP5	1.46523923349427	6.03301078279013	7.74637190555851	2.43592226920545e-10	1.39822987245314e-08	13.4113677782304
PLLP	-0.676873466222562	6.90214595756646	-7.74636989903658	2.43594054434345e-10	1.39822987245314e-08	13.4113604375142
TNRC18	0.826824324794725	12.1474725632765	7.73628017139772	2.52959712064776e-10	1.44753479403939e-08	13.3744461033059
FAM72A	1.34440856604485	6.92309174308672	7.73436369796456	2.54779043271913e-10	1.4525272630089e-08	13.3674340808236
CLU	2.02521662935509	13.2424758054418	7.73372381498976	2.55389408880686e-10	1.4525272630089e-08	13.3650928387752
IGHV4-59	3.15517641724144	10.8128038160065	7.72799738751896	2.60917370120312e-10	1.47945700291624e-08	13.3441400144861
AC244157.2	-2.61503085493565	1.91998037191244	-7.72517008599751	2.63690764739748e-10	1.49065188370303e-08	13.3337945887046
CMPK1	-1.02175544023927	12.1262291299204	-7.71528883620271	2.73617859889739e-10	1.54209703209761e-08	13.2976358103676
IGHG1	4.45332337956668	15.5089975320114	7.7115763867393	2.77443627356339e-10	1.5554153914901e-08	13.2840498742142
EIF3E	-1.28002387424819	12.7083693001398	-7.71137900775188	2.77648526060682e-10	1.5554153914901e-08	13.2833275408421
DRAM1	1.16802042280673	10.4585985172598	7.70931409902522	2.79801220716986e-10	1.562781967807e-08	13.2757706684637
SCART1	-1.38665875274856	6.38759293860223	-7.7035146360109	2.8593715871981e-10	1.59228587937853e-08	13.2545458268933
BPHL	-0.627102939454314	6.76738711581236	-7.69327960637307	2.97097001594234e-10	1.64950731093465e-08	13.2170850375001
MXD3	1.92234273184738	9.98544767763014	7.69199653182334	2.98526470460986e-10	1.65252561022246e-08	13.212388672471
HP	3.48701860255501	10.9747853409007	7.68399602016673	3.07596674483873e-10	1.69769703032445e-08	13.1831036649016
IGHJ3	3.09352656357317	9.16539933053417	7.66724943399905	3.27486721715789e-10	1.80080443428965e-08	13.1217980757226
NEPRO	-0.73508576355605	10.571598313615	-7.66666082883768	3.28208795314114e-10	1.80080443428965e-08	13.1196431630087
JADE1	-0.541249005657493	11.0623910157499	-7.66354810341979	3.32053963663784e-10	1.81655914725744e-08	13.1082471447765
ADCK1	-0.929837648380148	7.4096678818438	-7.65917995429256	3.37526236220338e-10	1.84109705751182e-08	13.0922543906582
OCIAD1	-0.54913057690138	11.3965648618443	-7.65736120994576	3.39831270209863e-10	1.84826599001895e-08	13.0855953979598
EEF1A1P12	-1.73893776701455	4.8521941408018	-7.65459262521168	3.43370438334525e-10	1.85739177909459e-08	13.075458551541
ID3	-1.84702584346712	7.10193867006005	-7.65449143549872	3.43500489835236e-10	1.85739177909459e-08	13.0750880530001
CCNG1	-0.759447135989351	11.1824161325074	-7.64865295421586	3.51088463425663e-10	1.89293505352767e-08	13.0537103762993
MT-CYB	-1.31409405631423	15.5691872600506	-7.64417558629874	3.57021105918129e-10	1.91937427403536e-08	13.0373157524671
MAPK14	1.24600898075102	13.8878556625135	7.63073337231173	3.7544301081063e-10	2.0126118869748e-08	12.9880913637685
NES	3.36535451480631	3.41891029468565	7.62936956083463	3.77364482492788e-10	2.01711587991489e-08	12.9830968983529
PRKCD	0.745288494138952	13.6216744982998	7.62538982847286	3.83028051790125e-10	2.04153951604137e-08	12.9685222700847
GZMK	-2.40474503451885	9.51430909873632	-7.61468884731751	3.98682763819743e-10	2.116471747498e-08	12.929330803039
SRSF5	-0.736251384516711	12.9304954604512	-7.6142383467239	3.99355698268183e-10	2.116471747498e-08	12.9276808121736
RPL11	-1.28150850335076	14.4837059057066	-7.6098950201968	4.05902213865073e-10	2.14507246449092e-08	12.9117727819734
MCEMP1	2.71232464735724	11.6314207031028	7.60634086794344	4.11339177124909e-10	2.16766450544214e-08	12.8987548305349
DUSP13	3.59177913104054	5.51500528771186	7.59803052459109	4.24338483092089e-10	2.22986884565716e-08	12.8683148467873
PCMTD2	-0.843530162028348	10.9968475527814	-7.59607272447802	4.27460382688781e-10	2.23996444917393e-08	12.8611433481922
AURKA	1.5289600005511	8.17765727250335	7.5924155001584	4.33353967734943e-10	2.26448690983064e-08	12.8477465231671
LETMD1	-0.661766199141507	10.2897043200891	-7.58606926456152	4.43774781291919e-10	2.31246328072646e-08	12.8244987232843
IFITM3P6	-1.66755779241464	5.93689560689863	-7.57530000799619	4.62036270292709e-10	2.4009154936798e-08	12.7850459747329
HVCN1	-1.03751718796314	10.9871719455628	-7.57412388196255	4.64075698732967e-10	2.40481448885097e-08	12.7807371067535
RPL13	-1.4250668211526	14.2971341296499	-7.5698904863313	4.71491456825289e-10	2.4364745504365e-08	12.7652273093281
FOXO1	-0.870969083360704	11.1603959517864	-7.56855647851708	4.73852791346613e-10	2.4419126581688e-08	12.7603398430944
TNK2	0.992428722813885	9.93532370450981	7.55849573770087	4.92047266784518e-10	2.52868919059647e-08	12.7234784479121
GPR183	-1.77552758351592	10.2345098015358	-7.55533982280155	4.97897611759789e-10	2.55172526026892e-08	12.7119150389734
CREBL2	-1.13422227602103	10.6699296098617	-7.54780176194362	5.12155072409969e-10	2.61760352761862e-08	12.6842943081503
AC116533.1	-1.21831691857056	12.6888259158021	-7.54295294607436	5.21541575923333e-10	2.65829456252726e-08	12.6665267288622
CDCA8	1.52918265806014	8.21752176430756	7.53966934729755	5.27995773131384e-10	2.68385862336947e-08	12.654494289468
CRISPLD2	1.47449951303523	13.0366413841322	7.53208398370498	5.43213083417746e-10	2.75370654107556e-08	12.6266975074275
C1orf226	2.92772299962131	5.97258793060829	7.52496581003833	5.57892570046768e-10	2.81502971386182e-08	12.6006115966147
SRP9	-0.678749339873203	12.0345986053745	-7.52475751589702	5.58328059034507e-10	2.81502971386182e-08	12.599848246174
BTG1	-0.846002365017817	13.9907776349514	-7.52017021165806	5.68005739003619e-10	2.85610432914084e-08	12.5830365867794
LIAS	-0.577950375758545	7.87729601697232	-7.5162787289439	5.76347106737722e-10	2.87508798679175e-08	12.5687746373723
AC008984.5	2.23441973628777	4.12890799479563	7.51625207175228	5.76404667413623e-10	2.87508798679175e-08	12.5686769399504
AC245884.2	2.23441973628777	4.12890799479563	7.51625207175228	5.76404667413623e-10	2.87508798679175e-08	12.5686769399504
TBC1D2	1.06435415427689	10.5284065148128	7.51031929085147	5.89359613528174e-10	2.92509242272943e-08	12.5469331905985
IGLV1-40	3.16617128329615	11.1266452402055	7.5102259870208	5.89565666548521e-10	2.92509242272943e-08	12.5465912245051
OPRL1	1.36554975979526	9.64965019048549	7.50676689037898	5.97255916149466e-10	2.95538703336029e-08	12.5339132283325
IL23A	-1.6010438323668	6.2379756324956	-7.50175571001249	6.08575341797437e-10	3.00343201090772e-08	12.5155462282069
RAD51	1.76680030286755	7.42739354774855	7.50017865792878	6.12181909341124e-10	3.01325950363026e-08	12.5097659048153
TAMM41	-0.903283931675244	7.66091348086852	-7.49559339193266	6.22790059498273e-10	3.05057369033306e-08	12.4929593792679
RPL12	-1.3671331858587	13.9368861051966	-7.49548918396458	6.2303327580643e-10	3.05057369033306e-08	12.4925774175355
SLC44A1	0.876769700414611	11.4234281705081	7.49074494254585	6.3420746117886e-10	3.09715711735383e-08	12.4751877468959
ZNF223	-1.20156757760019	6.31913315310123	-7.48951927022181	6.371267949236e-10	3.10328991104432e-08	12.4706950629846
ASS1	2.65253860250068	4.08233781434976	7.4882957515578	6.40054424513435e-10	3.10943106492139e-08	12.4662102442495
MAT2B	-0.741609067294304	12.5124842595155	-7.48418643234626	6.49986174340525e-10	3.14947846294091e-08	12.4511472867487
NSMCE4A	-0.542993033217785	9.40787448453567	-7.48047763383128	6.59082382716654e-10	3.17958899534068e-08	12.4375521860575
DOT1L	0.764316623798495	10.2703311423563	7.48026441268315	6.59609188526852e-10	3.17958899534068e-08	12.4367705873236
ITFG2	-0.675858464293858	9.41674759337591	-7.47607143663957	6.70054908708567e-10	3.22161709328822e-08	12.4214003410374
RSAD1	-0.733236268295062	9.51687696818917	-7.47343558744417	6.76706103905896e-10	3.24523197130192e-08	12.4117379079686
C3orf33	-0.973213120157975	5.59835943121992	-7.46986862942074	6.85812242155035e-10	3.28046855830825e-08	12.398662035979
POC1A	1.48119154873472	7.25679450919071	7.46911157315572	6.87760675839897e-10	3.28137478460186e-08	12.3958867645386
EIF3D	-0.895724206046811	12.6438745006995	-7.46716983233925	6.92783514565272e-10	3.29690726127937e-08	12.3887685438789
KRT8P26	2.16210670752028	3.69512766177905	7.46568965105438	6.96637069607173e-10	3.30005534926415e-08	12.3833423072798
SARAF	-1.00652213528529	13.9517072585046	-7.46549455959217	6.97146576226322e-10	3.30005534926415e-08	12.3826271132989
G0S2	2.70494567646091	6.94284751905428	7.46488076966989	6.98752003730548e-10	3.30005534926415e-08	12.3803769906428
RPL4	-1.33592578316643	15.2858102948201	-7.46142600299248	7.07857607926236e-10	3.33461708986463e-08	12.3677118673064
CYB561	-1.06566163433176	8.75959957013448	-7.45770384727357	7.17801005053656e-10	3.37294149855817e-08	12.3540662657789
ZNF599	-1.10576418043064	6.21491039527593	-7.45394263858874	7.27990842836017e-10	3.41222843545374e-08	12.3402772511342
HLA-DMB	-1.60359068617436	11.1463145768373	-7.44969860396057	7.39662826556426e-10	3.45824812767171e-08	12.3247178532281
CDK14	1.12924893073242	10.2274331967139	7.44752705178612	7.45707347506199e-10	3.47779264193203e-08	12.3167564336035
SLC38A10	0.811833834446153	12.1968627578443	7.44270898790478	7.59295676590391e-10	3.53233437575904e-08	12.2990920028899
MYD88	0.662820452776872	13.9382704178504	7.4418105237264	7.61856903510662e-10	3.53543296890333e-08	12.295797928543
NACC1	0.68494704583628	10.7937747853901	7.44055465368032	7.65451483711258e-10	3.53728123804021e-08	12.2911934611696
FAM72B	1.38513221841698	6.7333436240527	7.44034698758122	7.66047504780618e-10	3.53728123804021e-08	12.290432080752
FAM162A	-0.708903957501366	8.79236026586026	-7.4366228388874	7.76815413356557e-10	3.57814605831273e-08	12.2767778623788
ECE1	1.04820250356327	13.5541006073162	7.42513393733067	8.10998649364943e-10	3.71901832341368e-08	12.2346535838789
WDR62	1.49375577477798	7.36831949329387	7.42500656960476	8.11385932795158e-10	3.71901832341368e-08	12.2341865763109
LY6G6E	2.37787373313461	6.96688697880299	7.40410019251472	8.77532097583991e-10	4.01234345108563e-08	12.1575278665542
LAMB1	1.54241480459464	5.10296525927102	7.3962762203627	9.03652272096118e-10	4.12167069338706e-08	12.1288376535164
RPS24	-1.09923535433399	14.1911484263665	-7.39509849529046	9.07650936564837e-10	4.12918801504887e-08	12.1245189093542
FANCF	-0.818266499334761	9.03404716133496	-7.39448899302287	9.09727297874611e-10	4.12918801504887e-08	12.1222838438016
SKP1	-0.710000841936251	12.3953245041419	-7.39228781083406	9.1726563924114e-10	4.15329866505909e-08	12.1142119936949
ZNF502	-1.67190520770649	5.88792833458291	-7.37501190672544	9.78643508801461e-10	4.42048296772185e-08	12.0508582452583
RSL24D1	-0.740966750590353	11.0392801426425	-7.37294005227201	9.86275295409597e-10	4.44419459803527e-08	12.0432601532977
RABGAP1L	-0.939381317854631	11.554456458779	-7.37094604074709	9.93676608468367e-10	4.46675593517527e-08	12.0359474872178
SLC2A3	1.34611077822862	14.6998187853471	7.36947250010094	9.99181760042551e-10	4.47855345669041e-08	12.0305435220648
OSGEPL1	-1.07477783339748	7.38516849272551	-7.36896028466641	1.00110254164562e-09	4.47855345669041e-08	12.0286650514276
UCHL1	3.90241192697105	5.63410958328202	7.36581600709356	1.01297468633754e-09	4.52082363005428e-08	12.0171338369053
SNHG32	-1.09870102513847	10.6207741303559	-7.36509866708136	1.0157029019784e-09	4.52218082014487e-08	12.0145030736579
ZBTB14	-0.751905975610471	9.76604621962548	-7.36265954431186	1.02503462018508e-09	4.55286210465539e-08	12.0055578250147
PLBD1	1.46635448352302	14.3909246132241	7.36001502129777	1.03524917419181e-09	4.58730958302807e-08	11.9958592179951
ERCC6L	1.63854215656918	6.41539368388348	7.35376810216592	1.05978461089595e-09	4.68490092802464e-08	11.9729487768825
ARID3A	1.2126651084928	11.285947986785	7.3500929034714	1.07449045757668e-09	4.73868072957282e-08	11.9594698778696
NOL3	1.59847720770019	6.76046925655603	7.34839693586976	1.08134537519495e-09	4.75766461657117e-08	11.9532498214297
SGO1	1.3456963447957	6.83479961452942	7.34491715360641	1.09554765310386e-09	4.80880975732999e-08	11.9404874363828
ADM	2.07844718132601	10.8438371406022	7.34411214255388	1.0988597078383e-09	4.81202531683649e-08	11.9375349760999
PAIP2	-0.573923465001341	12.3307614349608	-7.34192154922404	1.10792329832433e-09	4.8403534262858e-08	11.9295007200859
ATG16L1	-0.501331391767883	10.0479093473368	-7.33757973868529	1.12610931927923e-09	4.90831059606405e-08	11.9135764922892
IGLV2-14	2.9727195578212	12.2593790716422	7.33428253194	1.14011930525477e-09	4.95779152436543e-08	11.9014833877329
TC2N	-2.10641179401651	10.972392469906	-7.33168658069004	1.15127227787574e-09	4.99450653360598e-08	11.891962197293
CMTM1	1.68619273620082	7.6269486869425	7.3310746725922	1.15391708173904e-09	4.99450653360598e-08	11.8897178886922
VAMP2	-0.766414564441945	12.0895594825069	-7.32761400780222	1.16898972398804e-09	5.04803317152704e-08	11.8770250731256
TMEM67	-0.997901220372108	5.83754634402671	-7.32412633532046	1.18437939389885e-09	5.10267842798683e-08	11.8642330989117
EEF1A1P9	-2.16222306329372	4.29617047060025	-7.32207636030393	1.19351955742113e-09	5.12446771745703e-08	11.8567142193975
PPP1R2	-0.727523050955732	11.4088815108078	-7.32176123904955	1.19493082663833e-09	5.12446771745703e-08	11.8555584175673
PNPLA1	2.01246113492763	8.1646923109011	7.31947953236639	1.20519939726029e-09	5.15665017336942e-08	11.8471895496594
DPH6	-1.05477617184929	7.05013823977957	-7.31656178141411	1.21845920952165e-09	5.20145458893051e-08	11.8364877327728
AL031777.1	2.39148987047329	6.77752238805345	7.31038313688835	1.24702225210912e-09	5.31123290253324e-08	11.8138252985546
CRY2	-0.554834955340834	9.80380214640731	-7.30925153352002	1.25232565592621e-09	5.32167086817848e-08	11.8096747000132
GRN	1.03135442481347	15.140318457365	7.30248999990701	1.28448822279219e-09	5.44593813549733e-08	11.7848739419318
MAP2K6	1.6376217863524	9.89175048876555	7.30142787235668	1.28961504005449e-09	5.45527632023052e-08	11.7809781160425
EAF2	1.53002531901423	9.10507051701989	7.29808788592318	1.30587077298633e-09	5.51154282128054e-08	11.7687271804942
EEF1A1P4	-1.6935819578061	3.6929843703739	-7.29708567735874	1.31078841214651e-09	5.51980989358763e-08	11.7650511060884
RPS16	-1.29491163689381	13.1619782145778	-7.29204650984668	1.33579692184982e-09	5.61245305790731e-08	11.7465674802381
TEF	-1.4453439807307	7.79347728851755	-7.287370688877	1.35942914151731e-09	5.6989102550574e-08	11.7294164732815
AC009245.1	-1.79659018219019	2.47270973220107	-7.28455956529059	1.37383786357342e-09	5.746400301561e-08	11.7191051558399
RPL14	-1.18182381041818	13.582635593219	-7.27817649965272	1.40712505343267e-09	5.86986136091795e-08	11.6956916536093
ALAS1	0.726457779994943	10.8727953689044	7.27769892996245	1.4096477564681e-09	5.86986136091795e-08	11.6939398885429
CEP295NL	1.5835365022329	4.52732013727656	7.27675061282728	1.41467055006214e-09	5.87765681768581e-08	11.690461379708
KIF18A	1.34624030257611	6.83561023832541	7.275509339816	1.42127206883765e-09	5.87916083967949e-08	11.6859082770479
DNASE1L3	-1.70458653133207	4.96440314511272	-7.27549742452794	1.42133558761482e-09	5.87916083967949e-08	11.685864570649
HLA-DPB1	-1.77906483815891	12.442492961979	-7.27428651336694	1.42780562687209e-09	5.89285707285374e-08	11.6814228310123
PFN2	-1.86618981978114	5.80361193876605	-7.27089483832312	1.44608506332781e-09	5.95512513385879e-08	11.6689818024243
RPS3AP21	-2.19809534807366	2.69128185553111	-7.26406093802846	1.48363079342919e-09	6.09264541644194e-08	11.6439141726521
PYGO2	-0.598630874840586	10.73338733055	-7.26360273551013	1.4861827949959e-09	6.09264541644194e-08	11.6422334198816
GLOD4	-0.862981647047388	10.3571593962065	-7.26304823086183	1.48927703559235e-09	6.09264541644194e-08	11.6401994159683
NDUFAF1	0.703351538581135	9.12957916687995	7.26230583630347	1.49342983311558e-09	6.09626554415124e-08	11.6374762026463
SHISAL2A	-0.8397359977235	7.03864612054532	-7.25773367108627	1.51926222664324e-09	6.18817398210255e-08	11.6207047784852
C2orf15	-1.28706545851622	4.75438700064872	-7.25218386885931	1.55121970358019e-09	6.30457594123931e-08	11.6003471325552
H2BC12	1.63705299847258	9.84942265373444	7.25008980976644	1.56345197498628e-09	6.34047752029763e-08	11.5926657326288
QPCT	1.19231353750748	12.5338407587848	7.23798161946234	1.63609746675108e-09	6.62069376187448e-08	11.5482504048756
MYH9	0.588556814727017	16.3250889954221	7.23529584390041	1.65266358312201e-09	6.67325522578813e-08	11.5383983851375
SLC1A3	3.15682134271377	7.60923858983675	7.23332552624597	1.66492331735285e-09	6.70823854972297e-08	11.5311708152953
TRBV6-4	-2.88693719080369	3.39437917647382	-7.23131243879734	1.67754315898567e-09	6.7326623686293e-08	11.5237863496744
KCND1	1.8986725741953	8.27153362234163	7.23105967958663	1.67913442893335e-09	6.7326623686293e-08	11.5228591705888
ZNF582	-1.08739892971268	6.30252480567965	-7.2306348793456	1.68181220250938e-09	6.7326623686293e-08	11.5213009051115
ZNF512	-0.800176237441883	10.289343258678	-7.22831493284723	1.69651179513173e-09	6.77696521160225e-08	11.5127908006876
ZNF134	-0.824924462465708	9.11599457291269	-7.22686828698114	1.70574300017308e-09	6.79526646170329e-08	11.5074841630121
PMPCB	-0.464841868768152	10.7123647380847	-7.22645671839712	1.70837843502484e-09	6.79526646170329e-08	11.5059744320832
MT-CO2	-0.954445664463947	16.1009834046791	-7.22299975149577	1.73067618400991e-09	6.86931153461806e-08	11.4932934526603
AC006946.1	2.24308864522134	3.75040092485043	7.20746592930844	1.83451964789269e-09	7.26602208735415e-08	11.4363116013588
FANCA	1.0555569215808	9.15221053462031	7.20471021944307	1.85358213382714e-09	7.32596921748841e-08	11.4262029838238
RYK	-0.691754627033227	9.65035241986716	-7.19886453631455	1.89467793822964e-09	7.47256172043847e-08	11.4047596026566
ZNF529	-1.12310131043596	8.7875629930378	-7.19700084194931	1.90797058590675e-09	7.50911208440726e-08	11.3979231262427
KCTD7	-0.900029612916013	9.3273657711445	-7.19411480831848	1.92873931676877e-09	7.57486988512028e-08	11.3873364723411
COL5A1	-2.12825600049009	3.24535620322021	-7.19325931954344	1.93493900543222e-09	7.57495076766284e-08	11.3841983391204
EEF1G	-1.26464211709556	15.0910211460775	-7.19299190879604	1.93688100572242e-09	7.57495076766284e-08	11.3832174140552
IGHV3-74	2.58327666698083	9.96744386092246	7.18579348517565	1.98989673869223e-09	7.76600913395471e-08	11.3568119558565
PDCD4	-1.102251685749	12.3164307122046	-7.17618831793005	2.06290554029714e-09	8.03413420756642e-08	11.3215781695402
POLE2	1.31194663585557	6.43724261861863	7.17416103026708	2.07865413620257e-09	8.07860268976227e-08	11.3141416776266
ST13	-0.908205315837915	11.2280739852154	-7.17067445436752	2.10602071382852e-09	8.16794520092954e-08	11.3013522546601
TASP1	-1.03621954158495	7.1386524213256	-7.16821330864151	2.12555526623744e-09	8.21724958774121e-08	11.2923243262051
CLIC5	-1.82049478624859	6.45784955330351	-7.16796413902332	2.12754304523131e-09	8.21724958774121e-08	11.2914103279553
RPL29	-1.08991794636137	13.5112054979514	-7.16513701144688	2.15022743122623e-09	8.2745114979643e-08	11.281039937954
FAAHP1	-1.79941466754957	4.58198824144432	-7.16501152230636	2.15123992308372e-09	8.2745114979643e-08	11.280579622832
IPO5P1	-1.1911380293826	6.9632420389449	-7.16288755506003	2.16844938175766e-09	8.32354387174676e-08	11.2727885646042
LRRN3	-3.54794208590694	7.21672856328206	-7.16012095160333	2.19107247135885e-09	8.39311231071853e-08	11.2626402363061
HLA-DPB2	-2.10936602909722	2.94721160556329	-7.15489792511192	2.23442775563435e-09	8.54164954536042e-08	11.2434814497259
RPL27A	-1.26655449282289	13.8149698746678	-7.14954311973934	2.27976784029634e-09	8.69247554275851e-08	11.223839398476
PKHD1L1	2.26265364843614	7.74972998544247	7.1491419039537	2.28320183111856e-09	8.69247554275851e-08	11.222367697287
ETFDH	0.541565822849963	9.4452887648522	7.14765529236361	2.2959708419468e-09	8.71335399191977e-08	11.2169146580291
DENND1A	0.836349565365209	10.5095924532832	7.14741663122452	2.29802742644038e-09	8.71335399191977e-08	11.2160392261868
FUNDC2	-0.776679688159561	10.2295316469734	-7.14643059539849	2.30654381731909e-09	8.72790566168107e-08	11.2124223555213
ANXA2R	-1.22791973194594	8.18222368866182	-7.14547140038379	2.31485867164512e-09	8.73215468120796e-08	11.2089039439333
AL022722.1	1.9662082756097	2.42222166212828	7.1452216637659	2.31702844663519e-09	8.73215468120796e-08	11.2079878888133
HLF	-2.0361476700049	4.41979902427474	-7.14331377680273	2.33367191786272e-09	8.77714710236474e-08	11.2009896076278
H2BW2	-1.60855326602481	2.86788070114614	-7.13525052729533	2.40534245868765e-09	9.02850373577828e-08	11.1714131763946
IGHV1-24	5.47425365108604	9.93566589883851	7.13174034173728	2.43722670449393e-09	9.12981208279805e-08	11.1585377404706
MXRA8	-1.41703357221272	5.17574131533752	-7.13115537096645	2.44258113718127e-09	9.13153328940211e-08	11.1563920621537
MET	2.43841640595745	5.41598754839637	7.1305384791195	2.44824049916541e-09	9.13438530238616e-08	11.1541292992443
TIMM10B	-0.750866890803215	9.7362880697233	-7.12881293332852	2.46414038207399e-09	9.17535705141523e-08	11.1477999994052
RPS3AP5	-2.3102268159518	2.91427402521417	-7.12805023540764	2.47120106157006e-09	9.18331788916125e-08	11.1450024301879
CD47	-0.772671162534369	12.6582333986407	-7.12474674126756	2.50201751815592e-09	9.27935125272341e-08	11.132885285116
HNRNPUL2-BSCL2	1.20461789403044	10.861476634834	7.12273828561934	2.52094082717505e-09	9.3309823672521e-08	11.1255183475436
IGLC3	3.18538906358782	14.3497351221615	7.12064106504262	2.54085323257264e-09	9.38606278289951e-08	11.1178258521541
APBA1	-2.08793642069199	4.1866234295863	-7.11978648227185	2.5490122428421e-09	9.39759355537932e-08	11.1146912957559
ADAM9	1.4263129964874	10.7063009198953	7.11775026862273	2.56855845052932e-09	9.4509778884861e-08	11.1072226110928
PATZ1	-0.831954597283925	9.88248094898252	-7.11474366265102	2.59769411660922e-09	9.53936687900493e-08	11.0961946506936
CRY1	-0.909582707616522	8.73952303965846	-7.11085487782791	2.63586928804383e-09	9.66053861855748e-08	11.0819310348002
CDC14A	-1.15710633625568	9.79093180211641	-7.10765702333633	2.6676817536045e-09	9.74947582675927e-08	11.0702017570542
AC090498.1	-1.65621678501791	4.51580553124602	-7.1073667723522	2.67058812515357e-09	9.74947582675927e-08	11.0691371614142
GYG1	1.41518859096049	12.1290943590091	7.10452009725857	2.69926109412838e-09	9.80985326915671e-08	11.0586960333082
PAIP2B	-1.13531353436045	7.54166153356869	-7.10438366523553	2.70064300171096e-09	9.80985326915671e-08	11.0581956250837
RPS28	-1.29675898783989	11.9978229949873	-7.10416074311497	2.7029024820941e-09	9.80985326915671e-08	11.057377986994
IGLV1-51	3.44950250629897	11.4498673284402	7.09921270444063	2.7535440111627e-09	9.97424534528935e-08	11.0392295789021
GMNN	1.18950007698143	8.26161169467477	7.09633156420464	2.78346743624396e-09	1.00630978726998e-07	11.0286622318603
PDE3B	-1.04671873741449	11.0542952366833	-7.08952923320714	2.85541264068924e-09	1.03032345864715e-07	11.0037131641673
MTERF4	-0.670509717390143	9.97352641761698	-7.08674370164796	2.88540784561699e-09	1.03913674440125e-07	10.9934967262682
RPS5	-1.30679854486453	12.6833513468724	-7.08379535240587	2.91749957655981e-09	1.048669645486e-07	10.9826832045717
FBXO25	-0.668399791066097	9.17296626900516	-7.08188569416626	2.9384757062306e-09	1.05417815961023e-07	10.9756792854089
HINT1	-0.926341077911129	11.1921045420104	-7.07895535954027	2.97095676881451e-09	1.06378500042677e-07	10.9649319726567
IGLV3-10	4.437235482644	9.73970532954929	7.07831287533338	2.97812617725746e-09	1.06430926890303e-07	10.9625756051389
EEF1A1P5	-1.73262557940799	9.53606470971387	-7.07599190479032	3.0041700379792e-09	1.06955043061233e-07	10.9540632755399
PSTK	-0.755384732200455	6.31744001640801	-7.0759840544105	3.00425851321823e-09	1.06955043061233e-07	10.9540344837892
IGHV3-23	3.45142524551018	12.2375430680396	7.07176626962823	3.05217241620338e-09	1.0845385985576e-07	10.9385655907956
MUC1	1.83326553618176	6.66111726635813	7.07121749914029	3.05846234125926e-09	1.08470750905307e-07	10.936552966927
RTEL1P1	2.31947907306031	4.12380612904407	7.06937305266823	3.07969824064346e-09	1.09016642655036e-07	10.9297884556887
IGLV4-69	3.86676344345836	9.84442349449928	7.06280743649491	3.15649438644097e-09	1.11523490111849e-07	10.9057093444225
GBA	1.08734215823158	11.9058227730222	7.06220866642162	3.16359257889775e-09	1.11562985934476e-07	10.9035134050423
DHFR	1.18514652670161	10.5512417130143	7.05468473220309	3.25415788782194e-09	1.14124295431642e-07	10.8759203532683
ZNF662	-1.47305341313381	4.99394962270521	-7.05466884591711	3.25435182673135e-09	1.14124295431642e-07	10.8758620930768
SELENOF	-0.542143256775265	12.1013834320113	-7.05465044077609	3.25457653013312e-09	1.14124295431642e-07	10.8757945954261
TRAV12-1	-2.01798013747615	5.66609661453889	-7.0534254648411	3.2695668525131e-09	1.14434839837958e-07	10.8713022184997
RPL7A	-1.1751897833475	14.5498847086146	-7.04664577791751	3.3537883164724e-09	1.17162773490248e-07	10.846439275953
BCL6	1.7936011435386	14.7447187820471	7.04527921025922	3.37102551368495e-09	1.1747340569424e-07	10.8414277721781
COMMD6	-0.979761552467515	10.0862051254098	-7.04456286007707	3.38009654475782e-09	1.1747340569424e-07	10.8388007681077
FAHD2CP	-1.3632047334994	5.39135499072574	-7.04444655209523	3.38157163536891e-09	1.1747340569424e-07	10.8383742433292
ADAM12	-2.1449384870811	5.0578195832575	-7.04047121016207	3.43237815549385e-09	1.19016755558992e-07	10.8237959682781
FAM72C	2.83132630692207	5.6749226227722	7.0389794510805	3.45163973566317e-09	1.19462596046004e-07	10.8183254791885
PIAS4	0.669233742489597	9.42097424744671	7.0368617340457	3.47916939139061e-09	1.20192416659985e-07	10.8105595649401
ATP6V1G1	-0.59946650882725	11.6402695464015	-7.03409752768899	3.5154336844362e-09	1.21220730837629e-07	10.8004229889701
EDEM2	0.601523916395768	11.0021906840361	7.03170457586323	3.54713237814854e-09	1.22088107960076e-07	10.7916479176207
CLYBL	-1.16320252788101	6.70753519816435	-7.02961157199902	3.57509189513504e-09	1.22730859427501e-07	10.7839728343046
IGKV4-1	2.8097226447288	12.3677439779777	7.02932294680978	3.57896475628842e-09	1.22730859427501e-07	10.7829144452182
IGBP1	-0.548517243972427	11.1521302070652	-7.02831179134842	3.59256586020831e-09	1.22971222242543e-07	10.7792065454554
RPL18	-1.22352191510666	13.3789438259934	-7.02196520165186	3.67912187751208e-09	1.25703330814996e-07	10.7559339759336
CDC42BPA	1.67063693336542	7.17275806142038	7.0205061594464	3.69931345080248e-09	1.26162143372432e-07	10.7505838359138
PPP6C	-0.410728373716337	12.0962527240332	-7.01440237257203	3.78499116788167e-09	1.28848558826337e-07	10.7282022902825
RAB40B	-0.902178670597164	5.99883152483191	-7.01226206249314	3.81550162380473e-09	1.29650606178647e-07	10.720354270071
ZNF211	-0.682038773818043	9.30323852340494	-7.00886286195301	3.86446375724322e-09	1.3107558434795e-07	10.7078903344121
ATF7IP2	-1.01903741130685	8.61673786814424	-7.00386933403555	3.93753169734818e-09	1.33209972136213e-07	10.6895807632854
FBXL19	0.837087360948622	8.93675799816355	7.00358911251424	3.94167272147893e-09	1.33209972136213e-07	10.6885532977769
MAPK8	-0.605552816443339	9.59217951580974	-6.99478733838	4.07398170246898e-09	1.3720120013492e-07	10.6562811920807
NTN4	-2.81406059516534	3.81503846594493	-6.99475459038898	4.07448216964599e-09	1.3720120013492e-07	10.6561611224504
TMEM117	-1.4762803960726	5.15012518617224	-6.99074103936776	4.13628630131363e-09	1.39031389100911e-07	10.6414456811507
AJAP1	-2.2809097904974	3.19082888752778	-6.98854275405555	4.17053359578778e-09	1.39930403290325e-07	10.6333859167801
IGLV3-25	4.10416417544037	11.5664471662046	6.98152475285952	4.28177555514915e-09	1.43404888655848e-07	10.6076557672544
ORMDL1	-0.59550809472311	11.0457300773591	-6.97909722896822	4.32094033862645e-09	1.44457243758201e-07	10.5987559198358
TNFAIP8	-0.709775372094386	12.3354375517484	-6.97854066797078	4.32997001855463e-09	1.44500162247114e-07	10.5967154571098
PPP2R5C	-0.650530816107723	13.0069317724392	-6.97430605641698	4.3992929910774e-09	1.46551447765266e-07	10.5811907162117
PGAP3	-0.931886506270558	8.48588018618603	-6.96763253825611	4.51080022827677e-09	1.49998178713909e-07	10.5567252336948
THAP12	-0.857167255253417	11.4214345455298	-6.9642211843128	4.56888658449555e-09	1.51659393654385e-07	10.5442193455516
NDC80	1.06736760718554	8.48131498834219	6.96339382929877	4.58308650833012e-09	1.51860530751152e-07	10.5411863282478
RPA2	-0.619570151104645	11.0988677668104	-6.95267829413563	4.77103135722869e-09	1.57807783633158e-07	10.5019052342068
FNDC3B	0.956512480756677	12.1951557501583	6.9508225118519	4.80435444709914e-09	1.58628729576344e-07	10.495102523466
ZNHIT3	-0.474345603277589	9.42740491729806	-6.94965378162152	4.82545982389334e-09	1.59044086598463e-07	10.4908183638074
IL24	-1.64936755123059	9.30604387493663	-6.94860870972234	4.84441057107103e-09	1.59387088542028e-07	10.4869875161401
CA5B	-0.899030380436109	9.59126754434803	-6.93998971655604	5.00356504690786e-09	1.64308930403862e-07	10.4553943260735
YY1	-0.541201423666863	12.2554130122926	-6.9395607856935	5.01162055211994e-09	1.64308930403862e-07	10.4538221069525
IGKV3-15	2.84629129987907	11.579360650174	6.93853887212107	5.03086477342242e-09	1.64650495347711e-07	10.45007636262
RPS21	-1.14363764978317	10.8897448640925	-6.93660776938934	5.06743224338222e-09	1.65329160235852e-07	10.442998116924
SLC7A5	1.7541794896506	10.5037267156311	6.93650813214219	5.06932616751045e-09	1.65329160235852e-07	10.4426329096533
HMGB3	1.96125683644838	8.43723656726875	6.9356100696964	5.08642865748324e-09	1.65597428630628e-07	10.4393411890309
RCAN3	-1.79234764726865	11.1768256633128	-6.93378737057714	5.1213171401176e-09	1.66442807053822e-07	10.4326603968793
IGLV1-47	3.11856644189286	11.0981271213446	6.9235376964051	5.32200674436375e-09	1.72664410114967e-07	10.3950933160468
NEK6	1.20317134112465	10.6623135272238	6.92279627838413	5.33682486868766e-09	1.72844562370431e-07	10.3923759627481
IGHV3-43	3.40803795853285	8.23989888373731	6.92123134822243	5.36823731816601e-09	1.7356060168178e-07	10.3866404155575
S100A8	1.73686339822827	16.7769074578373	6.91993918430355	5.39431377229222e-09	1.74101943636871e-07	10.3819046119629
TRAV1-2	-2.70022719669429	5.49591057468945	-6.91658167386356	5.46266294033009e-09	1.76003414770048e-07	10.3695994545195
ADAMTS2	5.52652584365533	8.13233206610579	6.91496476462324	5.49588648017222e-09	1.76768555668298e-07	10.3636736313521
SRSF11	-0.760864993693763	12.2266563915841	-6.91013716031329	5.59628782146658e-09	1.79556221295626e-07	10.3459812679222
RNF144A	-1.17573126430255	9.48721346248937	-6.90987426735175	5.6018076008606e-09	1.79556221295626e-07	10.3450178247777
EIF4G3	0.787843391748261	11.754774074667	6.90300958968155	5.74788145698116e-09	1.83922347478531e-07	10.3198609165174
IGHV1-18	3.85014254838826	10.8331282475957	6.90174869569218	5.77512280544266e-09	1.84477595780022e-07	10.3152402549488
ELP2	-0.871619552049175	10.4559200216985	-6.89881754208344	5.83894915786084e-09	1.85771101788349e-07	10.304498922952
DHCR24	1.65584826425444	9.83166077032413	6.8983408628441	5.84939533327248e-09	1.85771101788349e-07	10.3027521322337
TES	-0.584941379701018	12.0831628836957	-6.89783990777514	5.86039361916358e-09	1.85771101788349e-07	10.3009163887528
WDR70	-0.542744259050245	9.25758023690784	-6.89770580370101	5.86334132850432e-09	1.85771101788349e-07	10.3004249671224
DMC1	1.79897285361473	4.68843883718326	6.89761183976906	5.86540760939895e-09	1.85771101788349e-07	10.3000806384831
C12orf73	-0.601184239766375	6.61162182430785	-6.89684253819854	5.88235204334799e-09	1.85991995540096e-07	10.2972615589604
ARSB	0.823726822919774	10.2852510204381	6.89399066349272	5.94559439026201e-09	1.87673542047949e-07	10.2868110881881
METTL18	-0.885395192215951	8.12609607637708	-6.89323346038001	5.96249970665409e-09	1.87889243289919e-07	10.2840364107572
FCAR	1.80461526434848	11.5076386583561	6.88637761142816	6.1177653940131e-09	1.92456852319249e-07	10.2589146523371
DNAJB1	-0.846648499504965	11.3729769619511	-6.88334137629933	6.18781163361728e-09	1.94332703746011e-07	10.2477894141845
IFI27L1	1.51638387245214	7.04051557480473	6.88184007197205	6.2227422638825e-09	1.95101272155846e-07	10.2422884889554
KREMEN1	2.32088299412145	11.3737541401938	6.87923095522814	6.28391740217574e-09	1.96688723385216e-07	10.2327285700364
EME1	1.41671972128591	5.89567501284645	6.87530694499545	6.37705528790028e-09	1.99269625453567e-07	10.2183511581543
RAD1	-0.556385340511001	8.94141579073032	-6.87432759944046	6.40051462589419e-09	1.99668228003438e-07	10.2147629395968
RACK1	-1.05672453442127	14.5851990967864	-6.87321983286585	6.42715407526309e-09	2.00164539689538e-07	10.2107042306358
TECPR2	1.29867733320119	12.1922203470934	6.87171206096797	6.46359082931555e-09	2.00963811534803e-07	10.2051800079776
SYPL1	-0.793803175640608	10.8808092918392	-6.87028041758216	6.49837878734274e-09	2.01709245054707e-07	10.1999347635907
CHMP7	-0.89650750110396	11.4341344081848	-6.86924243769505	6.52371786825949e-09	2.02158537602971e-07	10.1961318549826
RABL2B	-0.624186549513581	9.552472979097	-6.86880088797006	6.53452683862727e-09	2.02158537602971e-07	10.1945141317987
IGLJ2	3.13028341868576	7.66543301021433	6.86830612556368	6.54665968580594e-09	2.02198570262765e-07	10.1927014574552
PLPP3	1.81059652226916	6.90544270852936	6.86189293703567	6.70597851864674e-09	2.06655717127547e-07	10.1692058878291
SPATA7	-1.16589546744764	5.76136473884121	-6.86160880387022	6.71312594903743e-09	2.06655717127547e-07	10.1681649542062
OSCAR	1.2917175540282	11.7252275985059	6.86052208559093	6.74053284223372e-09	2.07157562062389e-07	10.1641837373177
IGKV2-28	3.00842296952264	8.92076055125959	6.85744648530534	6.81870622208094e-09	2.09215402258092e-07	10.1529163837937
IGLV1-36	3.81609888827937	5.37793608206212	6.85057422999181	6.99666744679322e-09	2.14323203973608e-07	10.127741075935
EID3	-1.41934369214662	6.0350697326362	-6.84874843097258	7.04472250283479e-09	2.15441472607185e-07	10.1210528050534
FKBP9	1.68156823517062	8.36280502545033	6.84683402576083	7.09546368535069e-09	2.16638093371878e-07	10.1140400543637
SLC7A6	-1.40932736066492	10.5215226324816	-6.84547075721248	7.13181935384933e-09	2.17392303996829e-07	10.1090462634884
MND1	1.97973378212912	5.44884989239428	6.84499722694844	7.14449094587262e-09	2.17423292977576e-07	10.1073116867038
ST3GAL2	0.99985809046659	11.7153758940369	6.84132143077357	7.24362232724667e-09	2.2007022574453e-07	10.0938471919247
SBDS	-0.738407269479314	10.1427875808079	-6.84090046982776	7.25506238718232e-09	2.2007022574453e-07	10.0923052310357
CENPN	1.00333753797159	7.51311392113359	6.8393606665908	7.29706207815669e-09	2.20984891344177e-07	10.0866650457863
PROCR	-1.63396684359824	4.57665863503526	-6.83813452046304	7.33068002356215e-09	2.21485147449648e-07	10.0821738132262
ZNF571	-0.767184621381179	7.46167947617262	-6.83764885877807	7.34403840611627e-09	2.21485147449648e-07	10.0803949024819
DGCR6	-1.08116744726995	5.75115957087821	-6.83723232116032	7.3555148564542e-09	2.21485147449648e-07	10.0788691890766
PCID2	-0.678834513984174	9.94989788931041	-6.83703087094424	7.36107163863747e-09	2.21485147449648e-07	10.0781313096775
AUNIP	1.55361516584477	5.55633058766222	6.83631993966306	7.38071541502075e-09	2.21718592700825e-07	10.0755272935644
TM9SF1	0.645299857280115	10.0360339974767	6.83380076404888	7.45074519351663e-09	2.23269711364859e-07	10.0663001179028
ZFP36L2	-0.995174742265403	13.726683827032	-6.8336024269924	7.45628679604968e-09	2.23269711364859e-07	10.0655736617633
IFT43	-0.835403611928381	6.4183153107379	-6.8330255084348	7.47242949749202e-09	2.23394506852105e-07	10.0634605684907
PLEKHA1	-1.35662815553487	9.96462565918436	-6.83187621860025	7.50469174063728e-09	2.24000039074542e-07	10.0592510671407
ZNF10	-1.15991291920791	7.14565976323111	-6.83049355408305	7.54368951985781e-09	2.2480435781621e-07	10.0541868375279
SH2B2	1.10594421496409	9.45229121062984	6.82850126560176	7.60023772721308e-09	2.26128285169314e-07	10.0468898643879
TP53RK	-0.703554726378153	9.58974804887258	-6.82660980795461	7.654315605497e-09	2.27187488470062e-07	10.03996230669
FAM122A	-0.448825683924143	9.95685562437326	-6.82640498569783	7.66019459917818e-09	2.27187488470062e-07	10.0392121415334
CTSA	0.927173892014022	13.6254091898029	6.82502938817771	7.69979523375388e-09	2.2799949219949e-07	10.0341740244096
HLA-DMA	-1.24911586143306	11.3537452071421	-6.8234410558543	7.74577440343736e-09	2.28997498409071e-07	10.0283568396361
ZNF345	-0.876081076102452	7.46315600627964	-6.82249446698395	7.77330660048006e-09	2.29447839607524e-07	10.0248900439207
SS18L2	-0.559924035772768	8.832994671655	-6.82203460306529	7.786717306815e-09	2.29480586664508e-07	10.0232058440932
TIAL1	-0.446451410542032	11.6842387291818	-6.82014916130941	7.84194313992679e-09	2.30743610844376e-07	10.0163006944053
GUSBP1	-0.99603615078309	7.27416897968883	-6.81910959955742	7.87255966460833e-09	2.31279685894911e-07	10.0124935015076
SRSF6	-0.654033704083298	12.067198497955	-6.81612747170324	7.96105127200042e-09	2.33511653269132e-07	10.0015722250489
WDR59	-0.503788643905866	9.81952044904498	-6.81410904901521	8.0215087950287e-09	2.34915614711555e-07	9.99418042944794
IGLV2-11	2.8249318831124	10.7824510855746	6.81175921142529	8.09247084451945e-09	2.36622325398919e-07	9.98557510026957
H2AC17	2.51831875433642	3.27816197730265	6.80810055364937	8.20420720346833e-09	2.39514061628641e-07	9.97217709687153
PGD	1.19110209707137	14.4310715224015	6.80736665145744	8.22680556253046e-09	2.39798527764071e-07	9.96948959896164
IGHV3-15	3.56386073727854	10.1955750272084	6.80689349800211	8.24140786873026e-09	2.39849397490114e-07	9.96775695366822
IL23R	-2.45250864866436	2.37071763756171	-6.80603653734181	8.26792101253884e-09	2.40246209484287e-07	9.9646188593673
HK3	1.54861930516101	13.1543784921385	6.80518339304707	8.29440066960021e-09	2.40640815694233e-07	9.96149476373301
SH2D1A	-1.91472980510561	9.71250487080257	-6.80284339167655	8.36746437458646e-09	2.42383614763836e-07	9.95292612558884
H4C9	1.5113163003402	9.26238290708969	6.80185073064284	8.39865278520324e-09	2.42909872415452e-07	9.94929124427148
FZD5	1.64863408101077	7.00497436152614	6.80068112154446	8.43554969061702e-09	2.43599349037865e-07	9.94500846383215
RPL3	-1.38491487643317	15.0589503208935	-6.79962572288394	8.468982545963e-09	2.4418681513901e-07	9.94114392844191
NSMCE3	-0.783773675538825	9.38652238209228	-6.79689108584097	8.55622693988296e-09	2.4598161403579e-07	9.93113072481934
FAM102A	-1.77664239155272	11.1579667973798	-6.79684820469775	8.55760211788947e-09	2.4598161403579e-07	9.93097371230326
IGHV4-39	3.62611111663275	10.5403241404515	6.79081176064193	8.75340631658071e-09	2.51129809129385e-07	9.90887143085036
MTARC1	1.63242543501094	11.6161661678953	6.79050030832044	8.76362936173838e-09	2.51129809129385e-07	9.90773108941623
CFL2	-0.882395004298732	7.5977174400497	-6.78972744533396	8.78904916736175e-09	2.5115868729855e-07	9.90490136803149
IL10RA	-1.0565730154225	12.9934487501963	-6.78965111165543	8.79156380626927e-09	2.5115868729855e-07	9.90462188485993
H4C8	2.13537877657441	7.19138919855422	6.78501103042111	8.94577713888811e-09	2.54933901900535e-07	9.88763336322614
INAVA	2.10263698455255	5.29756975871366	6.78485400306971	8.95104292387297e-09	2.54933901900535e-07	9.88705845881723
TMEM267	-1.06648051043324	7.5841117831412	-6.78038528729506	9.10220163276621e-09	2.58843858931789e-07	9.87069806820368
SLC7A11	1.31155672294835	6.97232135663208	6.7788585929505	9.15442539164127e-09	2.5993273315231e-07	9.86510885356724
PIK3R1	-1.05168493936637	12.0282069211054	-6.77739619021442	9.2047303663154e-09	2.60963898151389e-07	9.85975508567774
ZBTB44	-0.724903977742409	11.6626575406467	-6.77467797382432	9.2989681410256e-09	2.63235585236468e-07	9.84980405783765
SPEF2	-1.41872368324126	6.79784299959519	-6.7709074880898	9.43128351950183e-09	2.66576657661071e-07	9.83600124091194
RGMA	1.32269311491673	6.28736345576677	6.76911491242991	9.49484676187098e-09	2.67967271320277e-07	9.82943924014695
PASK	-1.29825794982751	9.29471535044207	-6.76826002886561	9.52531063317127e-09	2.68420951452885e-07	9.82630984663232
KBTBD3	-0.830183814536165	6.689255229706	-6.76710812848695	9.5665130825131e-09	2.69175417125614e-07	9.82209323215337
HRH2	1.76732452696963	11.2479507194581	6.76585220616568	9.61163904476839e-09	2.70037840933967e-07	9.81749589179194
CDKN1A	1.21044208829188	10.4287243331389	6.76503671960145	9.64105361813936e-09	2.70456925182541e-07	9.81451080960439
ACSL1	1.6041382365749	15.5925985057713	6.75883384944786	9.867751626849e-09	2.76400760658961e-07	9.79180603584919
MCMDC2	-0.991084832135275	7.63890248280872	-6.75267914400567	1.009794739038e-08	2.82424600551033e-07	9.76927894672672
STIM2	-0.620956935295039	10.4710230680148	-6.74983194647637	1.02062427373763e-08	2.85026135128375e-07	9.7588582747382
SRSF7	-0.716084390017576	11.613730999908	-6.74635877508452	1.03399181003692e-08	2.8832761160297e-07	9.74614696240486
ABHD14B	-0.867755890056548	10.2848886323625	-6.7459028191073	1.03575961893212e-08	2.88389487928041e-07	9.74447826201356
ZNF181	-1.00965810466429	8.13522433390336	-6.74126559702697	1.05391105208274e-08	2.93006120366669e-07	9.72750747553524
PLXDC1	-1.91609448556372	7.04005451354651	-6.73953699368469	1.06075823697516e-08	2.94470906410292e-07	9.72118153474571
ZNF383	-0.770860998888589	8.73670558982252	-6.73527231528023	1.07784156616447e-08	2.9842831061205e-07	9.70557514363586
URI1	-0.92703829349524	10.7050116814718	-6.73518028041003	1.0782132476683e-08	2.9842831061205e-07	9.7052383540226
CLNS1A	-0.804949306680028	10.9173356887749	-6.73391640575811	1.0833303452015e-08	2.99243171559723e-07	9.70061340244783
RALGAPA2	1.20559350608576	12.1265741329916	6.73366145700514	1.08436549972861e-08	2.99243171559723e-07	9.69968046483545
PLIN3	1.02186171453905	11.6577680487455	6.73287975994011	1.0875455388301e-08	2.99677430234497e-07	9.69682000525513
SIGLEC17P	-1.69321307435829	6.75372593912623	-6.73214778978733	1.09053171973576e-08	3.00057068313727e-07	9.69414153250893
GPD1L	-0.760763794455512	9.46587577674754	-6.73104083975149	1.09506323802311e-08	3.00860157663051e-07	9.69009094845893
ZNF131	-0.654689921578846	10.0392053196493	-6.72655739967371	1.11361007735592e-08	3.0550582342757e-07	9.67368550106821
PRC1	1.51090882820353	8.89100278495797	6.72371297245037	1.12553892698076e-08	3.0832494394752e-07	9.66327780766983
STMN3	-1.50565850863977	8.9748055867664	-6.72140989919252	1.13529082099682e-08	3.10540326476476e-07	9.65485114993192
MAP3K14	-0.606262796441165	10.2563928551586	-6.72023357180072	1.14030422335537e-08	3.11454982235644e-07	9.65054719593392
CDKN3	1.70803082716647	6.8554358440191	6.7181176132024	1.14937792463042e-08	3.13312473234315e-07	9.64280545216604
PLEC	0.948478797799758	13.4038150290219	6.71786548030487	1.1504639194077e-08	3.13312473234315e-07	9.64188297520435
ARL14EP	-1.0948030073578	9.49754028547449	-6.71378694130571	1.16817405357961e-08	3.1767182171323e-07	9.62696120599815
GPR27	1.46930181863136	10.6301187269881	6.7133139940036	1.17024524286534e-08	3.1777183414342e-07	9.62523092128064
N6AMT1	-0.831854077155918	7.26780044343617	-6.71025748634369	1.1837193256722e-08	3.20913021306742e-07	9.6140488611331
MMP9	3.39222894591196	13.8863901868241	6.70991163492585	1.18525366754407e-08	3.20913021306742e-07	9.61278360720616
EEF1A1P14	-1.86434691023481	2.71944192518944	-6.70948382235586	1.18715436935805e-08	3.20961808121369e-07	9.6112185154495
TMEM150A	-0.764774075275373	7.54521456566824	-6.70893110320835	1.18961451444533e-08	3.20976279296459e-07	9.60919648169904
SRSF8	-0.919431190000653	10.4362594194593	-6.70869900936533	1.19064907677914e-08	3.20976279296459e-07	9.60834740756805
P2RY8	-0.773801563453381	12.125659003057	-6.70809033061629	1.19336653932237e-08	3.21244629019608e-07	9.60612067484882
AC116353.5	1.83885247814478	6.84449988038537	6.70530251155313	1.2058921284643e-08	3.2414866940204e-07	9.595922175366
KLHL32	-1.76010562871546	4.47172368074365	-6.69976003159012	1.23118530170892e-08	3.30471392854386e-07	9.57564742834065
DCANP1	-3.7166878886225	3.01124462020445	-6.69893602622218	1.2349905906844e-08	3.31016515362321e-07	9.57263327271379
NT5DC2	2.10744633149221	8.93451656379046	6.6976070349641	1.24115266539812e-08	3.32190860444792e-07	9.5677719727156
AC087343.1	-1.93227533852382	1.96328307671974	-6.69284924006686	1.26346548884935e-08	3.37209412704433e-07	9.55036910318734
CD38	1.71044619377563	11.2446759381285	6.69283803279503	1.26351851771857e-08	3.37209412704433e-07	9.55032811080762
PAFAH2	-0.849100212344874	9.46499325438187	-6.68946629557934	1.27957364389799e-08	3.41006376098815e-07	9.53799568706977
RRAGD	1.05001505341497	10.4627192643065	6.68395432795957	1.30625935223086e-08	3.47621515204945e-07	9.51783622696684
DOK3	1.16071081805627	13.7199873047295	6.68256362808268	1.3130795678235e-08	3.4893873700495e-07	9.51275008987927
UNC5A	1.80730711649265	4.97905220300608	6.67943472399415	1.32855437603055e-08	3.5254881770768e-07	9.5013072111563
SLC37A1	0.659739524766641	9.66015792452994	6.6781473134405	1.33497430906035e-08	3.5374922919774e-07	9.49659907810667
AC104619.3	-2.02307743030789	2.82533726620649	-6.67661143364499	1.34267378187529e-08	3.5528481419693e-07	9.49098237351306
RPL35	-1.13700782555146	12.6946617245014	-6.67618956667401	1.34479637506202e-08	3.55342441597479e-07	9.48943962618642
RPS2	-1.15374101612702	14.6595700972071	-6.6753276712145	1.34914335151785e-08	3.55517253450163e-07	9.48628773994588
NUDT13	-1.13890936168397	5.90304017035458	-6.67530271092632	1.34926944756213e-08	3.55517253450163e-07	9.48619646255241
EIF3M	-0.794468781033435	11.9555423141939	-6.66993384962325	1.37666728668905e-08	3.62224657731796e-07	9.46656368580068
IGHV1-46	3.54413992915898	9.89365428723892	6.6693152214648	1.37985965504126e-08	3.62553265701334e-07	9.46430157683785
RPSA	-1.30177926842704	14.1934639404875	-6.66407638146429	1.40719193882312e-08	3.69214706311466e-07	9.44514563601448
WDR82	-0.733775194592656	12.9865706083019	-6.66306045833742	1.41255444315075e-08	3.70101167654176e-07	9.44143103146519
SPON1	-2.36579805199555	4.86537531318644	-6.66245189098765	1.41577649649565e-08	3.70425112792796e-07	9.43920589806367
SRPK1	1.15558547597903	12.4805499658508	6.66192479261172	1.41857313755755e-08	3.7063700113636e-07	9.43727865696728
DYRK2	-1.72517289309929	10.833036024629	-6.65840882577033	1.4373694052746e-08	3.75022744830737e-07	9.42442347281336
CLPB	0.865203141718	8.93051561844039	6.65709799457621	1.44444047549153e-08	3.7590078175545e-07	9.41963091551698
FANCI	1.15583015546592	9.52875427562724	6.65703803791131	1.44476473073523e-08	3.7590078175545e-07	9.41941170857025
MT-ND6	-1.19738271627796	14.2999338860031	-6.65529761388863	1.45420893354716e-08	3.77397919142066e-07	9.41304863352659
IGLV6-57	3.68566349262216	10.0957631653356	6.65523221390975	1.454565016688e-08	3.77397919142066e-07	9.4128095307092
EEF1D	-0.830558176720656	13.2179871565693	-6.65416836903161	1.46036956031438e-08	3.78377696495344e-07	9.40892013323084
EXTL2	-1.00609045954276	6.41698165996161	-6.65076694655513	1.4790838653514e-08	3.82317257537679e-07	9.39648494265349
XRCC2	0.989831273125779	7.04014506080549	6.65066050673405	1.47967333123669e-08	3.82317257537679e-07	9.39609582007799
NOG	-3.19772814282446	4.93283438193934	-6.65017037746673	1.48239070231548e-08	3.82489606524139e-07	9.39430401280329
LMBRD1	-0.691388368283581	11.073796505488	-6.64851431605919	1.49160910234779e-08	3.84336571882569e-07	9.38824989019376
FABP5P7	1.38577540525801	7.82421151630785	6.64790163210703	1.49503405471021e-08	3.84687728146467e-07	9.38601011180484
RPS19	-1.10551975141559	13.558071623815	-6.64654771384362	1.50263041139269e-08	3.86109784084443e-07	9.38106067734791
OR5K2	-1.9664347579202	1.54872743519355	-6.64367190746888	1.51889351789649e-08	3.89751837363947e-07	9.370548054316
RNF220	-0.488733990514442	11.0887735714497	-6.63490731375571	1.5695494139945e-08	4.02078802265763e-07	9.33851113001803
FOXP1	-0.612752316964089	11.5771611191657	-6.63461912353887	1.57124334951349e-08	4.02078802265763e-07	9.33745777966163
NUBPL	-0.829540696505714	7.01976750894324	-6.63007158448998	1.59821572210086e-08	4.0820063513431e-07	9.32083681008177
BRCA2	1.20397396173506	8.25962973823391	6.62984985984948	1.59954255847323e-08	4.0820063513431e-07	9.32002644573375
EIF3F	-0.741077700264028	8.1029447602709	-6.62387524278127	1.63571225386649e-08	4.16860820981958e-07	9.29819116831553
ZNF32	-1.23401501268951	8.23578950518586	-6.62328044530538	1.63935743874553e-08	4.17219822916751e-07	9.29601747195394
IGLV2-23	3.02846551013193	10.5106933471105	6.62238909207148	1.64483522259135e-08	4.18043611409286e-07	9.29276004027771
MT-ND2	-1.11858238901766	16.1271450549188	-6.61317700588788	1.70252812236963e-08	4.32117852010959e-07	9.25909694129312
CEP68	-0.867939943991681	9.50427269271287	-6.60994652961347	1.72323407818728e-08	4.36778963703583e-07	9.24729302331906
TMEM203	-0.556839436865395	9.45377837726494	-6.60567951709586	1.75096918268118e-08	4.43206649971742e-07	9.23170247697526
CENPI	1.28024145266386	6.05456929303279	6.6039909863386	1.76206697315263e-08	4.45411373769136e-07	9.22553327980767
RNF216	-0.447892669349759	11.1099520308212	-6.5983257169055	1.79981667895572e-08	4.54338026331787e-07	9.20483576619069
CAMKMT	-0.52962227787794	7.00461675518992	-6.58903151631964	1.86350177908836e-08	4.69778725525585e-07	9.17088384943637
PTGER4	-0.856709629097486	10.3665725740341	-6.58049083014223	1.92400268061845e-08	4.84376113453944e-07	9.13968847721563
LPXN	-0.842301113765975	11.7080946077344	-6.57946949231617	1.93136754971231e-08	4.85574954715405e-07	9.13595823458287
NOP53	-1.26588406082514	12.4769604700765	-6.5779934131716	1.94206125392893e-08	4.87606361938684e-07	9.13056723263087
SLC1A4	1.37364491983674	10.2401546025396	6.57403193521914	1.97105356288224e-08	4.9422048676839e-07	9.11609951590706
PSMC3IP	1.12650610523785	6.41821327483004	6.57323167658265	1.97696248576921e-08	4.94566005908313e-07	9.11317699181186
AC068946.2	2.68924322654201	5.87438635003502	6.57312739176153	1.97773380009435e-08	4.94566005908313e-07	9.11279614881918
GPR84	2.91701376501698	8.31561224711486	6.57166911628607	1.98855102230255e-08	4.96605345663375e-07	9.10747065984478
IFI27	4.97018920895615	11.2609195507115	6.5687252178665	2.01056839022554e-08	5.01174136850349e-07	9.09672015763182
PLOD1	0.956603935067529	11.5684438914227	6.56850583336967	2.01221886090009e-08	5.01174136850349e-07	9.09591902985527
HLA-DPA1	-1.62701803514067	13.0633053518183	-6.56714632170555	2.02247688573092e-08	5.03057417377471e-07	9.09095455002578
WDFY3	1.30243602913935	12.4752147583296	6.56488018441141	2.03969174901105e-08	5.06663776002678e-07	9.08267959915885
HIBADH	-0.867879905215258	8.53184108410879	-6.56340116462487	2.0510059269167e-08	5.08171458508167e-07	9.07727900969926
NR1D2	-1.61158181879003	9.99350818858124	-6.56337464430778	2.05120937151782e-08	5.08171458508167e-07	9.07718217276138
SBNO2	1.18989611378861	12.6971645592454	6.56225801211155	2.05979364363455e-08	5.09621358381996e-07	9.07310490909483
IGHV5-51	3.13734317624724	10.9580037849946	6.55984850656675	2.07843928405223e-08	5.1355344164231e-07	9.0643070866437
LPO	1.77720348500997	6.18709032296052	6.55668802324779	2.1031515989632e-08	5.18241956883967e-07	9.05276770049752
LBH	-1.75209094653351	12.1283257108953	-6.55663144938276	2.10359661711938e-08	5.18241956883967e-07	9.05256114603152
MTFR2	1.1468950749715	6.6121413919325	6.55635804093876	2.10574861065691e-08	5.18241956883967e-07	9.05156291840001
CD52	-1.3301440558558	12.7736948146534	-6.55501157805532	2.11637865895644e-08	5.19668771837315e-07	9.0466469762319
GRPEL2	-0.752274984017216	9.17361392784515	-6.55491824499852	2.11711748376499e-08	5.19668771837315e-07	9.04630622050248
ATXN7L3B	-0.682817941879827	11.7384333654081	-6.54992106790453	2.15705286608436e-08	5.28775574465226e-07	9.02806240250699
PPHLN1	-0.517126145734309	10.9774212194386	-6.5486845089109	2.16705029138801e-08	5.30529175667235e-07	9.0235481554653
CNOT6L	-1.04086312409052	12.0259324125651	-6.54757150120334	2.17608831105608e-08	5.32043609996738e-07	9.01948502384636
IGIP	-1.31187473034742	8.04592353755326	-6.54674550985383	2.18281993678091e-08	5.32990915191725e-07	9.01646971501104
MIR1244-1	-4.35341392716294	7.11879529844251	-6.5458285533879	2.19031722137419e-08	5.34122454440988e-07	9.01312237953621
KMT5A	0.753070659790257	10.185913168082	6.54458889098546	2.20049386259859e-08	5.35903564057138e-07	9.00859708563115
SEZ6L	-3.63022894181934	3.92767121048203	-6.54363063314467	2.20839268293851e-08	5.37126016951994e-07	9.00509909670483
IGLC2	2.9258466406716	15.4325158518248	6.54277148295777	2.21549859557267e-08	5.37616154023769e-07	9.00196293042497
ITPKB	-0.745433488571789	12.033170573101	-6.54269024810259	2.21617165609369e-08	5.37616154023769e-07	9.00166639999636
TMC8	-0.875769195537531	12.574814054907	-6.53885988638428	2.24814006372598e-08	5.44124436446062e-07	8.98768490673755
MAOB	3.28371519455492	5.57897173367539	6.53877737123665	2.24883377378673e-08	5.44124436446062e-07	8.98738372104948
TTLL1	-0.927005737586795	7.01882105367218	-6.53803975393671	2.25504445552305e-08	5.44703045805475e-07	8.9846913867323
CXCR6	-2.09250205822999	7.61075441306201	-6.53780023217813	2.25706488559439e-08	5.44703045805475e-07	8.98381712880767
HLA-DRA	-1.72182196087469	14.1888776474514	-6.53702800945057	2.2635910852827e-08	5.45572244133704e-07	8.98099852665839
KIAA1191	-0.50234729621897	10.4952597770007	-6.5354418337982	2.27705521014007e-08	5.48109225098878e-07	8.97520911373665
SEMA4A	1.1762852203748	13.21917837048	6.53462903275759	2.28398551001499e-08	5.49068939295486e-07	8.97224251099318
OTUD7A	-1.66606323817946	4.58335229769524	-6.53351435260735	2.29352396393291e-08	5.50652375124433e-07	8.96817415557542
NBEAL2	0.98950891978539	14.4593147009534	6.52991894949313	2.32456167648192e-08	5.57345876867534e-07	8.95505215001379
ADGRA3	-1.3643199923855	5.75794390392476	-6.52959503390975	2.32737838691937e-08	5.57345876867534e-07	8.95387000399309
CCDC65	-1.2463875421285	7.59982006746008	-6.52894798464666	2.3330151977195e-08	5.57979468121246e-07	8.95150858356983
H2AC18	2.46117386949658	9.79916607720031	6.52717538190085	2.34852713638033e-08	5.60970214201985e-07	8.94503955433947
C1QC	2.54358522410131	6.98423522105512	6.52615075054896	2.35754046311307e-08	5.62403035030363e-07	8.94130029355725
IGKV1-33	3.21255592610076	10.8743499378222	6.52517142987178	2.36618743017143e-08	5.63744910726029e-07	8.93772644488064
DGKA	-0.982589423652358	12.3104738894097	-6.52477867549851	2.3696641513135e-08	5.63853121718791e-07	8.93629317640421
OPLAH	2.51854305570466	8.16919981956887	6.523333640285	2.38249970718431e-08	5.6557247060663e-07	8.93101992322474
FITM2	-0.676521189061646	7.67053590774869	-6.52328270225798	2.38295342748223e-08	5.6557247060663e-07	8.9308340413017
TSN	-0.527248102935994	10.9430658772844	-6.52196581831073	2.39471324779563e-08	5.67339412073512e-07	8.92602854972847
MYLK4	-1.07581742049043	5.29843152635239	-6.52176846415505	2.39648060420224e-08	5.67339412073512e-07	8.9253083858059
RPL11P3	1.96767206690539	3.18163792848801	6.51686289725216	2.44083140787886e-08	5.77082545845859e-07	8.90740823880302
PRKCB	0.653002091611638	11.3305977832056	6.5165351898995	2.44382316386078e-08	5.77082545845859e-07	8.90621250258837
ZCCHC14	-0.732290748548646	9.15560590778958	-6.51577465982942	2.45078040152921e-08	5.7799378496242e-07	8.90343751023626
TXNDC5	2.80220873560212	14.1871722213549	6.51539577552669	2.45425375269634e-08	5.78082118138261e-07	8.90205506468605
LIPT1	-0.905144526877401	7.35681633778784	-6.51287184386822	2.47751695218229e-08	5.82825709242882e-07	8.89284614134548
EID1	-0.689647606005567	11.1906493019625	-6.51142736440741	2.49092953059021e-08	5.85242952054918e-07	8.88757592163904
NTSR1	2.40803525272962	7.04349823033193	6.50115234215633	2.58844846169266e-08	6.07390013243729e-07	8.8500908193046
SMYD2	-0.576275272425617	9.15246859402676	-6.50072921789271	2.59254484060254e-08	6.07586984942718e-07	8.84854732227258
ZNF875	-0.838835576285279	9.058141781638	-6.50036671946051	2.59605942248612e-08	6.07647283895589e-07	8.84722498819764
CERKL	-1.21187061808541	11.3249455859359	-6.49856439463798	2.61360437113186e-08	6.10987337637404e-07	8.84065052404017
SCN1B	1.78210129970276	8.04328775470955	6.49764491989829	2.62260057624574e-08	6.12323075717951e-07	8.83729656828391
TUBG1	1.30192048542045	8.97534409689846	6.49654904881415	2.63336296977126e-08	6.14067327513536e-07	8.83329924066257
GTF3A	-0.776500153615039	11.794047250459	-6.49436068243052	2.6549864778162e-08	6.18336738372798e-07	8.82531711665863
CD177	5.37767333737311	11.1119289600059	6.49395206591694	2.65904362614753e-08	6.18509461917483e-07	8.82382670936377
CHAF1A	1.04626272756849	9.12663079427533	6.49297917154362	2.66872836631116e-08	6.1998913665672e-07	8.82027816903863
TMEM248	-0.447590651837935	12.0352654316314	-6.49244032355224	2.6741074808451e-08	6.2046610765131e-07	8.8183127966787
CCDC150	1.04416432106943	5.00102807554569	6.49110267272434	2.6875074866033e-08	6.22800647982417e-07	8.81343397967193
ARHGAP18	0.811139453734375	10.2780430601763	6.49060806148643	2.69247921442429e-08	6.23178656886912e-07	8.81163001059529
CNOT7	-0.733668665678811	11.6292069077515	-6.48887397061131	2.70998243451786e-08	6.2645256897064e-07	8.80530547197481
ZNF277	-0.693883150651532	9.32020803078527	-6.48579648423706	2.74132497402987e-08	6.3291358156593e-07	8.79408178438342
BBS2	-0.831516940850994	9.76993913946283	-6.48395647763579	2.76023672246581e-08	6.36492163876386e-07	8.7873715019962
BAG1	-1.95450527762542	11.303160844726	-6.48180681481466	2.78249586588459e-08	6.40832844173791e-07	8.77953220550635
GNPDA2	-0.933384617337691	8.30617149647433	-6.47824523665165	2.81976932423326e-08	6.48138314211845e-07	8.76654462838414
ZNF606	-0.722747693481042	8.0496761594606	-6.4781127989639	2.82116489488082e-08	6.48138314211845e-07	8.76606169906876
CHST15	0.72482029515184	13.5374550331009	6.47591477039171	2.84442751499818e-08	6.52678908884269e-07	8.75804682586769
TNFAIP8L3	2.82831097098152	4.40387365115517	6.47244784696267	2.88150843328996e-08	6.60375182101034e-07	8.74540567936731
PER3	-1.44322890724142	7.44405203058456	-6.47182812154327	2.88818734702263e-08	6.61093680474935e-07	8.74314610703973
MRPS31P5	-0.933783957271242	7.57020700461127	-6.47127425799852	2.89416950475706e-08	6.61651128814251e-07	8.74112669323709
MRPL50	-0.753421179341693	9.23866873908994	-6.46512022065754	2.96147432065361e-08	6.76209344575191e-07	8.71869007317916
IGHJ5	2.94289261926026	8.29166708416845	6.45897216925654	3.0302706908471e-08	6.91072123933407e-07	8.69627768116712
EZH2	0.913207378934661	9.1891045938343	6.45638432226974	3.05970257861104e-08	6.96932254016958e-07	8.6868445477381
ATP6V0A1	0.595649926657844	11.4573411344871	6.4549456739794	3.07618748538693e-08	6.99309412299013e-07	8.68160062153061
CAV1	2.70520649788443	7.1209447921457	6.45481961372139	3.07763616991417e-08	6.99309412299013e-07	8.68114113359355
ADAMTS5	-3.55039407835986	3.26571566212758	-6.45244405772147	3.10506350179601e-08	7.0468320712901e-07	8.67248245619212
CNOT8	-0.421338503597298	12.1691649840305	-6.45016572655725	3.1315970383127e-08	7.0981951548282e-07	8.66417849774891
INSL3	1.79959708153358	7.0805657973409	6.44984880997447	3.13530571298764e-08	7.0981951548282e-07	8.66302344123347
FOLR2	-1.70682481678377	5.57048261992904	-6.44929598680524	3.14178552982437e-08	7.10424352228771e-07	8.66100859859036
IGHJ4	2.81575773214171	8.96845343358735	6.44457007505753	3.19772678099599e-08	7.22198463674094e-07	8.64378515530436
UBN1	0.679769239972984	13.0962412712995	6.44040004723173	3.24791139862089e-08	7.31218419153437e-07	8.62858883047061
TAF1D	-0.524345639345448	10.9546964717292	-6.44029171268049	3.24922556467398e-08	7.31218419153437e-07	8.62819405531601
BTBD1	-0.466089700848654	11.1311689392615	-6.4402753484232	3.24942411942214e-08	7.31218419153437e-07	8.62813442341807
CAMK2N1	-1.93398518295045	5.29644204013804	-6.43946155927124	3.25931344307252e-08	7.32560147958047e-07	8.62516897098194
SPATA20P1	2.47235920138549	3.52818129115349	6.4351318614157	3.31243505880973e-08	7.43603802913305e-07	8.6093922638362
NMT2	-1.55357483013644	8.54980823434379	-6.42838263109712	3.39696732237631e-08	7.61663766814064e-07	8.58480166805798
BAMBI	2.54074388767771	5.77445918600542	6.42576184141115	3.43036818415182e-08	7.68229513509629e-07	8.57525373140268
GATA6	-2.43573061011333	1.83953776507765	-6.42519776708474	3.43759974444512e-08	7.68925938041052e-07	8.5731987830955
CENPU	1.32774969727016	8.06462258034747	6.41882522895864	3.52035950385758e-08	7.86397761002897e-07	8.54998483429181
AC246787.1	-1.49254784089636	1.59495715551498	-6.41821737368349	3.52835661195082e-08	7.86397761002897e-07	8.54777067684756
AC246787.3	-1.49254784089636	1.59495715551498	-6.41821737368349	3.52835661195082e-08	7.86397761002897e-07	8.54777067684756
KLHL36	-0.629805401831694	10.8604561017521	-6.41635277854237	3.5530007859587e-08	7.90945461361092e-07	8.54097890949908
DHFRP1	4.74012328705156	4.48485498230453	6.40882929212847	3.65419162380376e-08	8.12502321121087e-07	8.51357711407027
MYBPC3	1.78454718354119	8.99109273189015	6.40831878790498	3.66116098092154e-08	8.13082834512991e-07	8.51171791360527
AL109918.1	2.76895344773136	5.86380854173095	6.40590504543213	3.69429286371183e-08	8.19465319530848e-07	8.50292757225082
MICU1	0.633010028879026	11.4381011240868	6.40531823126471	3.70239270205295e-08	8.20286649130615e-07	8.50079057978992
TMEM50B	-0.702671760082506	10.0030728318436	-6.40446087131965	3.71425871188955e-08	8.21939457536174e-07	8.49766838779302
CDK20	-1.41151835231548	5.54031599095635	-6.40199221977867	3.74863722885466e-08	8.28277454377272e-07	8.48867874567922
PAQR8	-0.98928091248902	9.79028737762262	-6.40176771181792	3.75177941007127e-08	8.28277454377272e-07	8.48786121669812
TRAF5	-1.33770568968815	9.95446742098583	-6.40064845277513	3.76748357758398e-08	8.29921475051259e-07	8.48378557097095
FCGR1A	1.92184519121066	11.5563893338724	6.40060292391907	3.76812377040159e-08	8.29921475051259e-07	8.48361978503038
OLFM2	-1.63910210690761	6.81012114379431	-6.39979519046423	3.77949954357731e-08	8.31445330016918e-07	8.4806785788513
MCM2	1.35858970251997	10.0061220644554	6.39883767135874	3.79302914518498e-08	8.3343885398617e-07	8.47719201618749
TIMELESS	0.913178981074568	9.60400238242858	6.39449367575761	3.85501745603185e-08	8.46062948732638e-07	8.46137526805051
PHF21A	0.894525641869725	12.703662360539	6.39227533391051	3.88706103329315e-08	8.52093109002158e-07	8.45329866555049
MED12	0.529269881367016	11.8285013005036	6.38785844706764	3.95165417513163e-08	8.65236016867143e-07	8.43721857566057
IGHV3-33	3.617222311655	12.2707021914074	6.38750867475074	3.95681473413031e-08	8.65350279779612e-07	8.43594525606323
C1GALT1C1	0.502675161189991	9.98690103873858	6.38606404321942	3.97820009869309e-08	8.68691658295886e-07	8.43068627691476
IGKV6-21	2.47374937559304	6.95312380381138	6.38584811551556	3.98140642102912e-08	8.68691658295886e-07	8.42990023508548
KLHL3	-1.52170657665524	7.30062752234893	-6.38525141710907	3.99028021605398e-08	8.69610717645876e-07	8.42772809061713
CDHR3	-1.40618145215647	4.79652601879029	-6.38337965067968	4.0182441625556e-08	8.74545369516272e-07	8.42091451702457
IGLV8-61	2.35790996686798	9.30942777025519	6.38310930015669	4.02229926049296e-08	8.74545369516272e-07	8.41993041220142
FBXL17	-0.83069703500688	9.39501140095397	-6.3794970880458	4.0768728843642e-08	8.85379087983867e-07	8.40678207723745
STK17A	-0.674837967941249	11.5854941287643	-6.37875428608213	4.08818627191549e-08	8.86803661657947e-07	8.40407841856561
TBL1XR1	-0.609770937078924	12.0777632044855	-6.37748182475236	4.1076394304815e-08	8.89988543270991e-07	8.39944699247492
BTF3L4	-0.593893077528611	10.238595150173	-6.37441369947517	4.15492426154073e-08	8.98413879316966e-07	8.38828030129926
AC022916.4	-2.57125639866661	1.92096498555881	-6.37433414683728	4.15615747976704e-08	8.98413879316966e-07	8.38799077208454
SLC16A10	-1.07887269888554	6.84750127431032	-6.37241178087212	4.18606890062646e-08	9.03832353485955e-07	8.38099452401532
CEP57	-0.597408735160553	10.6034765466604	-6.37138483198272	4.20213564720018e-08	9.06252491312362e-07	8.37725716205867
CD96	-1.71865651852951	10.9457737503565	-6.37100561436175	4.20808406582213e-08	9.06487393162953e-07	8.37587709964516
MT-CO1	-0.911818809651137	17.3427279279418	-6.37040875337729	4.21746343203582e-08	9.07459980676218e-07	8.37370500291113
SEPTIN7	-0.593498095595317	12.9869452461553	-6.36879926353235	4.24285962087129e-08	9.11872652388871e-07	8.367847876446
AL162615.1	1.60252572001964	2.65806845512141	6.36837210484505	4.24962530154624e-08	9.12275719221462e-07	8.36629342657682
LRRC75A	-1.09421797855929	10.4293487187942	-6.36776482059731	4.25926245051318e-08	9.1329357487728e-07	8.36408351459659
MCTP2	1.10879578908107	12.5584247504301	6.36617350279493	4.28461882214224e-08	9.17675822354346e-07	8.35829282522847
PABPC1	-1.00206551968516	15.5485697786315	-6.36565551890667	4.29290485996824e-08	9.18396102783342e-07	8.3564079597324
VMA21	-0.746644448724245	10.1614416413089	-6.3648368272192	4.30603378215037e-08	9.20149601443472e-07	8.35342890395826
PARPBP	1.0833268556993	7.08110814261294	6.36353460981783	4.32699916367996e-08	9.23571732247707e-07	8.34869049611164
KLHL25	-0.919110740653117	6.30116579287627	-6.36236905626191	4.34585046846536e-08	9.2574404644162e-07	8.34444947601924
RWDD1	-0.521577796641381	9.98968025354756	-6.3622031724148	4.34854006159341e-08	9.2574404644162e-07	8.34384589394234
COX4I1	-0.76373144580386	12.6584614040021	-6.36171028224848	4.35654142336218e-08	9.2574404644162e-07	8.34205248435115
H2AC19	2.5704515658012	7.83701469135924	6.36168043699172	4.35702638850572e-08	9.2574404644162e-07	8.34194389122127
CADM1	1.88900585306497	5.65032936678615	6.36036273313417	4.3784918411158e-08	9.2924647663271e-07	8.33714943998842
C1orf112	0.554312419829002	7.98691917008146	6.35980839388842	4.38755348519431e-08	9.30111480298862e-07	8.33513252101469
DPRXP2	2.47736815019084	3.71905631682363	6.35679560125564	4.43713034368045e-08	9.39553536451292e-07	8.32417111449026
TIMP2	0.739422831518429	13.3738183735588	6.35619851137927	4.44702174615406e-08	9.40580393134966e-07	8.32199880974525
H4C11	1.59377278618098	4.98824832689238	6.35112919914203	4.53188934842417e-08	9.57445025989274e-07	8.30355694349782
TRIP6	0.885476056911124	7.7775426529023	6.34618484012944	4.6162180082869e-08	9.73704724975904e-07	8.28557150452571
DKK3	-2.49834749785577	3.60399608617944	-6.34600638396912	4.61929070814085e-08	9.73704724975904e-07	8.28492239262385
UQCRB	-0.675377052988289	11.9677837067318	-6.34515288217303	4.63401468164241e-08	9.74659528352996e-07	8.28181792011784
RNF125	-1.29233248241939	10.3007195936457	-6.34491895583533	4.63805835497365e-08	9.74659528352996e-07	8.28096706111527
CDC42SE2	-0.831940469721072	13.2935022992182	-6.34483593547381	4.63949429738655e-08	9.74659528352996e-07	8.28066509259736
MGAM2	2.80924100613662	9.24552812398071	6.34319709508925	4.66793089296849e-08	9.79530380296144e-07	8.27470427363973
PPIE	-0.519099637426489	9.77229141564326	-6.34265088442169	4.67744705250979e-08	9.80424435556968e-07	8.27271763179929
ZNF559	-0.914248510879855	9.05397037812895	-6.33897143981309	4.7420560346169e-08	9.92851350457669e-07	8.25933558565336
VDR	0.804208800628478	10.305688003548	6.33799049869774	4.75943030016675e-08	9.95371886206398e-07	8.25576810172254
SNED1	-1.43423119010196	6.39786651063263	-6.33717921069458	4.77384756492906e-08	9.97269051777735e-07	8.25281766719674
NSG1	-2.12839698099078	7.63519406106769	-6.33556440895953	4.80267345163787e-08	1.00216860447768e-06	8.2469452206559
RSL1D1	-0.967119970752631	12.0215091368734	-6.33516980262728	4.80974388825533e-08	1.00252259480897e-06	8.24551021127549
INSC	2.07842374151197	5.60620273524394	6.33378338116382	4.83466762406565e-08	1.00659290766679e-06	8.24046850177104
MED4	-0.378832706989076	10.7218991993287	-6.33231268797495	4.86124685162821e-08	1.01099843943282e-06	8.2351205000015
AC007325.1	3.02569302196546	6.73898868785938	6.32885622824813	4.92428805016085e-08	1.02296874805958e-06	8.22255214804861
NR2C2AP	-0.803150134302644	7.72247512052572	-6.32599914216116	4.97701132974584e-08	1.03203221016188e-06	8.21216392988412
SIGLEC11	2.2872061941956	6.45848194856648	6.32589296581777	4.97898144811415e-08	1.03203221016188e-06	8.21177789033143
IGLV1-44	3.28776704427791	10.9170923067885	6.32520362598362	4.99179114855607e-08	1.03306325537056e-06	8.20927158642172
EIF2B5	-0.684695599340218	9.81415680051099	-6.32502954925363	4.99503112486865e-08	1.03306325537056e-06	8.20863868353404
FXYD7	-1.52554938736166	4.65855168158683	-6.32406712535496	5.01298190661014e-08	1.03562765745085e-06	8.20513957440008
TNK1	-1.57556577354307	5.35874691348211	-6.32202624252988	5.05126045130181e-08	1.04238123583004e-06	8.19771972280656
DMKN	-1.2530104645012	3.88437685610689	-6.31837372597756	5.12049428622103e-08	1.05550078352987e-06	8.18444141188678
RGS16	1.63574532322258	5.99272605127077	6.3165045229682	5.15628976725503e-08	1.06170624291548e-06	8.17764653929389
LHFPL2	1.3957111502944	10.6739406836488	6.31491328415278	5.18695838723924e-08	1.0668435359862e-06	8.17186233006667
FAM72D	1.45166072974121	6.19261793852172	6.31435232762047	5.19781316809151e-08	1.06789872963378e-06	8.16982328072175
SCML1	-1.49488754432023	7.08095429650265	-6.31293853560697	5.22527113335423e-08	1.07134893847661e-06	8.16468432631309
MTMR3	0.782111551976854	13.428424137817	6.31289636400664	5.22609238281271e-08	1.07134893847661e-06	8.16453104032044
GFPT2	-2.41229079387453	2.75869090538555	-6.30895065342647	5.30350218449595e-08	1.0858570698717e-06	8.1501897310221
ZNF853	-1.5284775915763	6.62941975084694	-6.30869761605629	5.30850521427497e-08	1.0858570698717e-06	8.14927006869511
C8orf33	-0.504967756483053	9.3964801446806	-6.3028342371778	5.42575998063603e-08	1.10862598509053e-06	8.12796108912653
IGHV2-26	3.40955510502062	7.88801777720946	6.30086040682905	5.46580935298788e-08	1.11536120952204e-06	8.12078831461313
ZNF329	-0.931409046180875	8.05213116413296	-6.30062129952065	5.47068081861518e-08	1.11536120952204e-06	8.11991943496168
ZIK1	-1.26364972097604	7.41971322169337	-6.299290652994	5.49786985713535e-08	1.11968080987838e-06	8.11508415122632
ZNF649	-0.96224312951592	7.61775742363292	-6.29797059042426	5.52497551111786e-08	1.12397402573505e-06	8.11028746768848
BUB3	-0.673698257012182	11.3535023582417	-6.29371694036204	5.61322631134985e-08	1.14068340782387e-06	8.09483202303106
DMAC1	-0.604827267449314	8.48398828861006	-6.29269000503142	5.63474158982714e-08	1.14380962304924e-06	8.09110091887054
UXT	-0.76433626156869	10.0538899272181	-6.2922810564274	5.64333228506712e-08	1.14430830193399e-06	8.08961513354224
MT-CO3	-1.15164112421689	15.9769468372317	-6.29195731787924	5.65014223324184e-08	1.14444520478965e-06	8.08843894158579
DCK	-0.913837834495618	11.0022215585955	-6.29038835087571	5.68326201132884e-08	1.14990512821409e-06	8.08273876337852
FNBP4	-0.652823544876634	11.3979620479877	-6.28978466150429	5.69605687227551e-08	1.1512452974247e-06	8.08054556650271
MIXL1	2.06914926147477	5.94879146557736	6.28947230942785	5.70268824983521e-08	1.15133819589476e-06	8.07941080644716
APEX1	-0.796136964312115	11.3005535955777	-6.28902719409231	5.71215152939498e-08	1.15200201925258e-06	8.077793737561
MRPS25	-0.554180724957007	9.53021929771536	-6.28424933192594	5.81471966025223e-08	1.17142111514045e-06	8.06043715759726
TRAF1	-1.1328696419798	9.95287211415575	-6.28276528739801	5.84694968850874e-08	1.17542248306194e-06	8.05504643610786
ECI2	-0.735566522588041	9.37783651614676	-6.28275455556544	5.84718340542204e-08	1.17542248306194e-06	8.05500745389096
RBM8A	-0.46988035754592	11.8793726100345	-6.279738094468	5.91324553014041e-08	1.18742298562723e-06	8.04405086101346
CYP2U1	-1.51174593463303	7.51118925408426	-6.27871544223678	5.93581032330941e-08	1.1902345869426e-06	8.04033648454946
IGLV3-27	3.97044354330341	7.73528681730055	6.27852564969737	5.94000750706813e-08	1.1902345869426e-06	8.03964714830033
THUMPD1	-0.879994466604801	11.063180026739	-6.27732477501826	5.96663289819972e-08	1.19337339576639e-06	8.03528557862324
ZNF646	0.599131937905179	10.888468051001	6.27714298920676	5.97067372834998e-08	1.19337339576639e-06	8.03462534400455
GLDC	3.08442191094887	8.23168578612974	6.2769546404134	5.97486331624661e-08	1.19337339576639e-06	8.03394127592589
CBLL1	-0.622835929159988	10.9394738310732	-6.27574662799113	6.00180370556979e-08	1.19747217248561e-06	8.02955393899274
ARL6IP5	-0.639028774962723	13.1676951002848	-6.27181412636195	6.09034405553206e-08	1.21383940551229e-06	8.01527246416862
ARID3B	0.55501681353744	11.0201911202029	6.26961901873204	6.14033091399614e-08	1.22211156158471e-06	8.00730115698014
DRAM2	-0.585885119217208	10.7390867191103	-6.26889022319738	6.15701710196181e-08	1.22211156158471e-06	8.00465469980216
KIAA1143	-0.71749752144772	10.6149928204266	-6.26886212976761	6.15766121933117e-08	1.22211156158471e-06	8.00455268571267
UBAC2	-0.496064670573842	11.1808100863292	-6.26884502465661	6.15805343280424e-08	1.22211156158471e-06	8.00449057291857
IGHV4-34	3.64746971540737	11.0155602033529	6.26806828292068	6.17589003304687e-08	1.22434886893187e-06	8.00167006157733
FBL	-1.10029749266794	11.2984975122487	-6.26736006358131	6.19219792704417e-08	1.22627868714447e-06	7.99909841325265
COL7A1	1.90261077605397	6.69011541757461	6.26618147240938	6.21943192812429e-08	1.23036588143328e-06	7.99481886871415
EIF3K	-0.796526216648694	12.0816312083782	-6.26397697476906	6.27069213833286e-08	1.23919239237923e-06	7.98681450031744
MT-ND3	-1.23978419751939	13.5714853172905	-6.26333340609537	6.28573587284015e-08	1.24085082230511e-06	7.98447782675963
ZNF823	-1.03316587691194	6.40719578422248	-6.26215651815244	6.31333914277186e-08	1.24498247049058e-06	7.9802048639135
MS4A4A	2.02007009548297	9.07201814282398	6.26023517749721	6.35866255136447e-08	1.2525960918237e-06	7.97322924434428
SAMD15	1.81382952105398	4.46418409550262	6.25745817446353	6.42474325779146e-08	1.26427832778586e-06	7.9631476069847
ASTE1	-0.617378045470835	9.04569765906689	-6.25479385349837	6.48878471229266e-08	1.27553507700548e-06	7.95347566396314
NELL2	-2.76344984435107	9.56088623762319	-6.25370866678488	6.5150506683486e-08	1.27935021282151e-06	7.94953642223023
CTSF	-1.51233026207802	7.07565198513446	-6.25279463102003	6.53725612327107e-08	1.28236080945975e-06	7.94621853828416
IGHV3-21	3.75744785304301	10.8023954231972	6.25094027148037	6.58253726962778e-08	1.28988689879103e-06	7.93948756527397
SLCO2B1	1.6910363591667	4.55254099846693	6.24961898813252	6.61499160854231e-08	1.29303091197961e-06	7.9346917364763
AL133517.1	1.92766102737232	5.47034277502848	6.249459296865	6.61892483060611e-08	1.29303091197961e-06	7.93411211921082
TGFBR2	-0.568329455304481	13.4742274651687	-6.24944100077621	6.61937561479781e-08	1.29303091197961e-06	7.93404571165513
ABCB9	1.47986097155587	7.18784222279622	6.2482790021948	6.64806792101632e-08	1.29727727057071e-06	7.929828175654
HAUS1P1	2.59163946538619	5.17649434834995	6.24584336018895	6.70861139225595e-08	1.30772356867852e-06	7.92098825774997
IL26	-1.87453872855351	1.81665999035705	-6.2429170267592	6.78207794224749e-08	1.31930851221195e-06	7.9103680979811
MYL6B	0.987601248845591	7.75127955784762	6.24291273206579	6.78218634795635e-08	1.31930851221195e-06	7.91035251235244
NIPSNAP1	-0.55579139103236	9.74661434372215	-6.23898030553123	6.88217470698485e-08	1.33736426207086e-06	7.89608223356142
ERICH1	0.683340334084225	10.1640397736948	6.23474750071605	6.99143988771546e-08	1.35718325812e-06	7.88072341551041
SCOC	-0.843661412615155	9.1769809189392	-6.23320009160077	7.03181383602979e-08	1.36284620406447e-06	7.87510899874333
FAM76A	-0.551962354730913	8.54759522776423	-6.23306982477058	7.03522323513315e-08	1.36284620406447e-06	7.87463636513805
UBE2Q2	-0.971462715435129	10.2136022390399	-6.23206395102446	7.06160482253882e-08	1.36653773822056e-06	7.87098690775494
BZW1	-0.628614790297892	12.8001722638734	-6.22921756672079	7.13679290396234e-08	1.3796567007608e-06	7.86066028708213
PHF10	-0.882707148318236	10.6557748021142	-6.22805157962984	7.16782223006255e-08	1.38422074225483e-06	7.85643031583396
RASA4	-1.24062592955946	9.96871086504848	-6.22411484407228	7.27358168285458e-08	1.40319199890023e-06	7.84214949723361
CERK	-0.704934344178737	11.7951223452871	-6.22003134527752	7.38492410732429e-08	1.4231999919642e-06	7.82733772626389
NAP1L1	-1.06645767639074	13.7008559280385	-6.21913064861517	7.40971018490068e-08	1.42556331815858e-06	7.82407089484412
FGFR2	-2.57553957413053	4.07093321576577	-6.21903051844489	7.4124707510792e-08	1.42556331815858e-06	7.82370772664207
IGF2BP3	1.3100981217997	7.87177144755449	6.21766637622945	7.45018190489821e-08	1.43134030315011e-06	7.81876012488556
SGPP1	-1.08003593309009	9.54927507021504	-6.21629795277219	7.48820313586862e-08	1.43716491254762e-06	7.81379716151867
DBP	-0.908678966600311	8.39129475806562	-6.21515844146579	7.52001133617843e-08	1.44178634610903e-06	7.80966453798444
CCNF	1.29408122180233	8.50144351772155	6.21440626347527	7.5410811493568e-08	1.44338273115065e-06	7.80693670521903
RPL4P1	-2.30867681415888	3.5956693083429	-6.21430892047137	7.54381218371421e-08	1.44338273115065e-06	7.80658368682794
AC103810.9	1.15792292312434	4.13128584656048	6.21362244373741	7.56309977784735e-08	1.44559043397277e-06	7.80409417482195
TMEM8B	-1.14540914980196	6.49340762182677	-6.20999278657712	7.66589864432794e-08	1.46373939825934e-06	7.79093190098016
SLC66A3	-0.946834409532105	9.9031529311956	-6.20968355133895	7.67472075718041e-08	1.46392551866258e-06	7.78981057164067
FAM111B	1.41869415373599	8.20038867374434	6.20938526345385	7.6832401227735e-08	1.46405356987068e-06	7.78872894702538
GPR173	-1.30479743586362	2.92515882782717	-6.20698291738203	7.7521970530687e-08	1.47568608188772e-06	7.78001806758902
ACADSB	-0.781314112281242	9.41102744853469	-6.20402252239919	7.83801936006585e-08	1.49050205058133e-06	7.76928442317256
CD48	-0.986128489629944	13.0547797258051	-6.20272835416175	7.87583370904847e-08	1.49616779880142e-06	7.76459234433368
LAMA2	-1.82084586954957	4.64050451377646	-6.20091470951159	7.9291321420598e-08	1.50350092148802e-06	7.75801712967404
SH3YL1	-1.35540760407507	9.00045935914385	-6.20086648203487	7.93055431114559e-08	1.50350092148802e-06	7.7578422891166
TRBC2	-2.01842496385798	12.4845591662321	-6.20006439245681	7.95424417676997e-08	1.50646116870704e-06	7.75493447995181
RPL14P1	-1.19035920546622	4.63338213398207	-6.19699417785763	8.04557561175634e-08	1.52221311396871e-06	7.74380459407563
IMMP1L	-0.761841699542011	6.9930377711331	-6.19548715025596	8.09078686580877e-08	1.52921609910499e-06	7.73834175697058
GP1BA	1.82388005675357	9.40291089088827	6.1943640382742	8.12464477010948e-08	1.53313786531273e-06	7.73427071346121
NGDN	-0.556693754645885	9.38997356090408	-6.19425389034687	8.12797292304633e-08	1.53313786531273e-06	7.73387145670694
NMRAL2P	2.6353150518075	5.07143758692387	6.19190900468973	8.19914688944117e-08	1.54500086083359e-06	7.72537213683082
TFPI	0.92804845692849	9.31808927204686	6.18645220629236	8.36718472566753e-08	1.57507397636052e-06	7.70559526615284
TCEAL1	-0.954737030615411	6.82699245547032	-6.18423032317939	8.43658298438427e-08	1.58653685054122e-06	7.6975433630554
C14orf28	-0.920371408230608	7.24954216328284	-6.18251228359368	8.49063634218968e-08	1.5950938667024e-06	7.6913176557996
ENPP3	-2.01934566859301	4.32595885758218	-6.18193830402062	8.50877165542321e-08	1.59636145050254e-06	7.68923777109998
TMEM35B	-0.753611678434117	8.88519568553012	-6.18175731186627	8.51449822165655e-08	1.59636145050254e-06	7.6885819303715
MAST2	0.692285896823471	9.0506519411072	6.1810027496505	8.53841378689465e-08	1.59923804412168e-06	7.68584774161051
C3AR1	1.93566706633321	12.0956708862046	6.18067974350855	8.54867175070298e-08	1.5995533752193e-06	7.68467733104415
WTAP	-0.329817117449018	12.3535498060501	-6.17982900319777	8.575748070053e-08	1.60301182612063e-06	7.68159472560955
PLK4	1.19775463694665	7.88075862265784	6.17766160529129	8.64511534154964e-08	1.61332369641149e-06	7.67374159578997
ZNF461	-1.13470140834967	6.68307272992526	-6.17739417827623	8.65371288206678e-08	1.61332369641149e-06	7.67277265813765
SATB1	-0.980933177916306	11.9527886031557	-6.17729638849855	8.65685885879337e-08	1.61332369641149e-06	7.67241834930684
PLEKHM1	0.568841194347559	11.7987605595325	6.17642950464344	8.68479698934233e-08	1.61691504826528e-06	7.66927752207467
ZC3H12B	-1.15034428648919	5.63708975126463	-6.17541343152982	8.71765737024209e-08	1.62141473820405e-06	7.66559625290653
DUSP2	-1.49391911105816	7.66742117824533	-6.17286893912403	8.80049115246019e-08	1.63519086104726e-06	7.65637788903078
ZNF337	-0.925786317660201	9.11724782739305	-6.16901053876625	8.92759352616247e-08	1.65715678836379e-06	7.64240056478351
ELOVL3	1.85777351556233	5.91003559424248	6.16808355277526	8.95840098043182e-08	1.66122236868743e-06	7.63904270168637
P4HTM	-0.504418229264202	8.64633359737257	-6.1669260421015	8.9970181327131e-08	1.66672664613469e-06	7.63484991219173
NFIL3	1.2636092556658	11.8547531178204	6.16619918694777	9.02135220422123e-08	1.66957664057289e-06	7.63221712785829
MORF4L1	-0.421253566888675	13.1308982486396	-6.16457617249955	9.07592486112654e-08	1.67801167774346e-06	7.62633849272008
ASS1P1	2.02098352022522	4.73846808340091	6.16429509137248	9.08540929413622e-08	1.6781020829912e-06	7.62532042884781
SKAP1	-1.62298979806098	10.1773190717543	-6.15789552737646	9.30403410552217e-08	1.71678294993587e-06	7.60214350574402
KLRK1	-1.88641668052205	10.9799309421056	-6.15592741695663	9.37231535170206e-08	1.72767334867591e-06	7.59501649909437
WNT7A	-2.13854448708952	4.67555406378821	-6.15466170656517	9.41649065193669e-08	1.73410299221993e-06	7.59043324906956
FAM24B	-1.0311526197307	5.45211977018995	-6.15423474242484	9.43143902088841e-08	1.7351429480737e-06	7.58888720842151
GPRIN1	1.41597114941	6.26215614324293	6.15224225633316	9.50151014240273e-08	1.74631203651747e-06	7.58167263055422
SEPTIN1	-1.22047353287744	11.0540019991384	-6.15147253611696	9.52871779561305e-08	1.74845508399605e-06	7.57888565824624
ANO9	-1.37105192107951	8.50037104036655	-6.15138221717879	9.53191541369063e-08	1.74845508399605e-06	7.57855863875544
CASD1	-1.0505861365304	9.31935434973376	-6.14977948087486	9.58883584891652e-08	1.75716829824693e-06	7.57275571126264
ZNF671	-0.557635354678473	9.10566328152464	-6.1452540204846	9.7513860495252e-08	1.78492213464376e-06	7.55637199266222
H2BC21	1.59350241395071	11.7045593681275	6.14503218667019	9.75942416154725e-08	1.78492213464376e-06	7.55556892895176
KNTC1	0.70268428609557	9.77982735825564	6.14246779160522	9.85282414987016e-08	1.79939697506681e-06	7.54628587175968
DLST	-0.311099596092673	11.2700546811582	-6.1423302254035	9.85785960074124e-08	1.79939697506681e-06	7.54578790293971
NPC1	-0.66594465921936	10.5882040000337	-6.14176238781127	9.87867172373947e-08	1.8008206742718e-06	7.54373243624848
AC010186.2	-0.881587460282047	8.93856271780629	-6.14148772082508	9.88875436022e-08	1.8008206742718e-06	7.54273820395558
ZNF547	-1.10761267219879	5.87501775534365	-6.14132808434795	9.8946190894055e-08	1.8008206742718e-06	7.54216035941957
AK5	-2.02485993358841	6.88554365047237	-6.13997980961499	9.9442901663539e-08	1.8080968133853e-06	7.53728003725488
GRIPAP1	0.665096657036685	11.6957587940369	6.13728701238091	1.00442371787024e-07	1.82449118372633e-06	7.52753350370166
ZBTB46	-1.31931162356295	6.52774934495873	-6.13665829172137	1.00677164640693e-07	1.82697714627639e-06	7.52525796170085
C1orf109	-0.64631979217525	8.29987767240954	-6.13555023661824	1.01092291581367e-07	1.83272759907717e-06	7.52124764824961
SAPCD2	1.79958823475297	7.37621261486753	6.13464599209108	1.01432322478211e-07	1.83710677265149e-06	7.51797506229954
CETP	1.67075763442589	6.50312635715744	6.13311033889525	1.02012394261817e-07	1.8458207710516e-06	7.5124175042441
GPR141	1.6008673317317	9.39260470167919	6.13215738829238	1.02374014992287e-07	1.85056904038868e-06	7.50896887400205
PADI4	1.58117368956727	12.8157693770064	6.13101573327031	1.02808922346259e-07	1.85663160345543e-06	7.50483745907085
FAM124A	1.23434955328304	4.24328709903243	6.12976729314677	1.0328661135163e-07	1.86345428894067e-06	7.50031975722443
TG	1.73631655363404	6.31860527376601	6.12909577195976	1.03544466454849e-07	1.86630147025623e-06	7.49788980213619
PTTG1	1.52296908278564	8.75103142710435	6.12877341571449	1.03668474123215e-07	1.86673299688086e-06	7.49672334509013
PRKRA	-0.523150762340116	9.11357872476502	-6.12831171868956	1.03846342161102e-07	1.86813260657219e-06	7.49505269649829
PLXNB3	2.8743226402018	6.28335230419822	6.1261641912358	1.04677668762155e-07	1.8812735171079e-06	7.4872821540995
EPHX2	-1.32499525815659	8.12639530985668	-6.12528339924849	1.05020540881044e-07	1.88561904729151e-06	7.4840952569996
NSA2	-0.911346219235085	11.3204026576901	-6.12424694744012	1.05425437700707e-07	1.89106878875644e-06	7.48034524692785
EEF1A1P29	-1.83823680471613	1.45213867149778	-6.12327970104287	1.05804698480628e-07	1.89604865528925e-06	7.47684572635897
C12orf29	-0.838508088175628	8.33393580667804	-6.12237641122134	1.06160106110594e-07	1.90059191889936e-06	7.47357768583289
ZNF438	1.28743806352709	10.4383326023023	6.12098104272229	1.06711460278104e-07	1.90863115195401e-06	7.46852949739062
ZBTB32	1.69735280013207	7.46167402536964	6.11679799336023	1.08381427999714e-07	1.93664323691059e-06	7.45339714766214
ZNF501	-1.19470869559139	6.16764866489439	-6.11584263493131	1.08766457529155e-07	1.94166341168075e-06	7.44994134444824
RPS27AP16	-1.58569550432174	2.15283843711809	-6.11548689748424	1.08910174293715e-07	1.94237026907194e-06	7.44865456417302
SPAG16	-1.43368601961302	5.97421860348234	-6.11461186373968	1.09264488672512e-07	1.94682811479055e-06	7.44548942920517
RPLP1	-1.05922474160863	13.8961839756052	-6.11384177062125	1.09577258651343e-07	1.95053793906565e-06	7.44270394432629
ANKRD33B	1.23904868728408	9.38766097793976	6.11325047766486	1.09818013489774e-07	1.95296000157458e-06	7.44056523337228
PCGF5	-1.00188052964015	12.24636806349	-6.11146941310219	1.10546385134521e-07	1.96378059435696e-06	7.43412332135247
OPTN	-1.22518890599074	11.633382502869	-6.11124862944643	1.10637009095104e-07	1.96378059435696e-06	7.43332479362572
SMARCD3	1.35310125629547	10.9623743877139	6.10983687901991	1.11218231264646e-07	1.97222063140872e-06	7.42821890694892
TDRD9	1.97221095513406	9.32922837097746	6.10665343325459	1.12540026672396e-07	1.99376467006034e-06	7.4167060538723
BX470111.1	-0.942272209490399	6.43618996538762	-6.10585424904745	1.12874299490785e-07	1.99778942789429e-06	7.41381598420622
ZNF266	-0.962474163040792	10.7180281913869	-6.10501986473632	1.13224348287726e-07	2.00208551403557e-06	7.41079869006213
SRGAP3	-0.891552920528659	6.05704466088002	-6.10418466481471	1.13575819687678e-07	2.00409020276523e-06	7.40777851693101
H2BC20P	1.30574025192904	5.8556780586312	6.10401531536165	1.13647217952634e-07	2.00409020276523e-06	7.40716613961295
GINS4	1.07638468787951	7.51591934108325	6.10398499170207	1.13660007211236e-07	2.00409020276523e-06	7.40705648782984
SELP	1.87266746604786	9.68863811033618	6.10317074192125	1.1400395927478e-07	2.00825671413693e-06	7.4041121569999
TRIM60P18	-1.49151856530145	5.24301241332748	-6.10257258730537	1.14257288161555e-07	2.01082048174887e-06	7.40194926999384
CRBN	-0.556383992235217	11.0128430625731	-6.09887538807572	1.15835578698068e-07	2.03667551424359e-06	7.38858125035812
TRMT61B	-0.797843659620588	7.59912166589088	-6.0982770493722	1.16093031404427e-07	2.03928013262672e-06	7.38641795850056
LUC7L	-0.677931636104317	9.89944649306711	-6.09563029037224	1.17238714865323e-07	2.05746775711439e-06	7.37684904622613
TERT	2.4266988392686	3.53322278418329	6.09330925736241	1.18252646064012e-07	2.07331119579338e-06	7.36845832970741
ADAM17	0.832329059415374	11.6908609049596	6.0869860935981	1.21059307543151e-07	2.12052711945304e-06	7.34560239601627
ZNF74	-0.933151594916928	7.4709662576509	-6.08485740724088	1.22018981610615e-07	2.13533217818577e-06	7.33790889535605
TRIM4	-0.659492264546728	10.6591625128603	-6.08377550427703	1.22509628665289e-07	2.14190920595217e-06	7.33399885965244
CPE	3.20172572995805	3.78193274598289	6.08331329409629	1.22719839916744e-07	2.14219503650676e-06	7.33232845253048
IGKV1-5	2.70894076693307	11.8804853928639	6.08323465216345	1.22755641598806e-07	2.14219503650676e-06	7.33204424626699
ARL6	-1.2798274335644	5.9299193159621	-6.08180658814958	1.23407575018706e-07	2.15155917006912e-06	7.32688343740516
H2BS1	1.6417913981196	7.66312765715817	6.08153722296879	1.23530929510992e-07	2.15169887024048e-06	7.32591001576631
ZNF302	-1.03120507429307	9.29016541762024	-6.08102416195424	1.23766222358754e-07	2.15378626688672e-06	7.32405595619416
LRRC1	-0.958192880269367	5.96723970295401	-6.0807181700892	1.23906763994192e-07	2.15422244390648e-06	7.32295019982923
IGKV3-20	2.67824937222501	12.7052592578484	6.07782549018623	1.25243227785959e-07	2.17543055339577e-06	7.31249746348432
KRT5	-3.54624199220875	2.69823350616971	-6.07755661364305	1.25368178161927e-07	2.17557522196348e-06	7.31152591877663
CA12	2.83950862359664	4.92958593868577	6.07672081559359	1.25757375695877e-07	2.1803009698946e-06	7.30850593702221
LUC7L2	-0.583374404530343	11.3510788382304	-6.0763307105171	1.2593944264003e-07	2.18143017869059e-06	7.30709639867105
MGAT4A	-0.979252024032567	11.9642956634462	-6.07587620414	1.2615189683032e-07	2.18308314969353e-06	7.30545418377296
HSF2	-0.957044048414064	8.64480174864917	-6.07501807386295	1.26553992084394e-07	2.18801179085669e-06	7.30235366041095
RPL4P5	-1.69499490647221	3.254400483463	-6.0744853789516	1.26804237983599e-07	2.18845872840543e-06	7.30042901108775
PHKA1	1.94345066649146	5.03533506400292	6.07429495583645	1.26893812936616e-07	2.18845872840543e-06	7.29974101147687
KIT	-1.80023493017552	6.19132298061284	-6.07421428510812	1.2693177936932e-07	2.18845872840543e-06	7.29944954889754
AC026403.1	-1.1591816459053	11.1674436322174	-6.07386851382917	1.27094639188486e-07	2.18924330014886e-06	7.29820028823219
PID1	-3.46661171746855	7.18704197885626	-6.07036202042692	1.28757986929565e-07	2.21584893558214e-06	7.2855321450546
GRAP	-1.12303004375318	9.55074268171769	-6.06962907024021	1.29108394274699e-07	2.21983142414241e-06	7.28288432964103
RPS4X	-1.37679480970434	14.3263986351032	-6.06628638650655	1.30718509415524e-07	2.24544548171879e-06	7.27080945018724
NT5E	-2.015751990379	7.61100961213273	-6.06460616230339	1.31535363809364e-07	2.25705024206328e-06	7.26474036861755
CRIP2	-2.24193821001608	5.79350651792966	-6.06439975789227	1.31636058073699e-07	2.25705024206328e-06	7.26399484268585
GCNT1	0.923603292859092	9.97286119127394	6.06406290253773	1.31800557258442e-07	2.25779558829773e-06	7.26277814189995
TRBJ1-1	-1.86408772681226	3.90297364000453	-6.06355136529917	1.32050750833541e-07	2.26000619889881e-06	7.26093052381686
DDAH2	1.42050026865303	10.3381206472902	6.0631482506634	1.3224824714706e-07	2.26131168701046e-06	7.25947453610861
ECRG4	-2.4532188931094	2.49288952015523	-6.0623362298988	1.32646968552256e-07	2.26605237943437e-06	7.25654169484765
CLCF1	-1.06838236757039	6.50003441767161	-6.06106873092132	1.33271728853288e-07	2.27464236208426e-06	7.25196390536266
PTPDC1	-0.992625829482582	5.92002089288166	-6.05993810601664	1.33831489266944e-07	2.28020990560383e-06	7.24788060355951
GPN1	-0.493762289555994	10.0419175458743	-6.05991612836608	1.33842393279882e-07	2.28020990560383e-06	7.2478012316456
EIF4A2	-1.11869448295085	13.1997038848481	-6.05966519014182	1.33966956603196e-07	2.280249612621e-06	7.24689497611601
CYSLTR2	-2.14543034859478	7.61309825565042	-6.05866728536076	1.34463447637515e-07	2.28661405257779e-06	7.24329114038004
EFHD1	-1.45000995326813	4.16652314516973	-6.05590103009915	1.35849329784058e-07	2.30807763854427e-06	7.23330163247311
EIF4A2P1	-1.81880379696306	2.53071362961368	-6.05537602953778	1.36113950488311e-07	2.31046928695127e-06	7.23140584104475
MSL2	-0.448621302419596	12.006180675995	-6.05381293446766	1.36904846916567e-07	2.31996874673842e-06	7.22576163577608
FMNL3	-1.10349728019187	9.87949661643262	-6.05374936073794	1.36937110452616e-07	2.31996874673842e-06	7.22553208188148
CFAP20	-0.415505873665735	8.88935920303767	-6.05353359735842	1.37046666250643e-07	2.31996874673842e-06	7.22475300033546
EEF1A1P28	-1.67886014722522	1.45012377585861	-6.05308555247853	1.37274443288006e-07	2.32171780556459e-06	7.22313520924584
SEPTIN7P2	-0.709127692758086	7.98321761976215	-6.05236420655184	1.37641951513738e-07	2.3258248238123e-06	7.22053063348919
NIPSNAP3B	-1.10574392317914	4.77457914436113	-6.05112790416395	1.38274092025336e-07	2.33439202419244e-06	7.21606682519892
QSOX1	1.12968288342558	11.9879432022184	6.05051241230491	1.38589876998915e-07	2.33760773545638e-06	7.21384458384591
TMEM38A	1.2900264897747	7.97263349130797	6.05005896542919	1.38822981208793e-07	2.33942431296299e-06	7.21220743395799
CD1E	-2.98332646392758	3.48322249296784	-6.04673357253197	1.40544414920533e-07	2.36629608334165e-06	7.20020192372557
ZNF256	-1.17040303857052	6.96473045643293	-6.04597943571702	1.40937744047995e-07	2.37077873328705e-06	7.19747946411214
ABLIM2	-1.39239960465575	4.03411335213422	-6.04014549651039	1.44017682611373e-07	2.42040528749113e-06	7.17642081575994
RPL7P32	-1.57614319566457	1.93387328761828	-6.03951225199974	1.44355990628417e-07	2.42390729538534e-06	7.17413522752867
RHOF	-0.742437133358703	10.9735686758108	-6.03867382073372	1.44805133540404e-07	2.42926237967288e-06	7.17110911947047
ZBED5	-0.509464734756863	10.7605979440506	-6.0370594753086	1.45673842296374e-07	2.44164018691721e-06	7.16528275790321
ABHD15	-0.819051543851323	9.20383171459514	-6.03616919363547	1.46155131661008e-07	2.44750806206113e-06	7.16206974818979
RAD51AP1	1.19926921390398	7.02384525851373	6.03572792363212	1.46394268867346e-07	2.44931397822453e-06	7.16047724502308
NR2C1	-0.698846108295877	8.66447164184624	-6.03376805615618	1.47461083726803e-07	2.46495207609634e-06	7.15340451817282
GIMAP2	-1.02099198349668	11.3412209737674	-6.03263800412089	1.48079711160379e-07	2.47307700241439e-06	7.14932660129828
HAUS3	-0.642167564999111	9.40416346359094	-6.03117440870645	1.48884763925033e-07	2.48429809572585e-06	7.14404526358382
IGLV3-19	3.91837417059279	11.5684083511051	6.0308116536046	1.4908496922692e-07	2.48541563979284e-06	7.14273630946116
ZNF485	-1.21135294824114	6.40230363629596	-6.02805999037346	1.50612350306719e-07	2.50863695979628e-06	7.13280776293393
PHTF1	1.15281087843702	10.0977618699108	6.02763207285465	1.50851269260126e-07	2.51037504732173e-06	7.13126382618504
LMAN1L	1.72872663908464	3.06898856051278	6.0272062635981	1.51089384759004e-07	2.51209667796722e-06	7.12972751602832
HBA1	-3.64446496812592	10.2016362263644	-6.02612231597589	1.51697221858041e-07	2.51995696684039e-06	7.12581674733351
LANCL1	-0.934555926600767	9.8364823352125	-6.02565832036424	1.51958154925952e-07	2.52204571187156e-06	7.12414273953715
SNTA1	-1.06599825636733	6.26732453832659	-6.02470421199868	1.52496109920292e-07	2.52847487216215e-06	7.12070057261541
CCR6	-1.65961173017033	8.99521082065415	-6.02439355450289	1.52671675829628e-07	2.52847487216215e-06	7.11957982534652
WDR77	-0.483552392734891	9.78232681064668	-6.02425129375709	1.52752140494599e-07	2.52847487216215e-06	7.119066600192
PYURF	-0.564546187054004	10.140963284796	-6.02383005445214	1.52990646419688e-07	2.53017775616957e-06	7.11754693467856
NFATC3	-0.680548743942971	12.3687108970999	-6.02302752848475	1.53446061087683e-07	2.53398619509829e-06	7.1146517911156
ZNF287	-1.38346176555348	6.37213489844043	-6.02294565641846	1.53492597183654e-07	2.53398619509829e-06	7.11435643844785
AC116353.6	1.39654294455322	5.34587081720043	6.02134100111313	1.5440751838372e-07	2.54592558331956e-06	7.10856780951211
ZNF2	-0.564493317396362	8.07113786620312	-6.02106960028993	1.54562796747777e-07	2.54592558331956e-06	7.10758878704735
NEIL3	1.84839772976938	5.60199937184335	6.02086017032348	1.54682725315685e-07	2.54592558331956e-06	7.10683331721874
SLC16A3	1.15295316935444	12.7266447435934	6.02072233656421	1.54761705252446e-07	2.54592558331956e-06	7.10633611667571
FAM122B	-0.506490978146312	10.7252755157163	-6.01882428505867	1.55853387093888e-07	2.56162549448148e-06	7.09948958781418
SPDYE3	-0.693001504373514	7.60859138919352	-6.01797987165885	1.56341514064014e-07	2.56645836581994e-06	7.09644380238753
IGHV3-11	3.52603992466676	9.48645753930853	6.01783989513754	1.56422576356862e-07	2.56645836581994e-06	7.09593891697559
EIF4B	-1.04677414708928	14.2151366115227	-6.01729214946602	1.56740184728247e-07	2.56940961872184e-06	7.09396325794533
CIRBP	-0.841176262610524	12.4773558109774	-6.0167438688433	1.57058744684839e-07	2.57237127488646e-06	7.09198570270404
IMMP2L	-1.27982619992852	5.49358529926409	-6.01480451322086	1.58190710144374e-07	2.58863833135376e-06	7.08499104342156
C12orf57	-1.17291010991223	9.20919497817635	-6.01433125556261	1.5846816933766e-07	2.59090595880285e-06	7.08328421199885
VEGFB	-0.777402215581336	8.59029459223937	-6.01298438676672	1.59260452754643e-07	2.60005166713604e-06	7.07842678721401
RPL41	-0.940047017474342	14.6262956194517	-6.01290664836666	1.59306301556499e-07	2.60005166713604e-06	7.07814643315591
PDIA5	1.25980005136843	8.9093979518907	6.01214927603599	1.59753673550356e-07	2.60507410846319e-06	7.07541509743628
LRFN1	1.37281008843066	9.45345211173646	6.01165582795373	1.60045819247591e-07	2.60755874066709e-06	7.07363559443612
ZNF248	-1.07007947751232	7.96159968022405	-6.01128150289642	1.60267792061573e-07	2.60889673726757e-06	7.0722856983612
SMIM19	-0.650708442126268	8.36888895311165	-6.01083684599914	1.60531868620419e-07	2.61091718318563e-06	7.07068219096037
ITGA8	2.19606421914589	4.06035195974271	6.00962823021177	1.61251836991449e-07	2.62034235111105e-06	7.06632383107136
FXYD5	-0.742817350088741	12.8876968372657	-6.00886537264296	1.61707918480548e-07	2.62546668342439e-06	7.06357299299636
MGST1	1.13496582489505	9.90519636729424	6.00814877560615	1.62137509461866e-07	2.6301523817488e-06	7.06098902805952
TNFRSF25	-1.64048565985007	8.75627101455902	-6.00640302036443	1.6318881744336e-07	2.64490650686871e-06	7.05469427976902
LRPAP1	0.845415844218294	11.5713617075096	6.00553078040987	1.6371662067424e-07	2.65115760301906e-06	7.05154933280214
MRPL45	-0.656860706765061	9.3093830917482	-6.00349811963884	1.64953196471951e-07	2.66886546416673e-06	7.044220705705
FCGR1CP	2.18651322789382	8.25993993107382	6.00275371219836	1.654083757403e-07	2.67347044726716e-06	7.0415369088971
EFNA3	-0.869686497036892	5.49163414474297	-6.00256422972271	1.65524436697591e-07	2.67347044726716e-06	7.04085378158205
LILRB4	1.02789757550566	11.0699646194313	6.00221725719872	1.65737172414432e-07	2.67459078840071e-06	7.03960287738222
HDAC4	0.811519576960565	11.6153981738464	6.00134061304269	1.66275870610465e-07	2.6809648800676e-06	7.03644246313354
S1PR1	-1.31495858134154	11.8645736190919	-5.99991745419442	1.6715410718513e-07	2.69279781480017e-06	7.03131197793303
EGFL8	-1.3769643265442	5.20064087244516	-5.999164335165	1.67620721875867e-07	2.69798495823494e-06	7.02859707755232
KAT14	-0.738851256998533	9.18449656638408	-5.99847650337571	1.68048016144856e-07	2.70253081136404e-06	7.02611758549307
APOBEC3A	1.26427892779704	13.1666829538409	5.99495909475946	1.70250063634579e-07	2.73558564780626e-06	7.01343888756006
CREBZF	-0.773607949677652	10.6478767128969	-5.99293233340315	1.71531888938639e-07	2.75133513101054e-06	7.00613394849451
TTC39C	-1.1478422313137	10.1200435550553	-5.99276589207644	1.71637579575597e-07	2.75133513101054e-06	7.00553407434262
PACS1	-0.538709391372166	12.813041991224	-5.99271061768574	1.71672693245579e-07	2.75133513101054e-06	7.00533485962223
MRPL30	-0.394332590624055	9.57324160679043	-5.99180096268055	1.72251587358024e-07	2.75824322932526e-06	7.00205641714953
RNASEH2B	-0.652672888785011	10.0776330010373	-5.9910725475958	1.72716539592374e-07	2.76331650608554e-06	6.99943124033337
IL11RA	-1.2314200941299	8.83859406319043	-5.98957202306655	1.7367826568007e-07	2.77632223330052e-06	6.99402360448773
PKMP3	-1.51449009442328	3.5792857732729	-5.98847911666268	1.74382083450655e-07	2.78518644415409e-06	6.99008511674267
UBL3	-0.595558964166939	11.4054522532621	-5.98820498887503	1.74559062037744e-07	2.78562814569214e-06	6.98909726859227
CPEB4	0.972479178362661	12.1256274426114	5.98712120085489	1.75260510310855e-07	2.79443146995641e-06	6.9851918091414
TRAV1-1	-1.82613160139731	3.82636808065905	-5.98669307304065	1.75538373309815e-07	2.79647169435917e-06	6.98364907595675
IGF1	2.47136294505001	5.93191320450883	5.9854661093614	1.76337121160881e-07	2.80679948400703e-06	6.97922790122603
IGLL5	2.53781383587729	9.37552798411568	5.98316020800015	1.77848028989999e-07	2.82843561876251e-06	6.97091940706387
GALNT2	0.782626828529441	11.5324458382647	5.98037314516545	1.79691376377257e-07	2.85531739890778e-06	6.96087803331629
NKIRAS2	0.5202130014369	10.604051184143	5.97942080396001	1.80325587697271e-07	2.86295645829156e-06	6.95744709402782
TMEM138	-0.389024743693481	9.31920839027505	-5.97830248615373	1.81073168715278e-07	2.87238092039414e-06	6.95341833470341
THEM4	-0.963687047281173	9.05798746197904	-5.97769233464459	1.81482343686675e-07	2.87642576166094e-06	6.951220314075
FAM151B	1.21450882659125	7.07262568878417	5.97679289659914	1.82087192293655e-07	2.88356245521063e-06	6.94798024081582
ACVR1B	0.98793725782598	10.7241913145877	5.97617136954655	1.82506321919931e-07	2.8877484609129e-06	6.94574134941972
CNIH3	-1.09848004080467	5.51750309015527	-5.97453229723265	1.83616237124828e-07	2.90284822335904e-06	6.93983722697206
RPL21P11	-1.96482405986166	2.01598404021038	-5.9741447831486	1.83879624338534e-07	2.90455071298506e-06	6.93844140316721
KMT2D	0.488107110457539	13.0803849944249	5.97081200467505	1.86160401905333e-07	2.93621291700944e-06	6.92643747006385
ZNF319	0.776767990343256	10.4616916827945	5.97075614463409	1.86198867907916e-07	2.93621291700944e-06	6.92623628549601
PTK2B	0.475720467452582	13.8924206817355	5.96308485466966	1.91557071843592e-07	3.01815639800863e-06	6.89861095025428
MT-ND1	-1.14346261826253	16.0649835742809	-5.96267489665935	1.91847687018495e-07	3.01996745309704e-06	6.89713483036451
PEX12	-0.6559416244548	7.7934800385207	-5.962466216157	1.91995786618766e-07	3.01996745309704e-06	6.89638345014005
DCUN1D4	-0.734786115833442	8.77495579788042	-5.958512434672	1.94823310619991e-07	3.06004129087989e-06	6.88214833076321
ZNF549	-0.957012408226081	8.49489564638558	-5.95844545449485	1.94871565455123e-07	3.06004129087989e-06	6.8819071924239
LRRK1	0.730299533576424	11.6242453651835	5.95687866987332	1.96003722143003e-07	3.07523081293332e-06	6.87626669141423
CLEC4F	-3.82431918741561	2.64653848350246	-5.95590499521598	1.96710585378975e-07	3.08372770608804e-06	6.87276156080671
CROT	-1.01710344771353	7.89767947017125	-5.95505426573454	1.9733026453269e-07	3.09084473959474e-06	6.86969911191059
INCENP	0.866628806965013	9.10282568972545	5.95416721549362	1.97978463729475e-07	3.09692307819384e-06	6.8665060067774
AP1S2	-1.23282862135771	12.0777119202977	-5.954069021363	1.98050347482458e-07	3.09692307819384e-06	6.86615254414045
AC002075.2	-1.51932045775116	1.58078344014168	-5.95168880187831	1.99800752486544e-07	3.11990535778771e-06	6.85758498086282
VSIG1	-1.98220237909471	7.34498232985354	-5.95161595596825	1.99854564596961e-07	3.11990535778771e-06	6.85732278370226
SOAT2	-1.97638032766077	2.67609309116483	-5.95137457383048	2.0003297919003e-07	3.12007962106189e-06	6.85645397193173
PRKACB	-1.45132465031392	11.6832286443161	-5.95025657600234	2.00861397414913e-07	3.13038376672949e-06	6.85243002899447
SMAD4	-0.506091055185541	11.3385980860536	-5.94964788731022	2.013138566854e-07	3.1348163576512e-06	6.85023927434879
PAQR4	1.00743218195632	8.43207981960345	5.94807384387069	2.02488593475933e-07	3.15047932551588e-06	6.84457427848561
BCAS4	-0.965488277105472	8.20026485526578	-5.94758317439011	2.02856178119912e-07	3.15356833568913e-06	6.84280841495819
RHOH	-1.01164392829674	10.5147022640461	-5.94707194364199	2.03239870785716e-07	3.15690240591801e-06	6.84096858420868
METTL23	-0.429342729919734	9.18898418216932	-5.94431192906813	2.05323813497977e-07	3.18661875274939e-06	6.83103630785633
PEX11B	-0.499524455833294	9.8211428224977	-5.94110988078436	2.07768101095092e-07	3.22187358763835e-06	6.81951445311498
RHBDF2	0.874640428891489	11.8044269068332	5.93938431431707	2.09097267428896e-07	3.23979196336052e-06	6.81330589625023
CBLB	-1.02276288211916	8.7868167934941	-5.93856554227367	2.09730898670354e-07	3.24691279227838e-06	6.81036009402861
AC079250.1	-1.77639327065497	3.06276368806831	-5.93721481172272	2.10780369693148e-07	3.26045422605777e-06	6.80550057148729
TBC1D4	-1.82656793891427	9.54543032986641	-5.93679731026368	2.11105807171164e-07	3.26155269969062e-06	6.80399857102312
KLRG1	-2.00464904890234	9.03052181669589	-5.93667523968472	2.1120105393869e-07	3.26155269969062e-06	6.80355941467734
SYBU	-1.46990478027225	3.43901473877359	-5.93596497458134	2.11756091909854e-07	3.2674192676413e-06	6.80100422820127
IGKV1-9	2.49383137184783	9.34065718457405	5.93539711593496	2.12200887296037e-07	3.27157648967567e-06	6.7989613941283
BCL11B	-1.92923153976498	10.9704069671664	-5.93423439494886	2.13114524827152e-07	3.28294918303098e-06	6.79477870299265
AC011979.1	-2.57345461760157	2.39075226088589	-5.93345768447797	2.13727018785074e-07	3.28966793352769e-06	6.79198470975179
CDC42EP3	0.837446636836876	13.4617065323259	5.9311909646174	2.15524502764939e-07	3.31228457765304e-06	6.78383125071133
UST	-1.28797957330509	7.02813650639558	-5.93110482667304	2.15593104310368e-07	3.31228457765304e-06	6.7835214221807
H2BC4	1.62303280530292	9.55142740735357	5.93077716243705	2.15854259067785e-07	3.31228457765304e-06	6.78234285883964
ALDH1A2	1.69047531470271	6.22130139625149	5.93071151047599	2.15906622697727e-07	3.31228457765304e-06	6.78210671929476
PMP22	-2.97990351812818	3.44956806799297	-5.92803867794427	2.18049196969032e-07	3.3379196749356e-06	6.77249341306591
OXSM	-0.464132032752333	7.47739084716874	-5.92802332796083	2.18061562436735e-07	3.3379196749356e-06	6.7724382066824
SPATS2	1.29572419646153	8.89692120016591	5.92795775052169	2.18114397413374e-07	3.3379196749356e-06	6.77220235702596
EAPP	-0.503995545272479	10.5370467568128	-5.92754084286834	2.18450592295842e-07	3.34032442563847e-06	6.77070295831378
MYDGF	1.33534834925397	10.5856827292095	5.92483505026966	2.20645081584049e-07	3.36896201555647e-06	6.76097215027629
NKAPD1	-0.446746900562346	9.97629060139272	-5.92478654514283	2.20684619834361e-07	3.36896201555647e-06	6.76079772000508
SETD6	-0.779028652122926	7.4795000108953	-5.92404348457869	2.21291194497813e-07	3.37545971656313e-06	6.75812562056777
TESPA1	-1.60871107556338	10.5821908638882	-5.92306456951193	2.22092828066424e-07	3.3849196957346e-06	6.75460547379875
CENPV	-0.852238241402809	7.10955459731735	-5.91963961607403	2.24920268928858e-07	3.42521438111661e-06	6.74229037109712
AC139494.1	1.8993879030594	10.8442843180469	5.9187948599944	2.2562312412533e-07	3.43311531856284e-06	6.73925310227672
H2AC15	1.60337137161517	2.98337014427629	5.91821852472295	2.26103897768621e-07	3.43762690535748e-06	6.73718097409649
SLC25A36	-0.802763702731525	10.07658959618	-5.9179682570797	2.26312985210577e-07	3.43800385920466e-06	6.7362811864669
RETREG3	-0.370589020266273	11.4168140965522	-5.91722444769949	2.26935537945234e-07	3.44465619232574e-06	6.73360701272002
RBFOX2	-1.22069959977288	4.05754755420885	-5.91219550551563	2.31189474577981e-07	3.50296820272053e-06	6.71552853415145
IGHA1	2.5865591726564	16.0183956571779	5.91211958529325	2.31254297377435e-07	3.50296820272053e-06	6.71525563332956
TPPP3	-2.89567183583303	5.90889794757414	-5.91201867046761	2.31340489185296e-07	3.50296820272053e-06	6.71489288866571
DDN	2.27634853915811	3.20064254463724	5.91169371789466	2.31618249291814e-07	3.50432963547347e-06	6.71372483479307
TOR4A	0.980814423664231	10.3060475367745	5.91081800118079	2.32368435392907e-07	3.51283076357754e-06	6.71057710382923
FAM110C	-1.44615549590398	4.14180105990772	-5.91037017044119	2.3275300256634e-07	3.51579535455471e-06	6.708967429481
ACKR3	-1.42814161114382	6.23130147068718	-5.9092575135295	2.33711214083651e-07	3.52741318667517e-06	6.70496822347698
HPDL	2.14617121476068	4.53511211428053	5.90777400616819	2.34994890430319e-07	3.54164860274694e-06	6.69963631280001
RBM39	-0.524809091384089	13.276804353621	-5.9077288296814	2.35034091139143e-07	3.54164860274694e-06	6.69947394712866
GALT	-0.549726729892882	9.41224783522901	-5.90687047806887	2.35780137240211e-07	3.55002297031165e-06	6.69638905315967
PBXIP1	-0.700064038335379	12.8835331644756	-5.90638364114841	2.36204320921933e-07	3.55354161838602e-06	6.6946394140602
ASIC4	1.5723401539914	3.1495450500418	5.90612079874063	2.36433651637137e-07	3.55412552078226e-06	6.69369479913246
HYAL1	1.10096203956601	4.48911018806363	5.90537788098711	2.37083044815051e-07	3.56101787522124e-06	6.69102491394366
SMKR1	-1.64447821559787	4.14734140237696	-5.90505945037516	2.37361930339568e-07	3.56233854423544e-06	6.6898805643401
PEA15	-1.00636787817359	10.8123029838466	-5.90413563036571	2.38172866889586e-07	3.57163571690131e-06	6.68656068744048
BATF	0.966540982423645	9.51205032626225	5.90283739056902	2.3931712011467e-07	3.58591234999131e-06	6.68189545924694
CCDC88B	0.87480820856327	12.6797948991795	5.90136897114121	2.40617942714755e-07	3.600171200424e-06	6.67661894215805
NUDT11	-1.67649470072845	3.76603840703389	-5.90132758907755	2.40654703132068e-07	3.600171200424e-06	6.67647024658475
RPAIN	-0.451148786052805	9.38361031032938	-5.89383235255539	2.47405593282448e-07	3.69819819125326e-06	6.64954160137713
UPP1	1.49376223244144	11.4614581151399	5.89298561936968	2.48179952356221e-07	3.70680305140537e-06	6.64649992662412
REEP5	-0.464627272143328	12.0952434219793	-5.89268137153167	2.48458781603704e-07	3.70799885665368e-06	6.64540701516442
PLEKHG4	-0.981704133881412	7.14097661809365	-5.89197693003303	2.49105563515379e-07	3.71467968615459e-06	6.64287658258181
CD3D	-1.78972105319157	10.5707572721365	-5.89000248714853	2.50927311246382e-07	3.73885702180612e-06	6.63578449478705
IGHG3	3.54649073493272	12.372046068785	5.88920395878766	2.5166783301523e-07	3.74689818427703e-06	6.632916364833
UNC13B	1.57040230990331	6.78535503753648	5.88780643757743	2.52969057001002e-07	3.76326774988333e-06	6.62789698344272
CHAF1B	0.779219874879752	7.89337330264547	5.88598374822223	2.54676186882958e-07	3.78564483370644e-06	6.6213509241094
DENND11	-1.38600461635799	10.5922056175211	-5.88519526126331	2.55418220243496e-07	3.79365198936498e-06	6.61851925895831
HSPB9	1.32499581207857	4.24847709884863	5.8833268678761	2.5718511144963e-07	3.81685620850664e-06	6.61180967755644
DYNC2H1	-2.23051834894762	4.79206852255494	-5.88293689386614	2.57555426517453e-07	3.81931357844443e-06	6.61040929879209
RPS27AP5	-1.59752739699648	1.65333859226347	-5.88034381364633	2.60031275617832e-07	3.85209518156581e-06	6.60109815614107
RACGAP1	0.790723923764677	9.31815719742784	5.88018983160392	2.601790366536e-07	3.85209518156581e-06	6.60054526954225
TRBV14	-1.96257669617459	4.84493873126389	-5.87926209542688	2.61071055875443e-07	3.86223675444599e-06	6.5972142116168
CPT2	0.455746641682531	9.72115316592167	5.87785957308704	2.62425345744369e-07	3.87723012502356e-06	6.59217863049407
IGLJ3	2.52639661737319	8.06292449583622	5.87760899345763	2.626680407383e-07	3.87723012502356e-06	6.59127898196438
DAPK3	0.703940888146512	9.30553975081348	5.87756769508064	2.62708061004009e-07	3.87723012502356e-06	6.59113071040565
MAPKAPK5	-0.416719180227103	10.0145565044613	-5.86998292743401	2.7016160285555e-07	3.9840827678026e-06	6.56390317104737
EPHA4	-1.62443407613074	7.89990152688994	-5.86418789343533	2.75997398316481e-07	4.06692848783092e-06	6.54310531510076
RPL9	-1.86028121100558	12.2652885710722	-5.86061667266006	2.79655830933548e-07	4.11758447203263e-06	6.53029067533868
RNF24	0.967560088044589	13.6634855065525	5.86018942824278	2.80096717814848e-07	4.12082355744163e-06	6.52875770097967
PIR	2.25813248719235	4.13958712359295	5.85755942089883	2.82825929000219e-07	4.15769716745397e-06	6.5193216225315
ZCCHC18	-1.26241989201396	5.53555080912002	-5.85642748441258	2.84008665733635e-07	4.17006763473126e-06	6.51526067688899
TSHZ1	-0.777586196490649	9.78049688654864	-5.85632642561285	2.84114498190481e-07	4.17006763473126e-06	6.51489812549092
ANKS6	-1.12192933549433	7.3200125828537	-5.85550633726213	2.84974772464508e-07	4.17940595937531e-06	6.51195608352737
IGHV4-61	2.80788577060948	9.56959728306208	5.85497545079756	2.85533050452244e-07	4.18430405042153e-06	6.51005159102682
SCNN1B	2.13866990191398	2.39669361681202	5.8519542552935	2.88730840604294e-07	4.22784445170573e-06	6.49921410578933
SIPA1L2	1.65012168316843	10.996776240176	5.85146968418204	2.89247030765246e-07	4.23208106582405e-06	6.49747598637033
HSD17B3	-1.98031095920905	2.76270169570117	-5.85039921583612	2.9039059541903e-07	4.24548319556584e-06	6.49363640687997
EIF4EBP2	-0.486916672379202	13.2980113166037	-5.8495087972414	2.91345231035021e-07	4.25610437349907e-06	6.49044274757672
RPL41P2	-2.6909482452924	11.8778458021771	-5.84926432066716	2.91607883433188e-07	4.25660803243045e-06	6.48956590293057
ZNF566	-1.01256397445402	7.75944727430061	-5.84795723736616	2.93016132198931e-07	4.27212923267641e-06	6.48487802374689
PRKCH	-1.40436853939106	11.9193583931648	-5.84785255292692	2.93129210282809e-07	4.27212923267641e-06	6.48450258065759
POLR3F	-0.488844265267311	8.29797477164898	-5.846738204766	2.94335592974334e-07	4.28620468127096e-06	6.48050614118453
PCP4L1	1.73786270991204	5.04038757785136	5.84650528050811	2.94588376046855e-07	4.28620468127096e-06	6.47967081442229
DCTD	-0.583027529960335	10.1733049242671	-5.84632490997739	2.94784272638469e-07	4.28620468127096e-06	6.47902396382237
SARDH	-1.74274595695185	5.07892999505873	-5.84461908580801	2.96643332167804e-07	4.30987644983675e-06	6.47290669285007
GAS6	1.57127156749342	9.01943639519009	5.84360460489494	2.97754453377308e-07	4.31944996760691e-06	6.46926883471951
TMEM230	-0.476271607063234	11.3463177124704	-5.84359467196994	2.97765352899624e-07	4.31944996760691e-06	6.46923321660699
CNOT2	-0.417009511436493	11.2490860027838	-5.84332393557822	2.98062587734279e-07	4.32040215554233e-06	6.46826239786294
LAMC1	1.92468731493095	9.75497915292105	5.84206067839358	2.99453381017318e-07	4.33719163266931e-06	6.46373268050155
MYO10	1.52704496654075	8.19615561598163	5.84053467202153	3.01142035475506e-07	4.35826584313077e-06	6.45826109122329
SAMD10	-1.05611165259488	7.06739797056698	-5.84030220344889	3.01400109058009e-07	4.35861940657144e-06	6.45742758779179
PABPC1P7	-1.72390849875987	1.54454609434884	-5.84004793921841	3.01682630101047e-07	4.35932568902791e-06	6.45651594535314
FCMR	-1.52198477521643	12.0229750772417	-5.83852994434918	3.03374794871019e-07	4.38038451882265e-06	6.45107348289508
ZNF541	-1.8386797702948	2.32585567057121	-5.83808807040202	3.03869134384219e-07	4.3841289264792e-06	6.44948929058516
AC124312.1	-1.73450616701874	5.4487461320016	-5.83734836512265	3.04698456496028e-07	4.38837691086684e-06	6.44683738053472
ZMAT3	-0.725793081607904	10.0931134901214	-5.83730573152429	3.04746323595661e-07	4.38837691086684e-06	6.44668453744373
APBB1	-1.35791556527539	9.18811945566258	-5.83719624609356	3.04869283113558e-07	4.38837691086684e-06	6.4462920290591
ZNF517	-0.449833521797732	7.20458222171194	-5.8327303475506	3.09926941129582e-07	4.45361445411076e-06	6.43028300515453
CNGA4	1.95163940324203	4.38242735907739	5.83256548873015	3.10115228704258e-07	4.45361445411076e-06	6.42969208189772
EGF	1.99472361870957	8.58730423852864	5.83256334988589	3.10117672253545e-07	4.45361445411076e-06	6.42968441540519
MBLAC2	-1.21083493707198	7.52485506367554	-5.8274556750136	3.16007799514484e-07	4.53042666087805e-06	6.41137815115453
SPATC1	3.01868084129682	5.65267859808753	5.82734538233619	3.16136204094739e-07	4.53042666087805e-06	6.41098289271614
RBMX	-0.808145804158526	12.3746194585834	-5.82729499645358	3.16194881397117e-07	4.53042666087805e-06	6.4108023241932
ATP11A	0.842545385706387	12.3434628872153	5.82674203102538	3.16839551960388e-07	4.53617946417577e-06	6.40882067722151
SSH1	0.757405335996488	11.9261515888401	5.82541503056691	3.18391947005563e-07	4.5549093338871e-06	6.40406530838552
GTPBP1	0.667766144807183	11.9962209594832	5.82472904386476	3.19197405129797e-07	4.56293302122326e-06	6.40160713466882
COX7C	-0.688698008278774	11.4550987787546	-5.8192864291773	3.25659922441278e-07	4.65175027039972e-06	6.3821062262945
RPS3AP26	-2.42122683265179	3.61677680639513	-5.81864036503118	3.26435616488573e-07	4.65926275867966e-06	6.37979163940936
TRBV6-6	-1.90045128186166	4.88873839393231	-5.81738298761734	3.27950537022706e-07	4.67730677993776e-06	6.37528712456446
PRR11	1.16342909856878	8.43731917754729	5.81707855939614	3.28318366857791e-07	4.67897565602146e-06	6.37419655200228
STK38	-0.44838561394411	13.4334754264495	-5.81649898373572	3.29019778646107e-07	4.68539234400239e-06	6.37212033570115
MTRF1L	0.455624614238097	10.2038751652046	5.81549544181258	3.30237796449769e-07	4.69844242470547e-06	6.36852545007632
RPA1	-0.690844379789507	11.5348967754436	-5.81532927534732	3.30439906792473e-07	4.69844242470547e-06	6.36793022200836
PPP4R1L	1.1432982318464	10.0761078002725	5.81449006809257	3.31462520312113e-07	4.70939323413745e-06	6.364924138451
TBC1D19	-1.11464125999257	5.57538051092898	-5.81384929823126	3.32245440494537e-07	4.71692442345934e-06	6.36262893168912
TOB2	-0.398498732449129	10.9172347911336	-5.81066071772009	3.36168731298823e-07	4.76626794011845e-06	6.35120841314946
PRR3	-0.384360677092744	8.69931219069212	-5.81060957200895	3.36232034800101e-07	4.76626794011845e-06	6.35102523606511
RPLP0	-1.11131159931881	14.4284339279817	-5.81005129976963	3.36923782342117e-07	4.76937793648055e-06	6.34902582100205
ADAM23	-1.85823019984788	5.32198702934382	-5.81001988406608	3.36962751020175e-07	4.76937793648055e-06	6.34891330899183
CCDC115	-0.539630788891731	10.2003241907377	-5.80814669031018	3.39294393225638e-07	4.798686002746e-06	6.342204905535
TATDN1	-0.57302042057076	8.28276518234175	-5.80794382149506	3.39547870470369e-07	4.798686002746e-06	6.3414784070279
DUS4L	-0.675036582368987	6.78833984546733	-5.80577930802389	3.42264066941327e-07	4.83312190158033e-06	6.33372736180093
KLHDC1	-1.26213783841771	6.12866404835788	-5.80545332543229	3.42674996865674e-07	4.83312190158033e-06	6.33256008487354
GALNS	0.953113936220474	10.4731747010653	5.80510331529492	3.43116760184696e-07	4.83312190158033e-06	6.33130678628336
RPS3AP20	-1.88803131729193	2.80314543041765	-5.80503327216338	3.43205232503018e-07	4.83312190158033e-06	6.33105598137946
C7orf31	-0.638160826063338	8.3093137736301	-5.80497417280575	3.43279899200962e-07	4.83312190158033e-06	6.33084436359361
ZNF84	-0.882811410350515	9.11671075469098	-5.80411042167883	3.44373010158109e-07	4.84485558408712e-06	6.32775157361009
ZNF563	-0.844982633857356	6.3357081250011	-5.80244227505786	3.46493892172589e-07	4.870930032752e-06	6.32177881244995
KIF5C	-1.5487557744151	7.23029659031859	-5.80224262188306	3.4674859734627e-07	4.870930032752e-06	6.32106398415267
AC131392.2	2.6208483211244	7.73998976480728	5.80163085649212	3.47530206113841e-07	4.87755205443444e-06	6.31887368356783
ATG9B	-1.68433120097053	6.20371843935766	-5.80146459888408	3.47742923205458e-07	4.87755205443444e-06	6.31827844108998
SMAD2	-0.303951279106597	11.8865382325182	-5.80101434541393	3.48319645074458e-07	4.88197068284298e-06	6.31666644359768
RPL7P19	-2.30940848618238	3.32630432938891	-5.79952926462449	3.50228589129834e-07	4.90504078845124e-06	6.31134975321593
CNPY4	-0.484449256380206	8.45613995247499	-5.79859425602934	3.5143577923651e-07	4.91825541009534e-06	6.30800251313881
MATK	-1.430963197278	8.95151376058271	-5.79787986018963	3.52360915156982e-07	4.9275059012395e-06	6.30544512579442
IFITM3	2.26555368933446	14.426306112072	5.79678245649586	3.53786747484526e-07	4.94373915679687e-06	6.30151678651288
AC010332.3	-1.30400012131795	3.92715676761035	-5.79646323521043	3.54202577453024e-07	4.94584512154652e-06	6.30037411168553
MYBL1	-2.07710967836994	9.30848766218444	-5.79239050303853	3.59550591737168e-07	5.01676610984059e-06	6.28579670845776
IGKV1-6	2.29263997472611	8.29900270517867	5.79186255226807	3.60249693008e-07	5.02276384384473e-06	6.28390719735803
DAB1	-2.27923338994146	3.80574093605963	-5.79063598271019	3.61879096581208e-07	5.04171362712654e-06	6.27951751019874
FAU	-0.811949683451832	12.4809469690607	-5.78973173237409	3.63084999860511e-07	5.05040650442072e-06	6.27628148209967
SBDSP1	-0.74771443331004	7.52494301603171	-5.78959885255541	3.63262543022543e-07	5.05040650442072e-06	6.27580595642526
ANKRD46	-0.887892292388669	8.37479411512692	-5.7895594355521	3.6331522535152e-07	5.05040650442072e-06	6.27566489862471
NDST1	0.821981405880122	12.0763660127553	5.78910833537894	3.63918677507612e-07	5.05304573853102e-06	6.27405060549307
KCNJ2	1.30202679218775	12.0400492840493	5.78901263831262	3.64046822438257e-07	5.05304573853102e-06	6.27370815053406
OXNAD1	-1.18235253991663	9.4059265086745	-5.78809520269503	3.65277603703738e-07	5.06635962609162e-06	6.27042514238399
ZNF416	-0.884123237277611	7.27714911968262	-5.78734296066756	3.66289847095957e-07	5.07662488675712e-06	6.26773335973481
RORA	-1.81432858467256	10.5386115251232	-5.78620611950774	3.67824899279143e-07	5.09042342578244e-06	6.26366549627409
ABCA1	1.6827956448506	11.8267582850357	5.78620147319039	3.67831186167501e-07	5.09042342578244e-06	6.26364887111214
NPR2	-1.30136788094014	5.5825778755961	-5.78503922298081	3.69407166383039e-07	5.1084438019834e-06	6.25949027383648
WDR89	-1.00202194277099	9.14020121797828	-5.78461154490805	3.69988769434323e-07	5.11269666207207e-06	6.25796006438749
FAM117B	-1.15925870324789	10.1468464698749	-5.78326262457392	3.71829130232437e-07	5.13432451849453e-06	6.25313386477207
SPOCK2	-1.64794240308486	12.807410959703	-5.78284900772284	3.72395252075207e-07	5.13833833392232e-06	6.25165406691039
EPM2A	-0.743750286885272	7.34677353721354	-5.7820177903009	3.73535533259774e-07	5.15026265555143e-06	6.24868029029445
ASF1A	-0.788524762508372	9.67982428723642	-5.78120537345075	3.74653367552451e-07	5.16186009726068e-06	6.24577386744819
CLIP1	0.528320063634627	12.0297518560762	5.78041976239123	3.7573747201105e-07	5.17297604455066e-06	6.24296342944127
NLRC4	1.19000667814292	11.5419351268651	5.77667230368611	3.80951722296791e-07	5.24089556006389e-06	6.22955848409244
ZNF548	-1.04351033139795	8.84072007758448	-5.77518594245844	3.83039667698235e-07	5.26573692034677e-06	6.22424219807233
IRAK1BP1	-1.13487373917564	5.89343552573971	-5.77427391653124	3.8432643435644e-07	5.2795358121645e-06	6.22098029649854
HROB	1.97088922652875	6.08196818092068	5.77382268211173	3.84964659011586e-07	5.28091369306011e-06	6.21936647930923
ACAD11	-0.766589645081337	8.40116480131438	-5.77380272967629	3.8499290391647e-07	5.28091369306011e-06	6.21929512108439
ZNF527	-0.760253878409974	7.31187513424476	-5.77198042206682	3.87581263399877e-07	5.31251173308208e-06	6.21277802406731
XIRP2	2.55791762954486	4.77515326106258	5.77059149951505	3.89565629263386e-07	5.33579061226759e-06	6.20781114870216
INPP5E	-0.610949160374837	8.01461084687582	-5.76946123298917	3.911878794057e-07	5.35407915650281e-06	6.20376944305708
SUMO2	-0.516053694034495	12.4262096951277	-5.76392163318165	3.99236094578311e-07	5.46022679205161e-06	6.18396305141415
TIMM9	-0.646463351121611	8.58872879123091	-5.76301769315067	4.00564868799516e-07	5.47438654026005e-06	6.18073149645704
CD8B	-2.06831957354888	9.59748124646658	-5.76257804344259	4.0121272861331e-07	5.47922653900535e-06	6.17915980528413
TRAC	-2.01070692919048	12.5618665611404	-5.76161299052768	4.02638456654926e-07	5.49467476876199e-06	6.17570996079497
CAMK2D	-1.10147699996518	9.85555295272322	-5.76069568891062	4.03998292911499e-07	5.50920186715206e-06	6.17243093816142
C1orf174	-0.439699415200625	9.64944276592303	-5.75950605284054	4.05768626882411e-07	5.52930148611496e-06	6.16817859504032
IGLC1	2.72984430577048	13.744502328122	5.75896045385601	4.06583118838313e-07	5.53453789670996e-06	6.16622842343424
CLEC10A	-2.33299634962001	7.82332014842228	-5.75878410780309	4.06846721573529e-07	5.53453789670996e-06	6.16559810673118
MMS19	-0.367591096995609	10.6572488403929	-5.75865291612286	4.0704293724396e-07	5.53453789670996e-06	6.16512918892607
ZNF285	-1.00509709780112	5.74509946357689	-5.75514582398638	4.1232319167805e-07	5.60224992043265e-06	6.15259470957702
SORBS3	-1.38797903940428	8.6259553917468	-5.75459733471928	4.13155108854299e-07	5.60946765333111e-06	6.1506345459964
MED10	-0.448762086880878	9.21356430384257	-5.75435664455331	4.13520698841494e-07	5.61034809955496e-06	6.14977439297246
TMEM30B	-1.90811327688216	5.38631167354814	-5.75398520808048	4.14085511662123e-07	5.61392821225065e-06	6.14844700879001
AC099336.2	-1.05127449671641	11.9053204060179	-5.7532060503759	4.15272797497234e-07	5.62593612005149e-06	6.14566263506145
EXOSC6	-0.633666735684793	9.50333629661731	-5.75275379953367	4.15963487054321e-07	5.62630525648613e-06	6.14404652510544
GSTK1	-0.563990450928747	12.5890507160804	-5.75269836097904	4.16048232580987e-07	5.62630525648613e-06	6.14384841846486
WDR75	-0.612051117564029	10.0296929550118	-5.75255615909271	4.16265686138573e-07	5.62630525648613e-06	6.143340269806
CLIC4	0.854865256692007	11.2876099728355	5.75221540810555	4.16787217185239e-07	5.62630525648613e-06	6.1421226312981
HNRNPA0	-0.542601092941052	11.7145716788369	-5.75216815549121	4.16859590029932e-07	5.62630525648613e-06	6.14195378025857
RALA	-0.582045305699243	10.3109698604692	-5.7520049648328	4.17109631183078e-07	5.62630525648613e-06	6.14137064221963
ERBB3	-0.83324369892283	4.29059519545807	-5.75062822101018	4.19225006020462e-07	5.64845879231717e-06	6.13645119968621
OR2B6	2.58973762674049	5.6488395794117	5.75052253735561	4.19387828222531e-07	5.64845879231717e-06	6.13607357728722
CLEC4D	1.97725016470199	10.9340740629355	5.75034573952413	4.19660353050207e-07	5.64845879231717e-06	6.13544185759995
MFNG	-0.69357522852521	11.6059138754114	-5.74986822849374	4.20397289258482e-07	5.6542980757873e-06	6.13373567613983
RPL36	-0.969896293291821	12.4059750836542	-5.74948764494694	4.2098555679301e-07	5.65813080833832e-06	6.13237584687144
DUSP14	-1.14765366822847	6.51568936019607	-5.74780475419293	4.23596592151007e-07	5.68912485714689e-06	6.12636310711603
OAZ3	-0.669474592912808	4.93289579271747	-5.74717249124564	4.24581700927346e-07	5.6981281154929e-06	6.12410422211068
STAT4	-1.33156421136027	10.4640925586136	-5.7469827037313	4.24877845545463e-07	5.6981281154929e-06	6.12342617965276
CCL28	-1.1289003203723	7.25067439833217	-5.74551703115094	4.27171786778904e-07	5.72477707066124e-06	6.11819003268728
TSEN54	-0.924787689104905	9.04769463101563	-5.7450837072778	4.27852334445276e-07	5.72978126279729e-06	6.11664203265163
TRBV6-2	-2.07961441201805	5.44081807602228	-5.74387490691693	4.29756474081295e-07	5.75115281491145e-06	6.11232387357571
CYP2R1	-0.543830898148483	8.32546737896268	-5.74106289943864	4.34218583034386e-07	5.80002033325882e-06	6.102279439297
RPS3AP47	-1.75766440928021	1.57509365957326	-5.74100678545225	4.34308090587295e-07	5.80002033325882e-06	6.1020790128155
PXMP4	-0.386666632684861	8.35865405264717	-5.74098625589792	4.34340841895609e-07	5.80002033325882e-06	6.10200568599872
BIVM	-0.829673311079563	7.75875523380212	-5.74050215230529	4.35113854009463e-07	5.8061866570433e-06	6.10027659755688
GCSAM	-1.43685978723569	8.22101504737957	-5.73987253933697	4.36121253766763e-07	5.81546961330877e-06	6.09802783897336
AC139495.1	2.72635014771932	8.88236648114181	5.73959933063691	4.365591145905e-07	5.81715020191841e-06	6.09705205023591
GALNT11	-0.503279843957046	9.7668783301618	-5.73818921510953	4.38825986286897e-07	5.84318256544045e-06	6.09201587023411
SERHL2	-0.780263573918567	5.51466598977633	-5.73711920989753	4.40553882836896e-07	5.86200619423845e-06	6.08819457382247
ZNF830	-0.356455834009202	9.33876141536448	-5.73588592906059	4.42553808656331e-07	5.88442002885521e-06	6.08379037793955
METAP1	-0.516971649337414	10.2442067620655	-5.73547564731427	4.43221125989938e-07	5.88909551662556e-06	6.08232526056137
DENND2D	-1.12504604756835	11.8490236536873	-5.73266556478361	4.47818559809242e-07	5.9459467852252e-06	6.07229110084172
SYT17	-1.07208319008234	5.20948401554543	-5.73163519120942	4.49516113712516e-07	5.96424118158391e-06	6.06861215947861
COL6A2	-1.85483668780969	8.07259143374495	-5.73134458767602	4.49996038379419e-07	5.96636538448334e-06	6.06757458946754
IFNGR2	0.600600436434473	13.2514429405438	5.73101256844723	4.50544981410696e-07	5.96940101435834e-06	6.06638916395253
TADA1	-0.634911585104188	8.67172000534718	-5.72847115137443	4.54768858984046e-07	6.02108805134661e-06	6.05731593990687
NCALD	-1.35858770119761	8.80429985824775	-5.72740925058596	4.56545355091633e-07	6.04032170158469e-06	6.05352507927844
MSANTD2	-1.03409636633232	7.7665221129645	-5.72534933349204	4.60011099152207e-07	6.07875496309442e-06	6.04617188562341
TRAV8-3	-2.09752085420223	5.75061581715323	-5.72529553781897	4.60101957002912e-07	6.07875496309442e-06	6.04597986189661
ARHGEF4	-1.33476733430464	4.8398478038782	-5.7246197873624	4.61244776740955e-07	6.08954091302372e-06	6.04356780564347
YBX1	-0.891455414297615	14.0590188975688	-5.72389115498659	4.62480180624917e-07	6.10153307606636e-06	6.04096706467177
ATAD1	-0.558520897749064	10.3813921287099	-5.72254657236772	4.64768546848669e-07	6.12739027665153e-06	6.03616798749149
FBLN2	-2.0401985645554	4.88782677950375	-5.72171965183674	4.66181462778492e-07	6.14020413331917e-06	6.03321667813826
ZNF540	-1.60308030618272	6.82266426283338	-5.72143642038974	4.66666383229699e-07	6.14020413331917e-06	6.03220583779744
DNAJC8	-0.461960440035909	11.6147385076623	-5.72140049540532	4.66727926081297e-07	6.14020413331917e-06	6.03207762397566
JAG1	1.00770157482015	8.37796582214628	5.7211052594072	4.67233997547009e-07	6.14253010869589e-06	6.03102395395646
MICU3	-2.03489408070529	4.44313066602904	-5.71970632739961	4.69639342239825e-07	6.16980417569291e-06	6.02603146802459
ZNF608	3.32591986842016	8.89310720510661	5.71918746741075	4.70534593093921e-07	6.17460192123658e-06	6.02417984166833
MAP2K5	-0.510293239194901	8.91949661097174	-5.71882451727231	4.71161838852029e-07	6.17460192123658e-06	6.02288462542055
COLQ	-1.48272229686043	7.57032235826582	-5.71872130052512	4.71340367931271e-07	6.17460192123658e-06	6.02251629182517
TLR5	1.62649773759197	10.367283105682	5.71855501074725	4.71628132380183e-07	6.17460192123658e-06	6.02192288257035
GDF10	-2.21144393259487	1.66629204890485	-5.71853689775747	4.71659487416893e-07	6.17460192123658e-06	6.02185824615535
TRPM2	1.30307870066316	10.1456677896373	5.71682258323853	4.74636469006475e-07	6.20921692097882e-06	6.01574091243661
AGFG2	-0.858044031099929	8.72401179168814	-5.71626800702449	4.75603493579915e-07	6.21680561284577e-06	6.01376206340854
YTHDF1	-0.303144426745789	10.836101804177	-5.71610788951661	4.75883056292884e-07	6.21680561284577e-06	6.01319073757348
DCAF8	-0.408719625830988	11.8984611003019	-5.71484063931349	4.78101405870295e-07	6.23624324840087e-06	6.00866911137209
QARS1	-0.736371985376206	11.987677510625	-5.7147073935806	4.78335249810793e-07	6.23624324840087e-06	6.00819369615607
EEF1A1P22	-1.43401984068331	3.50333461562908	-5.71468540770068	4.78373845535334e-07	6.23624324840087e-06	6.00811525170451
DUX4L50	1.31324968756731	7.1925282349265	5.71178978789849	4.83484093171221e-07	6.29841999338565e-06	5.99778445533682
EFCAB14	-0.683536632623049	12.7024511831881	-5.71160130889115	4.83818592898506e-07	6.29841999338565e-06	5.99711205547344
IGHEP2	1.32394230180136	2.46270835248397	5.71021068229223	4.86293677917902e-07	6.32622633302542e-06	5.992151149499
PRXL2B	-0.696622726606424	8.69323606462777	-5.70994767495157	4.86763195819908e-07	6.32792154565881e-06	5.9912129320838
CTTNBP2	-2.60800335221403	1.84830516176923	-5.70833552238375	4.8965102128922e-07	6.36103050289025e-06	5.98546217648529
RPL21P28	-1.73689424078809	3.36752853453515	-5.70796599700923	4.90315333763326e-07	6.36522794109593e-06	5.98414408601599
TM2D3	-0.508128635726768	10.5236329972718	-5.70675649812842	4.92495953943733e-07	6.38909041781665e-06	5.97982996608455
MANSC1	1.48404974620793	11.4894503454651	5.70252491429327	5.00200994615269e-07	6.48453756396653e-06	5.96473817998649
FCER1A	-4.63239900496036	7.14348823885622	-5.70103323275213	5.029454745775e-07	6.5131853125765e-06	5.95941878665354
IGKC	2.19825464626052	16.4150484509234	5.70094456033858	5.03109087934748e-07	6.5131853125765e-06	5.95910258785341
CHPF	1.87943348772147	8.34665973282075	5.70005161106342	5.04759649084363e-07	6.53002167383411e-06	5.95591846667262
NDUFB5	-0.480476993607981	10.3869250955118	-5.69885044314834	5.06988395873176e-07	6.55430944214421e-06	5.95163547188914
GCNT4	-2.25945352729261	7.66564897400875	-5.69730355451401	5.09872985750124e-07	6.58703639139098e-06	5.9461200601125
RNF4	-0.4209226938521	11.882027681252	-5.69686738508661	5.10689274808012e-07	6.5930162086806e-06	5.94456496803613
LSM14A	-0.408023322116506	12.6015089304566	-5.69643791229129	5.11494295814375e-07	6.59884238479749e-06	5.94303377945847
PLAAT4	-1.30392712629043	10.5804241184926	-5.6953576151054	5.13524809291838e-07	6.62045979083568e-06	5.93918234474649
OXCT2	2.8231297931433	4.01937381377055	5.69502496597934	5.14151658683089e-07	6.62396353089297e-06	5.93799643174809
ARHGAP11A	1.55941192003426	8.24482645809585	5.69414986620386	5.15804332374702e-07	6.64066930327816e-06	5.93487673039676
FAM3D	-1.83105149565768	1.54080058716947	-5.69392461857956	5.16230575537876e-07	6.6415733701097e-06	5.93407374869761
MCTP1	0.811485432087943	10.8180154254187	5.69335193100721	5.1731586189154e-07	6.650949278833e-06	5.93203221798907
BCL2L2	0.702775499571294	8.56173766686837	5.69273855365912	5.18480764792916e-07	6.66133517025609e-06	5.92984568979929
ARHGEF9	-0.83065021726547	8.80438351658821	-5.69201167813658	5.19864583011263e-07	6.67451740954928e-06	5.92725464352957
SMAD3	-0.876400820662855	10.8937756925356	-5.69032346935139	5.23092707269863e-07	6.70505214027481e-06	5.92123710007703
CD3E	-1.84449179118531	12.6707484366505	-5.69031432183692	5.23110252739542e-07	6.70505214027481e-06	5.92120449534168
TOM1	0.87642841875938	11.4753025767422	5.6901969989207	5.23335336661661e-07	6.70505214027481e-06	5.92078631918416
TRGC2	-1.7416598946221	9.72467920106836	-5.69001714811726	5.23680566517309e-07	6.70505214027481e-06	5.92014527777518
HOPX	-1.39814808101496	8.93441380069841	-5.68904429463826	5.25551905920379e-07	6.72439698555876e-06	5.9166778246538
CIP2A	1.04701977357113	7.96988600889646	5.68563675355028	5.32158880191765e-07	6.80426587387072e-06	5.90453375760149
LMNB2	0.928929705261277	9.79947676944753	5.68332808943895	5.36681888860646e-07	6.85667294085874e-06	5.8963069495194
H2BC11	1.43911485128852	8.19225787517569	5.68309629752768	5.3713810054383e-07	6.85667294085874e-06	5.89548101514063
ADORA1	-2.38028489451282	1.7740234788232	-5.6829834882371	5.37360270143955e-07	6.85667294085874e-06	5.8950790494686
RPL8	-1.00936747887471	14.1345653948209	-5.68245859514258	5.38395205873065e-07	6.86518288828574e-06	5.89320875887188
GABRR2	2.21271031758723	6.36461007431921	5.68217637196045	5.38952483220792e-07	6.8675946547021e-06	5.89220316298502
IGLV10-54	3.00131163440755	7.40289875424962	5.67562518603294	5.52050178177984e-07	7.02508255897438e-06	5.86886386905649
SOCS3	1.77726128639203	11.5247713387502	5.6756179009101	5.52064917258453e-07	7.02508255897438e-06	5.8688379186561
FAM227B	-0.892200913432179	5.91479263265987	-5.67457407480474	5.54180793300182e-07	7.04720020382747e-06	5.86511977980864
FYN	-1.07994878592897	12.4968505210286	-5.67130367061314	5.60862159334886e-07	7.12730489263781e-06	5.85347157826682
LTB4R	1.08238199410526	11.9155168616316	5.67000419724756	5.6353904416816e-07	7.1564471538169e-06	5.84884369513167
DOCK8-AS1	0.944263602448848	6.34353690975725	5.66767985074856	5.6835873275581e-07	7.21274296568683e-06	5.84056651996084
SARM1	-0.704635704509785	9.11919956927819	-5.66528780254838	5.73361421049888e-07	7.26989342498306e-06	5.83204911625904
DERPC	-0.506845569268167	11.120714093005	-5.66515446970508	5.73641550339054e-07	7.26989342498306e-06	5.8315743816772
FEN1	1.20236639905032	9.79999092664409	5.66477591231377	5.74437629640966e-07	7.27504004137965e-06	5.83022653443149
KLHL7	-0.401978668333424	9.27102860983136	-5.66421860614605	5.75611595908955e-07	7.27682359113706e-06	5.82824229512981
VN1R1	-1.32129123034056	3.01556821616276	-5.66418409325415	5.75684375428122e-07	7.27682359113706e-06	5.82811941659734
PIM3	1.16152041822184	11.1322936854	5.66395434645552	5.76169089299522e-07	7.27682359113706e-06	5.82730143852426
MTHFD2	0.732429721022436	11.1479690782364	5.66383438651048	5.76422338255732e-07	7.27682359113706e-06	5.82687434284202
KIF13B	0.758473343521112	10.7135831271124	5.66378396009386	5.76528827000835e-07	7.27682359113706e-06	5.82669480936719
C10orf88	-0.588421500756655	8.01328790796041	-5.66263005728954	5.78970928289412e-07	7.30270633349491e-06	5.82258666886467
COX11	-0.511391908854263	9.0785498408014	-5.66240866993934	5.79440638598154e-07	7.30369264395174e-06	5.82179850596612
GLI1	1.92521832482827	8.69443816494997	5.66074302216456	5.82986707986974e-07	7.34145000009564e-06	5.81586886123975
GPR68	-1.1883416638032	7.90336198490375	-5.66063229239547	5.83223205582511e-07	7.34145000009564e-06	5.81547468245601
IGKV1-17	2.55857184504051	9.44011612910699	5.66009359948396	5.84375106376172e-07	7.34730408364397e-06	5.81355705597089
ANKRD19P	-0.97476523623151	5.26047884376808	-5.66004647911505	5.84475972132278e-07	7.34730408364397e-06	5.81338932010168
CHPF2	0.519096420663566	11.4857836807583	5.65970359260777	5.85210473500977e-07	7.35127679157862e-06	5.81216874643244
UBE3B	0.38039599118787	11.0013440774046	5.6595311877221	5.85580129310417e-07	7.35127679157862e-06	5.81155504331017
PCED1A	-0.692403318628793	9.02570480064754	-5.65678770384985	5.91493678463055e-07	7.42052089558055e-06	5.80178978405752
TNPO3	0.440599196979598	11.9176466943612	5.65654302388706	5.92023946286749e-07	7.42218193412588e-06	5.80091891738904
ZNF677	-1.12300417864246	7.06137504376727	-5.65615727296637	5.92860897668227e-07	7.42768303962443e-06	5.79954596872324
ABLIM1	-1.61571442106582	11.8289264245783	-5.65568850534109	5.938795445937e-07	7.43545161368824e-06	5.79787758136167
DDIAS	1.17562046959176	8.6646147967585	5.65339497360494	5.98888495464802e-07	7.49313540100328e-06	5.78971517900343
AC008026.1	-1.90426233941735	1.58795558468651	-5.65194149749383	6.02084438180453e-07	7.5280731864989e-06	5.78454285427806
C5orf34	-0.938365169283726	5.29023612486862	-5.65148953963595	6.03081652545066e-07	7.53549111066859e-06	5.78293458849393
ZNF235	-0.90621667297977	7.40797138123888	-5.650287514818	6.05741803365856e-07	7.56214568696737e-06	5.77865740705276
CLEC5A	1.74058766023225	9.40819544729598	5.65015958049048	6.06025612544424e-07	7.56214568696737e-06	5.77820218976603
ANKRD22	2.17412759491412	8.44480263819644	5.64915340544203	6.0826230253195e-07	7.58210168405253e-06	5.77462209551209
SYT5	1.46936087778919	4.79878968348673	5.64892870696426	6.08762914194677e-07	7.58210168405253e-06	5.77382261222626
NGRN	-0.565007027937392	10.4075759323312	-5.64881539967852	6.09015509163691e-07	7.58210168405253e-06	5.77341946479976
ZNF33B	-0.876549647053126	9.85268936147549	-5.6487099744984	6.09250625805132e-07	7.58210168405253e-06	5.77304436370266
GATA3	-1.47202401688012	8.95676337569015	-5.64828327205483	6.10203165331757e-07	7.58889336617595e-06	5.77152618089582
AC004453.1	-1.70022444628083	1.6436168019815	-5.64726641309461	6.12479074605198e-07	7.61212334227846e-06	5.76790836910639
AL031432.2	2.13331233393818	3.82711541148831	5.64681368476958	6.13495061935375e-07	7.61845040381942e-06	5.76629769019186
PTPN4	-1.43868561500375	10.9156493310137	-5.64667575421836	6.13804929345516e-07	7.61845040381942e-06	5.76580697876491
ZNF473	-0.470379031307307	8.01029872123312	-5.64508568427625	6.17388303434139e-07	7.65783164931108e-06	5.76015024792809
POLR1E	-0.948496225368086	8.69979560704101	-5.6437726895315	6.20362866982062e-07	7.68961414189393e-06	5.75547951886832
MSX2	-1.92200342735262	2.80368926459967	-5.64279476875233	6.22587541384752e-07	7.71206546117699e-06	5.75200092635212
PNRC2	-0.723731917183732	12.6135925391908	-5.642352452936	6.23596358861117e-07	7.71943601496624e-06	5.75042759996837
C11orf1	-0.572023842022403	7.56516092753944	-5.64200389208874	6.2439248338843e-07	7.72416563502067e-06	5.74918778343881
SDF2L1	1.46061560028543	8.63075643575601	5.64158013872926	6.25361705343988e-07	7.73102890204911e-06	5.74768053580288
PEAR1	1.76416499330437	9.19286075469547	5.64111604298554	6.26424908481049e-07	7.73904415080396e-06	5.74602982658827
TFE3	0.676889148503395	12.3618966379857	5.63935493595896	6.30475755417041e-07	7.78393462429179e-06	5.73976617628291
HLA-DRB1	-1.60009701731059	12.9673315873102	-5.63526582532117	6.39981683728811e-07	7.89607031082074e-06	5.72522449301537
OSGEP	-0.577170545429697	9.98523294888277	-5.63141064707959	6.49073664548099e-07	8.00295387451738e-06	5.71151712369895
DDX39B	-0.482784590867283	13.2788180761929	-5.63082153628439	6.50474228386401e-07	8.01492518530271e-06	5.7094227030188
AC138409.2	-0.921277176650061	7.37312550331783	-5.62998581459876	6.52466223124001e-07	8.03416329529917e-06	5.70645161927708
CCDC183	-0.781081287043729	5.51764282146236	-5.62942130504906	6.53815182407947e-07	8.03854212699512e-06	5.70444478722628
CACNB4	-1.50308115186678	6.04703388222301	-5.62936955241618	6.53938989217393e-07	8.03854212699512e-06	5.70426080907666
MAN1C1	-1.32758017108486	8.74677056063795	-5.6292961822521	6.54114550993224e-07	8.03854212699512e-06	5.70399998235554
RECQL4	1.45786123681342	7.40233544882001	5.62780091835767	6.57702632759696e-07	8.07731574333912e-06	5.69868459016282
PINLYP	0.823349294110441	6.39619742218001	5.6273868793066	6.58699613147571e-07	8.08423768636048e-06	5.69721281878509
AGTRAP	0.984563330297449	12.1004382900003	5.6268102132923	6.60090682181753e-07	8.09598400795569e-06	5.6951630076827
RAD23B	0.385006669749012	12.4686523172749	5.62605454927043	6.61917943629578e-07	8.1130612604532e-06	5.69247701168824
AC136632.1	-1.7491690258995	2.56077569992786	-5.6250513425148	6.64351522265056e-07	8.13754277600434e-06	5.68891126848157
ZNF687	0.603440052810386	11.0335601315303	5.62354265092698	6.68027988220201e-07	8.1772061156482e-06	5.68354915768457
IGKV1-27	2.78542888012588	9.28516720568602	5.62274913881973	6.69969737420459e-07	8.18909499719961e-06	5.6807290442396
FAM92B	2.00302837304034	2.27508988983273	5.62270228921819	6.70084554358306e-07	8.18909499719961e-06	5.68056254556523
ZNF740	-0.430584867338485	10.8314258360736	-5.62260780753679	6.70316165141989e-07	8.18909499719961e-06	5.68022676842803
TAGAP	-0.872831065178476	13.3532260383324	-5.62179390527106	6.72314635255706e-07	8.20813450307277e-06	5.67733431110862
TMEM168	-0.614476000579474	9.62310082690755	-5.62101144581031	6.74241459512855e-07	8.22627496874578e-06	5.67455369481386
WASF1	1.58345196169078	7.73554805968095	5.62014221506655	6.76388368749753e-07	8.2470751758344e-06	5.67146483453712
IGLV9-49	2.89826574063671	7.52594914097112	5.61833880944259	6.80864196169815e-07	8.2962257214552e-06	5.66505671451759
FAM133B	-0.493643165133573	9.30675176355762	-5.61810332145878	6.81450807464636e-07	8.29795353345483e-06	5.664219982973
CHD7	0.938938526980992	11.2201371160968	5.61759002395263	6.82731188916637e-07	8.30812154549241e-06	5.66239617437688
KRBOX4	-0.599825208186367	8.33738215583066	-5.61608592885559	6.86496765500389e-07	8.34849880078863e-06	5.65705218291872
ZMYM6	-0.526873960281611	10.1144896141658	-5.61573782846961	6.87371176872049e-07	8.34887914224827e-06	5.65581544716441
TNRC6C	-0.672546122173905	10.942213057356	-5.61571716261209	6.87423123156973e-07	8.34887914224827e-06	5.6557420258344
PSAT1	1.20063859364342	8.68438705867459	5.61404184337998	6.9164720249355e-07	8.39471604587975e-06	5.64979020504003
HNRNPA3P6	2.14985511374963	6.68662776618467	5.61368362405652	6.92553729698248e-07	8.40025346392771e-06	5.64851763576648
ZFP14	-0.917112914084154	8.71996053205657	-5.61260593818102	6.95288069984211e-07	8.42793953577353e-06	5.64468929501164
TMEM116	-0.727102083828838	7.91142892888997	-5.61118185790628	6.98917686760726e-07	8.46643470553333e-06	5.63963071752914
P3H2	-0.991937267958463	5.18764608657335	-5.61023102054328	7.01351561544199e-07	8.48792941278398e-06	5.63625336082611
TIFAB	-3.31898705590457	4.31220168444414	-5.61013332902114	7.01602098874988e-07	8.48792941278398e-06	5.63590637055358
CD3G	-1.78376289292279	10.7529189860516	-5.60936576663211	7.03573655117317e-07	8.50626476747476e-06	5.63318012085139
SLC9A8	1.14481992782322	11.4904931707873	5.60895759879149	7.0462430459755e-07	8.51344974240109e-06	5.63173041729532
SPAG8	-0.852897048440716	4.48053797724662	-5.60694250628948	7.09834075788555e-07	8.56413821254193e-06	5.62457373673898
CCNY	-0.595831983875323	12.1906467068837	-5.60691761879781	7.09898657023e-07	8.56413821254193e-06	5.62448535190623
KIAA1958	1.55694897525759	8.96811279846087	5.60680274275629	7.10196827381526e-07	8.56413821254193e-06	5.62407738521531
BEX2	-1.61715230050179	6.74223277774634	-5.6058368330511	7.12708833680871e-07	8.58887809581178e-06	5.62064717170769
CCNI2	-1.34110918240098	4.80481475211327	-5.60487981945019	7.15206375289416e-07	8.61341183410203e-06	5.61724869869591
NDUFA5	-0.574109316514592	10.26991209819	-5.60460606392918	7.15922393436902e-07	8.61647241907446e-06	5.61627658627388
TARBP1	-0.951773308740897	9.3518521190819	-5.60364397599113	7.18444403330248e-07	8.64125102780514e-06	5.61286028463607
ZNF491	-1.19091349206499	4.7369297865723	-5.60201559700902	7.22733071623785e-07	8.68598312236584e-06	5.60707837361509
TRIML2	1.04307238704959	4.23002840274234	5.60187872327143	7.23094708605422e-07	8.68598312236584e-06	5.60659239334738
ZSCAN2	-0.508586034526784	8.04922783421233	-5.59979696447865	7.28617090827657e-07	8.74668714889958e-06	5.59920132843569
ZNF30	-1.49793889333405	6.40637643587495	-5.59919271865602	7.30227803350853e-07	8.76038564084254e-06	5.5970561484821
TMEM14A	-1.11867428972835	6.51732632550006	-5.59866567336221	7.31635602282844e-07	8.77163377929721e-06	5.59518509230696
TRIM7	1.19018735530849	7.37314311593714	5.5976990068546	7.34224663981077e-07	8.79576340229395e-06	5.59175345974634
CRTAM	-1.51623344561986	7.82705373299266	-5.59756241667432	7.34591229202572e-07	8.79576340229395e-06	5.59126858153849
CTSO	-1.14762454231045	9.91537195978885	-5.59490958210303	7.41746625819847e-07	8.87574297926187e-06	5.58185194699476
SDHD	-0.4084402097862	11.4226384680914	-5.59372741041944	7.44957428411951e-07	8.90844924809291e-06	5.57765601871788
ESYT1	-1.0572175690058	12.7405171418806	-5.59335647027144	7.45967741207331e-07	8.91481627945084e-06	5.5763394730785
TRMT10C	-0.563155121070373	9.00358854369641	-5.59286516626093	7.47307970857992e-07	8.91555216044653e-06	5.57459576484309
FCGR1B	1.64273799297504	10.73064161896	5.59281343390893	7.47449230260904e-07	8.91555216044653e-06	5.57441216160533
CD4	-1.63587447846132	12.5732191762567	-5.59280836584857	7.47463070433577e-07	8.91555216044653e-06	5.57439417458086
CDC37L1	-0.610757530476471	9.02377143243838	-5.59249437913702	7.48321019443256e-07	8.92008218384277e-06	5.57327981425175
ASAH2B	-1.03400636888309	5.94292180237717	-5.59131876087289	7.51541985428764e-07	8.95275589921686e-06	5.56910760691764
SDHAF4	-0.617203116519677	6.46165935833135	-5.58993278418169	7.55356915320246e-07	8.99245900146726e-06	5.56418913740715
FBXO3	-0.492643077968239	10.320434504236	-5.58940532545399	7.56813784589955e-07	9.00405685684031e-06	5.56231740622725
GSTA4	-1.25004225989419	4.75827462908899	-5.58854326027844	7.59200842188157e-07	9.02669962461444e-06	5.55925839382259
CA4	2.42690284312158	9.70700232687525	5.5874633954386	7.62201499417751e-07	9.05094211124924e-06	5.55542669681083
S100A12	1.95359433120718	13.3466641107199	5.58746029399721	7.62210134375372e-07	9.05094211124924e-06	5.55541569220412
NAB2	-0.766934848622912	7.87665904289798	-5.58639306449129	7.65187243134994e-07	9.08051400806827e-06	5.55162901680104
TRPC1	-1.79774679511118	4.99684809546748	-5.5856525986925	7.67259579959743e-07	9.09931815902671e-06	5.5490018527616
BTBD11	-1.22371302087348	8.25649306231618	-5.58487333210661	7.69446505423584e-07	9.11945651758384e-06	5.54623712075038
LTBP3	-1.1899805434221	9.47653601874204	-5.5842906439734	7.71085783991973e-07	9.12804518143943e-06	5.54416988727337
RAB1A	0.373371768241368	12.1038912678408	5.58422174010249	7.71279859807797e-07	9.12804518143943e-06	5.54392543704204
SEMA4C	-1.03571222554475	8.5578833534268	-5.5840942452411	7.71639091456981e-07	9.12804518143943e-06	5.54347312562891
MASTL	0.84745733042301	8.75450835990733	5.58386941130469	7.72272990714971e-07	9.12975452584777e-06	5.5426754924687
AP1AR	-0.85155271436629	8.80259018246124	-5.58314535019968	7.74317919846683e-07	9.14813223226085e-06	5.54010682994926
MGAM	1.71651526316717	14.3237051162727	5.58261442988125	7.75820774677284e-07	9.16008642506628e-06	5.53822340379075
CRYGS	-1.01252597450635	5.97583507897054	-5.58202754930112	7.77485392254731e-07	9.17393421411259e-06	5.53614151377905
GP6	1.86173212775975	8.10122449991068	5.58135294438953	7.79403195313207e-07	9.19075006862698e-06	5.5337485017312
MKS1	-0.562040362978135	7.41776283607644	-5.5795413559316	7.84576466651038e-07	9.24590902424202e-06	5.52732266086431
CNOT11	-0.357529944356074	10.8042153679418	-5.57924281781772	7.85432242770367e-07	9.25015056116237e-06	5.52626377536656
PLD4	-2.01657743009129	7.59721617263595	-5.57858171397944	7.87330621924183e-07	9.26243287212058e-06	5.52391895680666
NLRP12	0.972556082725818	11.7207966330947	5.57839630345283	7.87863848306218e-07	9.26243287212058e-06	5.52326135130866
USP32	0.817502243578049	12.4012691641664	5.57836125933098	7.8796467263765e-07	9.26243287212058e-06	5.52313705906968
TRBV7-9	-1.92388367570652	7.01499786866895	-5.57469724725982	7.9857702789347e-07	9.38126854871076e-06	5.51014289151937
CYB561A3	-0.559594937358629	10.9817745700932	-5.5740615068794	8.00432712229513e-07	9.39483463478126e-06	5.50788850698684
MLF1	-1.31285320598395	3.87180808367417	-5.57388286086718	8.00954935544281e-07	9.39483463478126e-06	5.50725502641427
IGKV3-11	2.68404146464546	9.90319168286358	5.57378448168853	8.01242664376145e-07	9.39483463478126e-06	5.50690617509605
AC243807.2	-0.82184423593627	8.04617338527383	-5.57346949884704	8.02164580254927e-07	9.3997363345827e-06	5.5057892606801
BMX	2.38466857524035	8.9302464763909	5.57327735923015	8.02727464407024e-07	9.4004274001965e-06	5.50510795062887
CACNG6	-3.40107109952431	2.93481350612515	-5.57310113873336	8.03244056088296e-07	9.40057582580123e-06	5.50448309372298
ERMARD	-0.520524478080015	8.63557530500541	-5.57205993757311	8.06303064168568e-07	9.43045997621607e-06	5.50079122298026
VNN1	2.42245932581349	11.9273842928689	5.57097949961643	8.09489532710002e-07	9.46179651171998e-06	5.49696041651029
DHRS9	1.62599765396203	10.6451593744148	5.57055117729819	8.10756202474493e-07	9.47066810091526e-06	5.49544180807224
TRAJ36	-1.92372447453698	2.40568819495091	-5.56978485766191	8.13027319539028e-07	9.49125447184015e-06	5.49272491243824
TMEM9B	-0.435993429545789	10.8065387711716	-5.56715705967614	8.20863137595251e-07	9.57399939750956e-06	5.48340910385887
DPP4	-1.67931425071285	9.34145556482554	-5.56706408802068	8.2114173336989e-07	9.57399939750956e-06	5.48307953093489
ZFP90	-0.871464500154637	9.739933798661	-5.56551671607802	8.25792293498735e-07	9.62220814192311e-06	5.4775945009323
CD244	-1.14875388714073	9.96192747859543	-5.56428766619653	8.29504707882722e-07	9.65943216326603e-06	5.47323812291002
CHST10	-0.907488470342062	6.43918703622208	-5.56373901083713	8.31167277537064e-07	9.66879787379906e-06	5.4712934902466
LCK	-1.58592699477824	11.7384452432897	-5.56368023479574	8.31345579714484e-07	9.66879787379906e-06	5.47108516970516
FBXO7	-1.68689439354052	13.5009675212316	-5.56326101736959	8.32618409621115e-07	9.67756787008218e-06	5.46959934963686
HSD17B14	-1.91570920940843	2.12023792176385	-5.5621106279122	8.36121138769145e-07	9.71222904342365e-06	5.46552220812335
COX20	-0.601292164544214	10.8932910598734	-5.56152805169504	8.37900534455982e-07	9.72684161187078e-06	5.46345756037009
SQOR	0.677631621799012	12.475103863541	5.55901665914589	8.45614199345954e-07	9.81008458364224e-06	5.45455784282673
SLC35F3	-2.79921112297147	2.93322114286861	-5.55885177629339	8.46123082019854e-07	9.81008458364224e-06	5.45397357797677
MTATP6P1	-1.05531080674158	13.4450915229166	-5.55864766454566	8.46753457565209e-07	9.81129549744035e-06	5.45325031123682
NPTXR	-1.43247963505556	7.01540619175854	-5.55648032462126	8.53475757778733e-07	9.88304795863579e-06	5.44557080585948
SGO2	0.840391463279422	8.29816740952878	5.55483630486	8.58610091119228e-07	9.93633452222655e-06	5.43974609739985
EEF1A1	-1.07686162171738	17.9542399263057	-5.55227377331911	8.6667395358694e-07	1.00234362084094e-05	5.43066803435163
KDM5C	0.406444810360993	12.2538691530238	5.55073693689174	8.71546008961388e-07	1.00735382882123e-05	5.42522414273998
CAMK4	-1.93242061650468	9.90164748637012	-5.54812519545709	8.79887922008083e-07	1.01636589381181e-05	5.41597355627838
ACVR2A	-1.1146415396848	7.65068136907765	-5.54776533470552	8.81043491500482e-07	1.01707093650628e-05	5.4146990472392
ASPH	1.6329097731032	11.2597528889689	5.5464498467704	8.85280516756242e-07	1.02133011998069e-05	5.41004020498021
ESYT2	-0.774122790805164	12.0007958614128	-5.54491173278336	8.9026015537253e-07	1.02644024712451e-05	5.4045932954201
AC138827.1	2.38111389781227	9.02691593675073	5.54407914241424	8.92967209509448e-07	1.02892546592951e-05	5.40164501697124
TRMT2B	-0.510101276554343	9.42954481703002	-5.54375482652172	8.940238801867e-07	1.02950712869647e-05	5.4004966164858
ACSM3	-0.938310937036826	7.68998823394234	-5.5432186439108	8.95773557875504e-07	1.03088560901712e-05	5.39859803628373
PARP15	-1.02169444410967	10.6491039617474	-5.54294438670835	8.96669826035285e-07	1.03128086342098e-05	5.39762693200736
BCKDHB	-0.813973784209471	7.6837265816913	-5.54265887997123	8.9760379969148e-07	1.03171897000891e-05	5.39661600829477
GPR18	-1.43617716081211	8.34964455584791	-5.54105820897413	9.02857894353283e-07	1.03711908984978e-05	5.39094859953967
TMC5	-2.11227760260129	7.30564478040448	-5.54074633879151	9.03885121878758e-07	1.03766011991681e-05	5.38984442820648
FP565260.6	-0.740703623685457	10.6133591213176	-5.53705722386771	9.16124256487154e-07	1.0510638379316e-05	5.3767844271072
ZNF56	-0.736467749341218	5.32912848887951	-5.53652636329677	9.17898893857296e-07	1.05245260386649e-05	5.37490529383435
ZBTB5	-0.719048994941039	8.64583650542531	-5.53563092662581	9.20899995358556e-07	1.055245049964e-05	5.37173574735388
HABP4	-1.08101212352561	8.07245799669187	-5.53288638183035	9.30159056711341e-07	1.06520056494476e-05	5.36202182571208
CRACD	1.80146849829177	5.1760822886185	5.53265847004229	9.30932072295783e-07	1.06543176740355e-05	5.36121522237392
IGSF22	-1.45924120611623	2.9335010656675	-5.53117455209468	9.35980680003213e-07	1.07055300953157e-05	5.35596370008036
LUC7L3	-0.568888677974432	12.03463690953	-5.5303515113031	9.38792504534285e-07	1.07311116250534e-05	5.35305115574386
RPL39P3	-0.999464362539184	10.2172120884651	-5.52852534070783	9.45061269833838e-07	1.07961530855788e-05	5.34658918813592
CD8A	-1.82371355708603	11.2363963448156	-5.52796116028288	9.47006309566835e-07	1.08117519614255e-05	5.34459293146454
KDM6B	0.839684095665898	13.2559893355778	5.52739405418557	9.48965424867231e-07	1.08274923552894e-05	5.34258637764947
CA11	-1.13893301749684	6.42132048390374	-5.52614141924724	9.53306970368102e-07	1.08703799096681e-05	5.33815445770304
DDX47	-0.59218020705004	10.1399636329915	-5.52534021380307	9.56094185389522e-07	1.08955021554316e-05	5.33531987132788
TRIM65	-0.489482027804582	9.25402409371859	-5.52395432224317	9.60934429436231e-07	1.09439754463571e-05	5.33041698246402
ZNF317	-0.348808619689672	10.612309304501	-5.52348475032407	9.62579904587227e-07	1.09547891033871e-05	5.32875584571497
ANKAR	-0.792082616281778	6.16646251573785	-5.52334835519157	9.6305838271535e-07	1.09547891033871e-05	5.32827334744714
CD2	-1.61807314443526	11.5665513995329	-5.52091873851616	9.71621062008924e-07	1.10454545470911e-05	5.3196791050339
GIMAP7	-1.35752556411703	12.3605045070226	-5.52048223965404	9.73167368788019e-07	1.10562955327287e-05	5.31813519240241
M6PR	-0.669055394111725	12.7951315593528	-5.51802689993985	9.81910910508842e-07	1.11488423831664e-05	5.30945117585457
TXN	0.830900367375998	11.5885922786381	5.51766977938919	9.83189081424038e-07	1.11504082043243e-05	5.30818820258879
OCIAD2	-0.966920609025685	8.41601404983013	-5.51743525430354	9.84029365410642e-07	1.11504082043243e-05	5.30735880578559
ADAM22	-0.982255561834869	6.3072543572873	-5.51743518598247	9.84029610302825e-07	1.11504082043243e-05	5.30735856416984
IGHV3-20	3.47103289413518	8.6721967211464	5.51732080532444	9.84439684402153e-07	1.11504082043243e-05	5.30695406098063
MTERF2	-0.875744145759665	7.59478834720881	-5.51621252446539	9.88421820029102e-07	1.11857445498249e-05	5.30303478139509
AL645941.2	-1.69643202798149	3.89469890319064	-5.51611898064801	9.88758657875166e-07	1.11857445498249e-05	5.30270398652126
KLHL31	-1.49527894461497	1.96806622793374	-5.51507839076567	9.9251333448789e-07	1.12214159120434e-05	5.29902429628761
DTX3	-1.16950362499457	8.07242681806	-5.51360124206675	9.97867431047749e-07	1.12739621446723e-05	5.29380118628564
TXNDC11	1.2106638594945	11.7883511544248	5.5134630917178	9.98369630822762e-07	1.12739621446723e-05	5.29331271414789
IL27	1.65526391257518	5.37811355893588	5.51255212493439	1.00168741064052e-06	1.1304584782516e-05	5.29009179955747
RABGGTB	-0.485051848969347	10.0618149786662	-5.51062282033236	1.00875005251176e-06	1.13774076357961e-05	5.28327081173307
ADAM19	0.866822237712155	12.914241756407	5.50980720071799	1.01175059190879e-06	1.14043548592499e-05	5.28038741151743
ANKRD44	-0.681246138101155	12.7286559705778	-5.50755676754306	1.02007542788978e-06	1.14912482531907e-05	5.27243221858731
NOTCH2NLA	1.21901247568561	8.62155836324184	5.50439796110851	1.03187488171521e-06	1.16171550503303e-05	5.26126744619361
MRPS6	-0.635211409721462	9.87747951623177	-5.50401739700664	1.03330552284725e-06	1.16262451922288e-05	5.25992246304854
MST1L	-1.40096741770775	4.7526888525589	-5.50275514255397	1.0380647236269e-06	1.1672753115889e-05	5.25546160556268
NAXD	-0.474963968928249	9.24532503052648	-5.50225698500679	1.03994893340665e-06	1.1686895995603e-05	5.25370117339039
BVES	1.9211554433291	4.86124468072258	5.5018713025684	1.04141004391422e-06	1.16938641733605e-05	5.25233824519891
TRAJ26	-2.04386344645291	2.05135707490422	-5.50176247556433	1.04182268861567e-06	1.16938641733605e-05	5.2519536760128
GGT7	-0.972265998216541	7.49393164549349	-5.5005153942601	1.04656286240997e-06	1.17400061324462e-05	5.24754692983503
RPL7AP31	-1.47708568710259	1.97620518742508	-5.50033988190331	1.04723169658006e-06	1.1740449098378e-05	5.24692675276814
PLEKHH3	1.4350853130729	5.05978586548787	5.49980009260823	1.04929134930796e-06	1.17564745473513e-05	5.24501942824094
ZXDB	-1.10501326315048	8.57770066245474	-5.4985877631367	1.05393179492527e-06	1.18013791322515e-05	5.24073589471346
LDLR	0.966739623249886	9.98004357628047	5.49753324485027	1.05798467886332e-06	1.18396545796012e-05	5.23701016575577
JMJD6	0.698101315394933	10.2325355953108	5.49599431690583	1.06392698174764e-06	1.18990154943058e-05	5.23157331360289
IGLV3-21	2.93824068070201	10.7995759928223	5.4945440520347	1.06955711836743e-06	1.195481608337e-05	5.22645007754689
TRAPPC2B	-0.865583147978329	6.33737886262163	-5.4936750300906	1.07294488704784e-06	1.19855011184895e-05	5.22338032920073
MEX3C	-0.812610097196464	10.5699560856311	-5.49335199243967	1.07420690965162e-06	1.19924176538307e-05	5.22223925913756
HDAC1	-0.43651162889881	12.0788653843721	-5.48577935483204	1.10421518669755e-06	1.23200564042122e-05	5.19549559285239
HBP1	-0.453364499875933	12.2982673747027	-5.48552686390281	1.10522988468211e-06	1.2324006873129e-05	5.19460406539121
TRBV29-1	-2.05484227649372	6.86508590682728	-5.48429213533918	1.11020523906492e-06	1.23720900446571e-05	5.19024448913351
B4GAT1	-0.828338869234707	6.68385349222321	-5.48367674855413	1.1126932075307e-06	1.23924130068569e-05	5.18807178378196
FERMT3	0.763882485726802	13.4876933898943	5.48306756664895	1.11516151763187e-06	1.24034228681044e-05	5.18592105156853
TP73	1.68023245679485	6.36129297805879	5.48301765065026	1.1153640092034e-06	1.24034228681044e-05	5.18574482477613
TOR1A	0.425353034205266	10.983912041907	5.48294065669848	1.11567641772603e-06	1.24034228681044e-05	5.18547300102517
ZNF14	-0.882307592074088	8.95915770091038	-5.48220342333914	1.11867217762238e-06	1.24293207108669e-05	5.18287028429645
DISP1	-0.819579411212311	6.66515222931125	-5.48200652935962	1.11947360387996e-06	1.2430821476417e-05	5.18217518925888
FNBP1	-0.402829292968157	13.2215289541666	-5.4813707337184	1.12206538774415e-06	1.24521890591119e-05	5.17993068608094
ZNF569	-0.869047615609471	7.45698933133199	-5.47978573978832	1.12855237231984e-06	1.25167327619659e-05	5.17433560906482
PXK	0.697583849131819	11.534477860731	5.47935698195802	1.13031353157842e-06	1.25232919236679e-05	5.17282215738851
FBLN5	-1.80131723025104	7.36878022029507	-5.47931493488821	1.13048638967874e-06	1.25232919236679e-05	5.17267373921235
ZNF528	-0.856600434371514	7.91861124433135	-5.47904203456221	1.1316089350252e-06	1.25282876456351e-05	5.17171046048372
FBXO4	-0.587861846997832	7.60605820252454	-5.47852692400741	1.1337307884554e-06	1.25443344357269e-05	5.16989226841713
UBE2D2	-0.382478760009022	11.6967814336907	-5.47820200258956	1.13507123306636e-06	1.25494453186952e-05	5.16874541352275
SHKBP1	0.892451907761327	13.4718308264118	5.47808891815986	1.1355381237179e-06	1.25494453186952e-05	5.16834627085237
KPNA5	-1.29875474502217	8.36731998007718	-5.47692930350587	1.14033678017762e-06	1.25950163612869e-05	5.1642534274512
ZNF568	-0.840371411956914	7.57553623180704	-5.47614921237702	1.14357618283794e-06	1.26233217105573e-05	5.16150024143049
TRIOBP	0.839106308700067	10.591090892584	5.47506643799192	1.14808758410897e-06	1.26606285554198e-05	5.15767897079367
LRATD2	-1.45428951103043	8.19104478283481	-5.475012388855	1.14831324126348e-06	1.26606285554198e-05	5.15748822887975
PDE6B	-0.879138048585295	7.14782924166806	-5.47478146631678	1.14927784525325e-06	1.26637792103953e-05	5.15667329837861
OFD1	-0.658573829303542	10.1681390928319	-5.47450296902883	1.15044224264896e-06	1.26691263498325e-05	5.15569048821662
AK1	-1.88703376851434	7.51654044683338	-5.47382470642912	1.15328293886062e-06	1.26929163566047e-05	5.15329697378486
TNFSF14	0.909441246060966	11.5127576558723	5.4735414350363	1.15447138591216e-06	1.26985045425656e-05	5.15229736433162
UBE2Q2L	-1.87083931580711	1.89492956739295	-5.47146020022037	1.16324026585185e-06	1.27874173008051e-05	5.14495353170613
ZNF420	-1.03970564964264	8.02476164786107	-5.47074733382996	1.1662588987014e-06	1.28130505036953e-05	5.1424382934014
IGHV3-13	3.13520569705668	8.00999894889735	5.4698868615925	1.16991288183322e-06	1.28456296707467e-05	5.13940237171858
ATP2B1	-0.846472682335998	11.8787249266593	-5.46908419265238	1.17333160224016e-06	1.28755888469354e-05	5.1365705111739
ACVR2B	-1.25022559963873	7.43542197208069	-5.46886474382697	1.17426799405842e-06	1.28782889060316e-05	5.13579630360087
ZNF85	-0.772024900481231	7.22706836895135	-5.46731201353067	1.18091465242774e-06	1.2943573937156e-05	5.13031857309349
HLA-DOA	-1.39199980269976	9.79585697439826	-5.46675176018786	1.18332200394611e-06	1.2956830130547e-05	5.1283422142385
IQGAP3	2.20543156917985	5.80923890966559	5.46670731471949	1.18351318908883e-06	1.2956830130547e-05	5.12818543008473
SIRPG	-1.57936221489098	8.79296660191302	-5.46610431031003	1.18611007118267e-06	1.29776442099195e-05	5.12605832951032
NLGN2	-1.46892906954193	5.97449471448405	-5.46561525805178	1.18822034477437e-06	1.29931128556659e-05	5.12433324349195
ZNF542P	-1.072573350285	8.0218085830856	-5.46517987323853	1.19010216348195e-06	1.3006066701673e-05	5.12279750044407
JAK3	0.775213506433346	13.4769150167171	5.46495372224538	1.19108079439818e-06	1.30091406437342e-05	5.12199980616734
TMEM181	-0.768751956641117	10.2482784111608	-5.46410975524546	1.19473994815819e-06	1.30414708793979e-05	5.11902299270607
FAM204A	-0.425106312324671	10.0177993692008	-5.46234247519112	1.20243829715016e-06	1.3117586698605e-05	5.11278991324414
CCNE1	1.4443692183396	7.3739232813935	5.46218667500155	1.20311931607147e-06	1.3117586698605e-05	5.11224044323466
CFLAR	0.844673452511396	14.8790298622931	5.46146979332245	1.20625779571005e-06	1.31441233522026e-05	5.10971222923773
CTIF	0.699301426037273	8.66684716098548	5.46066247656219	1.20980188274856e-06	1.31750461895355e-05	5.10686519010725
ESAM	1.62908904088778	9.38043431582295	5.45911315241554	1.2166321968591e-06	1.32416999022209e-05	5.10140175696217
SMAP1	-0.352049490329049	10.4452145931571	-5.45819634692387	1.22069193533956e-06	1.32781388068568e-05	5.09816899901625
POLR2M	-0.898117065627028	10.2834218414355	-5.45617963073363	1.22966939493882e-06	1.33679968313425e-05	5.09105836738501
RAB22A	-0.43351149712308	11.0458103722474	-5.45574046248978	1.23163299606603e-06	1.33815454523073e-05	5.08951002494083
AL671986.1	1.60544152332219	2.68568023475256	5.4551682144751	1.23419627054312e-06	1.34015898876495e-05	5.08749254543998
SMIM10L2A	-1.86771885330643	3.714584665157	-5.45466860005946	1.23643850644684e-06	1.34181270144071e-05	5.08573118651172
RPL13AP7	-1.70786473873947	2.90706587280739	-5.45441950804141	1.23755791785594e-06	1.34224668358155e-05	5.08485304526199
HOXB13	1.59192582990966	4.48962744160887	5.45234145246191	1.24693574016019e-06	1.35163197168438e-05	5.0775275702307
ZSCAN31	-1.08006048352484	4.41120803774514	-5.45208461338618	1.24809966471856e-06	1.35210797011177e-05	5.07662222609345
DYNLT3	-0.891741798969738	9.10477372770845	-5.45092242538825	1.25337981618069e-06	1.35704007375803e-05	5.07252572436835
NSD2	0.734983087263455	10.9325957678681	5.45046459077189	1.25546594405285e-06	1.35851027762795e-05	5.07091200768051
ABRAXAS1	-0.896934421155921	9.09684214106836	-5.44947508590911	1.25998635948304e-06	1.36261133542934e-05	5.06742445784398
BAZ1A	0.600161983780108	13.0830725453008	5.44899173016347	1.26220034570512e-06	1.36421480006541e-05	5.0657209156037
DDRGK1	0.522881684679213	9.62882569216226	5.44848325964024	1.26453351745286e-06	1.36594515159717e-05	5.06392890445628
DIMT1	-0.653999677954426	10.2921215932992	-5.44803188824777	1.26660825370278e-06	1.36674907869927e-05	5.06233816807392
ADAMTSL4	1.19702157538609	11.475268163104	5.44800258809248	1.26674304855054e-06	1.36674907869927e-05	5.0622349088813
EEF1A1P8	-1.73765908929029	1.63197106182795	-5.44778943925797	1.26772406268339e-06	1.367016901119e-05	5.06148373747027
HNRNPA1L2	-0.904506859298092	7.45921497470379	-5.44723761519385	1.27026731278493e-06	1.36896803697301e-05	5.05953905742832
TRBC1	-1.83724206657867	11.4538216994141	-5.44665500889476	1.272957902978e-06	1.37107561663133e-05	5.05748595796781
ARSK	-0.753540026527332	6.99966668798739	-5.44625388899158	1.27481362549243e-06	1.37228206483331e-05	5.0560724508495
TRBV5-5	-2.00146780085853	3.75394033277188	-5.44602721161151	1.27586349695905e-06	1.37262015777226e-05	5.05527367498415
NUP133	-0.48966063648149	10.5783800194395	-5.44573248815229	1.27722980588473e-06	1.37329809964147e-05	5.05423512929092
GLS	-0.97433487879465	12.0415171633099	-5.44512643244905	1.28004396483742e-06	1.37553111544021e-05	5.05209956160078
LCMT2	-0.43901180804248	8.14398246574657	-5.44237596443666	1.29289266888728e-06	1.38853844203179e-05	5.04240853665632
SPACA7	1.35924679795172	3.74349837331571	5.44210441934259	1.29416807105722e-06	1.38873813040231e-05	5.04145184693029
TRIM25	0.974433523016037	13.5954459532432	5.44201943866042	1.29456746650743e-06	1.38873813040231e-05	5.04115245137275
HNRNPCP1	-0.918004188254343	5.62014381503146	-5.44154097019267	1.2968184648782e-06	1.39035335990247e-05	5.03946678306427
EOMES	-1.54797539174816	9.48969489049059	-5.44025546322229	1.30288541820956e-06	1.39474916834655e-05	5.03493808485277
ANXA3	2.2509659005336	11.8968502149263	5.44020152761628	1.30314057945079e-06	1.39474916834655e-05	5.03474808230544
FGFR4	1.14246459781541	4.45956265091951	5.44019710341161	1.30316151188852e-06	1.39474916834655e-05	5.03473249688895
TRAV13-2	-1.88032841460804	5.37228779385606	-5.43891413575176	1.30924571086269e-06	1.40005390257599e-05	5.03021305918532
RFTN1	-0.859648192319387	10.5311374518667	-5.43883563341884	1.30961890109627e-06	1.40005390257599e-05	5.02993653322455
PPP1CB	-0.469802353850149	13.1523091363425	-5.43829156796031	1.31220820962759e-06	1.40201856532661e-05	5.02802008328588
ZNF395	-0.748256001257248	10.2536439184797	-5.43800029305415	1.31359651897019e-06	1.40269851524836e-05	5.02699410074252
GLMN	-0.594455550266092	7.66975901135523	-5.43608396103654	1.32276661746094e-06	1.41168256571704e-05	5.02024442775556
CRTAP	-0.824396980618131	11.709592851804	-5.43451884605989	1.33030295417234e-06	1.41891375700886e-05	5.01473230502747
RCN2	-0.757174889165739	9.63191569953069	-5.4341322145765	1.33217118482128e-06	1.42009448301948e-05	5.01337071059477
MOSMO	-0.646749530941474	8.17107277492352	-5.43356329147054	1.33492497544517e-06	1.42221732820844e-05	5.01136719232848
DSCC1	1.30073284477357	6.38717365548087	5.43201030153262	1.34247065903965e-06	1.42944007673428e-05	5.00589848931568
TMEM92	2.40118013616393	5.55214225639739	5.43042324598539	1.35022539063167e-06	1.43687704861573e-05	5.00031028573613
PIGH	-0.355901755773443	8.60502791125174	-5.42965408435116	1.35399960098289e-06	1.44005627235361e-05	4.99760214668188
SMAD9	-0.931225692469696	5.30223358759265	-5.42950003251159	1.35475677190061e-06	1.44005627235361e-05	4.99705975908558
CD28	-1.7224540710297	10.3012810114414	-5.42802522684231	1.36202670261233e-06	1.44695946111805e-05	4.99186746662849
DELE1	-0.486626019697429	10.7274135775149	-5.42656532039209	1.36926114068826e-06	1.45381710754351e-05	4.98672802434218
TLE5	-0.958941592581972	13.1504074682337	-5.4250594507166	1.37676311376551e-06	1.46095084683138e-05	4.98142718576356
H1-2	1.54713670084397	9.812183898224	5.42490261677795	1.37754676292731e-06	1.46095138501472e-05	4.98087513592142
AC139491.5	-1.13260677994893	5.3289646222554	-5.4242690086941	1.38071718857491e-06	1.46282862156538e-05	4.97864490447133
ENTR1	-0.437176736137198	9.25769056806189	-5.42423548656648	1.38088512601267e-06	1.46282862156538e-05	4.97852691230049
CDKN2AIP	-0.491314866579543	9.88024039592731	-5.42191925719796	1.39253784557694e-06	1.47433561346412e-05	4.97037468357191
DDX10P1	1.56802485186884	4.1432802144102	5.42141103318589	1.39510763508171e-06	1.47621854409809e-05	4.96858606512863
QRICH1	-0.407472787142403	11.5389424383476	-5.42050461234707	1.39970250375135e-06	1.47997805916837e-05	4.96539617129915
SLC29A2	-1.100150177291	6.13396542326584	-5.42039734312596	1.4002472658441e-06	1.47997805916837e-05	4.96501867745205
SBF2	0.937978422227422	10.004338280886	5.4186561846688	1.40911900734847e-06	1.48836882207501e-05	4.95889162095162
RPL7AP66	-1.49078506985034	1.45230635494752	-5.41841000687048	1.41037783107455e-06	1.48836882207501e-05	4.95802537801357
IFFO2	-0.809123585626629	10.0791400590327	-5.41837058619445	1.41057951081673e-06	1.48836882207501e-05	4.95788666678496
NFE2	1.02055977100976	13.3580547494113	5.41794809760524	1.41274279004933e-06	1.48933708652822e-05	4.95640005613576
NUDCD3	-0.495391223132572	10.7420444096772	-5.41787958893933	1.4130938853685e-06	1.48933708652822e-05	4.95615899780937
LY9	-1.32962953402231	9.97670734829183	-5.41723820440464	1.41638505569216e-06	1.49196291439511e-05	4.95390222952726
MB21D2	-1.55128707335301	6.06306474132553	-5.41682492392566	1.41850975342797e-06	1.49335775678323e-05	4.95244810607403
AK4	1.01771792905165	6.84889833113569	5.41637243172768	1.42083965110732e-06	1.49496693126943e-05	4.95085605298134
SPIN3	-1.11513241287184	5.45852115698829	-5.4155307443492	1.42518358685606e-06	1.49869221041713e-05	4.94789475297522
FAHD2B	-0.904639840952751	6.7052685672917	-5.41524159706906	1.42667889660614e-06	1.49941942626409e-05	4.94687747951204
IGHV3-49	3.02772056857667	7.97506204926839	5.41397862026227	1.43322850067869e-06	1.50524281914504e-05	4.94243427666529
LZTFL1	-0.669840971215198	8.41120248218978	-5.4138622346162	1.43383355112342e-06	1.50524281914504e-05	4.94202484226684
SPTSSB	-2.13983574595461	4.93272549377045	-5.41335098179466	1.43649437478338e-06	1.50686459505849e-05	4.94022633000638
GAL3ST4	-1.17146300804875	6.87874891990699	-5.41325510750016	1.43699389686896e-06	1.50686459505849e-05	4.93988906375898
TRAM2	1.29533418696521	11.1232077168147	5.41185344259319	1.44431643839191e-06	1.51369231225849e-05	4.93495848773294
CD40LG	-1.69845930826997	8.64315111958893	-5.41093113449641	1.44915482691863e-06	1.51757151413389e-05	4.9317143244112
DLG2	-1.26523891776093	3.32336040916532	-5.41083789750341	1.44964483419276e-06	1.51757151413389e-05	4.93138637772922
CD74	-1.20319633068461	15.998578641065	-5.41028387496253	1.45255987812084e-06	1.51977030433788e-05	4.92943772274088
FNTA	-0.516077513808654	11.3285587397685	-5.40970106696673	1.45563262790145e-06	1.52213153999448e-05	4.92738788300924
ZDHHC4P1	2.55901408349504	2.81787659174512	5.40872987806157	1.46076731418086e-06	1.52664505580078e-05	4.92397217937209
MAPRE2	-0.596095261246738	11.5550008577843	-5.40849203486816	1.46202751807991e-06	1.52710657053644e-05	4.92313570385051
TRBV11-1	-2.25910598320265	4.19157808483514	-5.4083179015908	1.46295083796319e-06	1.52721588596549e-05	4.92252329772753
RPL10P16	-1.05247262058507	4.89974496209283	-5.40760317242324	1.46674663640795e-06	1.53032206388089e-05	4.92000973929572
SLC30A4	-0.90580203574898	7.57805521079214	-5.40613100951765	1.47459570601227e-06	1.53726650055459e-05	4.9148327404724
NAIPP1	1.86350397058951	9.27452663206357	5.40604591331243	1.47505067595428e-06	1.53726650055459e-05	4.91453350410501
AL592114.1	-1.55777745418134	1.57008444555008	-5.40546296373417	1.47817116698305e-06	1.53919286572578e-05	4.91248362881587
ROBO3	-1.54922388097382	6.18451808583846	-5.40539241636864	1.47854924437448e-06	1.53919286572578e-05	4.91223556142297
ZNF418	-1.03181911256529	6.30990058960608	-5.40506690492895	1.48029496234952e-06	1.54015072630397e-05	4.91109096983081
ATP6AP2	-0.527846289069249	12.5523739088141	-5.40245501829799	1.49437640399783e-06	1.55361404891103e-05	4.90190754711158
AUTS2	-1.44081076903253	8.77510094577674	-5.40235824334981	1.49490067960081e-06	1.55361404891103e-05	4.90156730992096
TCTE3	-0.938544378960325	5.53660781553589	-5.40168387714919	1.49855908628073e-06	1.55654898410729e-05	4.89919645117699
PLA2G4F	1.26739542067929	3.22748740149259	5.40145065392726	1.49982636840636e-06	1.55699838078022e-05	4.89837653182648
IGKV1-16	2.44922751305292	9.42859727201183	5.40101854943266	1.50217712383251e-06	1.55857142631232e-05	4.89685745268425
EEF1B2P3	-1.8008224958393	3.13873100573503	-5.40057241755857	1.50460800930751e-06	1.56022581509903e-05	4.89528909662848
ZNF584	-0.557935530306961	6.59398042959211	-5.40009201922345	1.50722994987416e-06	1.56207637305014e-05	4.89360032028533
AC098583.1	-1.41597194299786	1.32693815160724	-5.39975661054917	1.50906323341568e-06	1.56310797442363e-05	4.89242126153036
TMEM161B	-0.689216405568022	8.81867026575822	-5.39838299761988	1.51659415787091e-06	1.56937903474525e-05	4.88759283480721
ZNF407	0.413878210973412	9.62180835599655	5.39828959768125	1.51710757472637e-06	1.56937903474525e-05	4.88726453487696
ADCY4	1.22900511044444	8.93725793359952	5.3981925428317	1.51764126436903e-06	1.56937903474525e-05	4.88692338971023
TRAV12-3	-1.63071420922607	6.12772665171638	-5.39769582554647	1.52037553989491e-06	1.57133549566424e-05	4.88517746971015
RASGRP1	-1.51023805364806	11.0340574784906	-5.39651568727002	1.52689136149463e-06	1.57719592185395e-05	4.88102956830088
AC012569.1	1.43555465853462	3.73109623543337	5.39379773927813	1.54200286327082e-06	1.59192381927599e-05	4.87147763678232
TUBE1	-0.821039820843966	8.01766822358177	-5.39329381844519	1.54482079408581e-06	1.59319666045107e-05	4.86970681545199
ZC3H14	-0.484429999349333	10.092557941618	-5.39327183284041	1.54494385352773e-06	1.59319666045107e-05	4.86962955723139
YBX2P1	1.85376742061969	3.5122817246469	5.39292227291321	1.54690173698618e-06	1.59433435930813e-05	4.86840120312789
ATXN10	-0.592146826484802	10.8774431208477	-5.39116225203405	1.55679689014207e-06	1.60292701926469e-05	4.86221683854673
NBPF14	0.737873440105512	12.895406284099	5.39101734296659	1.55761437425291e-06	1.60292701926469e-05	4.86170768294057
REXO1L1P	0.954405865414255	5.14013025956081	5.39089980464837	1.55827776146201e-06	1.60292701926469e-05	4.86129470070831
RBMX2	-0.379606386940857	9.04187509757466	-5.39082931300083	1.55867575070821e-06	1.60292701926469e-05	4.86104702275286
ANO2	2.05214234342943	3.83030412161281	5.38947013841925	1.56636917786504e-06	1.60995135058249e-05	4.8562716399967
RRP12	0.847587345453283	11.2278612991516	5.38925550172396	1.56758752370491e-06	1.61031636865172e-05	4.85551755817982
CYREN	0.805822888189612	11.1712210242067	5.38893322635099	1.56941861823695e-06	1.61131008933464e-05	4.85438532645591
SPI1	0.883830364673205	14.1949286041397	5.3884208571638	1.57233413098608e-06	1.61341546829182e-05	4.85258528953417
TMEM132C	-2.02811324503757	1.62030445536685	-5.38721521074347	1.57921568442824e-06	1.61958595893396e-05	4.84834985272331
ZCCHC7	-0.490404834825895	9.66286157738932	-5.38635047652311	1.58416969474741e-06	1.6237739371161e-05	4.84531221081069
ALG13	-0.615552584198046	9.64889216103631	-5.38515752117632	1.59102925933747e-06	1.62990943618564e-05	4.84112182575527
RPS4Y2	-2.36972984614591	2.36387207539757	-5.38338779298525	1.60125935978512e-06	1.63948920728822e-05	4.83490596245671
DEPP1	2.41187722750835	6.08203716820057	5.38247226229532	1.6065771438705e-06	1.64403163021965e-05	4.83169055387672
GLUD1	-0.634012656722948	11.943836440303	-5.38225910399321	1.60781775649186e-06	1.64422957198534e-05	4.83094194976524
B9D1	2.16216837901405	4.80755150775242	5.38213622631256	1.60853335238448e-06	1.64422957198534e-05	4.83051041181032
ZNF781	-1.2205503542686	5.19812686676685	-5.38165395966149	1.61134494207033e-06	1.64620152761895e-05	4.82881675236429
NCLN	0.728182262546998	10.9672051108353	5.38143574924938	1.61261869140318e-06	1.64660107762049e-05	4.82805043959147
SIRT1	-0.658665146157315	10.3969746507665	-5.38123154381128	1.61381159060894e-06	1.64691768177296e-05	4.82733331780872
RPP38	-0.417080112326078	8.58514840341621	-5.38027073082598	1.61943603938113e-06	1.65175392644368e-05	4.8239592739396
C15orf41	-0.760794285343573	6.61372806114837	-5.37908838628361	1.62638386660646e-06	1.65793393614992e-05	4.8198075296002
TRAJ39	-2.08286651867715	2.64830174645263	-5.37867525969865	1.6288184594071e-06	1.65950892191368e-05	4.81835691902347
NECAP2	-0.627765613993455	11.6979447133494	-5.37739842717182	1.63636571846962e-06	1.66628834487176e-05	4.81387378576214
H2AC20	1.49681848592013	3.7645258680037	5.37724748476576	1.63726020633987e-06	1.66628964262249e-05	4.81334382698912
PIGY	-0.591400673444077	7.55925011352896	-5.37560934640699	1.6469989511552e-06	1.67528710107962e-05	4.80759260392234
FMNL1	0.436862927596255	14.7882049777135	5.37478043395731	1.6519486106809e-06	1.67859827430751e-05	4.80468263023494
SIGLEC9	0.929299630102109	11.284771947898	5.37457116839857	1.65320051165772e-06	1.67859827430751e-05	4.80394800499326
EPC1	-0.386184403279234	11.2839793442368	-5.37450874921639	1.65357410672191e-06	1.67859827430751e-05	4.80372888452817
IGHV3-73	2.83473671403638	7.85396734985474	5.37446208490611	1.65385345922123e-06	1.67859827430751e-05	4.8035650715055
SEC22A	-0.416730278419791	8.66061185262578	-5.37337848382548	1.66035347693425e-06	1.68282225323329e-05	4.79976125471437
SEPTIN9	-0.830523011432938	13.6313513097586	-5.37331871815392	1.6607127162998e-06	1.68282225323329e-05	4.7995514629697
TPST2	0.625029663507076	11.785502293093	5.37331727394032	1.66072139812516e-06	1.68282225323329e-05	4.7995463934444
NRIP2	-0.929170910487831	5.69752076792139	-5.37203553886851	1.66844418393563e-06	1.68968161020302e-05	4.79504736341402
ARL6IP1	-0.494521773245124	12.2608875350866	-5.37189350148585	1.66930217507594e-06	1.68968161020302e-05	4.79454881611385
SAR1A	-0.372616619291746	12.027811096332	-5.37156330077499	1.67129846950175e-06	1.6907848670583e-05	4.79338983569543
DPY19L4	-0.829429902097562	8.20975637627843	-5.37032949900578	1.67877854246808e-06	1.69743163738439e-05	4.78905946690202
PKIA	-1.25052916658181	8.11827711859925	-5.36970248998235	1.68259251658741e-06	1.70036638119925e-05	4.78685891738504
CNIH1	-0.636467849062424	10.2613111866321	-5.36937483343415	1.68458898945135e-06	1.70146224137602e-05	4.78570900476376
DHRS3	-1.31664499144173	8.11110255167175	-5.36824358748056	1.69149987516034e-06	1.70751786640239e-05	4.78173904916211
Z95152.1	2.19341974761778	4.31888656514288	5.36672777934465	1.70080398124975e-06	1.71598151812948e-05	4.77641991077212
EIF1	-0.612363977180193	13.8031319087047	-5.36648917870063	1.70227311880987e-06	1.7165354071026e-05	4.77558267507371
B4GALT2	1.38782650267728	7.20327557951191	5.36526438370879	1.70983430132535e-06	1.72322846522012e-05	4.77128511400557
ZMYND11	-1.02226876025685	10.422491450296	-5.36390811017729	1.71824584444366e-06	1.73077085464884e-05	4.76652655889318
ZNF22	-0.649095794699054	10.0567054755561	-5.36338062878727	1.72152827999618e-06	1.73314139575439e-05	4.76467595941776
B3GLCT	-0.783084585312709	7.65801901371072	-5.36305125209705	1.72358107904358e-06	1.73427211594164e-05	4.76352041165126
BLOC1S5	-0.458502970991264	9.33121912464793	-5.36272576148872	1.72561203225672e-06	1.73537964753365e-05	4.76237851797975
UBXN1	-0.536882387673275	11.414180435583	-5.36239203398225	1.7276968337388e-06	1.73654010955805e-05	4.76120774870542
METTL22	0.725003979616211	8.79772620424886	5.36173813445291	1.73178896654362e-06	1.73971584118855e-05	4.7589138274216
ZBTB4	-1.02047658639579	11.1695736451677	-5.36065847345009	1.73856648372487e-06	1.74558437857305e-05	4.75512648884708
NEURL1	-1.87078997818631	5.90663955159007	-5.36043307545816	1.73998470831347e-06	1.74606857092995e-05	4.75433584460085
KDM2B	-0.566645704151819	10.3177788899123	-5.35879143490389	1.75034856433845e-06	1.75552432622225e-05	4.74857764457688
TRAJ30	-2.22431989077717	2.60914946158806	-5.35820982708745	1.7540349166416e-06	1.75827626920737e-05	4.74653772887091
IL16	-0.467093604918491	13.6383800060154	-5.35508286245171	1.7739860230543e-06	1.77732058324802e-05	4.73557142239427
TRAV4	-1.74117477657359	5.80716043908127	-5.35466443606897	1.7766726623537e-06	1.77841019886092e-05	4.73410413966156
AC114728.1	-1.80852235550094	1.67228936417209	-5.3546165749795	1.77698022550349e-06	1.77841019886092e-05	4.73393630884372
P3H4	-1.01989703425158	5.61166981781941	-5.35412272675032	1.78015684494926e-06	1.78063409879509e-05	4.73220459509339
ZNF3	-0.371632743670308	9.6966405521591	-5.35272806074099	1.78915816394751e-06	1.78867875393573e-05	4.72731435639057
ZNF550	-1.04966340855709	8.21284761593241	-5.35211460002656	1.79313171526966e-06	1.79169106311492e-05	4.72516344570022
CSNK2A1	-0.438670425020879	11.2467484407741	-5.35187295006821	1.79469933776936e-06	1.79229743822738e-05	4.72431619482285
AC008507.1	-1.41430416893696	3.916148228698	-5.35002439270703	1.80673606532857e-06	1.80335266445717e-05	4.71783532956488
RPL13AP5	-1.59512647140501	4.27826223627073	-5.34960701481144	1.80946479345209e-06	1.80511046640902e-05	4.71637213484922
DBNDD1	-1.98350247250649	5.35775352882409	-5.34813890054204	1.81909536949016e-06	1.81374794857504e-05	4.71122566144596
ZFP37	-1.51877902060052	5.5089266147729	-5.34785395406601	1.82097042297892e-06	1.81464760901024e-05	4.71022683059739
RTL6	-0.917453935317408	9.21573372714481	-5.34760987808427	1.82257805013419e-06	1.81527995329702e-05	4.70937127685428
ZBTB40	-0.613842299231175	10.6910802334468	-5.34723513158968	1.82504907652688e-06	1.81677110579556e-05	4.70805770953419
SHROOM4	1.7257834438449	5.78042339899459	5.34596934595453	1.83341996262476e-06	1.82413063481413e-05	4.70362106085266
SLC4A3	-2.43102888258773	3.06648121829978	-5.34532591309518	1.83768962446604e-06	1.8274040482097e-05	4.70136591328555
CDKN2C	1.0211614409626	8.25096110984794	5.34452404540665	1.84302435834538e-06	1.83173252024151e-05	4.69855558594906
IGKV3OR2-268	2.90270741748047	4.99322076918013	5.34212898019071	1.85904962287302e-06	1.84613016908328e-05	4.69016228660988
DEPDC7	-1.53961241115506	4.36728041347412	-5.34206345198613	1.85948999609085e-06	1.84613016908328e-05	4.68993266448631
SUSD4	-1.88193336961922	5.42163894669713	-5.34141223940223	1.86387197917607e-06	1.84949637082604e-05	4.68765074915767
SIN3A	-0.534782593241149	11.8849814170651	-5.33839773165964	1.88428962023961e-06	1.86876251278947e-05	4.67708869204521
LYRM7	-0.726371198476732	9.16173936313645	-5.33777463184079	1.8885374003594e-06	1.87198008521278e-05	4.67490573398517
ZFHX2	1.37059310298072	4.31739959444597	5.33610409861535	1.89997240267129e-06	1.88231466658698e-05	4.66905359153721
FLT4	-1.45497257472796	6.31959681363665	-5.3359563559763	1.9009870014958e-06	1.88232019707559e-05	4.6685360521402
SLCO4C1	1.03847327472354	10.5547038441701	5.33540027793414	1.90481057374281e-06	1.88510563677306e-05	4.66658816088344
TRBV20-1	-1.64617879538798	7.47964883419814	-5.33518489383126	1.90629358514691e-06	1.8853424067478e-05	4.6658337061682
TFB1M	-0.477311565037444	7.73981903650714	-5.33507203928563	1.90707109168218e-06	1.8853424067478e-05	4.66543839910446
SCAI	-0.682056762654156	8.13664230959468	-5.33424768444697	1.91275994844128e-06	1.88996487490318e-05	4.66255092400671
ENTPD7	1.09545598293975	8.53409537308933	5.32932666603586	1.94706983066105e-06	1.92284741614515e-05	4.64531682137211
ABLIM3	1.68255389753485	9.8919223046547	5.32910195766046	1.94865093761876e-06	1.92287559316601e-05	4.64452997522945
DCAF4	-0.756553011922942	7.76573867651733	-5.32902966529684	1.94915987492733e-06	1.92287559316601e-05	4.64427683606845
MAP3K7	-0.353881233056551	11.0175128939296	-5.32862433978526	1.95201579153507e-06	1.92467518980373e-05	4.64285756619656
EHBP1L1	0.708614239740283	13.1643882454688	5.32590373845975	1.9712922612692e-06	1.9418205735409e-05	4.63333207204912
NIBAN2	1.05056346475298	10.8120951373286	5.32587645064318	1.9714865538925e-06	1.9418205735409e-05	4.63323653813281
SLC43A3	0.583437024072616	10.9016834827365	5.3243958269037	1.98205715377678e-06	1.95120191048579e-05	4.62805313571104
ZNF583	-0.740666143421842	7.02809389591446	-5.32371920096623	1.98690638044796e-06	1.95494401515067e-05	4.62568453273178
GIMAP5	-1.44663648012848	11.9496190503245	-5.32317274320299	1.99083126420835e-06	1.95777318048533e-05	4.6237716641069
INIP	-0.423169878736241	10.25411014511	-5.32300926468616	1.9920069198759e-06	1.95789721234377e-05	4.62319942112766
PHLDA3	1.05186977588621	4.54835770206481	5.32200601341236	1.99923681720088e-06	1.9639685531797e-05	4.61968773976943
GADD45A	1.90053116129533	9.39551680652554	5.31721118450856	2.03414973811381e-06	1.99721386129016e-05	4.60290716550065
ENTHD1	-1.58449561173434	1.45733535579455	-5.31562586433762	2.04582483664239e-06	2.00762032233371e-05	4.59735999306749
NAT9	-0.401418219987992	8.88285936356798	-5.3151363553228	2.04944316898681e-06	2.00951136957785e-05	4.59564726020125
AC084871.1	1.90394748007966	2.14399582341027	5.31497511647983	2.05063638936815e-06	2.00951136957785e-05	4.59508311547602
ZBTB1	-0.762047787234721	10.8980375122729	-5.31492367745135	2.05101719926063e-06	2.00951136957785e-05	4.59490314097603
BMI1	-0.98358012027602	10.3446834247169	-5.31478277731654	2.05206065882916e-06	2.00951136957785e-05	4.59441016331685
AC125807.1	-1.62077164074221	2.22856189076113	-5.31333573495126	2.062807330115e-06	2.01897538002599e-05	4.58934751978377
RBM15B	-0.421304135387247	11.1278512902307	-5.31318315480396	2.06394371981591e-06	2.01902832161331e-05	4.58881372509023
EVL	-1.32098833700899	12.3189830752448	-5.31195180041666	2.07313726096301e-06	2.02695888906001e-05	4.58450605859618
HDHD2	-0.540397365926433	9.81321085688523	-5.31050696862731	2.08397619291731e-06	2.03648904551453e-05	4.57945196837368
SH3D19	-1.2171400995043	3.16104017412406	-5.31019891644482	2.086294379228e-06	2.03768699709415e-05	4.57837444137994
PSTPIP2	1.15087987048061	11.9959661212122	5.30995420779934	2.08813769916805e-06	2.03842013490214e-05	4.57751849552449
TTLL7	1.22798039398191	6.10631953672619	5.3095542415447	2.09115398994079e-06	2.04029694991346e-05	4.57611951297994
PHF20	-0.457555843989955	11.3186201809187	-5.3074065284732	2.10742433400992e-06	2.05509675645348e-05	4.56860789615076
SMAD1	1.20031182789919	7.38277595325907	5.30709381692808	2.10980372270125e-06	2.0563421341166e-05	4.56751426626843
C4orf17	1.80357793592593	4.03374917714415	5.30656435573744	2.11383838003966e-06	2.05919869345377e-05	4.56566265393727
CAPRIN2	-0.684545382635902	9.14462970161447	-5.30583085850366	2.11944043425588e-06	2.06322230001193e-05	4.56309758743315
VPS18	0.433766208890814	10.6597195092446	5.30573407219572	2.12018072855688e-06	2.06322230001193e-05	4.56275913028341
AC068050.1	-2.49662807474429	2.4323733404959	-5.30493371243806	2.12631226491328e-06	2.06811028685908e-05	4.55996038230221
MINDY1	0.784794006808074	11.9062521417809	5.30453766368833	2.12935285112951e-06	2.06982733438255e-05	4.55857550203215
GRIP1	-1.29465031927672	4.74421354141048	-5.30441483781463	2.13029669365559e-06	2.06982733438255e-05	4.5581460180711
H4C5	1.95080863405063	3.44767894987279	5.30418793136482	2.13204141803983e-06	2.07044417769563e-05	4.55735260463452
TCN2	2.00242874067911	9.89752620300472	5.30340030333666	2.13810857711987e-06	2.07404825300547e-05	4.55459862217526
PPP1R3D	0.901061041572429	10.7540221549343	5.30338763457079	2.13820630464432e-06	2.07404825300547e-05	4.55455432619726
ETNK2	-1.54430249072864	4.25792434916827	-5.30327335094868	2.13908809369205e-06	2.07404825300547e-05	4.55415473824032
BIN1	-1.03616527212004	10.6851283471604	-5.30282704609966	2.14253512787481e-06	2.0763113148314e-05	4.55259427703483
KCNE1	1.87482375888618	8.95343489397607	5.30222870728821	2.14716499477678e-06	2.0792356691299e-05	4.55050230702938
CLK1	-0.673689182533741	12.729994525981	-5.30214907792298	2.14778189998034e-06	2.0792356691299e-05	4.55022390459164
UBE3D	-0.653898823910346	6.15998923032972	-5.29990672824668	2.16522581536337e-06	2.09503566315372e-05	4.54238466408159
ATP9A	1.59410184753628	9.22255685345099	5.29804319598851	2.17982907254775e-06	2.10703971131402e-05	4.53587054036983
TCTN1	-0.682035389988952	7.86326188026324	-5.29803532083738	2.17989099053126e-06	2.10703971131402e-05	4.53584301365033
THEM5	-1.24435295919732	5.58060213112431	-5.29783056891656	2.18150145139244e-06	2.10750437989259e-05	4.53512733037073
TRAJ16	-1.93336177912804	1.85058040026897	-5.29763225482494	2.1830623948264e-06	2.10792075442476e-05	4.53443415776495
ZFP82	-1.00986478633492	7.51871077593888	-5.29740493061028	2.18485303419254e-06	2.10855837314339e-05	4.53363959508932
KLF12	-1.50940761034912	10.4661196992284	-5.29662293121204	2.19102393734069e-06	2.11342045248659e-05	4.53090636509909
WNK4	1.43190525330858	3.12995864027964	5.29575873250296	2.19786348973436e-06	2.11892213958628e-05	4.5278859777378
IGLV2-5	2.32193153588243	6.60191712362677	5.29383739433872	2.21314514108239e-06	2.13255282060392e-05	4.52117141499756
SMTN	1.31205500654664	7.29334302384185	5.29328602067422	2.21754989531354e-06	2.13569402669458e-05	4.51924464995992
ST14	1.19245767881274	10.5387146286705	5.2921706195877	2.22648694742776e-06	2.14319473706217e-05	4.5153470904086
GSE1	-0.498170135415414	10.9746069765606	-5.29195230947056	2.22824029041855e-06	2.14377630829077e-05	4.51458427630571
AC005255.1	0.945273566311434	6.42361816445495	5.29162507960804	2.23087096594987e-06	2.14520092112345e-05	4.51344089552542
PRPF39	-0.698729755232495	9.58775985755402	-5.29094812659715	2.23632287341269e-06	2.14838635046201e-05	4.51107560882642
PIWIL2	-1.22468782271421	3.71178250862645	-5.29092778624649	2.23648688962596e-06	2.14838635046201e-05	4.51100454069687
ALDOC	-0.81564470571228	8.94562211015749	-5.28846866628841	2.25640389924168e-06	2.16548090762859e-05	4.50241312382497
ZNF354B	-0.909599731244952	7.49049499267672	-5.28835363382871	2.25733984601767e-06	2.16548090762859e-05	4.50201126557174
STYX	-0.760109757501636	10.3521713922945	-5.28830141179971	2.25776487018902e-06	2.16548090762859e-05	4.50182883227408
BIK	1.27780881882171	6.15349309527702	5.28797233625272	2.26044496362721e-06	2.16693734822537e-05	4.50067924711816
ARL4C	-1.455223218599	12.1775108666772	-5.28762259845954	2.26329677644938e-06	2.16855682407105e-05	4.49945750513497
GP1BB	4.12161636106078	8.28755439734062	5.2874239022645	2.26491855455439e-06	2.16899669585278e-05	4.4987634091516
MFSD11	0.409811811980715	9.45512649805105	5.28517796153698	2.28333003580967e-06	2.18550650682552e-05	4.4909183312361
JMY	-0.837223695970767	9.37602809131126	-5.28414468763826	2.2918499764526e-06	2.19253647747298e-05	4.48730944828951
HPN	1.8979603267393	5.18362076560544	5.28138406252294	2.31476702083816e-06	2.21332541126273e-05	4.47766857152519
IGKV2D-28	2.24473938459836	10.7122028454779	5.27810439444651	2.34228672085718e-06	2.23800481151503e-05	4.46621708019466
ZNF783	-0.653726509784907	9.01034574968349	-5.27802263215553	2.34297689460673e-06	2.23800481151503e-05	4.46593162212548
BTG1P1	-2.38357949257699	3.71680686204856	-5.27780684736902	2.34479934543366e-06	2.23857766174082e-05	4.46517825564185
TMEM204	-1.48666126724849	8.14108226164647	-5.27766754525253	2.34597659003125e-06	2.23857766174082e-05	4.46469191713948
ZNF77	-0.810780597046999	6.33200916634959	-5.27720229285528	2.34991267213395e-06	2.24118716250812e-05	4.46306763362768
KNSTRN	0.676973758291885	8.45913605362527	5.27674995195953	2.35374576559355e-06	2.24369582305302e-05	4.46148846922188
HNRNPAB	0.919058229657111	9.04969522612299	5.27648955126954	2.35595517196798e-06	2.24465494040157e-05	4.46057940510673
SERPINE3	1.26316704333819	2.36335905612626	5.27609455643747	2.35931046608072e-06	2.24670427487166e-05	4.45920049670072
TCF19	1.03813969216498	9.47527436626496	5.27257649451419	2.3894033926677e-06	2.27420001480693e-05	4.44692052374064
NSG2	2.29235054437595	4.12693587975755	5.27224997043485	2.39221554762766e-06	2.27571550438521e-05	4.4457809041859
AC020915.1	-0.302731199547159	9.60155861760861	-5.27135713895823	2.39992164089897e-06	2.28074729371909e-05	4.44266489640938
TRAV22	-1.59729642728378	4.71930373955767	-5.27135384530278	2.39995011394831e-06	2.28074729371909e-05	4.4426534017605
MAF	-1.12599068522879	10.0509680517849	-5.27104549450763	2.40261722617673e-06	2.28211936630992e-05	4.44157728693113
POLG	-0.337828153464006	11.4232235255042	-5.2704378335605	2.40788181119701e-06	2.2859559892051e-05	4.4394566656693
CHCHD6	-1.03600922989266	5.19401358707629	-5.27023996432661	2.40959854247863e-06	2.28642221820645e-05	4.43876615607945
EIF5A2	-0.954042426162227	7.46363874013224	-5.26982857673557	2.41317164250887e-06	2.28674471685637e-05	4.43733055160061
GLS2	-1.9386649518974	4.4453618978502	-5.2698055337388	2.41337193652359e-06	2.28674471685637e-05	4.4372501403169
BDH2	-0.788357164103159	7.92167085175291	-5.26977747632557	2.41361583891193e-06	2.28674471685637e-05	4.43715223077734
ABHD17B	-0.451953431153644	9.22543771676837	-5.26955559283407	2.41554552291391e-06	2.28741125532786e-05	4.43637794878365
ZNF558	-0.691038169438453	8.53320482995435	-5.26826181847164	2.42682759958238e-06	2.29692891274527e-05	4.43186341166362
EPSTI1	1.85528164627479	12.1933866123508	5.26759186352783	2.43269019944267e-06	2.30131012528413e-05	4.42952578566084
RPSAP54	-1.96322819263053	2.09485485801047	-5.26642920060723	2.44289752372453e-06	2.30911298243515e-05	4.42546920917198
TBC1D10A	-0.560962418074125	9.45845159888205	-5.26637048608132	2.44341411274564e-06	2.30911298243515e-05	4.42526435930867
SDR39U1	-0.593848005424435	8.14482956918943	-5.2658842260833	2.44769652465191e-06	2.31198879328513e-05	4.42356786798184
IL18BP	-0.853933177700915	8.64209011378566	-5.26403537480844	2.46404672584708e-06	2.32625463920432e-05	4.4171179383215
SUCNR1	2.01984039735584	7.25737064941901	5.26370636145375	2.46696760145253e-06	2.3277072685452e-05	4.41597021174759
AKAP7	-1.04173489316275	8.09664758985236	-5.26358105482835	2.46808093121544e-06	2.3277072685452e-05	4.41553309939274
MIPOL1	1.01537647474609	9.51934924978297	5.26279877758428	2.47504255144574e-06	2.3330934207792e-05	4.41280432250341
ZBTB7B	0.710939179582306	12.571648706087	5.261054205625	2.49063761193963e-06	2.34660831569363e-05	4.40671928054537
OGFR	0.751962590084474	11.8629194770158	5.26080557307122	2.49286805938088e-06	2.34752416192581e-05	4.40585210521604
AC026877.1	0.854185778885538	9.32213219962787	5.25909311339197	2.5082838800476e-06	2.36084943402059e-05	4.39987977374432
DUSP11	-0.374860401956809	9.82827915404852	-5.25700719520528	2.52718865392373e-06	2.37744348658332e-05	4.39260580177013
DENND6A	-0.544480331792892	10.2165445520238	-5.25673638115914	2.52965333496872e-06	2.37856264938717e-05	4.39166149091241
SPOP	-0.408154327602075	11.5161486279894	-5.25544671806863	2.54142312507018e-06	2.38842561199921e-05	4.38716472978288
ABHD2	1.44600633223817	12.4457365792406	5.25516800929818	2.54397377762975e-06	2.38961887319653e-05	4.38619298141249
COQ8A	-0.600361455502295	10.665790839707	-5.25246406906643	2.56885075573091e-06	2.41126468672391e-05	4.37676624182959
SLC2A5	1.78104127833678	8.94070339935739	5.2523827200468	2.5696028931692e-06	2.41126468672391e-05	4.37648265861686
CGN	1.34831113856785	4.70330013656941	5.25209057619171	2.57230578961763e-06	2.41258745627536e-05	4.37546425463366
RAB13	1.55087218563924	8.47122991274656	5.25053721119757	2.58672456834075e-06	2.42468929366803e-05	4.37004957440147
AL136295.5	1.21711856876385	7.86144108590395	5.2504208036843	2.58780830002307e-06	2.42468929366803e-05	4.36964382437525
MGLL	1.39679245409142	10.0376672086396	5.2502699729987	2.58921317064141e-06	2.42478773585921e-05	4.36911809315694
GOLGA6L9	-0.916744048880834	6.8692835311463	-5.25006980906822	2.59107870319338e-06	2.42531727085161e-05	4.36842041471108
TRBV7-7	-2.2302353202508	2.52852083360257	-5.2497719229075	2.59385746300034e-06	2.42670065056526e-05	4.3673821375069
MMRN1	1.67389092634611	8.72855635998843	5.2495629332557	2.59580872643173e-06	2.42730886173353e-05	4.36665371867646
LMTK2	0.715190323168622	11.0971205037589	5.24899450938695	2.60112322543261e-06	2.43105980813855e-05	4.36467256325471
POU2AF1	1.53877157659006	11.852299244684	5.24797073020238	2.61072215714843e-06	2.43880930603925e-05	4.36110450646404
RUNX3	-1.13317581132469	12.0325541110188	-5.24763719349078	2.61385692574494e-06	2.44010419807579e-05	4.35994211775152
YWHAH	0.742779307007501	12.3985216960783	5.24754496897481	2.61472435912811e-06	2.44010419807579e-05	4.35962071575878
[truncated: 16,656 more rows]
