# Supplementary material for: Bioinformatics and system biology approach to identify potential common pathogenesis for COVID-19 infection and sarcopenia
Source: Front Med (Lausanne). 2024 Jun 24;11:1378846. doi: 10.3389/fmed.2024.1378846 (PMC11228343; doi:10.3389/fmed.2024.1378846)
Supplement: Supplementary file 2 [file Data_Sheet_2.ZIP › raw data3/06.diff/GSE171110/GSE171110.diff.txt]

id	logFC	AveExpr	t	P.Value	adj.P.Val	B
BRCA1	1.47171901473259	9.50522547704048	12.9384076610078	3.137232457161e-18	5.85250714883384e-14	31.1158164766253
GTSE1	2.5833238661845	7.87788924764222	12.2354520478705	3.04737403747187e-17	2.84243813345189e-13	28.9159083971437
MCM10	2.91679558964216	7.63269969113652	12.0437046389116	5.728609532637e-17	3.56224036104478e-13	28.3040177397149
NCAPG	2.99946106723392	8.64191457238988	11.7043385093047	1.77103628933468e-16	8.25967049438461e-13	27.20871870794
CDC25A	3.40861079855405	7.46654691582038	11.6017326887847	2.49854899065101e-16	9.3220862841189e-13	26.8744730717988
HJURP	2.7807174031225	7.96198941623853	11.5453735985842	3.02016325311781e-16	9.39019091448547e-13	26.6902729337338
CLSPN	2.54241808406258	7.99320553318233	11.4787021672027	3.78151209302272e-16	1.00777297279055e-12	26.4718150604822
RAD54L	2.75051194535922	6.7918269693485	11.3785117364919	5.30695693341613e-16	1.23751601991097e-12	26.1424030509433
KIF18B	2.68364095742776	7.45861840874667	11.3114297729057	6.66340707772317e-16	1.38117621149918e-12	25.9210949275787
TOMM7	-1.44392602167714	11.2236921639953	-11.2330989280554	8.69829159157637e-16	1.62266629640857e-12	25.6619157038372
SKA3	2.96974182442523	6.82341635261217	11.1744651192821	1.06239641381804e-15	1.72097885394684e-12	25.4673755535136
CDC6	3.01711693710692	8.51852480183607	11.1624134335995	1.10703544611965e-15	1.72097885394684e-12	25.4273329810845
MKI67	2.93261309298071	11.1271238813537	11.1332301557852	1.22314636587229e-15	1.75521503502674e-12	25.3302898633506
SDC1	5.56253396112667	7.48205222700747	11.0781911060789	1.47672107672542e-15	1.96773083473662e-12	25.1469624667726
KIF4A	3.02270563237617	7.6176498451664	10.9782231615284	2.08125972649706e-15	2.47408038908243e-12	24.8129640357893
KIF14	2.63301787138539	7.42409350452728	10.9725909244606	2.12196656260085e-15	2.47408038908243e-12	24.7941074464353
RPL21P16	-1.86207129497883	13.5203250904636	-10.9298684849059	2.45812317962187e-15	2.69742870093211e-12	24.6509388945503
ASPM	2.82846315963348	8.24435503734461	10.8465884133862	3.27625482811275e-15	3.39547410102463e-12	24.371173445121
H2AC7	3.22071434667438	6.35663755282014	10.7834120916815	4.07640288967148e-15	3.94378748035e-12	24.1583440245273
BUB1	2.92608592693663	9.50733402818741	10.7728600769701	4.22812916681855e-15	3.94378748035e-12	24.1227460645955
TICRR	2.89874178657143	6.62496876765231	10.7387855171419	4.75816461488346e-15	4.22683623288814e-12	24.007695411314
RPL34	-1.61759374913947	12.6179595975334	-10.7058991523405	5.33335038986409e-15	4.3258109357789e-12	23.8965154042372
RPL21	-1.77314557735572	12.7438789089344	-10.6517960669634	6.4366288767294e-15	5.00313798730779e-12	23.7133066212306
RPS14	-1.77076168288906	13.0596502898251	-10.5693279583697	8.57872238152638e-15	6.15363399327689e-12	23.4333298297378
H3C14	2.1722744828073	3.91665635038946	10.5585858321327	8.90635850005232e-15	6.15363399327689e-12	23.3967973010208
H3C15	2.1722744828073	3.91665635038946	10.5585858321327	8.90635850005232e-15	6.15363399327689e-12	23.3967973010208
TRIB1	1.24288410501518	11.252394777264	10.4830892746527	1.15949434166545e-14	7.63916512904524e-12	23.1396342446425
CDCA5	2.71464349008605	8.44801140570283	10.4762587736757	1.18754108143828e-14	7.63916512904524e-12	23.1163323441812
KNL1	2.08663967104998	8.43123768928798	10.4319667931146	1.38680484755333e-14	8.345433687454e-12	22.965091289202
RPS15A	-1.60065677935978	12.7167017981617	-10.3960184422467	1.57313329452563e-14	9.17087550292988e-12	22.8421613493663
DLGAP5	2.54466039267986	8.39817150925775	10.3702507580806	1.72207028380609e-14	9.56349025879602e-12	22.7539470117878
LMNB1	1.43218325929864	12.9855157078708	10.3668094221055	1.74301082175859e-14	9.56349025879602e-12	22.742159567063
RRM2	3.06294922685347	11.0023576229826	10.3125498819749	2.1093265751192e-14	1.12427106453853e-11	22.5561142156723
ESPL1	2.99830863138791	7.64988735846106	10.2892102497253	2.28994318378511e-14	1.13161919803246e-11	22.475976065225
AC034236.1	-1.82672598990922	10.6102513553682	-10.2874768223126	2.30396465087174e-14	1.13161919803246e-11	22.4700215714686
SHCBP1	2.82228013573831	8.96712084165502	10.2873376619932	2.30509405120523e-14	1.13161919803246e-11	22.4695435261588
CCNA2	2.17439987550294	8.88643538574018	10.2773477281174	2.38764786960676e-14	1.14035367412733e-11	22.435219799828
HMMR	2.40863424381267	8.04203468965645	10.2705940093617	2.4451432305062e-14	1.14035367412733e-11	22.4120082636112
RPL39	-1.71545142147584	12.2225940736037	-10.2442470101184	2.68312179993482e-14	1.20310519272412e-11	22.321404405
MTF1	1.38551778358693	12.0212610817624	10.2366232334196	2.75624961807937e-14	1.20310519272412e-11	22.2951714994785
EXO1	2.48940273272679	7.14370052563196	10.2348881263535	2.7731719800127e-14	1.20310519272412e-11	22.2892001266742
H3C4	2.76566926458001	6.61171368467587	10.2034532351539	3.09857809900147e-14	1.3137266917471e-11	22.1809537523462
CDCA2	2.78504747409267	7.20677966092604	10.1874294267924	3.27901844098326e-14	1.35933531147873e-11	22.1257296377538
BUB1B	2.59559059873835	8.20420931162856	10.1759777378949	3.41443789529254e-14	1.38470302036266e-11	22.0862438129747
CDC45	2.69840082284513	7.28463677008765	10.1687205764345	3.50316379923046e-14	1.39045788669456e-11	22.0612126948289
POLQ	2.46589614566016	7.47654269462442	10.1497615250087	3.74609509468256e-14	1.45590424981882e-11	21.9957900150238
DTL	2.47634359435333	8.55101757544552	10.1373029903454	3.91492094379046e-14	1.49046633074308e-11	21.9527754305899
RPS27A	-1.63738817051324	13.8075742242019	-10.129424625023	4.02562315064553e-14	1.50098598581621e-11	21.9255648402283
MYBL2	3.42803431292799	10.437442960154	10.1240141303886	4.10347281032575e-14	1.50098598581621e-11	21.906873575182
FOXM1	2.58179754599282	8.83751549458091	10.0994342367721	4.47672534996422e-14	1.60602521929966e-11	21.8219151162948
TPT1	-1.53339137430655	15.9068809910678	-10.0627107540005	5.09922303157304e-14	1.7948302953584e-11	21.6948494150527
F5	2.03428669191941	12.6811589761421	10.010458130802	6.13863283131246e-14	2.12067028644693e-11	21.5137769380189
DYSF	1.91508620161274	14.4971009927236	9.95957910227865	7.35612074119713e-14	2.49506240776423e-11	21.337156400645
H1-12P	2.61010771305658	5.51841389596791	9.9489387691309	7.64007307284619e-14	2.54509934239189e-11	21.3001815508112
E2F8	2.81858917159359	7.37515180614129	9.93788455170024	7.9467904721231e-14	2.60083116241152e-11	21.2617545294276
RPS3A	-2.01538810663347	13.8349921844851	-9.92819290570278	8.2259063760741e-14	2.64454359378549e-11	21.2280524589761
ARHGAP23	1.99481185291989	5.94204057691232	9.89591067977424	9.22897739882523e-14	2.82124975026294e-11	21.1157147464738
ORC1	2.24822030552533	7.90570445515812	9.89518646173047	9.25284260523322e-14	2.82124975026294e-11	21.1131931880717
UHRF1	1.98883961187271	9.14370977672751	9.89146564939181	9.37643980253564e-14	2.82124975026294e-11	21.1002372347243
KLRB1	-3.07917824377329	9.73016286688268	-9.87861319424173	9.81632511067906e-14	2.90672293555108e-11	21.0554724424985
TOP2A	2.49447545986647	10.0319597176738	9.87328006203354	1.00049127712295e-13	2.91627574605136e-11	21.036891700518
RPS12	-1.93191371345582	13.8920502838005	-9.85040780903463	1.08560572789519e-13	3.11568843905921e-11	20.9571673369601
KIF23	1.57765625812483	8.05973738126361	9.8457188432355	1.10393750338759e-13	3.12029607965082e-11	20.9408159153569
PLK1	2.5068274666201	8.66580727772046	9.83805106776395	1.13459034363979e-13	3.15907206874632e-11	20.9140713435404
H3C8	2.38204750525254	4.25257491139629	9.81780996857798	1.21969523132755e-13	3.33495956928107e-11	20.8434398766393
H2AC13	2.96088316305192	4.66814254272442	9.81111673023304	1.24923125147704e-13	3.33495956928107e-11	20.8200735256446
KIF20A	2.85719106774172	7.37243208940134	9.80690615132206	1.26818032015192e-13	3.33495956928107e-11	20.8053716293812
TPX2	2.44750175611866	9.47540721840686	9.80359404885173	1.2832894213311e-13	3.33495956928107e-11	20.7938054923576
BIRC5	2.86146335227144	8.33610126228401	9.80275493549411	1.28714601441028e-13	3.33495956928107e-11	20.7908750414796
CDC20	3.00628808496726	8.60488216619451	9.73724533537261	1.62731113591587e-13	4.1023634108798e-11	20.5618495449988
CENPE	2.00830889343277	8.4115458504344	9.7299955851355	1.6701424973079e-13	4.15420110497052e-11	20.5364743743197
SKA1	2.0857356006781	7.6201317244041	9.66716533745247	2.09237390677259e-13	5.13595200405824e-11	20.316314493729
CCNB2	2.41245085994146	8.25892767406311	9.64812269220382	2.24048708405139e-13	5.4280891627245e-11	20.2495020354599
E2F2	2.00849967625274	10.5838360938476	9.59972105030682	2.66633584890198e-13	6.37698657195724e-11	20.0795025915666
KIF15	2.26579290785959	7.86818203454516	9.59128761784648	2.74848488732953e-13	6.49025133837119e-11	20.0498560096321
NTNG2	2.59245773895769	10.9149964784364	9.5489981236735	3.20055549195889e-13	7.46329533781164e-11	19.9010769960586
DIAPH3	2.47309988199399	6.58226254957897	9.50536675922234	3.74575790904762e-13	8.52159924308334e-11	19.7473757323536
TTK	2.0096768313278	7.3756974624189	9.47987453784615	4.10669484328792e-13	9.23016774717303e-11	19.6574798078522
UBE2C	2.24169527093627	7.86968254593399	9.44782325967409	4.61068567081347e-13	1.02395644272649e-10	19.54435653159
PFDN5	-1.29332302253088	12.5154763297433	-9.4386323848706	4.76639362732602e-13	1.0460832131502e-10	19.511897908544
RPS20	-1.58180426152952	13.542293506142	-9.42790044077778	4.95493041162613e-13	1.07481659103355e-10	19.4739856347783
CKAP2L	2.31314242863217	7.22949557741837	9.40036252188758	5.47382856882375e-13	1.17372726380928e-10	19.3766486915067
RPS17	-1.4013706410205	12.4436197488644	-9.39266887325301	5.62835440767106e-13	1.19314717585345e-10	19.3494402521071
CENPF	2.04152914257718	9.23235052399221	9.36144360874729	6.30197747530021e-13	1.32093696406433e-10	19.2389499711461
NUSAP1	1.89109534531887	9.40935806545191	9.33766751437006	6.86891307089268e-13	1.42377303708337e-10	19.1547513605772
PCLAF	1.91795350509752	8.03756946903794	9.33216649473437	7.00724330185657e-13	1.4364848768806e-10	19.13526229918
E2F7	2.63601760562102	6.41540327508877	9.32327434367497	7.23680870855108e-13	1.46552959383776e-10	19.1037525934803
SLC26A8	2.89607755410136	9.9018436406999	9.32064824861916	7.30604407541739e-13	1.46552959383776e-10	19.0944453797906
DEPDC1	2.58658379815987	6.56345008238559	9.30623538733711	7.69808654334759e-13	1.50891158559364e-10	19.0433519231288
TYMS	2.47393016776728	9.76384192981068	9.30385056547867	7.76496983205521e-13	1.50891158559364e-10	19.0348957250372
RPS6	-1.73544030170021	14.5470448987042	-9.27736315221822	8.54837302022236e-13	1.64401957414689e-10	18.9409370352225
RPS13	-1.39871138338953	12.9827979717752	-9.20644086070455	1.10611499748828e-12	2.06345752781439e-10	18.6890097539154
RPL35A	-1.35130850098531	12.8839013391817	-9.17583110429136	1.23642386690254e-12	2.28371160763038e-10	18.5801257701917
RPL30	-1.4182037759798	14.1243541842289	-9.16701162473064	1.2767631464821e-12	2.33154475895078e-10	18.5487364588086
UBA52	-1.81134710858707	14.356954755769	-9.16475037059215	1.28731766374661e-12	2.33154475895078e-10	18.5406872376768
ITGAM	1.14495687264635	14.5584830372297	9.15443351965192	1.3365982708217e-12	2.39752314828643e-10	18.5039568097086
KIF11	2.06672987022368	9.46339816575958	9.13830597235949	1.41746977656023e-12	2.48513046811115e-10	18.4465183268727
B3GALT2	-3.0466515685291	4.77949092713423	-9.13768137658066	1.42069907051237e-12	2.48513046811115e-10	18.4442933163422
MELK	2.28173582379691	7.37251964929222	9.13677408521699	1.42540316316212e-12	2.48513046811115e-10	18.441061186626
H4C4	2.47586686677483	4.56475676870623	9.13202095368356	1.45030458164644e-12	2.49622268867552e-10	18.4241273645115
CDK1	2.22073605064118	8.22382511573551	9.10946222248625	1.57459639565684e-12	2.67037234190713e-10	18.3437286157119
RPS25	-1.30493026512914	13.4141754394733	-9.08186129972141	1.7413605730681e-12	2.92658391807076e-10	18.2452936947569
PITPNC1	-1.07993769348666	10.6562215632377	-9.07425471835146	1.79036983648369e-12	2.98208475889315e-10	18.2181531885073
KIF2C	2.29978725196666	8.21252574940492	9.05917114117309	1.89170002781928e-12	3.12297911672289e-10	18.1643184361332
HASPIN	2.22905478427285	6.53426650409387	9.05290001184359	1.93551038825408e-12	3.16727599060349e-10	18.1419298851043
ARNTL2	1.46082674397012	7.38005740361345	9.0490956349671	1.96258429897756e-12	3.18365305195012e-10	18.1283460912165
PKMYT1	2.89706109393248	6.92276872166709	9.03732843913139	2.04876347353465e-12	3.29480022403353e-10	18.0863219465378
RPS7	-1.43041432494704	13.2153197993562	-9.0041620766653	2.31272965021651e-12	3.67185309473257e-10	17.967805898096
AURKB	2.27987679053891	7.88433293245648	8.99932078611718	2.35402617146043e-12	3.67185309473257e-10	17.9504976358719
RPS23P8	-1.89608948952744	11.2675889608811	-8.99890496098295	2.35760761911384e-12	3.67185309473257e-10	17.9490109049482
RPL31	-1.38771390394897	13.3911342568674	-8.99840126776878	2.36195321022733e-12	3.67185309473257e-10	17.9472099914096
NDRG2	-1.82715695595512	7.33070346087316	-8.98940805491136	2.4409133245688e-12	3.76324281568851e-10	17.9150515867045
SPAG5	2.02431018769804	9.12436890821829	8.97579637140268	2.56550822702444e-12	3.91963530623562e-10	17.8663641497353
SPC25	2.24929910099804	6.65366239165397	8.97379343240593	2.58437492718832e-12	3.91963530623562e-10	17.8591984407294
RRBP1	1.80347425148197	12.2397654280996	8.9474550874839	2.84586330586108e-12	4.25060413660643e-10	17.7649366129185
ADAT2	-1.05878117516261	7.69010097249622	-8.94723405890674	2.84816680287217e-12	4.25060413660643e-10	17.7641453125533
ITGA7	4.0700602684437	8.1501003247002	8.94159682315763	2.90755504765728e-12	4.30479677889259e-10	17.7439620621792
EEF1A1P19	-1.73393974806504	4.47046545930484	-8.935301165022	2.97535444728449e-12	4.34058536990902e-10	17.7214180574853
SPC24	2.02571889369656	6.95235449031963	8.93503434275997	2.97826281076577e-12	4.34058536990902e-10	17.7204625200882
KIFC1	2.18254123748785	8.71644985874898	8.89805736690163	3.41028676836895e-12	4.89376151260944e-10	17.5879800424959
RPS11	-1.22281177746579	14.6484969416396	-8.8348886234476	4.29938163186348e-12	6.07613366230403e-10	17.3613782000785
FER1L4	2.74667515972372	6.3622926318189	8.81210116920692	4.67452810460778e-12	6.55379267862172e-10	17.2795491553547
CD1C	-2.32750503443662	7.27318645736358	-8.81017966124754	4.70762915537556e-12	6.55379267862172e-10	17.2726470480344
AP5B1	1.63766310711664	11.9787659539385	8.80669206931772	4.76831220742983e-12	6.5891010540447e-10	17.260118721736
CEP55	2.27629679788007	8.24207205467058	8.79582149176746	4.96255382832531e-12	6.80709129907416e-10	17.2210621773088
CDT1	2.42682426229398	7.7078588093536	8.7893338323846	5.08225267743528e-12	6.9203958903325e-10	17.1977481026419
TK1	2.48151513023367	8.70254887188675	8.77510856643417	5.35498012340273e-12	7.23892421754188e-10	17.1466157037372
MDS2	-1.69315214790348	5.02413623420889	-8.76027141123315	5.65514386355354e-12	7.5354791981851e-10	17.0932657780016
DEPDC1B	2.0250063024904	7.18479991352431	8.75476069201592	5.77089099999361e-12	7.6351752911263e-10	17.0734462130699
NEK2	2.15237872758041	6.91473332460349	8.74872384467681	5.90042658561925e-12	7.75158154610754e-10	17.0517315024598
RPS10	-1.82761907181346	12.6065003829492	-8.7442129631304	5.99912485412931e-12	7.80147227100789e-10	17.0355037588547
NCAPH	2.05793165746268	8.08298835083105	8.74131496679796	6.06340771486636e-12	7.80147227100789e-10	17.0250774256868
RPL27	-1.29530872273776	12.9408091625846	-8.74129459133923	6.06386212434277e-12	7.80147227100789e-10	17.0250041169493
WNT10B	-1.85102488270936	5.08688052539353	-8.72857523113203	6.35431910785042e-12	8.11916595595545e-10	16.9792345194187
S100A9	1.78363061178463	18.0132611227354	8.70984235760695	6.80778548942716e-12	8.62824578113561e-10	16.911801568217
H2BC8	2.40843331080651	6.33893857895935	8.70835146524229	6.84524457576022e-12	8.62824578113561e-10	16.9064335523552
SHISA4	-2.6623380283244	5.68832262245175	-8.69710030112005	7.13470140635924e-12	8.93274192856588e-10	16.8659174667663
GINS1	1.60191241492551	6.6134166441535	8.68056873436537	7.58249531571573e-12	9.4300966743118e-10	16.8063677501234
B4GALT5	1.49154357790553	13.3969817049022	8.67678520282514	7.68889413111794e-12	9.49909404079505e-10	16.7927356828084
SLCO4A1	2.62632639938019	6.71071482047809	8.67190266100473	7.82842138165885e-12	9.60784216281881e-10	16.7751421824427
ALDH1L2	2.76246678110163	6.82385120679073	8.66639886266939	7.98875810947354e-12	9.74054134197575e-10	16.7553077893551
RPL17	-1.32212118531542	13.7306526243192	-8.65315279883744	8.38831620073937e-12	1.01613012158956e-09	16.7075621879426
TRIP13	2.41192150169146	7.36437240500216	8.64907556916777	8.51530324477084e-12	1.01864860231475e-09	16.6928629561103
AC107075.1	-1.14994560946916	10.0920856995373	-8.64897958673921	8.5183158381721e-12	1.01864860231475e-09	16.6925169043053
RPS29	-1.48664095519431	11.5533406596847	-8.64572203140545	8.62119853386914e-12	1.0243850869384e-09	16.6807717919947
KCNN3	3.20707056648086	7.06525995113276	8.64099791757738	8.77262374922612e-12	1.03578035469502e-09	16.6637375141995
PYCR1	3.0492544408341	6.96381501939426	8.63815914034221	8.86490072360851e-12	1.04009259747746e-09	16.6535005632071
UBE2J1	1.29878518470297	13.4221968109635	8.61474751111082	9.6641130729831e-12	1.12677518360312e-09	16.5690514637343
COQ10A	-1.16508500254326	7.43408334713495	-8.61287102323622	9.73122561772789e-12	1.12755288135847e-09	16.562280849391
RPL6	-1.41050379840314	14.5407728317929	-8.59372869869635	1.04432134298521e-11	1.20258115144377e-09	16.4931972318347
SLC18A1	-2.24602582864625	2.91880374568308	-8.57805605294372	1.10649951354765e-11	1.26606136277111e-09	16.4366144754682
AC099560.2	-1.60089597748145	12.8676995226243	-8.5755522645428	1.11677210933957e-11	1.26606136277111e-09	16.4275733375848
HBB	-5.47367238577474	10.8149123176069	-8.57481681923391	1.11980769154239e-11	1.26606136277111e-09	16.4249175660353
MAFG	1.57191680722084	10.659714653175	8.57017702256886	1.13915087049977e-11	1.28017225838393e-09	16.4081618146382
RPS23	-1.46354483702551	13.7374177015665	-8.55364515675618	1.21084416658842e-11	1.35259269028186e-09	16.348446813854
FAM20A	3.4592493881917	7.94150434256026	8.53730936273433	1.28614389421208e-11	1.42815561586466e-09	16.2894198083497
AC103563.5	4.95228608990605	5.29117083262493	8.53415054840172	1.30123889189268e-11	1.43636754605077e-09	16.2780035881527
H2BC5	2.70128301244725	9.48202243905045	8.52861721755737	1.32811156273679e-11	1.45740712957969e-09	16.2580038730985
CCNE2	1.52658224918998	7.61341473432113	8.51125105543923	1.41612855992353e-11	1.52704498759384e-09	16.195220726383
ENHO	-3.4474564306368	2.92452400550909	-8.49915495674987	1.48087834495871e-11	1.58768882328763e-09	16.1514770820365
RPL24	-1.24197818136096	12.7397491109279	-8.47711236352664	1.60662322896178e-11	1.71266036207325e-09	16.0717360382826
CKAP4	1.69213527708365	12.8708981689099	8.45862077044442	1.72035619358583e-11	1.82347981768998e-09	16.0048139782078
MFSD14C	1.31988740426345	5.24340528887728	8.45576699549782	1.7386154419231e-11	1.83242209429804e-09	15.9944838330253
GGH	2.22877621969692	8.44641087556954	8.45018436077378	1.77489991732488e-11	1.86015494144358e-09	15.9742740350415
RPS3	-1.43102235041403	14.2582770214591	-8.43798533938251	1.8568589807051e-11	1.93517901033819e-09	15.9301044394666
LY6G6C	2.96553398777929	4.88332522108083	8.43489947907173	1.87818742633356e-11	1.94653257990292e-09	15.9189296473558
RPL32	-1.49920434766041	14.0292324865091	-8.42350092674822	1.95912752336303e-11	2.01920021814018e-09	15.8776463942441
RPL37	-1.21920417088768	13.8287044146581	-8.41362102298017	2.03211531146737e-11	2.07153612761879e-09	15.8418560303571
ESCO2	1.87379299278945	7.2457324189909	8.3953753100414	2.1741667350347e-11	2.20264093618623e-09	15.7757423821598
EEF1A1P6	-1.59196623726905	8.06578670541854	-8.39265957613683	2.19614695325992e-11	2.20264093618623e-09	15.7658999138709
ORC6	1.36623511209075	7.18422297948887	8.39118209706231	2.20819881901059e-11	2.20288497158516e-09	15.7605449644555
RNASE1	4.73073471804859	7.93451809535975	8.3867941285996	2.24438494565999e-11	2.22457795247972e-09	15.744640407383
HTR3A	-2.65607433244808	2.11183872254704	-8.38566484636776	2.25379379800948e-11	2.22457795247972e-09	15.740547017038
NACA	-1.07299420015676	13.9055223436135	-8.38295208492455	2.27655804406648e-11	2.23522054274001e-09	15.7307135205161
STIL	1.62279259224507	7.90946640985786	8.3788201845561	2.31167586231539e-11	2.25781744562794e-09	15.7157348205126
APOBR	1.65962120795645	13.2816545108554	8.37297452065314	2.36229126791767e-11	2.2952366459898e-09	15.6945415147511
RPL38	-1.22987867853826	12.6784910432121	-8.3683979380262	2.40269429643508e-11	2.32239699999981e-09	15.677947616627
RPL5	-1.4740515266176	13.9476003325513	-8.35337733570484	2.54024376897543e-11	2.42649223181517e-09	15.6234756007429
RPL7	-1.43781478721553	14.5463704392562	-8.35240559041491	2.54941022479643e-11	2.42649223181517e-09	15.6199510586824
RPL37A	-1.23022012644698	13.4664236071459	-8.34995884768152	2.57263778180569e-11	2.43617044769467e-09	15.6110763886184
BTF3	-1.13861833470167	13.302818787846	-8.34726833922852	2.59842503961518e-11	2.44816258151622e-09	15.6013170865092
CDC25C	2.31993837888722	5.50402321154472	8.34323755560375	2.63754508087364e-11	2.47253283837677e-09	15.586695293176
TROAP	2.50528039072922	7.02257687458311	8.33855332962044	2.6837511398574e-11	2.50326887570199e-09	15.5697017635591
ZWINT	2.17592779222397	8.67902683192058	8.32760411929472	2.79495403131094e-11	2.59402325642316e-09	15.5299743462827
RPL22P1	-1.30567847451164	11.9144300211954	-8.32421577199576	2.83029628640996e-11	2.61382065460286e-09	15.517678685985
SLC4A10	-3.98286357578289	6.08474264205791	-8.31912733369653	2.88421674175474e-11	2.63750310379582e-09	15.4992123112086
LTK	-1.85485795498124	6.9822087396854	-8.3052045227426	3.0370869957742e-11	2.76374916615452e-09	15.4486766317735
RPL13A	-1.47247297382824	15.2174387034658	-8.30270033583716	3.06543421975735e-11	2.77600365871715e-09	15.4395858428471
JUN	1.54181837972744	9.26739181533983	8.29681776687353	3.13307464509905e-11	2.82355108716535e-09	15.4182291410747
IL17RE	-1.62587356943532	4.39881000335128	-8.29479970525792	3.1566230377314e-11	2.83109628696535e-09	15.4109020439475
HMGB2	1.42492729148126	13.4087368679805	8.28947460503196	3.21961789333447e-11	2.87377855503132e-09	15.3915666311174
SLC36A1	1.43768787261859	11.0802127635633	8.25686071617235	3.63395898098193e-11	3.21286752560274e-09	15.2731065060234
NRCAM	-3.63606686851934	4.32649406999349	-8.25297720215325	3.68673937602085e-11	3.23712181353241e-09	15.2589963608762
RPL22	-1.35992613588479	12.5656304075092	-8.25229449295699	3.6960972730228e-11	3.23712181353241e-09	15.2565157460448
CCNB1	1.92903236145865	8.74446934451774	8.22875889173724	4.0337151070049e-11	3.49995141028727e-09	15.1709818445171
CHEK1	1.71352605657691	8.04283467714531	8.22559763407536	4.08136386785149e-11	3.52490013679488e-09	15.1594905032792
TRAJ33	-2.63435844064875	2.87182801530701	-8.21645685456286	4.22234520939315e-11	3.62985483323637e-09	15.1262598621652
CENPA	2.27957106249911	6.30409557736346	8.21328461844501	4.27240662455403e-11	3.65604337527777e-09	15.1147262456652
TTC9	-1.60922935554859	9.17701800466313	-8.21120759731566	4.30550685626136e-11	3.66754476728565e-09	15.1071742832534
RPLP2	-1.40136146075633	13.5640033799808	-8.20765344429942	4.36274584683393e-11	3.68727521248543e-09	15.0942509287553
RORC	-2.41023903351603	6.53042340907775	-8.20731718874207	4.36820060015695e-11	3.68727521248543e-09	15.0930282212978
NOS1AP	2.51800751510826	4.0248347649231	8.184367398745	4.75714841636144e-11	3.99750467149651e-09	15.0095612374351
RPL23A	-1.48764987616861	13.8600123024304	-8.17904372214782	4.85223476050488e-11	4.04466323029447e-09	14.9901948978765
BHLHA15	3.58703663016305	5.7126196821365	8.1788001121218	4.85663127089767e-11	4.04466323029447e-09	14.9893086595144
RPL15	-1.25705511991368	14.4351579261735	-8.16483604812497	5.11544872754406e-11	4.24127537832597e-09	14.9385024572218
EIF3H	-1.00010880597491	12.6271046862124	-8.15080726152825	5.38941786613833e-11	4.44654004174447e-09	14.8874493964852
FOSL1	2.2063584458293	5.1405100770087	8.14784471946604	5.44913219999135e-11	4.45848952591397e-09	14.8766667736135
MZB1	3.15890387337724	11.5035428554337	8.14391025258707	5.52946550127763e-11	4.48492704164246e-09	14.8623459079483
PIF1	1.41473086300109	6.51870425086177	8.14111227938676	5.5873166570699e-11	4.51218148214887e-09	14.8521611716587
METTL7B	4.64085918818476	6.88160620536128	8.13845880848759	5.64274149977584e-11	4.53729925337579e-09	14.8425020190694
ELOVL4	-2.81202771610127	4.84839257508648	-8.12880645105846	5.84905496114656e-11	4.66299659402518e-09	14.8073621954533
AL683842.1	2.12068877940172	4.59796423302372	8.11966201153253	6.05149565158183e-11	4.80385750554294e-09	14.7740666424298
SPAG4	2.33383198110006	4.53816288028141	8.10883957475254	6.30019482131084e-11	4.98009044032007e-09	14.734655367984
ANLN	2.46887230475818	7.85464467922964	8.10597258604647	6.36778064872268e-11	5.01227628700091e-09	14.7242137805651
CDCA3	1.78317891383026	7.33333689605808	8.10286203510258	6.44193181053989e-11	5.0493377279673e-09	14.7128846268986
UBE2S	1.4041325457968	8.93719842692017	8.08800016103855	6.8083634297291e-11	5.29208415756651e-09	14.6587478641337
RPL19	-1.37689816301508	14.7074445899529	-8.07693240445064	7.09478081776009e-11	5.49183137573919e-09	14.6184240117959
RPS18	-1.57186885525826	13.725313032629	-8.07548809329616	7.13303917615066e-11	5.49648838227453e-09	14.6131613771056
EEF1B2	-1.47724957004291	12.8411471059574	-8.06197420813401	7.50119733056561e-11	5.73503427056154e-09	14.5639154685871
KIF1B	1.36226964574234	11.8711607213111	8.05885747222977	7.58877875776857e-11	5.77831296841521e-09	14.5525564083989
OVGP1	-1.46434274821481	5.64787604971268	-8.05381661802781	7.73260673709108e-11	5.84747927884391e-09	14.5341837463594
SEMA3B	2.10590157115628	5.4946449687748	8.04670394543555	7.94021593754599e-11	5.97277130302098e-09	14.5082575595761
CARD6	1.35072366513372	10.8552982609033	8.0447797097792	7.99733724584888e-11	5.97604180265116e-09	14.5012431339056
RANBP6	-1.02968758803875	9.28039962987702	-8.04440083234675	8.00863280977105e-11	5.97604180265116e-09	14.499861987496
NUF2	1.72957765805042	7.68657174142413	8.03889218664726	8.17468424465449e-11	6.07564679617647e-09	14.4797801254604
RPL26	-1.6391875478471	10.403538640684	-8.02456818196439	8.6228232948215e-11	6.33302238444469e-09	14.4275544171855
H2BC6	2.13290438444093	3.87324400588184	8.01879144309915	8.81045796078665e-11	6.44545463758725e-09	14.4064893113033
SCARA5	-3.03709621509737	1.88182297768782	-8.00990052129289	9.10728451103322e-11	6.61075457405932e-09	14.3740649234171
NCR3	-1.82260157225582	8.07713693248501	-7.98896689953887	9.84641266244894e-11	7.11956698519322e-09	14.2977063357028
RPL10	-1.51724612091036	14.6603282006997	-7.98106562944802	1.01407901460131e-10	7.30410965922295e-09	14.2688796410769
GALNT14	3.07096493144975	8.35038592988134	7.97037610460978	1.05531588302673e-10	7.5718914607168e-09	14.2298755654587
CR1	1.86835240785142	13.9368391070877	7.96799645612653	1.06472249022999e-10	7.61011419741011e-09	14.2211919252937
EIF3L	-1.28772800929395	13.0742168250802	-7.9585927200513	1.10272549031068e-10	7.82180381054968e-09	14.1868738520046
CTSD	1.3858524687484	15.0813619618283	7.95666719119409	1.1106734128455e-10	7.83348679244731e-09	14.1798462930791
MCM4	1.75342279950318	8.79246775645269	7.95616135741231	1.1127708389164e-10	7.83348679244731e-09	14.1780001339573
GINS2	2.03714995934029	7.56490449518323	7.95254409621622	1.12788601124258e-10	7.90274818235946e-09	14.1647977385411
AC115223.1	-1.10169134853643	6.98913708188748	-7.95090010369832	1.13482357093074e-10	7.90274818235946e-09	14.1587972386972
H2BC7	2.5442332992601	5.26018492838687	7.95078322497181	1.13531842019423e-10	7.90274818235946e-09	14.1583706316933
GALNT12	-1.56122662304892	6.87808226090364	-7.94473247021621	1.16123451068714e-10	7.99366413168583e-09	14.1362845214299
RPL23	-1.20299341198657	13.7012600740909	-7.94038583152055	1.18021732137455e-10	8.03480931708975e-09	14.1204176222667
CACNA2D3	-3.7299119882382	5.24666470379411	-7.93965810877172	1.18342575538839e-10	8.03480931708975e-09	14.1177610692821
LEPROTL1	-1.14678590718392	11.7499978498471	-7.93891874648412	1.18669447029893e-10	8.03480931708975e-09	14.1150620010259
EEF1A1P16	-1.48732235993324	5.06046574680845	-7.9388222481122	1.18712175669741e-10	8.03480931708975e-09	14.1147097284298
MT-ATP6	-1.30878012662719	15.9963727274927	-7.93845554023157	1.18874691584925e-10	8.03480931708975e-09	14.1133710372817
RPS8	-1.35250438740055	13.8731045068141	-7.92924840115038	1.23029056523203e-10	8.25735032185953e-09	14.0797577414681
ELL2	2.06025578991997	11.3454809791641	7.9285551777954	1.23347681823011e-10	8.25735032185953e-09	14.0772267737312
HBA2	-4.72005817620899	10.4412470331178	-7.92821494654214	1.23504364635214e-10	8.25735032185953e-09	14.0759845768398
MARCHF9	-1.001211358088	8.75706734899976	-7.91211767389087	1.31150274132481e-10	8.69288889317625e-09	14.017206831956
AZIN2	-1.57013102217838	5.36180635179621	-7.9115939770177	1.31406843627751e-10	8.69288889317625e-09	14.0152944036115
PPARG	2.94085425749821	6.76128069107648	7.90036168170969	1.37032647890809e-10	9.03301783181285e-09	13.9742735332762
CENPW	1.78667101265522	6.68406130974043	7.89517928545194	1.3970916133041e-10	9.14482247234666e-09	13.9553452954147
E2F1	2.33974769120598	8.66046136790162	7.8918447105956	1.4145901372667e-10	9.22698566808052e-09	13.9431654360552
RPL3P4	-1.66704082729217	11.8380113419429	-7.8868309551221	1.44131508744209e-10	9.36854806837361e-09	13.924851292213
RNASE2	2.35630848106952	12.0762495239687	7.87553473506028	1.50339880103742e-10	9.7044652710564e-09	13.8835847010083
RPL18A	-1.34772898893761	13.5289466886808	-7.87021025354882	1.53358545541551e-10	9.83128407930455e-09	13.8641317651915
ACOXL	1.92922501839346	5.61656319808563	7.86794845876738	1.54659180786626e-10	9.88070896429626e-09	13.8558679573139
PRSS35	-3.31514131514942	2.12166821894538	-7.85829870425285	1.60333712972353e-10	1.01735558350315e-08	13.8206086991117
CYP19A1	4.14229788561674	4.67011316983508	7.85320391432518	1.63413474848074e-10	1.02989134232798e-08	13.8019912614953
RPL36A	-1.0958507713225	10.8348297425594	-7.85162999015712	1.64376846086825e-10	1.0324747689393e-08	13.7962395920932
IGLV3-1	4.03766322688661	11.5005656306775	7.83465745188512	1.75134501981695e-10	1.0938320060349e-08	13.7342095232437
IL10	1.98173975869886	5.74854067545998	7.82847085992669	1.79229004725741e-10	1.10712486197308e-08	13.7115962762539
CFAP36	-1.07651247042742	8.36613747752108	-7.8265161100774	1.80542584227495e-10	1.11155838573066e-08	13.7044509495285
APOBEC3B	2.37546988916791	9.255352059854	7.79920467168043	1.99938620809633e-10	1.21493647270479e-08	13.6046018353641
CIT	1.94142525012219	7.80561378592876	7.79720548863525	2.01437909039445e-10	1.22007278997755e-08	13.5972917912853
CENPM	2.19000525226082	6.6846155784136	7.79411752063367	2.03775922285927e-10	1.23023942726342e-08	13.5860002869762
C1QTNF3	-1.27949084581738	5.83822291970482	-7.79156956831642	2.05725549581823e-10	1.238003266919e-08	13.5766831370005
PBK	2.55837203800794	6.24603147478648	7.77960094291021	2.15136953609477e-10	1.29047584231022e-08	13.5329139298509
MT-ND4	-1.09055457708158	16.9214895767876	-7.77416794316296	2.19550470543094e-10	1.30801077527612e-08	13.5130437048335
NR1D1	-1.28121797146798	7.77364224890824	-7.77385548019735	2.1980704465608e-10	1.30801077527612e-08	13.5119008941047
RPL10A	-1.38256406119932	13.5883203381336	-7.760405739381	2.31140875598904e-10	1.35170314554782e-08	13.4627060387783
SIL1	1.15163088582809	9.53481256685381	7.75583135511675	2.35127700641025e-10	1.37072101733073e-08	13.4459729028281
TEDC2	2.32345532401035	4.65772719515844	7.74963846491736	2.40635242770922e-10	1.39411504779241e-08	13.4233180615786
OIP5	1.46523923349427	6.03301078279013	7.74637190555851	2.43592226920545e-10	1.39822987245314e-08	13.4113677782304
FAM72A	1.34440856604485	6.92309174308672	7.73436369796456	2.54779043271913e-10	1.4525272630089e-08	13.3674340808236
CLU	2.02521662935509	13.2424758054418	7.73372381498976	2.55389408880686e-10	1.4525272630089e-08	13.3650928387752
IGHV4-59	3.15517641724144	10.8128038160065	7.72799738751896	2.60917370120312e-10	1.47945700291624e-08	13.3441400144861
AC244157.2	-2.61503085493565	1.91998037191244	-7.72517008599751	2.63690764739748e-10	1.49065188370303e-08	13.3337945887046
CMPK1	-1.02175544023927	12.1262291299204	-7.71528883620271	2.73617859889739e-10	1.54209703209761e-08	13.2976358103676
IGHG1	4.45332337956668	15.5089975320114	7.7115763867393	2.77443627356339e-10	1.5554153914901e-08	13.2840498742142
EIF3E	-1.28002387424819	12.7083693001398	-7.71137900775188	2.77648526060682e-10	1.5554153914901e-08	13.2833275408421
DRAM1	1.16802042280673	10.4585985172598	7.70931409902522	2.79801220716986e-10	1.562781967807e-08	13.2757706684637
SCART1	-1.38665875274856	6.38759293860223	-7.7035146360109	2.8593715871981e-10	1.59228587937853e-08	13.2545458268933
MXD3	1.92234273184738	9.98544767763014	7.69199653182334	2.98526470460986e-10	1.65252561022246e-08	13.212388672471
HP	3.48701860255501	10.9747853409007	7.68399602016673	3.07596674483873e-10	1.69769703032445e-08	13.1831036649016
IGHJ3	3.09352656357317	9.16539933053417	7.66724943399905	3.27486721715789e-10	1.80080443428965e-08	13.1217980757226
EEF1A1P12	-1.73893776701455	4.8521941408018	-7.65459262521168	3.43370438334525e-10	1.85739177909459e-08	13.075458551541
ID3	-1.84702584346712	7.10193867006005	-7.65449143549872	3.43500489835236e-10	1.85739177909459e-08	13.0750880530001
MT-CYB	-1.31409405631423	15.5691872600506	-7.64417558629874	3.57021105918129e-10	1.91937427403536e-08	13.0373157524671
MAPK14	1.24600898075102	13.8878556625135	7.63073337231173	3.7544301081063e-10	2.0126118869748e-08	12.9880913637685
NES	3.36535451480631	3.41891029468565	7.62936956083463	3.77364482492788e-10	2.01711587991489e-08	12.9830968983529
GZMK	-2.40474503451885	9.51430909873632	-7.61468884731751	3.98682763819743e-10	2.116471747498e-08	12.929330803039
RPL11	-1.28150850335076	14.4837059057066	-7.6098950201968	4.05902213865073e-10	2.14507246449092e-08	12.9117727819734
MCEMP1	2.71232464735724	11.6314207031028	7.60634086794344	4.11339177124909e-10	2.16766450544214e-08	12.8987548305349
DUSP13	3.59177913104054	5.51500528771186	7.59803052459109	4.24338483092089e-10	2.22986884565716e-08	12.8683148467873
AURKA	1.5289600005511	8.17765727250335	7.5924155001584	4.33353967734943e-10	2.26448690983064e-08	12.8477465231671
IFITM3P6	-1.66755779241464	5.93689560689863	-7.57530000799619	4.62036270292709e-10	2.4009154936798e-08	12.7850459747329
HVCN1	-1.03751718796314	10.9871719455628	-7.57412388196255	4.64075698732967e-10	2.40481448885097e-08	12.7807371067535
RPL13	-1.4250668211526	14.2971341296499	-7.5698904863313	4.71491456825289e-10	2.4364745504365e-08	12.7652273093281
GPR183	-1.77552758351592	10.2345098015358	-7.55533982280155	4.97897611759789e-10	2.55172526026892e-08	12.7119150389734
CREBL2	-1.13422227602103	10.6699296098617	-7.54780176194362	5.12155072409969e-10	2.61760352761862e-08	12.6842943081503
AC116533.1	-1.21831691857056	12.6888259158021	-7.54295294607436	5.21541575923333e-10	2.65829456252726e-08	12.6665267288622
CDCA8	1.52918265806014	8.21752176430756	7.53966934729755	5.27995773131384e-10	2.68385862336947e-08	12.654494289468
CRISPLD2	1.47449951303523	13.0366413841322	7.53208398370498	5.43213083417746e-10	2.75370654107556e-08	12.6266975074275
C1orf226	2.92772299962131	5.97258793060829	7.52496581003833	5.57892570046768e-10	2.81502971386182e-08	12.6006115966147
AC008984.5	2.23441973628777	4.12890799479563	7.51625207175228	5.76404667413623e-10	2.87508798679175e-08	12.5686769399504
AC245884.2	2.23441973628777	4.12890799479563	7.51625207175228	5.76404667413623e-10	2.87508798679175e-08	12.5686769399504
TBC1D2	1.06435415427689	10.5284065148128	7.51031929085147	5.89359613528174e-10	2.92509242272943e-08	12.5469331905985
IGLV1-40	3.16617128329615	11.1266452402055	7.5102259870208	5.89565666548521e-10	2.92509242272943e-08	12.5465912245051
OPRL1	1.36554975979526	9.64965019048549	7.50676689037898	5.97255916149466e-10	2.95538703336029e-08	12.5339132283325
IL23A	-1.6010438323668	6.2379756324956	-7.50175571001249	6.08575341797437e-10	3.00343201090772e-08	12.5155462282069
RAD51	1.76680030286755	7.42739354774855	7.50017865792878	6.12181909341124e-10	3.01325950363026e-08	12.5097659048153
RPL12	-1.3671331858587	13.9368861051966	-7.49548918396458	6.2303327580643e-10	3.05057369033306e-08	12.4925774175355
ZNF223	-1.20156757760019	6.31913315310123	-7.48951927022181	6.371267949236e-10	3.10328991104432e-08	12.4706950629846
ASS1	2.65253860250068	4.08233781434976	7.4882957515578	6.40054424513435e-10	3.10943106492139e-08	12.4662102442495
POC1A	1.48119154873472	7.25679450919071	7.46911157315572	6.87760675839897e-10	3.28137478460186e-08	12.3958867645386
KRT8P26	2.16210670752028	3.69512766177905	7.46568965105438	6.96637069607173e-10	3.30005534926415e-08	12.3833423072798
SARAF	-1.00652213528529	13.9517072585046	-7.46549455959217	6.97146576226322e-10	3.30005534926415e-08	12.3826271132989
G0S2	2.70494567646091	6.94284751905428	7.46488076966989	6.98752003730548e-10	3.30005534926415e-08	12.3803769906428
RPL4	-1.33592578316643	15.2858102948201	-7.46142600299248	7.07857607926236e-10	3.33461708986463e-08	12.3677118673064
CYB561	-1.06566163433176	8.75959957013448	-7.45770384727357	7.17801005053656e-10	3.37294149855817e-08	12.3540662657789
ZNF599	-1.10576418043064	6.21491039527593	-7.45394263858874	7.27990842836017e-10	3.41222843545374e-08	12.3402772511342
HLA-DMB	-1.60359068617436	11.1463145768373	-7.44969860396057	7.39662826556426e-10	3.45824812767171e-08	12.3247178532281
CDK14	1.12924893073242	10.2274331967139	7.44752705178612	7.45707347506199e-10	3.47779264193203e-08	12.3167564336035
FAM72B	1.38513221841698	6.7333436240527	7.44034698758122	7.66047504780618e-10	3.53728123804021e-08	12.290432080752
ECE1	1.04820250356327	13.5541006073162	7.42513393733067	8.10998649364943e-10	3.71901832341368e-08	12.2346535838789
WDR62	1.49375577477798	7.36831949329387	7.42500656960476	8.11385932795158e-10	3.71901832341368e-08	12.2341865763109
LY6G6E	2.37787373313461	6.96688697880299	7.40410019251472	8.77532097583991e-10	4.01234345108563e-08	12.1575278665542
LAMB1	1.54241480459464	5.10296525927102	7.3962762203627	9.03652272096118e-10	4.12167069338706e-08	12.1288376535164
RPS24	-1.09923535433399	14.1911484263665	-7.39509849529046	9.07650936564837e-10	4.12918801504887e-08	12.1245189093542
ZNF502	-1.67190520770649	5.88792833458291	-7.37501190672544	9.78643508801461e-10	4.42048296772185e-08	12.0508582452583
SLC2A3	1.34611077822862	14.6998187853471	7.36947250010094	9.99181760042551e-10	4.47855345669041e-08	12.0305435220648
OSGEPL1	-1.07477783339748	7.38516849272551	-7.36896028466641	1.00110254164562e-09	4.47855345669041e-08	12.0286650514276
UCHL1	3.90241192697105	5.63410958328202	7.36581600709356	1.01297468633754e-09	4.52082363005428e-08	12.0171338369053
SNHG32	-1.09870102513847	10.6207741303559	-7.36509866708136	1.0157029019784e-09	4.52218082014487e-08	12.0145030736579
PLBD1	1.46635448352302	14.3909246132241	7.36001502129777	1.03524917419181e-09	4.58730958302807e-08	11.9958592179951
ERCC6L	1.63854215656918	6.41539368388348	7.35376810216592	1.05978461089595e-09	4.68490092802464e-08	11.9729487768825
ARID3A	1.2126651084928	11.285947986785	7.3500929034714	1.07449045757668e-09	4.73868072957282e-08	11.9594698778696
NOL3	1.59847720770019	6.76046925655603	7.34839693586976	1.08134537519495e-09	4.75766461657117e-08	11.9532498214297
SGO1	1.3456963447957	6.83479961452942	7.34491715360641	1.09554765310386e-09	4.80880975732999e-08	11.9404874363828
ADM	2.07844718132601	10.8438371406022	7.34411214255388	1.0988597078383e-09	4.81202531683649e-08	11.9375349760999
IGLV2-14	2.9727195578212	12.2593790716422	7.33428253194	1.14011930525477e-09	4.95779152436543e-08	11.9014833877329
TC2N	-2.10641179401651	10.972392469906	-7.33168658069004	1.15127227787574e-09	4.99450653360598e-08	11.891962197293
CMTM1	1.68619273620082	7.6269486869425	7.3310746725922	1.15391708173904e-09	4.99450653360598e-08	11.8897178886922
EEF1A1P9	-2.16222306329372	4.29617047060025	-7.32207636030393	1.19351955742113e-09	5.12446771745703e-08	11.8567142193975
PNPLA1	2.01246113492763	8.1646923109011	7.31947953236639	1.20519939726029e-09	5.15665017336942e-08	11.8471895496594
DPH6	-1.05477617184929	7.05013823977957	-7.31656178141411	1.21845920952165e-09	5.20145458893051e-08	11.8364877327728
AL031777.1	2.39148987047329	6.77752238805345	7.31038313688835	1.24702225210912e-09	5.31123290253324e-08	11.8138252985546
GRN	1.03135442481347	15.140318457365	7.30248999990701	1.28448822279219e-09	5.44593813549733e-08	11.7848739419318
MAP2K6	1.6376217863524	9.89175048876555	7.30142787235668	1.28961504005449e-09	5.45527632023052e-08	11.7809781160425
EAF2	1.53002531901423	9.10507051701989	7.29808788592318	1.30587077298633e-09	5.51154282128054e-08	11.7687271804942
EEF1A1P4	-1.6935819578061	3.6929843703739	-7.29708567735874	1.31078841214651e-09	5.51980989358763e-08	11.7650511060884
RPS16	-1.29491163689381	13.1619782145778	-7.29204650984668	1.33579692184982e-09	5.61245305790731e-08	11.7465674802381
TEF	-1.4453439807307	7.79347728851755	-7.287370688877	1.35942914151731e-09	5.6989102550574e-08	11.7294164732815
AC009245.1	-1.79659018219019	2.47270973220107	-7.28455956529059	1.37383786357342e-09	5.746400301561e-08	11.7191051558399
RPL14	-1.18182381041818	13.582635593219	-7.27817649965272	1.40712505343267e-09	5.86986136091795e-08	11.6956916536093
CEP295NL	1.5835365022329	4.52732013727656	7.27675061282728	1.41467055006214e-09	5.87765681768581e-08	11.690461379708
KIF18A	1.34624030257611	6.83561023832541	7.275509339816	1.42127206883765e-09	5.87916083967949e-08	11.6859082770479
DNASE1L3	-1.70458653133207	4.96440314511272	-7.27549742452794	1.42133558761482e-09	5.87916083967949e-08	11.685864570649
HLA-DPB1	-1.77906483815891	12.442492961979	-7.27428651336694	1.42780562687209e-09	5.89285707285374e-08	11.6814228310123
PFN2	-1.86618981978114	5.80361193876605	-7.27089483832312	1.44608506332781e-09	5.95512513385879e-08	11.6689818024243
RPS3AP21	-2.19809534807366	2.69128185553111	-7.26406093802846	1.48363079342919e-09	6.09264541644194e-08	11.6439141726521
C2orf15	-1.28706545851622	4.75438700064872	-7.25218386885931	1.55121970358019e-09	6.30457594123931e-08	11.6003471325552
H2BC12	1.63705299847258	9.84942265373444	7.25008980976644	1.56345197498628e-09	6.34047752029763e-08	11.5926657326288
QPCT	1.19231353750748	12.5338407587848	7.23798161946234	1.63609746675108e-09	6.62069376187448e-08	11.5482504048756
SLC1A3	3.15682134271377	7.60923858983675	7.23332552624597	1.66492331735285e-09	6.70823854972297e-08	11.5311708152953
TRBV6-4	-2.88693719080369	3.39437917647382	-7.23131243879734	1.67754315898567e-09	6.7326623686293e-08	11.5237863496744
KCND1	1.8986725741953	8.27153362234163	7.23105967958663	1.67913442893335e-09	6.7326623686293e-08	11.5228591705888
ZNF582	-1.08739892971268	6.30252480567965	-7.2306348793456	1.68181220250938e-09	6.7326623686293e-08	11.5213009051115
AC006946.1	2.24308864522134	3.75040092485043	7.20746592930844	1.83451964789269e-09	7.26602208735415e-08	11.4363116013588
FANCA	1.0555569215808	9.15221053462031	7.20471021944307	1.85358213382714e-09	7.32596921748841e-08	11.4262029838238
ZNF529	-1.12310131043596	8.7875629930378	-7.19700084194931	1.90797058590675e-09	7.50911208440726e-08	11.3979231262427
COL5A1	-2.12825600049009	3.24535620322021	-7.19325931954344	1.93493900543222e-09	7.57495076766284e-08	11.3841983391204
EEF1G	-1.26464211709556	15.0910211460775	-7.19299190879604	1.93688100572242e-09	7.57495076766284e-08	11.3832174140552
IGHV3-74	2.58327666698083	9.96744386092246	7.18579348517565	1.98989673869223e-09	7.76600913395471e-08	11.3568119558565
PDCD4	-1.102251685749	12.3164307122046	-7.17618831793005	2.06290554029714e-09	8.03413420756642e-08	11.3215781695402
POLE2	1.31194663585557	6.43724261861863	7.17416103026708	2.07865413620257e-09	8.07860268976227e-08	11.3141416776266
TASP1	-1.03621954158495	7.1386524213256	-7.16821330864151	2.12555526623744e-09	8.21724958774121e-08	11.2923243262051
CLIC5	-1.82049478624859	6.45784955330351	-7.16796413902332	2.12754304523131e-09	8.21724958774121e-08	11.2914103279553
RPL29	-1.08991794636137	13.5112054979514	-7.16513701144688	2.15022743122623e-09	8.2745114979643e-08	11.281039937954
FAAHP1	-1.79941466754957	4.58198824144432	-7.16501152230636	2.15123992308372e-09	8.2745114979643e-08	11.280579622832
IPO5P1	-1.1911380293826	6.9632420389449	-7.16288755506003	2.16844938175766e-09	8.32354387174676e-08	11.2727885646042
LRRN3	-3.54794208590694	7.21672856328206	-7.16012095160333	2.19107247135885e-09	8.39311231071853e-08	11.2626402363061
HLA-DPB2	-2.10936602909722	2.94721160556329	-7.15489792511192	2.23442775563435e-09	8.54164954536042e-08	11.2434814497259
RPL27A	-1.26655449282289	13.8149698746678	-7.14954311973934	2.27976784029634e-09	8.69247554275851e-08	11.223839398476
PKHD1L1	2.26265364843614	7.74972998544247	7.1491419039537	2.28320183111856e-09	8.69247554275851e-08	11.222367697287
ANXA2R	-1.22791973194594	8.18222368866182	-7.14547140038379	2.31485867164512e-09	8.73215468120796e-08	11.2089039439333
AL022722.1	1.9662082756097	2.42222166212828	7.1452216637659	2.31702844663519e-09	8.73215468120796e-08	11.2079878888133
HLF	-2.0361476700049	4.41979902427474	-7.14331377680273	2.33367191786272e-09	8.77714710236474e-08	11.2009896076278
H2BW2	-1.60855326602481	2.86788070114614	-7.13525052729533	2.40534245868765e-09	9.02850373577828e-08	11.1714131763946
IGHV1-24	5.47425365108604	9.93566589883851	7.13174034173728	2.43722670449393e-09	9.12981208279805e-08	11.1585377404706
MXRA8	-1.41703357221272	5.17574131533752	-7.13115537096645	2.44258113718127e-09	9.13153328940211e-08	11.1563920621537
MET	2.43841640595745	5.41598754839637	7.1305384791195	2.44824049916541e-09	9.13438530238616e-08	11.1541292992443
RPS3AP5	-2.3102268159518	2.91427402521417	-7.12805023540764	2.47120106157006e-09	9.18331788916125e-08	11.1450024301879
HNRNPUL2-BSCL2	1.20461789403044	10.861476634834	7.12273828561934	2.52094082717505e-09	9.3309823672521e-08	11.1255183475436
IGLC3	3.18538906358782	14.3497351221615	7.12064106504262	2.54085323257264e-09	9.38606278289951e-08	11.1178258521541
APBA1	-2.08793642069199	4.1866234295863	-7.11978648227185	2.5490122428421e-09	9.39759355537932e-08	11.1146912957559
ADAM9	1.4263129964874	10.7063009198953	7.11775026862273	2.56855845052932e-09	9.4509778884861e-08	11.1072226110928
CDC14A	-1.15710633625568	9.79093180211641	-7.10765702333633	2.6676817536045e-09	9.74947582675927e-08	11.0702017570542
AC090498.1	-1.65621678501791	4.51580553124602	-7.1073667723522	2.67058812515357e-09	9.74947582675927e-08	11.0691371614142
GYG1	1.41518859096049	12.1290943590091	7.10452009725857	2.69926109412838e-09	9.80985326915671e-08	11.0586960333082
PAIP2B	-1.13531353436045	7.54166153356869	-7.10438366523553	2.70064300171096e-09	9.80985326915671e-08	11.0581956250837
RPS28	-1.29675898783989	11.9978229949873	-7.10416074311497	2.7029024820941e-09	9.80985326915671e-08	11.057377986994
IGLV1-51	3.44950250629897	11.4498673284402	7.09921270444063	2.7535440111627e-09	9.97424534528935e-08	11.0392295789021
GMNN	1.18950007698143	8.26161169467477	7.09633156420464	2.78346743624396e-09	1.00630978726998e-07	11.0286622318603
PDE3B	-1.04671873741449	11.0542952366833	-7.08952923320714	2.85541264068924e-09	1.03032345864715e-07	11.0037131641673
RPS5	-1.30679854486453	12.6833513468724	-7.08379535240587	2.91749957655981e-09	1.048669645486e-07	10.9826832045717
IGLV3-10	4.437235482644	9.73970532954929	7.07831287533338	2.97812617725746e-09	1.06430926890303e-07	10.9625756051389
EEF1A1P5	-1.73262557940799	9.53606470971387	-7.07599190479032	3.0041700379792e-09	1.06955043061233e-07	10.9540632755399
IGHV3-23	3.45142524551018	12.2375430680396	7.07176626962823	3.05217241620338e-09	1.0845385985576e-07	10.9385655907956
MUC1	1.83326553618176	6.66111726635813	7.07121749914029	3.05846234125926e-09	1.08470750905307e-07	10.936552966927
RTEL1P1	2.31947907306031	4.12380612904407	7.06937305266823	3.07969824064346e-09	1.09016642655036e-07	10.9297884556887
IGLV4-69	3.86676344345836	9.84442349449928	7.06280743649491	3.15649438644097e-09	1.11523490111849e-07	10.9057093444225
GBA	1.08734215823158	11.9058227730222	7.06220866642162	3.16359257889775e-09	1.11562985934476e-07	10.9035134050423
DHFR	1.18514652670161	10.5512417130143	7.05468473220309	3.25415788782194e-09	1.14124295431642e-07	10.8759203532683
ZNF662	-1.47305341313381	4.99394962270521	-7.05466884591711	3.25435182673135e-09	1.14124295431642e-07	10.8758620930768
TRAV12-1	-2.01798013747615	5.66609661453889	-7.0534254648411	3.2695668525131e-09	1.14434839837958e-07	10.8713022184997
RPL7A	-1.1751897833475	14.5498847086146	-7.04664577791751	3.3537883164724e-09	1.17162773490248e-07	10.846439275953
BCL6	1.7936011435386	14.7447187820471	7.04527921025922	3.37102551368495e-09	1.1747340569424e-07	10.8414277721781
FAHD2CP	-1.3632047334994	5.39135499072574	-7.04444655209523	3.38157163536891e-09	1.1747340569424e-07	10.8383742433292
ADAM12	-2.1449384870811	5.0578195832575	-7.04047121016207	3.43237815549385e-09	1.19016755558992e-07	10.8237959682781
FAM72C	2.83132630692207	5.6749226227722	7.0389794510805	3.45163973566317e-09	1.19462596046004e-07	10.8183254791885
CLYBL	-1.16320252788101	6.70753519816435	-7.02961157199902	3.57509189513504e-09	1.22730859427501e-07	10.7839728343046
IGKV4-1	2.8097226447288	12.3677439779777	7.02932294680978	3.57896475628842e-09	1.22730859427501e-07	10.7829144452182
RPL18	-1.22352191510666	13.3789438259934	-7.02196520165186	3.67912187751208e-09	1.25703330814996e-07	10.7559339759336
CDC42BPA	1.67063693336542	7.17275806142038	7.0205061594464	3.69931345080248e-09	1.26162143372432e-07	10.7505838359138
ATF7IP2	-1.01903741130685	8.61673786814424	-7.00386933403555	3.93753169734818e-09	1.33209972136213e-07	10.6895807632854
NTN4	-2.81406059516534	3.81503846594493	-6.99475459038898	4.07448216964599e-09	1.3720120013492e-07	10.6561611224504
TMEM117	-1.4762803960726	5.15012518617224	-6.99074103936776	4.13628630131363e-09	1.39031389100911e-07	10.6414456811507
AJAP1	-2.2809097904974	3.19082888752778	-6.98854275405555	4.17053359578778e-09	1.39930403290325e-07	10.6333859167801
IGLV3-25	4.10416417544037	11.5664471662046	6.98152475285952	4.28177555514915e-09	1.43404888655848e-07	10.6076557672544
NDC80	1.06736760718554	8.48131498834219	6.96339382929877	4.58308650833012e-09	1.51860530751152e-07	10.5411863282478
IL24	-1.64936755123059	9.30604387493663	-6.94860870972234	4.84441057107103e-09	1.59387088542028e-07	10.4869875161401
IGKV3-15	2.84629129987907	11.579360650174	6.93853887212107	5.03086477342242e-09	1.64650495347711e-07	10.45007636262
RPS21	-1.14363764978317	10.8897448640925	-6.93660776938934	5.06743224338222e-09	1.65329160235852e-07	10.442998116924
SLC7A5	1.7541794896506	10.5037267156311	6.93650813214219	5.06932616751045e-09	1.65329160235852e-07	10.4426329096533
HMGB3	1.96125683644838	8.43723656726875	6.9356100696964	5.08642865748324e-09	1.65597428630628e-07	10.4393411890309
RCAN3	-1.79234764726865	11.1768256633128	-6.93378737057714	5.1213171401176e-09	1.66442807053822e-07	10.4326603968793
IGLV1-47	3.11856644189286	11.0981271213446	6.9235376964051	5.32200674436375e-09	1.72664410114967e-07	10.3950933160468
NEK6	1.20317134112465	10.6623135272238	6.92279627838413	5.33682486868766e-09	1.72844562370431e-07	10.3923759627481
IGHV3-43	3.40803795853285	8.23989888373731	6.92123134822243	5.36823731816601e-09	1.7356060168178e-07	10.3866404155575
S100A8	1.73686339822827	16.7769074578373	6.91993918430355	5.39431377229222e-09	1.74101943636871e-07	10.3819046119629
TRAV1-2	-2.70022719669429	5.49591057468945	-6.91658167386356	5.46266294033009e-09	1.76003414770048e-07	10.3695994545195
ADAMTS2	5.52652584365533	8.13233206610579	6.91496476462324	5.49588648017222e-09	1.76768555668298e-07	10.3636736313521
RNF144A	-1.17573126430255	9.48721346248937	-6.90987426735175	5.6018076008606e-09	1.79556221295626e-07	10.3450178247777
IGHV1-18	3.85014254838826	10.8331282475957	6.90174869569218	5.77512280544266e-09	1.84477595780022e-07	10.3152402549488
DHCR24	1.65584826425444	9.83166077032413	6.8983408628441	5.84939533327248e-09	1.85771101788349e-07	10.3027521322337
DMC1	1.79897285361473	4.68843883718326	6.89761183976906	5.86540760939895e-09	1.85771101788349e-07	10.3000806384831
FCAR	1.80461526434848	11.5076386583561	6.88637761142816	6.1177653940131e-09	1.92456852319249e-07	10.2589146523371
IFI27L1	1.51638387245214	7.04051557480473	6.88184007197205	6.2227422638825e-09	1.95101272155846e-07	10.2422884889554
KREMEN1	2.32088299412145	11.3737541401938	6.87923095522814	6.28391740217574e-09	1.96688723385216e-07	10.2327285700364
EME1	1.41671972128591	5.89567501284645	6.87530694499545	6.37705528790028e-09	1.99269625453567e-07	10.2183511581543
RACK1	-1.05672453442127	14.5851990967864	-6.87321983286585	6.42715407526309e-09	2.00164539689538e-07	10.2107042306358
TECPR2	1.29867733320119	12.1922203470934	6.87171206096797	6.46359082931555e-09	2.00963811534803e-07	10.2051800079776
IGLJ2	3.13028341868576	7.66543301021433	6.86830612556368	6.54665968580594e-09	2.02198570262765e-07	10.1927014574552
PLPP3	1.81059652226916	6.90544270852936	6.86189293703567	6.70597851864674e-09	2.06655717127547e-07	10.1692058878291
SPATA7	-1.16589546744764	5.76136473884121	-6.86160880387022	6.71312594903743e-09	2.06655717127547e-07	10.1681649542062
OSCAR	1.2917175540282	11.7252275985059	6.86052208559093	6.74053284223372e-09	2.07157562062389e-07	10.1641837373177
IGKV2-28	3.00842296952264	8.92076055125959	6.85744648530534	6.81870622208094e-09	2.09215402258092e-07	10.1529163837937
IGLV1-36	3.81609888827937	5.37793608206212	6.85057422999181	6.99666744679322e-09	2.14323203973608e-07	10.127741075935
EID3	-1.41934369214662	6.0350697326362	-6.84874843097258	7.04472250283479e-09	2.15441472607185e-07	10.1210528050534
FKBP9	1.68156823517062	8.36280502545033	6.84683402576083	7.09546368535069e-09	2.16638093371878e-07	10.1140400543637
SLC7A6	-1.40932736066492	10.5215226324816	-6.84547075721248	7.13181935384933e-09	2.17392303996829e-07	10.1090462634884
MND1	1.97973378212912	5.44884989239428	6.84499722694844	7.14449094587262e-09	2.17423292977576e-07	10.1073116867038
CENPN	1.00333753797159	7.51311392113359	6.8393606665908	7.29706207815669e-09	2.20984891344177e-07	10.0866650457863
PROCR	-1.63396684359824	4.57665863503526	-6.83813452046304	7.33068002356215e-09	2.21485147449648e-07	10.0821738132262
DGCR6	-1.08116744726995	5.75115957087821	-6.83723232116032	7.3555148564542e-09	2.21485147449648e-07	10.0788691890766
AUNIP	1.55361516584477	5.55633058766222	6.83631993966306	7.38071541502075e-09	2.21718592700825e-07	10.0755272935644
PLEKHA1	-1.35662815553487	9.96462565918436	-6.83187621860025	7.50469174063728e-09	2.24000039074542e-07	10.0592510671407
ZNF10	-1.15991291920791	7.14565976323111	-6.83049355408305	7.54368951985781e-09	2.2480435781621e-07	10.0541868375279
SH2B2	1.10594421496409	9.45229121062984	6.82850126560176	7.60023772721308e-09	2.26128285169314e-07	10.0468898643879
HLA-DMA	-1.24911586143306	11.3537452071421	-6.8234410558543	7.74577440343736e-09	2.28997498409071e-07	10.0283568396361
IGLV2-11	2.8249318831124	10.7824510855746	6.81175921142529	8.09247084451945e-09	2.36622325398919e-07	9.98557510026957
H2AC17	2.51831875433642	3.27816197730265	6.80810055364937	8.20420720346833e-09	2.39514061628641e-07	9.97217709687153
PGD	1.19110209707137	14.4310715224015	6.80736665145744	8.22680556253046e-09	2.39798527764071e-07	9.96948959896164
IGHV3-15	3.56386073727854	10.1955750272084	6.80689349800211	8.24140786873026e-09	2.39849397490114e-07	9.96775695366822
IL23R	-2.45250864866436	2.37071763756171	-6.80603653734181	8.26792101253884e-09	2.40246209484287e-07	9.9646188593673
HK3	1.54861930516101	13.1543784921385	6.80518339304707	8.29440066960021e-09	2.40640815694233e-07	9.96149476373301
SH2D1A	-1.91472980510561	9.71250487080257	-6.80284339167655	8.36746437458646e-09	2.42383614763836e-07	9.95292612558884
H4C9	1.5113163003402	9.26238290708969	6.80185073064284	8.39865278520324e-09	2.42909872415452e-07	9.94929124427148
FZD5	1.64863408101077	7.00497436152614	6.80068112154446	8.43554969061702e-09	2.43599349037865e-07	9.94500846383215
RPL3	-1.38491487643317	15.0589503208935	-6.79962572288394	8.468982545963e-09	2.4418681513901e-07	9.94114392844191
FAM102A	-1.77664239155272	11.1579667973798	-6.79684820469775	8.55760211788947e-09	2.4598161403579e-07	9.93097371230326
IGHV4-39	3.62611111663275	10.5403241404515	6.79081176064193	8.75340631658071e-09	2.51129809129385e-07	9.90887143085036
MTARC1	1.63242543501094	11.6161661678953	6.79050030832044	8.76362936173838e-09	2.51129809129385e-07	9.90773108941623
IL10RA	-1.0565730154225	12.9934487501963	-6.78965111165543	8.79156380626927e-09	2.5115868729855e-07	9.90462188485993
H4C8	2.13537877657441	7.19138919855422	6.78501103042111	8.94577713888811e-09	2.54933901900535e-07	9.88763336322614
INAVA	2.10263698455255	5.29756975871366	6.78485400306971	8.95104292387297e-09	2.54933901900535e-07	9.88705845881723
TMEM267	-1.06648051043324	7.5841117831412	-6.78038528729506	9.10220163276621e-09	2.58843858931789e-07	9.87069806820368
SLC7A11	1.31155672294835	6.97232135663208	6.7788585929505	9.15442539164127e-09	2.5993273315231e-07	9.86510885356724
PIK3R1	-1.05168493936637	12.0282069211054	-6.77739619021442	9.2047303663154e-09	2.60963898151389e-07	9.85975508567774
SPEF2	-1.41872368324126	6.79784299959519	-6.7709074880898	9.43128351950183e-09	2.66576657661071e-07	9.83600124091194
RGMA	1.32269311491673	6.28736345576677	6.76911491242991	9.49484676187098e-09	2.67967271320277e-07	9.82943924014695
PASK	-1.29825794982751	9.29471535044207	-6.76826002886561	9.52531063317127e-09	2.68420951452885e-07	9.82630984663232
HRH2	1.76732452696963	11.2479507194581	6.76585220616568	9.61163904476839e-09	2.70037840933967e-07	9.81749589179194
CDKN1A	1.21044208829188	10.4287243331389	6.76503671960145	9.64105361813936e-09	2.70456925182541e-07	9.81451080960439
ACSL1	1.6041382365749	15.5925985057713	6.75883384944786	9.867751626849e-09	2.76400760658961e-07	9.79180603584919
ZNF181	-1.00965810466429	8.13522433390336	-6.74126559702697	1.05391105208274e-08	2.93006120366669e-07	9.72750747553524
PLXDC1	-1.91609448556372	7.04005451354651	-6.73953699368469	1.06075823697516e-08	2.94470906410292e-07	9.72118153474571
RALGAPA2	1.20559350608576	12.1265741329916	6.73366145700514	1.08436549972861e-08	2.99243171559723e-07	9.69968046483545
PLIN3	1.02186171453905	11.6577680487455	6.73287975994011	1.0875455388301e-08	2.99677430234497e-07	9.69682000525513
SIGLEC17P	-1.69321307435829	6.75372593912623	-6.73214778978733	1.09053171973576e-08	3.00057068313727e-07	9.69414153250893
PRC1	1.51090882820353	8.89100278495797	6.72371297245037	1.12553892698076e-08	3.0832494394752e-07	9.66327780766983
STMN3	-1.50565850863977	8.9748055867664	-6.72140989919252	1.13529082099682e-08	3.10540326476476e-07	9.65485114993192
CDKN3	1.70803082716647	6.8554358440191	6.7181176132024	1.14937792463042e-08	3.13312473234315e-07	9.64280545216604
ARL14EP	-1.0948030073578	9.49754028547449	-6.71378694130571	1.16817405357961e-08	3.1767182171323e-07	9.62696120599815
GPR27	1.46930181863136	10.6301187269881	6.7133139940036	1.17024524286534e-08	3.1777183414342e-07	9.62523092128064
MMP9	3.39222894591196	13.8863901868241	6.70991163492585	1.18525366754407e-08	3.20913021306742e-07	9.61278360720616
EEF1A1P14	-1.86434691023481	2.71944192518944	-6.70948382235586	1.18715436935805e-08	3.20961808121369e-07	9.6112185154495
AC116353.5	1.83885247814478	6.84449988038537	6.70530251155313	1.2058921284643e-08	3.2414866940204e-07	9.595922175366
KLHL32	-1.76010562871546	4.47172368074365	-6.69976003159012	1.23118530170892e-08	3.30471392854386e-07	9.57564742834065
DCANP1	-3.7166878886225	3.01124462020445	-6.69893602622218	1.2349905906844e-08	3.31016515362321e-07	9.57263327271379
NT5DC2	2.10744633149221	8.93451656379046	6.6976070349641	1.24115266539812e-08	3.32190860444792e-07	9.5677719727156
AC087343.1	-1.93227533852382	1.96328307671974	-6.69284924006686	1.26346548884935e-08	3.37209412704433e-07	9.55036910318734
CD38	1.71044619377563	11.2446759381285	6.69283803279503	1.26351851771857e-08	3.37209412704433e-07	9.55032811080762
RRAGD	1.05001505341497	10.4627192643065	6.68395432795957	1.30625935223086e-08	3.47621515204945e-07	9.51783622696684
DOK3	1.16071081805627	13.7199873047295	6.68256362808268	1.3130795678235e-08	3.4893873700495e-07	9.51275008987927
UNC5A	1.80730711649265	4.97905220300608	6.67943472399415	1.32855437603055e-08	3.5254881770768e-07	9.5013072111563
AC104619.3	-2.02307743030789	2.82533726620649	-6.67661143364499	1.34267378187529e-08	3.5528481419693e-07	9.49098237351306
RPL35	-1.13700782555146	12.6946617245014	-6.67618956667401	1.34479637506202e-08	3.55342441597479e-07	9.48943962618642
RPS2	-1.15374101612702	14.6595700972071	-6.6753276712145	1.34914335151785e-08	3.55517253450163e-07	9.48628773994588
NUDT13	-1.13890936168397	5.90304017035458	-6.67530271092632	1.34926944756213e-08	3.55517253450163e-07	9.48619646255241
IGHV1-46	3.54413992915898	9.89365428723892	6.6693152214648	1.37985965504126e-08	3.62553265701334e-07	9.46430157683785
RPSA	-1.30177926842704	14.1934639404875	-6.66407638146429	1.40719193882312e-08	3.69214706311466e-07	9.44514563601448
SPON1	-2.36579805199555	4.86537531318644	-6.66245189098765	1.41577649649565e-08	3.70425112792796e-07	9.43920589806367
SRPK1	1.15558547597903	12.4805499658508	6.66192479261172	1.41857313755755e-08	3.7063700113636e-07	9.43727865696728
DYRK2	-1.72517289309929	10.833036024629	-6.65840882577033	1.4373694052746e-08	3.75022744830737e-07	9.42442347281336
FANCI	1.15583015546592	9.52875427562724	6.65703803791131	1.44476473073523e-08	3.7590078175545e-07	9.41941170857025
MT-ND6	-1.19738271627796	14.2999338860031	-6.65529761388863	1.45420893354716e-08	3.77397919142066e-07	9.41304863352659
IGLV6-57	3.68566349262216	10.0957631653356	6.65523221390975	1.454565016688e-08	3.77397919142066e-07	9.4128095307092
EXTL2	-1.00609045954276	6.41698165996161	-6.65076694655513	1.4790838653514e-08	3.82317257537679e-07	9.39648494265349
NOG	-3.19772814282446	4.93283438193934	-6.65017037746673	1.48239070231548e-08	3.82489606524139e-07	9.39430401280329
FABP5P7	1.38577540525801	7.82421151630785	6.64790163210703	1.49503405471021e-08	3.84687728146467e-07	9.38601011180484
RPS19	-1.10551975141559	13.558071623815	-6.64654771384362	1.50263041139269e-08	3.86109784084443e-07	9.38106067734791
OR5K2	-1.9664347579202	1.54872743519355	-6.64367190746888	1.51889351789649e-08	3.89751837363947e-07	9.370548054316
BRCA2	1.20397396173506	8.25962973823391	6.62984985984948	1.59954255847323e-08	4.0820063513431e-07	9.32002644573375
ZNF32	-1.23401501268951	8.23578950518586	-6.62328044530538	1.63935743874553e-08	4.17219822916751e-07	9.29601747195394
IGLV2-23	3.02846551013193	10.5106933471105	6.62238909207148	1.64483522259135e-08	4.18043611409286e-07	9.29276004027771
MT-ND2	-1.11858238901766	16.1271450549188	-6.61317700588788	1.70252812236963e-08	4.32117852010959e-07	9.25909694129312
CENPI	1.28024145266386	6.05456929303279	6.6039909863386	1.76206697315263e-08	4.45411373769136e-07	9.22553327980767
NOP53	-1.26588406082514	12.4769604700765	-6.5779934131716	1.94206125392893e-08	4.87606361938684e-07	9.13056723263087
SLC1A4	1.37364491983674	10.2401546025396	6.57403193521914	1.97105356288224e-08	4.9422048676839e-07	9.11609951590706
PSMC3IP	1.12650610523785	6.41821327483004	6.57323167658265	1.97696248576921e-08	4.94566005908313e-07	9.11317699181186
AC068946.2	2.68924322654201	5.87438635003502	6.57312739176153	1.97773380009435e-08	4.94566005908313e-07	9.11279614881918
GPR84	2.91701376501698	8.31561224711486	6.57166911628607	1.98855102230255e-08	4.96605345663375e-07	9.10747065984478
IFI27	4.97018920895615	11.2609195507115	6.5687252178665	2.01056839022554e-08	5.01174136850349e-07	9.09672015763182
HLA-DPA1	-1.62701803514067	13.0633053518183	-6.56714632170555	2.02247688573092e-08	5.03057417377471e-07	9.09095455002578
WDFY3	1.30243602913935	12.4752147583296	6.56488018441141	2.03969174901105e-08	5.06663776002678e-07	9.08267959915885
NR1D2	-1.61158181879003	9.99350818858124	-6.56337464430778	2.05120937151782e-08	5.08171458508167e-07	9.07718217276138
SBNO2	1.18989611378861	12.6971645592454	6.56225801211155	2.05979364363455e-08	5.09621358381996e-07	9.07310490909483
IGHV5-51	3.13734317624724	10.9580037849946	6.55984850656675	2.07843928405223e-08	5.1355344164231e-07	9.0643070866437
LPO	1.77720348500997	6.18709032296052	6.55668802324779	2.1031515989632e-08	5.18241956883967e-07	9.05276770049752
LBH	-1.75209094653351	12.1283257108953	-6.55663144938276	2.10359661711938e-08	5.18241956883967e-07	9.05256114603152
MTFR2	1.1468950749715	6.6121413919325	6.55635804093876	2.10574861065691e-08	5.18241956883967e-07	9.05156291840001
CD52	-1.3301440558558	12.7736948146534	-6.55501157805532	2.11637865895644e-08	5.19668771837315e-07	9.0466469762319
CNOT6L	-1.04086312409052	12.0259324125651	-6.54757150120334	2.17608831105608e-08	5.32043609996738e-07	9.01948502384636
IGIP	-1.31187473034742	8.04592353755326	-6.54674550985383	2.18281993678091e-08	5.32990915191725e-07	9.01646971501104
MIR1244-1	-4.35341392716294	7.11879529844251	-6.5458285533879	2.19031722137419e-08	5.34122454440988e-07	9.01312237953621
SEZ6L	-3.63022894181934	3.92767121048203	-6.54363063314467	2.20839268293851e-08	5.37126016951994e-07	9.00509909670483
IGLC2	2.9258466406716	15.4325158518248	6.54277148295777	2.21549859557267e-08	5.37616154023769e-07	9.00196293042497
MAOB	3.28371519455492	5.57897173367539	6.53877737123665	2.24883377378673e-08	5.44124436446062e-07	8.98738372104948
CXCR6	-2.09250205822999	7.61075441306201	-6.53780023217813	2.25706488559439e-08	5.44703045805475e-07	8.98381712880767
HLA-DRA	-1.72182196087469	14.1888776474514	-6.53702800945057	2.2635910852827e-08	5.45572244133704e-07	8.98099852665839
SEMA4A	1.1762852203748	13.21917837048	6.53462903275759	2.28398551001499e-08	5.49068939295486e-07	8.97224251099318
OTUD7A	-1.66606323817946	4.58335229769524	-6.53351435260735	2.29352396393291e-08	5.50652375124433e-07	8.96817415557542
ADGRA3	-1.3643199923855	5.75794390392476	-6.52959503390975	2.32737838691937e-08	5.57345876867534e-07	8.95387000399309
CCDC65	-1.2463875421285	7.59982006746008	-6.52894798464666	2.3330151977195e-08	5.57979468121246e-07	8.95150858356983
H2AC18	2.46117386949658	9.79916607720031	6.52717538190085	2.34852713638033e-08	5.60970214201985e-07	8.94503955433947
C1QC	2.54358522410131	6.98423522105512	6.52615075054896	2.35754046311307e-08	5.62403035030363e-07	8.94130029355725
IGKV1-33	3.21255592610076	10.8743499378222	6.52517142987178	2.36618743017143e-08	5.63744910726029e-07	8.93772644488064
OPLAH	2.51854305570466	8.16919981956887	6.523333640285	2.38249970718431e-08	5.6557247060663e-07	8.93101992322474
MYLK4	-1.07581742049043	5.29843152635239	-6.52176846415505	2.39648060420224e-08	5.67339412073512e-07	8.9253083858059
RPL11P3	1.96767206690539	3.18163792848801	6.51686289725216	2.44083140787886e-08	5.77082545845859e-07	8.90740823880302
TXNDC5	2.80220873560212	14.1871722213549	6.51539577552669	2.45425375269634e-08	5.78082118138261e-07	8.90205506468605
NTSR1	2.40803525272962	7.04349823033193	6.50115234215633	2.58844846169266e-08	6.07390013243729e-07	8.8500908193046
CERKL	-1.21187061808541	11.3249455859359	-6.49856439463798	2.61360437113186e-08	6.10987337637404e-07	8.84065052404017
SCN1B	1.78210129970276	8.04328775470955	6.49764491989829	2.62260057624574e-08	6.12323075717951e-07	8.83729656828391
TUBG1	1.30192048542045	8.97534409689846	6.49654904881415	2.63336296977126e-08	6.14067327513536e-07	8.83329924066257
CD177	5.37767333737311	11.1119289600059	6.49395206591694	2.65904362614753e-08	6.18509461917483e-07	8.82382670936377
CHAF1A	1.04626272756849	9.12663079427533	6.49297917154362	2.66872836631116e-08	6.1998913665672e-07	8.82027816903863
CCDC150	1.04416432106943	5.00102807554569	6.49110267272434	2.6875074866033e-08	6.22800647982417e-07	8.81343397967193
BAG1	-1.95450527762542	11.303160844726	-6.48180681481466	2.78249586588459e-08	6.40832844173791e-07	8.77953220550635
TNFAIP8L3	2.82831097098152	4.40387365115517	6.47244784696267	2.88150843328996e-08	6.60375182101034e-07	8.74540567936731
PER3	-1.44322890724142	7.44405203058456	-6.47182812154327	2.88818734702263e-08	6.61093680474935e-07	8.74314610703973
IGHJ5	2.94289261926026	8.29166708416845	6.45897216925654	3.0302706908471e-08	6.91072123933407e-07	8.69627768116712
CAV1	2.70520649788443	7.1209447921457	6.45481961372139	3.07763616991417e-08	6.99309412299013e-07	8.68114113359355
ADAMTS5	-3.55039407835986	3.26571566212758	-6.45244405772147	3.10506350179601e-08	7.0468320712901e-07	8.67248245619212
INSL3	1.79959708153358	7.0805657973409	6.44984880997447	3.13530571298764e-08	7.0981951548282e-07	8.66302344123347
FOLR2	-1.70682481678377	5.57048261992904	-6.44929598680524	3.14178552982437e-08	7.10424352228771e-07	8.66100859859036
IGHJ4	2.81575773214171	8.96845343358735	6.44457007505753	3.19772678099599e-08	7.22198463674094e-07	8.64378515530436
CAMK2N1	-1.93398518295045	5.29644204013804	-6.43946155927124	3.25931344307252e-08	7.32560147958047e-07	8.62516897098194
SPATA20P1	2.47235920138549	3.52818129115349	6.4351318614157	3.31243505880973e-08	7.43603802913305e-07	8.6093922638362
NMT2	-1.55357483013644	8.54980823434379	-6.42838263109712	3.39696732237631e-08	7.61663766814064e-07	8.58480166805798
BAMBI	2.54074388767771	5.77445918600542	6.42576184141115	3.43036818415182e-08	7.68229513509629e-07	8.57525373140268
GATA6	-2.43573061011333	1.83953776507765	-6.42519776708474	3.43759974444512e-08	7.68925938041052e-07	8.5731987830955
CENPU	1.32774969727016	8.06462258034747	6.41882522895864	3.52035950385758e-08	7.86397761002897e-07	8.54998483429181
AC246787.1	-1.49254784089636	1.59495715551498	-6.41821737368349	3.52835661195082e-08	7.86397761002897e-07	8.54777067684756
AC246787.3	-1.49254784089636	1.59495715551498	-6.41821737368349	3.52835661195082e-08	7.86397761002897e-07	8.54777067684756
DHFRP1	4.74012328705156	4.48485498230453	6.40882929212847	3.65419162380376e-08	8.12502321121087e-07	8.51357711407027
MYBPC3	1.78454718354119	8.99109273189015	6.40831878790498	3.66116098092154e-08	8.13082834512991e-07	8.51171791360527
AL109918.1	2.76895344773136	5.86380854173095	6.40590504543213	3.69429286371183e-08	8.19465319530848e-07	8.50292757225082
CDK20	-1.41151835231548	5.54031599095635	-6.40199221977867	3.74863722885466e-08	8.28277454377272e-07	8.48867874567922
TRAF5	-1.33770568968815	9.95446742098583	-6.40064845277513	3.76748357758398e-08	8.29921475051259e-07	8.48378557097095
FCGR1A	1.92184519121066	11.5563893338724	6.40060292391907	3.76812377040159e-08	8.29921475051259e-07	8.48361978503038
OLFM2	-1.63910210690761	6.81012114379431	-6.39979519046423	3.77949954357731e-08	8.31445330016918e-07	8.4806785788513
MCM2	1.35858970251997	10.0061220644554	6.39883767135874	3.79302914518498e-08	8.3343885398617e-07	8.47719201618749
IGHV3-33	3.617222311655	12.2707021914074	6.38750867475074	3.95681473413031e-08	8.65350279779612e-07	8.43594525606323
IGKV6-21	2.47374937559304	6.95312380381138	6.38584811551556	3.98140642102912e-08	8.68691658295886e-07	8.42990023508548
KLHL3	-1.52170657665524	7.30062752234893	-6.38525141710907	3.99028021605398e-08	8.69610717645876e-07	8.42772809061713
CDHR3	-1.40618145215647	4.79652601879029	-6.38337965067968	4.0182441625556e-08	8.74545369516272e-07	8.42091451702457
IGLV8-61	2.35790996686798	9.30942777025519	6.38310930015669	4.02229926049296e-08	8.74545369516272e-07	8.41993041220142
AC022916.4	-2.57125639866661	1.92096498555881	-6.37433414683728	4.15615747976704e-08	8.98413879316966e-07	8.38799077208454
SLC16A10	-1.07887269888554	6.84750127431032	-6.37241178087212	4.18606890062646e-08	9.03832353485955e-07	8.38099452401532
CD96	-1.71865651852951	10.9457737503565	-6.37100561436175	4.20808406582213e-08	9.06487393162953e-07	8.37587709964516
AL162615.1	1.60252572001964	2.65806845512141	6.36837210484505	4.24962530154624e-08	9.12275719221462e-07	8.36629342657682
LRRC75A	-1.09421797855929	10.4293487187942	-6.36776482059731	4.25926245051318e-08	9.1329357487728e-07	8.36408351459659
MCTP2	1.10879578908107	12.5584247504301	6.36617350279493	4.28461882214224e-08	9.17675822354346e-07	8.35829282522847
PABPC1	-1.00206551968516	15.5485697786315	-6.36565551890667	4.29290485996824e-08	9.18396102783342e-07	8.3564079597324
PARPBP	1.0833268556993	7.08110814261294	6.36353460981783	4.32699916367996e-08	9.23571732247707e-07	8.34869049611164
H2AC19	2.5704515658012	7.83701469135924	6.36168043699172	4.35702638850572e-08	9.2574404644162e-07	8.34194389122127
CADM1	1.88900585306497	5.65032936678615	6.36036273313417	4.3784918411158e-08	9.2924647663271e-07	8.33714943998842
DPRXP2	2.47736815019084	3.71905631682363	6.35679560125564	4.43713034368045e-08	9.39553536451292e-07	8.32417111449026
H4C11	1.59377278618098	4.98824832689238	6.35112919914203	4.53188934842417e-08	9.57445025989274e-07	8.30355694349782
DKK3	-2.49834749785577	3.60399608617944	-6.34600638396912	4.61929070814085e-08	9.73704724975904e-07	8.28492239262385
RNF125	-1.29233248241939	10.3007195936457	-6.34491895583533	4.63805835497365e-08	9.74659528352996e-07	8.28096706111527
MGAM2	2.80924100613662	9.24552812398071	6.34319709508925	4.66793089296849e-08	9.79530380296144e-07	8.27470427363973
SNED1	-1.43423119010196	6.39786651063263	-6.33717921069458	4.77384756492906e-08	9.97269051777735e-07	8.25281766719674
NSG1	-2.12839698099078	7.63519406106769	-6.33556440895953	4.80267345163787e-08	1.00216860447768e-06	8.2469452206559
INSC	2.07842374151197	5.60620273524394	6.33378338116382	4.83466762406565e-08	1.00659290766679e-06	8.24046850177104
AC007325.1	3.02569302196546	6.73898868785938	6.32885622824813	4.92428805016085e-08	1.02296874805958e-06	8.22255214804861
SIGLEC11	2.2872061941956	6.45848194856648	6.32589296581777	4.97898144811415e-08	1.03203221016188e-06	8.21177789033143
IGLV1-44	3.28776704427791	10.9170923067885	6.32520362598362	4.99179114855607e-08	1.03306325537056e-06	8.20927158642172
FXYD7	-1.52554938736166	4.65855168158683	-6.32406712535496	5.01298190661014e-08	1.03562765745085e-06	8.20513957440008
TNK1	-1.57556577354307	5.35874691348211	-6.32202624252988	5.05126045130181e-08	1.04238123583004e-06	8.19771972280656
DMKN	-1.2530104645012	3.88437685610689	-6.31837372597756	5.12049428622103e-08	1.05550078352987e-06	8.18444141188678
RGS16	1.63574532322258	5.99272605127077	6.3165045229682	5.15628976725503e-08	1.06170624291548e-06	8.17764653929389
LHFPL2	1.3957111502944	10.6739406836488	6.31491328415278	5.18695838723924e-08	1.0668435359862e-06	8.17186233006667
FAM72D	1.45166072974121	6.19261793852172	6.31435232762047	5.19781316809151e-08	1.06789872963378e-06	8.16982328072175
SCML1	-1.49488754432023	7.08095429650265	-6.31293853560697	5.22527113335423e-08	1.07134893847661e-06	8.16468432631309
GFPT2	-2.41229079387453	2.75869090538555	-6.30895065342647	5.30350218449595e-08	1.0858570698717e-06	8.1501897310221
ZNF853	-1.5284775915763	6.62941975084694	-6.30869761605629	5.30850521427497e-08	1.0858570698717e-06	8.14927006869511
IGHV2-26	3.40955510502062	7.88801777720946	6.30086040682905	5.46580935298788e-08	1.11536120952204e-06	8.12078831461313
ZIK1	-1.26364972097604	7.41971322169337	-6.299290652994	5.49786985713535e-08	1.11968080987838e-06	8.11508415122632
MT-CO3	-1.15164112421689	15.9769468372317	-6.29195731787924	5.65014223324184e-08	1.14444520478965e-06	8.08843894158579
MIXL1	2.06914926147477	5.94879146557736	6.28947230942785	5.70268824983521e-08	1.15133819589476e-06	8.07941080644716
TRAF1	-1.1328696419798	9.95287211415575	-6.28276528739801	5.84694968850874e-08	1.17542248306194e-06	8.05504643610786
CYP2U1	-1.51174593463303	7.51118925408426	-6.27871544223678	5.93581032330941e-08	1.1902345869426e-06	8.04033648454946
IGLV3-27	3.97044354330341	7.73528681730055	6.27852564969737	5.94000750706813e-08	1.1902345869426e-06	8.03964714830033
GLDC	3.08442191094887	8.23168578612974	6.2769546404134	5.97486331624661e-08	1.19337339576639e-06	8.03394127592589
IGHV4-34	3.64746971540737	11.0155602033529	6.26806828292068	6.17589003304687e-08	1.22434886893187e-06	8.00167006157733
FBL	-1.10029749266794	11.2984975122487	-6.26736006358131	6.19219792704417e-08	1.22627868714447e-06	7.99909841325265
COL7A1	1.90261077605397	6.69011541757461	6.26618147240938	6.21943192812429e-08	1.23036588143328e-06	7.99481886871415
MT-ND3	-1.23978419751939	13.5714853172905	-6.26333340609537	6.28573587284015e-08	1.24085082230511e-06	7.98447782675963
ZNF823	-1.03316587691194	6.40719578422248	-6.26215651815244	6.31333914277186e-08	1.24498247049058e-06	7.9802048639135
MS4A4A	2.02007009548297	9.07201814282398	6.26023517749721	6.35866255136447e-08	1.2525960918237e-06	7.97322924434428
SAMD15	1.81382952105398	4.46418409550262	6.25745817446353	6.42474325779146e-08	1.26427832778586e-06	7.9631476069847
NELL2	-2.76344984435107	9.56088623762319	-6.25370866678488	6.5150506683486e-08	1.27935021282151e-06	7.94953642223023
CTSF	-1.51233026207802	7.07565198513446	-6.25279463102003	6.53725612327107e-08	1.28236080945975e-06	7.94621853828416
IGHV3-21	3.75744785304301	10.8023954231972	6.25094027148037	6.58253726962778e-08	1.28988689879103e-06	7.93948756527397
SLCO2B1	1.6910363591667	4.55254099846693	6.24961898813252	6.61499160854231e-08	1.29303091197961e-06	7.9346917364763
AL133517.1	1.92766102737232	5.47034277502848	6.249459296865	6.61892483060611e-08	1.29303091197961e-06	7.93411211921082
ABCB9	1.47986097155587	7.18784222279622	6.2482790021948	6.64806792101632e-08	1.29727727057071e-06	7.929828175654
HAUS1P1	2.59163946538619	5.17649434834995	6.24584336018895	6.70861139225595e-08	1.30772356867852e-06	7.92098825774997
IL26	-1.87453872855351	1.81665999035705	-6.2429170267592	6.78207794224749e-08	1.31930851221195e-06	7.9103680979811
RASA4	-1.24062592955946	9.96871086504848	-6.22411484407228	7.27358168285458e-08	1.40319199890023e-06	7.84214949723361
NAP1L1	-1.06645767639074	13.7008559280385	-6.21913064861517	7.40971018490068e-08	1.42556331815858e-06	7.82407089484412
FGFR2	-2.57553957413053	4.07093321576577	-6.21903051844489	7.4124707510792e-08	1.42556331815858e-06	7.82370772664207
IGF2BP3	1.3100981217997	7.87177144755449	6.21766637622945	7.45018190489821e-08	1.43134030315011e-06	7.81876012488556
SGPP1	-1.08003593309009	9.54927507021504	-6.21629795277219	7.48820313586862e-08	1.43716491254762e-06	7.81379716151867
CCNF	1.29408122180233	8.50144351772155	6.21440626347527	7.5410811493568e-08	1.44338273115065e-06	7.80693670521903
RPL4P1	-2.30867681415888	3.5956693083429	-6.21430892047137	7.54381218371421e-08	1.44338273115065e-06	7.80658368682794
AC103810.9	1.15792292312434	4.13128584656048	6.21362244373741	7.56309977784735e-08	1.44559043397277e-06	7.80409417482195
TMEM8B	-1.14540914980196	6.49340762182677	-6.20999278657712	7.66589864432794e-08	1.46373939825934e-06	7.79093190098016
FAM111B	1.41869415373599	8.20038867374434	6.20938526345385	7.6832401227735e-08	1.46405356987068e-06	7.78872894702538
GPR173	-1.30479743586362	2.92515882782717	-6.20698291738203	7.7521970530687e-08	1.47568608188772e-06	7.78001806758902
LAMA2	-1.82084586954957	4.64050451377646	-6.20091470951159	7.9291321420598e-08	1.50350092148802e-06	7.75801712967404
SH3YL1	-1.35540760407507	9.00045935914385	-6.20086648203487	7.93055431114559e-08	1.50350092148802e-06	7.7578422891166
TRBC2	-2.01842496385798	12.4845591662321	-6.20006439245681	7.95424417676997e-08	1.50646116870704e-06	7.75493447995181
RPL14P1	-1.19035920546622	4.63338213398207	-6.19699417785763	8.04557561175634e-08	1.52221311396871e-06	7.74380459407563
GP1BA	1.82388005675357	9.40291089088827	6.1943640382742	8.12464477010948e-08	1.53313786531273e-06	7.73427071346121
NMRAL2P	2.6353150518075	5.07143758692387	6.19190900468973	8.19914688944117e-08	1.54500086083359e-06	7.72537213683082
ENPP3	-2.01934566859301	4.32595885758218	-6.18193830402062	8.50877165542321e-08	1.59636145050254e-06	7.68923777109998
C3AR1	1.93566706633321	12.0956708862046	6.18067974350855	8.54867175070298e-08	1.5995533752193e-06	7.68467733104415
PLK4	1.19775463694665	7.88075862265784	6.17766160529129	8.64511534154964e-08	1.61332369641149e-06	7.67374159578997
ZNF461	-1.13470140834967	6.68307272992526	-6.17739417827623	8.65371288206678e-08	1.61332369641149e-06	7.67277265813765
ZC3H12B	-1.15034428648919	5.63708975126463	-6.17541343152982	8.71765737024209e-08	1.62141473820405e-06	7.66559625290653
DUSP2	-1.49391911105816	7.66742117824533	-6.17286893912403	8.80049115246019e-08	1.63519086104726e-06	7.65637788903078
ELOVL3	1.85777351556233	5.91003559424248	6.16808355277526	8.95840098043182e-08	1.66122236868743e-06	7.63904270168637
NFIL3	1.2636092556658	11.8547531178204	6.16619918694777	9.02135220422123e-08	1.66957664057289e-06	7.63221712785829
ASS1P1	2.02098352022522	4.73846808340091	6.16429509137248	9.08540929413622e-08	1.6781020829912e-06	7.62532042884781
SKAP1	-1.62298979806098	10.1773190717543	-6.15789552737646	9.30403410552217e-08	1.71678294993587e-06	7.60214350574402
KLRK1	-1.88641668052205	10.9799309421056	-6.15592741695663	9.37231535170206e-08	1.72767334867591e-06	7.59501649909437
WNT7A	-2.13854448708952	4.67555406378821	-6.15466170656517	9.41649065193669e-08	1.73410299221993e-06	7.59043324906956
FAM24B	-1.0311526197307	5.45211977018995	-6.15423474242484	9.43143902088841e-08	1.7351429480737e-06	7.58888720842151
GPRIN1	1.41597114941	6.26215614324293	6.15224225633316	9.50151014240273e-08	1.74631203651747e-06	7.58167263055422
SEPTIN1	-1.22047353287744	11.0540019991384	-6.15147253611696	9.52871779561305e-08	1.74845508399605e-06	7.57888565824624
ANO9	-1.37105192107951	8.50037104036655	-6.15138221717879	9.53191541369063e-08	1.74845508399605e-06	7.57855863875544
CASD1	-1.0505861365304	9.31935434973376	-6.14977948087486	9.58883584891652e-08	1.75716829824693e-06	7.57275571126264
H2BC21	1.59350241395071	11.7045593681275	6.14503218667019	9.75942416154725e-08	1.78492213464376e-06	7.55556892895176
ZNF547	-1.10761267219879	5.87501775534365	-6.14132808434795	9.8946190894055e-08	1.8008206742718e-06	7.54216035941957
AK5	-2.02485993358841	6.88554365047237	-6.13997980961499	9.9442901663539e-08	1.8080968133853e-06	7.53728003725488
ZBTB46	-1.31931162356295	6.52774934495873	-6.13665829172137	1.00677164640693e-07	1.82697714627639e-06	7.52525796170085
SAPCD2	1.79958823475297	7.37621261486753	6.13464599209108	1.01432322478211e-07	1.83710677265149e-06	7.51797506229954
CETP	1.67075763442589	6.50312635715744	6.13311033889525	1.02012394261817e-07	1.8458207710516e-06	7.5124175042441
GPR141	1.6008673317317	9.39260470167919	6.13215738829238	1.02374014992287e-07	1.85056904038868e-06	7.50896887400205
PADI4	1.58117368956727	12.8157693770064	6.13101573327031	1.02808922346259e-07	1.85663160345543e-06	7.50483745907085
FAM124A	1.23434955328304	4.24328709903243	6.12976729314677	1.0328661135163e-07	1.86345428894067e-06	7.50031975722443
TG	1.73631655363404	6.31860527376601	6.12909577195976	1.03544466454849e-07	1.86630147025623e-06	7.49788980213619
PTTG1	1.52296908278564	8.75103142710435	6.12877341571449	1.03668474123215e-07	1.86673299688086e-06	7.49672334509013
PLXNB3	2.8743226402018	6.28335230419822	6.1261641912358	1.04677668762155e-07	1.8812735171079e-06	7.4872821540995
EPHX2	-1.32499525815659	8.12639530985668	-6.12528339924849	1.05020540881044e-07	1.88561904729151e-06	7.4840952569996
EEF1A1P29	-1.83823680471613	1.45213867149778	-6.12327970104287	1.05804698480628e-07	1.89604865528925e-06	7.47684572635897
ZNF438	1.28743806352709	10.4383326023023	6.12098104272229	1.06711460278104e-07	1.90863115195401e-06	7.46852949739062
ZBTB32	1.69735280013207	7.46167402536964	6.11679799336023	1.08381427999714e-07	1.93664323691059e-06	7.45339714766214
ZNF501	-1.19470869559139	6.16764866489439	-6.11584263493131	1.08766457529155e-07	1.94166341168075e-06	7.44994134444824
RPS27AP16	-1.58569550432174	2.15283843711809	-6.11548689748424	1.08910174293715e-07	1.94237026907194e-06	7.44865456417302
SPAG16	-1.43368601961302	5.97421860348234	-6.11461186373968	1.09264488672512e-07	1.94682811479055e-06	7.44548942920517
RPLP1	-1.05922474160863	13.8961839756052	-6.11384177062125	1.09577258651343e-07	1.95053793906565e-06	7.44270394432629
ANKRD33B	1.23904868728408	9.38766097793976	6.11325047766486	1.09818013489774e-07	1.95296000157458e-06	7.44056523337228
PCGF5	-1.00188052964015	12.24636806349	-6.11146941310219	1.10546385134521e-07	1.96378059435696e-06	7.43412332135247
OPTN	-1.22518890599074	11.633382502869	-6.11124862944643	1.10637009095104e-07	1.96378059435696e-06	7.43332479362572
SMARCD3	1.35310125629547	10.9623743877139	6.10983687901991	1.11218231264646e-07	1.97222063140872e-06	7.42821890694892
TDRD9	1.97221095513406	9.32922837097746	6.10665343325459	1.12540026672396e-07	1.99376467006034e-06	7.4167060538723
H2BC20P	1.30574025192904	5.8556780586312	6.10401531536165	1.13647217952634e-07	2.00409020276523e-06	7.40716613961295
GINS4	1.07638468787951	7.51591934108325	6.10398499170207	1.13660007211236e-07	2.00409020276523e-06	7.40705648782984
SELP	1.87266746604786	9.68863811033618	6.10317074192125	1.1400395927478e-07	2.00825671413693e-06	7.4041121569999
TRIM60P18	-1.49151856530145	5.24301241332748	-6.10257258730537	1.14257288161555e-07	2.01082048174887e-06	7.40194926999384
TERT	2.4266988392686	3.53322278418329	6.09330925736241	1.18252646064012e-07	2.07331119579338e-06	7.36845832970741
CPE	3.20172572995805	3.78193274598289	6.08331329409629	1.22719839916744e-07	2.14219503650676e-06	7.33232845253048
IGKV1-5	2.70894076693307	11.8804853928639	6.08323465216345	1.22755641598806e-07	2.14219503650676e-06	7.33204424626699
ARL6	-1.2798274335644	5.9299193159621	-6.08180658814958	1.23407575018706e-07	2.15155917006912e-06	7.32688343740516
H2BS1	1.6417913981196	7.66312765715817	6.08153722296879	1.23530929510992e-07	2.15169887024048e-06	7.32591001576631
ZNF302	-1.03120507429307	9.29016541762024	-6.08102416195424	1.23766222358754e-07	2.15378626688672e-06	7.32405595619416
IGKV3-20	2.67824937222501	12.7052592578484	6.07782549018623	1.25243227785959e-07	2.17543055339577e-06	7.31249746348432
KRT5	-3.54624199220875	2.69823350616971	-6.07755661364305	1.25368178161927e-07	2.17557522196348e-06	7.31152591877663
CA12	2.83950862359664	4.92958593868577	6.07672081559359	1.25757375695877e-07	2.1803009698946e-06	7.30850593702221
RPL4P5	-1.69499490647221	3.254400483463	-6.0744853789516	1.26804237983599e-07	2.18845872840543e-06	7.30042901108775
PHKA1	1.94345066649146	5.03533506400292	6.07429495583645	1.26893812936616e-07	2.18845872840543e-06	7.29974101147687
KIT	-1.80023493017552	6.19132298061284	-6.07421428510812	1.2693177936932e-07	2.18845872840543e-06	7.29944954889754
AC026403.1	-1.1591816459053	11.1674436322174	-6.07386851382917	1.27094639188486e-07	2.18924330014886e-06	7.29820028823219
PID1	-3.46661171746855	7.18704197885626	-6.07036202042692	1.28757986929565e-07	2.21584893558214e-06	7.2855321450546
GRAP	-1.12303004375318	9.55074268171769	-6.06962907024021	1.29108394274699e-07	2.21983142414241e-06	7.28288432964103
RPS4X	-1.37679480970434	14.3263986351032	-6.06628638650655	1.30718509415524e-07	2.24544548171879e-06	7.27080945018724
NT5E	-2.015751990379	7.61100961213273	-6.06460616230339	1.31535363809364e-07	2.25705024206328e-06	7.26474036861755
CRIP2	-2.24193821001608	5.79350651792966	-6.06439975789227	1.31636058073699e-07	2.25705024206328e-06	7.26399484268585
TRBJ1-1	-1.86408772681226	3.90297364000453	-6.06355136529917	1.32050750833541e-07	2.26000619889881e-06	7.26093052381686
DDAH2	1.42050026865303	10.3381206472902	6.0631482506634	1.3224824714706e-07	2.26131168701046e-06	7.25947453610861
ECRG4	-2.4532188931094	2.49288952015523	-6.0623362298988	1.32646968552256e-07	2.26605237943437e-06	7.25654169484765
CLCF1	-1.06838236757039	6.50003441767161	-6.06106873092132	1.33271728853288e-07	2.27464236208426e-06	7.25196390536266
EIF4A2	-1.11869448295085	13.1997038848481	-6.05966519014182	1.33966956603196e-07	2.280249612621e-06	7.24689497611601
CYSLTR2	-2.14543034859478	7.61309825565042	-6.05866728536076	1.34463447637515e-07	2.28661405257779e-06	7.24329114038004
EFHD1	-1.45000995326813	4.16652314516973	-6.05590103009915	1.35849329784058e-07	2.30807763854427e-06	7.23330163247311
EIF4A2P1	-1.81880379696306	2.53071362961368	-6.05537602953778	1.36113950488311e-07	2.31046928695127e-06	7.23140584104475
FMNL3	-1.10349728019187	9.87949661643262	-6.05374936073794	1.36937110452616e-07	2.31996874673842e-06	7.22553208188148
EEF1A1P28	-1.67886014722522	1.45012377585861	-6.05308555247853	1.37274443288006e-07	2.32171780556459e-06	7.22313520924584
NIPSNAP3B	-1.10574392317914	4.77457914436113	-6.05112790416395	1.38274092025336e-07	2.33439202419244e-06	7.21606682519892
QSOX1	1.12968288342558	11.9879432022184	6.05051241230491	1.38589876998915e-07	2.33760773545638e-06	7.21384458384591
TMEM38A	1.2900264897747	7.97263349130797	6.05005896542919	1.38822981208793e-07	2.33942431296299e-06	7.21220743395799
CD1E	-2.98332646392758	3.48322249296784	-6.04673357253197	1.40544414920533e-07	2.36629608334165e-06	7.20020192372557
ZNF256	-1.17040303857052	6.96473045643293	-6.04597943571702	1.40937744047995e-07	2.37077873328705e-06	7.19747946411214
ABLIM2	-1.39239960465575	4.03411335213422	-6.04014549651039	1.44017682611373e-07	2.42040528749113e-06	7.17642081575994
RPL7P32	-1.57614319566457	1.93387328761828	-6.03951225199974	1.44355990628417e-07	2.42390729538534e-06	7.17413522752867
RAD51AP1	1.19926921390398	7.02384525851373	6.03572792363212	1.46394268867346e-07	2.44931397822453e-06	7.16047724502308
GIMAP2	-1.02099198349668	11.3412209737674	-6.03263800412089	1.48079711160379e-07	2.47307700241439e-06	7.14932660129828
IGLV3-19	3.91837417059279	11.5684083511051	6.0308116536046	1.4908496922692e-07	2.48541563979284e-06	7.14273630946116
ZNF485	-1.21135294824114	6.40230363629596	-6.02805999037346	1.50612350306719e-07	2.50863695979628e-06	7.13280776293393
PHTF1	1.15281087843702	10.0977618699108	6.02763207285465	1.50851269260126e-07	2.51037504732173e-06	7.13126382618504
LMAN1L	1.72872663908464	3.06898856051278	6.0272062635981	1.51089384759004e-07	2.51209667796722e-06	7.12972751602832
HBA1	-3.64446496812592	10.2016362263644	-6.02612231597589	1.51697221858041e-07	2.51995696684039e-06	7.12581674733351
SNTA1	-1.06599825636733	6.26732453832659	-6.02470421199868	1.52496109920292e-07	2.52847487216215e-06	7.12070057261541
CCR6	-1.65961173017033	8.99521082065415	-6.02439355450289	1.52671675829628e-07	2.52847487216215e-06	7.11957982534652
ZNF287	-1.38346176555348	6.37213489844043	-6.02294565641846	1.53492597183654e-07	2.53398619509829e-06	7.11435643844785
AC116353.6	1.39654294455322	5.34587081720043	6.02134100111313	1.5440751838372e-07	2.54592558331956e-06	7.10856780951211
NEIL3	1.84839772976938	5.60199937184335	6.02086017032348	1.54682725315685e-07	2.54592558331956e-06	7.10683331721874
SLC16A3	1.15295316935444	12.7266447435934	6.02072233656421	1.54761705252446e-07	2.54592558331956e-06	7.10633611667571
IGHV3-11	3.52603992466676	9.48645753930853	6.01783989513754	1.56422576356862e-07	2.56645836581994e-06	7.09593891697559
EIF4B	-1.04677414708928	14.2151366115227	-6.01729214946602	1.56740184728247e-07	2.56940961872184e-06	7.09396325794533
IMMP2L	-1.27982619992852	5.49358529926409	-6.01480451322086	1.58190710144374e-07	2.58863833135376e-06	7.08499104342156
C12orf57	-1.17291010991223	9.20919497817635	-6.01433125556261	1.5846816933766e-07	2.59090595880285e-06	7.08328421199885
PDIA5	1.25980005136843	8.9093979518907	6.01214927603599	1.59753673550356e-07	2.60507410846319e-06	7.07541509743628
LRFN1	1.37281008843066	9.45345211173646	6.01165582795373	1.60045819247591e-07	2.60755874066709e-06	7.07363559443612
ZNF248	-1.07007947751232	7.96159968022405	-6.01128150289642	1.60267792061573e-07	2.60889673726757e-06	7.0722856983612
ITGA8	2.19606421914589	4.06035195974271	6.00962823021177	1.61251836991449e-07	2.62034235111105e-06	7.06632383107136
MGST1	1.13496582489505	9.90519636729424	6.00814877560615	1.62137509461866e-07	2.6301523817488e-06	7.06098902805952
TNFRSF25	-1.64048565985007	8.75627101455902	-6.00640302036443	1.6318881744336e-07	2.64490650686871e-06	7.05469427976902
FCGR1CP	2.18651322789382	8.25993993107382	6.00275371219836	1.654083757403e-07	2.67347044726716e-06	7.0415369088971
LILRB4	1.02789757550566	11.0699646194313	6.00221725719872	1.65737172414432e-07	2.67459078840071e-06	7.03960287738222
S1PR1	-1.31495858134154	11.8645736190919	-5.99991745419442	1.6715410718513e-07	2.69279781480017e-06	7.03131197793303
EGFL8	-1.3769643265442	5.20064087244516	-5.999164335165	1.67620721875867e-07	2.69798495823494e-06	7.02859707755232
APOBEC3A	1.26427892779704	13.1666829538409	5.99495909475946	1.70250063634579e-07	2.73558564780626e-06	7.01343888756006
TTC39C	-1.1478422313137	10.1200435550553	-5.99276589207644	1.71637579575597e-07	2.75133513101054e-06	7.00553407434262
IL11RA	-1.2314200941299	8.83859406319043	-5.98957202306655	1.7367826568007e-07	2.77632223330052e-06	6.99402360448773
PKMP3	-1.51449009442328	3.5792857732729	-5.98847911666268	1.74382083450655e-07	2.78518644415409e-06	6.99008511674267
TRAV1-1	-1.82613160139731	3.82636808065905	-5.98669307304065	1.75538373309815e-07	2.79647169435917e-06	6.98364907595675
IGF1	2.47136294505001	5.93191320450883	5.9854661093614	1.76337121160881e-07	2.80679948400703e-06	6.97922790122603
IGLL5	2.53781383587729	9.37552798411568	5.98316020800015	1.77848028989999e-07	2.82843561876251e-06	6.97091940706387
FAM151B	1.21450882659125	7.07262568878417	5.97679289659914	1.82087192293655e-07	2.88356245521063e-06	6.94798024081582
CNIH3	-1.09848004080467	5.51750309015527	-5.97453229723265	1.83616237124828e-07	2.90284822335904e-06	6.93983722697206
RPL21P11	-1.96482405986166	2.01598404021038	-5.9741447831486	1.83879624338534e-07	2.90455071298506e-06	6.93844140316721
MT-ND1	-1.14346261826253	16.0649835742809	-5.96267489665935	1.91847687018495e-07	3.01996745309704e-06	6.89713483036451
CLEC4F	-3.82431918741561	2.64653848350246	-5.95590499521598	1.96710585378975e-07	3.08372770608804e-06	6.87276156080671
CROT	-1.01710344771353	7.89767947017125	-5.95505426573454	1.9733026453269e-07	3.09084473959474e-06	6.86969911191059
AP1S2	-1.23282862135771	12.0777119202977	-5.954069021363	1.98050347482458e-07	3.09692307819384e-06	6.86615254414045
AC002075.2	-1.51932045775116	1.58078344014168	-5.95168880187831	1.99800752486544e-07	3.11990535778771e-06	6.85758498086282
VSIG1	-1.98220237909471	7.34498232985354	-5.95161595596825	1.99854564596961e-07	3.11990535778771e-06	6.85732278370226
SOAT2	-1.97638032766077	2.67609309116483	-5.95137457383048	2.0003297919003e-07	3.12007962106189e-06	6.85645397193173
PRKACB	-1.45132465031392	11.6832286443161	-5.95025657600234	2.00861397414913e-07	3.13038376672949e-06	6.85243002899447
PAQR4	1.00743218195632	8.43207981960345	5.94807384387069	2.02488593475933e-07	3.15047932551588e-06	6.84457427848561
RHOH	-1.01164392829674	10.5147022640461	-5.94707194364199	2.03239870785716e-07	3.15690240591801e-06	6.84096858420868
CBLB	-1.02276288211916	8.7868167934941	-5.93856554227367	2.09730898670354e-07	3.24691279227838e-06	6.81036009402861
AC079250.1	-1.77639327065497	3.06276368806831	-5.93721481172272	2.10780369693148e-07	3.26045422605777e-06	6.80550057148729
TBC1D4	-1.82656793891427	9.54543032986641	-5.93679731026368	2.11105807171164e-07	3.26155269969062e-06	6.80399857102312
KLRG1	-2.00464904890234	9.03052181669589	-5.93667523968472	2.1120105393869e-07	3.26155269969062e-06	6.80355941467734
SYBU	-1.46990478027225	3.43901473877359	-5.93596497458134	2.11756091909854e-07	3.2674192676413e-06	6.80100422820127
IGKV1-9	2.49383137184783	9.34065718457405	5.93539711593496	2.12200887296037e-07	3.27157648967567e-06	6.7989613941283
BCL11B	-1.92923153976498	10.9704069671664	-5.93423439494886	2.13114524827152e-07	3.28294918303098e-06	6.79477870299265
AC011979.1	-2.57345461760157	2.39075226088589	-5.93345768447797	2.13727018785074e-07	3.28966793352769e-06	6.79198470975179
UST	-1.28797957330509	7.02813650639558	-5.93110482667304	2.15593104310368e-07	3.31228457765304e-06	6.7835214221807
H2BC4	1.62303280530292	9.55142740735357	5.93077716243705	2.15854259067785e-07	3.31228457765304e-06	6.78234285883964
ALDH1A2	1.69047531470271	6.22130139625149	5.93071151047599	2.15906622697727e-07	3.31228457765304e-06	6.78210671929476
PMP22	-2.97990351812818	3.44956806799297	-5.92803867794427	2.18049196969032e-07	3.3379196749356e-06	6.77249341306591
SPATS2	1.29572419646153	8.89692120016591	5.92795775052169	2.18114397413374e-07	3.3379196749356e-06	6.77220235702596
MYDGF	1.33534834925397	10.5856827292095	5.92483505026966	2.20645081584049e-07	3.36896201555647e-06	6.76097215027629
TESPA1	-1.60871107556338	10.5821908638882	-5.92306456951193	2.22092828066424e-07	3.3849196957346e-06	6.75460547379875
AC139494.1	1.8993879030594	10.8442843180469	5.9187948599944	2.2562312412533e-07	3.43311531856284e-06	6.73925310227672
H2AC15	1.60337137161517	2.98337014427629	5.91821852472295	2.26103897768621e-07	3.43762690535748e-06	6.73718097409649
RBFOX2	-1.22069959977288	4.05754755420885	-5.91219550551563	2.31189474577981e-07	3.50296820272053e-06	6.71552853415145
IGHA1	2.5865591726564	16.0183956571779	5.91211958529325	2.31254297377435e-07	3.50296820272053e-06	6.71525563332956
TPPP3	-2.89567183583303	5.90889794757414	-5.91201867046761	2.31340489185296e-07	3.50296820272053e-06	6.71489288866571
DDN	2.27634853915811	3.20064254463724	5.91169371789466	2.31618249291814e-07	3.50432963547347e-06	6.71372483479307
FAM110C	-1.44615549590398	4.14180105990772	-5.91037017044119	2.3275300256634e-07	3.51579535455471e-06	6.708967429481
ACKR3	-1.42814161114382	6.23130147068718	-5.9092575135295	2.33711214083651e-07	3.52741318667517e-06	6.70496822347698
HPDL	2.14617121476068	4.53511211428053	5.90777400616819	2.34994890430319e-07	3.54164860274694e-06	6.69963631280001
ASIC4	1.5723401539914	3.1495450500418	5.90612079874063	2.36433651637137e-07	3.55412552078226e-06	6.69369479913246
HYAL1	1.10096203956601	4.48911018806363	5.90537788098711	2.37083044815051e-07	3.56101787522124e-06	6.69102491394366
SMKR1	-1.64447821559787	4.14734140237696	-5.90505945037516	2.37361930339568e-07	3.56233854423544e-06	6.6898805643401
PEA15	-1.00636787817359	10.8123029838466	-5.90413563036571	2.38172866889586e-07	3.57163571690131e-06	6.68656068744048
NUDT11	-1.67649470072845	3.76603840703389	-5.90132758907755	2.40654703132068e-07	3.600171200424e-06	6.67647024658475
UPP1	1.49376223244144	11.4614581151399	5.89298561936968	2.48179952356221e-07	3.70680305140537e-06	6.64649992662412
CD3D	-1.78972105319157	10.5707572721365	-5.89000248714853	2.50927311246382e-07	3.73885702180612e-06	6.63578449478705
IGHG3	3.54649073493272	12.372046068785	5.88920395878766	2.5166783301523e-07	3.74689818427703e-06	6.632916364833
UNC13B	1.57040230990331	6.78535503753648	5.88780643757743	2.52969057001002e-07	3.76326774988333e-06	6.62789698344272
DENND11	-1.38600461635799	10.5922056175211	-5.88519526126331	2.55418220243496e-07	3.79365198936498e-06	6.61851925895831
HSPB9	1.32499581207857	4.24847709884863	5.8833268678761	2.5718511144963e-07	3.81685620850664e-06	6.61180967755644
DYNC2H1	-2.23051834894762	4.79206852255494	-5.88293689386614	2.57555426517453e-07	3.81931357844443e-06	6.61040929879209
RPS27AP5	-1.59752739699648	1.65333859226347	-5.88034381364633	2.60031275617832e-07	3.85209518156581e-06	6.60109815614107
TRBV14	-1.96257669617459	4.84493873126389	-5.87926209542688	2.61071055875443e-07	3.86223675444599e-06	6.5972142116168
IGLJ3	2.52639661737319	8.06292449583622	5.87760899345763	2.626680407383e-07	3.87723012502356e-06	6.59127898196438
EPHA4	-1.62443407613074	7.89990152688994	-5.86418789343533	2.75997398316481e-07	4.06692848783092e-06	6.54310531510076
RPL9	-1.86028121100558	12.2652885710722	-5.86061667266006	2.79655830933548e-07	4.11758447203263e-06	6.53029067533868
PIR	2.25813248719235	4.13958712359295	5.85755942089883	2.82825929000219e-07	4.15769716745397e-06	6.5193216225315
ZCCHC18	-1.26241989201396	5.53555080912002	-5.85642748441258	2.84008665733635e-07	4.17006763473126e-06	6.51526067688899
ANKS6	-1.12192933549433	7.3200125828537	-5.85550633726213	2.84974772464508e-07	4.17940595937531e-06	6.51195608352737
IGHV4-61	2.80788577060948	9.56959728306208	5.85497545079756	2.85533050452244e-07	4.18430405042153e-06	6.51005159102682
SCNN1B	2.13866990191398	2.39669361681202	5.8519542552935	2.88730840604294e-07	4.22784445170573e-06	6.49921410578933
SIPA1L2	1.65012168316843	10.996776240176	5.85146968418204	2.89247030765246e-07	4.23208106582405e-06	6.49747598637033
HSD17B3	-1.98031095920905	2.76270169570117	-5.85039921583612	2.9039059541903e-07	4.24548319556584e-06	6.49363640687997
RPL41P2	-2.6909482452924	11.8778458021771	-5.84926432066716	2.91607883433188e-07	4.25660803243045e-06	6.48956590293057
ZNF566	-1.01256397445402	7.75944727430061	-5.84795723736616	2.93016132198931e-07	4.27212923267641e-06	6.48487802374689
PRKCH	-1.40436853939106	11.9193583931648	-5.84785255292692	2.93129210282809e-07	4.27212923267641e-06	6.48450258065759
PCP4L1	1.73786270991204	5.04038757785136	5.84650528050811	2.94588376046855e-07	4.28620468127096e-06	6.47967081442229
SARDH	-1.74274595695185	5.07892999505873	-5.84461908580801	2.96643332167804e-07	4.30987644983675e-06	6.47290669285007
GAS6	1.57127156749342	9.01943639519009	5.84360460489494	2.97754453377308e-07	4.31944996760691e-06	6.46926883471951
LAMC1	1.92468731493095	9.75497915292105	5.84206067839358	2.99453381017318e-07	4.33719163266931e-06	6.46373268050155
MYO10	1.52704496654075	8.19615561598163	5.84053467202153	3.01142035475506e-07	4.35826584313077e-06	6.45826109122329
SAMD10	-1.05611165259488	7.06739797056698	-5.84030220344889	3.01400109058009e-07	4.35861940657144e-06	6.45742758779179
PABPC1P7	-1.72390849875987	1.54454609434884	-5.84004793921841	3.01682630101047e-07	4.35932568902791e-06	6.45651594535314
FCMR	-1.52198477521643	12.0229750772417	-5.83852994434918	3.03374794871019e-07	4.38038451882265e-06	6.45107348289508
ZNF541	-1.8386797702948	2.32585567057121	-5.83808807040202	3.03869134384219e-07	4.3841289264792e-06	6.44948929058516
AC124312.1	-1.73450616701874	5.4487461320016	-5.83734836512265	3.04698456496028e-07	4.38837691086684e-06	6.44683738053472
APBB1	-1.35791556527539	9.18811945566258	-5.83719624609356	3.04869283113558e-07	4.38837691086684e-06	6.4462920290591
CNGA4	1.95163940324203	4.38242735907739	5.83256548873015	3.10115228704258e-07	4.45361445411076e-06	6.42969208189772
EGF	1.99472361870957	8.58730423852864	5.83256334988589	3.10117672253545e-07	4.45361445411076e-06	6.42968441540519
MBLAC2	-1.21083493707198	7.52485506367554	-5.8274556750136	3.16007799514484e-07	4.53042666087805e-06	6.41137815115453
SPATC1	3.01868084129682	5.65267859808753	5.82734538233619	3.16136204094739e-07	4.53042666087805e-06	6.41098289271614
RPS3AP26	-2.42122683265179	3.61677680639513	-5.81864036503118	3.26435616488573e-07	4.65926275867966e-06	6.37979163940936
TRBV6-6	-1.90045128186166	4.88873839393231	-5.81738298761734	3.27950537022706e-07	4.67730677993776e-06	6.37528712456446
PRR11	1.16342909856878	8.43731917754729	5.81707855939614	3.28318366857791e-07	4.67897565602146e-06	6.37419655200228
PPP4R1L	1.1432982318464	10.0761078002725	5.81449006809257	3.31462520312113e-07	4.70939323413745e-06	6.364924138451
TBC1D19	-1.11464125999257	5.57538051092898	-5.81384929823126	3.32245440494537e-07	4.71692442345934e-06	6.36262893168912
RPLP0	-1.11131159931881	14.4284339279817	-5.81005129976963	3.36923782342117e-07	4.76937793648055e-06	6.34902582100205
ADAM23	-1.85823019984788	5.32198702934382	-5.81001988406608	3.36962751020175e-07	4.76937793648055e-06	6.34891330899183
KLHDC1	-1.26213783841771	6.12866404835788	-5.80545332543229	3.42674996865674e-07	4.83312190158033e-06	6.33256008487354
RPS3AP20	-1.88803131729193	2.80314543041765	-5.80503327216338	3.43205232503018e-07	4.83312190158033e-06	6.33105598137946
KIF5C	-1.5487557744151	7.23029659031859	-5.80224262188306	3.4674859734627e-07	4.870930032752e-06	6.32106398415267
AC131392.2	2.6208483211244	7.73998976480728	5.80163085649212	3.47530206113841e-07	4.87755205443444e-06	6.31887368356783
ATG9B	-1.68433120097053	6.20371843935766	-5.80146459888408	3.47742923205458e-07	4.87755205443444e-06	6.31827844108998
RPL7P19	-2.30940848618238	3.32630432938891	-5.79952926462449	3.50228589129834e-07	4.90504078845124e-06	6.31134975321593
MATK	-1.430963197278	8.95151376058271	-5.79787986018963	3.52360915156982e-07	4.9275059012395e-06	6.30544512579442
IFITM3	2.26555368933446	14.426306112072	5.79678245649586	3.53786747484526e-07	4.94373915679687e-06	6.30151678651288
AC010332.3	-1.30400012131795	3.92715676761035	-5.79646323521043	3.54202577453024e-07	4.94584512154652e-06	6.30037411168553
MYBL1	-2.07710967836994	9.30848766218444	-5.79239050303853	3.59550591737168e-07	5.01676610984059e-06	6.28579670845776
IGKV1-6	2.29263997472611	8.29900270517867	5.79186255226807	3.60249693008e-07	5.02276384384473e-06	6.28390719735803
DAB1	-2.27923338994146	3.80574093605963	-5.79063598271019	3.61879096581208e-07	5.04171362712654e-06	6.27951751019874
KCNJ2	1.30202679218775	12.0400492840493	5.78901263831262	3.64046822438257e-07	5.05304573853102e-06	6.27370815053406
OXNAD1	-1.18235253991663	9.4059265086745	-5.78809520269503	3.65277603703738e-07	5.06635962609162e-06	6.27042514238399
RORA	-1.81432858467256	10.5386115251232	-5.78620611950774	3.67824899279143e-07	5.09042342578244e-06	6.26366549627409
ABCA1	1.6827956448506	11.8267582850357	5.78620147319039	3.67831186167501e-07	5.09042342578244e-06	6.26364887111214
NPR2	-1.30136788094014	5.5825778755961	-5.78503922298081	3.69407166383039e-07	5.1084438019834e-06	6.25949027383648
WDR89	-1.00202194277099	9.14020121797828	-5.78461154490805	3.69988769434323e-07	5.11269666207207e-06	6.25796006438749
FAM117B	-1.15925870324789	10.1468464698749	-5.78326262457392	3.71829130232437e-07	5.13432451849453e-06	6.25313386477207
SPOCK2	-1.64794240308486	12.807410959703	-5.78284900772284	3.72395252075207e-07	5.13833833392232e-06	6.25165406691039
NLRC4	1.19000667814292	11.5419351268651	5.77667230368611	3.80951722296791e-07	5.24089556006389e-06	6.22955848409244
ZNF548	-1.04351033139795	8.84072007758448	-5.77518594245844	3.83039667698235e-07	5.26573692034677e-06	6.22424219807233
IRAK1BP1	-1.13487373917564	5.89343552573971	-5.77427391653124	3.8432643435644e-07	5.2795358121645e-06	6.22098029649854
HROB	1.97088922652875	6.08196818092068	5.77382268211173	3.84964659011586e-07	5.28091369306011e-06	6.21936647930923
XIRP2	2.55791762954486	4.77515326106258	5.77059149951505	3.89565629263386e-07	5.33579061226759e-06	6.20781114870216
CD8B	-2.06831957354888	9.59748124646658	-5.76257804344259	4.0121272861331e-07	5.47922653900535e-06	6.17915980528413
TRAC	-2.01070692919048	12.5618665611404	-5.76161299052768	4.02638456654926e-07	5.49467476876199e-06	6.17570996079497
CAMK2D	-1.10147699996518	9.85555295272322	-5.76069568891062	4.03998292911499e-07	5.50920186715206e-06	6.17243093816142
IGLC1	2.72984430577048	13.744502328122	5.75896045385601	4.06583118838313e-07	5.53453789670996e-06	6.16622842343424
CLEC10A	-2.33299634962001	7.82332014842228	-5.75878410780309	4.06846721573529e-07	5.53453789670996e-06	6.16559810673118
ZNF285	-1.00509709780112	5.74509946357689	-5.75514582398638	4.1232319167805e-07	5.60224992043265e-06	6.15259470957702
SORBS3	-1.38797903940428	8.6259553917468	-5.75459733471928	4.13155108854299e-07	5.60946765333111e-06	6.1506345459964
TMEM30B	-1.90811327688216	5.38631167354814	-5.75398520808048	4.14085511662123e-07	5.61392821225065e-06	6.14844700879001
AC099336.2	-1.05127449671641	11.9053204060179	-5.7532060503759	4.15272797497234e-07	5.62593612005149e-06	6.14566263506145
OR2B6	2.58973762674049	5.6488395794117	5.75052253735561	4.19387828222531e-07	5.64845879231717e-06	6.13607357728722
CLEC4D	1.97725016470199	10.9340740629355	5.75034573952413	4.19660353050207e-07	5.64845879231717e-06	6.13544185759995
DUSP14	-1.14765366822847	6.51568936019607	-5.74780475419293	4.23596592151007e-07	5.68912485714689e-06	6.12636310711603
STAT4	-1.33156421136027	10.4640925586136	-5.7469827037313	4.24877845545463e-07	5.6981281154929e-06	6.12342617965276
CCL28	-1.1289003203723	7.25067439833217	-5.74551703115094	4.27171786778904e-07	5.72477707066124e-06	6.11819003268728
TRBV6-2	-2.07961441201805	5.44081807602228	-5.74387490691693	4.29756474081295e-07	5.75115281491145e-06	6.11232387357571
RPS3AP47	-1.75766440928021	1.57509365957326	-5.74100678545225	4.34308090587295e-07	5.80002033325882e-06	6.1020790128155
GCSAM	-1.43685978723569	8.22101504737957	-5.73987253933697	4.36121253766763e-07	5.81546961330877e-06	6.09802783897336
AC139495.1	2.72635014771932	8.88236648114181	5.73959933063691	4.365591145905e-07	5.81715020191841e-06	6.09705205023591
DENND2D	-1.12504604756835	11.8490236536873	-5.73266556478361	4.47818559809242e-07	5.9459467852252e-06	6.07229110084172
SYT17	-1.07208319008234	5.20948401554543	-5.73163519120942	4.49516113712516e-07	5.96424118158391e-06	6.06861215947861
COL6A2	-1.85483668780969	8.07259143374495	-5.73134458767602	4.49996038379419e-07	5.96636538448334e-06	6.06757458946754
NCALD	-1.35858770119761	8.80429985824775	-5.72740925058596	4.56545355091633e-07	6.04032170158469e-06	6.05352507927844
MSANTD2	-1.03409636633232	7.7665221129645	-5.72534933349204	4.60011099152207e-07	6.07875496309442e-06	6.04617188562341
TRAV8-3	-2.09752085420223	5.75061581715323	-5.72529553781897	4.60101957002912e-07	6.07875496309442e-06	6.04597986189661
ARHGEF4	-1.33476733430464	4.8398478038782	-5.7246197873624	4.61244776740955e-07	6.08954091302372e-06	6.04356780564347
FBLN2	-2.0401985645554	4.88782677950375	-5.72171965183674	4.66181462778492e-07	6.14020413331917e-06	6.03321667813826
ZNF540	-1.60308030618272	6.82266426283338	-5.72143642038974	4.66666383229699e-07	6.14020413331917e-06	6.03220583779744
JAG1	1.00770157482015	8.37796582214628	5.7211052594072	4.67233997547009e-07	6.14253010869589e-06	6.03102395395646
MICU3	-2.03489408070529	4.44313066602904	-5.71970632739961	4.69639342239825e-07	6.16980417569291e-06	6.02603146802459
ZNF608	3.32591986842016	8.89310720510661	5.71918746741075	4.70534593093921e-07	6.17460192123658e-06	6.02417984166833
COLQ	-1.48272229686043	7.57032235826582	-5.71872130052512	4.71340367931271e-07	6.17460192123658e-06	6.02251629182517
TLR5	1.62649773759197	10.367283105682	5.71855501074725	4.71628132380183e-07	6.17460192123658e-06	6.02192288257035
GDF10	-2.21144393259487	1.66629204890485	-5.71853689775747	4.71659487416893e-07	6.17460192123658e-06	6.02185824615535
TRPM2	1.30307870066316	10.1456677896373	5.71682258323853	4.74636469006475e-07	6.20921692097882e-06	6.01574091243661
EEF1A1P22	-1.43401984068331	3.50333461562908	-5.71468540770068	4.78373845535334e-07	6.23624324840087e-06	6.00811525170451
DUX4L50	1.31324968756731	7.1925282349265	5.71178978789849	4.83484093171221e-07	6.29841999338565e-06	5.99778445533682
IGHEP2	1.32394230180136	2.46270835248397	5.71021068229223	4.86293677917902e-07	6.32622633302542e-06	5.992151149499
CTTNBP2	-2.60800335221403	1.84830516176923	-5.70833552238375	4.8965102128922e-07	6.36103050289025e-06	5.98546217648529
RPL21P28	-1.73689424078809	3.36752853453515	-5.70796599700923	4.90315333763326e-07	6.36522794109593e-06	5.98414408601599
MANSC1	1.48404974620793	11.4894503454651	5.70252491429327	5.00200994615269e-07	6.48453756396653e-06	5.96473817998649
FCER1A	-4.63239900496036	7.14348823885622	-5.70103323275213	5.029454745775e-07	6.5131853125765e-06	5.95941878665354
IGKC	2.19825464626052	16.4150484509234	5.70094456033858	5.03109087934748e-07	6.5131853125765e-06	5.95910258785341
CHPF	1.87943348772147	8.34665973282075	5.70005161106342	5.04759649084363e-07	6.53002167383411e-06	5.95591846667262
GCNT4	-2.25945352729261	7.66564897400875	-5.69730355451401	5.09872985750124e-07	6.58703639139098e-06	5.9461200601125
PLAAT4	-1.30392712629043	10.5804241184926	-5.6953576151054	5.13524809291838e-07	6.62045979083568e-06	5.93918234474649
OXCT2	2.8231297931433	4.01937381377055	5.69502496597934	5.14151658683089e-07	6.62396353089297e-06	5.93799643174809
ARHGAP11A	1.55941192003426	8.24482645809585	5.69414986620386	5.15804332374702e-07	6.64066930327816e-06	5.93487673039676
FAM3D	-1.83105149565768	1.54080058716947	-5.69392461857956	5.16230575537876e-07	6.6415733701097e-06	5.93407374869761
CD3E	-1.84449179118531	12.6707484366505	-5.69031432183692	5.23110252739542e-07	6.70505214027481e-06	5.92120449534168
TRGC2	-1.7416598946221	9.72467920106836	-5.69001714811726	5.23680566517309e-07	6.70505214027481e-06	5.92014527777518
HOPX	-1.39814808101496	8.93441380069841	-5.68904429463826	5.25551905920379e-07	6.72439698555876e-06	5.9166778246538
CIP2A	1.04701977357113	7.96988600889646	5.68563675355028	5.32158880191765e-07	6.80426587387072e-06	5.90453375760149
H2BC11	1.43911485128852	8.19225787517569	5.68309629752768	5.3713810054383e-07	6.85667294085874e-06	5.89548101514063
ADORA1	-2.38028489451282	1.7740234788232	-5.6829834882371	5.37360270143955e-07	6.85667294085874e-06	5.8950790494686
RPL8	-1.00936747887471	14.1345653948209	-5.68245859514258	5.38395205873065e-07	6.86518288828574e-06	5.89320875887188
GABRR2	2.21271031758723	6.36461007431921	5.68217637196045	5.38952483220792e-07	6.8675946547021e-06	5.89220316298502
IGLV10-54	3.00131163440755	7.40289875424962	5.67562518603294	5.52050178177984e-07	7.02508255897438e-06	5.86886386905649
SOCS3	1.77726128639203	11.5247713387502	5.6756179009101	5.52064917258453e-07	7.02508255897438e-06	5.8688379186561
FYN	-1.07994878592897	12.4968505210286	-5.67130367061314	5.60862159334886e-07	7.12730489263781e-06	5.85347157826682
LTB4R	1.08238199410526	11.9155168616316	5.67000419724756	5.6353904416816e-07	7.1564471538169e-06	5.84884369513167
FEN1	1.20236639905032	9.79999092664409	5.66477591231377	5.74437629640966e-07	7.27504004137965e-06	5.83022653443149
VN1R1	-1.32129123034056	3.01556821616276	-5.66418409325415	5.75684375428122e-07	7.27682359113706e-06	5.82811941659734
PIM3	1.16152041822184	11.1322936854	5.66395434645552	5.76169089299522e-07	7.27682359113706e-06	5.82730143852426
GLI1	1.92521832482827	8.69443816494997	5.66074302216456	5.82986707986974e-07	7.34145000009564e-06	5.81586886123975
GPR68	-1.1883416638032	7.90336198490375	-5.66063229239547	5.83223205582511e-07	7.34145000009564e-06	5.81547468245601
IGKV1-17	2.55857184504051	9.44011612910699	5.66009359948396	5.84375106376172e-07	7.34730408364397e-06	5.81355705597089
ZNF677	-1.12300417864246	7.06137504376727	-5.65615727296637	5.92860897668227e-07	7.42768303962443e-06	5.79954596872324
ABLIM1	-1.61571442106582	11.8289264245783	-5.65568850534109	5.938795445937e-07	7.43545161368824e-06	5.79787758136167
DDIAS	1.17562046959176	8.6646147967585	5.65339497360494	5.98888495464802e-07	7.49313540100328e-06	5.78971517900343
AC008026.1	-1.90426233941735	1.58795558468651	-5.65194149749383	6.02084438180453e-07	7.5280731864989e-06	5.78454285427806
CLEC5A	1.74058766023225	9.40819544729598	5.65015958049048	6.06025612544424e-07	7.56214568696737e-06	5.77820218976603
ANKRD22	2.17412759491412	8.44480263819644	5.64915340544203	6.0826230253195e-07	7.58210168405253e-06	5.77462209551209
SYT5	1.46936087778919	4.79878968348673	5.64892870696426	6.08762914194677e-07	7.58210168405253e-06	5.77382261222626
GATA3	-1.47202401688012	8.95676337569015	-5.64828327205483	6.10203165331757e-07	7.58889336617595e-06	5.77152618089582
AC004453.1	-1.70022444628083	1.6436168019815	-5.64726641309461	6.12479074605198e-07	7.61212334227846e-06	5.76790836910639
AL031432.2	2.13331233393818	3.82711541148831	5.64681368476958	6.13495061935375e-07	7.61845040381942e-06	5.76629769019186
PTPN4	-1.43868561500375	10.9156493310137	-5.64667575421836	6.13804929345516e-07	7.61845040381942e-06	5.76580697876491
MSX2	-1.92200342735262	2.80368926459967	-5.64279476875233	6.22587541384752e-07	7.71206546117699e-06	5.75200092635212
SDF2L1	1.46061560028543	8.63075643575601	5.64158013872926	6.25361705343988e-07	7.73102890204911e-06	5.74768053580288
PEAR1	1.76416499330437	9.19286075469547	5.64111604298554	6.26424908481049e-07	7.73904415080396e-06	5.74602982658827
HLA-DRB1	-1.60009701731059	12.9673315873102	-5.63526582532117	6.39981683728811e-07	7.89607031082074e-06	5.72522449301537
CACNB4	-1.50308115186678	6.04703388222301	-5.62936955241618	6.53938989217393e-07	8.03854212699512e-06	5.70426080907666
MAN1C1	-1.32758017108486	8.74677056063795	-5.6292961822521	6.54114550993224e-07	8.03854212699512e-06	5.70399998235554
RECQL4	1.45786123681342	7.40233544882001	5.62780091835767	6.57702632759696e-07	8.07731574333912e-06	5.69868459016282
AC136632.1	-1.7491690258995	2.56077569992786	-5.6250513425148	6.64351522265056e-07	8.13754277600434e-06	5.68891126848157
IGKV1-27	2.78542888012588	9.28516720568602	5.62274913881973	6.69969737420459e-07	8.18909499719961e-06	5.6807290442396
FAM92B	2.00302837304034	2.27508988983273	5.62270228921819	6.70084554358306e-07	8.18909499719961e-06	5.68056254556523
WASF1	1.58345196169078	7.73554805968095	5.62014221506655	6.76388368749753e-07	8.2470751758344e-06	5.67146483453712
IGLV9-49	2.89826574063671	7.52594914097112	5.61833880944259	6.80864196169815e-07	8.2962257214552e-06	5.66505671451759
PSAT1	1.20063859364342	8.68438705867459	5.61404184337998	6.9164720249355e-07	8.39471604587975e-06	5.64979020504003
HNRNPA3P6	2.14985511374963	6.68662776618467	5.61368362405652	6.92553729698248e-07	8.40025346392771e-06	5.64851763576648
TIFAB	-3.31898705590457	4.31220168444414	-5.61013332902114	7.01602098874988e-07	8.48792941278398e-06	5.63590637055358
CD3G	-1.78376289292279	10.7529189860516	-5.60936576663211	7.03573655117317e-07	8.50626476747476e-06	5.63318012085139
SLC9A8	1.14481992782322	11.4904931707873	5.60895759879149	7.0462430459755e-07	8.51344974240109e-06	5.63173041729532
KIAA1958	1.55694897525759	8.96811279846087	5.60680274275629	7.10196827381526e-07	8.56413821254193e-06	5.62407738521531
BEX2	-1.61715230050179	6.74223277774634	-5.6058368330511	7.12708833680871e-07	8.58887809581178e-06	5.62064717170769
CCNI2	-1.34110918240098	4.80481475211327	-5.60487981945019	7.15206375289416e-07	8.61341183410203e-06	5.61724869869591
ZNF491	-1.19091349206499	4.7369297865723	-5.60201559700902	7.22733071623785e-07	8.68598312236584e-06	5.60707837361509
TRIML2	1.04307238704959	4.23002840274234	5.60187872327143	7.23094708605422e-07	8.68598312236584e-06	5.60659239334738
ZNF30	-1.49793889333405	6.40637643587495	-5.59919271865602	7.30227803350853e-07	8.76038564084254e-06	5.5970561484821
TMEM14A	-1.11867428972835	6.51732632550006	-5.59866567336221	7.31635602282844e-07	8.77163377929721e-06	5.59518509230696
TRIM7	1.19018735530849	7.37314311593714	5.5976990068546	7.34224663981077e-07	8.79576340229395e-06	5.59175345974634
CRTAM	-1.51623344561986	7.82705373299266	-5.59756241667432	7.34591229202572e-07	8.79576340229395e-06	5.59126858153849
CTSO	-1.14762454231045	9.91537195978885	-5.59490958210303	7.41746625819847e-07	8.87574297926187e-06	5.58185194699476
ESYT1	-1.0572175690058	12.7405171418806	-5.59335647027144	7.45967741207331e-07	8.91481627945084e-06	5.5763394730785
FCGR1B	1.64273799297504	10.73064161896	5.59281343390893	7.47449230260904e-07	8.91555216044653e-06	5.57441216160533
CD4	-1.63587447846132	12.5732191762567	-5.59280836584857	7.47463070433577e-07	8.91555216044653e-06	5.57439417458086
ASAH2B	-1.03400636888309	5.94292180237717	-5.59131876087289	7.51541985428764e-07	8.95275589921686e-06	5.56910760691764
GSTA4	-1.25004225989419	4.75827462908899	-5.58854326027844	7.59200842188157e-07	9.02669962461444e-06	5.55925839382259
CA4	2.42690284312158	9.70700232687525	5.5874633954386	7.62201499417751e-07	9.05094211124924e-06	5.55542669681083
S100A12	1.95359433120718	13.3466641107199	5.58746029399721	7.62210134375372e-07	9.05094211124924e-06	5.55541569220412
TRPC1	-1.79774679511118	4.99684809546748	-5.5856525986925	7.67259579959743e-07	9.09931815902671e-06	5.5490018527616
BTBD11	-1.22371302087348	8.25649306231618	-5.58487333210661	7.69446505423584e-07	9.11945651758384e-06	5.54623712075038
LTBP3	-1.1899805434221	9.47653601874204	-5.5842906439734	7.71085783991973e-07	9.12804518143943e-06	5.54416988727337
SEMA4C	-1.03571222554475	8.5578833534268	-5.5840942452411	7.71639091456981e-07	9.12804518143943e-06	5.54347312562891
MGAM	1.71651526316717	14.3237051162727	5.58261442988125	7.75820774677284e-07	9.16008642506628e-06	5.53822340379075
CRYGS	-1.01252597450635	5.97583507897054	-5.58202754930112	7.77485392254731e-07	9.17393421411259e-06	5.53614151377905
GP6	1.86173212775975	8.10122449991068	5.58135294438953	7.79403195313207e-07	9.19075006862698e-06	5.5337485017312
PLD4	-2.01657743009129	7.59721617263595	-5.57858171397944	7.87330621924183e-07	9.26243287212058e-06	5.52391895680666
TRBV7-9	-1.92388367570652	7.01499786866895	-5.57469724725982	7.9857702789347e-07	9.38126854871076e-06	5.51014289151937
MLF1	-1.31285320598395	3.87180808367417	-5.57388286086718	8.00954935544281e-07	9.39483463478126e-06	5.50725502641427
IGKV3-11	2.68404146464546	9.90319168286358	5.57378448168853	8.01242664376145e-07	9.39483463478126e-06	5.50690617509605
BMX	2.38466857524035	8.9302464763909	5.57327735923015	8.02727464407024e-07	9.4004274001965e-06	5.50510795062887
CACNG6	-3.40107109952431	2.93481350612515	-5.57310113873336	8.03244056088296e-07	9.40057582580123e-06	5.50448309372298
VNN1	2.42245932581349	11.9273842928689	5.57097949961643	8.09489532710002e-07	9.46179651171998e-06	5.49696041651029
DHRS9	1.62599765396203	10.6451593744148	5.57055117729819	8.10756202474493e-07	9.47066810091526e-06	5.49544180807224
TRAJ36	-1.92372447453698	2.40568819495091	-5.56978485766191	8.13027319539028e-07	9.49125447184015e-06	5.49272491243824
DPP4	-1.67931425071285	9.34145556482554	-5.56706408802068	8.2114173336989e-07	9.57399939750956e-06	5.48307953093489
CD244	-1.14875388714073	9.96192747859543	-5.56428766619653	8.29504707882722e-07	9.65943216326603e-06	5.47323812291002
LCK	-1.58592699477824	11.7384452432897	-5.56368023479574	8.31345579714484e-07	9.66879787379906e-06	5.47108516970516
FBXO7	-1.68689439354052	13.5009675212316	-5.56326101736959	8.32618409621115e-07	9.67756787008218e-06	5.46959934963686
HSD17B14	-1.91570920940843	2.12023792176385	-5.5621106279122	8.36121138769145e-07	9.71222904342365e-06	5.46552220812335
SLC35F3	-2.79921112297147	2.93322114286861	-5.55885177629339	8.46123082019854e-07	9.81008458364224e-06	5.45397357797677
MTATP6P1	-1.05531080674158	13.4450915229166	-5.55864766454566	8.46753457565209e-07	9.81129549744035e-06	5.45325031123682
NPTXR	-1.43247963505556	7.01540619175854	-5.55648032462126	8.53475757778733e-07	9.88304795863579e-06	5.44557080585948
EEF1A1	-1.07686162171738	17.9542399263057	-5.55227377331911	8.6667395358694e-07	1.00234362084094e-05	5.43066803435163
CAMK4	-1.93242061650468	9.90164748637012	-5.54812519545709	8.79887922008083e-07	1.01636589381181e-05	5.41597355627838
ACVR2A	-1.1146415396848	7.65068136907765	-5.54776533470552	8.81043491500482e-07	1.01707093650628e-05	5.4146990472392
ASPH	1.6329097731032	11.2597528889689	5.5464498467704	8.85280516756242e-07	1.02133011998069e-05	5.41004020498021
AC138827.1	2.38111389781227	9.02691593675073	5.54407914241424	8.92967209509448e-07	1.02892546592951e-05	5.40164501697124
PARP15	-1.02169444410967	10.6491039617474	-5.54294438670835	8.96669826035285e-07	1.03128086342098e-05	5.39762693200736
GPR18	-1.43617716081211	8.34964455584791	-5.54105820897413	9.02857894353283e-07	1.03711908984978e-05	5.39094859953967
TMC5	-2.11227760260129	7.30564478040448	-5.54074633879151	9.03885121878758e-07	1.03766011991681e-05	5.38984442820648
HABP4	-1.08101212352561	8.07245799669187	-5.53288638183035	9.30159056711341e-07	1.06520056494476e-05	5.36202182571208
CRACD	1.80146849829177	5.1760822886185	5.53265847004229	9.30932072295783e-07	1.06543176740355e-05	5.36121522237392
IGSF22	-1.45924120611623	2.9335010656675	-5.53117455209468	9.35980680003213e-07	1.07055300953157e-05	5.35596370008036
CD8A	-1.82371355708603	11.2363963448156	-5.52796116028288	9.47006309566835e-07	1.08117519614255e-05	5.34459293146454
CA11	-1.13893301749684	6.42132048390374	-5.52614141924724	9.53306970368102e-07	1.08703799096681e-05	5.33815445770304
CD2	-1.61807314443526	11.5665513995329	-5.52091873851616	9.71621062008924e-07	1.10454545470911e-05	5.3196791050339
GIMAP7	-1.35752556411703	12.3605045070226	-5.52048223965404	9.73167368788019e-07	1.10562955327287e-05	5.31813519240241
IGHV3-20	3.47103289413518	8.6721967211464	5.51732080532444	9.84439684402153e-07	1.11504082043243e-05	5.30695406098063
AL645941.2	-1.69643202798149	3.89469890319064	-5.51611898064801	9.88758657875166e-07	1.11857445498249e-05	5.30270398652126
KLHL31	-1.49527894461497	1.96806622793374	-5.51507839076567	9.9251333448789e-07	1.12214159120434e-05	5.29902429628761
DTX3	-1.16950362499457	8.07242681806	-5.51360124206675	9.97867431047749e-07	1.12739621446723e-05	5.29380118628564
TXNDC11	1.2106638594945	11.7883511544248	5.5134630917178	9.98369630822762e-07	1.12739621446723e-05	5.29331271414789
IL27	1.65526391257518	5.37811355893588	5.51255212493439	1.00168741064052e-06	1.1304584782516e-05	5.29009179955747
NOTCH2NLA	1.21901247568561	8.62155836324184	5.50439796110851	1.03187488171521e-06	1.16171550503303e-05	5.26126744619361
MST1L	-1.40096741770775	4.7526888525589	-5.50275514255397	1.0380647236269e-06	1.1672753115889e-05	5.25546160556268
BVES	1.9211554433291	4.86124468072258	5.5018713025684	1.04141004391422e-06	1.16938641733605e-05	5.25233824519891
TRAJ26	-2.04386344645291	2.05135707490422	-5.50176247556433	1.04182268861567e-06	1.16938641733605e-05	5.2519536760128
RPL7AP31	-1.47708568710259	1.97620518742508	-5.50033988190331	1.04723169658006e-06	1.1740449098378e-05	5.24692675276814
PLEKHH3	1.4350853130729	5.05978586548787	5.49980009260823	1.04929134930796e-06	1.17564745473513e-05	5.24501942824094
ZXDB	-1.10501326315048	8.57770066245474	-5.4985877631367	1.05393179492527e-06	1.18013791322515e-05	5.24073589471346
IGLV3-21	2.93824068070201	10.7995759928223	5.4945440520347	1.06955711836743e-06	1.195481608337e-05	5.22645007754689
TRBV29-1	-2.05484227649372	6.86508590682728	-5.48429213533918	1.11020523906492e-06	1.23720900446571e-05	5.19024448913351
TP73	1.68023245679485	6.36129297805879	5.48301765065026	1.1153640092034e-06	1.24034228681044e-05	5.18574482477613
FBLN5	-1.80131723025104	7.36878022029507	-5.47931493488821	1.13048638967874e-06	1.25232919236679e-05	5.17267373921235
KPNA5	-1.29875474502217	8.36731998007718	-5.47692930350587	1.14033678017762e-06	1.25950163612869e-05	5.1642534274512
LRATD2	-1.45428951103043	8.19104478283481	-5.475012388855	1.14831324126348e-06	1.26606285554198e-05	5.15748822887975
AK1	-1.88703376851434	7.51654044683338	-5.47382470642912	1.15328293886062e-06	1.26929163566047e-05	5.15329697378486
UBE2Q2L	-1.87083931580711	1.89492956739295	-5.47146020022037	1.16324026585185e-06	1.27874173008051e-05	5.14495353170613
ZNF420	-1.03970564964264	8.02476164786107	-5.47074733382996	1.1662588987014e-06	1.28130505036953e-05	5.1424382934014
IGHV3-13	3.13520569705668	8.00999894889735	5.4698868615925	1.16991288183322e-06	1.28456296707467e-05	5.13940237171858
ACVR2B	-1.25022559963873	7.43542197208069	-5.46886474382697	1.17426799405842e-06	1.28782889060316e-05	5.13579630360087
HLA-DOA	-1.39199980269976	9.79585697439826	-5.46675176018786	1.18332200394611e-06	1.2956830130547e-05	5.1283422142385
IQGAP3	2.20543156917985	5.80923890966559	5.46670731471949	1.18351318908883e-06	1.2956830130547e-05	5.12818543008473
SIRPG	-1.57936221489098	8.79296660191302	-5.46610431031003	1.18611007118267e-06	1.29776442099195e-05	5.12605832951032
NLGN2	-1.46892906954193	5.97449471448405	-5.46561525805178	1.18822034477437e-06	1.29931128556659e-05	5.12433324349195
ZNF542P	-1.072573350285	8.0218085830856	-5.46517987323853	1.19010216348195e-06	1.3006066701673e-05	5.12279750044407
CCNE1	1.4443692183396	7.3739232813935	5.46218667500155	1.20311931607147e-06	1.3117586698605e-05	5.11224044323466
ESAM	1.62908904088778	9.38043431582295	5.45911315241554	1.2166321968591e-06	1.32416999022209e-05	5.10140175696217
AL671986.1	1.60544152332219	2.68568023475256	5.4551682144751	1.23419627054312e-06	1.34015898876495e-05	5.08749254543998
SMIM10L2A	-1.86771885330643	3.714584665157	-5.45466860005946	1.23643850644684e-06	1.34181270144071e-05	5.08573118651172
RPL13AP7	-1.70786473873947	2.90706587280739	-5.45441950804141	1.23755791785594e-06	1.34224668358155e-05	5.08485304526199
HOXB13	1.59192582990966	4.48962744160887	5.45234145246191	1.24693574016019e-06	1.35163197168438e-05	5.0775275702307
ZSCAN31	-1.08006048352484	4.41120803774514	-5.45208461338618	1.24809966471856e-06	1.35210797011177e-05	5.07662222609345
ADAMTSL4	1.19702157538609	11.475268163104	5.44800258809248	1.26674304855054e-06	1.36674907869927e-05	5.0622349088813
EEF1A1P8	-1.73765908929029	1.63197106182795	-5.44778943925797	1.26772406268339e-06	1.367016901119e-05	5.06148373747027
TRBC1	-1.83724206657867	11.4538216994141	-5.44665500889476	1.272957902978e-06	1.37107561663133e-05	5.05748595796781
TRBV5-5	-2.00146780085853	3.75394033277188	-5.44602721161151	1.27586349695905e-06	1.37262015777226e-05	5.05527367498415
SPACA7	1.35924679795172	3.74349837331571	5.44210441934259	1.29416807105722e-06	1.38873813040231e-05	5.04145184693029
EOMES	-1.54797539174816	9.48969489049059	-5.44025546322229	1.30288541820956e-06	1.39474916834655e-05	5.03493808485277
ANXA3	2.2509659005336	11.8968502149263	5.44020152761628	1.30314057945079e-06	1.39474916834655e-05	5.03474808230544
FGFR4	1.14246459781541	4.45956265091951	5.44019710341161	1.30316151188852e-06	1.39474916834655e-05	5.03473249688895
TRAV13-2	-1.88032841460804	5.37228779385606	-5.43891413575176	1.30924571086269e-06	1.40005390257599e-05	5.03021305918532
DSCC1	1.30073284477357	6.38717365548087	5.43201030153262	1.34247065903965e-06	1.42944007673428e-05	5.00589848931568
TMEM92	2.40118013616393	5.55214225639739	5.43042324598539	1.35022539063167e-06	1.43687704861573e-05	5.00031028573613
CD28	-1.7224540710297	10.3012810114414	-5.42802522684231	1.36202670261233e-06	1.44695946111805e-05	4.99186746662849
H1-2	1.54713670084397	9.812183898224	5.42490261677795	1.37754676292731e-06	1.46095138501472e-05	4.98087513592142
AC139491.5	-1.13260677994893	5.3289646222554	-5.4242690086941	1.38071718857491e-06	1.46282862156538e-05	4.97864490447133
DDX10P1	1.56802485186884	4.1432802144102	5.42141103318589	1.39510763508171e-06	1.47621854409809e-05	4.96858606512863
SLC29A2	-1.100150177291	6.13396542326584	-5.42039734312596	1.4002472658441e-06	1.47997805916837e-05	4.96501867745205
RPL7AP66	-1.49078506985034	1.45230635494752	-5.41841000687048	1.41037783107455e-06	1.48836882207501e-05	4.95802537801357
NFE2	1.02055977100976	13.3580547494113	5.41794809760524	1.41274279004933e-06	1.48933708652822e-05	4.95640005613576
LY9	-1.32962953402231	9.97670734829183	-5.41723820440464	1.41638505569216e-06	1.49196291439511e-05	4.95390222952726
MB21D2	-1.55128707335301	6.06306474132553	-5.41682492392566	1.41850975342797e-06	1.49335775678323e-05	4.95244810607403
AK4	1.01771792905165	6.84889833113569	5.41637243172768	1.42083965110732e-06	1.49496693126943e-05	4.95085605298134
SPIN3	-1.11513241287184	5.45852115698829	-5.4155307443492	1.42518358685606e-06	1.49869221041713e-05	4.94789475297522
IGHV3-49	3.02772056857667	7.97506204926839	5.41397862026227	1.43322850067869e-06	1.50524281914504e-05	4.94243427666529
SPTSSB	-2.13983574595461	4.93272549377045	-5.41335098179466	1.43649437478338e-06	1.50686459505849e-05	4.94022633000638
GAL3ST4	-1.17146300804875	6.87874891990699	-5.41325510750016	1.43699389686896e-06	1.50686459505849e-05	4.93988906375898
TRAM2	1.29533418696521	11.1232077168147	5.41185344259319	1.44431643839191e-06	1.51369231225849e-05	4.93495848773294
CD40LG	-1.69845930826997	8.64315111958893	-5.41093113449641	1.44915482691863e-06	1.51757151413389e-05	4.9317143244112
DLG2	-1.26523891776093	3.32336040916532	-5.41083789750341	1.44964483419276e-06	1.51757151413389e-05	4.93138637772922
CD74	-1.20319633068461	15.998578641065	-5.41028387496253	1.45255987812084e-06	1.51977030433788e-05	4.92943772274088
ZDHHC4P1	2.55901408349504	2.81787659174512	5.40872987806157	1.46076731418086e-06	1.52664505580078e-05	4.92397217937209
TRBV11-1	-2.25910598320265	4.19157808483514	-5.4083179015908	1.46295083796319e-06	1.52721588596549e-05	4.92252329772753
RPL10P16	-1.05247262058507	4.89974496209283	-5.40760317242324	1.46674663640795e-06	1.53032206388089e-05	4.92000973929572
NAIPP1	1.86350397058951	9.27452663206357	5.40604591331243	1.47505067595428e-06	1.53726650055459e-05	4.91453350410501
AL592114.1	-1.55777745418134	1.57008444555008	-5.40546296373417	1.47817116698305e-06	1.53919286572578e-05	4.91248362881587
ROBO3	-1.54922388097382	6.18451808583846	-5.40539241636864	1.47854924437448e-06	1.53919286572578e-05	4.91223556142297
ZNF418	-1.03181911256529	6.30990058960608	-5.40506690492895	1.48029496234952e-06	1.54015072630397e-05	4.91109096983081
AUTS2	-1.44081076903253	8.77510094577674	-5.40235824334981	1.49490067960081e-06	1.55361404891103e-05	4.90156730992096
PLA2G4F	1.26739542067929	3.22748740149259	5.40145065392726	1.49982636840636e-06	1.55699838078022e-05	4.89837653182648
IGKV1-16	2.44922751305292	9.42859727201183	5.40101854943266	1.50217712383251e-06	1.55857142631232e-05	4.89685745268425
EEF1B2P3	-1.8008224958393	3.13873100573503	-5.40057241755857	1.50460800930751e-06	1.56022581509903e-05	4.89528909662848
AC098583.1	-1.41597194299786	1.32693815160724	-5.39975661054917	1.50906323341568e-06	1.56310797442363e-05	4.89242126153036
ADCY4	1.22900511044444	8.93725793359952	5.3981925428317	1.51764126436903e-06	1.56937903474525e-05	4.88692338971023
TRAV12-3	-1.63071420922607	6.12772665171638	-5.39769582554647	1.52037553989491e-06	1.57133549566424e-05	4.88517746971015
RASGRP1	-1.51023805364806	11.0340574784906	-5.39651568727002	1.52689136149463e-06	1.57719592185395e-05	4.88102956830088
AC012569.1	1.43555465853462	3.73109623543337	5.39379773927813	1.54200286327082e-06	1.59192381927599e-05	4.87147763678232
YBX2P1	1.85376742061969	3.5122817246469	5.39292227291321	1.54690173698618e-06	1.59433435930813e-05	4.86840120312789
ANO2	2.05214234342943	3.83030412161281	5.38947013841925	1.56636917786504e-06	1.60995135058249e-05	4.8562716399967
TMEM132C	-2.02811324503757	1.62030445536685	-5.38721521074347	1.57921568442824e-06	1.61958595893396e-05	4.84834985272331
RPS4Y2	-2.36972984614591	2.36387207539757	-5.38338779298525	1.60125935978512e-06	1.63948920728822e-05	4.83490596245671
DEPP1	2.41187722750835	6.08203716820057	5.38247226229532	1.6065771438705e-06	1.64403163021965e-05	4.83169055387672
B9D1	2.16216837901405	4.80755150775242	5.38213622631256	1.60853335238448e-06	1.64422957198534e-05	4.83051041181032
ZNF781	-1.2205503542686	5.19812686676685	-5.38165395966149	1.61134494207033e-06	1.64620152761895e-05	4.82881675236429
TRAJ39	-2.08286651867715	2.64830174645263	-5.37867525969865	1.6288184594071e-06	1.65950892191368e-05	4.81835691902347
H2AC20	1.49681848592013	3.7645258680037	5.37724748476576	1.63726020633987e-06	1.66628964262249e-05	4.81334382698912
IGHV3-73	2.83473671403638	7.85396734985474	5.37446208490611	1.65385345922123e-06	1.67859827430751e-05	4.8035650715055
PKIA	-1.25052916658181	8.11827711859925	-5.36970248998235	1.68259251658741e-06	1.70036638119925e-05	4.78685891738504
DHRS3	-1.31664499144173	8.11110255167175	-5.36824358748056	1.69149987516034e-06	1.70751786640239e-05	4.78173904916211
Z95152.1	2.19341974761778	4.31888656514288	5.36672777934465	1.70080398124975e-06	1.71598151812948e-05	4.77641991077212
B4GALT2	1.38782650267728	7.20327557951191	5.36526438370879	1.70983430132535e-06	1.72322846522012e-05	4.77128511400557
ZMYND11	-1.02226876025685	10.422491450296	-5.36390811017729	1.71824584444366e-06	1.73077085464884e-05	4.76652655889318
ZBTB4	-1.02047658639579	11.1695736451677	-5.36065847345009	1.73856648372487e-06	1.74558437857305e-05	4.75512648884708
NEURL1	-1.87078997818631	5.90663955159007	-5.36043307545816	1.73998470831347e-06	1.74606857092995e-05	4.75433584460085
TRAJ30	-2.22431989077717	2.60914946158806	-5.35820982708745	1.7540349166416e-06	1.75827626920737e-05	4.74653772887091
TRAV4	-1.74117477657359	5.80716043908127	-5.35466443606897	1.7766726623537e-06	1.77841019886092e-05	4.73410413966156
AC114728.1	-1.80852235550094	1.67228936417209	-5.3546165749795	1.77698022550349e-06	1.77841019886092e-05	4.73393630884372
P3H4	-1.01989703425158	5.61166981781941	-5.35412272675032	1.78015684494926e-06	1.78063409879509e-05	4.73220459509339
ZNF550	-1.04966340855709	8.21284761593241	-5.35211460002656	1.79313171526966e-06	1.79169106311492e-05	4.72516344570022
AC008507.1	-1.41430416893696	3.916148228698	-5.35002439270703	1.80673606532857e-06	1.80335266445717e-05	4.71783532956488
RPL13AP5	-1.59512647140501	4.27826223627073	-5.34960701481144	1.80946479345209e-06	1.80511046640902e-05	4.71637213484922
DBNDD1	-1.98350247250649	5.35775352882409	-5.34813890054204	1.81909536949016e-06	1.81374794857504e-05	4.71122566144596
ZFP37	-1.51877902060052	5.5089266147729	-5.34785395406601	1.82097042297892e-06	1.81464760901024e-05	4.71022683059739
SHROOM4	1.7257834438449	5.78042339899459	5.34596934595453	1.83341996262476e-06	1.82413063481413e-05	4.70362106085266
SLC4A3	-2.43102888258773	3.06648121829978	-5.34532591309518	1.83768962446604e-06	1.8274040482097e-05	4.70136591328555
CDKN2C	1.0211614409626	8.25096110984794	5.34452404540665	1.84302435834538e-06	1.83173252024151e-05	4.69855558594906
IGKV3OR2-268	2.90270741748047	4.99322076918013	5.34212898019071	1.85904962287302e-06	1.84613016908328e-05	4.69016228660988
DEPDC7	-1.53961241115506	4.36728041347412	-5.34206345198613	1.85948999609085e-06	1.84613016908328e-05	4.68993266448631
SUSD4	-1.88193336961922	5.42163894669713	-5.34141223940223	1.86387197917607e-06	1.84949637082604e-05	4.68765074915767
ZFHX2	1.37059310298072	4.31739959444597	5.33610409861535	1.89997240267129e-06	1.88231466658698e-05	4.66905359153721
FLT4	-1.45497257472796	6.31959681363665	-5.3359563559763	1.9009870014958e-06	1.88232019707559e-05	4.6685360521402
SLCO4C1	1.03847327472354	10.5547038441701	5.33540027793414	1.90481057374281e-06	1.88510563677306e-05	4.66658816088344
TRBV20-1	-1.64617879538798	7.47964883419814	-5.33518489383126	1.90629358514691e-06	1.8853424067478e-05	4.6658337061682
ENTPD7	1.09545598293975	8.53409537308933	5.32932666603586	1.94706983066105e-06	1.92284741614515e-05	4.64531682137211
ABLIM3	1.68255389753485	9.8919223046547	5.32910195766046	1.94865093761876e-06	1.92287559316601e-05	4.64452997522945
NIBAN2	1.05056346475298	10.8120951373286	5.32587645064318	1.9714865538925e-06	1.9418205735409e-05	4.63323653813281
GIMAP5	-1.44663648012848	11.9496190503245	-5.32317274320299	1.99083126420835e-06	1.95777318048533e-05	4.6237716641069
PHLDA3	1.05186977588621	4.54835770206481	5.32200601341236	1.99923681720088e-06	1.9639685531797e-05	4.61968773976943
GADD45A	1.90053116129533	9.39551680652554	5.31721118450856	2.03414973811381e-06	1.99721386129016e-05	4.60290716550065
ENTHD1	-1.58449561173434	1.45733535579455	-5.31562586433762	2.04582483664239e-06	2.00762032233371e-05	4.59735999306749
AC084871.1	1.90394748007966	2.14399582341027	5.31497511647983	2.05063638936815e-06	2.00951136957785e-05	4.59508311547602
AC125807.1	-1.62077164074221	2.22856189076113	-5.31333573495126	2.062807330115e-06	2.01897538002599e-05	4.58934751978377
EVL	-1.32098833700899	12.3189830752448	-5.31195180041666	2.07313726096301e-06	2.02695888906001e-05	4.58450605859618
SH3D19	-1.2171400995043	3.16104017412406	-5.31019891644482	2.086294379228e-06	2.03768699709415e-05	4.57837444137994
PSTPIP2	1.15087987048061	11.9959661212122	5.30995420779934	2.08813769916805e-06	2.03842013490214e-05	4.57751849552449
TTLL7	1.22798039398191	6.10631953672619	5.3095542415447	2.09115398994079e-06	2.04029694991346e-05	4.57611951297994
SMAD1	1.20031182789919	7.38277595325907	5.30709381692808	2.10980372270125e-06	2.0563421341166e-05	4.56751426626843
C4orf17	1.80357793592593	4.03374917714415	5.30656435573744	2.11383838003966e-06	2.05919869345377e-05	4.56566265393727
AC068050.1	-2.49662807474429	2.4323733404959	-5.30493371243806	2.12631226491328e-06	2.06811028685908e-05	4.55996038230221
GRIP1	-1.29465031927672	4.74421354141048	-5.30441483781463	2.13029669365559e-06	2.06982733438255e-05	4.5581460180711
H4C5	1.95080863405063	3.44767894987279	5.30418793136482	2.13204141803983e-06	2.07044417769563e-05	4.55735260463452
TCN2	2.00242874067911	9.89752620300472	5.30340030333666	2.13810857711987e-06	2.07404825300547e-05	4.55459862217526
ETNK2	-1.54430249072864	4.25792434916827	-5.30327335094868	2.13908809369205e-06	2.07404825300547e-05	4.55415473824032
BIN1	-1.03616527212004	10.6851283471604	-5.30282704609966	2.14253512787481e-06	2.0763113148314e-05	4.55259427703483
KCNE1	1.87482375888618	8.95343489397607	5.30222870728821	2.14716499477678e-06	2.0792356691299e-05	4.55050230702938
ATP9A	1.59410184753628	9.22255685345099	5.29804319598851	2.17982907254775e-06	2.10703971131402e-05	4.53587054036983
THEM5	-1.24435295919732	5.58060213112431	-5.29783056891656	2.18150145139244e-06	2.10750437989259e-05	4.53512733037073
TRAJ16	-1.93336177912804	1.85058040026897	-5.29763225482494	2.1830623948264e-06	2.10792075442476e-05	4.53443415776495
ZFP82	-1.00986478633492	7.51871077593888	-5.29740493061028	2.18485303419254e-06	2.10855837314339e-05	4.53363959508932
KLF12	-1.50940761034912	10.4661196992284	-5.29662293121204	2.19102393734069e-06	2.11342045248659e-05	4.53090636509909
WNK4	1.43190525330858	3.12995864027964	5.29575873250296	2.19786348973436e-06	2.11892213958628e-05	4.5278859777378
IGLV2-5	2.32193153588243	6.60191712362677	5.29383739433872	2.21314514108239e-06	2.13255282060392e-05	4.52117141499756
SMTN	1.31205500654664	7.29334302384185	5.29328602067422	2.21754989531354e-06	2.13569402669458e-05	4.51924464995992
ST14	1.19245767881274	10.5387146286705	5.2921706195877	2.22648694742776e-06	2.14319473706217e-05	4.5153470904086
PIWIL2	-1.22468782271421	3.71178250862645	-5.29092778624649	2.23648688962596e-06	2.14838635046201e-05	4.51100454069687
BIK	1.27780881882171	6.15349309527702	5.28797233625272	2.26044496362721e-06	2.16693734822537e-05	4.50067924711816
ARL4C	-1.455223218599	12.1775108666772	-5.28762259845954	2.26329677644938e-06	2.16855682407105e-05	4.49945750513497
GP1BB	4.12161636106078	8.28755439734062	5.2874239022645	2.26491855455439e-06	2.16899669585278e-05	4.4987634091516
HPN	1.8979603267393	5.18362076560544	5.28138406252294	2.31476702083816e-06	2.21332541126273e-05	4.47766857152519
IGKV2D-28	2.24473938459836	10.7122028454779	5.27810439444651	2.34228672085718e-06	2.23800481151503e-05	4.46621708019466
BTG1P1	-2.38357949257699	3.71680686204856	-5.27780684736902	2.34479934543366e-06	2.23857766174082e-05	4.46517825564185
TMEM204	-1.48666126724849	8.14108226164647	-5.27766754525253	2.34597659003125e-06	2.23857766174082e-05	4.46469191713948
SERPINE3	1.26316704333819	2.36335905612626	5.27609455643747	2.35931046608072e-06	2.24670427487166e-05	4.45920049670072
TCF19	1.03813969216498	9.47527436626496	5.27257649451419	2.3894033926677e-06	2.27420001480693e-05	4.44692052374064
NSG2	2.29235054437595	4.12693587975755	5.27224997043485	2.39221554762766e-06	2.27571550438521e-05	4.4457809041859
TRAV22	-1.59729642728378	4.71930373955767	-5.27135384530278	2.39995011394831e-06	2.28074729371909e-05	4.4426534017605
MAF	-1.12599068522879	10.0509680517849	-5.27104549450763	2.40261722617673e-06	2.28211936630992e-05	4.44157728693113
CHCHD6	-1.03600922989266	5.19401358707629	-5.27023996432661	2.40959854247863e-06	2.28642221820645e-05	4.43876615607945
GLS2	-1.9386649518974	4.4453618978502	-5.2698055337388	2.41337193652359e-06	2.28674471685637e-05	4.4372501403169
EPSTI1	1.85528164627479	12.1933866123508	5.26759186352783	2.43269019944267e-06	2.30131012528413e-05	4.42952578566084
RPSAP54	-1.96322819263053	2.09485485801047	-5.26642920060723	2.44289752372453e-06	2.30911298243515e-05	4.42546920917198
SUCNR1	2.01984039735584	7.25737064941901	5.26370636145375	2.46696760145253e-06	2.3277072685452e-05	4.41597021174759
AKAP7	-1.04173489316275	8.09664758985236	-5.26358105482835	2.46808093121544e-06	2.3277072685452e-05	4.41553309939274
MIPOL1	1.01537647474609	9.51934924978297	5.26279877758428	2.47504255144574e-06	2.3330934207792e-05	4.41280432250341
ABHD2	1.44600633223817	12.4457365792406	5.25516800929818	2.54397377762975e-06	2.38961887319653e-05	4.38619298141249
SLC2A5	1.78104127833678	8.94070339935739	5.2523827200468	2.5696028931692e-06	2.41126468672391e-05	4.37648265861686
CGN	1.34831113856785	4.70330013656941	5.25209057619171	2.57230578961763e-06	2.41258745627536e-05	4.37546425463366
RAB13	1.55087218563924	8.47122991274656	5.25053721119757	2.58672456834075e-06	2.42468929366803e-05	4.37004957440147
AL136295.5	1.21711856876385	7.86144108590395	5.2504208036843	2.58780830002307e-06	2.42468929366803e-05	4.36964382437525
MGLL	1.39679245409142	10.0376672086396	5.2502699729987	2.58921317064141e-06	2.42478773585921e-05	4.36911809315694
TRBV7-7	-2.2302353202508	2.52852083360257	-5.2497719229075	2.59385746300034e-06	2.42670065056526e-05	4.3673821375069
MMRN1	1.67389092634611	8.72855635998843	5.2495629332557	2.59580872643173e-06	2.42730886173353e-05	4.36665371867646
POU2AF1	1.53877157659006	11.852299244684	5.24797073020238	2.61072215714843e-06	2.43880930603925e-05	4.36110450646404
RUNX3	-1.13317581132469	12.0325541110188	-5.24763719349078	2.61385692574494e-06	2.44010419807579e-05	4.35994211775152
ABCB6	1.22202009584027	8.15844382458369	5.24631399450992	2.62632970910353e-06	2.44848479376944e-05	4.35533094647282
AC009570.2	1.67420798558713	5.0935014370017	5.24478244545218	2.64083972289582e-06	2.46078246906202e-05	4.34999416177624
TRAV8-2	-1.94946994427241	5.58130976962893	-5.24319654095414	2.65594798937435e-06	2.47115759310616e-05	4.34446849114486
TRABD2A	-1.51951043493712	9.37626286097192	-5.24261819810312	2.66147880233661e-06	2.47506914544315e-05	4.34245353786963
SORT1	1.14176648075553	12.2162061272304	5.24079895179558	2.67895076900778e-06	2.48759714265009e-05	4.33611572127725
RTN1	-1.68749129584873	8.48599187264946	-5.23916973142312	2.69469367426225e-06	2.50010448403536e-05	4.33044050094767
JCHAIN	2.25630908923995	14.6542187650057	5.23898950656404	2.69644075147636e-06	2.50010448403536e-05	4.32981274069529
TRAV5	-1.95815765320584	4.78616817395061	-5.23710178413647	2.71480732630401e-06	2.51428720399107e-05	4.32323782696291
LDHB	-1.19901884525281	12.9925417925981	-5.2370021019377	2.71578060361405e-06	2.51428720399107e-05	4.32289065601049
FAT2	1.36984227185583	4.9055631978318	5.23652136888812	2.72047921751263e-06	2.5173878870386e-05	4.32121639906196
A2MP1	-1.71779136227121	4.93082692463431	-5.23407351691015	2.74452872544308e-06	2.53712504326763e-05	4.31269198190364
RPL7P1	-1.6254038952841	3.58406910002876	-5.23121847774436	2.77284358559617e-06	2.55949515533383e-05	4.30275117495107
USP44	-1.85740900276051	5.45102828057894	-5.22950688047076	2.7899562040847e-06	2.57147396181818e-05	4.2967924849309
CMTM5	1.96438415371567	8.83459734429355	5.22738919149045	2.81127307103089e-06	2.58728658806518e-05	4.28942090320044
IGHJ3P	1.66542331845886	5.05967590217192	5.22707283270597	2.81447132176636e-06	2.58895278636842e-05	4.28831975405295
KDF1	-1.8528415696051	4.04341888124464	-5.22674327948575	2.81780677622416e-06	2.59074348991926e-05	4.28717270169496
H2AJ	1.02102706728777	9.43972776882195	5.22451764760257	2.84043493668793e-06	2.60897655066043e-05	4.27942670860949
LRWD1	1.08411624388204	10.0284357738229	5.22307683996787	2.8551791336595e-06	2.62122867807175e-05	4.27441274631538
TNFAIP6	1.77634837553029	10.579402543288	5.22158405724361	2.87053476715022e-06	2.63144108507064e-05	4.26921837919075
CLIC6	-1.61588834384631	3.12129923346138	-5.22093077977188	2.87728033695878e-06	2.63632930677633e-05	4.26694534927805
AC112184.1	-1.73185155408919	1.65297278426512	-5.22058527792362	2.88085421101284e-06	2.63830806609938e-05	4.26574323836774
PRODH	-1.13737734108019	3.55438829039109	-5.21525925422957	2.93650338476941e-06	2.68400150136567e-05	4.24721553501748
LDB2	-1.80819416918843	3.69123403277945	-5.21463567884015	2.94308771757566e-06	2.68738626389495e-05	4.24504669281828
CPNE5	1.19847486604949	10.5166729444906	5.2096628711996	2.99611886079499e-06	2.72963471802674e-05	4.22775387903373
NOTCH1	1.30990276598921	5.02632155659514	5.20955127099596	2.99731973018538e-06	2.72963471802674e-05	4.22736585308481
AC024940.3	-1.23720405869926	1.31419337424933	-5.20661677357187	3.02906703117143e-06	2.75108303147532e-05	4.21716377685833
AC024940.9	-1.23720405869926	1.31419337424933	-5.20661677357187	3.02906703117143e-06	2.75108303147532e-05	4.21716377685833
TRAJ6	-1.88860601808063	3.53623118383762	-5.20622206189118	3.03336248257251e-06	2.75230433426022e-05	4.21579166343194
SMTNL1	2.84444357570342	7.78553136679759	5.20495215781961	3.04722297928614e-06	2.75951187760111e-05	4.21137739714615
MARCHF10	-1.8038999463068	1.78121539984178	-5.1978566885403	3.12582340569424e-06	2.82520521478809e-05	4.18671951272157
IGLV3-9	2.83756846038448	8.04588986442874	5.19744105189319	3.13048907478206e-06	2.82531561151714e-05	4.18527544717992
STAB1	1.25538499438934	12.2977705277508	5.19659648405814	3.13999079592217e-06	2.83252071073153e-05	4.1823412416824
CCR9	-1.6474312991814	5.64872921631956	-5.19584990467174	3.14841376585421e-06	2.83737482135315e-05	4.17974759745422
TRAV29DV5	-1.89985589022926	5.84490200631081	-5.19522503116694	3.15548075076062e-06	2.84221705898893e-05	4.17757685695525
TRAJ40	-1.89578944995465	1.97526122924052	-5.19398398365922	3.16956270948199e-06	2.85092537827322e-05	4.17326584856064
EEF1A1P30	-1.36540002138339	1.71170073473881	-5.19343926411775	3.17576308626254e-06	2.8551258011676e-05	4.17137377004305
TRAJ43	-1.81706119740693	1.80356600705574	-5.19319288735732	3.17857144140843e-06	2.85627409631379e-05	4.17051800373112
MTND5P32	1.72335993864058	2.23444750189856	5.18597433363832	3.26194782313518e-06	2.9227491181838e-05	4.14545091082165
NBL1	-1.52121474420415	5.40511018336471	-5.18456933146664	3.2784247119356e-06	2.93469352212853e-05	4.14057323352506
CLEC9A	-1.44856257242531	5.1997546075698	-5.18195134809091	3.30934561786738e-06	2.95669743780249e-05	4.13148566094786
TRGVA	-1.52812392239594	1.49306602960024	-5.17925427362473	3.3415010914167e-06	2.97971810996073e-05	4.12212511711915
TP53I11	1.26571287562356	11.4909920133363	5.1783075507791	3.35286107581549e-06	2.9884196545312e-05	4.11883977220082
TSPYL5	-1.39126190510065	6.1691277140025	-5.17489821277831	3.39408671577461e-06	3.01939378554007e-05	4.10701022113154
RPL13AP25	-1.66312107500119	2.64938513990573	-5.17364348966296	3.40938415552015e-06	3.03155678842843e-05	4.10265728927589
TRBV3-1	-1.83955709534281	6.02227657515749	-5.17336902341817	3.41273945820189e-06	3.03165021870268e-05	4.10170514705322
ADGRG6	-1.77386200786618	3.61640281007992	-5.17287352119025	3.41880512614034e-06	3.03329653978972e-05	4.09998625789038
VIPR2	-1.24718643991294	3.68063542095217	-5.17281920201816	3.41947071732929e-06	3.03329653978972e-05	4.09979782885824
AL158823.1	-1.53666527847978	1.49806603585499	-5.1717519561117	3.43257396239859e-06	3.04347277892327e-05	4.0960957668258
PEAK3	1.49461527710908	9.87627483986746	5.17059727832938	3.44680636611969e-06	3.05464003610275e-05	4.09209070415756
H2BC13	1.91602802205668	1.83295144325043	5.17026043303547	3.45096921644535e-06	3.05687705283894e-05	4.09092239339303
LAT	-1.06607315251321	10.9811629092935	-5.16968550856396	3.45808577337472e-06	3.06172710499788e-05	4.08892838913213
DERL3	1.83133581937426	9.20392840581032	5.16851329050318	3.47264058905591e-06	3.07315513229782e-05	4.08486302429444
LPAL2	-1.29427472777683	5.56976668132879	-5.16608400406205	3.50299611969341e-06	3.09708021861993e-05	4.07643899298256
FAUP1	-1.45419104517598	1.65261111489246	-5.16501989427702	3.51637504193593e-06	3.10596479201301e-05	4.07274939326057
AMIGO1	-1.71214850558436	8.30228303747729	-5.1633224750312	3.5378207243212e-06	3.12149192462789e-05	4.06686443202481
GOLGA7B	-1.39140717947445	7.36661201068363	-5.1605128517309	3.57360172485386e-06	3.14757035775018e-05	4.05712485860428
CDKN2A	1.3089727842386	5.21150607584264	5.15814458857286	3.60403856882533e-06	3.17138393874701e-05	4.04891662496003
TUBB3	1.70531759672939	3.79619643284709	5.15763098711975	3.61067296906112e-06	3.17572391503231e-05	4.04713668309995
GPR15	-2.15863003349966	6.06959610768211	-5.15715622355375	3.61681638110293e-06	3.17962816161523e-05	4.04549139041926
LARP1P1	1.82078774378802	3.10404111992347	5.15688835101536	3.62028717705216e-06	3.18118027733905e-05	4.04456310055069
TRAV27	-1.75786770710693	4.65527670528337	-5.15144259308549	3.69156269764349e-06	3.23315033448541e-05	4.02569475211625
VPS9D1	1.28300502307754	10.2853826197813	5.14848770901772	3.73081348225463e-06	3.26293134137178e-05	4.01545950503686
HGF	1.23863131759525	9.07636516353135	5.14412791054245	3.78947783521669e-06	3.30528950059821e-05	4.00036143179463
NPAS2	-1.49507956371084	5.23971754765271	-5.14409852522259	3.78987630221365e-06	3.30528950059821e-05	4.00025968429261
CD5	-1.57978436497191	10.9774984581165	-5.14228623148797	3.81453102966613e-06	3.32058219124693e-05	3.99398494100903
ZMAT4	-2.18190683496651	2.12433501479672	-5.14057721712405	3.83792537790472e-06	3.33938889574686e-05	3.98806846091697
FEZ1	-1.37677526312675	6.29872865598441	-5.14004796172016	3.84519885380291e-06	3.34332011810096e-05	3.98623635158351
TRAJ3	-2.02031739823994	2.69466946524202	-5.13985747201339	3.84782004479376e-06	3.34332011810096e-05	3.98557695388128
RPS3AP6	-2.53786491157305	3.33588458820679	-5.139086899212	3.85844130403147e-06	3.35098801334763e-05	3.9829096284397
PLCG1	-1.34420768546383	11.2469550251036	-5.13806072084977	3.8726305542404e-06	3.36174606744322e-05	3.97935773624876
LILRA6	1.14983883729748	12.7003858070473	5.13787635455613	3.87518527640176e-06	3.36196793441932e-05	3.97871961777181
TRAV36DV7	-1.64555766074778	4.30715241976537	-5.13654208632138	3.89372345341801e-06	3.37534437841603e-05	3.97410175054009
UBASH3A	-1.50874015891253	8.82555029262961	-5.1345435919047	3.92165376335145e-06	3.39797728543062e-05	3.9671857660139
FHIT	-1.56210775032198	7.74689680551641	-5.13395437814028	3.92992600917846e-06	3.40356405298162e-05	3.9651469067107
ZNF787	1.13359910956584	9.42946822479847	5.13376683236689	3.93256265399256e-06	3.40426711416386e-05	3.96449795761588
PRRT1	-1.5528473069173	4.43422998907643	-5.13361781193761	3.93465892520873e-06	3.40450195963678e-05	3.96398232024846
ARG1	3.21191242033282	10.2665246607737	5.13315431891257	3.94118591877915e-06	3.40698903219764e-05	3.96237858350678
CLRN1	1.9887382736307	1.95746545137432	5.13231860764426	3.95298150641225e-06	3.41244192513284e-05	3.95948705364323
MTRNR2L1	-1.25479007646252	12.9892649106125	-5.13160379174585	3.96309829788787e-06	3.41643247445001e-05	3.9570139427233
ZNF831	-1.42858472918856	9.64868627755846	-5.13139887048829	3.96600324731312e-06	3.41735753250006e-05	3.95630498011613
LEF1	-1.83745694189269	11.5340851393491	-5.12835154525906	4.00945010088803e-06	3.45160552063065e-05	3.94576332388796
IKZF2	-1.74017171594957	8.64594393813338	-5.1277244702741	4.01844850149883e-06	3.45775630975372e-05	3.94359433570156
C11orf45	-1.66435525500812	3.8363417652774	-5.12716963367205	4.02642687148764e-06	3.46142826210147e-05	3.94167528714505
ZNF732	-1.69552753328875	1.67651746056409	-5.1262160213854	4.04017595573158e-06	3.47164820148193e-05	3.93837713123239
IGHV4-28	2.68393139406908	7.00109308370768	5.12296567624354	4.08738724109402e-06	3.50414563339195e-05	3.92713706703734
NAV3	1.27548045585975	6.48416825897855	5.12170947024293	4.10577878669231e-06	3.51345427824519e-05	3.92279360792807
AC114801.3	-1.23551689251199	13.4185213198272	-5.12061374981455	4.12188723458734e-06	3.52562156631026e-05	3.9190053376394
PRKCQ	-1.16215153398827	10.1804935549416	-5.11882979855212	4.14824672242219e-06	3.54491720599111e-05	3.91283821033562
TRAV18	-2.11079074266767	2.75704975795633	-5.11819790964826	4.15762318986276e-06	3.54865153390196e-05	3.91065394192837
RHOBTB1	1.49551935773571	8.55619078232952	5.11815077992552	4.15832337341714e-06	3.54865153390196e-05	3.91049103092653
ZFYVE9	-1.13234694508493	6.40191109353826	-5.1170155926602	4.17522341438777e-06	3.56144457226355e-05	3.9065672381456
TNNT3	1.62863076430505	7.6169755288747	5.11595945364031	4.1910073293109e-06	3.57327430202444e-05	3.90291694149066
AC025449.1	-1.33687960515004	3.79350008081115	-5.1130429889888	4.23489933136807e-06	3.6041079847934e-05	3.89283819204613
C3orf18	-1.11642020264542	7.1453411217351	-5.11114121259745	4.26376393662551e-06	3.62498976001355e-05	3.8862670632149
IGKV5-2	2.31261972548382	6.6327663646314	5.11078763747005	4.2691517034306e-06	3.62498976001355e-05	3.88504546128382
NRN1	2.05003337630709	6.25935784028867	5.10952980677517	4.28837286444313e-06	3.63643086021806e-05	3.88069988944077
SMOX	1.56709663770926	10.3606232098165	5.1095232155699	4.28847380995965e-06	3.63643086021806e-05	3.88067711900587
RSPH9	1.4187276743586	5.8128740978483	5.10906862362596	4.29544161486642e-06	3.64068438552172e-05	3.87910667823544
ITGA2B	2.25135653101791	12.2387495402633	5.10835408771802	4.30641626541154e-06	3.64832858452553e-05	3.8766383268063
NAP1L3	-1.63326664834673	5.92937747001642	-5.10741663476268	4.32085659188369e-06	3.65890057746665e-05	3.8734000905255
TSHR	1.97644205934062	5.69174341677491	5.10360472044855	4.38006699176257e-06	3.700087908814e-05	3.86023470944307
LY6G6D	2.41623258028962	3.18424290922112	5.10351974483206	4.38139597457524e-06	3.700087908814e-05	3.85994126346964
FLT1	1.10028013919148	7.25415951125967	5.10256833506427	4.39630274440673e-06	3.71099672836686e-05	3.85665587748511
H2BC17	2.66667127549944	5.4826462522717	5.10084899538905	4.42336821440719e-06	3.72878147491036e-05	3.8507192239315
PFKFB3	1.46671468028669	12.3996941387474	5.10033156621689	4.43154552480279e-06	3.73398743293569e-05	3.84893274280499
TRIM6	1.85117035823562	7.15000030871605	5.0994588968246	4.44537067208871e-06	3.74225586136348e-05	3.84591989596511
TP53I3	1.41294343753939	8.39821498429805	5.09926056263158	4.44851866949195e-06	3.74321676948003e-05	3.84523518177852
RPS7P11	-1.4972007557629	1.79824661126	-5.09850751996046	4.46049109408283e-06	3.74990812799077e-05	3.84263551625352
TPBGL	-1.42812788674404	1.31303223305993	-5.09784266265693	4.47108783608407e-06	3.7554319487685e-05	3.84034039469631
CD200R1	-1.30389461592276	8.01682303424735	-5.09640395249114	4.49410341271742e-06	3.77136748377163e-05	3.83537424372285
LOXHD1	1.59450075669547	7.65449484505424	5.09573537995497	4.50483845394102e-06	3.77850008286754e-05	3.83306662304698
WNT5B	1.46231643223895	6.27751307227805	5.09562247550795	4.50665381097844e-06	3.77850008286754e-05	3.83267693638628
TRBJ1-4	-1.60217952718554	3.90875397284018	-5.09334849780792	4.54337006401354e-06	3.8045916169334e-05	3.82482899306765
HELZ2	1.36718186702721	12.0650505450224	5.09331631618856	4.5438917837189e-06	3.8045916169334e-05	3.82471793659573
MSRB3	1.20979026558933	8.76568142058976	5.09166913179569	4.57067436905676e-06	3.82187047757749e-05	3.81903394207182
SHF	-1.04037171593379	4.50527774115131	-5.08844857515973	4.62348892214767e-06	3.85566320262247e-05	3.80792248172792
LILRA5	1.25339960174646	12.7941435934817	5.08817402735243	4.6280189654603e-06	3.8559934703288e-05	3.80697535744866
LIMK2	1.00376576254136	13.3564906790745	5.08717356846675	4.64456353789147e-06	3.86805057140024e-05	3.80352416215544
CLDN9	1.46096478821134	7.79929693799151	5.0806982099176	4.75306254391116e-06	3.95135391072471e-05	3.78119233466369
FFAR3	2.30801968153684	6.54231442236563	5.07959849363814	4.77173513209867e-06	3.96510997279735e-05	3.77740067314837
FFAR1	1.28592955805865	3.23143463159373	5.07875694895541	4.78607283491639e-06	3.97525328296372e-05	3.77449934102033
TRIB2	-1.19047830128678	10.7886581708601	-5.07724102607457	4.81200718519765e-06	3.99323816903301e-05	3.76927342330746
CKLF-CMTM1	1.28404165436068	7.60481088438148	5.07544763675884	4.84286699682132e-06	4.01415780160251e-05	3.76309167772569
TRAJ5	-2.0492592914402	2.62634511801299	-5.07543784578049	4.84303600868163e-06	4.01415780160251e-05	3.76305793066378
AC139495.2	1.97704567183032	12.5005034020686	5.07530840437255	4.84527097171151e-06	4.01415780160251e-05	3.76261178051147
KIF5A	-1.04485004788626	4.0433915660907	-5.07453174287783	4.85870230011367e-06	4.02304000925968e-05	3.75993491729154
OLFM1	-3.80434927093404	3.68111285544067	-5.07229239003298	4.89763433144565e-06	4.04808898773232e-05	3.75221749504959
HSD3B7	1.45795594643875	7.04456369865729	5.07191694756532	4.90419151838343e-06	4.04991999891292e-05	3.75092373311922
NUGGC	1.13701823447793	8.5353105446388	5.06932677383703	4.94966540305715e-06	4.0820516398776e-05	3.74199898740311
SYCP2L	-1.83702529805878	3.49745082276082	-5.06741584491765	4.98347990698659e-06	4.10729153195457e-05	3.73541567282803
N4BP3	-1.15621563104563	6.463988707834	-5.06679017978245	4.99460055790987e-06	4.11365445509088e-05	3.733260389881
RPL21P120	-1.51163561273059	2.11235908042917	-5.06304561723342	5.06166894590045e-06	4.1652154471007e-05	3.72036310428514
MYCL	-1.34572145167074	9.26707568933025	-5.06211583292235	5.07845901711135e-06	4.1758374249821e-05	3.71716118993321
AC006059.2	2.82658097938464	3.07417980927555	5.06208294358439	5.07905393582653e-06	4.1758374249821e-05	3.71704793209914
LRRN1	2.00217101826304	8.41832663933971	5.06139214807255	5.09156524177758e-06	4.18243723405376e-05	3.71466916558616
SHOC1	1.7682337371945	5.25293158320315	5.06101089087577	5.09848333865698e-06	4.18627670258125e-05	3.71335634814186
TRAV14DV4	-1.62826920274296	5.9899068331876	-5.05531212380159	5.20299893205886e-06	4.25897082393848e-05	3.69373737847375
EIF1AXP1	1.4431234196275	6.1624576172317	5.05122384282849	5.27927346811388e-06	4.31549756642362e-05	3.67966753753252
CD6	-1.45648541650523	11.1955718069824	-5.04516792671491	5.39428302746907e-06	4.40202755369359e-05	3.65883339913338
EXOSC4	1.19799159372683	7.92339243782527	5.04412763988432	5.41428587577054e-06	4.41641902109748e-05	3.65525538829888
CACNA1C	-1.36734627862924	4.03493436604077	-5.04352808881166	5.4258472825036e-06	4.42218290277403e-05	3.65319338226543
CD247	-1.53472461694076	11.7772448036595	-5.04339258618667	5.42846360083223e-06	4.42218290277403e-05	3.65272736679608
CNR2	-1.17951540384832	8.2121424959841	-5.04310581023988	5.43400483404525e-06	4.42236340291845e-05	3.65174111239164
BEAN1	1.41206712826705	6.33648427834316	5.04301312222737	5.4357969889531e-06	4.42236340291845e-05	3.65142235221469
ZNF404	-1.28887740232296	5.34613226702341	-5.04281310716555	5.43966633037772e-06	4.42358218802076e-05	3.65073449426807
TRAV16	-1.77673681120416	4.60653093690696	-5.04079067896403	5.47894318284029e-06	4.4535810490582e-05	3.64377984061006
IGKV1D-33	2.59885549179457	8.51105155966286	5.03975186212118	5.49922595087148e-06	4.46812108508308e-05	3.64020797614244
TRGV3	-1.61166645323761	5.23006717882225	-5.03792292382679	5.53511532688871e-06	4.49336712023972e-05	3.63391999079678
ALPK3	1.66332570192678	6.28169805896624	5.03768988923363	5.53970469094544e-06	4.49513662503641e-05	3.63311886346791
ADHFE1	-1.07149376373028	7.20091450463126	-5.03726669588961	5.54804859537003e-06	4.49994984985338e-05	3.63166404097086
C1QB	2.27126706178733	7.99975894835125	5.03366310223582	5.61960142819031e-06	4.54612596022941e-05	3.61927762266628
IL32	-1.38260992145717	12.4292196156111	-5.03332850985932	5.62629093828177e-06	4.54956469239906e-05	3.61812770696327
ZNF286A	-1.06059279329463	7.95816143675021	-5.03194277077798	5.65407950488981e-06	4.56520024079806e-05	3.6133655336013
ADGRF5P1	1.50687667236717	4.33065967006771	5.03187631345873	5.65541557570856e-06	4.56520024079806e-05	3.61313716078585
AGBL3	-1.0175406459184	4.82363751660302	-5.03071319971661	5.6788493632574e-06	4.58015282626748e-05	3.60914042895068
DCC	1.62273906032356	4.29133857834014	5.02975970102322	5.69813113333154e-06	4.59173374912742e-05	3.60586422743474
ICAM5	1.55652857326059	4.37039505971708	5.02800699390043	5.73374265691025e-06	4.61445078794913e-05	3.59984253598342
HLA-DQA1	-1.28917553892603	11.8320734709956	-5.02767654180551	5.74048126184427e-06	4.617881756779e-05	3.59870730091663
TRAV20	-1.71231485905971	4.94020871405321	-5.02332439229245	5.82996056437082e-06	4.6817870997993e-05	3.58375839609762
SYNPO	-1.11368893731579	7.02331411755146	-5.02294549292518	5.83781523482076e-06	4.6860775906016e-05	3.58245715760718
TMEM119	2.30188080166757	7.2135897554231	5.02281059939397	5.84061411917422e-06	4.68630780185786e-05	3.58199390672268
EPHA2	-2.78416489482576	3.15506955954715	-5.02047956396866	5.88918930336884e-06	4.7191935762176e-05	3.57398937137738
TBC1D3P5	1.24941628193122	4.12568528970433	5.01826085481837	5.93579260726068e-06	4.7544959677307e-05	3.56637178023297
MMP8	3.74170374076744	11.4064535112456	5.018050297446	5.94023409052114e-06	4.75601145745373e-05	3.56564892665197
IGHM	2.17275429744619	15.8499257301107	5.0177778153262	5.94598666035632e-06	4.75857490986474e-05	3.56471349846419
AC009927.1	1.7730473502585	3.23833331348453	5.01574574164742	5.98906031847961e-06	4.78708718665856e-05	3.55773798194493
PHEX	-1.98525751756536	4.68904671888099	-5.01573391147743	5.98931197730425e-06	4.78708718665856e-05	3.55769737536772
SEC1P	-1.23499336806262	2.98736359001746	-5.01293828442354	6.04907473534549e-06	4.82519703123088e-05	3.54810245692106
CHIC1	-1.33267014721803	8.36113292589502	-5.01289868713633	6.04992541198019e-06	4.82519703123088e-05	3.54796656811521
HSF5	-1.70339141529001	5.23246654823136	-5.01190221542812	6.07137157669471e-06	4.83816474853651e-05	3.54454703195961
SSC4D	1.2898665080162	4.03884092427525	5.01029981535213	6.10601540469705e-06	4.86369416629477e-05	3.53904867448767
RAB42	1.16179576083467	4.34340397340132	5.0095487697751	6.12231979254545e-06	4.8745999031129e-05	3.53647180831557
MTCO2P12	-1.13332934372543	3.73382895590254	-5.00503656216432	6.22117967920627e-06	4.94697812939442e-05	3.52099316061685
THEMIS	-1.77955639841494	9.59098063378781	-5.00460486693638	6.23071971006107e-06	4.95245318241113e-05	3.51951253789967
EEF1A1P38	-1.40103778423956	2.32343322913392	-5.00439363203384	6.23539302724877e-06	4.95405693881285e-05	3.51878806383545
XKR4	1.44515796660551	5.80656692331885	5.00403053564648	6.24343414877514e-06	4.95630574769134e-05	3.51754277481314
FAP	2.60531716801247	3.45388056320108	5.00402588873303	6.24353712520753e-06	4.95630574769134e-05	3.51752683779395
RPS27	-1.05255397206722	7.52932929634814	-5.00299966771094	6.26631930726615e-06	4.9701609981739e-05	3.51400744792836
TRAV10	-1.78972492114064	4.29562681997584	-5.00203665224383	6.28777262643254e-06	4.98505730327663e-05	3.51070505482122
DOCK3	-1.14721791995381	5.14455988176014	-5.00160441395244	6.29742515618397e-06	4.98846990609817e-05	3.50922288825318
CALML6	-1.38663908037238	2.11641367653529	-5.00075675796425	6.31639689215725e-06	4.99713248614053e-05	3.506316367256
DNM1	1.33886152999631	6.57313383882487	4.99821837092566	6.37354619451381e-06	5.02954755747272e-05	3.49761357012031
CLEC1B	1.42812485616997	9.16480983919056	4.99645496628491	6.41354636594545e-06	5.05897283115063e-05	3.49156871602594
MTRNR2L8	-1.19057737072857	14.4544161053366	-4.9953170622506	6.43948886568263e-06	5.07728929794207e-05	3.48766845100799
CALHM5	1.56897566250334	5.70275637903406	4.99473165052287	6.45287552094854e-06	5.08354699507158e-05	3.4856620259963
MAGEE1	-1.36406330433641	6.85265441726117	-4.99259795826465	6.50189873139004e-06	5.1178447609317e-05	3.47834978139425
PTGES3P2	-1.48802597338556	2.42108494959004	-4.99211144046913	6.5131279906438e-06	5.12452141144918e-05	3.47668262404324
LIPM	2.18244000714644	4.24541641059815	4.98397140303619	6.70385903582212e-06	5.24782898108898e-05	3.44879774737512
IL1RN	1.23801550948294	12.3152345721314	4.98386371158505	6.7064188104616e-06	5.24782898108898e-05	3.44842894500921
FLT3LG	-1.23639810667633	9.36354238212511	-4.98249287951144	6.73908688400343e-06	5.26897174438743e-05	3.44373461737209
ZNF239	-1.57202727515798	5.09793858606264	-4.98164364240996	6.7594033017555e-06	5.28043000813437e-05	3.44082669337551
TRBV15	-1.71468904777159	4.84491135457574	-4.97854937984789	6.83393818458719e-06	5.32543795263334e-05	3.43023296280805
IFNL1	-1.5887187140662	1.75931698321415	-4.97763628480624	6.85608680571479e-06	5.34030477497325e-05	3.42710728411916
BCL9L	-1.21235806651493	11.7332197628633	-4.9751256657695	6.91735021938055e-06	5.37903994758416e-05	3.41851408436401
SPINK2	-1.74419144144211	3.44752749916679	-4.97412373196736	6.94194899993358e-06	5.39591910807337e-05	3.41508516402553
KIFC3	1.33509877664797	8.63669858055659	4.97330564166874	6.96209790396423e-06	5.4093267971034e-05	3.41228559803897
PTK7	-1.04512453473853	6.0821212766705	-4.97285730097999	6.97316453538953e-06	5.41566962563246e-05	3.41075141386075
RPL7AP30	-1.45087779741925	2.63387007165669	-4.97057317831579	7.02981362192503e-06	5.45455904079156e-05	3.40293611985729
DMRTC1B	-1.79382902833132	3.52392696269624	-4.96910081539766	7.0665694665752e-06	5.47681152467637e-05	3.39789901513989
KCNK7	1.15987131154796	5.67591827104263	4.96121758922125	7.26660007422434e-06	5.61571339142733e-05	3.37093895853309
TNFRSF17	2.08215255288948	9.22202482177603	4.96107763953603	7.2702009699745e-06	5.61596683622668e-05	3.37046048224984
OASL	1.86317872403445	11.4969006521507	4.96094098652003	7.27371873408061e-06	5.61635856722988e-05	3.36999328177113
CHRNB2	1.34383171466368	2.64836656991349	4.9601235723488	7.29479580310473e-06	5.63030267715841e-05	3.36719873791475
ZNF229	-1.36138242737461	4.62871966277387	-4.95966055718309	7.30676127954867e-06	5.63720561083459e-05	3.36561587444999
VEGFC	1.51968541307005	4.41873123119643	4.9593614033783	7.31450241661744e-06	5.64084508400159e-05	3.3645932161541
CAV2	1.39177678965286	6.70676387730812	4.95771900349173	7.35714618541268e-06	5.66670363703029e-05	3.35897906933915
JDP2	1.39428698365411	10.7621312551529	4.95616649578526	7.39768045231497e-06	5.68881038190557e-05	3.35367282414122
AC136616.2	2.44046658765289	7.57599363836361	4.95615254987556	7.3980455569568e-06	5.68881038190557e-05	3.35362516181624
AC009779.4	1.01383336480218	8.07193962657138	4.95450101633275	7.44140818788218e-06	5.71508726821499e-05	3.34798113605982
SELENOM	-1.14624847983708	6.02908841777807	-4.95228533443039	7.49997543955476e-06	5.7553287463963e-05	3.34041024937184
BCAS2P2	-1.71385852194907	3.59853810476106	-4.95215603748167	7.50340709996629e-06	5.75559454974799e-05	3.33996848587341
IGKV1D-16	2.94279119473464	6.09289725149079	4.94633664019644	7.65946643142956e-06	5.85843978180888e-05	3.32008998919046
B3GNT8	1.30881262725559	9.81168108558637	4.94609170344229	7.66610436879325e-06	5.8587126997066e-05	3.31925349783875
DEFB109F	-1.52417131341329	2.54777967989852	-4.94523038153528	7.6894916227118e-06	5.8686973508091e-05	3.31631209112562
ZDHHC1	-1.51862254397172	3.65202234961605	-4.9440946142978	7.72043797141246e-06	5.88336480215275e-05	3.31243374493781
CCDC36	1.24727491024961	4.69050934637493	4.94290718263566	7.75292281363917e-06	5.90088841650097e-05	3.30837932993644
CD160	-1.94083578455685	7.77520367759452	-4.94222538268427	7.77163560015075e-06	5.90789984192389e-05	3.30605152696118
ITGA1	1.32237004255996	8.60237860355919	4.93887762898718	7.86416411112074e-06	5.97337058196081e-05	3.29462334073492
PKIB	-1.30979070467006	3.43816282492008	-4.93805978140475	7.88693251426847e-06	5.98822653861124e-05	3.29183189971733
PLAAT5	-2.14763049455602	3.66553233234645	-4.93793156711379	7.89050779084003e-06	5.98850377697806e-05	3.29139429991254
IGLV7-46	2.41717253726969	8.44120757933691	4.93538928788979	7.96172922733634e-06	6.03455400879091e-05	3.28271828204783
RPL7P23	-1.3503230474919	2.62811806893828	-4.93483333461149	7.97738806469101e-06	6.04215080579825e-05	3.28082120493606
CNTNAP2	-2.02100292845769	5.85118123038407	-4.93432739841003	7.99166441557696e-06	6.04560014892896e-05	3.27909486975121
TRBV4-2	-1.92038467074665	4.91775707257757	-4.93311400486412	8.02600589760122e-06	6.06420170189351e-05	3.27495484454522
ST8SIA5	1.26483308071782	4.50629693845882	4.93253477105034	8.04245044013259e-06	6.07416651662646e-05	3.27297866710168
LGR4	-1.13823833923301	5.08316284285595	-4.93072154399026	8.09414243941626e-06	6.1082616184187e-05	3.2667930202366
TRAJ44	-1.72605570286252	2.61873167701195	-4.92998748209818	8.11516193663641e-06	6.12074573862912e-05	3.26428908005716
AXIN2	-1.7400881681354	7.39172883985855	-4.9297957215409	8.12066172877692e-06	6.12084624445791e-05	3.26363499323074
TRAV2	-1.71673709156172	4.84161179035899	-4.92774293945346	8.17976636129962e-06	6.16290555210195e-05	3.25663363640181
TRBV10-3	-2.05617592638416	5.33374768511687	-4.92643010576176	8.21778730237579e-06	6.18905216495035e-05	3.25215656607525
IGHV4-55	2.41179848746956	6.58410128055735	4.92537397130435	8.24849988634666e-06	6.20717085033469e-05	3.24855522254633
KCNE1B	2.5901536580232	7.1086988229882	4.92446368764034	8.27506151274162e-06	6.22213915841173e-05	3.24545145060514
AQP11	-1.08010408307909	3.68971154959525	-4.92027405871116	8.39839955320347e-06	6.3123345553993e-05	3.23116893298086
TARM1	2.46588546093309	5.97502054526421	4.91831480716287	8.45669539710621e-06	6.3510327146947e-05	3.22449136755102
AL353625.1	1.16159230377974	8.5571501543655	4.91650918358062	8.51077183914521e-06	6.38449211914275e-05	3.21833828044082
ARHGEF25	-1.41901459223636	3.32020431612928	-4.91648443591138	8.51151535797804e-06	6.38449211914275e-05	3.21825395280457
RLN2	-1.82413559261248	3.35988976242871	-4.91630972736051	8.51676611516958e-06	6.38586301762414e-05	3.21765863826346
AC006386.2	-1.07118586115142	1.02882775044888	-4.9152401115578	8.5489821578431e-06	6.40229876172473e-05	3.21401412462344
AC012005.1	-1.07118586115142	1.02882775044888	-4.9152401115578	8.5489821578431e-06	6.40229876172473e-05	3.21401412462344
USP53	-1.01144655607017	8.77279654337288	-4.91276730081911	8.62392010420377e-06	6.44806531238161e-05	3.20558962593733
NEXN	1.73182326482521	9.09514782299213	4.91230514949694	8.63799684022741e-06	6.45497752914627e-05	3.20401532117675
PLEKHM3	1.02410756145078	7.69573457896573	4.91223665072572	8.64008517302505e-06	6.45497752914627e-05	3.20378198686817
TPT1P9	-1.75879925033715	2.10452817407202	-4.9117657242279	8.65445580611704e-06	6.45973829245172e-05	3.20217785520668
TMEM132D	1.59266350606597	5.64256632476277	4.91148940888276	8.66289867156074e-06	6.46167032059038e-05	3.20123666043651
PRDM6	1.52562290732103	5.16970361593213	4.9112006078662	8.67173168084957e-06	6.46567364133688e-05	3.20025295776085
BMP4	-1.49308728171616	1.35348432178606	-4.91003230235625	8.70755474408951e-06	6.48460813377205e-05	3.19627374279959
AC006042.2	1.49576082901341	3.41628175475215	4.90741643563272	8.78829112501099e-06	6.53951220331392e-05	3.18736546423351
IGLV3-22	2.56025958426037	3.22433209139425	4.90648569466208	8.81719448763881e-06	6.55578968381435e-05	3.18419627562397
CEACAM1	1.68625930993962	11.3737208362196	4.90543191567695	8.85003132898364e-06	6.57543536181597e-05	3.18060841317654
COL24A1	1.4021694209595	5.99361208451466	4.9024267217927	8.94433699290627e-06	6.63973762843878e-05	3.17037804721452
HOMER3	1.04309938795349	8.94334851758203	4.90112693622875	8.98543034998637e-06	6.66493849618274e-05	3.16595401153816
AC000095.1	1.45013780532571	3.90647462187446	4.89973350158135	9.02969029499745e-06	6.69510621832979e-05	3.16121171655717
RPL23AP74	-1.0864959521511	3.3679455667614	-4.89887156168583	9.05717531328542e-06	6.71261927896435e-05	3.15827851931321
TRAJ4	-1.88825195407978	2.03304182672768	-4.89611357478381	9.14567321128137e-06	6.76753212771775e-05	3.14889434752147
RPL29P33	-1.50282660702705	1.81596854169395	-4.89327041869006	9.23779234944041e-06	6.82082154243606e-05	3.13922247307672
ARFGEF3	1.2539770399856	4.86576375564536	4.89233333402755	9.2683532499521e-06	6.83403675406547e-05	3.13603515523875
RPL7AP6	-1.7587415651365	2.89616106841025	-4.89148253673311	9.29618601002671e-06	6.84914494538105e-05	3.13314152771824
GJA3	-1.70090445082789	2.65983699153541	-4.89028654086578	9.33545025477471e-06	6.86993390543677e-05	3.1290741751699
CXCL8	-2.1308759886238	7.67009714640977	-4.89005931721399	9.34292832687671e-06	6.87272586505856e-05	3.12830147367847
TCF7	-1.94172563823674	12.2001941465677	-4.88881198141614	9.38408375703327e-06	6.90027916781457e-05	3.12405999975966
LY6G6F-LY6G6D	1.79617848204443	2.50844386052143	4.88664886792725	9.45587716499274e-06	6.93939372592209e-05	3.11670546319011
MAP1LC3B2	1.34582194348157	6.4932192294979	4.88608370828167	9.47472336723416e-06	6.95049014611692e-05	3.11478413664228
GYPC	-2.11286483216022	12.8282117694468	-4.88307480657058	9.5756824933696e-06	7.01627481986684e-05	3.10455644212388
TRAV8-6	-1.76918082585341	5.44137272680573	-4.88218853942644	9.60562058656306e-06	7.03341539415693e-05	3.10154434744694
AC090114.3	1.25959579754473	7.35647760972362	4.88215911408183	9.60661614811678e-06	7.03341539415693e-05	3.10144434513276
TRAV8-4	-1.50650679097365	6.01600453841722	-4.87965066800764	9.6918588541104e-06	7.08748047524224e-05	3.09292020981489
ACER1	-1.3238083747004	3.01964000602658	-4.87805833843816	9.74635448508834e-06	7.12453929934651e-05	3.08751006240048
IGKV2D-30	2.89428322089857	5.19941390548122	4.87717761446326	9.77662526498392e-06	7.14107064676096e-05	3.08451797661233
AC099489.1	1.51420810359066	11.2172652087688	4.87701028346808	9.78238690722118e-06	7.14248249527245e-05	3.0839495258643
AIM2	1.50990006043197	10.0540931518133	4.87671326775221	9.79262213901642e-06	7.14715829434082e-05	3.08294053321896
ITM2A	-1.24876381147099	9.92787362786643	-4.8762386381099	9.80899980475248e-06	7.15631174648641e-05	3.08132821657997
TRAV38-1	-1.93270376279784	4.15210556822449	-4.87408740420003	9.88356830555573e-06	7.20507880969684e-05	3.07402122630866
TDRD6	-2.32626766444602	4.41759691543102	-4.87345827551364	9.90548079608359e-06	7.21823219730232e-05	3.07188452832694
PATJ	-1.22478732880145	8.36713529117197	-4.87251280757778	9.93850102367552e-06	7.23946648171288e-05	3.0686736512482
ZNF354C	-1.27563078880586	7.59297076342656	-4.87216703999503	9.95060381928751e-06	7.24489081862035e-05	3.06749945907511
GPR171	-1.40659496039366	8.87677449493791	-4.87108531073014	9.9885607148166e-06	7.25979727811016e-05	3.06382622006394
SOX8	-2.09082879299925	4.17946999788125	-4.87102962387702	9.99051855583557e-06	7.25979727811016e-05	3.0636371320859
KIAA1614	1.36432208327901	7.48009572447887	4.86912831687044	1.00575911509227e-05	7.30055886850053e-05	3.05718162822538
TAFA1	-1.8153508410911	4.3733764878722	-4.86883959616387	1.00678149426546e-05	7.30513760230342e-05	3.05620141965969
ISM1	-2.26867265099028	4.40903402817629	-4.86777107689436	1.01057406896846e-05	7.32980530972261e-05	3.05257398360263
ZNF607	-1.1143001820167	6.8487477967253	-4.86337670047335	1.02631925315085e-05	7.41804946436621e-05	3.03765904919109
CLTCL1	1.46744600304422	8.90363895649921	4.86318567364197	1.02700913899597e-05	7.42016091710683e-05	3.03701080290787
TRBV7-2	-1.75463108899391	6.99340685934232	-4.86260281028896	1.02911693991128e-05	7.43251123269256e-05	3.03503292644527
GPT2	1.07196867387418	7.49003054114778	4.86196920357281	1.03141305760374e-05	7.4448672298143e-05	3.03288296165535
NACA4P	-1.02357623471421	3.04587788005296	-4.85898165365109	1.04230748639833e-05	7.51033069090799e-05	3.0227470068905
PI16	-1.72204579745385	6.19274933859112	-4.85854497561708	1.0439093075229e-05	7.51592576496933e-05	3.02126567600663
ZNF204P	-1.7067400645708	6.34107235679782	-4.85844056588941	1.04429266056288e-05	7.51592576496933e-05	3.02091149733766
TRBV5-6	-1.72514124467018	5.44427136609219	-4.8578489646885	1.04646740595296e-05	7.52867314232645e-05	3.01890472304332
PLSCR4	1.32964630077731	4.12791891745225	4.85111203147106	1.07154810720836e-05	7.68244809376326e-05	2.99605896195967
AL365273.2	2.03097952026505	3.47869822169908	4.84575706854206	1.09190365775033e-05	7.80738318717224e-05	2.97790835274944
IL2RB	-1.45996444482788	12.0156613182667	-4.84293878852385	1.10276847568304e-05	7.87902945762813e-05	2.96835892435028
TRAJ45	-2.21472776205704	3.0721894774944	-4.84273024324766	1.10357664350722e-05	7.88178494817277e-05	2.96765237729374
C12orf42	-1.4512434800512	4.70119639923004	-4.84242144747843	1.10477437529516e-05	7.88731954501765e-05	2.96660620528452
GZMA	-1.43263751395664	10.9913972899547	-4.84007408251726	1.11392091747775e-05	7.94653717611755e-05	2.95865439081492
PPP1R2P6	1.52000483747426	1.59659779531288	4.83878481027405	1.11897613914556e-05	7.97939746129246e-05	2.95428755328553
TRAJ31	-1.94546044369436	2.79297933238879	-4.83868138538425	1.11938264037536e-05	7.97939746129246e-05	2.95393726691692
SH3TC2	1.42046952825322	6.66466172195456	4.8374573794823	1.12420448626268e-05	8.0018356609413e-05	2.94979194203021
PLA2G7	-2.08358788865103	6.86555582985193	-4.83744683473762	1.12424611457128e-05	8.0018356609413e-05	2.94975623204814
RASGRF2	-1.66005824971238	8.42850517408021	-4.83644198003779	1.1282200010548e-05	8.02399699568331e-05	2.94635341076022
AC091153.1	-1.3003407820331	1.89360835381349	-4.83602680688181	1.12986589964598e-05	8.03264038029566e-05	2.94494755621234
TRAV34	-2.14835204633437	2.6320911368702	-4.83487699794376	1.13443646410383e-05	8.05899171281682e-05	2.94105433110647
RPL22P24	1.19798283638836	3.66837033091079	4.83242674636299	1.14423694146476e-05	8.10839334680624e-05	2.93275903906283
AC008763.3	1.93429576816698	6.55131878041216	4.82975534725489	1.15501657097695e-05	8.17716665334917e-05	2.92371691909854
RPL23AP65	-1.39523608056985	1.59768657679557	-4.8279651161953	1.1622961721898e-05	8.22558235667703e-05	2.91765845586283
IGKV2-24	2.40570674275575	8.99105781877571	4.82714550731768	1.16564393534745e-05	8.23989678435266e-05	2.91488504440484
AC005682.1	-1.27999110142528	3.73974277218571	-4.82631817148376	1.16903284831737e-05	8.25759476916339e-05	2.91208567248361
LRRC4	1.09730255024588	10.7243033694017	4.82547426091344	1.17249960683102e-05	8.27894782945979e-05	2.90923041113237
TRBV23-1	-2.14288018223819	3.62805746297541	-4.8252046561827	1.17360925778558e-05	8.28051463842283e-05	2.90831827974557
CCNA1	2.83036387670187	6.47462633477566	4.82325274584926	1.18167378656258e-05	8.31891572067241e-05	2.90171513634107
NR3C2	-1.71372638879732	7.65632490212453	-4.82262069101175	1.18429681625163e-05	8.33014551538833e-05	2.89957717325233
CALB1	1.08349982699826	6.87908822126924	4.82253272076471	1.1846623453404e-05	8.33014551538833e-05	2.89927961733552
ETS1	-1.37200695056693	14.3117717398715	-4.82162166567844	1.18845442157408e-05	8.35051496589997e-05	2.89619813389675
CCDC102B	-1.04728894197894	5.24706802243338	-4.81987983619805	1.19573757848345e-05	8.39340548299717e-05	2.89030733588598
CMYA5	1.13119753115733	3.89819841229192	4.81934503858008	1.19798250902239e-05	8.40480019022665e-05	2.88849883865395
TRBV6-1	-1.87406262384991	5.3962178522049	-4.81852764406322	1.2014216887105e-05	8.41791859304924e-05	2.88573484994422
LMO7	-1.08569293990142	8.10519333019148	-4.81847172641522	1.20165731510534e-05	8.41791859304924e-05	2.88554577323335
WSCD1	-1.68552889829698	1.85562997016866	-4.81826203357774	1.20254132464886e-05	8.41998345303877e-05	2.88483673761253
CAPN13	2.77199968799362	4.30599899196865	4.81666593315059	1.20929099012183e-05	8.45868894665273e-05	2.87944022987262
SIAH3	-1.30184222635055	2.53022886022601	-4.8147996087265	1.21723050627678e-05	8.50024353292053e-05	2.87313096764469
ASB2	-1.00188330759174	6.14281400414548	-4.8146959388912	1.21767302229562e-05	8.50024353292053e-05	2.87278053139339
SLC37A3	1.17846063501019	10.4910711209789	4.81404623801047	1.22044987227636e-05	8.51439505135207e-05	2.87058440794523
HSPA8	-1.1390638962947	14.8994453270426	-4.81215537502958	1.228566875765e-05	8.56781871678357e-05	2.86419356131765
MMP28	-1.77578059508639	4.1759227922422	-4.81067831343556	1.23494432780165e-05	8.59301993104803e-05	2.85920198989596
ACVRL1	1.16131913076861	6.45478534802673	4.80478672103457	1.2607066772187e-05	8.74293050688281e-05	2.83929797894198
GLULP5	1.6840534757576	5.87897073897847	4.80437285556419	1.26253607279612e-05	8.75236359643687e-05	2.83790014688226
AL590233.1	-1.19858533118033	3.11757732680813	-4.8040845432422	1.2638120274804e-05	8.75795444749142e-05	2.83692639904728
AC073135.6	1.22324975455321	5.0614040644253	4.80037842963764	1.28032678038115e-05	8.86581146548268e-05	2.82441139934592
FAM157A	1.22324975455321	5.0614040644253	4.80037842963764	1.28032678038115e-05	8.86581146548268e-05	2.82441139934592
SUGCT	-1.25357136606253	2.82629011627096	-4.79991813709333	1.28239259167395e-05	8.87682144626253e-05	2.82285732522073
H2BW3P	-1.48022777955364	1.93963540262252	-4.79892783531171	1.28684818717352e-05	8.8977586848488e-05	2.81951399369814
GALNT8	-1.50058206194537	4.92336256722821	-4.7980563709236	1.29078165435413e-05	8.91816751639793e-05	2.81657209129932
HAPLN3	-1.34720884211693	8.2043638401531	-4.7974864162856	1.29336058954291e-05	8.92954914801002e-05	2.814648144149
ITK	-1.49977037135684	11.8561891664828	-4.79718073891422	1.29474580071359e-05	8.93455064205246e-05	2.81361633238422
CD209	-1.54906509532647	4.88757628019509	-4.7951198195987	1.30412311017686e-05	8.990545683795e-05	2.80666039247198
COL6A1	-1.73186803241136	4.94437636499161	-4.79216008481878	1.31770662115949e-05	9.07412957465124e-05	2.79667287225408
DOCK9	-1.22868680531286	10.0082408453644	-4.79006793825732	1.32739194058891e-05	9.13035447528263e-05	2.78961447135269
MYL9	2.4565052777508	10.8092613574241	4.78961004898359	1.32952096601907e-05	9.135253635759e-05	2.78806982568966
ZDHHC11B	-1.63751744124944	4.64159545574594	-4.78815558695894	1.3363059284268e-05	9.17173918131047e-05	2.78316372568814
GPRC5D	2.23342357772647	6.51806603215167	4.78764271292734	1.33870653228956e-05	9.18145969112565e-05	2.78143387219837
AC018638.8	1.28406811614141	4.61228965052666	4.78722201963381	1.34067882134911e-05	9.18151900164409e-05	2.78001498655376
OBSCN-AS1	-1.77405651641649	3.56765716309625	-4.78520546254141	1.35017242584782e-05	9.2431070107123e-05	2.77321436785981
NBPF10	1.02058726781574	9.3322412182498	4.78405866419668	1.35560070685206e-05	9.2734621145307e-05	2.76934742342647
MDFIC	-1.12554072135514	10.455936158547	-4.78275971789534	1.36177500019153e-05	9.30092234921312e-05	2.7649678890751
ZBTB10	-1.14059230433805	8.11935936303615	-4.78242383898146	1.36337601520681e-05	9.30277233492432e-05	2.76383551488964
XIAPP3	1.4276093458609	3.8179365073293	4.78037521566957	1.37318107946195e-05	9.35940556717672e-05	2.75692952019237
ZDHHC19	3.82174763173312	7.50473529947084	4.77662680952585	1.39130078277273e-05	9.46561491707706e-05	2.74429653831524
GOLGA8A	-1.18399472637433	10.0718733828125	-4.77449534320391	1.40170850210283e-05	9.52253172131399e-05	2.73711477443219
RPL30P7	1.69927753050415	2.53311290940119	4.772729812055	1.41038712755394e-05	9.56576387959532e-05	2.73116696187935
AC015911.7	-1.44024602298288	7.74684521051199	-4.77267931983045	1.41063609931743e-05	9.56576387959532e-05	2.73099687399028
EEF1A1P10	-1.13600390475321	2.81923436935723	-4.77233155869323	1.4123520422908e-05	9.57241296935525e-05	2.72982542685985
DOCK4	1.24734424164984	9.46911467972721	4.77147139384917	1.41660510655872e-05	9.59577642078904e-05	2.7269280741582
MAL	-1.60870687759925	9.17166831752532	-4.77083454386548	1.41976207749669e-05	9.61018198682899e-05	2.72478306286383
AL442663.4	-1.48147615643393	1.51029912298655	-4.76775794941696	1.43511060651358e-05	9.6894637584187e-05	2.71442222052217
KLHL2	1.08757303504601	11.8630809717356	4.76256131942986	1.46140553724931e-05	9.83851327946082e-05	2.69692795777989
TRAV41	-2.00062483633521	4.79002204000481	-4.75966431045264	1.47626868224548e-05	9.92782706102717e-05	2.68717860829216
TRBV6-5	-1.66130852455375	6.12658157081601	-4.75934585204452	1.47791154298969e-05	9.93171463777835e-05	2.68610704064926
TRBV18	-1.58444277913438	5.80529323618671	-4.75860038837914	1.48176424087414e-05	9.95401941429855e-05	2.68359877322542
IGHV3OR16-12	2.18081491293533	2.82217917567802	4.75736681191462	1.48816121812376e-05	9.99339363718454e-05	2.67944849591944
DSC1	-2.44775785106223	4.76819683656431	-4.75652067331488	1.49256468544169e-05	0.000100193573972345	2.67660197512778
LMOD1	-1.77432008031294	1.97316853734482	-4.75585496757638	1.49603811380956e-05	0.000100390615155098	2.67436259728713
RBMS1P1	2.10270177677602	5.08990674491247	4.75392636499419	1.50614566763673e-05	0.00010099621649807	2.66787565373111
PTGDR2	-2.72403688994384	6.71547663634391	-4.75226618754414	1.51489998706947e-05	0.000101510270326081	2.66229241962447
PNMA3	-1.46142980691308	5.85132242894157	-4.7519805620283	1.51641114189657e-05	0.000101575044352174	2.66133193041839
TRIM51BP	-2.97002354989304	2.96762272117897	-4.75172883656021	1.51774416612011e-05	0.000101627844289199	2.66048545813633
GPR17	1.91877480862968	2.84573487780908	4.75102404478854	1.5214825327384e-05	0.000101805081234702	2.65811556491904
IL5RA	-2.37955487402586	6.96369596182033	-4.74951955223838	1.52949288228337e-05	0.000102267705086008	2.65305711739833
TRBV2	-1.57563823750598	6.05258106449944	-4.74757595737898	1.53990230753067e-05	0.000102816311907605	2.6465232653178
TNFRSF13B	1.73641527121724	8.10976782582744	4.74711767316283	1.54236685786201e-05	0.000102907202193905	2.64498279235539
RIPOR3	1.88104636087815	6.85802288914001	4.74689304591684	1.54357626344695e-05	0.000102951073273518	2.64422775404433
EGFL7	1.77624561148073	6.91237101157894	4.74566744309342	1.55019135307249e-05	0.000103323517846148	2.64010839649808
AL662899.3	1.71747325766612	7.15095257701727	4.74390341550539	1.55976130873078e-05	0.000103881996481159	2.6341801018437
IGLV2-8	2.96396433670661	9.58323158224101	4.7431491385276	1.56387094309938e-05	0.000104108489026957	2.6316455065909
PSMD10P1	-1.44903448044945	2.37565287615632	-4.74307450026951	1.56427818141282e-05	0.000104108489026957	2.63139470868931
IGLV2-18	2.38947555640338	7.45445249278156	4.73778236285134	1.59341920015922e-05	0.000105893563734114	2.61361625726358
AC104561.2	1.52100037432749	2.79392180546078	4.73768901438346	1.59393796282708e-05	0.000105893563734114	2.61330273386995
TRBJ2-2	-1.49180332809676	3.47208387401161	-4.73632531156956	1.60153530990107e-05	0.000106251335375571	2.60872284031902
AMOT	-1.20807207698301	6.47255805964159	-4.73630756069107	1.60163443552018e-05	0.000106251335375571	2.60866322885522
FXYD2	-1.56186333924996	3.85448498054656	-4.73610954883836	1.60274059365776e-05	0.000106251335375571	2.60799826642987
IGHV3-19	2.43543175121948	5.90532476887194	4.73565286998555	1.60529460211365e-05	0.000106382844768846	2.6064646928124
LGALSL	1.12761822479832	10.2447473323767	4.7334204474116	1.61783704895127e-05	0.00010698599839839	2.59896885764722
UBTD1	1.31260204789118	8.25490501230441	4.73260809008337	1.62242489582277e-05	0.000107213377370081	2.5962415511412
LTA	-1.04184629927206	7.27746917621496	-4.72858341752187	1.64534308032297e-05	0.000108535626461899	2.58273243091933
MARCKSL1	-1.04838215289545	10.3057159677036	-4.72828065511785	1.64707989969098e-05	0.000108558786559233	2.58171637514307
GRB10	2.26953482033179	10.1783874149905	4.72821792831557	1.64743996113208e-05	0.000108558786559233	2.58150587038693
DOC2GP	-1.60962471797216	3.80411798576018	-4.72805850528925	1.64835542055709e-05	0.000108580756957954	2.58097086807895
RPLP0P6	-1.84766239610888	3.32363285819788	-4.72777400004227	1.64999038089838e-05	0.000108650090207057	2.58001612487175
IGHV1-12	3.10657154343158	3.67564110053021	4.72442674815973	1.66934559263041e-05	0.000109730944434533	2.56878517066556
MPZ	1.14381447420101	7.92750151401752	4.72391542823893	1.67232176345181e-05	0.000109887856629777	2.56706983695354
IGHG4	2.26057919426782	10.2561512594542	4.72293389560066	1.67804940172429e-05	0.000110225392919601	2.56377728501531
SIRPD	1.01281219892987	7.44903408630041	4.72132661499353	1.68747003027085e-05	0.000110727236773488	2.55838626469715
RPL13AP3	-1.34956546422103	1.89820453012234	-4.72107052148067	1.68897582551882e-05	0.00011078707463099	2.5575273642674
P2RY10	-1.20154834820145	9.02580101933474	-4.72020224994954	1.69409094165242e-05	0.000111044506382733	2.5546154494922
IGHV3OR16-9	1.88641441214399	5.95645920194942	4.71963390617746	1.69744734794355e-05	0.00011122330972344	2.55270951847625
TRBV10-2	-1.89402223104977	3.86425706387083	-4.7192123027642	1.69994137040211e-05	0.000111310657300285	2.55129573936817
CCM2L	1.91659963321006	2.72471101208542	4.71909749488262	1.70062114510587e-05	0.000111316096357719	2.55091075858892
TRAJ37	-1.72916654371193	3.2780328765729	-4.71784201447691	1.70807220220962e-05	0.000111764598148791	2.5467010553833
FBXL16	-1.19325810852125	7.57893726690444	-4.71693679293506	1.71346435242478e-05	0.000112038827530614	2.54366607624952
EEF1A1P3	-1.19051622191223	1.75849238891611	-4.71656579378526	1.71567910102116e-05	0.000112144336473545	2.54242227873423
CPNE7	-1.58814217672365	2.45392554582536	-4.7156627734771	1.72108156715003e-05	0.00011245806176947	2.53939501498978
ADAD2	-1.31742210948401	1.57302401298775	-4.71495724025479	1.72531411932683e-05	0.000112695150196226	2.53702996752924
XCL1	-2.0564170216577	4.90965435345861	-4.71397447052296	1.7312268218144e-05	0.000113017703855336	2.53373582572341
BICDL1	-1.16449606700571	8.46783685198296	-4.71393512723093	1.73146393791772e-05	0.000113017703855336	2.53360395696682
MTRNR2L10	-1.86548604901551	6.75447617572902	-4.71374930650813	1.73258428117957e-05	0.000113051275849615	2.53298113903748
TRAV39	-1.94748571685753	3.85907613355595	-4.71205782296647	1.74281519184942e-05	0.000113639347794306	2.52731223298817
AC098935.2	-1.55117184256597	3.98426563064663	-4.71159760682503	1.7456090199046e-05	0.000113781747960588	2.52576999056674
IGHJ1	2.68720928611946	4.84261423998724	4.71067710550515	1.75121025451402e-05	0.000114106976241561	2.52268545992158
TRAJ34	-1.83411831515977	2.60794645371403	-4.70741393061333	1.77120869859368e-05	0.000115329487861309	2.51175280127825
UPB1	1.68507560269744	7.38563767814976	4.70598933590485	1.78000929490518e-05	0.000115821672118787	2.5069809393352
FCRL5	1.2805285264199	10.02910590483	4.70423903647988	1.79088057799803e-05	0.000116366691684268	2.50111890165601
WDR49	-1.52951099975019	3.32726797911252	-4.69987642531727	1.81826080715289e-05	0.000117940387195539	2.48651171775879
CFH	-1.49924671725712	6.98490404548144	-4.69971499470194	1.81928178451587e-05	0.000117951862280592	2.48597131230068
IGHV1-17	2.08051555750053	3.21585603387587	4.69954862974391	1.82033455645041e-05	0.000117951862280592	2.48541439664084
CUX2	-2.57193960625847	3.95198700408136	-4.698530376805	1.82679115368094e-05	0.000118329128374715	2.48200591737612
NAALAD2	-1.05141594335072	4.62780382218199	-4.69829076968827	1.82831372267452e-05	0.00011838664524989	2.48120390568007
LILRB5	1.08421480939439	9.19489446537053	4.69745933961339	1.83360663238433e-05	0.000118615330013515	2.47842107823356
PDLIM7	1.13220842531503	11.7434236090798	4.69743638976453	1.83375294429899e-05	0.000118615330013515	2.47834426711877
GAREM2	-1.01140313482392	5.74897544021794	-4.69555568226365	1.84578190899759e-05	0.000119234411485085	2.47205023239523
TSPAN15	-1.61960222970455	5.00012476323787	-4.69554033981983	1.84588035577017e-05	0.000119234411485085	2.47199889117475
GPA33	-1.47878152750047	7.41456631111988	-4.69528579424284	1.84751443035047e-05	0.000119298655930038	2.47114710214548
FAM171B	-1.0640433763199	3.91297404080502	-4.69514519280352	1.84841763874368e-05	0.000119315678376344	2.47067661398543
NAIP	1.01676414640727	13.6207771552747	4.69417602668254	1.85465522189636e-05	0.000119577021118419	2.4674336962444
CD70	1.33726349049161	5.36272834012449	4.69411785331836	1.85503028205149e-05	0.000119577021118419	2.46723905169995
LY6G6F	1.61059825028356	7.58787068275001	4.69308504649932	1.86170144956869e-05	0.000119841409736728	2.46378350892325
GCKR	2.15806715012678	3.45392466315734	4.69275016232999	1.86386958933905e-05	0.00011989823168662	2.46266312824138
H2BC18	1.51624671905033	8.52545490931371	4.6925243269566	1.86533310951022e-05	0.000119951013987981	2.46190759735375
ITGB3	1.71545613258383	11.3396101115654	4.69096411864972	1.8754747629141e-05	0.000120561618546391	2.45668834106721
GAS2L1	1.64692667420875	9.46328472539972	4.69082744130728	1.87636575781986e-05	0.00012057734485749	2.45623115810392
TLE2	-1.48217992940056	6.20773147175731	-4.68983467765233	1.88284999222853e-05	0.000120869121145985	2.45291054925187
CDH12P2	-1.03574503067913	5.04895436720559	-4.68949654744421	1.88506349091534e-05	0.000120969588658499	2.45177963339997
IGLV3-16	2.47068625092068	6.33650521260683	4.68900056296714	1.88831495700391e-05	0.000121136573324993	2.45012081671052
PARD3	1.38228082518801	7.24613201564159	4.68853670420008	1.89136078604886e-05	0.000121248575476775	2.44856951005852
WDR34	1.15118523402376	7.74655095988259	4.6878966378384	1.89557153885221e-05	0.000121435051707719	2.44642900780332
IGHV3-71	2.082696998661	4.71742561639188	4.68726593818842	1.89972964330978e-05	0.00012165965154804	2.44431994815068
HLX	1.09469679091016	10.3615569780629	4.6871301473118	1.90062605829615e-05	0.000121675288666831	2.44386587885468
FGF9	-1.5395337026771	3.57596921637675	-4.68554364092198	1.91112999510826e-05	0.000122263820503239	2.4385611858356
FLVCR2	1.11336629254495	9.41997522951848	4.68538045922294	1.91221360406167e-05	0.000122291205977958	2.43801560861707
CDH6	1.03117181850261	5.29702031669819	4.6839389523073	1.92181208573628e-05	0.000122768293675344	2.43319645665368
LTBP1	1.54475187157147	9.2478960881831	4.68386496537553	1.9223060081784e-05	0.000122768293675344	2.43294912498451
IGKV1D-37	2.11573141923987	5.9688388624191	4.6833146624223	1.92598362363618e-05	0.000122961069469312	2.43110956256487
DDX60L	1.15235404774346	13.508721817755	4.68136826795984	1.93904648301035e-05	0.00012371036983775	2.42460384169059
AC244034.1	-1.33654647014578	1.51667652691984	-4.68115510759372	1.94048232406052e-05	0.000123759650445637	2.42389143272507
AC091959.3	2.01330950530858	4.89576768301508	4.67859617465435	1.95780061782101e-05	0.000124778853862149	2.41534020816708
DPRXP4	1.21353950569784	2.87366292754551	4.67579928773082	1.97690229986409e-05	0.000125910250611009	2.40599603664947
CYP1A1	1.79992303753273	2.65092149328808	4.67446960514622	1.98604735644404e-05	0.000126406391792779	2.40155449230054
CU151838.2	1.77835735347948	4.82736805355178	4.67254302997792	1.9993710776735e-05	0.000127211007687582	2.39512008017689
FBXO6	1.10311908679654	9.84312162084744	4.67040899955223	2.01423158559952e-05	0.000127851276724597	2.38799409792194
TRBV21-1	-1.97966117233375	3.58899400152936	-4.67017400358871	2.01587458959785e-05	0.000127912042411387	2.38720947945811
YBX1P1	-1.05652798324284	3.13019350699515	-4.66935314705555	2.0216240058767e-05	0.000128189652717981	2.38446888445649
LZTS3	-1.05419304219379	5.20391498245131	-4.66913007597154	2.02318920275454e-05	0.00012824530947124	2.38372415147615
PRR5L	-1.13261227783412	9.63628216484356	-4.66745451065681	2.0349838981445e-05	0.000128861590698865	2.37813067595215
SIGLEC8	-2.68869731132171	5.54618987419752	-4.66703179314545	2.03797011378592e-05	0.000128963135931738	2.37671966694352
IQCA1	-1.84414583062155	2.46347332696029	-4.66562863888898	2.04791321719795e-05	0.00012949354873769	2.3720363946677
ZNF391	-1.39750365650852	5.8133794251572	-4.66555525548938	2.04843453403872e-05	0.00012949354873769	2.37179148098444
ZBP1	1.24996606815389	11.1439679561887	4.66390347315467	2.06020322498716e-05	0.000130149309726161	2.36627916116576
LINGO3	1.59358538243628	7.41485609096748	4.66239213863855	2.0710291679449e-05	0.0001307004368336	2.36123625971587
TRPV5	1.71595027963571	4.39284068222527	4.65992957405785	2.08878823448578e-05	0.00013150976886376	2.35302083748442
MTRNR2L12	-1.11577042244746	16.3286222443088	-4.65975192963194	2.09007508166496e-05	0.000131546392201281	2.35242826398107
FAM241B	-1.69135908882631	4.35542457644416	-4.65779156850914	2.10432742841111e-05	0.000132398745959559	2.34588966223345
CABLES1	1.07188516226946	5.61889063287429	4.65711177072356	2.10929189967289e-05	0.000132666353298711	2.3436225299913
TRAJ57	-1.67816431185079	2.45029319369621	-4.65642419587533	2.1143248168454e-05	0.000132938083782444	2.34132960263422
ZAP70	-1.21735540920564	11.26808952703	-4.65434391908811	2.12962367323113e-05	0.000133764746209181	2.3343931541969
MANF	1.08715617996675	10.7568407666025	4.6538725216361	2.13310545993258e-05	0.000133938345186948	2.33282151374581
CNBD1	1.2665472654049	6.30205890491269	4.65187694782044	2.14790672570951e-05	0.000134731674405215	2.32616900722701
IGHV2-5	2.94680588613131	9.51596227042129	4.65174007710697	2.14892557471109e-05	0.00013475027427306	2.3257127748167
SCO2	1.37452496447739	10.3371907030886	4.65130776822432	2.15214673441346e-05	0.00013490691307286	2.32427179277068
ALDH1A1	-1.71250323542357	8.88720390360495	-4.64907698684064	2.16884361290717e-05	0.000135907885786978	2.31683699730011
CHI3L2	-1.14997126348568	8.3416748870692	-4.64876641561939	2.17117818839982e-05	0.000136008492627934	2.31580203819534
IGLV7-43	1.87205653343045	8.32618357515567	4.64841172259381	2.17384743501234e-05	0.000136129989594345	2.31462008161499
ATP8A2	-1.45987474542307	5.59640535375616	-4.64596318631494	2.19236165928527e-05	0.000137197271901935	2.30646177247885
THNSL1	-1.18732415353546	7.13045238308638	-4.64397074181572	2.20754091714245e-05	0.000138054561881637	2.29982446080146
TTC7B	1.01111785175617	9.22113032705706	4.64355965575708	2.21068550314382e-05	0.0001382048862639	2.29845518400525
HIP1	1.03586861854564	11.660931349707	4.64208055375434	2.22203610466231e-05	0.000138682112855388	2.29352890214744
EFCAB2	1.24704682266009	8.43584909485913	4.64075020345094	2.23229384948029e-05	0.000139229160020244	2.28909861818857
NLGN4Y	-1.85814176435243	3.38749027411143	-4.64004138223519	2.23777814871547e-05	0.000139524570067804	2.28673834710578
CTNNAL1	1.09260298648405	8.40265620889014	4.63967721174896	2.24060093311972e-05	0.00013960724918954	2.2855257719406
GADD45G	1.79849129557633	5.29079314946529	4.63864570841289	2.2486153049801e-05	0.000139966361409422	2.28209140336622
NME1	1.08153238055155	9.33015433775535	4.63534487635899	2.27445026143386e-05	0.000141197569474372	2.27110352729424
PRR26	1.48671856817665	2.28948619864381	4.63473417101105	2.27926184041778e-05	0.000141402160402373	2.26907096263441
ADGRD1	-1.03633871668007	6.62321738121023	-4.63243585369842	2.29745900485643e-05	0.000142389029021916	2.26142266478777
ME3	-1.49690612246915	4.81776454461319	-4.63073879764094	2.3109866996382e-05	0.000143179863439889	2.2557762670332
REM2	1.31213686680293	9.04654598369784	4.63035325554662	2.31407079774753e-05	0.000143323342403652	2.25449362463531
ZSWIM5	-1.48801603380496	5.44453638268198	-4.62861894210795	2.3279940623995e-05	0.000144090010730135	2.24872437791092
FGD4	1.00198702776299	11.1048657697784	4.62633719909915	2.34643695662004e-05	0.000145135216928869	2.24113549062771
ACVR1C	-1.68480041073407	5.51718741131989	-4.62567843645446	2.35178812715988e-05	0.000145369806203339	2.23894479725277
AC103705.1	-1.28645817188569	3.73216129053231	-4.62474066427741	2.35942629243432e-05	0.000145745355911795	2.23582649611189
PIFO	-1.36431330566086	2.61459413497463	-4.62421672567442	2.36370433146542e-05	0.000145919456488343	2.23408440096874
IGKV3D-20	2.34663763007723	7.36018244665103	4.62420389963252	2.36380915308375e-05	0.000145919456488343	2.23404175545146
KLRA1P	-1.38867012573615	6.19278683777021	-4.62388136801522	2.36644655687149e-05	0.000146033941509883	2.23296938135441
H1-0	1.29354602939104	10.8003456362902	4.62082890310509	2.39155000672639e-05	0.00014748550537349	2.22282192687021
AL049634.1	1.17595969172267	6.5902072279329	4.61920754956882	2.40498966017198e-05	0.000148118461903296	2.21743314687951
OIT3	1.49168744416351	2.2336031092734	4.61576303020488	2.43378727844215e-05	0.000149694367554693	2.2059875189008
ADAMTS10	-1.52888203788287	6.83250863065267	-4.61495068279609	2.44062779896511e-05	0.000150065628179611	2.20328874067606
TRAJ11	-1.70151372335796	2.12962780953047	-4.6110109135571	2.47407079742987e-05	0.00015200379895666	2.19020293504936
AC010627.1	1.55266087773315	3.57927723619703	4.61056860974087	2.4778531685039e-05	0.000152153886959974	2.18873413729228
CTSW	-1.55788468643796	11.4399010270798	-4.61024876236159	2.48059187076175e-05	0.000152271935995592	2.18767202917787
SERPINE1	1.52362851977901	6.91750633511437	4.6099593784474	2.4830722775349e-05	0.000152374057030966	2.18671110744277
EHD2	1.04100779941231	5.44101841720397	4.60881975200244	2.49286398764658e-05	0.000152924622458227	2.18292714090361
PTPN13	-1.41534878723312	6.51957581485916	-4.60736037515227	2.50545811759097e-05	0.000153596191862174	2.17808207489607
SCN9A	1.2538754178121	7.12753232515106	4.60473900825605	2.52823631367607e-05	0.000154789131708655	2.16938090803839
ADGRB2	-1.30675627380809	4.10848457219824	-4.60391569475722	2.53543211037845e-05	0.000155077003341344	2.16664850249422
TRBV5-4	-1.82332448336497	5.58794179080908	-4.60118465624539	2.55944509300582e-05	0.000156340694859278	2.15758626022104
ESYT3	1.22851261111777	3.1023669246734	4.60046988728853	2.56576638614841e-05	0.000156675521877573	2.15521486694102
PPM1J	-1.20843305158136	4.31307630464767	-4.59971704370988	2.5724408995997e-05	0.000157031691695132	2.15271732472483
ZNF135	-1.13989895963062	5.0833195731317	-4.59854921636355	2.582828132887e-05	0.000157511143573086	2.14884343113247
TRBV19	-1.72276037637941	7.26320348731087	-4.59825528960901	2.58544891097428e-05	0.000157619442595507	2.14786848989706
PPP2R2B	-1.29486967938065	7.63044515141154	-4.59807170456546	2.58708715269867e-05	0.000157667791027748	2.1472595605533
TRIM71	1.55292914748566	4.9804068528682	4.59757189475205	2.59155240270278e-05	0.000157836794229254	2.14560180504523
PRICKLE4	1.19090351192967	5.07020817768674	4.59731376889803	2.59386142054628e-05	0.000157925864230714	2.14474569068591
TRBJ1-3	-1.81806714247668	3.32934853723689	-4.59554652102745	2.60972409323122e-05	0.000158632789049294	2.13888489607896
ABCD2	-1.54930887520014	8.13661596501411	-4.59464389395172	2.61786252686408e-05	0.000159075652894623	2.13589185282906
IGKV3D-15	2.41464696123509	6.80191675252037	4.59452030855972	2.6189787485347e-05	0.000159091659244268	2.13548207273883
TRAJ58	-1.49532937626077	1.64129718753541	-4.59152748391088	2.64615232391545e-05	0.000160551709686018	2.12556002300099
IL7R	-1.88386289044519	13.6026419032426	-4.59149412526272	2.64645675306623e-05	0.000160551709686018	2.1254494454974
FAM27B	1.7398128903666	3.98985345064089	4.59128996944138	2.64832061324725e-05	0.000160612552146058	2.12477271577188
AC010343.1	-1.28464368944026	1.32574761767783	-4.59079774267218	2.65281971980295e-05	0.000160833122758934	2.12314115038417
IGLV5-45	2.31738276619005	7.35917418695159	4.59020251735449	2.65827024026486e-05	0.000161058887080679	2.12116828059511
TIGIT	-1.46938751055447	9.2492275675685	-4.58964188972317	2.66341395135904e-05	0.000161295306580585	2.11931018569505
TRAJ42	-1.64568196924034	3.40375944451244	-4.58941061536702	2.66553870577676e-05	0.000161295306580585	2.11854369890244
DBH	-1.80022794015933	2.84952431996473	-4.58940059261306	2.66563082384317e-05	0.000161295306580585	2.1185104819849
ABCB1	-1.39748292944394	8.4169709159476	-4.58658823767006	2.69160212458252e-05	0.00016255046174842	2.1091911535572
KLHL30	1.01016198749166	3.6440051408563	4.58629502058702	2.6943240882758e-05	0.000162662187271149	2.10821965951824
RPL10AP6	-1.49732250376096	2.14461409607658	-4.58508324372279	2.70560168197248e-05	0.000163204975131831	2.10420505589678
PROB1	1.0940203020713	6.16677566428414	4.58504703609156	2.70593936254491e-05	0.000163204975131831	2.10408510747618
RAB19	1.54600844497497	4.86161495701226	4.58075850022677	2.74622778782627e-05	0.000165527881686265	2.08988097643113
KRT80	1.15120216044384	4.37194847684544	4.57948728646763	2.75828230993911e-05	0.000166147098779187	2.08567167609746
PTX3	1.71905330796852	7.89119796084902	4.57750818760188	2.77715242039594e-05	0.000167121865814472	2.07911940442412
IGHV3-72	2.187573956737	7.79313677116516	4.57603749299074	2.79125665563008e-05	0.000167862324019275	2.07425112154173
TRAV19	-1.78726483886254	6.29990622508436	-4.5755731584241	2.79572422421121e-05	0.000168076814059491	2.07271422580636
AC093512.2	1.46868469724144	4.18781267069467	4.57532637005435	2.79810152601785e-05	0.000168165541133579	2.07189741137136
USP51	-1.02793967621983	5.4419751351375	-4.57017177216352	2.84820924362726e-05	0.000171011726552516	2.05484122602312
SALL2	-1.37055245757099	6.13184648438572	-4.56621294289137	2.88728686530291e-05	0.000173135122057942	2.0417474408233
GIMAP6	-1.03600944847384	12.4359565851692	-4.56528249539532	2.89654703008198e-05	0.000173634591408031	2.03867071446226
TSPAN6	-1.23749557684587	4.12155133086459	-4.563839159631	2.91096906867832e-05	0.000174331068944443	2.03389855375076
ZNF165	-1.10990446882543	4.14634938634272	-4.56334992162508	2.91587350601723e-05	0.000174568742794453	2.032281115524
VMO1	-1.94936061706263	2.32598677897075	-4.56228881101906	2.92653850794511e-05	0.000175151029405569	2.02877330663403
TMEM171	-1.94356179959768	2.8011764222681	-4.56042630580624	2.94535033703055e-05	0.000176220367342222	2.022617118092
DSCAML1	-1.67291614083932	1.66464914127473	-4.56015976376825	2.9480521265802e-05	0.000176268896772722	2.02173619948429
GLDN	3.22338829736163	4.93470558497038	4.56011535335844	2.94850252552987e-05	0.000176268896772722	2.02158942574091
MTRNR2L11	-1.40741502209694	6.58370896126063	-4.55898821475326	2.95995619438696e-05	0.000176754106294138	2.01786450964299
MMP1	2.57843830642623	3.58033479121148	4.55803995287732	2.96962580683895e-05	0.000177218072381896	2.01473104945799
TRAJ32	-1.78263156992647	2.17581652409364	-4.5569856105527	2.98041335578608e-05	0.000177672464723852	2.01124738961695
MEF2B	1.18431615971615	7.74834577384029	4.55692353626907	2.9810496627481e-05	0.000177672464723852	2.01104230054932
KLHL29	-1.07011019908508	4.70577357374132	-4.55494774833404	3.00137238400522e-05	0.00017859841092063	2.00451507600258
P2RX6	-1.43122442994063	2.89795110054464	-4.55203211716709	3.03160952605032e-05	0.000180282676788233	1.99488524819452
NFATC2	-1.27469749128994	11.20489417785	-4.55050897867054	3.0475235985161e-05	0.000181055900415025	1.98985566050221
P2RX1	1.24044762343751	11.3066222254117	4.55012871828782	3.05150934415895e-05	0.000181177297311538	1.98860011003665
ZNF215	1.87043590959577	5.06979609194133	4.54941940571624	3.0589576951263e-05	0.000181503994283019	1.98625821245144
H2AX	1.03095045223994	8.90778219183698	4.54912878777714	3.06201453973245e-05	0.000181627603302731	1.98529874182588
PHGDH	1.49521442759421	8.4003704480776	4.54680299810535	3.08658586506452e-05	0.000182968729942099	1.97762115429043
REG4	-2.56324898935637	3.49405149768478	-4.54389377435371	3.11759209990413e-05	0.000184455060652431	1.96802004445003
ZNF703	-2.22705486800088	6.23767939891664	-4.53981541892934	3.16157124415662e-05	0.000186879314194365	1.95456508975812
ZNF681	-1.24759437265589	7.05278919599319	-4.53550490331077	3.20871210979554e-05	0.000189545675770221	1.94035000942953
TRAV21	-1.71064640054145	5.95419687409307	-4.53506760913189	3.21353262210757e-05	0.000189710288181699	1.93890824805696
FAM178B	-1.00526514827741	3.07116890110963	-4.53471938735791	3.21737629942654e-05	0.000189817061561677	1.93776020286475
NRP2	-1.24081458891321	5.04580907914285	-4.5344060476887	3.22083878268757e-05	0.000189901224687221	1.93672719308547
CEBPD	1.18394555115501	11.5168262994719	4.53365817393291	3.2291176843298e-05	0.000190269078967695	1.93426175064082
SLC12A3	-1.69685286526483	3.94850000915824	-4.53116576730492	3.25685864552735e-05	0.000191782506415128	1.92604657617106
BIRC3	-1.03258479448907	11.9436023625698	-4.52973782477913	3.2728565746446e-05	0.000192602963406924	1.92134086310641
AC234301.3	2.93566641248945	9.61242840774204	4.52935608235973	3.27714639473388e-05	0.000192794594745381	1.92008296140338
AL157938.1	1.30081094853156	2.47488320186065	4.52875137228762	3.28395304118935e-05	0.000193087922174002	1.91809044214907
MS4A1	-1.55006770520253	11.4654524051093	-4.52748096029335	3.2982978315065e-05	0.000193794475737807	1.91390481970706
LRRC7	-1.19363158114766	4.54889659622386	-4.52560350070191	3.31960908974987e-05	0.000194739960909697	1.90772011315982
WNT11	1.44813896293093	4.68652544629781	4.52490274705741	3.32759781253329e-05	0.000195147240467804	1.90541199003346
INO80B-WBP1	4.04443563777114	5.08583834877391	4.52368154064492	3.3415646527232e-05	0.000195843193831452	1.90138999313372
NECTIN3	-1.75070345706907	4.26973210883057	-4.52294426832589	3.35002445356994e-05	0.000196277343534382	1.8989620482121
LAMB3	1.27242460742711	5.11474148241984	4.52151731852905	3.36645734052144e-05	0.000197116326702535	1.89426339466304
AC018755.3	1.37714346993549	2.42970548871598	4.52122005742088	3.36989051352524e-05	0.000197133920951954	1.8932846576367
NAP1L2	-1.45994105152477	6.49921893092597	-4.51961728702811	3.38846042468017e-05	0.000198031733152909	1.88800800320962
IGLV2-28	2.12471617680566	3.94891489329426	4.51724208650065	3.41616357062809e-05	0.000199366852716051	1.88018987879116
IGHV1OR15-2	2.15746376280094	4.28536268331244	4.51658956380128	3.42381288360762e-05	0.000199659985444514	1.87804237901489
ADGRE4P	-2.51194023242418	6.59263967154675	-4.51635859281	3.42652448461425e-05	0.000199755669563996	1.87728226975728
SERPINI2	-1.72193592713765	1.94363467991847	-4.51564851636091	3.43487391648998e-05	0.000200179859144394	1.87494556666092
ATP5PBP5	-1.44273944606875	2.29933340003095	-4.5144527803275	3.44897885509044e-05	0.000200782051643212	1.87101103631674
ZNF469	-1.0516085462019	5.8892618798287	-4.51279446132877	3.46863400726802e-05	0.000201769153120003	1.86555516085455
ST20-MTHFS	1.28331917763921	5.39992218593393	4.51142237658842	3.48497916074963e-05	0.000202656752630251	1.86104167322329
PDLIM1P4	1.00947959505567	5.61496289519544	4.51114821997064	3.48825408596143e-05	0.000202783982466845	1.86013990548546
CACNA1A	1.14304418139103	6.06321112262661	4.50802085152552	3.5258250481736e-05	0.000204617321728147	1.84985496287188
CDH7	1.115056029542	4.0761604756609	4.50645153342023	3.54482667650123e-05	0.00020556027867619	1.84469516468648
BCL3	1.04104541524149	11.401425639067	4.50240590651315	3.59427386780682e-05	0.000207910632570345	1.8313971598706
SIT1	-1.01043678515576	9.22697630808858	-4.50116165948354	3.60961635882725e-05	0.000208474901467252	1.82730838651569
CHKB-CPT1B	1.0362931155865	7.87291466641401	4.50033147101829	3.61988871220195e-05	0.000208938811652622	1.82458055044488
TRAV23DV6	-1.73259294374211	5.4668015788441	-4.49926959319229	3.63306944876027e-05	0.000209634737292369	1.82109175754892
ST6GALNAC1	-1.80941742502008	4.9891918169701	-4.49831806473411	3.64492021635919e-05	0.000210253514644962	1.81796583054474
SCUBE1	1.33861009771974	4.87160091931467	4.49755528942576	3.65444738661611e-05	0.000210731344464307	1.81546020283241
PYGL	1.0769346786349	13.9284101364619	4.49525299584135	3.68335088832787e-05	0.00021214236128977	1.80789859456393
FRMD3	1.20317075073083	9.21490324405145	4.49373792540261	3.70249293204164e-05	0.000212850556694104	1.80292347570036
FAM221B	-1.41054607128842	1.80273094548933	-4.4932822624161	3.70826892604476e-05	0.00021311693412004	1.80142733792987
SLIT1	1.04460970731026	6.08313999603879	4.49300785763327	3.71175152585581e-05	0.000213215247802248	1.80052638179261
CT75	1.37439904024297	3.69734133727592	4.49080277458651	3.73985331957196e-05	0.00021446375131839	1.7932873078363
BATF2	1.81262374926552	9.13805143220931	4.4907208928858	3.74090081366948e-05	0.00021446375131839	1.79301852893931
CA15P1	1.2533503357727	4.6012502014846	4.4904216967141	3.74473079623814e-05	0.00021461736713924	1.79203642817058
RBP5	1.24942439626042	6.20619169307627	4.48955721021201	3.75581850845134e-05	0.000215120645609947	1.78919894756878
ANKRD28	1.1379068975461	8.93743505184066	4.48786312365449	3.77763941012069e-05	0.000216038820342739	1.78363920675236
CD300LG	1.10253187796667	2.00457812705796	4.48587950246606	3.80334686387872e-05	0.000217309144703392	1.77713045812344
KCNK17	-1.69916830781496	1.99431243498955	-4.48508784544482	3.81365418933819e-05	0.000217764673713204	1.77453319912782
NQO2	1.13065105142654	11.6532199939388	4.48373914570662	3.83127694436994e-05	0.000218570248921166	1.77010887727462
AL353803.3	1.52909797193274	1.81026363928917	4.48334382632112	3.83645740844576e-05	0.000218732007807322	1.76881217152588
BACH2	-1.34026310339483	10.0652824555968	-4.48308841836024	3.83980803436986e-05	0.00021878930629557	1.76797442327998
PLIN4	1.78567383050565	9.71377641885278	4.48233671387296	3.84968600299391e-05	0.000219285167590386	1.76550892777657
NOXRED1	1.26288074782027	5.83463251754273	4.48116274002501	3.86516249993246e-05	0.000219965242331422	1.7616588157952
RTN4RL1	-1.36843627218212	2.90370270611171	-4.47940922962695	3.88839207330402e-05	0.000220950210561945	1.75590893047154
SLC22A4	1.25767596062131	9.95914653070577	4.47522409639276	3.94438603323252e-05	0.000223731775106744	1.74218969525895
BTBD6P1	-1.32052393610433	3.00955954561376	-4.47418542475839	3.95840399726157e-05	0.000224449928780895	1.73878573747386
PTGIS	1.06964202230399	3.48840149702963	4.4737117784971	3.96481246452219e-05	0.000224676720916347	1.73723361224816
CCR7	-1.64028185220777	11.6603981516428	-4.47254403756575	3.98065532388254e-05	0.000225164114818159	1.73340727681694
RPL9P33	1.40634979492582	3.68876248027941	4.46698080391253	4.05698366278136e-05	0.000228694766115006	1.71518445827311
ZNF280B	-1.06550455071196	6.14295415129808	-4.46382589348363	4.10090151931412e-05	0.000230776222753559	1.70485487463988
TRAJ49	-1.67276626734591	2.53576765865767	-4.45725158356201	4.1939132289863e-05	0.000235159156257107	1.68334041222258
PAQR6	1.63450267114198	7.80102340616167	4.45661893343894	4.20297150747781e-05	0.000235557239694413	1.68127082389035
TMEM132E	-1.50549027962979	1.73476105389549	-4.45601145338197	4.21168734610025e-05	0.000235872192859502	1.67928370053244
TRBV5-1	-1.54221649366844	7.0514156807787	-4.45588258938279	4.21353848981438e-05	0.000235905043599902	1.67886219038381
CNGB1	1.09440921087746	5.30776549518696	4.45419355758124	4.2378750310994e-05	0.000237196395755053	1.67333793413456
VXN	-1.5397717185502	3.24728351051102	-4.45321866528288	4.25198414018711e-05	0.000237857262134389	1.67014982388995
SLC44A5	-1.73958285749858	3.51879351539431	-4.45087838080929	4.28604097951702e-05	0.000239317852358246	1.662497885339
IGHV1-58	2.62448110036803	6.8035768284884	4.45054479726919	4.29091702925853e-05	0.000239518423640987	1.66140732974485
SERPING1	2.02190742650285	11.2044361134344	4.44915249470675	4.31132699888643e-05	0.00024058571691363	1.65685599999856
ARHGAP6	1.2423049620377	8.01352964418605	4.44560831654598	4.36370951545003e-05	0.000243072561990804	1.64527329659654
MTRNR2L4	-1.43023512141653	7.97654859937372	-4.44522105014282	4.3694707135039e-05	0.000243320824359448	1.64400793025717
ODF3B	1.23560724045253	9.80335167147458	4.4433046964818	4.39808875838741e-05	0.000244695334887316	1.63774712015922
KIAA1324L	-1.13738537926645	6.74563732980802	-4.44302676171979	4.40225445951898e-05	0.000244854075558517	1.63683919808657
RPL18AP3	-1.3221873631377	10.5417634451149	-4.4425632305625	4.40921044396587e-05	0.000245099064029311	1.63532505117281
ST8SIA1	-1.03814542255224	6.58103978726023	-4.44247067341585	4.41060068585578e-05	0.000245099064029311	1.6350227174627
COPZ2	-1.18963207934172	4.79345131315027	-4.441949062464	4.41844346150538e-05	0.000245461771216149	1.6333189530461
FGF13	1.11655278160406	8.29664016495721	4.43990291200734	4.44934014222435e-05	0.000246773284577773	1.62663639421294
NOS2P3	1.08687490515843	3.08764494119467	4.43912160622356	4.4611932403328e-05	0.000247174220072493	1.62408508688329
BMP8B	1.11546188210052	8.11408181907912	4.43883378243221	4.46556753151889e-05	0.000247269701099688	1.62314526748397
CCR3	-2.58399194691769	8.28549765867592	-4.43762276247716	4.48401821020227e-05	0.000248070461777353	1.61919127970288
KRT8P43	1.59392350915995	2.94229514527506	4.43616649885363	4.50630371601881e-05	0.000249081765399499	1.61443722657733
LYNX1	-1.70999734284326	4.65035746036573	-4.43492777203289	4.52534511828867e-05	0.000249986121355271	1.6103938992221
FAM83D	1.110239529231	6.14723554193337	4.43384599144753	4.54203808668916e-05	0.000250759752906736	1.60686328497715
AC114797.1	-3.47266860074864	3.57781578531777	-4.43302774787263	4.55470424789654e-05	0.000251235977955381	1.60419304152853
AGGF1P8	1.5923750398171	2.77774931421803	4.4316735027666	4.57574319695458e-05	0.000252098314646154	1.59977411762341
CD7	-1.13130660374204	10.3817456172354	-4.42955395730724	4.6088616986087e-05	0.000253548554961797	1.59285925503502
FBXO16	1.70720909130102	3.89034527543873	4.42864244517248	4.62317603687032e-05	0.000254174910769969	1.58988598210523
CYP2E1	-1.01413129938689	4.67063436182357	-4.42862265341124	4.62348732555416e-05	0.000254174910769969	1.58982142623998
AATK	1.32978360210358	11.0498137706115	4.42749104935495	4.64131941392511e-05	0.000254883172407338	1.58613063303426
SLC26A7	-1.4171138268121	1.45347853983656	-4.42667203732201	4.65426737778311e-05	0.000255519005098717	1.58345964861184
TRAJ48	-1.77541114709422	3.04419284714978	-4.42552667904423	4.67243365886275e-05	0.000256365440900249	1.57972475747127
TRAV3	-1.61386291899991	5.3765755827728	-4.42496984429996	4.68129042956373e-05	0.000256775868754811	1.57790914002094
OLAH	4.21918547536192	6.76231182002338	4.42474224637765	4.68491520929543e-05	0.000256899157052928	1.57716706376508
GNLY	-1.48282523498838	12.7753920553969	-4.41904209136206	4.77659418374358e-05	0.000261388572888638	1.55858763408017
IGHV1OR15-9	2.22650228127656	4.00857800443224	4.41841936907199	4.78671504695822e-05	0.000261865598829928	1.55655856692928
ADAMTS17	-1.08799835759416	4.81737659287503	-4.41792327443671	4.79479282529887e-05	0.000262230607317357	1.55494219582932
TRAV26-2	-1.94674958184723	4.52054733090701	-4.41670762392588	4.81464311293342e-05	0.000263084848482053	1.55098172965639
NOX1	-1.06487947218778	3.44214004061401	-4.41619095669187	4.82310396026304e-05	0.000263469998180694	1.54929863310588
DLG5	-1.01058078034754	7.48284366739287	-4.40994386997692	4.9265581887984e-05	0.000268492383908952	1.52895533683651
KCNK10	-1.47896860631292	3.72840119388333	-4.40982390652965	4.92856582881049e-05	0.000268523351449941	1.52856481327802
SULT1B1	1.03227285743648	12.8426346728167	4.40952505524294	4.93357069930363e-05	0.000268680723935582	1.52759196783642
CYP4F22	-1.80420775105157	4.96075253432966	-4.403748562571	5.03128787019417e-05	0.000273321710013024	1.50879387586072
KL	1.44185885205622	6.34775755096991	4.40344059656804	5.03655011150163e-05	0.000273448318772011	1.50779200270368
LZTS1	-1.20568875360201	4.25250648119176	-4.40334607893249	5.03816621691656e-05	0.000273456475928363	1.50748452504259
EEF1A1P7	-1.06556724328887	1.65984132766082	-4.40289201225192	5.04593709737511e-05	0.000273798593808996	1.50600743234035
KIAA0895	-1.13689311614162	3.88713949272733	-4.39850601306197	5.12160226379678e-05	0.000277500697737813	1.49174329965706
EEF1GP1	-2.51038543092043	2.48620165987686	-4.39666397619839	5.15370859014569e-05	0.000279078182145625	1.48575461113805
MAP2	1.44212203314147	4.83100751185256	4.39616377009237	5.16246085763161e-05	0.000279389925439854	1.48412858175981
TSPAN9	1.43825240555527	8.56230634978024	4.39316424711651	5.21524884714485e-05	0.000281919638491704	1.4743797896896
ACE	-1.10931614172083	6.21410581635156	-4.38952602618533	5.2799826982531e-05	0.000285171040057648	1.46255933350995
SAMD3	-1.26648159027195	10.0773187359927	-4.38843992041034	5.29945862161604e-05	0.000285906094083423	1.45903150143802
TRAJ18	-1.6838617585385	2.67487638776536	-4.38842521928565	5.29972271959517e-05	0.000285906094083423	1.45898375281744
GP9	1.90585732445377	8.4181030460187	4.38700522131763	5.32529271316672e-05	0.000287119466948339	1.45437201377906
WFDC1	1.77982099096733	5.79259804919173	4.38306813652414	5.3968177344374e-05	0.000290555944692438	1.44158917191485
AC092597.1	-1.23638636226327	2.4556214007631	-4.38176000675063	5.42078883484342e-05	0.000291687516947738	1.43734315665288
IGLV4-3	2.24828930135711	4.34983803397984	4.38175053068505	5.42096285852484e-05	0.000291687516947738	1.43731240077577
NMNAT2	1.54911215081165	4.67947100479527	4.37974655119107	5.45788747112395e-05	0.000293574257719782	1.43080891119003
ALS2CL	-1.22287760110385	7.21844103801109	-4.37935978416374	5.46504203109912e-05	0.000293805069424075	1.42955390195838
HSF2BP	-1.3820448556312	1.65027064923935	-4.37876635816805	5.47603719612975e-05	0.000294311362413715	1.42762841227651
CYP2B7P	-1.1788338737903	3.4017910840295	-4.37711177181552	5.5068076675177e-05	0.000295709548179455	1.4222604230562
PDE3A	1.36394065839322	5.9903416474076	4.37578517382086	5.53160000169975e-05	0.000296869959815043	1.41795721889975
MAP9	-1.28089011146025	6.68282611312463	-4.37418588955573	5.56163292003181e-05	0.000297967438607678	1.41277029443927
AMPD1	1.92716476305282	2.83640321764879	4.37366337008337	5.57147964891538e-05	0.000298409281798784	1.41107581176441
TNFRSF21	-1.90380109824799	5.66400763572599	-4.37346738381109	5.57517732726373e-05	0.000298435962812353	1.4104402708713
PHLDB2	-1.18943225047263	7.14446615585706	-4.37321165632658	5.58000573610809e-05	0.000298608740697351	1.40961102238688
ESM1	-1.29768160444149	3.76881906295296	-4.3696783230592	5.64713685638364e-05	0.000301941352983195	1.39815580936129
TGFBR3	-1.54791513483798	9.97229728077862	-4.36915919364361	5.65706597513636e-05	0.000302298956649008	1.39647313825335
EMILIN1	1.1134769111626	5.82170522188703	4.36871372065782	5.66559984783833e-05	0.000302668285112898	1.39502928735521
SUMO2P19	1.67705579518164	5.36353228952436	4.36556367086578	5.7263034814722e-05	0.000305561188349153	1.38482144415862
RPL13AP20	-1.12324005025055	2.60026241665257	-4.36546326894081	5.72824866651024e-05	0.000305577577562907	1.38449614551893
SLC4A4	-1.69634333433694	5.77599101950943	-4.36510391788569	5.73521599738271e-05	0.000305861790826685	1.38333188995168
MAGED4B	-1.51675656919281	4.88490701982872	-4.36398002952936	5.75705993779148e-05	0.000306938991539011	1.37969091501803
DNAH17	1.53398107046138	9.5328611794647	4.36334046335085	5.76952669162119e-05	0.00030751577266341	1.37761915944175
CNKSR1	1.30068658304349	6.95697276536663	4.36239175662713	5.7880677667468e-05	0.000308327824639239	1.37454626517699
TRBV9	-1.51159572954396	6.13950369030759	-4.36207245048409	5.79432116492332e-05	0.00030857282709576	1.37351209252083
SLC4A7	-1.05586877903795	9.62810956181191	-4.36122248583694	5.81099921232183e-05	0.000309284423126573	1.37075939119864
PPL	1.32664710697349	6.77165379718606	4.36089608032263	5.81741636164296e-05	0.000309449393288992	1.36970235954543
BEND7	1.63401581754517	7.44107246339148	4.3604485431878	5.82622617383488e-05	0.000309829672955786	1.3682531161257
EPAS1	1.3987909865503	8.47345698466127	4.35961151412513	5.84273802765478e-05	0.000310530706284615	1.36554278405319
MSX2P1	-1.40197301705821	4.32678150321476	-4.35920834734778	5.85070743095286e-05	0.000310865699585376	1.36423740257286
TRAJ38	-1.61895158796625	2.05564878506426	-4.35604952693878	5.91351498060736e-05	0.000314023973706889	1.3540116909057
RLN1	-1.36830759015188	2.28074344125864	-4.35577335867306	5.91903717420123e-05	0.000314227770303711	1.3531178479762
KRT18P34	1.00785133345181	4.2207340403888	4.35456710702047	5.94321595736494e-05	0.000315331893301032	1.34921402338521
CXCL6	-1.50728974867121	4.15137564027043	-4.35244080121012	5.98607099226062e-05	0.000317244756706312	1.34233385257597
CARD17	1.8400955489125	5.92450161883962	4.35218379704238	5.99127115059062e-05	0.000317430171298688	1.34150236223918
TXNRD3	-1.5539396300179	4.35454114981707	-4.3508362911163	6.0186082559146e-05	0.000318788009693603	1.3371431331814
PTGFR	2.35404387683195	5.57652538642074	4.35042422596593	6.02699209773854e-05	0.000319050901201227	1.33581021600402
INPP4B	-1.65897103148921	9.79039622673514	-4.34968796214733	6.04200034992248e-05	0.000319754656816465	1.33342875490621
PLOD2	1.19751949844576	6.75002829647905	4.34883768848121	6.05937785498092e-05	0.000320492469193845	1.33067876497889
IGHJ2	2.38230179523367	7.39509435662131	4.34851424845396	6.06600093082629e-05	0.000320705816658991	1.32963274912014
TAS1R3	1.01237870310603	5.48166240773055	4.34846177141184	6.06707616603889e-05	0.000320705816658991	1.32946304010097
GUSBP5	-1.58727423716531	2.76242415733196	-4.34405616298192	6.15800963082469e-05	0.000325156155287389	1.31521892459821
SAMD5	1.06125592551355	3.5856934126715	4.34383825449435	6.16254158557804e-05	0.000325303376567511	1.31451456617985
TRAV8-1	-1.78618853173987	4.91598534098065	-4.34245484919373	6.19138873954388e-05	0.000326548931117306	1.31004329668783
TRBV12-3	-1.74413120930171	5.95516093952422	-4.34062003572688	6.22985146642907e-05	0.000328206379853811	1.30411408985331
SLC16A14	1.69674017358392	6.43528482945532	4.33988846079008	6.24525200037338e-05	0.000328831995673061	1.30175033593537
UBBP4	-1.4932020215335	4.22161689830242	-4.33948211498024	6.25382205737457e-05	0.000329190323025741	1.30043749515029
EDAR	-1.94800683781259	6.14315978597461	-4.33765950680836	6.29240277784116e-05	0.000331034331135439	1.29454965055895
TRAV9-2	-1.44830695567905	6.2827753853928	-4.3342013784493	6.36624119334371e-05	0.000334447280940093	1.2833815881052
AC018868.1	-1.17714920887447	1.23334713460784	-4.3338265405088	6.37429521764039e-05	0.000334695538389594	1.28217130078141
CCSER1	1.24339871545613	6.67863252130885	4.33316099083467	6.38862009550107e-05	0.000335339639509208	1.28002247858193
AKR1C1	1.20880703075118	5.24608223255431	4.33257506880962	6.40125702450341e-05	0.000335908438233786	1.27813087631025
PYHIN1	-1.30220501922324	9.75780286704276	-4.33056599520196	6.44477274712685e-05	0.000338001786892469	1.2716456729741
IGHV3-35	2.0145458295115	4.03896711483843	4.3287689530471	6.48393957226866e-05	0.000339769361574921	1.26584611863525
MUC21	1.57844751655678	5.92826231355431	4.32454504016102	6.57691398755531e-05	0.000343998524991615	1.25221892257957
PLSCR1	1.31555055182988	12.1931325955029	4.32437520377975	6.58067931194935e-05	0.000344065506066186	1.2516711295904
JSRP1	1.38304569080959	4.59294660224564	4.32056806506534	6.66563693564406e-05	0.000348019751005989	1.23939423525174
AL450326.2	-1.28313040671512	2.18765755418946	-4.31908204471946	6.69908652157196e-05	0.00034947276023469	1.23460367006769
SIRT4	-1.0259737100953	4.2259587192508	-4.31895039635789	6.70205771785745e-05	0.000349530016009591	1.23417930624698
ALOX12	1.31874136630447	9.4236519744037	4.31861269363326	6.7096852526614e-05	0.000349830012264948	1.23309076195085
TRAV17	-1.57903048995184	6.15849084399659	-4.31628451102553	6.76250095591603e-05	0.000352386746739144	1.22558725866675
CD248	-1.89314881358608	6.19060401283229	-4.31477555510709	6.79694781498294e-05	0.000353786443885343	1.22072508280952
AC044787.1	-1.38812996703236	1.79203493456737	-4.31341164308624	6.82823029314014e-05	0.000355018495313627	1.21633097386832
PROK2	1.17683030039978	12.4902229163299	4.31256346938738	6.84775440649136e-05	0.000355934406389235	1.21359875430781
AL355075.5	-1.75241854171608	2.2777313025669	-4.31196545773295	6.86155264579076e-05	0.000356452978577629	1.21167253675181
TERF1P7	-1.06925441010053	3.82079351596981	-4.31112359714151	6.88102315339911e-05	0.000357364941332573	1.20896109112238
KLHL41	-1.30272612610399	1.4939098017444	-4.31061530450171	6.89280490913334e-05	0.000357877193375682	1.20732411728549
ROCK1P1	-1.80161039065732	4.56847372325159	-4.30886123541427	6.93361339583024e-05	0.000359452263030326	1.20167579312848
MAP1A	1.32320601474222	9.00124044196488	4.30773856402303	6.9598555397759e-05	0.000360655847484776	1.1980612318681
PCSK9	4.19895064187287	3.9471389681781	4.30745765557229	6.96643678405606e-05	0.000360796441439661	1.19715688805671
TRGV10	-1.55334916660507	6.36150413971974	-4.30419869303973	7.0432326905877e-05	0.000364300625701768	1.18666721663469
BEX5	-1.28511137785574	4.78971332878697	-4.30417215261054	7.04386146827273e-05	0.000364300625701768	1.18658180631552
PLEKHB1	-1.3453126353206	8.54612720273186	-4.30356910457243	7.05816318150651e-05	0.000364787058290773	1.18464119326012
EEF1A1P13	-1.49131850479971	5.85582415030344	-4.30290803120476	7.07387343212632e-05	0.000365245250142033	1.18251400540131
TRAV12-2	-1.54419678067455	6.53552524916889	-4.30216979447777	7.09145761870202e-05	0.000365950599936061	1.18013870981124
ODCP	1.07028914730418	4.65203551562406	4.30072967848209	7.12588233169505e-05	0.000367523734856984	1.17550566749481
KLF5	1.31612303918508	8.61636457756443	4.29926275347264	7.16111483891326e-05	0.00036893039297297	1.17078714937678
MAB21L3	1.08986200224253	7.52224194683471	4.29918262885083	7.1630441348062e-05	0.00036893039297297	1.17052944258916
TRAV26-1	-1.40931927485272	5.7313635702297	-4.29819986520735	7.18674892718475e-05	0.000369947023279888	1.1673687451129
IGLVI-70	2.87966128623987	5.3373061370407	4.29725762368202	7.20954787713639e-05	0.000370915928427963	1.16433870101359
IGHV1-69D	3.28647403973175	10.0381458107997	4.29705119740579	7.21455204866415e-05	0.000371071046230575	1.16367492195436
BET1P1	-1.71607140955731	3.96418934564474	-4.29685678043852	7.21926817773207e-05	0.000371211267518169	1.16304977386147
KRT2	-1.7468206344842	1.98455931835389	-4.29295508967719	7.3145504480593e-05	0.000375826785964171	1.15050678217293
CNN3	-1.50376676792468	5.05453034394431	-4.2928518303705	7.3170886444485e-05	0.000375826785964171	1.15017490362407
TRDJ3	-1.91477199529137	2.15279792533712	-4.28979636658258	7.39258292247608e-05	0.000379182387733823	1.14035630572484
NYAP1	-1.29298089596547	1.98853832395365	-4.28742968505268	7.45157839741375e-05	0.000381481816113193	1.13275341546813
CSF1R	-1.20782686806948	12.2092726504361	-4.28566257643467	7.49592603394318e-05	0.000383534010321476	1.12707796588792
AC108463.1	1.13277428092964	3.82877347136779	4.28202807521748	7.58794555019812e-05	0.000387624019094205	1.11540856610669
PRRG4	1.02310304546054	10.7418906142725	4.28147009118463	7.60216960002511e-05	0.000388118428813543	1.11361745774349
CYP1B1	1.20202811154216	12.3546060614162	4.28117058252731	7.60981531224223e-05	0.000388296238101419	1.11265609284597
ATP2C2	2.18648594153118	6.42880136775063	4.28030977177526	7.63183128312588e-05	0.000389206704720375	1.10989323936975
KRTAP5-11	-1.38176644683384	2.23729842996878	-4.27955039478082	7.65130435723911e-05	0.000390066476720421	1.10745617218417
SIGLEC16	1.32057054033633	7.48467993437406	4.27879535889018	7.67071396018387e-05	0.000390762340052513	1.10503324613794
AC135068.2	2.74337102589845	7.75220872721225	4.27510601749559	7.76624526737289e-05	0.000394923235344294	1.09319707511689
C1QTNF7	1.27390449196739	2.47692269698313	4.27326442698632	7.81436257338556e-05	0.000396887922152213	1.08729073890593
ZNF429	1.2501643298786	9.14481139236166	4.27252067789774	7.83387731968456e-05	0.000397749846465206	1.08490574491502
CHST8	2.05377260010629	4.60586433771952	4.27245521012723	7.83559735062788e-05	0.000397749846465206	1.08469581792844
EIF4HP2	-1.28551704496987	3.34846202375177	-4.26969636300197	7.90841474537192e-05	0.000401227840834683	1.07585081303689
RNF175	1.08092073186003	9.46105600376422	4.26930717738785	7.91873971620416e-05	0.000401533268295158	1.07460328925883
TUBB4A	-1.63798827035269	5.35780854669832	-4.26918675170945	7.9219372226776e-05	0.000401586246981116	1.07421727934626
RPH3A	2.2260180409026	10.4502977991995	4.26730558465856	7.97204849072243e-05	0.000403701577352944	1.06818811914697
OLIG2	-2.2358375782807	4.17416485316322	-4.26299099853974	8.08814764613748e-05	0.000409004116660136	1.05436474827485
MTRNR2L6	-1.23433738342376	11.5619964264104	-4.26000883026596	8.16935128962644e-05	0.000412342767796176	1.04481428366496
P2RY1	1.19640975431164	7.68656399532905	4.26000366089075	8.16949273532386e-05	0.000412342767796176	1.04479773146983
CHRM3	-1.24773428174413	3.9165084833843	-4.25928181177271	8.18926751480593e-05	0.000413229065427927	1.04248648770783
HKDC1	-1.55063711175395	6.45126683045528	-4.25734004152295	8.24269252134976e-05	0.000415587645907513	1.03627021044866
TRAJ53	-1.73371628309091	2.79287204234107	-4.25711727413448	8.24884324120596e-05	0.000415785384125094	1.03555714426583
ARHGAP42	1.33330019752566	7.10482192841151	4.25632115310812	8.2708609872016e-05	0.000416670028939362	1.03300895464001
[truncated: 1,196 more rows]
