# Supplementary material for: Bioinformatics and system biology approach to identify potential common pathogenesis for COVID-19 infection and sarcopenia
Source: Front Med (Lausanne). 2024 Jun 24;11:1378846. doi: 10.3389/fmed.2024.1378846 (PMC11228343; doi:10.3389/fmed.2024.1378846)
Supplement: Supplementary file 2 [file Data_Sheet_2.ZIP › raw data3/06.diff/GSE171110/GSE171110.normalize.txt]

id	GSM5218990_Health	GSM5218991_Health	GSM5218992_Health	GSM5218993_Health	GSM5218994_Health	GSM5218995_Health	GSM5218996_Health	GSM5218997_Health	GSM5218998_Health	GSM5218999_Health	GSM5219000_Covid 19	GSM5219001_Covid 19	GSM5219002_Covid 19	GSM5219003_Covid 19	GSM5219004_Covid 19	GSM5219005_Covid 19	GSM5219006_Covid 19	GSM5219007_Covid 19	GSM5219008_Covid 19	GSM5219009_Covid 19	GSM5219010_Covid 19	GSM5219011_Covid 19	GSM5219012_Covid 19	GSM5219013_Covid 19	GSM5219014_Covid 19	GSM5219015_Covid 19	GSM5219016_Covid 19	GSM5219017_Covid 19	GSM5219018_Covid 19	GSM5219019_Covid 19	GSM5219020_Covid 19	GSM5219021_Covid 19	GSM5219022_Covid 19	GSM5219023_Covid 19	GSM5219024_Covid 19	GSM5219025_Covid 19	GSM5219026_Covid 19	GSM5219027_Covid 19	GSM5219028_Covid 19	GSM5219029_Covid 19	GSM5219030_Covid 19	GSM5219031_Covid 19	GSM5219032_Covid 19	GSM5219033_Covid 19	GSM5219034_Covid 19	GSM5219035_Covid 19	GSM5219036_Covid 19	GSM5219037_Covid 19	GSM5219038_Covid 19
A1BG	6.74746824171457	6.71540820867186	6.70858792942051	6.56634026446176	6.67972873365178	5.90842978089565	6.36720375490658	6.30500831161453	6.92740104517217	6.25121060197775	6.54041514558226	6.5026127613253	5.87371115388977	6.59734896435341	6.8765964039231	6.12279439752428	5.95996682113674	6.3286139454853	6.16546609147673	6.03832278227977	6.35527193368784	6.08767043369644	6.47854579033835	5.83469759691916	6.01274203001226	5.89012167480466	6.47219002785845	5.83572176243737	6.2448302483154	6.18109166532374	5.89012167480466	6.86976086545484	6.4376534171911	5.8591683734951	6.37809820328136	6.70376711166562	6.27109538690298	6.44897431136343	6.04800231772359	6.11413614692846	5.92755206155024	5.82470741414646	6.44710687522816	5.83812315258618	6.40574759863603	6.03220912381672	6.26326841786227	6.44710687522816	6.4367125797988
A1CF	2.8681049820958	3.18102813165112	1.25848591796007	3.63742519061802	2.69931664182422	2.77873212868134	2.58130999919878	2.89633751750971	2.79124142439589	9.24561399250797e-06	3.91437813044232	2.10199189641244	3.3772663876449	3.06751946583494	3.32392284812398	3.31769502983367	3.00123609727603	1.84085151642552	2.66742464030098	2.28973265176118	2.42603890524106	2.27073203862648	2.96705032009982	2.97239668905669	1.29601634309883	3.34552696857307	1.83565823268973	3.78822452245801	3.24036566940255	3.39559134157238	2.10693284411201	1.69564124837798	2.62493545911872	2.21877383754915	1.31764940431985	3.07150720885876	3.13526210734018	2.50171058807071	2.4123384350051	2.91055615167103	2.90639317274239	3.88093245767183	2.40409953844217	1.41614206059126	3.21728637628436	3.88093245767183	1.3279455178944	3.30376605641309	3.05776267460276
A2M	5.70407570509361	4.97459780771278	5.31935319843457	4.45157521683687	5.22040742815009	5.36424961300713	5.23481611293795	5.26762610759014	4.63852573892758	4.70624795668845	4.69002378854161	4.708168139193	5.26458467131226	4.78799998813557	5.42898456353354	6.16546609147673	5.13016145398999	4.69842756276804	5.33854320937119	5.34877720176015	5.07353026958988	5.71499785505162	5.14797170135654	5.96264942636642	7.12104722962506	5.39925895204036	6.40294479744698	6.18825666489602	4.96430176691094	5.57742056441477	5.52965954833942	5.31854207820187	5.63301245763284	4.41366322012242	6.5316665401112	6.37542067836683	5.68606723731295	5.10440952843351	5.92822560204724	4.2846760477466	4.21911291822481	4.95677792618634	5.15702024752733	4.79756378164874	4.61797935920556	4.98554647333984	5.59839291819765	4.69601043008297	5.57961138896588
A2ML1	4.4929373818761	4.72737628631124	4.4988408254909	3.95383632021264	3.11728506943766	5.32951223660713	3.42147926804351	4.65209730145174	5.00796856529981	5.60142874605626	5.92382782488428	4.40419642778417	4.77555593807589	4.83956593275019	5.45487009479257	4.60030721458127	5.23481611293795	5.23873978967947	5.3571758781831	4.87992583399474	4.72926920767069	4.39402848710525	4.61680245345911	5.16117972351817	4.91014632294202	4.81297995551116	6.12279439752428	5.24452754299805	5.11154406909092	4.86623037674391	4.73105109945369	5.51240665549861	3.78547331882024	5.70628216702369	4.36663901491654	5.95164267167728	6.30837889389248	3.69842760521437	5.58397088322367	6.61312938432406	4.79206217819377	5.12473895212323	4.66848102635198	5.11154406909092	5.64824790802377	5.84353722976123	5.80789927755315	5.75742492442957	5.44100036212266
A2MP1	7.70799478668833	6.32484470620143	6.77360673857607	5.89793819082725	5.73522997487296	6.96937274196014	5.74075780978725	6.11804806171599	6.64249818529431	5.39479655781445	1.82084022327379	5.2391043663003	4.0716824751461	4.80386108158562	4.05414894046049	4.69257382242764	4.98061802216126	5.45802324886813	5.29659244662534	4.69935429988598	6.55193968871776	6.58935028974345	6.07440653140493	5.40471457803021	3.906583928737	5.64089942248122	3.95208882502734	5.5132005750973	5.37794784028933	4.18210921789804	3.13664344164946	3.3364385270033	5.00129071329705	5.93228281089149	5.11768796624802	4.55893296080296	3.92724693368104	3.96661797998166	3.68070151995659	4.88164711814944	3.84063192095004	3.45434575755232	5.70628216702369	3.54133425924692	3.57003563543069	3.75341280455479	4.70722534510916	6.13124869838316	4.68093408111242
A3GALT2	3.24630685698887	1.11946675837175	2.64445360598374	3.15052904502898	0.877757867162751	1.07151270741988	2.77320873642291	0.1629671817876	2.32604263397712	9.24561399250797e-06	3.10926103354713	2.01643465553504	4.5742664898155	0.068976423223545	3.32392284812398	0.853159636445431	1.69496908120187	1.47069070143474	1.75916224139327	2.51799999417307	1.74316891531304	0.1629671817876	2.65383965040706	2.6807466768554	1.10243123362784	2.82450224344393	3.36304125631392	1.72665971163657	0.883908631510754	2.64927570430254	3.63930539188791	2.84959549538204	2.76086418821746	3.6409221903029	0.0436833544554922	3.45923549391908	3.45670624619634	1.54915085321291	3.95741327534565	6.36763800463487	2.86575477015494	4.04542231638642	4.55698532437234	3.43787413802698	6.23620791727594	3.95709065080857	3.55960828870895	4.85911491949711	5.23607076978592
A4GALT	2.37486002693055	1.64516959015072	2.08221473748892	3.32006160668977	2.27617035448448	1.60723223880798	1.1605343394913	1.24107416904704	3.14682867830187	0.645010819109578	2.1478315837069	1.74090441984795	0.309272075110818	3.74793174192241	0.374654548943469	0.853159636445431	2.44366488717723	1.93517287482211	2.40387648156283	0.0114020527560462	1.29682892495651	0.1629671817876	0.0370413916925908	0.0533037047738256	3.99446480590102	0	3.63954348525819	1.72665971163657	1.96829295327772	3.2079957774088	2.65402366176846	6.82423070779266	1.30388191887304	0.395930539606173	2.44612057557676	1.93711971038059	4.15216200178459	0	0.551875536393567	2.36564215827127	1.81840722996379	2.82581392613131	1.25753094084173	2.14209382745418	4.87533702988817	2.26421922187276	0	1.73163076245733	0
AAAS	9.84717335366191	9.97572700508262	9.83412090175682	10.0093919474549	9.98870211446281	9.98112312714515	10.0026573675148	9.7827144342011	9.80775419577181	9.97432500658623	9.84823502581768	9.8553399785075	9.53535180664987	9.84759727837532	9.96365479855576	9.88438146103325	9.82482113814839	9.64423601663575	9.74297262321114	9.41651386458041	9.66265594397386	9.71911632604367	9.48795211546731	10.010647521879	10.1987867545277	10.091842695959	10.2877940662697	9.77888316353776	10.0676632291636	9.92188293585737	9.72528735913946	10.0190445138924	9.58552683580715	9.47264817743227	10.4513691647142	9.94533411790682	9.88312671987412	9.80821515965397	9.78127265855661	9.84997292056462	9.52427425556962	9.83412090175682	10.1077410591635	9.54639226730004	9.64816527067184	10.0545600512484	9.83701368153684	9.72825716948056	9.95352323976419
AACS	8.65931374669232	9.04541458838422	8.83208748749649	8.83783347753119	8.72827132668168	8.51011330639473	8.8770646028977	8.74746483207486	8.7945155046112	8.85873412967419	8.44244868060829	8.74416686605536	8.52262919994031	8.5546362031831	8.6866720909057	8.59905988892559	8.76564801359168	8.81278102595192	8.67863723948189	8.5420089497281	8.61404470207802	8.37556725979993	8.94044557162655	9.44467902524442	8.82400954640621	9.07863898340653	9.00539593547798	8.87653579282079	8.92843488945185	8.93347587356613	8.48055228287088	9.19807421550829	8.70509890217046	8.43373246783463	9.05084381198936	9.00063831678198	9.14459097497805	8.73393969396649	9.11506345280283	9.13534484307885	8.75473748563092	9.07389132726529	8.93047195207625	8.85294959285783	8.6756661263084	9.01056181322148	8.92005203588411	8.95123539392034	9.02318337600069
AACSP1	3.31661857082916	0.153986355333286	0.0714399119478513	2.17033833899609	0.877757867162751	1.98422029784754	2.50929308592714	1.85273798828653	2.32604263397712	1.35140337860741	2.40409953844217	2.62751296332594	1.09420948879207	0.068976423223545	2.46250211380707	0.0305940197785338	1.69496908120187	3.02151105193205	0.00611626890200105	2.41043722023036	0.617818817936424	1.79300495754839	2.06736631062539	2.06736631062539	0.128401747905567	1.28000364707054	0.160666232626192	1.72665971163657	2.31555524113139	2.15913572522641	0.86324533228775	2.09478353462627	1.45779446512056	1.85677213835469	2.44612057557676	0.286736722102989	1.62359738080369	0.392923434510229	1.71657342683497	2.63248254843673	2.17386927788355	2.12890007570539	1.25753094084173	1.27883489165368	1.27681091460557	1.92811365306857	2.00427252303824	2.43208543859522	2.67717020506683
AAGAB	10.1302356630355	10.9276481325227	10.541758956841	10.4776316952536	10.9816342738114	10.4805356120883	10.5571655323	10.5674119381647	10.3763845422415	10.5731381059941	10.7535070939701	10.5302907128411	10.6381846800056	10.5205501586706	10.4180608141995	10.5610533354512	10.5469168871923	10.8099665086185	10.6386607109248	10.6028261866287	10.7482886566937	10.6273912685774	10.4674041916436	10.662171896156	10.8882102328748	10.5857669136019	10.9151047219446	10.8849982908421	10.6312307268334	10.4581644056303	10.6532045873226	10.5287777481508	10.5788126741779	10.3041219857887	10.5877088523964	10.4403256019068	10.0689654428878	10.4769490617139	10.2895092457593	10.2692730026454	10.4222556482257	10.2364698178747	10.3552528762464	10.2421865604646	10.1281076216896	10.3576488912223	10.3013138947502	9.9466242218047	10.2300444458461
AAK1	12.1555005515043	12.3964514859971	12.4600218684881	11.8324368301515	12.2313445093779	12.4783255029702	11.9966084839571	12.3251423352701	11.823199225908	11.8868296952996	11.2599473652885	12.0101627950103	11.4918559618879	11.3645178050128	11.5222770027393	11.9596652121964	11.5780141801538	11.8161152205929	11.5451082236568	12.3332167193853	12.2668052641775	12.4175220435618	11.6074803437327	11.7668133785973	11.2587489438323	12.0496939942236	10.875594981097	12.0129152766474	11.9281429561329	11.4912106357138	11.2866346325081	10.9020389551055	11.793110172665	11.8842993021058	11.596058009845	11.5228727286778	11.5240441762104	11.556298421013	11.5761764491008	11.2343187802301	11.4883071515425	11.329069921234	11.2781443171304	11.5115565836678	11.3210696110246	11.2177936425754	11.9864163595737	11.4171156862909	11.5718760180669
AAMDC	6.40294479744698	7.02241052442311	6.40083882589593	6.68726300001307	7.03868389066795	6.52280540352807	6.62754749562755	6.68254502246485	7.00306331192708	6.71403367589256	6.38131275326957	6.76598485602366	6.69815940624089	6.8025187811323	6.80127364542958	6.6815539050681	6.3175523544132	6.9954136021141	6.20389330637746	6.28814402634562	6.65274489267521	6.91309194065212	6.80551503179822	6.17718829756106	6.49774086140411	6.06290249405094	7.18258967324563	6.65080683182819	6.64628772477133	6.69815940624089	6.84146302643217	7.17103450833067	6.27207222448244	5.89142288334053	6.52692762786822	7.58986144862784	5.97558024189097	6.29549716226278	6.68426512936622	6.84343487404934	6.76689488817787	6.03832278227977	6.89398178157042	6.34045666774549	6.7467635771849	6.68865019023168	6.55016227050656	6.29210985915546	6.53509729943328
AAMP	10.646839538157	11.0420340897958	10.992837920615	11.1012017956741	11.2903750047128	10.8342769650285	11.0464713189736	10.7276219304221	10.5937703217437	10.651278571717	10.0425594230315	10.667876907105	10.1734440650521	10.6946595972773	10.369869428267	10.6904276909939	10.2295520108921	10.5174760907622	10.4706642488665	10.4854876685748	10.5638634281692	10.8251782319485	10.5469168871923	10.2997059565211	10.9821493556222	10.7468045203028	11.0579243367378	10.2379461068249	10.9789667105318	10.6839188245622	10.3421367508376	10.7701190633908	10.8530435366334	10.4884763388161	11.2716514147185	10.6390224286565	10.3722399790077	10.5518945804381	10.6076120084131	10.4946561049099	10.5174760907622	10.4399088471377	10.6368089983582	10.6347470642969	10.2676620081575	10.4644899354528	10.8036149539022	10.1174951284384	10.6415299734733
AANAT	4.52869838058356	4.04521421770168	3.86841892380032	4.37899608645718	4.0947437588661	4.04959618894189	3.99839869874305	4.23843184413809	4.14669585269948	4.33398652236369	6.90815599963612	6.14492170233946	5.09057660140837	5.23808845613108	6.01778060570078	4.76219507998227	4.94622920188354	5.62708610057935	5.72725428928686	5.51114704196264	5.87151283557468	4.36752529588051	5.98665587742746	6.26219394599743	5.66429864349734	5.55114308515098	7.22111339905649	4.78892091463894	3.66417045177033	4.12628754272626	5.2871900554891	3.85654562745852	4.98702142765997	5.67218583231259	4.17342886248453	5.61363488038197	4.39252551044165	5.46915683928732	5.40497370455338	5.73898224452837	7.59509661834972	7.91358834289242	4.70956303174848	3.35885770439794	6.1410987850477	5.59388020552757	6.33684176057259	4.51874909895668	5.43018544510527
AAR2	9.67850350840505	10.1698294902287	10.2458730231305	10.2264366319967	10.3778289836768	10.2458730231305	10.4599571653397	9.99145735947188	9.89466012868275	10.0700694696344	9.69889577093503	9.92226923813694	9.71281041696614	10.0181745043978	9.28459302651661	9.86318774484861	9.81576114395406	10.146188292896	9.82620386996195	10.0498036305227	10.0317671867466	10.2774304172023	10.0039169918241	9.35683156180008	10.1359316459382	10.1919928944566	10.3109972719001	9.94174884662631	10.3552528762464	9.85752057085044	9.76781539920492	9.98753236652277	10.3484934469472	9.81249843751974	10.4613048632761	10.2166442561096	9.76742791124041	10.1378714970166	10.0065277458434	9.79644034140201	10.0110924934994	9.77515745285951	9.89647656192162	10.1343304870554	9.57967570845137	9.79783453162639	10.2741765202595	9.75537215335619	9.82529595559658
AARD	3.6150626328024	3.07900665548319	3.34355787607073	3.8202547022462	2.97436286803197	2.49546971823823	3.24686206958455	2.97797533796398	2.70810159537994	2.79979553920431	3.86841892380032	3.95100755604449	3.68831614024464	3.38577563502021	2.37896306578215	3.36655660796233	2.8467406010513	3.97945348063216	3.42015330475392	3.42015330475392	3.15784728135503	3.32545977038893	4.39287810381192	3.02151105193205	0.128401747905567	3.30054418897245	3.33084455655953	3.10663556053928	3.26828491546295	2.58380690899918	3.05186248120275	3.39133700605497	3.4823861905268	3.8292416867165	2.261513267363	4.1355983923842	3.00522006316128	2.90104142148061	3.41609588595293	3.44199984245603	3.60884678526386	3.85426952240434	3.78104737216622	2.98296049472903	4.47779804560194	1.19899241755381	3.87291113737872	3.13284672811239	3.33902716060905
AARS1	10.456062774576	11.1458203040735	11.2082425286232	10.9516926991465	11.2769454232565	11.1511468075103	11.1423386772774	10.9773190246878	10.850328583812	11.0651740011313	9.8221610330251	12.1721389341603	11.4835732512107	11.0004480568263	11.2498745797225	11.6579629650941	11.3890694197953	11.7254552319772	11.4929921241719	11.6872752714196	11.7856059781798	11.7002916301905	11.0130607349066	12.4799974402988	12.4529183359079	12.3887425200246	11.8621393574823	12.1804092108983	11.8770980883586	11.2272322935123	11.2667324486249	11.230392181878	11.7794506001852	10.8368917515049	12.6381498570542	11.0779235353386	11.5921779289152	12.0313046032739	11.6114786750585	10.9736884937336	10.9678058628633	11.7699852060442	11.4696632037172	10.7584988560634	10.7878200354357	11.6799780819735	11.8656466047142	10.3732424719386	11.6012261618964
AARS2	8.58296774271582	8.30918728419694	8.66103745849905	8.24122113264559	8.2261864477167	8.39100919818476	8.38556355148791	8.11897336380362	8.29451744281255	8.32230676002315	8.12413767783643	8.92471288310543	8.23281248597522	8.13826962828163	8.58401189634098	8.48738383301182	8.07622965478331	8.65257396762551	8.59262466799604	8.69381815697426	9.04330692445089	8.56503883088868	8.3717270871586	9.16331787179257	8.26900994792544	8.5347851993111	8.03805249891061	8.57228345883501	8.34240616054595	8.07307042323518	8.08432444934627	8.25605296495099	8.3109063044133	8.07986984110127	9.01628034952095	8.24578047485342	8.30610660860071	8.68098589100657	8.4296443020818	8.10396356824117	8.18842944830806	8.40179051334652	8.28875966552753	8.24275737467913	7.60729062497968	8.37848251071857	8.23212725667718	8.20343886542641	8.3109063044133
AARSD1	8.48849802574167	8.78975819377906	8.71039513929336	8.7277008033901	8.93183526954648	8.80735790063312	8.63585885327137	8.68160622534104	8.38085235880536	8.41802582782551	8.15915870933871	9.11007665963045	8.35931527149471	8.24524257345692	8.53422844506833	8.44349098744794	8.38587816648385	8.66463733622275	8.62882797382763	8.69420609853071	8.80785156371213	8.74904224497011	8.33369070285	8.73495764469214	8.84677470702374	8.76958258194503	9.25652316286987	8.7652722635078	8.51011330639473	8.68098589100657	8.3921427962588	8.50092996545575	8.56795205179402	8.28826268591635	9.00498551305209	8.61009319182117	8.18037184329989	8.5935966285688	8.50554471770253	8.35826028842427	8.0282996342325	8.63690499345138	8.76787233864706	8.05320023544349	7.35625313827718	8.64754003178465	8.56753561349388	7.37402700982095	8.32230676002315
AASDH	9.02448661820296	8.84677470702374	9.01770930835632	9.08235668843577	9.09059360736583	9.29585678861333	9.28107968141469	9.6381913355873	8.96416218040013	9.10600082585853	8.75208052369239	8.85191099940155	8.55927062458444	8.35772787156732	8.48313246494274	8.92312414788247	9.20252084722132	8.92556708766557	8.82595713194954	9.35451992917071	9.17635701756265	9.02191544371735	9.09475573964565	8.99230176978029	8.52476466070901	8.83846044348758	7.95753340219521	9.40980217197447	8.29960640487851	8.55033613660631	8.82595713194954	8.64663438586004	8.43204035204044	8.42413135305761	8.71128244666853	8.67771733054701	8.53763170858433	8.75901057162932	8.54914171043672	8.56959428935585	8.85235274972805	8.19825334307765	8.22247123670499	8.61133109172183	7.97157721817542	8.16439684802798	9.00539593547798	8.38158169687886	8.66463733622275
AASDHPPT	10.4098413649005	10.667876907105	10.6347470642969	10.4716830886502	10.7564577281798	10.8076441610647	10.9000409949199	11.0723445243821	10.6942136714403	10.5867268861321	9.66181395297555	10.5877088523964	10.1512319660621	10.2538765804082	10.0764448644851	10.5421896668596	10.558988047757	10.5877088523964	10.4103220582898	10.8726199653256	10.6333470853495	10.7612904419703	10.5458896867588	10.6297063240063	9.95388652693049	10.6147702793917	9.57071712364454	10.8630222650367	10.505895376355	10.3021827341262	10.3782633305372	9.24273407780381	10.0356656698854	10.2747521954453	10.133281884242	10.2741765202595	9.8553399785075	10.3340624009622	10.1580223860787	9.78940081809812	10.231429972566	10.0510718256614	9.68209108040669	10.033365034259	9.60532829755092	9.91028402792636	10.4108159743514	9.86752147565067	10.1785873216818
AASS	6.20024785104747	4.67538933658956	5.92755206155024	4.4423264091217	5.19692684966609	4.99625790919467	3.07386374792467	5.9388444379279	6.66014808520521	6.11244460264996	4.99282831851377	5.59839291819765	5.75926503302459	5.27807137178073	5.09752496383177	5.14576691643095	4.52087501794218	5.56171628140492	5.80964074397202	6.4921758488266	5.8591683734951	6.12014618714775	6.29469571806651	6.30568567788356	3.23755039935467	5.43051999110167	3.12705297146021	5.274708331452	5.64615392915399	5.65006511168582	4.57379828015619	4.35440641124478	3.96919138099796	4.6400076595243	4.76549045377336	3.83094287749719	5.45218488653706	5.85478516908149	5.02016874007199	4.67538933658956	5.84086127302433	4.68837347712741	5.22984002406581	4.86431689618423	4.26294363901539	4.38814936377667	6.18598794495111	5.26876835079748	5.21949056691637
AATF	10.785536272234	11.5240441762104	11.2903750047128	11.2832273640314	11.7641226579298	11.487029154538	11.3187610038816	11.3221678840432	11.1012017956741	11.0441588612367	11.252661283278	11.4707188512006	11.37514504685	11.2421961367524	11.0920525841112	11.3187610038816	11.0836530866255	11.4912106357138	11.2966349737769	11.2966349737769	11.5608276402907	11.4062318680735	11.333226668534	11.0680095382788	11.8311612791846	11.3828339391537	12.0250535389307	11.6480757072219	11.3929586510042	11.2807934398127	11.3900286247944	11.3187610038816	11.3090667218033	11.1490104440981	11.6158429706739	11.5701241421562	10.9622788342555	11.1063925840525	11.2016958729888	11.1927603786834	11.3367478157579	11.4479495980727	11.5534770771882	11.036235738738	11.2082425286232	11.2654279185865	11.2374097660321	10.500631279175	11.2011269432914
AATK	10.9501173110617	9.76126859347922	9.91277177628098	11.2709890484774	9.71068038064415	8.96498972570016	9.30538771596003	9.03657787000864	10.5867268861321	10.1633546034525	12.3161366740478	10.7726914095378	11.7544786088597	10.6017959694409	12.3858099259807	10.8332213162279	10.8115810894025	10.2012593713302	11.8493283055306	9.88803531384223	9.29637186571257	9.51543043368468	10.8161481828927	10.8041987453357	11.9773147389097	9.93660887236562	12.2638988294127	9.67417344526102	10.5389609889364	11.5071139901248	11.5252375421082	12.0418298199912	10.7254170537209	11.069027129719	10.6861816127726	11.9912460072585	12.0073034204295	11.2822314170038	11.0739396666319	11.6793801592912	11.3986728261193	12.4395588736415	12.672176328812	11.872148987112	12.4175220435618	12.1528614350865	11.0515481632014	12.2105049102611	12.0724550568189
ABAT	10.5773691045893	9.70187201323931	10.2706512114754	10.5151779119838	9.76182452956408	9.8627226367053	10.4163572728826	10.240595860882	9.67802413942271	9.91694878608951	10.5985354899582	9.60235170732026	10.7975808668626	10.383111806399	10.6632436925882	10.2468220782709	10.9913210670646	9.7195370885968	10.365224729697	9.86219848708271	9.69668182908567	10.167996177744	10.3421367508376	9.52464604631725	8.82160430972216	10.0077382957219	9.50482233859584	9.97528777642711	9.87749924023354	10.8432284454944	10.8507668291808	10.1284858385423	9.84255144788467	10.4996739213769	9.96532759495841	10.0017478380223	10.3989135672546	10.4961688510051	10.0288511066316	10.853469573679	10.1355307272491	10.4670441881811	10.0374840150444	10.9477048512794	11.0155826999737	10.999213558025	9.89306846878839	10.5838275307485	9.96488516035965
ABCA1	11.0478560486991	10.0114876150083	9.73782521164422	10.1642307199794	9.64816527067184	9.79937312651358	10.4712003566834	10.7427837422618	10.9045718734262	12.028420668168	13.4083173329191	12.2821413694099	13.3172476599001	11.1619594713907	13.1142605900686	12.4165903982605	12.6123179355145	12.5977932850027	12.882138833741	13.4590017510538	12.6699685878443	11.4188634832612	13.5425500861489	12.433665523836	11.7509362499489	12.4376661823364	11.9987920946647	13.2183332745864	11.4121148635584	11.979652216974	13.0939773795966	9.1046791373988	11.3846768505639	12.9785399722687	10.7784245007459	11.0254481058554	11.5678122920744	11.507571482341	12.8663900573981	11.5071139901248	11.9837112925608	12.2223205540026	11.6604800366839	12.0370639845627	11.7202905225551	12.1288815543597	11.8486500431735	11.5641522801871	12.5677356851733
ABCA10	5.37681439399442	4.77476516934882	4.89748385523864	5.67880174901469	4.0520415204615	5.66936416652583	5.02754690973013	5.63938185700897	5.64380163305515	5.16969707307236	6.07296020711087	5.18351521875531	5.80549711633987	4.56344556022318	5.87900537361583	5.28186464663892	5.50091807593087	4.84449188100466	6.06174378730903	5.49674197295888	5.10030869319394	5.14639789863426	5.30390492266805	5.04690847646138	5.8419594745073	4.68923460395615	5.49282867149842	5.44620225269069	4.78707882907609	5.24452754299805	5.06282741524176	5.27291883246375	4.78707882907609	5.4905851277661	5.30768065482046	5.7967756774292	4.08103437570324	4.81960553709266	4.57934401960954	4.83383520236923	5.19001996011268	5.18939473800562	4.41447902079188	4.41586034403887	5.08125411162267	5.20656963211112	4.63347942542369	5.47005004824713	5.14705286874927
ABCA11P	7.11679439889206	6.34728223565521	6.45014378225149	6.60214868009103	5.05625591372517	6.41876462768515	6.50532507790418	7.01477297448915	6.4776712724067	5.92382782488428	5.94712165131951	5.47065436284984	5.34877720176015	6.27109538690298	5.61508612689837	6.02360639544361	5.82051844978008	6.14020949245302	5.60308021819963	5.91141156371474	6.06377104912189	5.8161607979547	5.86633471298886	3.28685648620571	5.67788364185095	6.7467635771849	4.55967624032352	5.87485751262999	5.99670826594135	5.65184590003027	5.77470292856346	5.01933802477595	5.42354144655321	6.40396091784085	4.97729125529403	4.97902375044708	5.05758640490733	5.2048967318761	4.93419517758573	3.46396274844335	5.76720667683381	4.93239423506314	4.78615278234662	4.94661177265361	5.2878940836735	5.16608291590273	5.18166600841332	5.75227219508191	5.32256419118707
ABCA13	5.13673560834666	6.00840956736337	4.85607136903084	5.51579060884317	5.43392348906605	8.02540212768245	7.33981152738265	7.17174049642445	7.88081679260737	8.56301294664077	11.3622835091104	5.31455314749599	7.44634306970213	9.84635666550041	8.4628475215097	9.56281347989006	9.03195573904393	6.91837469754201	6.42161194169781	7.00916046922128	6.68787511651081	6.40910406058406	7.86215838849915	11.6415267840213	11.0815498919487	6.33769712877049	6.99007597729028	6.96617195477155	5.60822690299657	10.7045770786925	9.95879284939832	11.6209676462463	10.2148982736522	6.86902113858883	7.84059168723769	9.78170310245672	11.7820719931073	9.44922364792445	12.2774525386388	11.8268822274596	10.2561100913978	7.85911416582845	7.39790100147367	12.6960318307698	11.0343153956337	11.249246661093	8.59477334531753	10.9005243632683	9.10510476104191
ABCA17P	3.52214867514912	3.85426952240434	3.48320912376057	3.90111785167581	3.22447783752578	2.77873212868134	2.68375777647923	2.58729636213135	3.72876528349654	2.16167378191658	2.34047933511656	3.35393624308509	3.04470144285495	2.72488041001028	3.03931077630403	1.84787293563865	3.24300594542329	3.02151105193205	2.1147004279738	2.76495968616697	3.22087300698639	3.39612236859587	1.6301701368549	1.38298443542094	2.13706137333243	3.04977542536761	3.39958906416981	4.06139279667468	3.28685648620571	1.80613427947054	2.90730046201758	3.04219079597615	2.85414682303058	2.47590584100544	3.17290309483632	3.45923549391908	1.34970506133056	2.33719099327057	2.24407800754545	2.80141406310485	2.65503300293647	2.75806429071756	2.26378084965432	1.27883489165368	3.23034790695622	1.92811365306857	0	1.17460114927636	3.46278608928368
ABCA2	11.8344515915982	10.8432284454944	11.6345794987998	11.2642443749137	10.4992793371252	11.3569908529362	11.0235322373043	10.6908015283631	10.9373609620624	10.9877835471264	11.9596652121964	11.5858504557298	12.6123179355145	10.9089244954594	12.2571721876926	11.3161131936884	11.519596035054	11.6667489422343	12.4468780997962	11.3096359486115	11.304608741759	10.9862019114011	11.0265503701735	12.2261167630899	11.0821182493802	11.54091572614	12.2869020542971	11.3569908529362	11.5516943447741	11.885021409845	11.5597357761766	11.6221108763172	11.0244943417755	12.0461840429891	11.5395700433584	11.397010858909	12.50516274827	11.5785318726817	11.3771592516185	12.6139832465343	12.4175220435618	12.6451847284947	12.14312389203	11.8214093513094	11.7747065812792	11.6246324619423	11.7598888595406	12.7554028467736	12.1630613413142
ABCA3	7.90310401914248	8.13633742653346	8.07433616884757	7.37770616181462	7.83700251314137	7.60608110391949	7.73855082720176	7.56395360213148	7.84549567332863	7.29783549583317	6.0850481530241	7.99652158646482	8.07307042323518	7.46981554080175	6.88655683651915	7.69097931473311	7.1151087490995	7.77328021936545	8.12128286494353	7.54634923210297	7.89608472586539	7.77035359508458	7.57803393258228	7.13145762309591	7.21902588178227	7.97157721817542	7.63993490092253	8.02884211941937	8.15452557704881	7.30878704623032	7.00381240660584	8.58754466356247	7.76249265615429	8.29636718359545	8.03341996327726	7.39999882924823	8.17125331870605	7.30004414080913	7.01641885311401	7.28726959051797	7.83255844015953	7.24266897386682	8.30717218263466	7.47208334366973	7.61173528206145	7.23478432049495	7.72912770289646	7.94241954524557	7.44036246848335
ABCA5	10.0700694696344	9.73668753366675	9.91835729851243	9.20029357057399	9.13029617995232	9.77476726800842	9.17208631536071	9.66585850086123	9.72179254369096	9.54153995830823	10.4212728494745	9.25056625417039	9.93736503707555	8.87511085422991	9.9763009820463	9.17731286878222	9.91878153570237	8.80197032065036	9.47310269341304	9.44294318829746	9.53505017767265	8.98049365205087	9.03939179459689	9.09686475535389	9.26800430328097	8.56262546198376	9.10716914707413	10.238788572786	9.13342700430473	9.29881314701777	9.01104850997966	9.04847515911356	8.56959428935585	9.34871317236527	9.25135139964686	9.19723545138701	8.39881528740651	8.79788370203185	8.64984893307138	9.41039136408327	9.31034960553972	9.0559969398635	8.74746483207486	8.88596889197769	9.65638920665824	9.25571680983127	8.68270381466443	9.53505017767265	8.937133326505
ABCA6	4.94363214892541	4.24764942988417	5.63201157344529	5.0760934136657	4.96821169853303	5.26458467131226	4.78032635777221	5.04901571657001	5.09833982857405	4.86504036009656	5.18041890981276	4.65496945136968	6.00079485338842	5.05292902227675	6.07190554166687	5.06180837152867	5.12648573497952	4.39888246075784	5.03895477437714	4.93573075047061	4.99364702906758	5.15702024752733	5.07179080398288	4.37527217394677	4.48294374404404	4.64309197752474	4.3305555475084	4.69760674040117	4.75418645515332	5.18086208597206	5.10949938649321	5.058376802915	4.64970102657791	6.28249803090668	3.85675611955332	4.42912387240535	4.99960263889241	4.82634265532775	6.10967236868147	4.52869838058356	9.0523217640026	5.91577259457563	4.61424830234005	4.43376307362976	5.38029866592872	5.57698973878056	5.55860729425544	5.19836121344647	4.2274842347133
ABCA7	12.7607975126006	11.7648611591751	11.8804179743819	11.975560847819	11.4557918529525	11.3929586510042	11.5584545952006	11.1179003592047	11.8167602900205	11.9574435110573	12.9288859113462	12.2212779680385	12.672176328812	12.4056843842794	12.8144694832036	12.525034889562	12.4452603953933	12.6235445506393	12.5012951006092	12.1055352462427	12.5319792797173	11.036235738738	12.3842063808718	13.2526324096835	11.729676946117	11.6510068060187	11.9966084839571	10.0160091277543	11.7391217935401	12.7277897939367	12.2983881091434	12.132637530321	11.8842993021058	12.4989231794585	12.4376661823364	11.7041088734091	12.7694217278354	12.4435222482841	12.4103293709489	13.2455349941302	12.762709673745	12.8157793346975	12.3251423352701	11.7578866448659	12.8375328816879	13.0638944004748	12.3748909603152	13.5464464772813	13.0410595115702
ABCA8	3.10037571086048	2.45800689740765	1.09897519246859	1.77905472811988	0.877757867162751	2.3040161501386	2.31989297543212	1.61877942199656	2.19245399235491	2.54621629019242	2.26565585193539	1.46416341991419	1.27500176718139	3.1645197918057	2.32604263397712	3.03931077630403	1.90187080921135	2.72346580995569	2.57517798224779	2.02964301566499	3.16772369014122	3.10843996645549	1.89372905145303	1.83565823268973	2.2786921689376	1.96379082628672	2.97436286803197	0.134681806942464	1.28962162719879	2.76398764002842	3.04850014354143	2.09478353462627	1.13362661352502	2.9579797784297	1.08717500843389	3.52625935964493	1.32721521388562	1.66777337257417	2.65565967437373	2.44405633887221	2.53391266750825	2.73798702133071	1.51956662711451	2.29590545245741	2.15743452391765	2.09374125580354	2.43684498794355	2.34411818683907	3.36528044853759
ABCA9	5.80248411088697	4.57379828015619	6.15350659299681	4.32895618689663	5.7035108623897	5.93314296073567	5.08938562266186	5.64716654642485	5.59839291819765	6.214441484914	7.29498441221148	5.48267445566561	6.51511273976657	6.29939585965272	6.27109538690298	5.24816804944207	6.53509729943328	5.65184590003027	6.21547211687641	6.02231117784939	6.28437585661712	5.2463563105701	6.46128857173115	6.40640295441006	4.81297995551116	5.91396179815357	5.46520627993529	6.40910406058406	5.19222370419265	5.55668809149505	6.02420716107197	5.08567268291997	5.38639087218942	6.17130575078404	5.12648573497952	5.96716809034392	5.60684497324431	5.37298505914912	6.08063694721393	5.93745099782772	7.95131053958511	5.42279674877999	5.01486878085339	5.8123252906714	6.15012532419948	5.8283159724076	6.07490378335302	5.93133469167947	5.7912119913662
ABCB1	10.3413041136549	9.28411310746407	9.44890300038233	9.05042209166267	9.15215563305748	9.92570096241803	9.74934489071824	10.1861911829269	9.4115306371916	9.00694148361706	5.24530638651746	8.7463610945318	8.69339498316832	8.01224380010346	7.78511561998006	9.00929581117801	8.74058017600514	8.7384799151759	8.70786220996444	8.94133402021621	9.7195370885968	8.7972888573195	9.29347688846983	8.1951048391808	7.09450552627211	8.90064172974487	6.61484044592711	9.38367948154507	8.83077380200926	8.13759302270948	8.05565262681662	6.5777978507784	7.84059168723769	9.11092331177393	8.2866819590139	7.0212390867538	8.07196484732732	8.19631438273867	8.21650648680506	8.35415496167215	7.01915881256667	8.44956917760382	9.23090739971482	7.94863628214848	7.32267761045533	6.99859929345475	7.77035359508458	9.46801018751427	7.76604420996069
ABCB10	9.89077975057358	9.9356431691911	9.97075931586651	9.78583714674036	9.70430151675491	10.101170404949	10.0543115336249	10.2610648536558	10.0379371721604	10.0093919474549	10.2140956867399	9.41270793582884	9.81985768109129	9.97718900414776	9.68456907306242	10.209058069041	10.0799441111649	9.79321795612918	9.81347058838615	10.2848958635598	9.68824360264285	10.2414207022144	10.2774304172023	10.0685245184516	9.73271599717217	10.0152902094572	8.8263553076908	9.8235215901408	10.0430033673735	9.87481075017912	9.9892309131659	10.9198793647879	10.0736393908577	10.0329745802075	9.2727229023217	10.0549321544184	10.4815934974093	9.96802466971156	10.4674041916436	9.70110308473798	9.98753236652277	9.33108010735073	9.09929545769404	10.2379461068249	9.54978666758954	9.72088080096212	10.1785873216818	9.79221157584486	9.77225520800251
ABCB11	0.0088550313632413	0.153986355333286	2.2853971371153	0.223374474074637	0.877757867162751	2.37261246609733	0.147550322200783	1.24107416904704	0.037037037037037	1.18402268473138	0.037037037037037	2.86842785405989	0.0486886641466221	2.55342784291107	1.44735375095569	2.5064705434511	0.816619028274976	2.73405026185389	0.00611626890200105	1.22261429600639	0.297430300681786	2.19430662399714	1.37922990257358	3.15014452681232	0.128401747905567	2.02170193998237	2.88045970604365	1.93334105520261	0.037037037037037	0.664829851457738	1.52074674985181	0.410752479846194	1.45779446512056	2.52103193336122	0.0436833544554922	1.03018795071043	0.618753033568867	0.392923434510229	1.09785787692549	3.82287825045537	1.15916912731426	0.35929899212483	2.85832557002436	3.65616297771768e-09	4.50597102492173	2.43112155372587	2.75256886136008	1.73163076245733	0
ABCB4	6.31082701458298	5.74075780978725	7.02994824350494	6.87079602579489	6.61671058856432	6.56920421187473	6.6416018915375	7.6585958567975	7.45924723565811	6.18676087988985	4.7420046527987	6.45014378225149	4.43072810134569	5.12473895212323	5.63301245763284	5.74364512806434	5.66013371164268	5.76119633660286	6.09665910757085	6.68426512936622	5.11154406909092	6.39388865813821	6.36807225436316	5.25263971490667	6.84051448568352	6.19702141449346	4.73276987481171	6.66965895089466	5.15354067668802	5.72888481529575	7.77328021936545	5.67002026515332	4.89643305795616	6.60299117360773	5.31142610152104	3.54948113921784	4.81078287251695	7.25607245681365	6.06104659129381	3.54465919626896	7.89372532134563	5.82051844978008	6.16839730310831	5.3571758781831	4.97152738737674	5.30236414121493	6.16546609147673	4.75908770631519	4.72737628631124
ABCB5	3.64825195835769	3.47124418008541	2.93781746757554	1.50000778018329	2.06812160698787	3.03686471410287	2.35842911916023	2.93830661254579	2.16943807125281	2.76273696448659	4.12628754272626	3.32101093908014	1.7818573622454	3.35348046461895	2.34047933511656	3.17122759817755	3.05354579400837	3.64357683308051	3.11190616768606	3.04061834618719	3.40927006212705	1.99515513615854	1.80787735466051	2.79019233201844	2.63601863035749	3.28593395825706	2.22056025691013	3.02959831392777	3.52625935964493	1.98734699783603	2.99970260755134	5.54405619593496	2.68035957029226	2.44738401058229	2.3010855217978	3.98944447531704	4.21593579742839	3.87134208906659	2.16150304051277	3.30175076494316	3.07694223640376	3.47728793302108	1.84274787992367	2.73720780308782	3.69766142624426	3.77875475367964	2.98473317059313	2.95178884175191	3.19185000077522
ABCB6	7.20352230865301	7.20660848440958	6.80616989983391	7.52158765324244	7.11406315337712	7.22058284652424	6.91309194065212	7.12878373448322	7.29296150076773	7.21986594297282	9.21173793151313	8.00687148254194	8.68733188879471	7.78511561998006	8.94081743703024	7.90213513248041	8.33794356840356	7.42516258224506	7.99562750406433	7.13323917614348	7.25922275168795	7.64135877241578	7.06383586139412	9.19420438326514	8.77406545654937	8.04163421803764	8.9565239661345	8.34356734244845	7.93246591863003	7.98671994772085	8.06055932692474	11.0579243367378	8.02656595442746	8.28774862233024	8.44655391421136	8.01986784775153	9.35402301661742	7.88396083315276	8.58905948394114	9.63247652783501	7.86285159674703	9.10684863071712	8.61942977615853	7.6180541100097	8.8592992774848	8.90534699302598	8.22013752245045	9.02654943991548	8.57481295067604
ABCB7	9.37874459792861	9.60579840134431	9.55191002820834	9.3233289323855	9.59304159944879	9.74600875981111	9.71747365961549	9.82249765767112	9.55731608409885	9.5493602599934	8.81178373881102	9.14832179207017	8.84962371373693	9.56966652660256	9.07486159154018	9.53535180664987	9.14541130502498	9.11189267072963	8.94971148594525	9.36882529275452	9.11143661458509	9.63286111291684	9.52211929810699	9.33200117818701	8.85191099940155	9.19917992798926	8.730401259862	9.20681614439273	9.5493602599934	9.19807421550829	9.19048895977293	9.27079231724921	9.09096741104125	9.16654405444337	9.34620067450254	9.48427588561819	9.24890933054211	9.14832179207017	9.62108094552215	9.29925381541142	9.23316657337017	8.99730567944236	8.82933873862744	9.49346319925779	8.89761623613872	9.04579855735854	9.70110308473798	9.1711102022954	9.26605167523322
ABCB8	9.52513809980428	8.9492830811193	9.17970806951291	9.24402012931017	8.937133326505	9.07863898340653	8.92155734292319	8.80597265189709	8.82496944394931	9.11363517279403	9.30308784409075	9.53424330865247	9.13244726858279	9.39556559281095	9.52775365382697	9.45254642477209	8.76337081287827	9.41706077148094	9.49669780528306	9.22453413932988	9.63038654202242	9.25741568425234	8.90534699302598	9.63364238578505	9.61244714130112	9.66768411280066	9.73538259266578	9.05929292820298	9.49640727531845	9.05724277673612	9.00539593547798	9.62609275052198	9.42323080653007	9.02496292539565	10.2359577454374	9.57071712364454	9.53078062468147	9.25180782800015	9.31077400037651	9.05133888055236	8.93622427631628	9.41533961111703	9.96278749940045	9.11798991018124	9.07863898340653	9.27169878550791	9.30735113223242	9.40846709210433	9.60106380437366
ABCB9	5.66337448103299	6.10458443638804	6.62019543577559	5.91832284364888	6.18825666489602	5.55757335884791	6.07190554166687	5.7920225994677	5.77565755974338	6.12840287159506	6.57002976522909	6.94750058444332	6.63202213201276	6.53355328016107	7.80223522747273	7.70099871965202	7.15555002779525	6.67044550263358	7.43702720666091	7.12181963658933	6.14267246664532	7.56454491962797	6.2814390921374	7.77509703099089	7.64135877241578	7.73916276825866	9.1743510507661	7.10360355853469	7.70099871965202	7.22111339905649	7.35471529876964	6.85381861967647	7.42781737276451	7.09607414294096	8.7277008033901	7.43835380809027	8.25957561410464	7.73129545002186	7.79158846235911	7.74129556535571	6.29549716226278	8.52476466070901	7.99706241380273	6.55374671786077	8.08134297684467	8.08941386670536	8.17993833738099	6.93726283741819	8.72199581385656
ABCC1	11.1605792968529	11.2966349737769	11.4918559618879	11.1480422113866	11.0529895113574	11.519596035054	11.20208512533	11.1501284525953	11.2893682719076	11.0235322373043	10.5454699566592	11.1469074722727	10.9073726842108	11.2119142618687	10.9908697562973	11.2515438861863	10.9961605651738	11.19706679293	10.9877835471264	11.3022316010441	11.2333042399738	11.4943899986499	11.2361176883596	11.4415274076276	11.3338809040971	11.2145494626508	10.625407676046	11.1140665123081	11.3841072015919	11.0680095382788	10.9794718094637	10.6713270563753	11.436781575069	11.1018781193413	11.3553037895983	10.7328160981481	11.3442910442128	11.2293846172203	11.5993822280807	11.0343153956337	11.2245512978657	11.0120338707741	11.0723445243821	11.5814590320751	11.0084527715457	11.0967432723269	11.5115565836678	11.1927603786834	11.2156308973966
ABCC10	9.99593967403936	9.2345540872665	9.53174748897469	9.34871317236527	9.06144158209141	9.34294564437395	9.41938112415555	9.26202245968943	9.04579855735854	9.47675736029123	9.93736503707555	9.71723919466519	9.72914591548438	9.6420540998678	9.78127265855661	9.55937374951067	9.61054836215836	9.86135933228805	10.1701861897839	9.69527052339459	10.0185991135947	9.59028437394237	9.63038654202242	9.53037572414733	9.73826284584075	9.82249765767112	9.85488315443287	9.66982291313122	9.76126859347922	9.52995554622461	9.890465756326	9.66457126007949	9.76923996991296	9.95879284939832	9.6956170190203	9.9870635693361	9.5325995138723	9.45114479716767	9.81061233622946	9.48795211546731	9.71107092517455	9.99793221464608	9.72225924240432	9.56705415706973	9.61932803213078	9.7717824675574	9.49859908632319	9.99995723663095	9.78678454161571
ABCC11	2.15464824210897	2.45318068637704	0.0714399119478513	2.60952709978706	1.83051300539581	1.07151270741988	1.48377912240762	1.85273798828653	0.037037037037037	9.24561399250797e-06	1.9667382444879	1.12874742685516	0.309272075110818	1.73264642627998	1.94948931981263	2.65774360483548	2.28411675616538	0.0370182353898243	2.67587465087281	2.34246546082936	0.00831572807841119	0.1629671817876	0.995364083656358	1.052625810161	1.10243123362784	2.52769863817826	2.39346082171562	0.134681806942464	0.037037037037037	1.51204731794896	0.86324533228775	1.42973807464809	0.84068555873263	4.0420961429538	2.33049166479172	2.78888462434001	4.86294500827565	1.21343799980611	4.50317809237241	5.36068162250116	0.000577646189370083	5.74699324917156	5.50413147671009	0.96677766062295	6.21028479083154	4.78707882907609	5.02195384710292	6.27109538690298	5.98463678170416
ABCC13	7.12181963658933	5.98665587742746	5.56291283644611	7.02730670912274	7.44870109133915	6.64529423377611	7.5535894846211	6.84304921046439	7.82929405633543	7.84974606606364	9.56108937601078	3.56244143072043	4.26018140241077	8.62882797382763	4.05674447510048	4.27370333600897	7.02241052442311	4.93015822650277	5.68475224938203	3.6043175917452	7.14630355861232	3.86425904285669	4.44003033474948	4.42191402769764	6.0950698615023	4.5697180035697	6.51189937985135	6.02231117784939	4.71840429424071	6.89857764517123	4.83822449852571	10.6946595972773	6.38399691113239	4.90723440275924	5.79161729541695	6.57843034654251	9.04980870764741	7.76289382578325	4.03761436997339	6.18970731563616	4.17133715326073	4.25603186159909	5.93645720322601	6.68931176206912	7.35415390630014	5.47613965951311	2.30661210413356	8.84762193830393	3.79002942535276
ABCC3	9.81296489883306	8.84520377902306	9.16707841216365	9.85752057085044	10.1638100878988	8.99180534002534	9.55633525644461	7.94914873565786	9.80872045520851	10.0173000274342	9.60366487750179	9.97890852552729	12.0752805946533	11.1485756227771	10.9445672956629	9.65165887846176	10.9779151575977	8.93953688844553	10.2044599629187	9.027036537113	9.09527366164427	10.5567552954616	9.50130243846705	9.92954033374543	8.70966433478203	9.96845904858746	11.2209792387049	8.85191099940155	11.0593749873945	9.95748844058481	10.245387264251	11.4772129865204	10.4618063836787	12.3051561079771	11.1349589370102	10.4769490617139	12.0129152766474	11.3476491004044	9.93037625648071	9.77961082410935	9.89647656192162	10.0804615774007	10.6286672654264	10.6979478363682	11.5725082362778	10.1498797836339	9.63958717375445	10.9626738651943	9.59402810184307
ABCC4	4.80698716989644	3.85021488687776	4.25282913772067	2.65383965040706	5.30308161059454	3.39033690042341	3.79114799004684	5.32256419118707	4.12751974213136	4.87721674265658	5.03409770645643	4.69098730564594	5.05469825596192	5.42464693542729	4.15979107356659	4.40917202833829	4.71686151018024	4.63693904007383	4.97902375044708	4.7726165991864	4.4988408254909	4.44636911631086	4.40917202833829	5.13950633694504	3.29421795311041	4.92664705127354	4.77865472154379	3.07150720885876	4.31402418376469	4.35155387164509	3.39438336627491	6.03999809063411	4.66848102635198	5.41336145159844	4.78125472338835	4.5200259876351	6.00840956736337	5.18041890981276	2.90944137616431	4.63035696217794	5.53308348095792	3.93078749994246	4.77187816847146	5.52171473958122	6.27274925723466	3.30610233435706	4.65289920124148	5.89879306656142	4.21496207675125
ABCC5	11.4954018676553	10.375111626135	10.8183824969143	11.0826437846849	9.33200117818701	9.992770890155	10.1308206151701	9.78501624442012	10.3508162864252	10.2992225882632	11.317183464356	9.10255403707315	10.5413130098358	10.7508558276042	10.7980784186393	11.0718683619152	10.9291013075848	9.51082810272551	10.1187534406459	9.67721623370067	9.42512636868527	9.99233862616595	10.2250380582958	10.0068543174796	9.40885055846248	9.89698906899055	9.88219280066143	9.87749924023354	10.0190445138924	10.7970410520993	10.4468203052509	10.5533231222628	10.3311356894187	10.097718856125	9.73482178488113	9.25226456635442	10.8490448773857	10.4317018740928	9.99413949786926	10.9221394869684	9.73711754037723	10.1744056184776	10.8025235442144	10.4340884573432	10.7173782221807	10.656093694123	10.2110614490714	11.2966349737769	10.7379754729744
ABCC6	8.3562859691977	7.22058284652424	7.30429061709538	7.71324885909934	7.43031115341834	7.15760132979569	7.17893218395884	7.34634733997232	7.90110606293041	7.41136896675998	8.45448511723328	6.70376711166562	6.60118691651676	7.86532993884504	8.80643158132343	7.9821995944138	8.2624466265369	6.73127736338997	7.51275653226793	6.96457506036472	5.68163495372761	7.39592352097283	7.90247062165749	7.10360355853469	6.8188345046718	6.89621559906459	6.93272059217684	5.60079697103414	6.74139209323615	8.04665357179748	8.39662015613493	8.24275737467913	6.80551503179822	7.86285159674703	7.575160169789	7.21594321525625	7.16341931595391	6.72100936197435	7.76905996313454	8.32501249398992	7.98671994772085	7.8644044680018	8.63388801416922	8.57795430375743	8.67458122565584	8.76141821271257	7.73191003214196	9.39358243392477	8.63188807296667
ABCC6P1	2.50470304635899	2.50559316103987	0.0714399119478513	2.41992475593219	2.99527691320247	3.21270622847536	1.5808740084003	1.68598392270074	3.09290401655606	2.31989297543212	2.34141441579092	3.11122386565579	1.7917118336237	5.06877719040375	1.45346292728596	5.11487134296423	3.9492874674156	1.27147313209115	0.00611626890200105	0.0114020527560462	0.00831572807841119	2.04695430506295	1.90563029307096	2.61582409649408	3.622993605931	1.61061045712963	2.92709474040942	2.01300436614761	2.93089618494249	2.60049557592134	3.58597240633618	5.18351521875531	3.49773194021261	2.87583858272369	4.05919534983845	3.1958716100816	3.6844601445407	3.72712500110726	3.32218519445201	5.51962058103281	4.38910575469759	2.3010855217978	4.67538933658956	5.31455314749599	3.49418408676495	4.7420046527987	1.54240624426766	4.20811530395313	5.31295694488649
ABCC6P2	0.232314101718731	1.40072580560587	1.9750726623909	0.223374474074637	0.877757867162751	0.068976423223545	0.147550322200783	1.68500394448186	0.037037037037037	9.24561399250797e-06	0.43023028357602	2.29590545245741	2.54452521764836	3.16528842647628	3.73215397633135	1.80613427947054	3.73847287391237	3.12576374070432	2.01477128651411	1.70973957186106	0.00831572807841119	0.1629671817876	2.7938028479649	3.09165236097215	0.775075807428092	0	2.60209016313086	0.134681806942464	2.76830037098856	1.64709838521201	4.08572993995791	2.39310385931833	0.030623391882956	0.78620913632812	1.98329389321895	1.93711971038059	3.55921929110217	2.34047933511656	3.08450299203749	4.02344681255686	0.275075754241062	2.54287254352083	4.43376307362976	3.65616297771768e-09	0.228225850657484	2.90382538621157	0	4.55271255359677	4.27236103590013
ABCC9	6.99615905070702	6.99712295867626	7.27616645480414	6.93228863956572	6.59027442594495	7.33394103037785	6.75514896054055	7.10275032901136	7.26649127990023	7.43885940528255	8.40075515025384	7.12244701179927	7.64065002936222	7.21594321525625	7.89372532134563	7.18828254935245	7.36287274470525	7.45033526278719	7.56943452820003	7.3874985702079	7.66158576839209	6.79890454647704	7.68243642870933	7.58116378269584	7.28586632341856	7.22548182710118	7.97976968040337	7.60337423145771	6.74926423709673	7.32010991165807	7.22673269599551	6.65621794596833	7.05526494581647	7.70740796313206	6.71148272066144	8.01768502838036	7.57928292912605	6.95159672361205	7.40317706381677	8.29118567599222	7.71405128836197	7.36836572033539	7.53493656641265	7.09841675885424	8.10160437727435	7.40836532386523	7.38297365110105	7.52397534198147	7.43765247370317
ABCD1	9.21253722527458	9.58344371227047	8.95468048832042	9.31907252767075	9.55139405762274	8.56218992727393	9.0943343488277	9.08715880200801	9.19106500299244	9.41981961258431	10.1355307272491	9.84097994080392	9.91438254979166	9.57275259184699	9.84997292056462	9.19420438326514	9.42677119201338	10.1253352546561	10.1294286377645	9.46859402637997	9.97755273039035	9.55094443197437	10.2770605182469	9.21763771681982	10.0676632291636	9.65638920665824	10.8194136899543	9.22138490164142	9.56875474934504	9.58017802796137	9.96532759495841	10.2339928786632	9.85806826063102	10.0196001871747	9.78127265855661	10.5847401279605	9.80118732406731	9.43928538889204	9.90585406584114	10.0143460553346	10.1289928297092	10.382697286935	10.2501835451868	9.96931593329749	10.1739236837974	9.94802053097319	9.41614994744044	9.95879284939832	9.91438254979166
ABCD2	8.91187816581475	9.1761183091592	9.67850350840505	9.05513751683524	9.50883850453417	9.84367553142117	9.68572546259909	9.97847682208297	9.10619749878961	9.04560657287138	4.76024980385207	8.70682173936734	8.52532897711591	8.26534685307473	7.46556974632121	8.98006275609822	8.56454714468203	8.53209060866373	8.16783728993289	9.64501499763698	9.17991392957507	9.42896520420658	8.11818476973085	8.51799499010783	6.98835130624095	8.88159758811822	6.23076113899529	9.04089947640783	8.54750478425121	8.04096958273877	7.65409797601438	5.73898224452837	8.72072364286956	8.49048612814347	8.25487215007438	5.32591188113065	8.1565684638482	8.43553216662228	7.66906431666786	6.96196141344479	7.98434268992651	7.05962863151109	7.36503598945544	7.80115339145171	6.49181318416756	7.70515893171116	8.35513535792903	7.59050106082305	8.16749086325418
ABCD3	10.1608046893821	10.1670998287111	10.1857224136964	10.1145519853785	10.0453825878205	10.3980220571461	10.3381900189928	10.5953624542861	10.4428968082769	10.1665593208629	9.76870618687081	9.99103415847012	9.78986571428058	9.88857594383192	9.62108094552215	10.3493801766664	10.3450172449239	9.87311396610312	9.86492380319365	10.5679270966043	9.78887759996235	10.5362695966307	10.3036094853897	10.3233713231193	9.91657080875534	10.2430511735589	8.72908917761838	9.97344621080272	10.0261519370277	9.9390064779485	9.97155589541869	9.57774695649395	10.1370955215003	9.82838479938678	9.51277893334581	10.1174951284384	9.88491689418826	9.94174884662631	10.3670201795654	9.95303604753883	10.1257560486716	9.62158190227616	9.3165231395305	10.3571500392546	9.63364238578505	9.68900883698935	10.3227946455047	9.73368902604049	9.97112312596863
ABCD4	10.3381900189928	10.2304833632266	10.2278201006959	10.1549041133191	10.0466209244108	10.3374497244378	9.93514877746652	9.93135555964299	10.0247496560469	10.0035462815781	10.1828797807994	9.94306430944668	9.69527052339459	9.93229843783799	10.304560674763	9.77718005261034	9.31491020655307	9.890465756326	10.0862317364518	9.82441867763048	10.1452455078368	9.73668753366675	9.73058241303961	9.60148073481797	9.59974023419131	9.94306430944668	9.87002081035014	9.86492380319365	9.7484883004755	9.88959447013741	9.64674691185696	9.29122563426006	9.57021156863694	9.87664317597493	9.65726261002784	9.64773753383283	9.44715531958411	9.73782521164422	9.41981961258431	9.41442705530807	9.81759928379776	9.8189885711898	9.80118732406731	9.46006816478016	9.66803623077861	9.51622039686233	9.45445870596693	9.91127088177269	9.48472957209209
ABCE1	10.999748320203	11.5059005403512	11.6145766677199	11.3248756803171	11.3986728261193	11.8009686628373	11.6298715433866	11.7896845237936	11.2946719802821	11.3481920010203	9.74184835801355	11.3177101290128	10.7550327488061	10.9154792459676	10.5937703217437	11.4447788749538	11.1293243265823	11.0831216673159	10.8400736620887	11.5828278538429	11.313414383811	11.8268822274596	10.8332213162279	11.3622835091104	10.9757561182541	11.6221108763172	10.4795704490823	11.5190328604716	11.4790060758074	10.8639921018996	10.7932688913104	9.68495146893377	11.0758211106258	10.9467019524879	11.3187610038816	10.525998965418	10.7716774893146	11.1816501888765	10.9938812441143	10.3961227918058	10.6894447213728	10.8142525193596	10.6115937489949	10.4826597362282	9.92139297765867	10.7623447697695	11.6913544752926	10.3754857066092	10.932862338671
ABCF1	11.134562025382	11.7814178852642	11.6698227653476	11.5094971934758	11.8890013850082	11.6691174207629	11.5529000641234	11.5159161765906	11.2980588239119	11.3412881257559	10.6233341492254	11.805774856091	11.1243612565265	11.1158240139592	10.8751498172995	11.5871702150438	11.2240215718164	11.671705642011	11.4569785727669	11.5145372243329	11.7754089957371	11.5981920304904	11.1629728320978	11.4298252146481	11.7366187239283	12.0028973235528	11.4144065279942	11.8746022550086	11.9146124664306	11.1528935489602	11.069027129719	11.4330336294239	11.571333801521	11.242602820607	11.9525691421757	10.9551551828939	11.0799925309204	11.3821868571548	11.3522211127514	10.9176232370752	11.2859357254062	11.4017934085403	11.3367478157579	11.0821182493802	10.6297063240063	11.1134685211405	11.4799940760373	10.7276219304221	11.1711713073358
ABCF2	10.6316395615285	10.9435955068426	11.0150835818431	10.6788279165286	11.1276711528273	10.8639921018996	10.992837920615	10.9467019524879	10.7390634642943	10.7206860403074	9.92226923813694	10.9435955068426	10.4576699969874	10.5726816249194	10.3224208979973	10.6938415517766	10.6473109602728	10.783905100861	10.6582297662538	10.7995846944184	10.8099665086185	10.9923183695474	10.599065130805	10.9221394869684	10.8663353831373	10.985679042626	10.8663353831373	10.9691807231193	10.9495639989237	10.5585126346145	10.4325292282913	10.5809154376943	10.8787284255926	10.5563823575597	11.1528935489602	10.5226081334842	10.5964617507079	10.8526123062513	10.8908314322239	10.5959527994608	10.8825233088303	10.5897972641694	10.6444375906869	10.4961688510051	9.89647656192162	10.5809154376943	11.1695535637723	10.4748581735512	10.5436089840012
ABCF3	10.6778716447039	10.4070574576813	10.6396192790635	10.7495001248294	10.599065130805	10.6092077672983	10.4971915332959	10.3055230015324	10.3193089547264	10.3026685775657	10.4330807599433	10.6409793602713	10.401479425618	10.3802404030979	10.4187982932964	10.5872582011717	10.1955204570948	10.5781692007739	10.4660969777036	10.3345254255247	10.618000894039	10.5389609889364	10.3450172449239	10.4941335846409	10.7073461028748	10.6325779462885	10.9526591065551	10.3684558489018	10.5549986255832	10.295515990776	10.2349972589208	10.2170733541772	10.395154969853	10.3547794478235	10.7937847482825	10.4674041916436	10.1698294902287	10.382697286935	10.3059097833035	10.2507216188922	10.3517468141717	10.5174760907622	10.6405688459569	10.1744056184776	10.1884889519916	10.3224208979973	10.4581644056303	10.1041308087659	10.3965900705808
ABCG1	10.2501835451868	10.1119169952702	9.59256597703025	9.82018555310903	9.3661529595031	9.08320383644667	9.92903487974041	9.93180440355419	10.238788572786	10.1452455078368	12.0490624075022	10.0494112049005	11.6456807202136	9.87311396610312	11.606280970609	10.7238212055088	10.7054961912748	9.39358243392477	10.4238552260452	10.735141806855	10.2190958816968	9.91397774387972	10.9477048512794	9.58464577517105	9.8037263811556	10.4358090067962	10.9736884937336	10.8165949945614	9.44503445799141	10.2066358756996	11.2877884013051	8.81480440254196	9.4530023987409	11.2893682719076	9.79361314474493	9.47264817743227	10.4046354777574	10.0844672385252	10.9763174248167	11.3791203955124	9.91438254979166	11.2445108573372	11.2599473652885	10.1267065883363	10.9477048512794	11.3815168945114	9.81296489883306	11.2980588239119	11.4512339173334
ABCG2	5.11243362194048	5.56707047679432	4.92496874052201	5.62444987143812	4.94363214892541	3.46672840200872	6.48260441147076	7.08042709826123	6.65621794596833	5.82193274010976	5.71060183989379	5.01238785545134	3.63869369721703	6.9589056695402	3.03931077630403	4.71446611124885	5.19380290037666	4.64970102657791	3.60962020789181	6.02656231959414	6.39041610278539	1.22927263976401	6.58379738681452	4.32972301959764	5.28896254337192	3.0122374137487	3.63954348525819	5.79370725678803	2.31555524113139	5.38147336997259	4.46521894402815	8.71288897356567	4.95444202870021	5.01529541840472	4.1095827946632	4.04852742658546	7.15627245297827	7.03868389066795	3.76781669064938	3.20639094315662	3.82633194807903	3.00040844233841	5.64615392915399	5.81984149017891	3.16149321190718	3.1645197918057	3.31881289507725	4.56124361963824	3.17434478567281
ABCG5	3.01744636218277	1.64516959015072	2.40701179490908	0.223374474074637	1.83051300539581	1.98422029784754	2.1858418862694	1.24107416904704	1.54854751548135	0.946685657247974	2.1478315837069	0.147894631561237	1.50917549523851	1.96094239034183	2.56339352017976	0.853159636445431	1.69496908120187	0.0370182353898243	0.646532936190106	3.05072571782163	0.617818817936424	2.82161951355012	2.16765027836435	2.06736631062539	0.128401747905567	1.76077541241489	1.69166959039314	2.13475455636278	0.037037037037037	2.43368910221687	1.52074674985181	2.23495980362057	2.23993668397702	2.90684681737999	3.1196289544255	2.36922733803468	2.41462534790808	0.392923434510229	2.5948962992555	2.63248254843673	2.72569783799531	2.68113378341854	0.275075754241062	0.573572392966768	2.92891828438726	1.92811365306857	2.30661210413356	2.64491428046602	1.96094239034183
ABHD1	5.83812315258618	5.62397884584812	4.94363214892541	4.88119266139576	4.97241757068901	5.47245399032364	5.31754729783929	5.39857283419105	5.45644084004159	5.50946580151183	5.55055107475551	4.72541962477554	5.45146209508277	4.95361912864815	5.60752061582508	5.49582580453571	4.48294374404404	5.38147336997259	4.67213316720824	5.42898456353354	5.19437962148576	5.47613965951311	5.44014935729479	4.55361411105778	5.2659647916107	5.01073706005071	4.85512824230418	5.48649725804919	5.05900042856452	5.09925944771557	5.50609547467144	5.27904836486929	5.11243362194048	5.39391133863667	5.22463719711841	5.20411226378529	5.31648108590138	5.00796856529981	5.32517480715901	5.48407606015814	5.17226817299128	5.09589919648795	5.07445163250968	5.43286630299541	5.38232676893878	4.68133272337286	5.54405619593496	5.31854207820187	4.98008405704279
ABHD10	9.59830619367781	10.1512319660621	10.0047394152881	10.0173000274342	10.0505687943275	9.98870211446281	10.2711471576833	10.2834267202045	10.0225618979327	9.84486582056541	8.89318797083222	9.77077337357495	9.35201398414578	9.63552686201735	9.26979392057036	9.83148004888705	9.58192220202299	9.75242977201093	9.5748283369137	10.0824804949137	9.86014431333351	10.143514120447	9.89215610169017	9.56630174943966	9.46006816478016	9.80658010972439	9.5123215001677	9.45396597363239	9.58552683580715	9.73106436469797	9.7177081245658	9.16654405444337	9.64467104437994	9.60106380437366	9.30193871463399	9.80024025983352	9.27975137263154	9.58589048493639	9.76126859347922	9.26979392057036	9.49517789405135	9.44196614270379	8.91656864995397	9.45193653422393	8.74416686605536	9.15706009341112	9.69433563366504	9.12611298011622	9.40124008035807
ABHD11	8.00909026143314	7.86925834587141	7.76249265615429	7.68243642870933	7.72026336535215	7.72093651532926	7.62893340531867	7.67565544705443	7.62305534613079	7.67019854404432	9.35945742558465	7.30429061709538	8.31535014274071	8.16595663641887	7.93192506933782	7.57278106772449	7.56786477680147	7.4685868285831	7.43530704631074	7.24191718177228	7.43127070489171	7.54834884684607	8.0231483772946	7.09161102939029	7.7499041034313	7.40184293606713	8.36671874674089	7.04392677331316	7.55092160374926	7.51640454528736	8.3959986586157	8.15021613747133	7.76460928674634	8.07821689584321	7.73772252521764	7.93065086779369	7.575160169789	7.48504444511801	7.82648624996596	8.37234039865185	7.62352225357768	8.01908047260543	8.71495874460566	7.85323062374519	8.89265547400677	8.26442374656241	7.74369724276134	8.36232188310975	8.60292744127172
ABHD12	9.03759385815348	9.23049862291172	8.94894239871919	8.93622427631628	9.2656591209859	8.98879646452673	9.03138853253451	8.86809474111779	8.99308767314802	8.87653579282079	8.71039513929336	8.99230176978029	8.81740738601502	9.27785872168263	8.87806884247812	9.21437807913358	8.86692317064066	9.25326263931427	8.87609258845903	8.81278102595192	8.94404771133041	9.14424839209118	9.0964415460609	8.90024751385167	9.07955962302116	9.32232594900746	9.7520497718739	8.6791651866315	9.01542806391706	8.75257240440084	8.69934604219145	9.79687324099408	9.32530234570529	8.79495900461847	9.7602522370983	9.44467902524442	9.3773347780572	9.21213569687341	9.55015868456078	9.07099799520659	8.54525042891346	9.27505822748646	9.54717390177697	9.12611298011622	8.85873412967419	9.27741538934695	9.13922285500754	8.8770646028977	9.03988756608373
ABHD12B	8.29049792747834	8.04422110146843	8.69562239290932	9.21437807913358	7.69902764743105	8.06852607216181	8.08304771253601	8.24524257345692	8.64264647404569	8.12098411404145	10.1220569578221	8.08194610431454	9.97847682208297	8.67731408604888	9.3440465335072	8.38934747608276	8.92654637846617	8.52366538964783	8.43423649777885	7.78007771847317	8.12709307157263	7.67758284404111	8.44655391421136	8.80447014765867	9.47019199764596	7.74180102932298	10.6233341492254	8.61807942158888	7.97216100856242	8.84520377902306	9.46619839522928	9.68180646952888	8.09022763084585	8.841158058381	7.39003775824021	8.90534699302598	9.44922364792445	8.21264170201724	8.29327354219034	9.49905967138731	8.84677470702374	8.56083221121372	9.70141375347861	8.75040362149061	10.3215813130223	9.19723545138701	8.21011778907094	9.89779152479414	9.45481900638889
ABHD13	10.6023476223057	10.4313311471303	10.3778289836768	10.5040569213469	10.322607771751	10.6096435303436	10.7154821494997	11.0629927412429	10.7423232599381	10.508488077363	10.7883700145972	10.2873585887336	10.5712435054497	10.2837138488413	10.3910501910278	10.355016162035	10.7746249540236	10.3031091958849	10.4122862283708	10.7986168603381	10.3171315697856	10.5767858313059	10.5847401279605	10.1996801461614	10.0695858003346	10.2184054659305	9.9073442317093	10.4453371562417	10.0624281592703	10.5509347222034	10.7679938773972	9.51801082165512	10.365224729697	10.4760035680417	9.52395250212365	10.4805356120883	10.2114168089765	10.1359316459382	10.1485378709738	10.2624860228806	10.5137502916103	10.2992225882632	9.89342941498422	10.5482593194114	10.7932688913104	10.2397294315781	10.2863866341959	10.1302356630355	10.4278713125403
ABHD14A	8.12661441461978	8.3446906210624	8.14482199441935	8.60856085673937	8.65450367268126	8.17278882635265	8.25549933267424	8.23345877860186	7.8564054140156	7.92976611115749	6.46374738292441	8.30443896291825	7.61600044425211	7.56120190236984	7.42029513941766	7.78400595317066	7.58540887104355	8.16133511758946	8.13278285406075	7.8184803023151	8.40942343737464	8.12896556854124	7.22835046387252	7.10522840093893	8.12593716809448	7.98596142222789	8.22822957249944	8.03206058503297	8.27807440228168	7.5743643796692	7.67961945593641	7.80642389944583	7.81639342714696	7.89889009854858	8.70839012049017	7.84593590360551	7.70673551025157	8.05074131315318	7.51159051855198	7.39294161560772	7.88081679260737	7.72592644747621	8.47537329324993	7.36715819214978	7.53427015363258	7.97835048526573	7.68388382632046	7.52660332950636	8.105147488925
ABHD14B	10.6497979944388	11.2661595695126	11.0598437319055	11.2042655987145	11.533779592025	10.9943446862624	11.035041330053	11.0996927320846	10.6176040091179	10.4589606281191	8.92892936448606	10.2965322543278	9.7827144342011	10.4023035046593	9.58391269543934	10.301794160147	9.85806826063102	10.2245598801085	10.2756424104391	10.1493719535872	10.3281416246423	10.3961227918058	9.7096848813398	9.51412726015071	10.3891834002827	10.2501835451868	10.5222003763421	10.0247496560469	10.7089188870606	10.1852646670167	9.65102688370062	9.99233862616595	10.1987867545277	10.3120495574656	11.1458203040735	10.2770605182469	10.2228059072483	10.4854876685748	10.1762625970575	9.79221157584486	10.2333989874164	10.0284222260977	10.5347449393078	10.0160091277543	9.78501624442012	9.79598723336115	10.45849033737	10.2561100913978	10.2359577454374
ABHD15	9.89466012868275	10.0346312112911	10.0760755433901	9.82664186536748	9.69527052339459	9.92269539068407	9.93470532798169	9.99571834686771	9.75582427116618	9.57584785739579	7.87909266609364	9.51673313579787	8.88938576298441	9.54678212724998	8.95564711980872	9.00636003117422	8.99586156539889	9.75052497317328	9.27604074140063	9.19917992798926	9.37626586883433	9.57386421534312	9.3298170931715	9.17635701756265	8.52879406481977	9.27864160767614	8.51799499010783	9.74894317793976	9.62658919718825	8.71235575483802	8.87511085422991	8.49642189925181	8.99815627572425	9.11282489932785	9.40233105277293	9.07565997146593	8.66987254224047	9.20844576140236	9.31440730762012	8.75208052369239	9.50482233859584	8.84355047918872	9.46334840269559	9.19861057345626	7.98155830985384	8.53721895769855	9.22836612898099	9.25273011882725	8.90678237020358
ABHD16A	10.9137930334641	10.4027527760023	10.5246596433699	10.7102674974728	10.6307629039527	10.295515990776	10.6405688459569	10.1781314876445	10.4283781620793	10.8194136899543	11.4210061639101	10.8882102328748	11.1959776466443	10.8697807092691	11.2203142992052	10.5491520544151	10.8530435366334	11.0310043627468	11.069027129719	10.5127214915868	11.0987492721899	10.236945192447	10.8553973371496	10.6381846800056	11.0960762119217	10.5241743643257	11.6866650621389	10.6187640627605	10.5264377082782	10.9727391623747	11.130403936475	11.2328129767098	10.6101281814915	10.7726914095378	10.7364946567544	11.3198875033399	11.0996927320846	11.0063088163722	10.6196420995982	11.2230425358813	11.0811231125594	11.4549432197807	11.1865695645545	10.8575305085831	11.4388327153148	10.9713004221613	10.4795704490823	11.1679226914576	10.934711624858
ABHD16B	7.10841447867155	6.25075212585205	6.2684554406562	7.19252562892648	6.62094672054834	6.49345211322536	6.3281197841639	6.63975892971876	6.63810636640367	6.73555819456947	7.76249265615429	6.14587155668717	6.46374738292441	6.84004641529119	7.57617676749154	6.83730119488968	6.47321987499924	7.09579221544429	7.20309930391206	6.70547937856187	7.07208228867615	6.98835130624095	6.90959838372557	6.18864258522388	7.53493656641265	7.01090538252225	7.73287270572403	6.16984713383601	6.9937513353405	6.95422017779116	6.68931176206912	7.8810296366587	7.62778086920544	7.55953917353699	7.2657871180125	7.73748953931809	7.28161326785603	6.98614194331116	7.12323103787131	6.84770895029605	7.55542118631736	7.80787790823253	7.56728712180622	7.13384670332951	7.52627041696303	7.43530704631074	6.73596417600359	7.40060981848005	7.22512465716059
ABHD17A	12.1332775695484	11.1695535637723	11.636261213791	12.2564336844835	10.9982297756561	11.1226986376165	11.0079544366092	10.4679242333579	10.9495639989237	10.8667565070808	11.5134755138455	11.2647899327079	10.9005243632683	11.3797646578121	11.2941375059492	11.0862268601027	10.3363973684832	11.4501212715223	11.3791203955124	10.4050395366507	11.5217740221942	10.9308483678903	10.7077948667204	10.5657744323246	11.5159161765906	11.2498745797225	11.3522211127514	10.6713270563753	11.5384343824223	10.8428615452641	10.4742468173465	11.546379338327	11.4420966969448	11.2510127677198	12.0439702253395	11.0629927412429	11.2722050701056	11.2694173672855	10.5523385386191	10.988215381266	11.2145494626508	11.2558094257708	12.4810961755971	11.2960884845809	11.2315091092888	10.826284922942	10.5379607693932	11.7605751324265	11.1237960002873
ABHD17AP5	4.15510567836134	1.44508061487826	3.83686875409794	4.07490658835804	3.87362658801055	3.24763060342095	3.14500786109846	3.74821520142665	4.87391453531237	3.22087300698639	3.82287825045537	2.35597019620371	0	2.06159302515678	4.99364702906758	0.0305940197785338	2.63484799722287	1.80232959758742	4.03238398992069	2.38014557541221	2.69931664182422	4.0333641462433	1.93334105520261	4.25178080074942	3.29528235094809	2.32057158612999	1.95058259374573	1.48159532706488	1.86478438101996	4.0868394556659	4.2866656630267	3.58011642452552	2.13251320939039	4.42665273148976	3.36461137741601	0.286736722102989	3.69082666258332	4.88961922131939	4.47023919442409	2.96705032009982	2.09302095179513	3.09874890431727	3.83384800517209	6.01579721703266	3.82834882753111	2.17310431996154	4.59639861501662	1.88208570002449	2.9915756098801
ABHD17B	9.2584237641864	9.74297262321114	9.5632721188912	9.37780598046568	9.40455489385502	9.94609708671513	9.4836773923394	9.878447867987	9.7831098668133	9.49859908632319	9.33945135981243	9.08623568038563	9.1294357543863	9.21637930493059	8.95845487967872	9.0964415460609	9.62712196204028	9.13087101501942	9.09475573964565	9.49064796315819	9.04541458838422	9.45850260232206	9.35945742558465	9.10164743270507	8.99730567944236	9.28411310746407	8.7036749235443	9.44607297978873	9.06356624109463	9.09997419598087	9.32659307097715	8.63585885327137	8.85031438672017	9.1618134466617	8.59905988892559	9.18624168651434	8.72254298994783	8.96981792051699	9.15611545760589	9.18818234400659	9.22266158111397	9.0939497595383	8.93664643088818	9.28640322551357	9.1525537966836	9.03039290384324	9.24084732594282	9.2868527002105	9.07565997146593
ABHD17C	6.95620114267012	7.71124493211364	6.78817375081325	7.05838378193018	7.25065362277247	7.42516258224506	6.91758531207538	7.23122672063342	7.24820684649305	6.95944221966055	8.98141970864721	6.73910758130877	6.95489910189284	7.36836572033539	7.53460336002261	6.74558075329232	7.88124248071003	7.52089433784814	6.75792745256467	7.11439531506149	7.17672823004627	7.05644582155653	7.05184491903066	7.44708930599959	7.92098128810415	7.28495259181368	7.75686830710475	7.72093651532926	7.13056178407109	7.30004414080913	7.37936733242491	7.87236313179132	7.06211880911482	6.50100354339848	7.40229002324951	8.11457096667229	6.91837469754201	7.11679439889206	7.46981554080175	7.39473876945672	7.80007019270246	7.70894086156757	7.78942161160649	7.79658839456976	8.06183824432751	7.23122672063342	7.62661627962773	7.60517841730794	6.7019131323031
ABHD18	9.65338502047275	9.10255403707315	9.34241636524727	9.0182636827877	8.75092760809829	9.67624764055773	9.20957535718003	9.54323493465236	9.45675125967082	9.64113711056241	9.85806826063102	9.33833470032404	9.54153995830823	9.29347688846983	9.59125718438337	9.33472827663155	9.66136308372698	9.1702365966342	9.3239503844669	9.70815502582681	9.32438362839303	9.41039136408327	9.79321795612918	9.60532829755092	8.66043110198188	9.42896520420658	8.64984893307138	9.33108010735073	9.14368009700958	9.43647992651972	9.60193037074527	8.72157307232353	9.18217573187584	9.55883749805822	8.77984979264854	9.36083654192807	9.16265679197105	8.94404771133041	9.50801201102146	9.3435046757414	9.502635342676	9.36775006825167	9.04138002980355	9.21952412248223	9.74379952018101	9.25539375013256	9.47019199764596	9.54888886918294	9.46524814353735
ABHD2	13.1421971464071	10.0505687943275	12.3737322647479	10.5763362921293	8.43659727066467	12.0649072844962	11.1669563069741	11.1555509137166	11.9604971278972	11.7477485728089	13.7520260148382	12.2546559639176	12.8068609497187	11.3834752744495	12.716366102042	12.7007536036487	13.4687930737243	11.8702038635396	11.9146124664306	12.2261167630899	12.0000786096175	12.5348929120035	12.6062620138996	12.5239617355451	11.7421138555816	12.1623665260695	11.2882997644942	12.1363609653178	11.9618339980281	11.8971585957055	12.7991045634434	12.6257325273427	13.2935024114662	12.9037477804773	12.452197716457	12.7878499836823	12.9419463282865	13.0106395032148	13.3272524859961	12.7212092855725	13.4726814597179	13.0211419682641	13.1847715582786	13.9008936465617	13.3308936074327	12.98864169224	13.5734034574826	13.2183332745864	13.268551362212
ABHD3	11.1293243265823	10.7443638095541	11.0320854991219	11.1716805846197	10.4551820767412	10.6872208386338	10.9221394869684	10.9440219573573	11.1838202562011	11.2025669511833	11.8690660882233	11.1495869639493	11.5755953704621	11.758668917512	11.9729424772566	10.9516926991465	11.6853941388502	11.3254022661559	11.3349868956914	10.934711624858	11.355841133394	10.4644899354528	11.3541068117719	11.5303896302824	10.0308869550844	11.0458541564997	10.8615402811791	11.2421961367524	10.7902714873377	11.310094526051	11.3177101290128	10.0421498425921	10.3205994575229	10.5919212620948	10.4027527760023	10.4187982932964	11.0394522026247	11.0811231125594	10.6857586013702	11.707608090456	11.1163884549228	11.2716514147185	11.1438860593865	11.0235322373043	11.3656752563389	10.9830928311695	10.782266176448	11.5546783125494	11.4388327153148
ABHD4	10.6307629039527	10.9005243632683	10.0892931079645	10.9691807231193	10.3916486618087	10.3678941734869	10.3465062361906	10.3021827341262	10.7212107508145	10.3857726769133	11.1089240119568	10.5402709185924	11.1769524802696	10.6913892977641	10.9568944293662	10.4380897792062	10.8368917515049	10.4981849649092	10.9377297139998	9.89872206753949	10.2692730026454	9.96713728825254	10.1762625970575	10.6881708131057	10.9295289966588	10.2715810022714	11.5569858013122	10.5545012854204	10.6439416656628	10.6852362168842	10.985679042626	11.5890905128851	10.3445664615705	11.0144766641994	10.6522830975436	10.2848958635598	11.5275333617496	10.5580225906796	10.5463988425043	11.1018781193413	10.4684319011766	11.2397394441954	11.4216160657687	10.8064414113475	11.3828339391537	11.2450690486324	10.0695858003346	11.3056905296962	10.9358539771379
ABHD5	11.1700508709595	10.1062237633116	10.7463761482385	10.9713004221613	10.4325292282913	10.1674855567185	10.4608593130822	10.8084126529094	11.3935349853105	10.2848958635598	11.5474795123426	10.0624281592703	11.134562025382	10.9445672956629	11.3412881257559	10.5862532970305	11.7118069751437	10.2706512114754	10.6975021630656	10.5236429691459	10.0430033673735	9.81798385137039	10.8940022998006	11.130403936475	10.9286380938528	9.83267513925984	11.0135433766566	10.7360552807906	10.0443777466638	11.0250299181494	11.2245512978657	11.6006736769403	10.2190958816968	10.8054440425781	9.71723919466519	11.436062354982	11.6735231259488	10.4070574576813	11.1485756227771	12.4111783128803	10.7238212055088	11.327425267322	11.7740031577944	11.6824124728086	12.1317720876188	11.7776095520392	10.3354265972373	11.8883005559157	11.6569263382642
ABHD6	8.30754855932363	8.37253766132701	8.20703560210842	7.93065086779369	8.29728921487443	8.41007752387314	8.35826028842427	8.44448469100992	8.22768178396194	8.34240616054595	7.4329251702424	7.53707576253644	7.50144344744995	7.76972512577301	7.17103450833067	7.81383884249044	7.51431493535088	7.71124493211364	8.09470842748525	7.73916276825866	7.60337423145771	8.08194610431454	8.33869982665069	7.60426155568518	7.34176979094616	7.84593590360551	8.50187394356183	8.09755884659362	8.10008369237217	7.79396779017255	7.50594184026079	7.46513802854407	7.48031155301885	7.56059411916405	7.99753025142935	9.02553187864439	7.69648453510806	7.8718086749452	8.65397936119936	9.16265679197105	8.11304296793384	8.24938151612437	8.39266396900318	8.16133511758946	7.63993490092253	8.17534398035112	9.44369133989725	8.82367879484127	8.8844396729668
ABHD8	7.31447831056163	7.87109825395512	7.61480846357134	8.33869982665069	8.1896114655676	7.04018497662324	7.6585958567975	7.45033526278719	7.53017551728732	7.53367763052025	8.1720161955152	7.85210195904747	7.61412584846829	8.07119905160417	8.17278882635265	8.10160437727435	7.40229002324951	7.96740938666236	7.70366538760013	7.40317706381677	7.53679277810108	8.09906278167115	7.77069595639822	7.93122214169376	8.92629683594788	8.08304771253601	8.43605681225247	6.79120598324781	8.34445743106006	8.05011058683426	7.95305746613838	9.29461017251049	8.45169557887742	8.25669508390008	8.71408412066483	9.37006884329911	8.40201901714015	7.80115339145171	8.37556725979993	8.32230676002315	8.85873412967419	8.71085763263884	8.67030487292569	8.65286325455906	8.16595663641887	8.37556725979993	8.22443157572887	8.45169557887742	8.25322455849696
ABI1	12.1949601205819	12.3720586818103	12.2957860965385	12.3145208655058	12.1819164824666	12.5022427985362	12.4792103099609	12.4844525307067	12.4694387381994	12.4185439133165	12.4165903982605	12.2940694210863	12.5102894690132	12.1223477990104	12.1836366533511	12.2571721876926	12.3887425200246	12.2774525386388	12.3356749049644	12.4288720107931	12.3438042894106	12.2783757799139	12.5141873200831	12.1283179374201	12.1452984531309	12.1036156778098	11.8305466155264	12.4631397821213	12.0468701281703	12.1452984531309	12.4376661823364	11.7460712199871	12.1106899671627	12.5667892252765	11.8207810914116	12.3481343428222	12.0628916668496	12.1615375105107	12.3412650352841	12.2463030476963	12.4590111627867	12.1713780297815	11.8621393574823	12.2513555605425	12.2522111782881	12.203772886458	12.202142074497	12.0601338707969	12.1713780297815
ABI2	9.53424330865247	9.72914591548438	9.94853528611941	9.31176156410012	9.56241911946092	9.66982291313122	9.52211929810699	9.80118732406731	9.56824294926379	9.57924408233337	8.01582965322998	9.39358243392477	10.1328098125565	9.13625963624153	9.42818311682989	9.60483991110361	9.49252752001749	9.59402810184307	9.36124283996735	9.64291862814474	9.74732912868444	9.8110807510563	9.14730320979569	9.89421498050682	8.60081563222316	9.58344371227047	8.99180534002534	9.57386421534312	9.51318876857169	9.39556559281095	9.02837438019087	9.06188757641614	9.26942776481768	9.70856524236148	9.54978666758954	7.79947993157991	9.36499392653207	9.75942542540733	8.96416218040013	8.44603347313941	9.3233289323855	8.92049520715103	8.88652559204745	8.92654637846617	8.83369501198774	8.8462302022195	9.08680708535702	9.09166926774823	8.71980682106861
ABI3	10.7887583973897	11.0079544366092	10.5035276039305	10.7665266368072	10.9171373429076	10.7164778109433	10.6970489097521	10.0729398228344	10.3743150557079	10.752338015041	8.87869958766298	10.1508184845052	9.84589666264289	10.9477048512794	9.54110329281536	10.1467325346574	9.56824294926379	10.8465107049319	10.3219742430609	9.69970879259582	10.7995846944184	10.5629317062613	10.9059663224559	9.00452644981172	9.66319031193114	10.202937731454	10.4961688510051	10.0217027102288	10.795716991537	10.0883409288925	9.54409512225393	9.75433439974017	9.94485264354593	10.382697286935	10.7069186909185	10.9221394869684	9.81864474540557	9.53309646589732	10.0729398228344	9.79977765051976	9.65566068088037	9.99325208241325	11.2061164828789	10.2889563390389	9.37825759232044	8.80567924615024	9.8873433835933	10.5273233265506	9.86364746332143
ABI3BP	4.90545651557003	4.3074877282773	4.6570173266453	2.95009579291878	4.76718419979522	4.82382495639714	4.72586437486209	4.70229418545263	4.16345102356902	4.12158638137509	6.06290249405094	5.24452754299805	5.61508612689837	4.41222666603706	5.62039634972113	4.86294500827565	4.71227141999985	5.5293430513072	5.07445163250968	5.6116431263961	5.38029866592872	5.18716281119871	6.14020949245302	4.4051222644763	4.29229789414063	5.2871900554891	4.71633430199733	5.54648158492673	4.78386720177042	4.98554647333984	4.62474993549532	3.7336774926742	5.08733974195617	5.53022739939675	3.54844348098526	4.81960553709266	4.76147060881346	4.38471217916399	5.47352754620393	4.16913601271335	5.14862013036534	5.18007915995748	4.50445719804355	4.41366322012242	5.53427609060841	5.21949056691637	5.38706306352823	5.48990517562465	4.54612048724954
ABITRAM	9.21393967333034	9.68136685241586	9.08423661142265	8.95147512950962	9.35348049381201	9.31077400037651	9.30193871463399	9.27604074140063	9.30397161146409	9.1743510507661	10.1633546034525	8.9099362357338	9.44056311164979	9.30107184507006	9.24966225450041	9.28367196781317	9.60366487750179	9.27466206440286	9.43089141004967	9.17731286878222	8.90024751385167	9.10330311862495	9.29925381541142	9.08952362124129	9.44294318829746	8.96937352852756	9.33908410882079	9.12253390240634	9.07565997146593	9.718663505567	9.81659611935618	9.34035341450405	9.04705414641671	9.14541130502498	8.72588997476772	9.61565072953258	9.16958561423552	8.98544439007926	9.08652138287133	9.41749037850751	8.84914474982405	9.50482233859584	8.96882504328566	9.39510489349312	9.94802053097319	9.37780598046568	9.05766577600831	9.28367196781317	9.36499392653207
ABL1	10.4950951286638	10.3295158814204	10.4070574576813	10.1321699802909	10.4267236690788	10.2937773486107	10.4850226338394	10.2982871481737	10.2615928411069	10.3137299059555	9.75537215335619	10.597644585394	10.1670998287111	10.1378714970166	9.85118462163681	10.4665110468532	10.1698294902287	10.7108465092459	10.5317887315611	10.6176040091179	10.7965218285052	10.7194207310569	10.6312307268334	10.1992206837293	10.5888567223738	10.6160617419124	10.3233713231193	10.5079322998118	10.7473638462416	10.116002676815	10.4345456024743	10.143514120447	10.5657744323246	10.4706642488665	10.8059169437709	10.7036681558899	10.2615928411069	10.3848821810389	10.5287777481508	10.1212347880443	10.5634136267747	10.3175944318974	10.4112925948865	10.5020080383975	10.0117553378661	10.1919928944566	10.7260119112382	10.3480238418271	10.5024865972095
ABL2	9.44467902524442	9.41270793582884	9.71723919466519	8.98463403273065	9.48887960060375	9.48181858585987	9.38047663000619	9.62746795391394	9.54552395451229	9.74133897130468	9.74297262321114	10.2863866341959	10.752338015041	9.05322742001343	9.92706668527589	9.72712146168293	10.0760755433901	10.06283649997	10.6485953464152	10.4961688510051	10.0009098741139	9.86104908840357	10.361636473659	9.97528777642711	9.77718005261034	9.78501624442012	9.96105308145239	10.3702644392074	9.53872075996714	10.010647521879	10.3611575334286	9.21044838519434	9.86014431333351	10.5970865298616	9.46666688288681	9.7484883004755	10.0764448644851	9.85583157607967	9.97207281042552	9.93614049896823	10.4581644056303	10.1383577778277	9.34443100972836	9.54323493465236	9.67282508530949	9.99593967403936	10.4902690801443	9.82576398711721	9.86492380319365
ABLIM1	12.8095096788977	13.4412670383085	13.4672653687597	12.964369610013	13.4500807948893	13.5190887808001	13.1421971464071	13.5004198600657	12.5715671311849	12.5885793044003	9.92408346294401	12.8492511590486	12.1223477990104	11.6334683306031	11.3299744963978	12.2376169187659	11.5025207919867	12.2029693112689	11.8032883836649	13.0519643828017	12.8144694832036	13.0851305446006	11.4901160611097	11.7335163221824	11.9987920946647	12.3964514859971	10.5674119381647	12.4943892031925	12.3765808351109	11.7118069751437	11.1716805846197	10.4065661305976	12.2949667231704	12.3388693778076	12.4666558947058	9.25652316286987	11.4936480634462	12.6287346371333	10.8663353831373	10.3147415161413	11.6892302855717	10.6754913012103	11.0447609539291	11.7118069751437	10.4551820767412	10.3397211439254	11.2654279185865	11.0836530866255	10.678342297598
ABLIM2	4.99364702906758	4.91564374229435	5.20318900078637	5.37038809996568	5.63373756194316	4.87721674265658	5.31455314749599	5.67138215239629	5.04690847646138	4.65994582843278	2.21336432763022	4.86823090701558	3.07900665548319	4.75678892107298	3.34470217869855	2.85517355941378	2.93724276869243	4.18536243291502	4.2965157061317	4.50403389110724	5.08423852323201	4.75172747204753	4.1621942386776	3.94129472134699	3.9747565229693	3.30221599693239	3.95208882502734	4.43026666668045	4.77055330294504	4.01943386504848	4.20516327451522	2.779085173137	3.38149073989121	3.88238985313152	4.46844401863223	3.41360049459362	3.04784404515088	4.4183009548755	3.10107259584401	3.35697636394922	4.34399163971621	3.42272846099471	4.18974797854948	3.20042597595078	2.65896338850271	3.47825320248867	4.05481373244657	3.46591138310108	3.62895195041782
ABLIM3	9.60464791603957	7.8184803023151	8.25487215007438	8.95564711980872	8.74109608822419	7.78723680276442	8.13679602389973	7.4685868285831	8.8540219497424	9.58813944073727	9.05084381198936	9.58983415222481	11.9829559582444	10.2925175337405	10.3702644392074	10.0870401340632	10.2747521954453	9.56368654143551	9.77225520800251	8.0787700558367	9.39749881787015	9.34620067450254	7.98596142222789	10.5308654066723	9.6158716194265	9.80775419577181	11.3022316010441	8.09161858253192	9.98520998739939	9.93995942129626	9.99593967403936	11.4949042421507	9.68861056418053	11.5590949058407	10.236945192447	11.3432082370454	11.3922618552526	10.9830928311695	9.24681343177389	10.7468045203028	9.33709132935807	10.5571655323	11.1361051181107	10.5317887315611	11.1179003592047	10.8268288559856	10.101170404949	11.1689613793459	10.1701861897839
ABO	7.04332904954221	7.51077964370452	7.13542345345602	7.22548182710118	6.49296588266494	7.28934524990433	8.56503883088868	6.80848227764417	7.0522354168086	6.99492771523038	6.90491397183627	5.35880508706338	8.04296609454486	7.56271060416839	7.79531070795608	8.67074912643177	8.34609988567101	7.06211880911482	7.42587158927193	6.95556388951776	5.79435587401746	6.42508301690083	7.75398567975682	6.22028619106781	7.33225369044598	6.99953276797905	8.71710644382828	6.5026127613253	8.28251918445834	8.14239201546638	6.05891518203143	7.26304435812277	7.69648453510806	8.63239931900789	6.28249803090668	5.63026567431626	4.708168139193	6.99288702091145	6.12654241545675	6.81688393290101	7.18485731279994	7.73916276825866	6.60393304285867	7.67237275327075	8.0248357377921	4.95008327898846	5.93010588986299	8.21067296563943	6.21783033602061
ABR	12.6648510396811	12.377446509925	12.4571152277109	12.4549014794048	12.357543645909	12.1842468169169	12.4902613641515	12.367649950648	12.5270943316331	12.5239617355451	12.7233846978302	12.4185439133165	12.7173938156045	12.7386084650554	12.848223999244	12.6968515764537	12.5906149780208	12.5436989858615	12.8685600787353	12.475749758126	12.3027270965171	12.7202552627081	12.72561570381	12.559988018222	12.2907216162232	12.4345579991841	12.4327947662139	12.4065317001362	12.7937362947058	12.6139832465343	12.7937362947058	12.5543567535304	12.9366502829144	12.5815090305092	12.5128625625683	12.7247454695467	12.5686648987632	12.6073420635065	12.8157793346975	12.8314682384598	12.9584991708162	12.8337235303976	12.9086789702575	12.9101533770352	12.5298575041555	12.5194876554317	12.5764023874775	12.9863161727834	12.7145529895091
ABRA	2.72166690518905	2.01557992838708	3.05186248120275	1.95503739737772	2.27617035448448	1.78329453892897	0.147550322200783	2.23421831781891	0.88227909734893	9.24561399250797e-06	2.40409953844217	0.147894631561237	2.77368377895673	2.55342784291107	1.94948931981263	1.53011985780056	0.140519603284695	1.70009372613806	0.960100222477191	1.6459365303167	0.973445997365482	1.79300495754839	1.6301701368549	2.19945923591295	2.98029579717573	1.76077541241489	1.69166959039314	0.134681806942464	0.883908631510754	0.000394961419164453	1.17678718215511	1.75243936593113	1.18563052534361	1.23933490756512	0.0436833544554922	2.1142115885667	0.0370378295462758	2.44045073650699	1.71657342683497	2.03370123049917	1.32955272347411	1.28695617846362	0.275075754241062	3.65616297771768e-09	0.228225850657484	1.92811365306857	1.23154782798317	1.55890112797301	2.24545327744265
ABRACL	10.2232703877338	11.3691844304985	10.5491520544151	11.0068491896075	11.6919063470082	11.1619594713907	10.9486668490326	10.9810426258095	10.7812753205199	10.5842800132823	10.0813993395248	10.8490448773857	10.4298068021876	11.0420340897958	10.4036735399712	10.7500317689401	10.9672506535717	10.825771479927	10.6665481173772	10.496704377643	10.7757408879487	10.7427837422618	10.5421896668596	10.2895092457593	10.6092077672983	10.6032562804593	10.7394201056132	10.5477536595486	10.9588849847409	10.5207934747692	10.6064184518396	10.5069886559249	10.4652048168269	10.245387264251	10.8455968955738	11.1641669429308	10.2002110021681	10.4041204819592	10.1838995639454	10.5563823575597	10.164749574685	10.1220569578221	10.5852266384363	10.5246596433699	10.3460809014497	10.5763362921293	9.97890852552729	9.72966000228579	10.1429698524303
ABRAXAS1	9.68572546259909	9.67894646507585	9.80467991156219	9.4623719517746	9.86955311166833	9.85663813611336	9.92408346294401	10.3778289836768	9.80118732406731	9.81576114395406	8.88698278135567	9.31584336097299	9.06612475129795	8.97581444973732	8.85749844472926	9.2727229023217	9.08423661142265	9.50175746709287	9.18306037571702	10.1758661599118	9.81347058838615	9.4183309512773	9.66457126007949	8.65502149822261	8.54314256556849	9.34871317236527	7.8364358928395	9.08320383644667	9.04639637624874	9.26979392057036	9.20163086028468	7.35719335902162	8.87464714324054	9.56705415706973	8.53604075139594	8.95279557194804	8.62091499543836	8.81642339902229	8.87913595218735	8.72827132668168	9.22355411080478	8.68825920078492	8.20030127740943	9.03358364400325	8.8325138343275	8.46090206439114	8.76081748810492	8.59848257761745	8.72612200190181
ABRAXAS2	9.89601659159472	10.1294286377645	10.0606115174147	9.84382801793299	10.0557092980252	10.2032334440203	10.1393003801172	10.189174765598	10.0317671867466	9.93816077860187	10.0319526341157	10.0892931079645	9.84957947552869	9.96510637765903	9.74934489071824	9.95089933393121	10.1878450640944	10.1867806405681	9.98849222375852	10.2979362552887	10.0271599065412	10.2379461068249	10.1936204856993	9.97155589541869	9.89779152479414	10.146188292896	9.99793221464608	10.2066358756996	10.0586034076585	9.99505175034206	10.1701861897839	9.58316297588447	9.96191649358313	9.93135555964299	9.73668753366675	10.241812788262	9.37539444858812	9.86824616392389	10.0126183897982	9.78082422734889	10.2337576186524	9.72479769875991	9.53925917777415	9.82838479938678	9.72889005734184	9.67850350840505	10.0520251582289	9.5943760744024	9.88392439509879
ABT1	10.0185991135947	10.3676417940305	10.0559595185146	10.434797652211	10.6076120084131	10.2566194748476	10.2987991059144	10.1992206837293	9.99743422516394	9.89342941498422	9.74097812403184	10.0815822804908	9.75016221922042	9.9048382383571	9.64291862814474	10.0714548786052	9.82373966382951	10.0294696395059	10.0009098741139	9.88351861491932	10.0307173777427	10.0914379709167	9.7177081245658	9.69433563366504	10.1972896106748	9.92507761266598	10.280587284084	9.78459286515389	10.1785873216818	9.84863171954656	9.93836930883559	10.0202467028042	10.1820542923322	9.98029129800041	10.3811772556608	9.84486582056541	9.84612666407165	10.0030197971578	9.74776953993621	9.8110807510563	9.92269539068407	10.0637475370394	10.4907934791196	9.87749924023354	9.92987277166989	10.0173000274342	9.82461990788943	9.9545510539793	10.1058369173361
ABTB1	14.2154017976065	13.3172476599001	13.3568892425191	14.2936078733033	13.2838615087627	13.1078851778493	13.4337124296888	13.0211419682641	13.7775306387788	13.2231880528314	14.5114923835246	12.6977704023	13.8282711901267	13.995251447236	14.5808956119312	13.5871214512502	13.8337574817259	12.7405853072413	13.5916188383691	12.5966887407546	12.7430132084132	12.50516274827	12.9465815147649	13.0583219622532	13.3881662900811	12.8880334361684	14.377645727967	12.9419463282865	13.2278461687885	14.0702467515948	13.7385453956657	14.3267922912298	13.538617427923	13.77025556068	13.6626884181373	13.4590017510538	14.4207766504292	13.6299816852547	13.6602259451277	14.6913272213973	13.4412670383085	14.8598093795761	15.2532939042172	14.3088218347027	15.0302501849793	14.6136212681562	13.4903642103114	15.0032135418284	14.6449259899241
ABTB2	7.21298801960433	7.76378383421662	7.14490826724932	6.97921883556359	6.40239172651691	6.32521736007026	6.47604397349436	6.3286139454853	6.87978825659503	6.62705408549881	8.42413135305761	7.42107062437138	7.1214334331072	6.68339053718207	6.54489714742089	6.91608111632162	6.70139443685434	8.42847798771102	7.92756407604741	8.01019321372938	8.11376520817181	6.41742181029721	9.22880373429717	7.17850863828017	7.63037601596055	7.53261275572797	7.895128445759	7.55894285741189	7.01306047342784	7.50118969531399	7.47774776682179	8.13371166210348	7.8114237303727	7.32899496654986	6.61904251267703	8.1301858060492	7.48504444511801	6.98614194331116	7.5259375044197	6.96196141344479	7.95753340219521	7.48392839651894	6.95680844305189	6.84866857415794	8.2122905594421	7.35247798920115	7.22644707124081	7.44332027804169	7.24191718177228
AC000041.1	5.69168609798999	4.68322943958831	5.78954663414453	5.00562880687989	5.6559207478987	5.56100924130379	5.98463678170416	5.51579060884317	6.00840956736337	5.71698694580158	6.34508579382497	6.31930525768842	6.17505706775181	5.73069956848262	5.41598364489726	6.31177828583819	6.76955177307367	5.94507523225348	6.24371156434987	6.35270405561671	5.93645720322601	6.35949392656281	7.13445423051553	6.52280540352807	6.07772526466228	6.20389330637746	5.73785161949118	5.23651053267291	6.34940462123799	6.04630704569555	6.6554638531646	6.06638073400044	6.9802114698708	7.31287740264958	6.50054853369231	7.61535344952646	7.30972211013291	6.50978377553639	7.44577230479599	6.58421809341921	7.04963353172705	6.529554824536	5.78428211969369	6.92948744850417	5.76784601626997	6.58862591912892	7.46083111470526	6.68931176206912	6.92563633681588
AC000078.1	4.16944823966045	3.76391940370885	3.65558495850291	4.12319512551784	3.48186691725194	3.14397545720491	3.18670633177814	2.23421831781891	4.31507022052086	4.44770472416988	4.56872663321945	2.62751296332594	1.50917549523851	3.06751946583494	3.18714923277668	2.89941601749806	3.47636746602067	2.3010855217978	3.18003968528984	4.01212459919491	2.78086876605275	3.5580813106559	3.7130050481162	2.92283035939592	2.13706137333243	2.39023196786632	1.69166959039314	2.45253860638213	3.94205393152446	2.64927570430254	2.65402366176846	3.85654562745852	3.75075667639188	4.00945554535504	2.12601136169449	3.62782487245469	2.88653118991531	3.08797874342221	3.47790287565872	2.03370123049917	1.81840722996379	3.86682861263001	2.26378084965432	3.65745208955234	3.57003563543069	4.37899608645718	3.73215397633135	3.56343745484757	2.47343778571873
AC000093.1	10.286885761536	8.7814608592731	8.90586178749704	10.5195542019562	9.7827144342011	7.99888621192897	8.36717240907961	7.72664477363963	9.26301576977232	9.35451992917071	10.4472686679712	9.19151568369089	11.5013058611465	10.9951463873212	10.7535070939701	10.4050395366507	9.74297262321114	8.72875322093322	9.09527366164427	8.19348772328712	8.69057065808915	9.35402301661742	9.01204118760793	10.3137299059555	11.4972810975749	9.03092548216003	11.487029154538	8.13633742653346	10.0839828910195	10.7965218285052	10.1225736864446	12.3790743769371	11.0841981749535	11.2946719802821	10.7311984365615	9.79783453162639	11.9051959268703	10.7898041057731	9.81347058838615	10.9258619947982	10.2255075659383	10.2035291565865	11.6051057152424	11.4377401632746	12.0920333554793	11.2930760062663	8.6686894004127	11.3591827997178	10.0398180943257
AC000095.1	3.14265175750853	3.8662046701177	1.66777337257417	2.74650744174756	2.62613016235431	1.98422029784754	2.50929308592714	3.40539880807727	2.13362556284803	3.16700338671808	5.24079554316181	4.63148905802001	3.58244213854883	3.50111968128045	5.79887705009361	3.45226989506792	4.87127175361662	3.17246013708926	5.00320209560391	3.35697636394922	3.94267997302685	3.72220850905725	4.14586504940498	4.70456732218504	3.34770753716109	3.79663551569339	5.52337689997998	3.76572918762848	4.58497577298816	3.64357683308051	4.12891144649185	4.11714269068952	3.4559002483015	3.29607887834157	3.79258568342514	3.62782487245469	3.73070096639323	3.08797874342221	3.13441814422986	5.30827254489682	3.923344307877	7.0522354168086	3.61980698941231	4.27020288721688	5.14126689896499	4.30635945717208	2.54784933445373	4.39732330736538	3.18136135594368
AC000120.3	2.65475316601672	2.49915072255262	0.0714399119478513	2.41317358464375	2.14701773156874	0.068976423223545	2.10199189641244	0.1629671817876	0.037037037037037	2.57207113828364	1.71300700015162	0.608564727445648	2.54845534088834	1.54240624426766	2.12457226425094	3.51211361196276	2.81516706609822	3.8757302266254	3.958182958224	3.22769404122747	2.88828345657691	1.67272547596679	3.76146970259712	0.0533037047738256	1.50804000599229	1.14038378613307	3.00123609727603	3.58071182480108	1.34816844412083	2.35495735821127	3.21102419991776	0.410752479846194	1.76975262630628	2.44612057557676	1.53204391068394	1.77658622357645	2.95628286328691	2.58793501990687	2.48503465165013	1.40957115628822	0.28360808807835	3.48444604447386	3.22188484573832	2.37486002693055	0.228225850657484	1.81063453795919	1.50415908009264	3.14265175750853	2.63601863035749
AC000367.1	4.29970798675684	4.04521421770168	3.46446950759629	2.62419195991214	2.74152209593458	2.96219184393246	3.66537598809445	3.82749161149282	4.34399163971621	3.44634197047734	4.40827098987669	3.62864620342494	3.93232513609832	3.93310291369624	3.99839869874305	2.17178980082427	3.47636746602067	4.12891144649185	4.01057667779817	4.17520894584913	4.28792199343208	3.22226276999246	4.0467799528756	4.22984254014638	3.77399976245591	3.32516596922639	4.1095827946632	3.73919365427221	2.83237495443957	2.52501550738864	3.63930539188791	3.1238652790255	2.39469732947117	3.14752760411521	2.44612057557676	4.31840561178474	3.29908505590369	2.82234966767643	3.27170805178981	4.58001057433739	4.00308014695215	3.61111337602859	3.87291113737872	3.31222645119013	4.70077364038906	3.53771127168508	4.56872663321945	3.88057750894133	4.12392572902771
AC001226.2	3.86377000172589	2.19390867601552	3.48444604447386	4.25429226937025	4.21111976165224	4.75750400686698	3.07900665548319	2.99607593456276	2.92471761181723	3.52820227764421	5.07672973216998	3.74993758164306	3.86703740173327	2.72278221251876	4.47454532697941	3.38673158637316	4.39135688899535	3.54528080406445	3.76481620432261	3.37633011830061	1.64440264998474	3.51482307058068	4.37235602733789	4.29002774510107	3.56102081115061	3.29021792854344	4.41123643714697	3.70624798621897	3.76781669064938	3.81270039581184	4.18450479792775	3.25609199958802	3.88470878231686	3.33375604589741	2.85832557002436	2.62493545911872	4.60760407166885	4.06880834087442	4.00945554535504	5.59424625504651	3.80672469236281	4.57269881745417	4.65588296588592	4.55727499631633	4.59746348310043	4.21911291822481	4.12319512551784	5.31754729783929	4.33487843271663
AC002075.2	2.23840301270192	2.72691620594057	2.50964121884111	3.38577563502021	3.20395438761609	3.50531567181458	3.09076923778503	2.07644579420577	2.67752771787112	2.7727336938891	1.14576777744658	1.64938443910517	2.27486374276039	0.068976423223545	0.72230287812111	2.26094624432045	2.5743489956677	0.0370182353898243	1.00437315927843	1.66598008565638	2.20253302711265	2.73659275903037	1.28786560972065	1.31142554358135	1.34476022481985	1.94250338221783	1.8665517089281	1.38021404215717	2.10415090242617	1.09081588105132	1.74491548325291	1.76680658818083	1.17678718215511	0	1.88413780527016	1.61061045712963	1.27941595867821	0	1.40957115628822	1.76871656150724	0.000577646189370083	0.000511639487813251	2.42455424311705	0.939023359228875	0.228225850657484	1.18563052534361	0	0	1.75525419239726
AC002310.4	4.48294374404404	0.153986355333286	0.0714399119478513	3.41360049459362	1.61201695378982	0.068976423223545	2.93208175392237	0.1629671817876	2.48877911073354	9.24561399250797e-06	3.29947177300333	1.24586299130533	0	3.20266598842666	3.90563656001409	1.78840159284202	1.95058259374573	3.39220172520823	2.24755279204674	1.75163868446702	3.30563110851831	0.1629671817876	0.0370413916925908	1.45911148561405	2.9159209035022	3.6456095980935	2.8019012138566	1.57731791101002	4.32587504840489	3.56102081115061	0.0332831378137042	3.63159273406055	0.425518268926533	3.33850130201065	5.15702024752733	4.00185503916698	3.80904774192173	2.61036196983203	3.43258340447998	0.0371598607087444	3.37633011830061	4.8472968078517	0.984145891361577	4.1746231023842	4.18974797854948	0.437663932742081	3.39559134157238	4.14669585269948	3.56314221558258
AC002472.2	4.19261487034247	4.24150456277504	2.32459654457713	4.60993918394182	2.52270971862389	3.39133700605497	4.00945554535504	4.30370708331876	4.4929373818761	3.72712500110726	3.23005877784786	4.01372716459278	2.35022895655834	4.14284682343748	1.94948931981263	4.33576567741327	3.01687448910273	3.64446693971714	3.53182386215587	2.44912219946802	2.72886410874265	2.98473317059313	3.03547531751426	2.41043722023036	4.773379685145	1.11686547203647	4.26985573901382	1.45346292728596	3.89658848238528	1.14378748975459	3.60157015812954	2.84959549538204	3.20694637968663	3.23274243987246	3.04784404515088	4.0145808511566	2.6168638239183	2.91224665197762	3.50955082254966	2.98921069982658	3.49150247857822	4.46960126919023	3.59205827499363	3.40293041169672	3.30442836569584	2.43767234834519	3.29838199878242	3.1934431670753	3.86760140019812
AC002985.1	4.5483078919585	3.50111968128045	4.20811530395313	4.17397083575225	3.87134208906659	3.41261066869544	5.04089990331854	3.49773194021261	4.34791840266061	3.8524330052479	5.92461756868745	3.07222589181388	4.56205559960505	3.56897797699318	5.04996977320592	4.26565704764574	3.56897797699318	4.52087501794218	4.25429226937025	3.25609199958802	4.2597044344887	3.65943374281485	3.78104737216622	5.0652373512416	5.05758640490733	5.10212187512378	5.84285729563327	2.86018763227137	4.85871627102162	4.60760407166885	3.70786912811515	4.64834015987201	3.99378813918627	4.74847025770241	4.36838050368099	4.77125690267337	4.22539864265201	4.61680245345911	5.28933609292602	4.7675844227894	4.14211019134243	4.65728444808229	4.97320188444353	2.56271801361577	4.04825720782187	5.10574750174461	3.25427264392976	5.11051694482777	5.15632296455077
AC002996.1	8.03576707438392	0.153986355333286	7.10275032901136	7.17028721651666	5.44697390925916	3.52475913495749	7.13145762309591	6.63734406166857	7.40583106119809	7.45033526278719	9.46717317992385	6.93343959101744	4.90933740606408	7.86215838849915	6.09665910757085	7.25065362277247	7.40060981848005	6.56373951428859	6.19236833529769	7.52485045007263	5.20411226378529	8.30383340878314	8.51753728970245	7.53427015363258	7.35192517214649	7.30878704623032	5.04318105405527	4.68923460395615	7.76662978061466	7.56862708705452	7.78511561998006	7.59885391833549	9.10716914707413	7.50381643423811	8.06597284816179	8.9708146556261	9.01155150686652	7.15760132979569	9.52960642898017	8.62460899343302	8.83026091150627	7.35415390630014	7.39529652492169	10.1912353006396	8.66513513277384	9.16989556873547	9.37170428158585	9.76223395385052	8.71408412066483
AC003001.2	0.0088550313632413	0.153986355333286	1.09897519246859	0.223374474074637	1.83051300539581	1.07151270741988	0.147550322200783	1.24107416904704	0.88227909734893	2.16167378191658	2.60994453480955	1.74090441984795	2.16358386757252	0.068976423223545	1.60100663384112	1.99994346312159	1.11269332642732	0.866968297330951	0.00611626890200105	0.694362443492294	0.617818817936424	1.79300495754839	0.995364083656358	0.0533037047738256	1.10243123362784	1.28000364707054	1.17569416571574	0.134681806942464	1.96829295327772	2.64927570430254	1.71417817585758	1.42973807464809	0.030623391882956	0.395930539606173	1.08717500843389	1.28604674720658	1.28353323333166	0	1.24677823739096	1.59105646668264	1.32955272347411	1.28695617846362	1.25753094084173	0.925715115189238	1.27681091460557	1.49590942217593	2.00427252303824	0	1.17331516425908
AC003002.2	4.58795515349963	4.17342886248453	4.50745379218277	1.60142063875107	0.877757867162751	2.92377703956477	2.67350931137749	2.76273696448659	4.75908770631519	4.35889341459854	4.6791511876938	4.02344681255686	4.29536987178605	3.56826147677047	4.74847025770241	4.7910874126569	4.03438457258115	3.57082830168002	0.00611626890200105	4.88210157490311	1.98966466904851	3.30376605641309	4.79961317616348	3.84565247373618	3.47467531509434	2.28411675616538	3.33437851235299	3.45635944597653	2.48877911073354	4.2131873923544	4.5311873081974	4.18450479792775	4.21111976165224	4.06402405584297	0.0436833544554922	4.1253945456448	3.40099685546544	2.91145713001991	4.54509157936992	4.20348329279163	3.12039915470598	3.25881261108808	4.67421920817101	4.48713467951879	2.8342047891575	3.30442836569584	3.87215451553635	3.92089585646209	4.25479906293577
AC003042.2	2.90913740465179	1.46308061302274	2.71717915340056	2.39574271380743	0.877757867162751	2.62523238219379	2.29386027609302	2.3598078257445	2.22235075910393	2.49320532223619	3.95895525355028	2.10294643069737	3.02465699817709	1.89739524464924	2.98956881937827	2.57774792975713	3.23891983923486	2.47488048153726	2.89706584154876	3.19841326032507	2.25413722883575	3.10711546866087	3.21406720714823	3.91244691539114	0.766412757731043	2.6807466768554	1.82084022327379	3.53672272268541	2.09235587745075	2.98138188379647	2.97936157987878	1.72528935019963	2.13883189946134	3.21696453523727	2.33401595346093	2.60552620077945	3.2060883384403	2.2681643950193	3.02510030861827	3.53352374949227	3.48544372818658	3.19056919165366	2.39068949508237	3.88309721867604	2.54397452676877	3.88263704107744	3.02360312075487	4.31619294022181	3.84200690516647
AC003072.1	6.5528861042834	7.23478432049495	6.25669141125114	6.9954136021141	6.50794076187314	6.08195927628989	6.07986391947349	6.35527193368784	6.37976750089242	6.32133219918009	9.08077645018315	6.75672050856364	7.44114135641163	6.90491397183627	6.58935028974345	6.00291188271487	6.42886676026102	6.94914163716846	6.72804091814911	5.88373000019047	6.66965895089466	5.80964074397202	6.60786209670222	6.71225342495178	6.94587752805205	6.49610594303823	7.37005248044936	6.39552877802062	6.11804806171599	6.69758780654083	6.68254502246485	7.1996271102691	6.59362880440295	6.3024156330525	5.91684309326205	6.41979595063521	6.02861073884174	6.42333762440522	6.68656527735803	6.52855503507384	7.08621304049141	7.50820926594692	7.39473876945672	6.00386667116363	7.875904253245	6.48907037795329	6.39706521304288	7.11930009143377	6.94336625075889
AC004057.1	9.69346296358479	12.9037477804773	10.1512319660621	12.8348686851528	14.0390310581863	12.8449548508454	13.676816522032	12.5906149780208	10.0398180943257	10.1243237878044	10.8913446208596	12.8767001541299	9.81517350802428	11.9203075091092	11.2087250031498	11.9884276677063	12.2129497124572	10.0989884268004	11.9493495998013	11.2293846172203	10.0906780137139	12.0745845909668	11.1458203040735	11.0550873959927	12.7321473412499	12.5262181809976	12.7808308010329	11.2813873191204	13.0544188885205	10.2756424104391	11.916381507677	12.6928679764411	10.6665481173772	11.6133183520791	13.8251782427097	12.0996208951226	12.3372961688118	12.3169836721251	12.0519201238108	12.1094835780932	11.9428591410972	11.5065623853682	12.2861769347812	12.5378084337316	11.5094971934758	10.823782442255	10.3242691332291	11.5258768480831	10.4765412532732
AC004076.1	0.376044947145224	0.153986355333286	1.09897519246859	2.62039765062446	2.77438038244695	0.068976423223545	0.147550322200783	2.76398764002842	3.38577563502021	2.96835485809668	0.453945623630064	1.23394237839272	1.30692119534331	1.52074674985181	0.90814887671963	1.31687210211352	1.98329389321895	1.31257654974271	1.01060629826574	2.36609433948342	2.24211900496148	0.1629671817876	0.625483825912765	0.0533037047738256	2.00631035609886	0	1.54737024154772	0.134681806942464	0.883908631510754	0.248521933507989	0.433852763410824	1.90657462166025	2.13592524088236	1.99403252107445	2.60718889856447	0.286736722102989	1.62359738080369	0	1.10140639745682	0.61070281342956	0.000577646189370083	0.000511639487813251	0.275075754241062	3.65616297771768e-09	1.69611449356917	1.24056390017834	0.123646157287532	2.54845534088834	2.1352362347064
AC004386.1	1.28962162719879	0.153986355333286	0.0714399119478513	2.56765528164826	0.877757867162751	0.068976423223545	1.90348258606496	1.44621718291697	1.83159932165972	2.54845534088834	3.81380753029214	0.366776025358889	1.21222543125302	1.10799646534639	2.46250211380707	1.53011985780056	2.44366488717723	0.866968297330951	2.1147004279738	1.15916912731426	2.14312973604949	2.27432506054584	2.4657340799594	0.0533037047738256	3.04061834618719	0.870166708874802	1.47986653057049	2.221333476585	1.14038378613307	1.45640643652726	3.35697636394922	3.00176531478564	2.65613381567511	2.04012007032733	1.27624959582585	0.286736722102989	2.78570418706937	1.65930486000606	2.45123276463186	2.63248254843673	2.43894277508159	3.18598551394862	2.92661264828955	1.76680658818083	3.36271063215317	0.86324533228775	2.75256886136008	2.43208543859522	1.96094239034183
AC004453.1	2.93889858657155	3.36583295102797	2.22927498598306	2.34141441579092	4.44459627709095	3.21366995290644	2.88082052933807	2.95268964675024	3.38399302146217	2.53865832629299	0.037037037037037	1.88885745283931	1.27712089396355	1.4037987809261	0	1.24731501891628	1.35417186970069	2.7034911641599	1.55419356270488	1.10909770648468	1.52596777672553	2.66592112077763	1.29470097168303	1.31906155103166	1.92433808143409	1.01560449169063	3.14312849939473	2.60952709978706	2.92185735367805	1.09691764865308	1.23283775185565	2.29964867195946	1.1833753295324	0	2.82062903762117	0.286736722102989	1.30207800590698	1.70369435424047	1.42591100954098	1.28059133546287	0.000577646189370083	0.000511639487813251	2.96070386740663	0.969854662126493	1.59710278125929	0.0370182353898243	0.849854954405686	0.561361593865645	0.861462891302073
AC004678.1	0.584321614101756	1.64516959015072	1.09897519246859	1.23394237839272	0.877757867162751	1.35490573192412	0.147550322200783	0.1629671817876	0.037037037037037	9.24561399250797e-06	1.67648229326577	1.15638015345508	0	1.73264642627998	2.87965787213441	1.78397234165991	1.9348386961671	0.866968297330951	2.40387648156283	0.0114020527560462	1.29682892495651	1.22927263976401	1.6301701368549	1.052625810161	2.47343778571873	3.0122374137487	1.17569416571574	1.12548029162109	0.037037037037037	1.30825057846931	1.7779987845035	0.410752479846194	1.22261429600639	1.30207800590698	0.0436833544554922	2.15743452391765	1.62359738080369	0	0	1.59105646668264	1.11149672334815	0.612492396723464	2.45763424194547	0.573572392966768	1.92433808143409	0.0370182353898243	1.41864433357164	0.609545786485498	0.90814887671963
AC004696.1	3.24630685698887	3.64982713129487	3.65558495850291	3.47124418008541	2.62613016235431	2.3040161501386	4.31573416605067	4.23843184413809	2.58761569101911	4.24704308980257	0.84917696085369	2.79340115854621	2.4123384350051	3.06751946583494	1.60100663384112	3.70746487724776	2.70295055927456	3.32162518065036	1.28786560972065	3.32242545110714	3.86100732731124	4.32933960324713	3.94267997302685	2.06736631062539	3.906583928737	3.32516596922639	3.75451019369095	3.33375604589741	3.34877495713457	3.2079957774088	3.32464398967519	2.51762400741393	0.84068555873263	2.59262280971514	2.93167905939948	3.62782487245469	3.84927161495575	3.75695989367779	2.80355860971688	0.984864559557033	3.923344307877	3.55368618597498	1.84274787992367	4.03287406808199	4.23386189652136	3.47825320248867	2.54784933445373	0.912976762747224	1.96094239034183
AC004801.2	5.11243362194048	5.32063371013422	4.51412977026964	4.35838777891377	3.90611024437555	4.60313666262224	4.70112500152818	4.91608795753978	4.30370708331876	4.50339433827167	5.06971330099266	4.59570979633512	3.34579177962448	4.2330977401251	4.36265045010163	3.59741964054942	3.47636746602067	3.29225163892971	3.02572152428193	3.91244691539114	3.95458077386514	4.04996713124882	4.26758801309589	3.42632805111325	4.74284450573048	4.0420961429538	5.17048833676717	3.33375604589741	3.96309593243112	3.35802722412619	3.32464398967519	4.68662547801529	3.6409221903029	3.29021792854344	4.33398652236369	3.77992921633517	4.25603186159909	4.05175993002389	3.47790287565872	2.36564215827127	3.82330966724089	2.46165017663544	3.61980698941231	3.76721541610912	4.37362419979379	3.47825320248867	4.2131873923544	3.75180903381702	2.67717020506683
AC004832.3	5.99415498019411	5.37903048677061	6.22604956684685	2.88540206185871	6.87928482492172	5.13673560834666	6.50621887584077	5.94507523225348	5.56768349770344	4.6857322051099	4.26985573901382	4.52591774751017	5.44014935729479	0.068976423223545	3.52296879781025	6.20389330637746	5.32876432590173	4.81297995551116	4.83288468340348	5.73374120333065	5.16695992812338	5.94609671344802	3.54873486533469	4.87721674265658	6.57569277098636	5.34359302407863	6.57398203126845	6.55597761864697	5.76850453194368	5.33288611047964	3.82190425772244	6.68552659632493	6.71540820867186	7.52158765324244	0.0436833544554922	6.11150995969278	7.61674008701443	5.68718082516851	6.36720375490658	5.96156168899465	4.70260587747122	6.06104659129381	5.02598802007852	4.99446950489029	6.47410624496972	5.57540397795449	5.9419528708978	5.79776106368225	5.12147884747964
AC004890.2	7.02874666611521	7.01176048459036	7.45033526278719	7.23869019413682	5.85753703152726	7.05526494581647	6.79426810661979	6.9010638666838	6.37601667341858	6.63288354478798	6.67130531937038	6.43428236686749	6.00756809336715	6.48494909487081	6.97461760857268	6.57569277098636	4.96430176691094	6.26936964909633	6.70593689785154	6.32133219918009	6.96196141344479	6.8765964039231	5.86911570849681	5.90089851882807	6.11914740042987	6.64249818529431	5.41429495301074	6.57569277098636	6.51422195199695	6.27449928594547	5.21005982581455	5.79971305814861	6.38587810497191	6.63878828053197	6.36627002265478	5.97228754201651	5.18351521875531	6.18241545749504	5.74364512806434	5.45416106002387	6.39301353798192	5.69689503115821	5.85222604966972	5.46307796915871	6.79492220824553	6.18676087988985	6.04630704569555	6.20389330637746	5.87485751262999
AC004890.3	3.24630685698887	3.55960828870895	3.05186248120275	1.77905472811988	2.62613016235431	3.56861972688182	2.50929308592714	2.84790101262588	2.32604263397712	3.55960828870895	1.37629884032289	3.02448847760926	2.77368377895673	2.55342784291107	3.18714923277668	2.89941601749806	2.93724276869243	1.47069070143474	3.46031531090381	2.96523411964478	3.35844246426207	3.39612236859587	3.29838199878242	2.41043722023036	1.10243123362784	2.39023196786632	2.39346082171562	3.15417452816109	3.02173801466	2.43368910221687	0.0332831378137042	2.09478353462627	3.85675611955332	2.76245200783207	2.44612057557676	1.28604674720658	0.974644431562871	2.82234966767643	1.24677823739096	2.36564215827127	1.32955272347411	1.28695617846362	1.25753094084173	2.66266195137322	0.228225850657484	1.49590942217593	2.75256886136008	3.37228855167053	2.87319265665049
AC004910.1	1.29252124534021	2.79852615024053	2.16988820512445	2.83779945953879	0.877757867162751	0.068976423223545	1.50607972276716	2.77048321444235	1.70162484548475	2.23296998007201	3.02811968088008	2.82331793325816	3.03280400782686	1.38757638031067	2.96613020816736	1.33028494491596	2.78365761581462	2.82450224344393	3.26204449663187	1.69826744297115	0.888741199519758	3.34801829698051	2.50373288010745	3.09874890431727	2.13706137333243	1.00111374222943	1.31468522371896	2.74564738384503	3.19110848050773	1.64102652512429	3.3796008641695	2.28769278445311	2.62300993792834	2.06488851024752	3.02271386237785	1.58389461699934	4.08180041619189	2.33199280365134	3.20528013677382	2.70467478110231	2.93298192390019	3.00040844233841	2.02170193998237	2.5618788147783	3.04219079597615	1.21616451420913	2.44773841320885	2.51956938118833	2.94835560924288
AC004922.1	2.47343778571873	4.84035300188376	3.8258934421869	4.58236283195946	4.34598186768527	3.8348493392549	5.20656963211112	4.79961317616348	5.42619361353492	4.62945696659174	4.12392572902771	4.35999417542708	5.05625591372517	5.29394374806497	4.52373475837023	4.15834092325468	4.00434012298578	3.98320409461323	5.50413147671009	4.31779989834149	4.44168598629883	4.10007181724275	4.52869838058356	3.06423616817502	5.49862895498655	4.59639861501662	5.16030786757915	2.3514696899899	3.90513743748033	4.04542231638642	3.59448281779186	5.29737336971572	4.5483078919585	4.24818069409414	4.77946140955795	5.47813191776051	3.55616046185491	4.31050965407319	5.47973338516061	5.32256419118707	4.14160487086128	5.2711971748051	3.70998210755732	4.42417632392785	5.98355774346353	4.80148165318581	5.27715170647824	5.13673560834666	4.81359133018785
AC004951.2	4.58497577298816	5.37839854762191	5.07520262862153	4.14508767295113	4.93015822650277	5.19070198219689	5.32591188113065	4.89748385523864	5.33570702909412	5.13239526021142	5.95164267167728	4.93907965388516	5.2074782182679	5.70126158815547	4.48821060931737	4.66300276985636	4.15655098186617	4.13593320235096	4.97815524688057	5.22984002406581	5.2114998737906	4.96821169853303	4.22049918645885	4.97068029502818	4.91099726052546	4.69760674040117	4.90792766081006	4.98620200672733	4.57188413670658	4.6053331689026	5.5019466002732	4.86366157078206	4.9274246233916	5.09693147553701	4.66604141064009	5.29529462863542	4.4501576065298	4.24764942988417	4.25745080907686	5.16117972351817	5.30308161059454	5.72034087914178	5.84604923068036	4.67213316720824	5.50552988751113	4.7347434746239	4.8362134406493	5.27807137178073	5.47005004824713
AC004951.3	5.39012377899402	5.80683796650004	5.10440952843351	5.25564803589999	5.78158198489438	5.18800703546981	4.78707882907609	5.76446501592585	4.65031131568719	5.14862013036534	5.47245399032364	5.65102910356075	5.0568624883405	4.76678397680104	5.36762371650125	4.39287810381192	4.71840429424071	5.65665296764387	5.39567801202149	5.4833742173677	5.77565755974338	5.64914782394829	4.79756378164874	4.5396077155698	5.44385691748882	4.71107624209622	5.65323875632417	4.82634265532775	6.02360639544361	4.49943974714698	5.52493036385119	5.2800533971729	6.20857368526411	5.32256419118707	5.21949056691637	5.30236414121493	4.54509157936992	5.20411226378529	4.79883224136582	3.84136852061571	5.34197545614987	5.72227317429512	4.66934799412342	4.06581235156882	5.61841783342811	5.03591225878871	4.98620200672733	4.63347942542369	5.70126158815547
AC004967.1	4.85462617388112	4.31598151790777	4.26828036037542	4.44346154605516	4.18210921789804	3.89480474846059	4.00830702550008	5.05625591372517	4.01639459001139	4.46605956787052	4.66300276985636	5.08423852323201	4.76490216610162	4.98702142765997	4.54223950832688	5.16780008099991	4.77395740641224	5.07672973216998	4.88453059086678	4.42306256687996	4.74485765088873	4.37597980973157	4.65132442347218	5.45218488653706	5.28896254337192	4.30204833870492	5.73666418667948	3.93005329940362	4.96958593529176	4.53346186622797	4.57858015801294	5.30797659985864	5.24185825380711	4.64537910258989	5.51579060884317	5.32591188113065	4.92664705127354	4.77516055371236	4.99094972551203	4.7726165991864	4.39402848710525	5.10761300898786	5.55333619905372	4.90346746695837	5.18528321892766	5.08733974195617	5.23808845613108	4.44459627709095	4.9192407610788
AC004975.1	3.55714246728628	0.153986355333286	2.87487699325593	0.223374474074637	0.877757867162751	2.3040161501386	0.147550322200783	1.24107416904704	0.88227909734893	0.645010819109578	2.40409953844217	2.01643465553504	1.50917549523851	0.068976423223545	3.03931077630403	1.53011985780056	1.69496908120187	1.47069070143474	1.28786560972065	1.86718322271775	1.74316891531304	1.22927263976401	2.39688000840614	2.6807466768554	0.128401747905567	1.28000364707054	0.160666232626192	1.12548029162109	2.31555524113139	0.664829851457738	1.99994346312159	1.42973807464809	1.45779446512056	1.09039276908641	1.08717500843389	0.286736722102989	1.62359738080369	0.392923434510229	1.71657342683497	2.86212410034219	2.43894277508159	1.76802367104805	0.275075754241062	0.573572392966768	1.27681091460557	0.86324533228775	1.23154782798317	2.23587479309887	2.47343778571873
AC004980.1	5.66705609454784	5.26959366884271	5.46607409938692	6.01050664606072	5.52541532859241	5.40100681584771	5.0127809654378	5.2114998737906	4.80650753513151	5.27345252618785	5.45802324886813	6.70087574140558	4.48994856814586	5.17226817299128	4.47869500965473	5.30515816075546	6.29069022528679	4.74485765088873	6.64720994631062	5.24242344485122	6.02994385392215	5.28404767257144	4.77395740641224	5.29238249872391	7.08278546273677	5.05048832797958	5.43636374625336	4.64188187711159	7.3849745310596	5.05625591372517	4.58795515349963	5.23873978967947	5.14639789863426	5.53787324739213	5.91318919710574	7.14138852649938	5.43286630299541	5.2669895366738	4.99783569385542	5.05900042856452	4.65675020520832	5.35553438439639	5.14639789863426	6.09931368130309	4.922516240995	4.91742568545103	5.31935319843457	5.32194325584651	5.2862508606072
AC004980.3	2.62846167111027	3.89711397616993	0.0714399119478513	4.52803967422221	2.82331793325816	4.10450023581484	3.71200136625077	4.6791511876938	4.55893296080296	0.173764386155587	3.5156697438555	0	3.95287407656544	2.44738401058229	2.99905620140952	1.33931493085682	3.58597240633618	0.407343982002194	3.40720206830455	3.5553128796295	4.3801943415489	0.1629671817876	2.84495583805772	0.0533037047738256	4.2330977401251	4.48942414145761	3.57739864141518	4.22539864265201	3.41027533434015	2.80861264299119	2.84129032433932	3.45705304641615	3.91437813044232	3.50111968128045	4.65994582843278	4.59639861501662	3.79388252007597	0	3.42225311818543	4.28792199343208	3.25332532620583	3.48770608669221	3.85096964716565	1.97226604034105	3.09559996064623	2.63710562391976	0	3.86235157138762	4.27978532567354
AC004980.6	5.83572176243737	5.26876835079748	5.49862895498655	6.08626027819058	5.52541532859241	5.36484191375052	5.0127809654378	5.21595061850775	4.80650753513151	5.27345252618785	5.59494134092609	6.77831845229293	4.48994856814586	5.22285775126197	4.58132836940799	5.38913728028708	6.20755978656775	4.74485765088873	6.58508367362844	5.24242344485122	6.02994385392215	5.28404767257144	4.84035300188376	5.29238249872391	7.10683854102175	5.05048832797958	5.43636374625336	4.63347942542369	7.36649031876867	4.96741250392685	4.54034360363289	5.19797851134053	5.11846100702477	5.41598364489726	5.99215926947913	7.06724576014102	5.07445163250968	5.26382646486525	4.99783569385542	4.79575911088	4.88210157490311	5.12539964200653	4.77555593807589	6.27641681042361	4.91099726052546	5.04901571657001	5.11689557278759	5.27398621991195	5.28254856331712
AC004987.3	2.7938028479649	2.71391810329001	3.18246267503278	2.3912792440819	0.877757867162751	0.068976423223545	2.70467478110231	1.718525640181	2.72886410874265	2.38530190997897	4.36575600308365	2.85562088031403	1.35417186970069	0.068976423223545	3.10037571086048	0.0305940197785338	2.88082052933807	3.66649942565532	2.94456012448949	1.73006778660222	3.34013819794871	0.1629671817876	2.2305350411399	3.75807931388081	4.62619147356508	3.13284672811239	2.60049557592134	2.31697305377039	2.91687700624536	0.000394961419164453	3.54528080406445	2.36609433948342	1.78397234165991	3.77799390155934	0.0436833544554922	2.23495980362057	0.0370378295462758	3.14265175750853	2.75006482146859	3.82981625497239	1.6968466590968	1.62062502166008	0.275075754241062	1.61877942199656	4.42306256687996	4.46885014067411	3.5950843314186	2.84090390539611	2.79512300289684
AC004997.1	6.94981821825597	5.67497512843099	6.02722979215637	6.59269051120612	7.85032817007286	7.02380053496022	6.57240831679418	6.42161194169781	7.04495945783786	5.21595061850775	5.2074782182679	6.05716141331145	5.01832322831217	6.31854052007942	2.11916519336574	5.16608291590273	4.30822701004644	6.12750414328803	6.59668682944471	6.1410987850477	5.0353047789966	6.67972873365178	4.18974797854948	5.79887705009361	5.52824270980113	6.19821506708462	4.4929373818761	6.99615905070702	6.71688099161698	4.82801862754587	6.12750414328803	4.82168628808211	2.64994133700113	6.06174378730903	5.74201815262754	6.25585121533656	4.27490787590253	5.29815467240782	4.65728444808229	4.45099697107356	5.49674197295888	5.47173184222112	6.42725460125472	5.2074782182679	3.43687609493344	3.41723791025443	4.23386189652136	0.0639214822593309	5.01486878085339
AC005020.2	3.1100856036129	3.09780803542629	3.9200606218553	4.26657919290658	3.7370269488712	3.53466928944275	3.66537598809445	2.45533610391003	2.48744811060181	2.82492196079613	3.87362658801055	0.520178005662548	1.75525419239726	3.37633011830061	1.3818367274444	3.22447783752578	0.140519603284695	2.73999213244487	2.2930113860864	2.09078083165965	2.26094624432045	2.96129388959299	2.82331793325816	1.89949439807839	4.33949703253314	3.54295829212802	3.48380796179104	2.32877116315651	5.08343030228975	2.79852615024053	2.2450775877664	2.37486002693055	2.64646285759235	3.10420719983668	3.97119160048634	3.18691473435002	3.66836345937555	1.36305526701473	2.75952811984065	1.86718322271775	3.22885309918925	2.00837138422405	3.82287825045537	2.93582363278899	1.70804236260314	3.55028245229619	2.2051774346915	3.62190058476412	2.93665187302104
AC005041.1	5.62292063059295	4.38978591743333	5.89604070702493	6.61767625497142	6.21725677380759	4.65289920124148	5.83572176243737	5.54648158492673	5.55860729425544	5.36162791663727	4.93239423506314	6.37704375200482	2.55438425057617	5.33469488455762	4.72317802350662	4.69098730564594	4.08778174640121	5.09322201037645	5.17128320765284	3.95709065080857	4.43465831352323	5.24720665083296	4.84138757803777	4.4051222644763	4.93573075047061	5.13673560834666	4.7726165991864	6.11328040127792	3.4410255968828	4.87391453531237	5.44953613794244	5.80166947225366	3.88843009453313	5.6589884410895	5.86497703976573	4.88961922131939	5.09925944771557	5.45644084004159	4.98277544472881	3.83989532128437	6.3391351204383	4.89643305795616	0.275075754241062	4.65209730145174	4.58795515349963	4.1774757295884	4.83032348569019	4.07594590757523	3.22769404122747
AC005070.2	1.2011135652124	1.11946675837175	1.09897519246859	0.223374474074637	0.877757867162751	1.60723223880798	1.1605343394913	0.1629671817876	0.037037037037037	9.24561399250797e-06	2.40409953844217	0	1.09420948879207	1.73264642627998	0.374654548943469	0.853159636445431	0.140519603284695	0.0370182353898243	2.1147004279738	0.694362443492294	2.07817606985054	1.79300495754839	0.0370413916925908	0.0533037047738256	1.10243123362784	1.28000364707054	0.160666232626192	1.72665971163657	0.883908631510754	0.664829851457738	1.52074674985181	1.42973807464809	2.76086418821746	0.395930539606173	0.0436833544554922	1.28604674720658	2.07475225128101	0.392923434510229	2.33462355927605	2.03370123049917	1.81840722996379	0.612492396723464	0.275075754241062	0.573572392966768	0.228225850657484	2.26421922187276	0.425518268926533	2.00389923640941	2.67717020506683
AC005077.4	4.29970798675684	2.96835485809668	3.38719052498556	3.61244218348739	2.27617035448448	3.14397545720491	2.99937940448043	3.0548011357785	1.99459382861649	2.43548711850982	4.07594590757523	3.45670624619634	3.34579177962448	4.31229111744879	4.25994291844973	2.89941601749806	1.69496908120187	1.93517287482211	4.3519924978589	4.01212459919491	3.57829707182343	3.22226276999246	3.7130050481162	3.15014452681232	4.37324860741088	4.18323603599288	4.57564295711145	3.63366082157897	4.03953907184006	3.47984313510956	2.65402366176846	3.52296879781025	3.85675611955332	4.07956535854893	4.17342886248453	4.49461064616975	4.39252551044165	2.65022586582111	3.13441814422986	3.49806520583967	4.0791509689498	4.51640152925544	4.80960947584317	3.43787413802698	4.79250161522982	4.30635945717208	3.08641477116876	3.37228855167053	4.68923460395615
AC005086.3	1.90470660260604	0.153986355333286	1.09897519246859	0.223374474074637	0.877757867162751	1.60723223880798	0.147550322200783	1.24107416904704	0.037037037037037	1.35140337860741	0.84917696085369	1.93865064027064	1.50917549523851	1.10799646534639	2.87965787213441	0.0305940197785338	1.11269332642732	2.3010855217978	0.646532936190106	1.383524586582	2.59540869645952	2.52586093919455	1.6301701368549	1.052625810161	0.128401747905567	0.573881973185801	1.69166959039314	1.12548029162109	0.883908631510754	1.80613427947054	0.0332831378137042	0.410752479846194	0.84068555873263	2.14742465763782	0.0436833544554922	0.286736722102989	1.62359738080369	1.54915085321291	2.80355860971688	1.37428695101624	1.32955272347411	2.4097877975111	2.26378084965432	1.27883489165368	1.27681091460557	1.49590942217593	0.425518268926533	2.23587479309887	1.60786816923732
AC005086.4	1.41736288713281	1.47810197440859	0.0714399119478513	0.223374474074637	0.877757867162751	2.45178690721786	0.147550322200783	0.1629671817876	0.554245858124566	1.99583255325997	3.85552636991055	1.5398957913358	2.48644154015268	2.09512556481292	2.83327338615102	1.86478438101996	0.140519603284695	2.21253282211127	2.0106696622992	2.1024135024638	2.26736836338327	0.1629671817876	1.87132883973453	0.644300174919432	1.4037987809261	1.10140639745682	0.160666232626192	3.46563624955537	2.9211199894226	2.33049166479172	2.79234399313811	0.410752479846194	0.030623391882956	3.11122386565579	0.0436833544554922	0.286736722102989	1.44735375095569	0.123646157287532	0.178988292196354	2.22744449230261	1.62408731825813	1.12247516902301	0.275075754241062	1.9288604100762	3.05828963129156	0.0370182353898243	1.0415896901189	2.32772343597143	2.13427287801915
AC005086.5	3.41609588595293	2.74256440947801	2.76398764002842	2.17033833899609	2.82581392613131	1.60723223880798	2.1858418862694	0.1629671817876	2.66742464030098	2.62300993792834	3.75451019369095	3.11640284984069	2.88874984915192	2.45006668383425	3.50595504880233	2.39023196786632	3.58452540366092	1.47069070143474	2.84465368767219	1.76164174229909	3.1634162041156	2.10048694407759	3.16392124189548	3.55616046185491	1.52074674985181	2.31489697396109	1.17569416571574	2.65872333984492	2.52586093919455	2.8167839375593	2.84759511160303	2.51762400741393	1.92088937553352	2.50964121884111	2.86108162683856	2.70322086171723	2.59323117841669	2.11764206894833	2.49090176343807	3.17629732373975	2.79704843743097	3.15417452816109	3.59096903448519	2.58380690899918	2.86018763227137	1.30207800590698	3.50955082254966	4.35440641124478	3.35697636394922
AC005154.1	3.46645745932775	1.11946675837175	2.40701179490908	2.95009579291878	1.83051300539581	1.07151270741988	2.99937940448043	1.85273798828653	2.32604263397712	1.35140337860741	5.52459344690501	2.24457779765592	1.88798101422374	2.20041263299057	2.87965787213441	2.39023196786632	2.93724276869243	0.866968297330951	1.75916224139327	3.32242545110714	2.95142855109564	2.52586093919455	2.39688000840614	1.052625810161	2.75006482146859	2.39023196786632	1.17569416571574	2.74564738384503	1.96829295327772	3.05258371629542	1.99994346312159	3.3364385270033	2.88707195536445	2.59262280971514	1.08717500843389	1.93711971038059	0.0370378295462758	2.82234966767643	0.551875536393567	2.36564215827127	2.17386927788355	3.15417452816109	3.87291113737872	2.43582456823142	2.32920329435309	4.37899608645718	2.30661210413356	3.37228855167053	3.81227450544254
AC005154.2	7.20894867732162	6.38399691113239	6.83457770322655	6.21127773925507	6.09470632185869	6.63878828053197	6.50145855310465	6.20934312457346	6.60503809118045	6.84985399112256	8.94600979616722	5.75926503302459	6.49145051950852	6.42675090011605	7.12022451987434	5.94940301701471	6.94427316573607	6.19507497243553	5.64314884893372	6.42240361845043	6.14372168511633	5.97051124559336	7.03288995353821	5.92001211981777	5.94940301701471	5.99415498019411	6.58607343044352	5.55333619905372	5.02273455300054	6.79492220824553	6.42333762440522	6.85221665148418	6.01274203001226	6.27207222448244	5.26289901207219	6.7203968336261	6.26508668048587	6.00291188271487	6.13280193535063	6.79041723034269	6.24750759622317	6.63018046838693	5.95996682113674	6.26411377948507	6.9802114698708	6.58778967202299	6.20261046556974	6.78201261933003	6.88891242685821
AC005154.5	7.88759793586842	7.85467152514555	8.11231233143751	7.6769688501579	7.59617127616924	7.92430539885837	7.47912160980353	7.76346866349304	7.75686830710475	7.61286953686102	9.44503445799141	7.17370731137685	7.60257359653215	7.69489385205293	8.41971186551536	7.23805549619123	8.05829778263849	7.02636961274607	7.33267145711512	7.57717677813627	7.56786477680147	7.06801182304912	7.57990653684401	7.55189933246243	7.15943448164854	7.3442759711747	7.91094312265279	7.43702720666091	6.59450515123844	7.88859407944362	7.64342337612034	7.93734043482673	7.60028036302038	7.35625313827718	6.88224558145374	7.99124331899275	7.37619009216543	7.34634733997232	7.42273134361434	7.76662978061466	7.4270755408587	7.79721748671157	7.53294009100162	7.10600707006527	8.25487215007438	8.0787700558367	7.62893340531867	8.06055932692474	8.00709381255149
AC005176.1	1.78840159284202	3.05290254810497	2.26236469746427	0.223374474074637	3.42713954162047	2.43626795426604	1.1605343394913	2.95482359618264	2.43582456823142	2.05631705957344	2.04695430506295	1.13066817747081	2.02304572153385	0.068976423223545	2.58729636213135	1.23895081807732	2.26987988819853	2.47984904643742	1.10859766313243	1.70236591735092	1.10480069061788	0.1629671817876	2.22744449230261	0.0533037047738256	1.34651306774647	1.10077979829044	1.82763009498239	2.35287165026294	2.18624456604174	2.33639697621243	3.23509963585657	1.81063453795919	3.23576133627258	1.99691742971848	2.79019233201844	2.9159209035022	1.85419143855572	1.31257654974271	2.21728732389993	2.21920520581858	2.32057158612999	1.5878713868194	2.06488851024752	2.01959030599959	2.21042355613805	2.43803227747592	2.65420767312986	1.17015267366147	2.81789196982302
AC005255.1	5.49133432691482	5.29815467240782	5.56956966903935	5.66772214861468	5.8591683734951	5.10574750174461	5.8854246631312	5.39925895204036	6.01274203001226	6.2448302483154	7.04018497662324	6.45098165192111	6.58178485086692	5.34008720832404	6.64432811107348	6.17400702757899	7.49431022195448	6.57475523433324	5.86100008489991	6.03429804784718	6.05174192692054	6.18825666489602	7.04087960520132	6.22721731743504	5.97458416312977	6.14671746746313	6.83182631199565	5.18800703546981	6.23726989161985	5.83572176243737	6.69379993652803	6.2814390921374	6.53254294274345	6.5730317113462	6.41243736085569	7.82648624996596	6.11043018746293	6.50621887584077	7.09309353796784	7.18563276771627	7.04874532596238	6.37271527092045	6.71601101073264	7.07541992349051	7.08820282736169	7.15555002779525	6.9979193670988	6.89781353940816	7.01306047342784
AC005280.2	8.38471191768008	7.82713168878916	7.81215140266073	8.01282897394547	7.70972888048822	7.35980141499395	7.06290913438034	7.42195266517097	8.19074266082875	7.8127739669477	9.47850410529997	7.64065002936222	8.86809474111779	8.20703560210842	9.07764632587741	7.26441507662606	8.43164841630872	7.8218088439058	8.75040362149061	7.58437758120224	7.04789146552718	6.64529423377611	8.00909026143314	6.70376711166562	6.80415415652527	6.52508949674265	9.03988756608373	7.87378972495491	6.77071253560598	8.71662837801561	8.52650635306165	7.68035181723463	6.50054853369231	7.84502368851169	7.20057341008135	7.37619009216543	8.33869982665069	7.79461640141978	7.50381643423811	9.02191544371735	7.28586632341856	8.74416686605536	9.04465100595668	8.07250483782108	9.29701454765014	8.80025767449865	7.58610604749179	8.96148125296886	8.65203140088042
AC005280.3	8.21699000056349	7.67019854404432	7.83142159748801	8.05565262681662	7.80370968563017	7.07302234756783	7.89150121002433	7.63814177107297	8.62754107419126	8.43423649777885	8.93754390416787	8.79301181063638	9.57441941443781	8.1717500668213	9.79783453162639	8.33369070285	9.7871592248405	8.43715476105843	9.3298170931715	8.1707172467694	8.51799499010783	6.95620114267012	8.99765847825317	8.78037774834374	6.88106501005533	7.60426155568518	8.37641900278127	8.89630085766265	7.54208653322237	9.25104474292321	9.58755431107131	8.23719440098801	7.27254929332925	8.8462302022195	8.44182207183215	8.26194040022102	9.48148217567471	8.59905988892559	8.3115362780194	10.3544354260099	8.95022266565495	9.7195370885968	9.57071712364454	9.38409499124677	10.0989884268004	9.54639226730004	8.12098411404145	9.9763009820463	9.42081237910083
AC005363.1	3.87887639675061	1.8665517089281	5.67711768591881	2.87050751035664	4.26828036037542	4.25282913772067	3.83384800517209	6.11150995969278	5.29394374806497	4.22477348291704	4.94159120375507	3.56642008805551	4.773379685145	2.72128741102866	5.53308348095792	3.96919138099796	3.57960471139114	4.28214511709228	4.10450023581484	3.76781669064938	4.61905538977371	3.78407915169212	4.19411302359901	3.55850818510245	2.65872333984492	7.69902764743105	4.18282658398817	3.4650936136347	3.88404250160105	3.4559002483015	3.26968869232627	3.21594912497322	6.28814402634562	3.71374898890573	5.82554553167081	3.39559134157238	3.21594912497322	6.05891518203143	4.7935935287987	3.55270604256104	3.11728506943766	1.58960283907397	3.70115985720385	3.50038646436152	3.67488500872684	5.00970735837878	4.03761436997339	2.35287165026294	3.47397443350805
AC005410.1	1.3415320457093	0.153986355333286	1.26917516545052	1.77905472811988	0.877757867162751	1.29764150681419	1.1605343394913	2.23421831781891	1.78576828497316	1.64938443910517	1.18563052534361	1.12965873869301	0	0.068976423223545	1.37517263131036	0.853159636445431	2.12121463516996	0.866968297330951	0.00611626890200105	0.694362443492294	1.01560449169063	2.43514966878822	1.6301701368549	1.32013579409493	0.128401747905567	0	2.07537770894949	1.12548029162109	1.13852412430219	0.000394961419164453	1.52074674985181	0.410752479846194	1.7284054456729	0	3.02811968088008	0.286736722102989	0.0370378295462758	1.26474609241588	0.784407982198041	1.78970918754779	0.000577646189370083	2.71391810329001	0.275075754241062	1.0986051602847	1.51956662711451	1.25477851650763	1.41448669898785	1.22525994586548	0.925715115189238
AC005515.1	0.86324533228775	3.15052904502898	3.53217208802525	3.64446693971714	3.53544649125993	2.39743564389324	2.61767731893687	4.40956816145769	2.84495583805772	3.21006960227452	1.5878713868194	5.30768065482046	4.09296787361637	3.91280290094371	3.08978561597222	3.28685648620571	3.63524806942426	5.07445163250968	2.70810159537994	5.42664864062888	5.94411864731411	3.5580813106559	3.85767367166039	3.98853933715397	4.65836436819921	3.4949488875635	3.29110059872483	2.83327338615102	2.43279489141203	1.9288604100762	2.65402366176846	2.65235919959071	3.18136135594368	3.06588040179977	2.93167905939948	3.13890341658492	2.21666005370933	3.55028245229619	2.33462355927605	1.24130363240399	4.3801943415489	2.4097877975111	2.26378084965432	3.03338729178841	2.12457226425094	3.21366995290644	3.67846737974049	0.912976762747224	0
AC005520.3	4.49047299483411	5.46206165764859	5.05758640490733	4.09534822926003	4.11162423097699	5.25994226984758	2.65872333984492	2.78962217771256	4.25530585650128	5.69266286917506	4.79676457845969	5.5975916145744	5.49379574325785	5.9359549987164	4.90933740606408	4.68133272337286	5.16511213709339	5.07353026958988	4.73630022883209	5.73069956848262	5.95553057355717	5.11051694482777	4.60993918394182	4.69866228196033	4.33487843271663	4.88961922131939	4.36412810252769	6.69459669834538	4.25530585650128	2.54287254352083	5.65006511168582	3.29421795311041	4.43545706644088	4.93239423506314	3.61431463365824	5.21088213683915	4.29970798675684	4.94584663111347	5.43902805601995	4.03587007034211	5.05100688275324	5.30515816075546	3.19449784125411	3.6022573884332	4.04939880743615	5.03810217033266	4.99533180894938	5.7029460196858	4.80058685513873
AC005531.1	2.25106682209433	2.45763424194547	0.0714399119478513	2.28107510112225	0.877757867162751	1.76275985554474	2.62627372034604	2.66498547919668	2.18671255152431	1.97676587122859	3.51961965274365	2.55293587301474	3.02537509849162	3.13709210861003	2.59688294439791	3.03148562023937	3.03686471410287	1.71623720783509	1.95058259374573	1.12396604468191	2.68659892450082	2.91145713001991	2.51616618803325	3.01987301580103	2.32963542554968	3.49150247857822	3.15591693727169	2.6043508096396	2.90104142148061	1.97296000007601	3.25090628289187	3.00321593005318	2.07730776296026	2.95708758118726	1.34651306774647	2.87720752896382	2.78365761581462	0.784407982198041	3.4430779771056	2.23903182147184	2.31193690728282	2.25929800740546	3.7846998220193	1.93865064027064	2.47136513175809	3.04926394835213	2.45006668383425	1.54854751548135	2.94504269508723
AC005532.2	2.8681049820958	2.96835485809668	3.23346569577645	1.23394237839272	2.27617035448448	3.31356820275126	1.75342630627862	1.85273798828653	2.79124142439589	3.02672378692094	1.82084022327379	2.62751296332594	1.09420948879207	2.20041263299057	1.94948931981263	1.99994346312159	1.69496908120187	2.3010855217978	1.75916224139327	1.86718322271775	2.07817606985054	3.5580813106559	2.39688000840614	1.052625810161	0.128401747905567	2.82450224344393	1.17569416571574	3.49024549351861	1.96829295327772	1.30825057846931	3.13664344164946	0.410752479846194	2.23993668397702	1.50000778018329	2.12601136169449	0.286736722102989	0.0370378295462758	3.40368127639742	0	0.984864559557033	0.000577646189370083	0.000511639487813251	2.26378084965432	3.65616297771768e-09	1.27681091460557	0.0370182353898243	1.23154782798317	1.34139689489302	1.17331516425908
AC005682.1	3.55714246728628	5.69077067325228	4.5311873081974	4.91014632294202	5.41717870870395	4.87721674265658	5.1051978484211	5.45046827088117	4.50856872602021	3.77910777622064	1.37629884032289	3.84063192095004	3.74979402462493	4.54265488465269	3.32392284812398	4.03128498044195	3.47636746602067	3.46868784487387	3.89809170138608	3.83224343837399	3.86100732731124	3.72220850905725	3.7130050481162	2.92283035939592	5.37903048677061	4.18323603599288	4.57564295711145	3.63366082157897	3.48731790642069	2.15913572522641	4.02560817398712	3.99789477988672	4.2503356204841	4.07956535854893	4.17342886248453	1.28604674720658	3.29908505590369	3.50797971380612	3.78173480033742	2.63248254843673	3.74607518117064	3.29966835226077	3.08582246497756	3.43787413802698	2.65896338850271	2.53244622950128	4.20155212113012	3.37228855167053	3.62895195041782
AC005702.1	2.98076383977845	4.08930976732049	2.9935728390784	3.02537509849162	4.75001884724271	3.25427264392976	3.42320380380398	2.14701773156874	3.50654741730197	3.71200136625077	2.50089912217731	3.19133834306724	3.03478242745622	3.93673690368157	3.00379641058997	3.39958906416981	4.05674447510048	4.68923460395615	3.30563110851831	3.11640284984069	4.26828036037542	2.10749748530281	2.81009733972316	1.94463273463541	4.76375291099476	2.95482359618264	4.03159304771566	4.89164338565393	3.31923587633242	2.80768037023469	3.04470144285495	3.0138769893789	2.39619899039991	2.87358255535775	3.05645248939522	4.00273014955112	2.5172480206548	3.02225418454957	3.21957779511591	2.74152209593458	3.59287504785993	3.38577563502021	3.39438336627491	3.74572797799528	3.06219950438544	2.45178690721786	2.65832133128224	2.84029671083355	3.35239189305981
AC005726.1	4.83822449852571	3.51482307058068	4.02972810751953	6.26508668048587	4.11391119190381	3.04061834618719	0.147550322200783	0.1629671817876	5.4021963092274	4.63545959540721	7.45164423019331	4.80495152688957	5.52590029333363	6.14831077222896	5.33118990934399	5.17128320765284	4.59570979633512	4.34791840266061	5.23946894292113	5.24079554316181	4.3203271905794	4.85776459561095	5.17048833676717	5.05531667554153	5.61446978937958	3.995432079191	5.88463328499808	2.3684684172509	5.15177185835914	6.50878441256118	5.48267445566561	6.36088146007064	5.64089942248122	4.79206217819377	5.48746308676823	5.95471475153939	5.88286957817588	4.89035839269189	4.71446611124885	6.37460685162339	5.36863183271542	5.72625246965902	7.19863888374334	5.65492220426044	7.69146471590407	5.68475224938203	4.90644668457563	7.23950581132081	6.15432157963408
AC005798.1	2.15464824210897	0.153986355333286	1.09897519246859	2.74650744174756	2.62613016235431	0.068976423223545	1.1605343394913	1.24107416904704	2.97889540518456	2.16167378191658	2.40409953844217	0.147894631561237	3.74979402462493	2.20041263299057	3.18714923277668	3.10843996645549	2.93724276869243	2.3010855217978	2.40387648156283	3.6043175917452	1.74316891531304	0.1629671817876	2.65383965040706	3.31637237395492	1.70604726816132	0.573881973185801	1.17569416571574	1.72665971163657	2.31555524113139	1.80613427947054	3.13664344164946	0.410752479846194	1.45779446512056	2.90684681737999	0.0436833544554922	3.45923549391908	1.62359738080369	2.19430662399714	2.33462355927605	2.63248254843673	2.43894277508159	1.28695617846362	1.84274787992367	1.76680658818083	2.32920329435309	2.26421922187276	3.08641477116876	0.912976762747224	2.24545327744265
AC005822.1	0.0088550313632413	2.2317398889945	1.92618983761934	2.89550833031203	0.877757867162751	3.21102419991776	1.53204391068394	2.46981806419703	1.29070757416737	1.69166959039314	1.69166959039314	1.60059262893117	0	2.74429170689379	1.82763009498239	1.83817035308814	1.96379082628672	1.26869514102042	0.00611626890200105	0.0114020527560462	1.59416625243071	3.49284341668799	2.58643970652061	2.61147831947616	2.39068949508237	1.58389461699934	1.93451398442161	1.99927437790224	1.82763009498239	2.04695430506295	1.82144490421334	0.410752479846194	1.25183968370634	2.32057158612999	3.00040844233841	2.92043413286527	0.0370378295462758	0	1.05073402754888	1.87002881336941	1.67447928848345	1.10584347547891	2.11848900230645	1.10325813500504	1.70104200769272	1.25576394633989	0.96677766062295	1.91859027783345	0
AC005832.4	7.22548182710118	7.96453166255601	7.41598665570048	8.04072408243982	7.98532282263096	7.82772567557127	8.30851121133673	7.90110606293041	7.71268316818851	8.0231483772946	7.27503567370776	7.94378440060759	7.74769512713749	8.05240046493684	7.68446259146092	8.12294108778304	8.22559915797029	8.04665357179748	7.91027826426356	8.31873618385063	7.9821995944138	8.31036512066682	7.59558596562531	8.07371408248911	8.03878808971081	8.55927062458444	8.45169557887742	8.31873618385063	8.00144085425358	7.87517856164956	8.09755884659362	7.98351424978216	8.13400897076993	7.24739385406598	8.27757542252549	8.57044782063141	7.9335654083266	7.68689595815153	8.10656272711377	7.56120190236984	7.84330380916275	7.53888895191374	7.774434675245	7.65173913264294	7.52089433784814	7.53839271911788	8.1707172467694	7.02301848070374	7.49486314828767
AC005833.1	6.67130531937038	7.53228542045432	6.86557453887608	6.59450515123844	7.50890348277226	7.33846322673037	7.6393391931818	7.32977973837034	7.15355062130099	7.23950581132081	6.78307775689719	7.32748364216972	6.47525417722931	7.26779247852712	6.28814402634562	7.2634569958961	7.26028198587191	7.43031115341834	7.29296150076773	7.15166812193857	7.16260951595963	7.58986144862784	7.13778616361374	7.16612396163981	7.98033835797182	7.3874985702079	8.35826028842427	7.57654636733764	7.26708735229039	6.98928382877856	7.33981152738265	7.41525892058305	7.34364790894045	6.66965895089466	7.83205523606268	7.89745026904772	6.61942033011249	6.64993605425553	7.35909197722143	6.36012811653327	6.97637771366134	7.00733236011238	7.38606060037834	6.6789755240473	6.69758780654083	7.27140078362171	7.36763715853197	6.06561932999003	6.91210507295812
AC005838.1	3.57829707182343	3.81470387132852	3.1806451413424	3.08700707735997	3.43189139340409	4.0837474853199	4.63852573892758	4.20722000236786	3.91624189530882	4.21496207675125	1.67989592227561	3.31553225023038	2.66370356993755	3.94513522048701	2.82331793325816	3.01808183388905	3.93078749994246	4.30521925798708	3.6545165540191	4.70956303174848	3.18876354937216	4.1160745343094	4.1095827946632	1.9288604100762	3.42147926804351	4.08846347987341	3.70535502526187	3.92381733010028	3.91821276504731	3.42961238239759	4.18648484043208	2.75477747026356	4.23444633072631	3.67539353109496	4.56344556022318	4.37026369563559	3.6606898373572	3.46136554752482	3.6323984789023	3.70875253672038	3.5746243060799	2.78148692028948	3.79388252007597	3.74642238434599	3.65860541340591	2.45453408613247	3.78173480033742	3.32814668416753	2.9292101300358
AC005840.3	3.41261066869544	2.46027961766676	1.90736799689403	2.85289176220623	4.23843184413809	1.82972659141036	1.1605343394913	2.4393368207323	2.32604263397712	1.35140337860741	2.47590584100544	0.858417322875364	2.16358386757252	3.06751946583494	2.34354234206433	2.89941601749806	2.12121463516996	2.82450224344393	1.95712223035936	1.86718322271775	1.74316891531304	2.95987770004565	1.6301701368549	1.32493631852842	1.38406473774305	2.51616618803325	2.39346082171562	1.72665971163657	1.75525419239726	1.30825057846931	1.75474592369894	0.410752479846194	3.20639094315662	2.48121071915194	2.60209016313086	0.286736722102989	1.84787293563865	1.73668970742871	0	3.14716677805674	2.32459654457713	2.24300601493074	1.56613310100075	1.54565555108343	3.03404247517367	1.7376274385553	2.17386927788355	0	2.11707087554964
AC005912.1	3.90182142213804	5.37412305690659	4.99960263889241	4.39457050763616	5.40100681584771	4.76549045377336	6.0549041825755	5.31935319843457	4.27147654254055	2.25624799686249	3.1951235269156	4.3227158448756	2.85347033251148	4.72317802350662	2.97797533796398	4.23958323822602	0.140519603284695	2.20192139425554	0.00611626890200105	0.0114020527560462	4.45494263679689	4.30521925798708	3.1967789904924	3.67042955745954	4.98008405704279	4.16976046660755	3.61360616456902	2.64108260991221	4.15071485081218	2.98800635003064	3.85021488687776	3.19640006028297	3.78104737216622	3.22087300698639	4.7206267863953	3.17434478567281	3.56547264921336	4.02594248273654	3.34120157185317	2.5598426338797	4.05525609704559	3.92192289993081	0.275075754241062	3.89335006268432	3.79588092786119	3.57520983143221	4.16345102356902	2.96219184393246	3.11369604533043
AC005943.1	6.89153010725309	6.24563487976194	6.50145855310465	7.2657871180125	6.59269051120612	5.22369779252416	7.22111339905649	4.28576896211477	6.31359323324118	6.21357077230915	7.02184187178393	7.7405999175341	5.85564117450744	7.40976319805908	6.80415415652527	6.91141739285997	5.87960607315741	7.47666827180757	6.40294479744698	7.29425256650043	7.32085771328217	7.1642507670581	6.78490527844397	6.59269051120612	7.16037255907934	7.23566371887227	7.27254929332925	4.87992583399474	7.17174049642445	7.32977973837034	6.83029175739968	7.13623067039908	7.85911416582845	7.26028198587191	8.67518344801454	7.66934399728948	7.55189933246243	7.45473249374501	7.73855082720176	6.83957834489886	7.67372019536526	7.63814177107297	7.70619145814771	7.89044559850456	7.54569300292314	7.44839340461263	7.47912160980353	7.07302234756783	7.56059411916405
AC006001.3	6.14372168511633	5.06371017335251	5.51962058103281	5.41429495301074	5.51962058103281	5.88113821028825	5.1332881838468	5.72308748968244	5.67218583231259	5.8932319013054	6.63589151308945	5.62292063059295	5.49674197295888	6.01345808768339	5.78884519523616	5.74265398483753	5.92284088642378	5.50946580151183	5.73168068437713	4.72168137893023	5.38706306352823	6.03832278227977	5.64576923421609	5.47005004824713	5.73069956848262	5.79503062335962	5.65184590003027	5.21119100531488	5.73580097740128	5.86633471298886	6.08195927628989	6.03149297730951	6.0001505303042	6.04439386403575	5.72227317429512	6.19460461064675	5.90744225562682	5.50609547467144	5.76982990158004	5.40445545150704	5.59839291819765	5.58198929828594	5.76196994043527	6.14020949245302	5.64380163305515	6.11504445948041	6.09994761736369	5.50552988751113	5.41673854918232
AC006001.4	5.27569184740021	6.83182631199565	5.98271984225999	6.12279439752428	6.53254294274345	6.48578178149211	6.34311054792748	6.92852771626675	6.47525417722931	6.42240361845043	6.32207826652324	5.67275967632976	5.58793104256234	5.86012467382459	4.99840022225597	5.93228281089149	5.95164267167728	6.08195927628989	5.75742492442957	5.43902805601995	5.10116071152955	6.53509729943328	6.25906933698848	6.3391351204383	6.49679838249508	5.76017770730228	6.74994500452874	6.25121060197775	6.10380991858128	5.55860729425544	6.24849256940036	6.73322947000755	5.6733745408476	6.02015274776538	6.106145771477	6.63975892971876	5.6116431263961	6.34609536893345	5.83469759691916	5.98355774346353	5.34877720176015	5.71948582491592	5.13950633694504	6.29639361079585	6.59879110023843	5.50299581863465	6.35527193368784	5.41948749495961	5.85125705404934
AC006030.1	4.70693497916508	3.93310291369624	4.81131400056297	4.52162670396701	4.1160745343094	4.01997569765935	5.20183538464251	4.89860333187077	3.1100856036129	5.40685545546335	3.87413704516943	5.29659244662534	5.21497903690241	4.51378170073718	4.3074877282773	5.33642202093267	0.140519603284695	5.75508810747621	4.85018170087659	5.73465897234464	5.42464693542729	3.50712705818831	5.55333619905372	4.00434012298578	4.15216200178459	4.96143404439476	4.98168775691772	4.14247850738996	4.50986635940284	4.2262463276581	2.53625850353458	0.410752479846194	4.47252106396599	5.62957411658606	5.4084353923693	5.25031376888542	3.53631024252333	4.7581900925648	4.07791729039119	4.9192407610788	5.56171628140492	5.59267260858001	3.02106768989136	4.77555593807589	5.27904836486929	5.04174460949637	5.51830558265657	3.92815631981857	4.75750400686698
AC006042.2	1.58738947206511	2.01557992838708	2.64445360598374	2.17033833899609	3.11728506943766	2.5598426338797	2.1858418862694	3.0548011357785	1.99459382861649	0.645010819109578	4.90861498528206	3.54674134660746	4.65392219351922	3.45019761642146	5.03260520280005	5.18434045042898	4.33949703253314	2.82450224344393	3.32936222456847	2.96523411964478	2.07817606985054	4.49657731803117	1.6301701368549	3.31637237395492	3.16853823230983	4.78173629375718	5.06180837152867	3.20207080601491	3.34877495713457	3.7290787998437	1.99994346312159	2.84959549538204	3.94267997302685	3.73041775658431	4.69760674040117	4.04852742658546	3.73070096639323	4.70292419452894	4.33949703253314	3.05613055055943	3.02741909326894	3.66014728031837	2.85832557002436	2.86440961815275	4.71686151018024	4.51762074718852	4.05481373244657	2.23587479309887	4.94886387724169
AC006059.2	0.0088550313632413	0.153986355333286	3.47063456169907	2.07322153668352	0.877757867162751	0.068976423223545	0.147550322200783	0.872369139674484	0.037037037037037	9.24561399250797e-06	4.6857322051099	3.51886997732505	3.00522006316128	0.068976423223545	4.59090631196269	3.05776267460276	5.38302908630719	0.0370182353898243	2.76973833999207	2.07475225128101	3.55184922283659	0.1629671817876	2.30476508030798	4.29970798675684	3.61279650305159	4.30428459508101	0.160666232626192	3.59671538929508	0.037037037037037	2.06736631062539	4.53762247290342	4.39345556575206	5.06794781699869	4.28576896211477	3.51211361196276	3.85835918093608	4.72737628631124	4.17679919403452	4.69377377731956	5.54294428371556	4.88730724308681	2.58130999919878	4.45157521683687	3.65616297771768e-09	5.1130422899688	5.63938185700897	4.90545651557003	5.85125705404934	3.96526401700924
AC006116.2	2.37486002693055	3.15052904502898	3.38719052498556	2.17033833899609	2.88540206185871	3.86279618733546	2.77320873642291	2.84790101262588	2.58761569101911	3.66014728031837	1.1105354646659	1.09498933587018	3.46236154917851	3.06751946583494	1.13983451780436	3.10843996645549	1.11269332642732	2.3010855217978	1.28786560972065	1.86718322271775	0.617818817936424	3.39612236859587	3.15997964047991	2.06736631062539	3.21511875959011	2.39023196786632	0.160666232626192	1.12548029162109	3.08450299203749	1.80613427947054	2.90730046201758	3.69842760521437	2.76086418821746	1.09039276908641	1.08717500843389	1.58138575105623	2.51506537436284	2.19430662399714	1.24677823739096	1.59105646668264	0.000577646189370083	0.000511639487813251	0.275075754241062	1.76680658818083	1.57731791101002	1.69283911334711	1.68386730852484	2.90500628625567	1.75163868446702
AC006144.1	1.39297451388432	2.64360335786268	2.57628400252603	0.223374474074637	0.877757867162751	1.7376274385553	2.77320873642291	2.42552037382489	2.15060092502961	3.07498632872329	3.73215397633135	2.75154733454951	2.86630740401391	2.32099081264002	2.11764206894833	1.2496184822131	2.44366488717723	2.06812160698787	2.98296049472903	2.59850861153625	2.50171058807071	1.50288422214757	2.5000431606289	2.83964999723074	1.94463273463541	3.05226488448586	1.86233066811663	3.52475913495749	2.87720752896382	1.92219783324505	2.2141379649709	2.27486374276039	2.23993668397702	2.46124688019355	2.27807306147847	1.93711971038059	2.261513267363	1.67989592227561	2.65235919959071	3.41360049459362	3.30986617138249	3.19807296035302	3.1806451413424	3.07498632872329	2.92891828438726	3.3788088432542	3.24971620643314	2.8019012138566	2.94755622171786
AC006254.1	8.54111055984782	7.25673544958673	8.47105004549722	7.43127070489171	6.95422017779116	7.67437301092817	7.52660332950636	7.64709540062489	8.18249225701773	8.03628126477785	10.1041308087659	8.0293451068323	7.96543044557479	8.04422110146843	8.64984893307138	7.76409900494019	6.58862591912892	8.48597480831134	8.3557476221806	7.75398567975682	8.26836375611792	8.01908047260543	8.90678237020358	7.66429902027156	8.04801114776077	7.35247798920115	8.74793788812575	7.46273479388476	7.54090624125125	7.68505858271233	7.68555928718162	7.93778484506005	7.98772729614357	8.54645104059875	7.29701837978181	8.49559971054927	8.33794356840356	7.52944331637843	7.80819871440572	9.29083013080233	7.75118247803386	7.98410697255888	9.9466242218047	8.2400796586392	10.137492762809	9.45621097362532	8.36931363170734	9.37041710728619	9.20781792897188
AC006386.2	1.45990458450285	1.88928872627901	1.84530729921982	3.04817209434616	3.38012149908486	1.41356097269155	1.4271686461959	1.70133342658873	1.76120857735699	1.09039276908641	0.037037037037037	0.581258722518036	0	0.715614039377896	0	1.31835547767576	0.140519603284695	1.21163878579946	1.51894982058677	1.07480950923113	1.14933915718382	0.91885865961543	1.40455554610076	0.673933272126054	1.33094067811401	1.13110128113911	1.85759809782998	1.36003838675716	1.32568259241262	1.07859075631671	0.0332831378137042	1.89612102884587	0.030623391882956	0.146829704927312	1.51620513762317	1.74177033718586	0.60572938288386	1.27283243809485	0.876828911123274	0.0371598607087444	0.000577646189370083	0.957335751234935	0.275075754241062	0.949002802286965	0.999088508997488	0.516837714231167	0	0.564974659865739	0.864313481959485
AC006486.1	8.2261864477167	7.55092160374926	8.14297134429	8.1747623254815	7.79947993157991	7.85323062374519	7.78595768584129	7.8966521456838	8.14970605733689	8.07433616884757	9.31491020655307	8.09548288999431	8.38587816648385	8.62624845572345	8.15021613747133	7.90032571476249	8.68733188879471	7.81534498624483	8.19708392232877	7.97976968040337	8.16485297989538	7.50210659064432	8.49158674835088	8.10008369237217	8.0855645234778	7.51023610582839	8.07760919027203	7.31447831056163	7.58540887104355	7.61229057840253	8.58995258545919	8.44244868060829	7.90512675412118	8.34024601999139	7.79721748671157	8.94180688357041	8.67133341390635	7.93734043482673	8.19386360057685	8.71605166778033	8.19983725387443	8.13078589691421	8.06470056043169	8.61466983035534	9.40516818519702	8.61189256400702	8.1454363603575	8.78483548851102	8.35772787156732
AC006504.3	3.34877495713457	0.153986355333286	1.66777337257417	0.223374474074637	2.88540206185871	0.068976423223545	2.1858418862694	2.84790101262588	2.32604263397712	2.66370356993755	2.1478315837069	2.24457779765592	1.88798101422374	0.068976423223545	1.60100663384112	0.853159636445431	2.44366488717723	1.93517287482211	3.18003968528984	2.96523411964478	1.29682892495651	2.82161951355012	3.4559002483015	3.15014452681232	1.10243123362784	2.82450224344393	0.160666232626192	3.49024549351861	2.60692202389525	2.64927570430254	1.52074674985181	1.42973807464809	2.76086418821746	2.37709233014518	2.71977329574915	2.70322086171723	0.974644431562871	2.19430662399714	2.5948962992555	2.03370123049917	2.65503300293647	1.76802367104805	1.84274787992367	2.43582456823142	0.228225850657484	2.75524906582632	1.23154782798317	2.23587479309887	1.96094239034183
AC006509.1	3.8757302266254	3.59448281779186	3.50167270822397	3.66578121070035	3.26828491546295	3.84264528971722	3.31553225023038	3.90734449803863	3.75129774324553	3.75631382912523	5.78318533983807	3.95488720405091	4.78125472338835	2.08453905815302	4.18768801658969	3.63954348525819	2.86108162683856	3.66936680492079	4.68422241421709	4.22049918645885	5.10659292275245	4.39570845168569	5.16298294395952	4.62832454451781	3.86519728197808	4.02594248273654	4.00273014955112	4.22218478281929	3.77543091446707	4.3620460405925	4.29717575382937	4.57473469947481	3.07150720885876	4.56124361963824	3.73919365427221	4.02764652141726	4.20811530395313	2.89678072840306	4.13915078786219	4.20811530395313	4.52087501794218	4.65914964071743	4.05525609704559	4.65588296588592	5.01572205595604	4.5604739466701	4.82872222515302	4.84212505699684	4.02344681255686
AC006511.6	6.78601804978851	5.51667364756294	5.61508612689837	6.45694037628015	6.14267246664532	5.36670855323519	6.73976215767243	5.64380163305515	7.35471529876964	7.60175326127669	8.35701410411225	6.79679695622016	6.3652664641558	6.11914740042987	6.91758531207538	5.7920225994677	7.15355062130099	6.03832278227977	7.51159051855198	6.06377104912189	5.97558024189097	6.31177828583819	6.99007597729028	5.02361089970912	6.62754749562755	6.70087574140558	6.71060095176622	6.57721852317473	6.12654241545675	7.17672823004627	7.71599748769423	7.73916276825866	7.61600044425211	6.17320861621574	6.62754749562755	7.56059411916405	6.95680844305189	6.91996780253489	6.78070100891974	5.84285729563327	6.30154674489002	6.51843382603834	7.15265538167047	7.71470802208882	7.02241052442311	6.79773352581131	6.01146365765847	7.28354633924425	7.04874532596238
AC006946.1	3.55714246728628	1.64516959015072	2.87487699325593	1.23394237839272	0.877757867162751	1.60723223880798	1.1605343394913	0.1629671817876	2.79124142439589	3.31612617708069	5.2800533971729	3.45670624619634	4.74485765088873	3.61550474594607	4.61150394866579	4.03128498044195	4.75863889943999	4.50486651545975	4.59013635684499	4.85871627102162	3.35844246426207	3.9443144402347	5.03362742391624	4.57324854880518	2.13706137333243	4.25282913772067	1.17569416571574	3.88309721867604	3.72311154897786	4.32114376962455	3.8881070385882	2.84959549538204	3.75075667639188	4.58677871715762	2.93167905939948	4.64863242993956	4.80148165318581	3.40368127639742	4.40012020924406	4.75945652884192	3.923344307877	3.76230811998854	3.87291113737872	4.34399163971621	5.42173549246071	4.37899608645718	4.85273126509164	5.23979130475276	4.82801862754587
AC006978.1	7.93940184427507	8.04727180644089	8.41007752387314	7.71506515915816	8.11304296793384	8.16197885698649	8.09906278167115	8.47999692657254	7.89302890164768	7.95553836271394	8.46642825752571	7.51431493535088	7.73316403277724	7.80664704742799	6.99007597729028	7.42644839823684	7.48651802547421	7.97905310627498	7.66329121222879	7.84624769256457	8.27932168410946	7.69838516723323	8.2132278166898	6.61312938432406	7.79461640141978	7.60654385298945	8.22690180700763	8.17946682160719	7.66501589888703	7.64065002936222	7.60938039673578	7.69146471590407	7.77069595639822	7.99562750406433	7.33225369044598	7.90247062165749	7.40836532386523	7.35625313827718	7.22644707124081	7.56292902341657	7.34634733997232	6.88355327168665	7.67468845954541	7.69180315298736	7.84169285301675	7.23666324919577	7.48698798287308	7.69648453510806	7.75196185218351
AC006978.2	6.69379993652803	6.78070100891974	6.92563633681588	6.68931176206912	6.78674547000367	6.95338421703731	7.23381819500995	6.7536667471378	6.82677252536423	7.25673544958673	6.24158500677458	7.24655434326503	6.9954136021141	7.13229341528363	6.72497528128018	6.55878188931942	6.52022496951573	7.36211153969245	7.62236458617038	7.59050106082305	7.15355062130099	6.71403367589256	8.11457096667229	6.63376528045938	6.16012564415473	6.4367125797988	6.31272845545651	6.73739896334579	6.72328105219968	5.76119633660286	7.22407157549558	6.83629327211527	6.59269051120612	7.39206855522404	6.61312938432406	7.63345373519113	7.26441507662606	6.38880674997016	7.26837894479717	7.15881839757858	6.9772830886529	7.04152732492697	6.66755131772446	7.14630355861232	7.41733934178988	7.33762253645024	7.4270755408587	7.58116378269584	7.06562475790283
AC007000.2	4.54730957163768	3.82190425772244	4.56444866363818	5.64194384849829	3.6844601445407	4.57269881745417	3.56743747672764	2.96219184393246	4.00729402194647	4.6400076595243	4.89560842730961	2.40485585461111	2.56339352017976	4.43258333674929	4.30475192653404	2.80567964628966	4.38530700366499	1.82763009498239	2.00116103241538	3.56373269411256	3.26968869232627	3.30661326486991	3.40720206830455	4.27147654254055	2.65289983734364	3.39220172520823	2.56271801361577	3.09701139164302	3.30563110851831	4.36927555963503	2.98682032669429	4.07689845835891	3.05645248939522	3.07498632872329	2.87319265665049	2.87583858272369	3.906583928737	3.28729392915327	1.55890112797301	4.04044116069786	3.27055739904773	2.76464062261695	4.35544113964293	2.93478188991203	3.2891514112575	2.39619899039991	1.87231872456306	3.96526401700924	4.02764652141726
AC007000.3	3.24630685698887	3.43436617226291	2.08221473748892	1.77905472811988	0.877757867162751	2.77873212868134	0.147550322200783	3.21553394228166	2.32604263397712	3.31612617708069	3.69973506843296	3.45670624619634	2.92891828438726	1.73264642627998	4.61150394866579	3.10843996645549	4.43858906468012	4.01294150324495	3.71911187742522	4.01212459919491	3.35844246426207	1.79300495754839	3.7130050481162	2.92283035939592	1.10243123362784	2.39023196786632	3.36304125631392	4.26294363901539	3.02173801466	3.83326410917205	3.63930539188791	1.42973807464809	1.92088937553352	3.47124418008541	0.0436833544554922	1.28604674720658	2.41462534790808	3.08797874342221	3.47790287565872	3.49806520583967	3.30986617138249	3.15417452816109	2.85832557002436	3.17826421043353	3.36271063215317	2.96219184393246	2.54784933445373	2.75806429071756	3.97755231512824
AC007040.2	3.59741964054942	3.4968072540762	3.46810063423163	3.27170805178981	4.18536243291502	3.54158914303668	3.57283193644486	3.32441581128653	4.09122727519502	4.21911291822481	5.54755835477701	3.80904774192173	4.03159304771566	3.70706062638036	4.48713467951879	3.8773370017241	3.06678056005556	4.06139279667468	4.56281364259513	3.88093245767183	4.04939880743615	4.39217291707138	3.38487595303745	3.66233995728466	4.63441948623276	3.74907781511462	3.0138769893789	4.58061149587823	2.76668969475743	3.79114799004684	3.92608380707719	4.08103437570324	3.81574472748455	3.70366305342285	3.87037495607273	3.75100506069745	3.02414927551785	4.2312331417539	3.08103039539979	4.9003746463649	3.96919138099796	4.47869500965473	3.84706418682149	4.17286146194681	4.38299226800285	3.57829707182343	4.03438457258115	4.19411302359901	3.67764892592474
AC007068.1	9.4948129521611	9.20370188050938	9.99103415847012	9.75299852414339	9.56411818590506	10.1975160493177	9.88351861491932	9.5427858946332	9.75052497317328	9.51368291411232	9.33297373827205	9.27695451545637	9.57710499176996	8.7484896794496	9.12659557703758	9.39697694986714	8.86809474111779	9.74056434802643	9.25477958432812	9.66674042525317	9.95709948228757	9.56281347989006	8.96551616145993	8.75901057162932	8.66513513277384	9.44976149793497	8.06353014660682	10.6338854266532	8.59965277559107	8.81385415591905	8.30657520246502	7.31649149152779	9.03195573904393	9.45718408936363	9.24319650528685	7.40229002324951	8.75414136579408	9.22304571397549	8.77096621320428	9.14730320979569	9.05929292820298	8.14648654360871	9.08182409273055	8.64264647404569	7.58986144862784	8.57954645434039	8.71495874460566	9.4623719517746	8.16485297989538
AC007182.2	0.0088550313632413	0.153986355333286	1.32493631852842	1.48159532706488	2.74058610207074	2.12457226425094	1.41864433357164	1.55419356270488	1.22765434280235	1.58189749371215	2.24677120081221	0.403002852911235	0	1.94948931981263	0.705902353575777	0.0305940197785338	1.33326260326185	2.42855550187156	1.90736799689403	2.3508195816258	0.982640050322998	1.51074008891049	0.0370413916925908	0.0533037047738256	0.128401747905567	2.22080782889247	2.76185582780389	1.92088937553352	1.7284054456729	1.9656548688191	1.20150418584311	2.27697078071705	2.06323860674109	1.24153309576093	0.0436833544554922	2.5000431606289	1.2604058748468	1.25576394633989	0.856597694186279	0.0371598607087444	1.54565555108343	1.48600886405585	0.275075754241062	2.9211199894226	0.228225850657484	1.69166959039314	2.11965742144528	0	1.31010826068867
AC007325.1	5.23350636747229	5.30149043476745	6.61942033011249	4.72926920767069	3.11728506943766	2.5000431606289	5.62866821959954	0.960100222477191	4.29002774510107	4.35628112753389	8.89722816722123	4.52869838058356	9.33561137371686	4.89948552305556	7.44708930599959	5.8683158029365	7.34531519725993	6.85221665148418	7.8801878734543	6.47854579033835	6.6997818231638	5.11154406909092	6.94660939240735	8.34024601999139	5.84604923068036	6.82677252536423	6.23840037751851	7.9360448874244	5.77168698164108	8.42119386164104	8.32336649713691	6.78409827163209	6.51075681418284	8.40179051334652	5.1620703680098	8.09161858253192	9.27695451545637	6.23130400952395	6.14752272527592	8.41971186551536	6.54250364708619	8.62248273174956	8.24466721318242	6.53509729943328	9.37917045730053	6.49145051950852	7.53839271911788	9.41315009259555	9.13672820388966
AC007325.4	4.09023036854045	3.22447783752578	5.10949938649321	4.69185344177561	5.03988781617611	3.10843996645549	0.147550322200783	2.97704622646697	2.20590810949761	3.60552151303975	3.92608380707719	0	2.31096355102934	4.5144778398021	0	0.0305940197785338	2.35935900519998	2.43514966878822	2.52872773412441	3.06423616817502	2.49409711416041	0.1629671817876	3.64235058440948	3.63335693513603	4.02594248273654	2.75154733454951	3.47681191871605	0.768272664601081	3.55028245229619	3.66355743315623	1.28962162719879	4.27236103590013	0.030623391882956	3.40539880807727	5.60595858077238	0.286736722102989	0.0370378295462758	3.86578951670865	3.93673690368157	2.77521560191174	3.10663556053928	0.000511639487813251	3.39033690042341	4.61797935920556	0.228225850657484	3.56826147677047	3.23418895168044	0	2.18101618480478
AC007326.5	7.21147040001222	7.81080638713142	7.31048071319538	7.7574311334572	7.51962821257516	7.8644044680018	7.72026336535215	7.14138852649938	7.41650923078891	8.11090572710864	8.40348994845686	8.05565262681662	8.05622869177495	8.51753728970245	8.86742363200236	7.40229002324951	7.5535894846211	8.63188807296667	7.94107684147715	7.87732333677629	8.75092760809829	7.46600146409835	8.71495874460566	7.58045104418778	6.71225342495178	7.58045104418778	7.81583449285422	8.144158643571	7.05678468397405	7.73541114876464	8.49559971054927	6.83894400125904	6.77071253560598	7.15265538167047	6.64720994631062	7.55092160374926	6.80994396341874	7.17174049642445	7.08421954649894	7.53784062662461	7.93778484506005	7.61535344952646	7.16341931595391	6.46203659864538	7.37936733242491	6.4697142914208	6.76501054540093	7.00992363318238	6.31588550471251
AC007342.2	4.68837347712741	4.21161971576516	4.9314288881374	5.06151119384179	2.27617035448448	3.76572918762848	3.18670633177814	4.87803467623186	4.74242457926459	4.65209730145174	4.30938326154027	3.14788303138093	5.07399095104978	4.37946048267357	5.46467823538345	4.03128498044195	3.97169591208955	4.60121960116409	4.3519924978589	4.2578607159151	4.21855890749767	2.82161951355012	3.58301838306515	3.69302238158446	2.13706137333243	3.17744911019145	4.8763812675026	4.59989985456366	4.20683294429482	4.85167290906824	4.85126842088988	4.11714269068952	2.53278156250591	4.2459413145729	3.29151433530016	4.17091149780226	3.45670624619634	4.09153213977193	4.29743314278244	5.30827254489682	3.81000950270461	5.14751228505291	4.21111976165224	4.09778758965362	5.45302660364319	4.15550022761704	3.08641477116876	5.7883652351342	5.23607076978592
AC007342.3	9.74244074336665	8.93992749733726	9.17731286878222	9.68097154501392	9.67417344526102	9.22304571397549	9.61510817861982	9.11404351800858	10.5298062948682	9.56024965808892	9.83267513925984	8.90880774072621	9.65726261002784	9.86175471413663	10.7788319180619	9.20911905241631	9.67552035532388	9.10902665369999	9.16759560482023	9.0436809490413	9.91438254979166	9.02553187864439	10.231429972566	8.26588840568015	6.98512498476344	8.38715920217151	8.67971712601914	9.59938840160245	8.55301862274793	9.97974242315394	10.0211658821621	9.15783704226048	8.1707172467694	9.18450320980499	8.25839050007274	8.91293358869288	9.30013718855562	8.61651498545312	8.50647796885234	10.6170356589739	9.4594186376624	9.61974999627161	10.2801015361494	9.4642660056975	10.2002110021681	9.71425736359383	8.2132278166898	9.83485310173994	9.61633331036006
AC007424.1	3.40099685546544	2.44327343548226	2.28107510112225	3.15052904502898	2.95268964675024	3.81270039581184	2.27617035448448	3.82749161149282	2.89105483347396	2.2858439058403	3.96468052609983	2.70467478110231	3.42078064214273	3.36655660796233	3.51065660031577	2.76216705117756	2.86146860972291	3.10663556053928	2.22675928030187	3.52820227764421	2.65732340017066	2.97095040618286	3.36032005338022	3.21806909863997	1.92618983761934	2.91687700624536	3.81470387132852	3.56314221558258	1.7376274385553	2.54724332801913	2.79886037533394	3.52296879781025	3.1951235269156	3.08103039539979	3.0203699538475	3.5396754047127	2.98921069982658	3.1806451413424	2.6985709979111	2.96936951347151	3.25090628289187	3.78822452245801	2.75572066138907	1.96530820958221	3.65783384258441	2.89993656757663	2.99905620140952	3.24493768751325	2.95268964675024
AC007546.3	7.89542545298158	7.78007771847317	7.27503567370776	7.47325555010267	7.0125605893386	7.36211153969245	7.23051655215644	7.18404970159825	7.69146471590407	7.81639342714696	8.97141403982013	7.50500392991879	9.04233158953741	7.95131053958511	8.72254298994783	8.05622869177495	8.0259353258638	7.69720571089078	7.8854036734804	8.02248891520593	7.57217820528135	7.43127070489171	8.14297134429	7.99965141521127	7.74914504897787	7.54208653322237	8.68825920078492	7.59558596562531	7.4329251702424	7.98080244797599	8.28320584655543	8.5617193180611	7.81534498624483	8.35128818673587	7.07541992349051	7.88994452489461	8.58995258545919	7.86635604635072	7.67437301092817	9.05724277673612	8.45696806075881	8.8540219497424	8.42463694522959	8.05988674379764	9.36442380949484	8.58486063200328	8.05240046493684	9.20781792897188	8.35168885796257
AC007731.2	4.20242190102714	3.91280290094371	3.92089585646209	1.97676587122859	3.84371735860468	4.70324251158666	3.42015330475392	3.64017856323343	3.21366995290644	4.20556850159005	4.83288468340348	4.73024533125109	3.97169591208955	4.65132442347218	4.85871627102162	4.32895618689663	4.60760407166885	3.86703740173327	4.72826080235228	4.56205559960505	4.31922093521539	5.01832322831217	4.96557621266587	4.3739997921767	3.58758421971629	5.09398049242354	2.50894495301318	5.3761146190074	3.90111785167581	4.36575600308365	3.55850818510245	3.21446446139002	4.49157664054652	4.30262550249934	3.47860352931861	4.33576567741327	3.52296879781025	4.18282658398817	3.52923038355308	3.91524441968166	4.19862527272021	4.16114662874168	3.55184922283659	4.31108965366418	3.78319233976891	3.39033690042341	3.9423658336968	3.60774963691844	3.67488500872684
AC007842.1	3.74737253580102	2.79852615024053	2.80436870588787	3.56423700580209	1.83051300539581	3.52013233046135	3.06328540660538	3.46213986111979	3.50755338599721	2.60089622326571	2.31659328103604	2.39098436958214	2.64886076984617	3.13543428250212	2.46250211380707	3.20490413760394	1.84530729921982	2.19216678206437	1.88236662632585	3.79080143429979	3.03793770515552	4.08812261313731	2.8165346150752	2.28930445107074	1.10243123362784	3.12001405456574	0.914637757773297	2.64425629434064	2.19216678206437	2.86127511828074	2.46061437863938	1.89122217637252	3.06715001294525	3.74793174192241	3.29151433530016	1.55890112797301	2.80894506723152	2.94939404607541	2.98637683882417	1.88523808236797	3.10885050000131	1.89435742594317	2.26378084965432	1.60656017830082	3.21553394228166	2.61291025194637	3.22137892636235	2.75806429071756	2.87319265665049
AC007842.2	3.74737253580102	2.79852615024053	2.80436870588787	3.56423700580209	1.83051300539581	3.52013233046135	3.06328540660538	3.46213986111979	3.50755338599721	2.60089622326571	2.31659328103604	2.39098436958214	2.64886076984617	3.13543428250212	2.46250211380707	3.20490413760394	1.84530729921982	2.19216678206437	1.88236662632585	3.79080143429979	3.03793770515552	4.08812261313731	2.8165346150752	2.28930445107074	1.10243123362784	3.12001405456574	0.914637757773297	2.64425629434064	2.19216678206437	2.86127511828074	2.46061437863938	1.89122217637252	3.06715001294525	3.74793174192241	3.29151433530016	1.55890112797301	2.80894506723152	2.94939404607541	2.98637683882417	1.88523808236797	3.10885050000131	1.89435742594317	2.26378084965432	1.60656017830082	3.21553394228166	2.61291025194637	3.22137892636235	2.75806429071756	2.87319265665049
AC007846.1	3.60706801664824	3.82749161149282	4.10862810151967	3.55765443620935	2.11647405603129	3.19640006028297	4.12812570948145	3.13087962866971	2.73405026185389	9.24561399250797e-06	4.25229273431766	2.86440961815275	3.6022573884332	2.90944137616431	4.10450023581484	3.17290309483632	2.63396488846177	3.35641653849476	2.28019059219086	2.33719099327057	3.0122374137487	2.06371060809981	2.2930113860864	3.66142683412898	2.65774360483548	3.61908216303445	3.89809170138608	3.1100856036129	2.96523411964478	3.55765443620935	2.83081719833153	4.20242190102714	2.64108260991221	3.07386374792467	2.62751296332594	2.91687700624536	3.35802722412619	3.65273195830392	1.96379082628672	4.4298052320152	1.63905601507395	2.72278221251876	3.57082830168002	2.58793501990687	0.228225850657484	3.90111785167581	2.87583858272369	4.1435723404781	1.41991767371319
AC007881.1	8.14088746828573	8.3705463637132	7.84895002832351	8.33794356840356	8.20951574290116	7.42107062437138	8.55408011239268	8.00271182581869	8.18588957071496	8.61867454857776	9.55094443197437	8.2624466265369	7.97103218306489	8.73755622911906	8.70108980440842	7.49714729355116	8.27716343994981	8.90880774072621	8.27932168410946	8.03060474314362	8.85439329902418	7.94458245130353	8.88999749969644	7.42107062437138	8.4076516044418	7.4928133848039	9.52211929810699	7.12181963658933	7.73407594565155	8.60964151641552	8.6916492536847	8.91573107972785	7.81583449285422	7.88928736605381	8.07760919027203	8.63902827881131	7.22548182710118	8.05240046493684	7.9625869038512	8.8184528122973	7.48745794027195	8.1845527521986	8.57636250034626	8.21193941686696	8.51888696424374	8.23457216343216	7.36572401628522	8.45340923877176	7.88396083315276
AC007956.2	3.77837432761949	3.43436617226291	2.87487699325593	2.74650744174756	4.140421032311	1.98422029784754	2.99937940448043	3.0548011357785	3.31518216051805	3.02672378692094	4.96694849478853	3.54674134660746	2.77368377895673	3.61550474594607	2.87965787213441	3.59741964054942	3.63524806942426	1.47069070143474	3.32936222456847	3.32242545110714	2.59540869645952	2.82161951355012	2.65383965040706	2.41043722023036	2.13706137333243	3.0122374137487	1.69166959039314	3.15417452816109	2.83237495443957	3.60962020789181	3.63930539188791	2.09478353462627	2.23993668397702	2.14742465763782	2.12601136169449	3.01940962605198	1.62359738080369	2.19430662399714	1.71657342683497	3.62992493604314	2.43894277508159	4.3801943415489	3.61980698941231	3.65745208955234	3.99064297249446	4.15550022761704	3.19807296035302	4.23386189652136	3.97755231512824
AC008026.1	2.66300610770012	2.73054183205894	4.19764180684162	2.36922733803468	4.09534822926003	3.0591749239635	3.70706062638036	3.12756976010077	2.70467478110231	2.74152209593458	1.22261429600639	1.24780734414545	2.82744867836676	3.18246267503278	2.59201444101358	3.3772663876449	3.38327301439843	1.26607600989129	1.12472079430437	1.20291730073339	2.91145713001991	2.42552037382489	0.0370413916925908	1.37765876742134	0.128401747905567	1.64440264998474	2.59323117841669	0.134681806942464	2.16358386757252	0.000394961419164453	1.83051300539581	0.410752479846194	1.26965518988061	0.849854954405686	0.0436833544554922	0.286736722102989	1.36624823519824	1.78970918754779	0	0.0371598607087444	0.000577646189370083	1.0986051602847	2.12184654498612	3.65616297771768e-09	1.69415622290938	1.25848591796007	0.948066601959395	0	0.95457127999268
AC008072.1	3.90017468613621	3.62597317100772	4.18536243291502	5.16695992812338	3.73633006339003	4.20155212113012	3.24971620643314	3.33314145637351	3.09466186569021	3.37357338178906	5.46704612906571	4.67670271373166	5.41516038963505	3.69654204074052	5.5132005750973	4.09606346101073	3.36964657578423	4.21986375841445	4.63606662737076	4.76219507998227	5.19692684966609	4.23211451301064	5.77168698164108	5.21088213683915	4.46960126919023	4.46521894402815	5.76850453194368	5.08873547151602	3.98215760105006	4.14906548068456	4.81169760638472	4.5430702609785	4.36575600308365	4.70751571105324	4.1435723404781	4.7053468084123	5.11768796624802	3.62110178348865	3.52475913495749	5.89944098782779	5.12940830700654	4.99727116545487	5.34643003648767	4.53655048062537	5.46307796915871	4.96821169853303	5.10030869319394	5.2545415495381	4.55727499631633
AC008073.3	3.4410255968828	3.80904774192173	4.28214511709228	2.07600316661797	2.82744867836676	3.09701139164302	2.03573788470979	3.32392284812398	1.86718322271775	3.40099685546544	4.26758801309589	1.90187080921135	2.53741642212785	3.01987301580103	4.00548582471894	3.35465676268009	1.44735375095569	3.54158914303668	3.39868311677026	3.42320380380398	3.03090368911257	2.39743564389324	3.37554178303061	3.52722438374402	2.65659190611983	1.9917270348897	2.54179022568667	2.87116259727742	3.10663556053928	3.1634162041156	3.85675611955332	1.92526601828603	2.8577521657797	2.08956972011638	3.37228855167053	3.37044368859121	4.01294150324495	3.4823861905268	2.24857264768502	3.39559134157238	2.06975645091533	4.0947437588661	3.78173480033742	3.13366007526262	2.82744867836676	2.45395410768824	3.61208786392319	3.23669937492797	1.41448669898785
AC008074.1	4.10910544809144	2.96835485809668	3.23346569577645	2.17033833899609	0.877757867162751	2.77873212868134	1.1605343394913	0.1629671817876	3.14682867830187	3.44634197047734	2.40409953844217	3.35393624308509	4.7935935287987	2.55342784291107	3.76118013582731	1.99994346312159	5.03895477437714	2.82450224344393	4.21641037951578	3.6043175917452	3.22087300698639	3.03441245131494	5.78919591469035	3.72939231619086	2.13706137333243	3.0122374137487	2.39346082171562	4.26294363901539	3.72311154897786	3.7290787998437	4.12891144649185	2.84959549538204	2.76086418821746	4.68464989841146	1.08717500843389	2.70322086171723	4.31714685089889	4.4183009548755	4.45693431392719	4.70390267404574	3.923344307877	4.4538797896515	2.26378084965432	4.09778758965362	3.87413704516943	4.43588082707932	4.20155212113012	6.19670807880577	4.53232331321875
AC008132.1	2.42855550187156	3.04367151597135	1.35752972259466	3.79388252007597	1.83051300539581	2.42455424311705	2.8423056581795	1.98090362149998	2.65613381567511	3.26469205357722	3.9612480735175	0.551875536393567	2.86895163818066	2.0106696622992	3.73303799078255	2.89941601749806	3.67660323751219	2.66908125748474	2.78413556038422	1.383524586582	2.51080025209721	2.74256440947801	3.23849986448293	2.83491714931085	3.72262434508519	2.28294901629542	2.58130999919878	2.54452521764836	2.19308632081041	2.98296049472903	2.17750731089349	5.02108207370172	4.58677871715762	3.23145032603311	2.57740290806302	1.60338059656632	4.82382495639714	1.28475336220092	0.775897918455317	2.43803227747592	2.58793501990687	2.94702891539421	2.75908881646172	2.32141003915004	2.10415090242617	3.92381733010028	2.11249906499579	2.54621629019242	3.55439873362732
AC008267.2	4.02435268430613	2.25524585767914	3.32814668416753	3.4389727309768	4.2976905317355	4.32895618689663	3.54636539510164	2.78740480383779	3.10663556053928	3.62925769741069	4.04825720782187	3.88093245767183	3.62110178348865	3.17246013708926	4.85412410545806	3.18876354937216	3.42471915142744	3.55999728631572	3.51786152111593	4.31683386743014	4.20242190102714	3.67846737974049	4.60030721458127	3.39559134157238	2.39252706658021	3.91821276504731	3.01040784896561	5.24079554316181	3.58011642452552	3.89809170138608	4.37899608645718	2.69670696671542	2.69477607688997	3.917196442282	3.85552636991055	3.8773370017241	3.80072411161434	2.90730046201758	3.44764265123447	3.4550357613122	2.98554400721528	4.00434012298578	4.18210921789804	2.76973833999207	4.04500611901695	3.906583928737	3.1634162041156	4.24853938931884	3.86921516230091
AC008267.3	3.46645745932775	3.43436617226291	2.08221473748892	2.48121071915194	2.27617035448448	3.76572918762848	2.1858418862694	3.5580813106559	3.14682867830187	0.645010819109578	4.07594590757523	3.62864620342494	2.92891828438726	3.06751946583494	2.69103155854319	4.12812570948145	2.12121463516996	3.17246013708926	2.1147004279738	3.32242545110714	3.47559913590683	3.9443144402347	2.06736631062539	1.052625810161	1.10243123362784	2.39023196786632	1.17569416571574	3.49024549351861	1.51833301405903	3.35802722412619	1.99994346312159	2.09478353462627	1.92088937553352	2.90684681737999	3.29151433530016	3.01940962605198	2.88653118991531	2.19430662399714	2.5948962992555	2.63248254843673	2.17386927788355	2.82581392613131	2.26378084965432	2.14209382745418	2.65896338850271	3.33982806914716	2.00427252303824	2.61541655604767	2.47343778571873
AC008443.7	3.90420757991309	1.42591100954098	3.19087861794821	2.37323031846528	2.13251320939039	3.40631449455085	2.71038959782829	0.1629671817876	2.51403187045915	3.75050829208632	6.09604433285914	5.98271984225999	4.708168139193	2.42900337123448	2.83007953634043	3.40443214109811	4.405496156067	3.28461515317049	4.71446611124885	3.8757302266254	3.75050829208632	2.41992475593219	4.66934799412342	4.69098730564594	5.79281518939295	3.54028581744774	1.8956949152091	3.46046924510796	1.83159932165972	4.4035595925997	4.94037494833566	2.73054183205894	3.0548011357785	2.9819999278145	2.34800369870274	2.93208175392237	3.38327301439843	3.18380106784255	2.93969259622206	3.82749161149282	3.34739677734168	4.5411423987543	2.12373035333913	5.03810217033266	5.39925895204036	4.4035595925997	4.08011311288055	4.95008327898846	5.17128320765284
AC008494.1	2.15464824210897	2.40647905223347	1.77174560852024	3.01450510018602	2.40322961626507	1.24243295781707	3.04784404515088	2.23421831781891	2.10546083297273	1.91037804195453	0.84917696085369	2.82581392613131	1.88798101422374	3.49024549351861	2.26094624432045	1.53011985780056	2.44366488717723	1.93517287482211	2.45763424194547	1.86718322271775	2.36518997705911	2.27147496713483	2.72204639934943	2.6807466768554	2.82299568882927	1.86909296184268	2.45395410768824	2.22267387207161	3.75050829208632	3.7290787998437	3.66301182272224	3.99789477988672	2.53278156250591	2.14742465763782	2.12601136169449	3.25945706465105	3.09466186569021	2.44045073650699	3.70624798621897	1.59105646668264	3.85959257184598	1.41176601300476	3.61980698941231	3.34083682452428	3.42225311818543	2.04601411825378	2.30661210413356	1.73163076245733	3.17826421043353
AC008498.1	1.90470660260604	2.79852615024053	3.05186248120275	2.48121071915194	2.27617035448448	1.98422029784754	1.1605343394913	3.21553394228166	3.66014728031837	1.82414502136941	0.037037037037037	1.33521416604799	1.88798101422374	3.61550474594607	2.46250211380707	1.53011985780056	2.70295055927456	1.93517287482211	0.646532936190106	2.96523411964478	0.617818817936424	3.22226276999246	0.995364083656358	1.052625810161	2.47343778571873	3.57829707182343	1.69166959039314	1.72665971163657	1.51833301405903	3.05258371629542	2.65402366176846	1.42973807464809	1.92088937553352	2.76245200783207	2.71977329574915	2.36922733803468	1.62359738080369	1.90187080921135	2.33462355927605	3.20639094315662	2.17386927788355	2.12890007570539	1.84274787992367	2.14209382745418	2.65896338850271	1.49590942217593	2.54784933445373	2.75806429071756	1.96094239034183
AC008507.1	4.74847025770241	5.11154406909092	5.17434407062467	5.19553649553143	5.23044466781906	5.28538642499091	5.2862508606072	5.57007523444422	4.7606742563355	4.3227158448756	3.23005877784786	3.66142683412898	1.24816317625682	4.42832375324942	3.47681191871605	4.44608243813607	3.31553225023038	4.51378170073718	3.92815631981857	3.83224343837399	4.69257382242764	5.32256419118707	3.7130050481162	2.92283035939592	4.91391023015369	4.75750400686698	4.4755242405003	4.17091149780226	4.14973468031453	4.52965497264891	4.05306988919411	3.3364385270033	4.39457050763616	3.94084741334186	4.01774480417892	3.25945706465105	3.29908505590369	3.93570847072303	2.33462355927605	2.63248254843673	3.02741909326894	1.90949831807447	2.85832557002436	2.86440961815275	3.7400097514671	2.75524906582632	3.99279775102022	2.61541655604767	3.92192289993081
AC008537.4	9.70856524236148	9.59625834112282	9.52656540937222	10.2610648536558	9.99325208241325	9.05277555603399	9.59896720340829	9.11703767120497	9.48655494176852	9.40195148340653	10.1984027926805	9.29585678861333	9.13625963624153	9.91878153570237	9.31799029609384	9.2656591209859	9.12145678787015	9.4594186376624	9.62609275052198	8.77443958992628	9.26301576977232	8.9017259323277	9.37668354611035	8.87202051867649	10.1767196459083	9.11007665963045	10.5563823575597	8.83531915017541	9.50304551454094	9.3128950272512	9.64816527067184	10.7643892919754	9.36442380949484	9.26890238665901	9.52427425556962	9.87352956125502	9.49816620071006	9.34443100972836	8.96050703901799	9.72132827285783	9.53925917777415	9.72528735913946	10.5757994005475	9.49712197071986	10.5370641629182	9.80775419577181	8.54156553356137	9.95011059881018	9.66417744168308
AC008565.1	2.7917898825108	2.01557992838708	3.59025334770157	1.23394237839272	0.877757867162751	2.3040161501386	2.65531283985622	1.55890112797301	2.45612444472605	1.94463273463541	3.41027533434015	2.13655482836746	3.00123609727603	1.97177140738274	3.25090628289187	3.18333227646049	2.30237413708969	2.45831816882001	3.6409221903029	2.8588595690918	3.64017856323343	3.13043155725773	3.89154587573893	4.20242190102714	1.34816844412083	1.90348258606496	3.63954348525819	3.04518947281712	2.70666565897536	3.13043155725773	3.434690020086	0.410752479846194	1.72188258643949	2.98076383977845	3.36528044853759	4.13836538506609	0.0370378295462758	1.29601634309883	2.70036738746839	3.91912052809149	2.53625850353458	1.9750726623909	2.07772710412695	0.934982824919933	4.68322943958831	4.4183009548755	4.2976905317355	4.50745379218277	4.19862527272021
AC008567.1	2.44738401058229	2.9159209035022	0.0714399119478513	1.96379082628672	0.877757867162751	1.28245880087338	2.39469732947117	2.45178690721786	1.75163868446702	1.65223950771433	2.32372179793322	0	1.29252124534021	1.10799646534639	1.7917118336237	1.14378748975459	2.25524585767914	2.42455424311705	1.91233689402454	2.63425163034729	0.978027332553106	3.13325606719055	2.52426275112161	1.85502477511257	2.59540869645952	0.573881973185801	1.44735375095569	3.04219079597615	1.74008976332627	1.96267472901238	2.55438425057617	2.6985709979111	1.27147313209115	1.30388191887304	0.0436833544554922	1.64709838521201	1.85921637995895	1.70009372613806	1.87743884079877	1.81273882745014	2.29692096859984	2.89105483347396	2.61562032627088	1.93451398442161	0.228225850657484	2.63396488846177	2.66370356993755	2.96705032009982	1.7581181909142
AC008626.1	2.94456012448949	2.25034691890171	2.58049688411696	1.23394237839272	2.1142115885667	2.4278323600002	1.46416341991419	3.17705742344539	2.86511706832801	1.62520065948581	2.75477747026356	0.557162988767045	2.87358255535775	2.55342784291107	2.11848900230645	2.60049557592134	1.37765876742134	1.25360588482438	2.03101615318313	2.88968450618844	1.97676587122859	2.71916960769621	1.91409576808272	2.84371088833113	0.128401747905567	2.53244622950128	0.160666232626192	1.37834420196169	1.75474592369894	0.000394961419164453	0.0332831378137042	1.86718322271775	2.65051039464109	2.7121992065142	1.37428695101624	1.78004405136437	1.90563029307096	2.59008761288179	1.5364259551242	2.53625850353458	2.17386927788355	1.58389461699934	0.275075754241062	2.02816378748001	2.82492196079613	1.243122879975	2.43722865101286	2.33783584873947	2.42111996408561
AC008626.2	2.48744811060181	1.50000778018329	1.41614206059126	0.223374474074637	2.49090176343807	2.70666565897536	1.58690755731082	0.1629671817876	1.89227977902643	1.72507562216181	3.54465919626896	2.99268818245069	3.14976000859567	2.09374125580354	1.85502477511257	2.77368377895673	2.33295392555752	2.19470457197876	2.30708070053593	2.4123384350051	2.28206251844961	2.71585777904158	2.82928568287921	3.5553128796295	1.54975419094447	1.98028256855222	3.17001447543936	0.851148006511585	2.52501550738864	1.69283911334711	1.32013579409493	3.6469908557875	0.507942960300857	1.34893141202274	2.02508862932577	1.77133827914402	0.974644431562871	2.12734857687641	3.1951235269156	2.27073203862648	3.36097562305065	1.61534018889872	2.13051777300341	0.266395726558443	1.76590753138437	3.30499262200748	2.47136513175809	2.31989297543212	2.4237830430564
AC008750.8	5.02669769720077	5.0175077564653	5.36068162250116	4.0947437588661	4.21496207675125	3.41609588595293	2.66498547919668	0.1629671817876	3.73215397633135	3.08978561597222	3.42544051929498	4.18536243291502	3.27364497349814	4.94212734570234	2.11113926174447	3.88143637366155	1.99994346312159	5.19001996011268	4.68837347712741	3.25524595549083	4.56344556022318	0.1629671817876	4.12628754272626	4.63121178360629	3.31769502983367	3.63666045114461	4.53055907364252	4.6349024801461	4.32501141924711	3.31711772305541	0.0332831378137042	4.07956535854893	3.49605278208056	4.05674447510048	4.71301975981843	5.37903048677061	4.22400383988658	1.78004405136437	2.73405026185389	2.25929800740546	3.98550709056962	3.10759537678245	6.90893995858155	2.94504269508723	2.20987471759425	3.42390968879188	1.8665517089281	3.82287825045537	3.87037495607273
AC008752.4	4.91014632294202	4.86294500827565	4.14628045105223	4.20722000236786	3.40099685546544	4.39570845168569	4.81715322485651	4.90723440275924	4.61196922104477	3.82092406206456	3.75180903381702	4.12158638137509	4.41971308067392	4.60871390985928	3.99279775102022	3.81000950270461	3.41949557725805	4.47779804560194	1.95631034050251	5.43286630299541	4.66604141064009	4.76024980385207	4.37800303310991	4.0868394556659	3.34770753716109	3.83686875409794	4.16837522356881	3.68240977356138	4.2283124896989	4.04825720782187	4.02560817398712	2.84959549538204	3.29762697468618	4.04280743915313	3.4310960728924	4.59090631196269	2.2528520135814	3.91172591659832	3.57689537198657	2.97095040618286	4.11162423097699	3.15417452816109	3.29475015202925	4.03287406808199	3.7400097514671	2.26421922187276	4.61905538977371	3.62709510873651	4.08930976732049
AC008753.1	0.860236951564449	1.32493631852842	1.816995481254	0.223374474074637	2.73900553203581	0.068976423223545	1.39811709504149	2.04463971928802	1.22355131254665	1.01060629826574	3.15052904502898	1.84946666675882	2.83190826148471	2.34504603780609	3.09362384714789	1.73813468689811	2.79299946912753	2.10199189641244	0.939023359228875	1.08569238764059	1.48600886405585	2.3191565079578	0.0370413916925908	1.82414502136941	3.69842760521437	1.91037804195453	2.73659275903037	0.134681806942464	2.69103155854319	2.74058610207074	2.46619998351399	2.25624799686249	2.82062903762117	2.4495237475931	2.2548683237851	3.77992921633517	3.49344688233452	1.25183968370634	2.15242040373739	0.0371598607087444	1.32955272347411	0.939023359228875	2.6875634130327	3.34898841578917	3.62864620342494	3.02868607943882	2.11647405603129	3.19378190266811	1.29601634309883
AC008758.1	5.63026567431626	0.153986355333286	5.28366710689887	0.223374474074637	6.25426636879525	5.06877719040375	6.52189552633839	7.12550156684306	5.62292063059295	5.45487009479257	0.462078624858367	5.29583862756544	0.0370413916925908	5.18041890981276	5.06121401615492	5.15354067668802	5.34008720832404	5.31554727087457	0.00611626890200105	6.71148272066144	5.60901430814774	6.66681542216848	0.59061646447238	3.90734449803863	5.44762354554014	6.52189552633839	4.83472534777259	5.23416373273981	5.63121066253921	4.83956593275019	6.1841773963735	4.81960553709266	5.88895618041036	5.94116265401455	4.87803467623186	1.01060629826574	3.55184922283659	4.71526859207947	5.83351149285888	2.7355552348075	5.95996682113674	4.75598432256652	0.275075754241062	5.18166600841332	5.39567801202149	4.41747433257693	4.6349024801461	3.92724693368104	3.75579190900397
AC008758.3	3.65205763661308	3.72639726784739	3.47984313510956	4.89748385523864	4.814811605779	3.1030621227002	4.98702142765997	4.59746348310043	1.34854992807179	2.97239668905669	2.53865832629299	3.76721541610912	3.7130050481162	3.70875253672038	4.09691256581041	3.56244143072043	3.23145032603311	4.98168775691772	4.00945554535504	4.24150456277504	4.51571606288128	5.06121401615492	4.21911291822481	2.60884454560753	0.128401747905567	4.88119266139576	0.160666232626192	3.42078064214273	3.89335006268432	3.16392124189548	5.33854320937119	1.20549319580203	0.030623391882956	3.08978561597222	3.50797971380612	5.02016874007199	4.20556850159005	3.87954886057793	3.44853453851318	3.30942039443829	3.77799390155934	4.74087786297548	0.275075754241062	2.95416365678791	1.75474592369894	4.6276927274178	4.86965886726098	2.34354234206433	5.08276145311821
AC008758.4	4.58132836940799	4.00122252898932	4.35440641124478	4.1704858423438	4.19764180684162	5.01418582801713	4.83472534777259	4.03587007034211	5.24816804944207	4.54430890614552	3.53390027996107	4.44945072117825	3.98109534787797	4.06581235156882	3.14397545720491	2.2305350411399	3.94343399844254	0.0370182353898243	4.77125690267337	4.55271255359677	3.1645197918057	4.55271255359677	3.89090525852197	3.53466928944275	5.60822690299657	4.55584669251365	5.43392348906605	4.54961931457519	4.70891870312341	3.97945348063216	3.56547264921336	4.30204833870492	4.35628112753389	4.90450407303433	3.04295340426949	2.56339352017976	3.55028245229619	4.69464726235417	3.54225698795278	3.46810063423163	4.92334504155833	4.74737987303681	5.01418582801713	4.17342886248453	5.57238076296817	5.37298505914912	3.78407915169212	3.58301838306515	3.4823861905268
AC008758.6	4.14586504940498	3.02959831392777	1.48874059323092	3.79210652541086	4.44579575996127	3.62056511601825	4.50361058417093	3.01687448910273	3.06970316062487	3.84884608561934	3.43404232443982	3.51381295596684	2.67424732455048	2.98554400721528	2.79666368915995	3.9671287751024	3.84371735860468	3.13366007526262	1.15916912731426	3.27984112434965	1.65346070735373	2.6920510871193	3.55439873362732	3.68715612997858	3.62110178348865	2.93969259622206	2.51799999417307	3.70875253672038	3.27984112434965	2.58468369906712	3.28965172036644	2.38717374238067	3.88697154862094	3.68925984860941	3.62190058476412	3.74907781511462	3.04132915091203	3.45635944597653	3.43687609493344	4.03097691316824	3.12508577303004	3.49418408676495	3.58857685520268	3.14189931646494	3.70115985720385	2.6858155700331	3.51961965274365	3.69008024310471	3.10420719983668
AC008763.2	10.9966063576702	10.4112925948865	10.4599571653397	11.1780826012219	10.6881708131057	10.190323922698	10.7603344451721	10.5132365689647	10.8122163095616	10.9585223362586	11.9151031872466	10.8025235442144	11.3900286247944	11.3878710146369	11.2349406709136	10.7454285635795	10.8876971405187	10.8835411476142	11.2818145250512	10.5888567223738	10.678342297598	10.6444375906869	11.0758211106258	11.0171607684453	11.857362163656	10.71979575428	11.9132433761865	10.1493719535872	11.1205670737154	11.5025207919867	11.3905480691442	12.3058466099788	11.6597611426732	11.3617286026398	11.2293846172203	11.8087170092267	11.857362163656	11.3890694197953	11.2397394441954	11.6655517245506	11.4811994840099	11.6754011542363	11.8377757927763	11.707608090456	11.9994570742389	11.6000125499876	10.9826771025434	11.7002916301905	11.466965250732
AC008763.3	6.18902850555174	4.16114662874168	5.34359302407863	6.42508301690083	5.88113821028825	0.696721619275559	4.69760674040117	5.18041890981276	4.7675844227894	6.40993824492108	8.02046289443932	6.64993605425553	5.69168609798999	6.51189937985135	6.72417874131599	6.106145771477	6.07111877253542	7.01641885311401	6.61583172144029	4.84581726105805	5.97815777689349	6.06917589992444	5.59351415600863	6.03742843881963	7.70567068856402	5.45802324886813	7.73597852055207	4.94363214892541	6.3255900139391	5.78212993585175	5.82635953540686	9.37962843276669	7.53367763052025	7.00538424055885	7.49200791971033	8.31589170614777	7.55988627053149	7.32826590228074	6.83762302774855	6.6808021313511	8.20412772235697	7.9360448874244	8.26009382110085	7.30815546402043	8.15214186053429	7.71599748769423	6.5316665401112	8.67731408604888	7.09969075787188
AC008764.4	7.11439531506149	6.89857764517123	7.12181963658933	6.67320248531493	7.33981152738265	6.98099227700214	7.37619009216543	6.68552659632493	7.58540887104355	6.87815498615075	7.45244167495787	7.02184187178393	7.12696531246705	7.41211388211648	6.85797628078527	7.24536620847323	7.51909289012105	7.41650923078891	6.82623888060206	6.97461760857268	7.00306331192708	7.52876328492263	7.34045264428371	6.86343269025284	7.21147040001222	6.85081331789447	7.84974606606364	6.48666121998021	7.20801870031192	7.07891312462211	6.91141739285997	7.35346381604695	7.52944331637843	6.99615905070702	7.60608110391949	8.29507016180226	7.57803393258228	7.22241001443102	7.44634306970213	7.77793945565584	7.16612396163981	7.35346381604695	7.7524975411932	7.60426155568518	7.46981554080175	7.27891030016339	7.50820926594692	7.49779880453921	7.34272596107448
AC008770.2	3.74572797799528	5.4905851277661	3.32392284812398	5.19836121344647	0.877757867162751	4.45765395016206	4.51126193030844	3.35580260616875	4.52965497264891	2.38105483967674	5.51390207447295	4.17133715326073	3.26828491546295	4.19153197829103	3.27620938899542	4.25530585650128	3.70998210755732	4.04044116069786	3.66355743315623	4.5604739466701	3.64884668324282	2.43171034466831	4.01294150324495	1.3279455178944	3.96526401700924	3.84706418682149	4.19947379395733	2.63916146104106	3.55439873362732	2.97889540518456	2.83964999723074	3.93748297636071	4.10150131106017	4.82726385491301	4.48085149639371	4.77617523848441	0.0370378295462758	2.77664309035961	3.64634364093852	4.11162423097699	3.71374898890573	4.16913601271335	2.98726381456441	4.31346088596437	3.6835214555638	4.11307371692264	4.55075288247088	3.33004637639611	2.61250962253718
AC008813.1	0.0088550313632413	1.11946675837175	1.66777337257417	0.223374474074637	1.83051300539581	0.068976423223545	0.147550322200783	2.36729165658109	0.88227909734893	2.92431258908973	1.92011149753735	2.29964867195946	0.554245858124566	2.33574494832082	0.374654548943469	1.13066817747081	0.140519603284695	2.40647905223347	2.19945923591295	1.383524586582	1.29682892495651	0.1629671817876	2.06736631062539	1.052625810161	1.10243123362784	1.28000364707054	1.17569416571574	1.72665971163657	0.883908631510754	0.000394961419164453	0.86324533228775	1.42973807464809	0.84068555873263	1.09039276908641	0.0436833544554922	1.93711971038059	0.974644431562871	0	2.1352362347064	1.59105646668264	2.65503300293647	2.4097877975111	0.275075754241062	2.49915072255262	0.228225850657484	0.0370182353898243	1.23154782798317	1.82023554233424	0.444659921453146
AC008878.1	3.06109960267855	0.153986355333286	3.90284635846118	0.223374474074637	4.68837347712741	2.92471761181723	0.797300140008653	3.50654741730197	4.11054148560487	4.41662170324815	3.18437459539853	3.52547298043736	3.89586613047922	0.068976423223545	0.888741199519758	3.77110791579377	3.83094287749719	2.12734857687641	2.79299946912753	0.0114020527560462	0.00831572807841119	0.873789801139759	0.0370413916925908	1.95503739737772	0.128401747905567	2.29470916609964	2.59438390205147	3.72359875287054	2.20704979560723	0.000394961419164453	1.80734016453932	0.410752479846194	0.030623391882956	2.03870929158361	2.44612057557676	4.90450407303433	2.2858439058403	0	3.99602075334022	3.78646268843085	3.4701580719859	2.94755622171786	3.02537509849162	2.61541655604767	0.228225850657484	4.10450023581484	4.24529556161666	2.80385152685524	0
AC008897.1	2.8681049820958	2.85023275008708	2.40701179490908	4.12319512551784	2.88540206185871	3.14397545720491	3.04850014354143	2.58729636213135	3.31518216051805	3.02672378692094	4.65588296588592	3.3788088432542	3.74979402462493	1.89924537116461	3.66614031817784	3.62925769741069	4.33949703253314	2.82450224344393	3.9967941253317	2.96523411964478	3.47559913590683	3.39612236859587	3.7130050481162	5.40901569963704	3.16853823230983	2.62474602084438	2.39346082171562	3.49024549351861	2.83237495443957	4.01943386504848	3.76391940370885	3.18380106784255	0.84068555873263	3.36238000799242	2.44612057557676	3.25945706465105	2.66498547919668	3.50797971380612	3.47790287565872	4.75945652884192	3.84063192095004	2.82581392613131	3.08582246497756	3.65745208955234	3.36271063215317	4.15550022761704	3.43371746139803	4.42946455221028	3.62895195041782
AC008982.1	5.08733974195617	7.06801182304912	6.51511273976657	6.8563946647416	7.42781737276451	5.50774062483008	6.40183865558683	6.15154958590977	5.74364512806434	4.58204361536895	4.18768801658969	6.29549716226278	5.65006511168582	5.32662362095942	5.10761300898786	6.02158808239172	5.0660453115822	6.00680818770009	5.56956966903935	5.82758205533799	5.30594740240607	4.96510159700194	5.95164267167728	5.50609547467144	7.09390545335626	5.8189187410011	9.94205101966516	6.13401654329229	5.55575642850313	5.86012467382459	5.65102910356075	9.4795368781412	4.66190540129898	4.65209730145174	4.22984254014638	7.23478432049495	4.56444866363818	4.86965886726098	2.48744811060181	3.45045623044441	6.04899606009958	3.50448455367256	7.02023643215597	0.163734805174972	0.228225850657484	0.0370182353898243	5.96868855062996	3.78822452245801	3.5814597372345
AC008984.5	2.37486002693055	2.71717915340056	1.45911148561405	2.06236201865495	2.27617035448448	1.8665517089281	2.07287928078703	2.46405777874615	1.86182347724179	3.92770162674981	5.2800533971729	4.09423555018853	4.6737131370956	3.06751946583494	4.82168628808211	4.54368958356201	6.00338927693925	3.32162518065036	5.69406552267579	2.67424732455048	3.53428478470191	2.71791140822933	3.94267997302685	5.82595253353883	4.17713746181146	3.52871633059865	5.08998111203511	4.90792766081006	4.20683294429482	5.13284172202911	4.616271277513	5.65628685777129	4.29280273191154	4.30635945717208	3.75155338853127	5.9822163773312	5.12940830700654	3.40368127639742	3.87954886057793	5.4423789833011	4.95008327898846	5.33288611047964	4.11273387946827	5.41472767132289	5.59893152743673	5.09722821968439	4.78948791821349	4.79922270876465	3.88843009453313
AC009053.2	7.73541114876464	6.9346449658842	7.78841858954629	7.27754270271012	6.96674675692602	7.52328976217443	7.17028721651666	7.48315826179092	7.19359998909925	7.28647680465261	8.07433616884757	7.18023360851843	7.47666827180757	6.89237977637152	7.30492312278382	7.66380637797891	7.29001357404753	7.25233701210903	7.36436821032681	7.79461640141978	7.39076278498963	7.79098175567685	7.69489385205293	7.18485731279994	6.72697081362969	7.70740796313206	6.86902113858883	7.45033526278719	7.50820926594692	6.84610289152764	7.30004414080913	7.36649031876867	7.31048071319538	7.55626415484487	6.54583466906748	8.04072408243982	7.25312553927503	6.84866857415794	7.63814177107297	6.75429877609145	7.44839340461263	6.97321811375827	7.52540113206015	7.31732617024215	7.81461312228157	7.66429902027156	7.80370968563017	7.71599748769423	7.53650979366573
AC009053.5	2.76668969475743	3.38577563502021	0.0714399119478513	2.88082052933807	0.877757867162751	2.6875634130327	2.42492204472449	0.1629671817876	2.49013016751302	2.82121313614778	0.437521077867733	1.2044098572841	3.14189931646494	2.05084810806434	2.62846167111027	3.18185965563682	0.811675275728831	0.407924697663938	1.16535658063726	2.44185964989285	3.31428158249489	0.1629671817876	0.0370413916925908	4.18210921789804	0.128401747905567	3.41360049459362	1.96267472901238	0.134681806942464	0.467649111625661	0.229064216633187	2.55391981280739	3.8202547022462	1.77571583240664	3.22769404122747	2.33857909141492	2.93127636487659	3.23933981398679	2.34203998894679	0	3.55368618597498	0.25339873650527	4.21986375841445	3.41609588595293	2.7716977786425	2.56541725412708	2.68487455153881	2.65289983734364	4.64616157002666	4.39649101546712
AC009093.3	4.22477348291704	3.06041922126072	3.00176531478564	2.65832133128224	3.19449784125411	3.49024549351861	1.98422029784754	2.92661264828955	3.05413648066328	3.36761276338743	3.04367151597135	3.66649942565532	2.08839675473629	2.96417348131971	3.24217549719972	2.59008761288179	3.74335521040977	2.47904508874965	2.22982752779863	1.16535658063726	2.87487699325593	3.76721541610912	3.53842446618123	1.3405114761968	2.32266925860645	2.23661871196369	3.45635944597653	3.41885265211326	2.92377703956477	2.75908881646172	2.79469495759221	3.92724693368104	2.64541536743134	3.08284267084418	3.48320912376057	4.61680245345911	2.58793501990687	2.59438390205147	2.42993651344474	2.99849450401708	2.95416365678791	3.70875253672038	2.96613020816736	3.65616297771768e-09	2.82664118640637	2.67587465087281	2.8423056581795	3.52625935964493	2.37896306578215
AC009108.1	2.76273696448659	1.28059133546287	2.46305526140583	2.64491428046602	1.98244822548297	1.73813468689811	2.8405611697878	1.98734699783603	3.1879061558098	3.05706698341061	1.91824840825044	2.09766021681393	1.9691301445339	0.068976423223545	1.27599825640411	1.12965873869301	1.82460614922677	2.39381778411291	0.896826317882984	1.96951376341443	3.12621591129941	2.89052693554691	1.24780734414545	2.164519141339	1.27650093524759	2.66618526073936	1.31764940431985	2.45253860638213	2.66498547919668	2.7121992065142	2.45453408613247	2.22465376084405	1.10859766313243	1.93451398442161	0.0436833544554922	1.54036626275577	0.0370378295462758	2.00116103241538	1.82506727708412	1.73264642627998	2.91796063353187	2.63656212713862	2.38440754397682	3.65616297771768e-09	0.228225850657484	2.81789196982302	1.33754445813846	1.09189910994775	1.73567592293121
AC009120.1	3.24630685698887	3.15052904502898	3.65558495850291	3.32006160668977	2.27617035448448	3.31356820275126	2.77320873642291	3.21553394228166	2.32604263397712	4.44770472416988	4.30938326154027	3.90420757991309	3.55765443620935	1.73264642627998	3.95895525355028	3.70746487724776	4.18323603599288	3.60260613626106	3.81325396305199	4.01212459919491	4.40447240033488	3.5580813106559	4.25007843422617	3.45705304641615	2.47343778571873	4.73401051650525	3.22931137396438	2.45253860638213	2.83237495443957	3.7290787998437	4.47869500965473	3.99789477988672	3.85675611955332	3.36238000799242	2.44612057557676	1.93711971038059	3.45670624619634	1.90187080921135	3.27170805178981	3.05613055055943	3.923344307877	2.63656212713862	4.00122252898932	3.31222645119013	2.92891828438726	3.61944457622338	2.54784933445373	3.74106032726483	3.88843009453313
AC009163.5	4.27490787590253	4.5200259876351	4.69185344177561	4.46257579914424	5.44953613794244	5.59494134092609	4.94845624134103	5.1384484476462	5.40100681584771	5.36068162250116	5.21088213683915	6.1841773963735	5.28254856331712	4.88621537422242	4.2976905317355	5.33941414537094	5.61841783342811	5.71948582491592	5.19070198219689	5.47446242040761	5.666404738952	4.52706181257883	5.12053411337206	4.86294500827565	4.82634265532775	4.60233527936807	5.61841783342811	5.72417183367093	5.73666418667948	5.00796856529981	5.92889914254425	5.82554553167081	5.27291883246375	4.9003746463649	4.97320188444353	5.21005982581455	4.1123940420139	5.12539964200653	5.19949495336773	6.14020949245302	4.93573075047061	5.6380026945483	4.43703691737766	4.82949517924717	3.65388261540593	5.2114998737906	5.15262222302866	4.63393597751073	5.07672973216998
AC009220.2	0.91146842880504	2.18624456604174	1.38082221643865	1.56868655511227	2.1352362347064	1.82763009498239	1.4723408424296	0.1629671817876	1.26216373637595	1.11686547203647	2.72416386629891	2.37896306578215	2.72346580995569	0.068976423223545	1.40072580560587	1.29894380314846	0.140519603284695	1.28604674720658	1.96951376341443	1.68834970161782	2.2149083914518	2.39023196786632	3.77056913972496	1.85229031714629	1.90563029307096	0.994201623326413	1.87591575152545	2.62869141925123	1.25006757682386	1.1141069726045	1.7284054456729	0.410752479846194	2.11249906499579	2.47343778571873	1.35490573192412	2.16150304051277	1.3433398647668	2.07688842179356	1.91409576808272	2.25034691890171	2.34289093271193	1.07609411856788	0.275075754241062	3.65616297771768e-09	1.64938443910517	1.75525419239726	0.897346303542679	1.86767666658752	1.39297451388432
AC009220.3	1.90470660260604	1.64516959015072	2.08221473748892	0.223374474074637	0.877757867162751	0.068976423223545	1.1605343394913	2.92595972332886	1.54854751548135	2.16167378191658	0.84917696085369	0.858417322875364	1.09420948879207	1.73264642627998	0	0.0305940197785338	1.11269332642732	2.3010855217978	1.28786560972065	2.32672531797145	2.07817606985054	1.95631034050251	3.94267997302685	1.052625810161	1.70604726816132	0.573881973185801	2.07537770894949	2.13475455636278	1.51833301405903	1.80613427947054	0.86324533228775	0.410752479846194	0.84068555873263	0	0.0436833544554922	0.286736722102989	2.07475225128101	0.392923434510229	0.551875536393567	1.59105646668264	1.81840722996379	1.76802367104805	3.87291113737872	0.918370065426432	0.228225850657484	0.86324533228775	2.30661210413356	2.43208543859522	1.17331516425908
AC009237.3	3.70232164633261	4.73401051650525	4.05525609704559	4.64087208823655	4.01889203243761	4.30561865399132	4.31573416605067	4.40956816145769	3.77366829634669	4.04280743915313	3.47146428129725	4.55584669251365	3.74979402462493	3.87388181658999	4.25994291844973	4.5071942123534	4.27020288721688	4.24704308980257	4.0581038744027	4.01212459919491	5.29659244662534	3.5580813106559	4.25007843422617	4.22984254014638	3.99446480590102	3.96076182898275	4.453159851869	3.76572918762848	3.84318132416095	4.17091149780226	3.76391940370885	3.99789477988672	4.03473390962883	4.84813518784385	4.7530765625711	4.49461064616975	3.73070096639323	4.22508606278452	4.41300975025378	4.39978661576732	5.03655161805634	5.12316513498081	3.87291113737872	4.09778758965362	5.05798160391116	5.2862508606072	4.44268346506479	4.04979357044763	4.76894184157365
AC009244.1	7.65948409213048	8.75092760809829	8.06800278923404	8.59262466799604	8.67133341390635	8.40282061428413	8.17228232420911	8.43326941163754	8.29960640487851	8.04296609454486	8.40128267044271	8.2145950213309	8.18070462805773	8.08370149130592	7.90110606293041	7.88646118012561	8.16595663641887	8.37797756935774	8.09022763084585	8.11951697254245	8.28199728881412	8.1707172467694	7.79609087694222	8.43506099942108	8.66000938156547	8.02540212768245	8.81642339902229	8.67731408604888	7.95267871064712	8.24744290742809	8.36149805609461	8.46034379092249	7.60859897123851	7.58807401438369	7.98532282263096	8.41007752387314	7.83776408242566	7.61412584846829	7.72393955586141	8.28320584655543	8.17665206294914	7.75821091249462	8.39549822555749	7.63872779469921	8.71288897356567	8.20145515592983	7.53367763052025	7.5259375044197	7.5591920765425
AC009245.1	3.45045623044441	3.52064500817905	3.60962020789181	4.06713846185456	4.75172747204753	4.159123405682	4.08778174640121	4.60871390985928	3.28095759067258	3.82981625497239	2.06736631062539	2.15506166156959	2.29692096859984	2.46027961766676	1.42842628285081	3.65273195830392	1.97908407654538	1.27500176718139	0.00611626890200105	2.89163929403398	2.69670696671542	2.1024135024638	2.31096355102934	1.94250338221783	2.01868532368056	2.22982752779863	2.31294131558143	2.38273501462434	3.15849827228628	2.09187209940709	2.81196922715992	2.39528643721494	3.07222589181388	1.32882050203226	3.03837491868449	2.20932567422005	1.37517263131036	3.05354579400837	1.96094239034183	1.88712226506746	1.14848988999246	1.11269332642732	2.12541688773669	2.04695430506295	2.59102622871671	2.17033833899609	3.52138042843107	2.1151892673809	0.963027844378357
AC009286.3	2.37486002693055	0.153986355333286	3.34415421099442	2.35935900519998	2.27617035448448	4.02879566069638	1.53836546386654	3.5580813106559	2.89479535969181	1.12123327377448	0.037037037037037	5.76287651859141	6.13749000442844	4.93672891077264	4.34047919011797	5.51579060884317	1.37428695101624	4.73184680314883	0.00611626890200105	5.19949495336773	2.49915072255262	4.85607136903084	2.8019012138566	5.58198929828594	6.25510451438268	6.53509729943328	3.7336774926742	4.06057696252201	4.39345556575206	5.91577259457563	6.02311529737718	2.51762400741393	3.32970824454377	5.0760934136657	6.06638073400044	2.14923335631219	4.66747097036637	3.02384026338677	5.87151283557468	5.93810065980543	0.000577646189370083	2.2528520135814	6.1382951937378	3.65616297771768e-09	2.32920329435309	7.41598665570048	8.76886351079215	1.1472397008289	3.23576133627258
AC009302.1	3.53842446618123	4.90122104967097	4.02669083003696	0.223374474074637	0.877757867162751	0.653805853516811	4.83724495339397	0.1629671817876	5.33642202093267	4.47779804560194	5.09516579363894	3.87481755906812	4.1805414969835	3.36161885467126	4.357882143229	5.58793104256234	5.7413645186709	4.94212734570234	2.77094394765871	4.73276987481171	4.71227141999985	1.64938443910517	5.666404738952	5.54542286692264	5.53990750682224	3.6323984789023	2.58267359565275	1.54083673417573	5.34528504944988	0.000394961419164453	0.0332831378137042	4.17974390703204	4.65994582843278	2.51506537436284	4.92846577509335	5.63705561486089	4.71982644822612	4.29970798675684	0	1.41089677961427	5.05982075788789	5.24079554316181	0.275075754241062	3.74709678918386	2.19639316178127	4.03641535864881	4.70151802312578	3.13142504188093	4.07873657935068
AC009412.1	6.45867122627726	9.41370582152462	6.72605358134428	7.69720571089078	9.21539704003302	9.12295454525817	7.82565977549819	9.2380308147869	7.42942090058468	6.17130575078404	8.2237494964852	8.82822565550338	5.40325049216018	8.74276091626083	2.36389042333301	4.10150131106017	9.10164743270507	8.67074912643177	8.58344416297907	8.83783347753119	8.56561914500086	8.84864474338064	8.90341146076945	8.48641598799715	8.72827132668168	8.74375732179208	4.86111249033623	9.16021052036054	8.67074912643177	0.31290540599019	9.06558943128639	8.22559915797029	8.20783193089683	8.55565421802956	8.67341935635328	8.73448288042544	3.39958906416981	8.46985261611498	3.35519476226551	3.29838199878242	5.66226251923699	6.01345808768339	8.51799499010783	3.84371735860468	8.32553703346266	8.50510156865167	8.20145515592983	8.19934954279783	2.98296049472903
AC009533.1	6.71540820867186	6.83355209641038	6.83957834489886	6.57843034654251	6.07651846851829	6.94513854384786	6.68254502246485	5.19949495336773	5.90657559529132	6.69379993652803	7.88928736605381	6.32009756739811	5.3496470906442	6.50710332347995	7.12974569208284	6.85448687145901	5.70628216702369	6.85081331789447	7.0395117647369	6.93726283741819	7.45757440363788	7.56271060416839	6.44625451430304	7.26985849709616	7.6657129855317	7.34695556805459	6.72417874131599	7.0395117647369	6.45493064580366	5.5975916145744	5.55757335884791	7.02874666611521	6.04994043280154	5.34737795512018	7.38660076345508	6.60786209670222	7.3317469491637	5.55055107475551	6.76689488817787	6.22125470092682	6.23311760237716	6.6815539050681	6.64330337756281	6.27449928594547	6.99444182834667	7.79947993157991	7.25836933134759	7.37936733242491	6.97461760857268
AC009570.2	4.39457050763616	3.90734449803863	4.48513296228762	3.47124418008541	3.55999728631572	3.19875356029712	2.87487699325593	3.94036900071021	3.55368618597498	3.90734449803863	3.66936680492079	5.85753703152726	4.82382495639714	4.11108285829093	6.4397041729071	6.54797105506665	5.58793104256234	5.49282867149842	4.78125472338835	5.48109688147398	4.1355983923842	5.8419594745073	4.52225326818002	7.68328923224486	4.37324860741088	6.46280444218847	5.68376641150728	5.84701883218523	5.9033617357755	5.19949495336773	5.44512883787214	4.77224738382893	3.92239709279226	3.89711397616993	6.40860964952856	4.51908929897194	6.04388061195111	6.1991957503557	5.98589286652184	5.81392338866917	4.11391119190381	6.35688098609609	5.74604449455594	3.99191125660932	5.21801863890301	6.67717598910633	6.09665910757085	4.3620460405925	6.61065800748756
AC009690.1	6.06917589992444	3.25881261108808	4.94497794697103	5.39857283419105	3.57960471139114	4.91290365598536	3.46236154917851	4.79575911088	4.96741250392685	6.16012564415473	6.8931662051747	6.57176468564025	5.56536195310049	5.56100924130379	6.51266776156047	5.02526071430193	5.72417183367093	6.01345808768339	6.60710440346396	4.61905538977371	6.83355209641038	2.65235919959071	6.22505594521993	5.25994226984758	3.85495205218159	5.43487966877696	3.47790287565872	6.3411204391501	5.07445163250968	5.36331206713386	5.62134802804389	4.57121664400696	0.030623391882956	5.8283159724076	4.54730957163768	5.63538877515003	4.50445719804355	4.71982644822612	4.76549045377336	4.01294150324495	5.27039011586588	4.56798003228527	4.95555819431556	4.06505522650778	3.49150247857822	4.72317802350662	4.86208626200182	5.37134825769019	4.41222666603706
AC009779.4	7.63345373519113	6.90034059132408	7.51640454528736	7.77634208586567	6.17320861621574	7.24935428234513	6.93118178665789	6.69892797010669	7.41733934178988	8.16197885698649	9.24126724115179	7.57990653684401	8.51567162642087	7.50210659064432	9.40195148340653	7.91892074057472	7.81583449285422	7.67372019536526	8.2624466265369	7.50544445083707	7.99044076202966	7.66158576839209	8.21911343915586	7.76409900494019	8.07196484732732	7.66934399728948	8.91816791259178	8.44349098744794	7.28115718419594	8.4837414706778	8.37701938637661	8.70200037963597	7.89426936327031	8.5081657581535	7.02184187178393	8.57347760455393	8.21067296563943	7.12456672761348	8.13466629688032	9.08555723504317	8.44398775385599	9.14183753697118	8.40942343737464	8.43659727066467	9.03195573904393	8.75473748563092	8.43761178247687	9.25539375013256	7.95814101302973
AC009779.5	2.15464824210897	0.153986355333286	2.08221473748892	0.223374474074637	1.83051300539581	1.60723223880798	0.147550322200783	1.24107416904704	0.88227909734893	0.645010819109578	2.1478315837069	0.858417322875364	2.4123384350051	1.10799646534639	1.13983451780436	0.853159636445431	2.44366488717723	1.47069070143474	0.00611626890200105	0.694362443492294	2.36518997705911	0.1629671817876	1.6301701368549	1.052625810161	3.16853823230983	0.573881973185801	2.07537770894949	0.134681806942464	0.037037037037037	3.2079957774088	3.32464398967519	1.42973807464809	2.23993668397702	4.36325485961076	1.08717500843389	3.77992921633517	2.88653118991531	0.392923434510229	2.80355860971688	3.20639094315662	3.16282225087618	4.91140196659514	5.21258531116332	3.43787413802698	4.54368958356201	5.24298863589533	2.75256886136008	3.37228855167053	3.88843009453313
AC009879.1	2.01750328049069	3.1934431670753	3.19239856121608	3.24971620643314	0.877757867162751	3.01808183388905	3.25209391637839	2.92310305179639	3.3574236305723	3.55960828870895	3.8258934421869	2.66908125748474	3.25696542598135	2.55342784291107	2.79019233201844	2.48877911073354	3.1934431670753	3.66301182272224	3.07622426190603	2.60952709978706	2.89241765779989	2.34411818683907	4.40827098987669	3.18932752869998	3.16853823230983	3.63471970263853	3.57390156297991	2.8930741919343	2.43514966878822	2.9967259682222	2.75680247522881	2.94899378181557	3.0276564066505	2.83190826148471	3.00265327045954	3.67042955745954	1.30060225719173	2.7716977786425	3.60962020789181	3.9200606218553	4.04775369950692	3.21594912497322	3.20395438761609	2.92709474040942	4.38876043444242	3.37633011830061	3.99839869874305	3.42078064214273	3.92381733010028
AC009879.3	2.91922780857867	2.2141379649709	4.61905538977371	4.98702142765997	3.96610718486093	1.82895215386758	4.37456168362622	3.47124418008541	3.62110178348865	4.00548582471894	3.73919365427221	3.09076923778503	4.03097691316824	4.49806699734292	2.79852615024053	4.34229862690614	3.83586140739668	2.90188685251242	2.32604263397712	3.75751892456334	4.04979357044763	4.09778758965362	3.20766276762267	2.62363166877446	1.97735134191299	1.16229565696419	1.92163634964983	3.11122386565579	3.98654304304143	1.57998777063446	3.02606795007224	2.76154460443023	3.24763060342095	2.08839675473629	2.87583858272369	3.18876354937216	1.92526601828603	4.19483264179291	2.23421831781891	1.22438026895949	3.88331020832872	1.1663649043754	1.07352489989437	4.16430060310837	0.228225850657484	2.4393368207323	1.55419356270488	3.62925769741069	1.48159532706488
AC009927.1	2.8681049820958	2.58643970652061	1.09897519246859	0.223374474074637	0.877757867162751	2.5598426338797	0.147550322200783	1.85273798828653	2.84613969657828	2.87535778798981	5.23087153304273	3.45670624619634	3.93232513609832	3.87388181658999	3.56138610248109	2.65774360483548	4.43858906468012	2.07151807714536	3.22087300698639	3.32242545110714	3.22087300698639	2.52586093919455	3.58301838306515	3.15014452681232	3.16853823230983	3.17744911019145	3.75451019369095	1.89091714474825	0.883908631510754	2.64927570430254	3.32464398967519	1.42973807464809	3.17387011159892	4.19862527272021	1.70507691787479	3.01940962605198	4.95827097901063	2.82234966767643	3.87954886057793	4.48821060931737	4.10007181724275	3.958182958224	4.55698532437234	3.54133425924692	4.71686151018024	3.75341280455479	5.38190006945568	4.4988408254909	4.37758155281259
AC009963.2	3.85461078729296	3.95488720405091	3.23346569577645	1.23394237839272	3.44697299541382	1.98422029784754	2.77320873642291	3.82749161149282	4.79250161522982	2.83491714931085	3.19739788033221	3.72565798985812	3.74979402462493	3.38487595303745	3.18714923277668	3.70746487724776	3.31553225023038	4.37758155281259	3.58273026080699	4.16031427882833	2.95142855109564	3.39612236859587	4.0467799528756	4.31810275506312	2.13706137333243	3.54465919626896	2.88045970604365	2.13475455636278	2.31555524113139	3.35802722412619	3.86377000172589	0.410752479846194	2.53278156250591	1.85677213835469	2.12601136169449	0.286736722102989	2.41462534790808	2.65022586582111	2.5948962992555	2.36564215827127	1.32955272347411	1.76802367104805	2.85832557002436	2.66266195137322	2.65896338850271	3.1645197918057	1.09691764865308	4.1160745343094	3.39868311677026
AC009977.1	4.68837347712741	3.76391940370885	3.96238039556812	3.32006160668977	4.27770472328722	4.49996315769255	3.74864650827063	3.21553394228166	3.14682867830187	2.43548711850982	2.60994453480955	3.50654741730197	2.92891828438726	2.20041263299057	3.44634197047734	4.0716824751461	3.63524806942426	2.59380754023408	2.84465368767219	0.0114020527560462	3.77253630549027	0.1629671817876	3.1196289544255	4.0520415204615	1.70604726816132	0	0.160666232626192	2.9437577309926	3.7803976339087	3.83326410917205	2.90730046201758	2.09478353462627	3.12890833315657	2.37709233014518	2.71977329574915	3.25945706465105	0.0370378295462758	0	2.5948962992555	0.984864559557033	2.86575477015494	2.12890007570539	2.26378084965432	2.43582456823142	3.7400097514671	1.92811365306857	2.75256886136008	3.47906231379037	2.24545327744265
AC010086.1	3.55714246728628	3.43436617226291	3.65558495850291	3.61244218348739	2.88540206185871	3.31356820275126	3.61833535330188	3.70115985720385	1.99459382861649	3.02672378692094	2.1478315837069	3.77700069801348	1.09420948879207	2.20041263299057	4.13354041208204	4.21111976165224	1.69496908120187	1.47069070143474	1.75916224139327	0.0114020527560462	1.29682892495651	0.1629671817876	2.65383965040706	2.6807466768554	2.75006482146859	0	1.69166959039314	2.74564738384503	3.02173801466	2.86127511828074	2.38180728867777	0.410752479846194	2.76086418821746	2.37709233014518	0.0436833544554922	1.93711971038059	0.0370378295462758	0	4.81905788014234	3.20639094315662	5.35842587446382	1.76802367104805	3.08582246497756	3.31222645119013	3.99064297249446	2.96219184393246	4.05481373244657	3.27567243606527	3.72262434508519
AC010132.3	9.37318208325808	9.29971150025485	9.12611298011622	9.88491689418826	9.37962843276669	9.31584336097299	9.61974999627161	9.30489702258619	9.43647992651972	9.56241911946092	10.2166442561096	9.57584785739579	9.90668966784128	10.1425772872326	9.84673242888906	9.51368291411232	9.7286341991993	9.51942601249018	9.39034261635741	9.2380308147869	8.92155734292319	9.20163086028468	9.62019481966758	9.48103226899969	9.54888886918294	9.73402058661207	10.0595430249247	9.01628034952095	9.3139415428947	10.286885761536	10.3975577988525	10.5338010409692	9.49669780528306	9.44098489798901	9.06959406308677	9.42590913823016	9.88857594383192	9.35503850298472	9.81619239658088	11.4575074944696	9.57710499176996	9.86135933228805	9.83889074014078	9.9892309131659	10.4084310412974	10.1625622224189	9.2449640589935	11.1917885275919	10.7270963616754
AC010186.2	9.66553891411381	9.47409477297976	9.77515745285951	9.55238097578816	9.29585678861333	9.89166664478065	9.86135933228805	9.98561759977614	9.64501499763698	9.42224493115426	8.51799499010783	8.76337081287827	9.05190873551496	8.47105004549722	8.96645588813568	9.08761117224797	9.11506345280283	9.49940850514145	8.88159758811822	9.36580423435945	9.4552308533233	9.50883850453417	8.90628423989003	8.44182207183215	8.15021613747133	8.76337081287827	8.22208591889858	8.56262546198376	8.94600979616722	8.88064006882666	8.75257240440084	7.45033526278719	8.65347719324193	9.03601303417243	8.43659727066467	8.32380402200937	8.65831067976977	8.90388707426176	8.68160622534104	9.06612475129795	9.231430832909	8.93902348409311	8.75976894149368	8.89422695936136	8.11231233143751	8.24075197560514	8.52175522766339	9.64467104437994	8.89630085766265
AC010203.1	4.21911291822481	2.58643970652061	2.32057158612999	3.10176948082753	2.1584458628583	3.24036566940255	3.788870227067	4.53232331321875	3.36821025320306	3.38244435634234	3.0548011357785	3.69925774078598	3.12932775441752	2.7205996351964	2.98800635003064	4.41052713393973	3.09165236097215	3.13284672811239	3.40812576168601	4.31108965366418	3.82677045397116	3.32614245986611	1.46891684340153	3.79588092786119	3.27620938899542	3.89400954999691	2.26236469746427	2.87921686151958	4.45285880576973	2.38180728867777	3.73960170286965	2.51762400741393	2.88178786780157	4.60993918394182	2.64360335786268	1.28604674720658	3.8699019893994	3.44922411163118	3.76205087771046	3.49806520583967	4.45693431392719	3.49839847146672	3.54391212460753	4.17397083575225	2.83190826148471	3.45884917118087	3.77875475367964	2.67881209247551	3.18003968528984
AC010240.3	0.778993450648343	2.12541688773669	0.0714399119478513	2.57207113828364	2.46124688019355	2.09187209940709	1.50415908009264	3.1151325643417	2.39884955394691	1.91859027783345	1.56282295017042	1.82895215386758	1.22355131254665	1.30388191887304	1.2604058748468	1.12623978893781	0.140519603284695	0.0370182353898243	0.00611626890200105	1.57345061127949	1.41614206059126	1.40031090252766	2.16529568203577	1.77571583240664	0.128401747905567	0.874185804922987	0.160666232626192	0.134681806942464	1.1541276652919	1.92433808143409	2.45533610391003	0.410752479846194	1.62723582249977	1.21465056835919	1.27912542516595	1.53204391068394	0.0370378295462758	1.22765434280235	0	2.14312973604949	0.000577646189370083	0.878520846958153	1.42395823061367	3.65616297771768e-09	2.43112155372587	2.04012007032733	0.747537252263504	1.81468736413314	2.0659638619875
AC010319.1	6.30837889389248	6.08453526253554	5.93645720322601	5.8683158029365	4.7910874126569	6.10538745665377	5.24530638651746	6.27853635709074	6.00756809336715	6.4689123902909	7.71744774065059	6.53355328016107	7.16520768198174	6.30051981574777	7.37005248044936	6.05816285833536	6.8033077776467	6.95064769498897	6.69892797010669	6.39552877802062	7.54569300292314	6.04439386403575	7.833024397778	6.58862591912892	5.94260804536211	5.9932630903532	6.28727814595317	6.94336625075889	5.63624866045375	6.53254294274345	6.82798377118839	5.80549711633987	6.1382951937378	6.42978306468848	5.2862508606072	6.32207826652324	6.07570659336363	5.98827459831868	6.33684176057259	6.79773352581131	7.07891312462211	6.37091273234715	6.03999809063411	6.08556104351265	6.71844035814758	6.03999809063411	6.56817766740944	6.74994500452874	6.33769712877049
AC010326.4	7.43765247370317	7.59885391833549	6.43123029620775	7.03288995353821	6.89357399337256	7.24536620847323	6.92070165986306	7.0810295187802	7.08513758384123	7.21747430562834	9.16654405444337	6.64432811107348	7.63012663610931	7.14490826724932	7.89426936327031	6.83894400125904	6.7348134656937	7.089567342834	6.55489060613833	6.52855503507384	6.94190033661576	6.47410624496972	7.13700693867198	7.34531519725993	6.43380438865208	6.61671058856432	7.68613276190912	7.24655434326503	6.64073010775387	7.35247798920115	6.75907629491489	6.70858792942051	6.2860314118521	6.15535547892845	6.12750414328803	6.56515155881331	6.88106501005533	6.93908596837492	6.44710687522816	8.06302263331235	6.60710440346396	6.17400702757899	7.67961945593641	6.58178485086692	7.82497242629439	7.39999882924823	6.73404903192094	7.93246591863003	6.83355209641038
AC010329.2	2.2149083914518	2.79852615024053	3.30773420173138	2.64646285759235	3.67846737974049	2.72128741102866	0.147550322200783	2.37486002693055	3.80762214751691	1.95162154941265	2.85237086509696	3.56897797699318	1.70804236260314	1.92011149753735	3.23849986448293	1.79614744168873	0.140519603284695	3.36097562305065	1.04266992779635	1.59258455906377	2.45395410768824	2.89406734336403	3.34120157185317	3.05580861172363	2.61901980340322	2.45006668383425	2.18101618480478	0.134681806942464	2.42182005173965	2.49546971823823	0.0332831378137042	3.18437459539853	3.20089430497046	2.82581392613131	2.22982752779863	1.28604674720658	2.221333476585	1.74420029431458	1.84401797269747	3.39868311677026	2.77521560191174	3.1958716100816	3.17471607821155	3.65616297771768e-09	4.02594248273654	2.65774360483548	2.81196922715992	4.06780126112947	3.55368618597498
AC010332.3	5.24720665083296	5.31455314749599	4.94425944662289	4.65914964071743	5.1421854773879	4.85951356797259	4.93419517758573	4.36094352643344	5.09398049242354	5.34076672233276	3.50167270822397	5.08276145311821	3.24763060342095	4.69866228196033	4.0581038744027	4.05147833958628	3.00379641058997	4.38737151020771	4.87803467623186	4.36094352643344	4.70198249343404	4.0868394556659	3.99191125660932	3.622993605931	3.04994993440025	3.98853933715397	2.39346082171562	4.53807987153054	4.56205559960505	4.58875567635335	3.53252031389464	2.63226773874575	3.76600520403309	3.39868311677026	3.82981625497239	2.82202589095246	3.49202521110689	4.55967624032352	3.02695278340416	3.12621591129941	3.67182828052124	3.70366305342285	3.77946079876163	3.46618651664678	3.90821103497176	3.36886427291796	2.82202589095246	2.48185445370529	3.5553128796295
AC010343.1	1.34126174407674	1.81167223868993	1.84318876123712	3.20832878719493	2.75006482146859	2.64767828433375	3.67042955745954	2.6985709979111	2.1584458628583	1.5953022206912	0.037037037037037	1.86374274123979	0	2.65136665049343	1.74008976332627	1.19840661485676	1.89091714474825	1.2090505346088	1.51204731794896	2.01959030599959	1.50000778018329	1.97735134191299	1.83979503971475	1.29470097168303	3.23849986448293	1.49754568678806	0.160666232626192	2.27617035448448	1.74140313806024	1.06940814215046	1.73127766786855	0.410752479846194	1.16535658063726	0.653805853516811	1.86131628636696	0.286736722102989	0.0370378295462758	1.25006757682386	1.85502477511257	1.25183968370634	0.922615823115441	0.000511639487813251	0.275075754241062	3.65616297771768e-09	0.228225850657484	0.0370182353898243	0.811675275728831	0.54692484176609	0.823462436457139
AC010422.3	4.03693695661767	5.31295694488649	5.06971330099266	6.10458443638804	5.68270651769459	5.29583862756544	5.63938185700897	3.15934917138182	3.7347127023903	4.93239423506314	4.82230058841137	2.98296049472903	2.9935728390784	4.94497794697103	4.30065029964091	4.09849567185513	5.30236414121493	3.13471951410188	1.93246224728322	2.6985709979111	2.29590545245741	4.84893280050024	4.21011032285894	1.95712223035936	2.63775640966344	4.09183700434884	5.37222901398593	3.84609804870912	3.45962181665729	3.33084455655953	4.79676457845969	4.952778213653	5.30308161059454	2.52349712609113	5.65736114933311	5.20909690045195	5.35553438439639	4.92930587889047	5.32781504099938	4.72168137893023	5.02754690973013	5.42664864062888	4.84449188100466	4.96958593529176	5.34809298497901	4.11054148560487	5.47446242040761	3.22447783752578	5.3564439177986
AC010422.6	7.98033835797182	8.45169557887742	8.31341119558659	8.3717270871586	8.54809075792958	8.6791651866315	8.53721895769855	8.62882797382763	8.62193276096786	8.15148472803072	8.44448469100992	8.144158643571	8.36628582361104	7.97157721817542	7.99753025142935	7.78723680276442	7.87848294097693	8.68020218539193	8.05240046493684	8.35415496167215	8.50960125194142	8.76198385254042	8.58180902989564	7.30335601904281	8.26401128007198	8.21193941686696	8.77866980518188	8.87609258845903	8.45055709067258	7.82565977549819	8.63239931900789	8.17946682160719	7.9666784495999	7.90948644554326	8.25149974312023	8.34240616054595	7.12754990577497	8.00271182581869	7.17370731137685	7.01306047342784	8.4824917039861	8.60856085673937	8.49048612814347	8.13522911937334	8.35023227302453	8.19160364675431	7.72838674362156	7.67019854404432	7.94313136367161
AC010507.1	12.902339665245	10.7679938773972	12.0335951817129	12.7449594524954	10.1031862799934	9.8812226583931	10.4088629140815	9.79937312651358	11.4025696484009	11.2709890484774	14.1365673927491	11.6872752714196	12.1981159131481	12.3153433134479	12.8026038601942	10.4826597362282	11.0561593398079	11.4460382199543	12.5785815163812	10.903929886764	11.3232385160338	10.2515755427247	11.4557918529525	11.9308974770614	13.0555467571061	11.0367704769369	13.3584215875617	10.0425594230315	10.7032603601556	12.7136831937858	12.0573246410646	12.7374332571711	12.1849842687521	12.4477180199716	11.0525612250666	11.4383420220867	12.7154337544426	11.8116818271067	11.216726119474	12.4937944577276	12.5618144827113	13.2294695151672	13.1051206909265	13.0189851082177	13.5425500861489	12.1931695123209	11.5120677383286	13.2165591724578	13.1613366665538
AC010507.2	11.9382547516505	10.1318029963372	11.4383420220867	11.4633728492853	8.90341146076945	10.0257837651323	9.82168953614628	9.46168625530381	10.9588849847409	10.5122348625001	13.3378534638804	11.2215686949826	11.9729424772566	11.3911221753283	11.7483450965994	10.1616887320014	10.9763174248167	10.625407676046	12.2877649147735	9.95303604753883	10.9382864038897	9.76344746179569	11.1298829651856	11.0799925309204	12.4893066117937	10.7802567406465	12.600028798576	10.0786451344676	9.90538493720543	12.0607866624162	11.7358863708827	11.6836112578831	11.1700508709595	11.4038151884325	9.9327937641082	10.8849982908421	11.4377401632746	10.7535070939701	10.3567060632777	11.595319939112	11.5331821791857	12.3932233066806	12.2546559639176	12.0116472100129	12.820427788012	11.556298421013	10.9490767071081	12.2456754673843	12.3464696398779
AC010522.1	3.88331020832872	1.35827510560532	3.46929608460256	0.223374474074637	4.06713846185456	1.816995481254	2.36389042333301	1.85273798828653	2.74256440947801	3.21446446139002	3.53466928944275	3.76676721779476	2.84029671083355	2.69477607688997	3.29110059872483	3.86921516230091	3.740602268584	3.8699019893994	3.86124135755683	4.31346088596437	2.72278221251876	4.27859221321968	3.88022256021082	4.00830702550008	2.29590545245741	3.82981625497239	3.30499262200748	3.07622426190603	3.12508577303004	2.36922733803468	3.57639210255796	2.51762400741393	4.75001884724271	4.05919534983845	4.23211451301064	4.6217248027185	3.53842446618123	3.9612480735175	4.88453059086678	2.99905620140952	4.03641535864881	4.65031131568719	3.34739677734168	4.36838050368099	4.58328180724596	3.1238652790255	5.09925944771557	4.57858015801294	5.04318105405527
AC010542.3	5.13582698117623	5.65403508414615	4.28897572411089	5.28079256527622	3.22769404122747	4.0868394556659	4.2689703987224	5.9679116289174	4.81359133018785	5.71863327633081	6.90893995858155	4.9209795240249	6.53858577845202	4.08572993995791	6.42805007803943	5.09833982857405	5.40497370455338	4.22678438169688	5.47724003900605	5.60228274685809	4.38358860122425	4.30601804999556	4.782217864126	4.55584669251365	6.11244460264996	4.65728444808229	6.9772830886529	5.07445163250968	5.86497703976573	6.11043018746293	5.71698694580158	5.07445163250968	5.37134825769019	7.60093713949292	4.65675020520832	6.44191082078937	5.06701202517876	4.68662547801529	5.60422469769061	6.20024785104747	5.40100681584771	6.79890454647704	4.84138757803777	5.43577684733835	6.8354338385039	6.09931368130309	5.6116431263961	5.56291283644611	6.45781707137232
AC010615.1	6.3024156330525	4.2312331417539	4.97598176552078	4.91014632294202	5.00864107698796	6.3440775901701	5.86012467382459	5.70526010502016	5.77379806851229	5.40959600690478	4.11162423097699	4.74357221616286	5.2222475810944	4.54265488465269	5.39435394822556	5.72227317429512	6.32954964144961	5.49282867149842	6.08356457019725	5.42082065903963	5.44697390925916	6.11804806171599	5.9362061009712	5.9679116289174	4.59851149553323	6.0885619444229	2.94702891539421	5.22730039925114	5.22369779252416	5.53690543977349	4.90723440275924	4.33089320689675	4.99231821302783	5.65492220426044	4.01774480417892	5.50774062483008	5.30993553295609	4.97649808468298	5.16030786757915	5.56063972576227	5.11943092604347	4.14415528253208	5.00729510268235	5.58613419029908	5.55575642850313	4.82949517924717	5.93010588986299	5.71791610448483	5.34359302407863
AC010627.1	3.24630685698887	2.96835485809668	2.08221473748892	1.23394237839272	3.31947061372999	1.60723223880798	1.75342630627862	0.1629671817876	3.45142015771479	3.31612617708069	3.59377302780865	3.02448847760926	3.74979402462493	3.27055739904773	4.25994291844973	3.28685648620571	4.33949703253314	2.3010855217978	3.81325396305199	3.15382199815666	2.07817606985054	3.72220850905725	4.0467799528756	4.83070055575843	2.47343778571873	2.82450224344393	2.07537770894949	2.9437577309926	3.48731790642069	4.38893309457	3.48186691725194	2.51762400741393	4.12356042727277	5.53022739939675	2.12601136169449	5.06326879429713	4.69760674040117	3.08797874342221	4.50876836219031	5.22949429970814	4.00308014695215	3.76230811998854	3.74572797799528	3.86235157138762	4.11893096304209	4.93419517758573	4.50048656823811	4.89264122727379	5.43018544510527
AC010655.3	1.2011135652124	2.58643970652061	2.64445360598374	2.48121071915194	0.877757867162751	2.77873212868134	1.75342630627862	1.24107416904704	2.97889540518456	1.72764279750401	2.79781694154428	1.33521416604799	2.61071800537413	2.55342784291107	0	1.99994346312159	2.12121463516996	1.93517287482211	2.1147004279738	2.76495968616697	0.617818817936424	1.79300495754839	2.06736631062539	3.58758421971629	0.128401747905567	3.32516596922639	2.07537770894949	2.45253860638213	1.96829295327772	3.05258371629542	1.99994346312159	1.42973807464809	0.84068555873263	1.50000778018329	2.44612057557676	1.93711971038059	0.974644431562871	1.90187080921135	2.05743060476124	0.984864559557033	2.43894277508159	1.28695617846362	0.275075754241062	1.27883489165368	0.228225850657484	1.92811365306857	2.30661210413356	1.34139689489302	1.96094239034183
AC010724.1	3.20395438761609	3.34552696857307	3.83989532128437	3.15052904502898	4.6791511876938	3.09466186569021	3.35171429090925	2.23421831781891	1.54854751548135	1.35140337860741	1.720587899321	3.68831614024464	2.55787370798693	2.00464580966707	3.13142504188093	2.58793501990687	2.00206061260402	1.47069070143474	1.9691301445339	0.0114020527560462	3.33140835530507	1.79300495754839	3.3934067601531	2.55694921325578	1.93451398442161	0.573881973185801	3.05384113733582	1.72665971163657	3.68615728338196	3.32101093908014	1.99994346312159	3.61594685908974	2.417295661596	0	3.79258568342514	2.70322086171723	2.88653118991531	3.88843009453313	1.24677823739096	2.56765528164826	2.80768037023469	1.28695617846362	2.61562032627088	2.43582456823142	0.228225850657484	2.53244622950128	3.43371746139803	2.71391810329001	2.47343778571873
AC010867.1	2.30708070053593	1.47682449951371	0.0714399119478513	2.08527825389203	0.877757867162751	2.69750876931268	3.31970535112756	2.10048694407759	1.85419143855572	2.03758504760798	2.88082052933807	0.54692484176609	2.09512556481292	1.51074008891049	2.81789196982302	0.0305940197785338	2.31392360894776	0.0370182353898243	0.00611626890200105	1.71969054801587	1.61534018889872	2.37896306578215	2.221333476585	0.0533037047738256	1.99515513615854	2.03634562145997	2.7938028479649	2.64603471821286	2.16529568203577	1.12794727458234	1.24586299130533	0.410752479846194	1.23521053810937	1.3433398647668	1.45554217756423	0.286736722102989	2.26236469746427	0.874581808706215	1.0986051602847	2.57207113828364	1.99811361083137	1.64938443910517	0.275075754241062	2.06159302515678	2.81858044341866	0.0370182353898243	2.2141379649709	2.53865832629299	2.83081719833153
AC010878.1	2.62363166877446	3.30964328291039	3.96238039556812	4.70260587747122	2.27617035448448	3.60383227989563	3.18670633177814	3.70115985720385	3.03478242745622	3.77910777622064	6.17025012837505	4.48085149639371	5.97857221212512	3.45019761642146	5.60079697103414	4.7053468084123	4.27020288721688	4.26460435833736	4.64794760725425	5.46831531462007	3.13284672811239	2.52586093919455	6.07440653140493	2.06736631062539	3.21728637628436	4.69098730564594	4.30143527191824	4.17091149780226	4.20683294429482	5.16608291590273	4.41747433257693	2.51762400741393	3.17246013708926	5.88113821028825	3.4310960728924	5.12506929706488	5.86985411953952	4.32395421114765	5.57284678847714	7.03558859256542	6.09573886700252	5.33288611047964	4.00122252898932	3.86235157138762	4.9418592747287	6.44342044369327	4.08180041619189	6.18637441242048	6.45224185634859
AC010886.1	4.5396077155698	1.36305526701473	3.49773194021261	3.57639210255796	2.44505469036022	2.17310431996154	3.0591749239635	3.47397443350805	4.18122353295162	4.0001978064557	7.01811629736433	2.7034911641599	4.64356281353282	3.68542124489633	5.7132418703534	3.65943374281485	4.78125472338835	3.24575164439319	2.9148476252248	4.2330977401251	3.50797971380612	3.60157015812954	5.48916269660589	5.5019466002732	2.66300610770012	4.0581038744027	3.59205827499363	4.0520415204615	3.08582246497756	5.18528321892766	4.81260302202256	2.70295055927456	4.09183700434884	5.04799418460844	3.01687448910273	5.67056087094174	4.53232331321875	4.34791840266061	4.28097019317459	6.1763630616242	5.0175077564653	5.19222370419265	3.9612480735175	5.1130422899688	5.69359554074035	5.10761300898786	5.42619361353492	5.60511682556254	5.8655393079463
AC010970.1	12.7878499836823	12.7103278204235	14.1365673927491	13.7678389670975	14.0783700766105	12.820427788012	13.0152241576335	14.0611286632481	13.5649760107281	13.5511366983119	12.2500154786418	12.6571524118198	12.2546559639176	13.4687930737243	12.7440700188762	13.6134245930184	13.4571576922813	12.9366502829144	12.6591792404691	13.3513299087814	13.2920164565883	12.7596710897597	12.4296724780113	12.7154337544426	12.8575241507976	12.4538599562639	13.2526324096835	12.902339665245	13.3640683006181	12.6425032422618	12.3491062327874	12.8182684855457	14.707151615652	13.8456287701622	13.7029423046288	12.452197716457	13.2120455556294	13.8564095760548	12.9327454533474	12.8985880556825	12.2830706666608	13.0350392884618	13.0383535704806	12.4319183544769	13.5554092094069	13.1983884866591	13.2149917926912	14.6816062358299	13.4146630993612
AC011043.1	5.7883652351342	5.03942129527662	6.96579058468742	5.84701883218523	6.28569051327811	5.30797659985864	6.15350659299681	4.40956816145769	0.88227909734893	8.13278285406075	5.36209429569469	6.27109538690298	7.94206511021226	4.80386108158562	7.35471529876964	6.90387898726776	5.80021736415809	7.15265538167047	6.62851424157527	6.04800231772359	7.80590548363032	4.76024980385207	6.31225337064735	7.78782365180633	6.70087574140558	6.8765964039231	7.40631175389383	7.23950581132081	7.32383606653262	5.89793819082725	6.88029168826835	4.23260612656787	4.58677871715762	5.36973002713964	7.52158765324244	6.3583477100628	7.79191559918423	8.76958258194503	6.01310005884783	7.8323068381111	6.6815539050681	6.21783033602061	6.53397883961329	6.64290078142856	7.57106354279569	8.61519299120249	7.66906431666786	5.43339489603073	7.9978276164655
AC011043.3	1.45554217756423	1.11946675837175	1.09897519246859	0.223374474074637	1.6475251882063	1.408183636406	2.1858418862694	0.1629671817876	1.32955272347411	1.70415622941955	0.84917696085369	1.94513768596657	1.88798101422374	2.05524502288666	1.41928100364242	1.31507665601097	1.11269332642732	0.0370182353898243	0.00611626890200105	0.360650990607386	0.617818817936424	1.64516959015072	0.0370413916925908	2.28632912742664	0.128401747905567	0.573881973185801	1.51484021960128	2.45253860638213	0.883908631510754	1.30825057846931	1.30351221855506	1.19785115090324	0.84068555873263	0.133788756596758	2.12601136169449	0.286736722102989	0.0370378295462758	1.37800148469152	1.24677823739096	1.38021404215717	1.68754856376052	0.302068897486509	1.25753094084173	0.573572392966768	0.228225850657484	2.26421922187276	0.425518268926533	0.293222870451811	1.4271686461959
AC011290.2	4.2374096663523	4.4183009548755	4.14628045105223	3.47124418008541	2.62613016235431	4.3801943415489	4.04747900030884	2.58729636213135	4.40177854373107	4.55893296080296	3.69973506843296	3.14788303138093	2.92891828438726	2.82450224344393	4.20600719390591	3.81000950270461	3.13890341658492	3.50403653875007	3.97553204320985	4.01212459919491	4.08778174640121	4.24910596476175	3.1196289544255	2.6807466768554	2.13706137333243	3.86881704305062	1.17569416571574	3.76572918762848	3.19110848050773	3.35802722412619	1.99994346312159	2.51762400741393	2.76086418821746	3.14752760411521	3.66457060862944	4.28353104518973	2.66498547919668	3.67320540537502	1.71657342683497	0.984864559557033	2.65503300293647	2.4097877975111	2.26378084965432	2.14209382745418	2.32920329435309	2.53244622950128	2.54784933445373	3.56343745484757	2.24545327744265
AC011295.1	13.0999105250213	13.698433075032	12.9584991708162	12.8950942531793	13.186622224563	13.8564095760548	13.8456287701622	5.21801863890301	13.7385453956657	6.00840956736337	11.3691844304985	11.5275333617496	6.10878926732533	12.4666558947058	11.7070220122301	12.4855628013584	8.18392583061876	12.3128002222186	11.7537462333015	11.20208512533	5.07862498368909	12.9657214739293	11.2960884845809	10.5393194861924	11.7806656174056	11.6032785305221	12.0789972562128	12.2342184975511	5.65403508414615	12.5422955062552	10.9317914026479	11.2107264507289	11.310094526051	10.6708987239055	13.3957196486754	11.2188876473616	11.1221672235767	12.6699685878443	10.3480238418271	11.8690660882233	11.3668072133879	11.0244943417755	12.4863615359765	11.436781575069	12.0204924165313	11.0987492721899	5.9932630903532	11.6983912636691	10.9501173110617
AC011447.1	2.83007953634043	3.8348493392549	2.25106682209433	0.223374474074637	4.17342886248453	1.86131628636696	3.13325606719055	2.14087434770203	1.32493631852842	1.22525994586548	0.037037037037037	0	1.78765415475533	0.068976423223545	0	2.57628400252603	1.99515513615854	0.0370182353898243	0.309272075110818	2.44612057557676	0.00831572807841119	3.17705742344539	0.0370413916925908	0.0533037047738256	0.128401747905567	0.227387484681781	0.160666232626192	8.0248357377921	1.85502477511257	2.03284554259905	1.83817035308814	2.68865797945176	2.39743564389324	0.0748980136636896	1.9784788596961	1.05587090987112	1.3653161219601	0.871466294488476	0	2.76216705117756	2.75477747026356	0.96677766062295	2.52349712609113	2.33783584873947	4.1908544125792	3.30773420173138	2.63775640966344	2.16296885772277	0.160666232626192
AC011448.1	6.18522763639703	5.30236414121493	6.23773156951669	5.2545415495381	5.10574750174461	5.14126689896499	5.51240665549861	4.75001884724271	5.51962058103281	5.46415019083161	6.31854052007942	6.40811523847305	5.5975916145744	5.98665587742746	6.49878451099901	6.06638073400044	6.27207222448244	5.85831839808476	6.15094726564806	5.63201157344529	6.06032654386521	5.55114308515098	4.94497794697103	5.94609671344802	5.11154406909092	5.93432255194753	5.86100008489991	5.95164267167728	5.07353026958988	5.95553057355717	5.41429495301074	5.95164267167728	4.96876120244327	5.29989157095083	5.86012467382459	6.44809705216451	4.77617523848441	5.4833742173677	5.76720667683381	5.68376641150728	6.12972760375544	6.19702141449346	5.65665296764387	5.33371259003688	5.40325049216018	5.9033617357755	4.7935935287987	5.34737795512018	5.32662362095942
AC011451.2	3.34877495713457	2.79852615024053	3.05186248120275	2.95009579291878	3.77333683023748	3.76572918762848	2.50929308592714	3.21553394228166	2.32604263397712	2.16167378191658	1.37629884032289	3.14788303138093	2.61071800537413	1.73264642627998	3.32392284812398	1.53011985780056	2.12121463516996	3.82527200838633	3.02572152428193	1.383524586582	2.95142855109564	0.1629671817876	2.90347773013541	1.63567065876397	1.10243123362784	2.82450224344393	0.160666232626192	2.74564738384503	3.19110848050773	2.15913572522641	0.86324533228775	1.42973807464809	1.45779446512056	0.395930539606173	1.08717500843389	2.70322086171723	2.07475225128101	2.65022586582111	1.71657342683497	2.36564215827127	3.42355674629793	1.76802367104805	0.275075754241062	3.43787413802698	2.32920329435309	2.53244622950128	0	1.73163076245733	0.444659921453146
AC011462.1	4.7675844227894	2.89885573610346	4.11999326797633	3.54528080406445	2.46825874262438	3.97945348063216	2.08633404269815	3.34272378363756	2.72755924378525	3.1100856036129	3.44697299541382	3.08700707735997	3.58524491646896	2.44327343548226	3.91624189530882	2.23421831781891	3.41261066869544	4.14508767295113	7.21507450587128	2.43854872943089	3.647660681145	4.45826946999811	0.0370413916925908	3.03611674471423	2.63035838703632	4.85338513293668	3.33902716060905	1.57452527505898	0.037037037037037	4.2312331417539	4.34305994944879	6.64628772477133	5.51495378692568	0	4.66375384810161	4.54961931457519	5.42533047482832	4.07490658835804	3.45045623044441	3.82438873909227	2.60718889856447	3.72712500110726	3.21366995290644	4.8763812675026	4.59184321746383	5.80072167016758	2.86778211013172	4.08778174640121	2.97321549100973
AC011475.1	3.20903835407013	3.35885770439794	3.19287677029798	3.10759537678245	2.88540206185871	2.64023018150206	3.81380753029214	3.00522006316128	2.73798702133071	2.94835560924288	4.41123643714697	1.89290130494891	2.06323860674109	3.20042597595078	2.63916146104106	1.80938022378492	3.54391212460753	1.23895081807732	2.76598713761194	3.26099234960188	3.17387011159892	1.47401873000386	3.33437851235299	2.59688294439791	3.24036566940255	3.28685648620571	3.15182682260254	0.134681806942464	3.13087962866971	1.0986051602847	1.79300495754839	2.33909815662157	3.07305231971091	2.69477607688997	2.82267344440039	3.55765443620935	3.53390027996107	2.32672531797145	2.74256440947801	2.9579797784297	2.58643970652061	3.35348046461895	2.73659275903037	1.99403252107445	2.57628400252603	2.67424732455048	3.17001447543936	3.08582246497756	2.40647905223347
AC011476.10	1.44621718291697	0.153986355333286	4.27726467805181	2.88901797913189	3.86401452229129	4.69711124967671	4.27191878922034	4.01594891152678	3.74607518117064	3.23891983923486	4.04141907841734	4.00684595496068	3.96395116225948	4.18323603599288	4.29280273191154	4.18323603599288	2.8426423315187	2.20808907682071	4.38437372999812	2.87338760600412	2.53662550537275	0.952526131201058	1.41800361035222	3.67881188462606	1.96890161290718	3.39732213906339	0.160666232626192	3.04888204594678	0.485149850709869	3.32464398967519	4.0924024389826	0.410752479846194	1.74925020597921	1.98375709553325	0.643278691440993	3.71668868045908	4.09884474443697	2.38143106417725	2.92564899361939	4.09814163075437	2.76431413132268	3.91671916879541	3.34914462689738	4.59244607436193	1.73287651685407	3.72410375906125	0.068976423223545	4.83672919702163	3.48883077172657
AC011476.11	1.44621718291697	0.153986355333286	4.27726467805181	2.88901797913189	3.86401452229129	4.69711124967671	4.27191878922034	4.01594891152678	3.74607518117064	3.23891983923486	4.04141907841734	4.00684595496068	3.96395116225948	4.18323603599288	4.29280273191154	4.18323603599288	2.8426423315187	2.20808907682071	4.38437372999812	2.87338760600412	2.53662550537275	0.952526131201058	1.41800361035222	3.67881188462606	1.96890161290718	3.39732213906339	0.160666232626192	3.04888204594678	0.485149850709869	3.32464398967519	4.0924024389826	0.410752479846194	1.74925020597921	1.98375709553325	0.643278691440993	3.71668868045908	4.09884474443697	2.38143106417725	2.92564899361939	4.09814163075437	2.76431413132268	3.91671916879541	3.34914462689738	4.59244607436193	1.73287651685407	3.72410375906125	0.068976423223545	4.83672919702163	3.48883077172657
AC011476.4	1.44621718291697	0.153986355333286	4.27726467805181	2.88901797913189	3.86401452229129	4.69711124967671	4.27191878922034	4.01594891152678	3.74607518117064	3.23891983923486	4.04141907841734	4.00684595496068	3.96395116225948	4.18323603599288	4.29280273191154	4.18323603599288	2.8426423315187	2.20808907682071	4.38437372999812	2.87338760600412	2.53662550537275	0.952526131201058	1.41800361035222	3.67881188462606	1.96890161290718	3.39732213906339	0.160666232626192	3.04888204594678	0.485149850709869	3.32464398967519	4.0924024389826	0.410752479846194	1.74925020597921	1.98375709553325	0.643278691440993	3.71668868045908	4.09884474443697	2.38143106417725	2.92564899361939	4.09814163075437	2.76431413132268	3.91671916879541	3.34914462689738	4.59244607436193	1.73287651685407	3.72410375906125	0.068976423223545	4.83672919702163	3.48883077172657
AC011476.5	1.44621718291697	0.153986355333286	4.27726467805181	2.88901797913189	3.86401452229129	4.69711124967671	4.27191878922034	4.01594891152678	3.74607518117064	3.23891983923486	4.04141907841734	4.00684595496068	3.96395116225948	4.18323603599288	4.29280273191154	4.18323603599288	2.8426423315187	2.20808907682071	4.38437372999812	2.87338760600412	2.53662550537275	0.952526131201058	1.41800361035222	3.67881188462606	1.96890161290718	3.39732213906339	0.160666232626192	3.04888204594678	0.485149850709869	3.32464398967519	4.0924024389826	0.410752479846194	1.74925020597921	1.98375709553325	0.643278691440993	3.71668868045908	4.09884474443697	2.38143106417725	2.92564899361939	4.09814163075437	2.76431413132268	3.91671916879541	3.34914462689738	4.59244607436193	1.73287651685407	3.72410375906125	0.068976423223545	4.83672919702163	3.48883077172657
AC011476.6	1.44621718291697	0.153986355333286	4.27726467805181	2.88901797913189	3.86401452229129	4.69711124967671	4.27191878922034	4.01594891152678	3.74607518117064	3.23891983923486	4.04141907841734	4.00684595496068	3.96395116225948	4.18323603599288	4.29280273191154	4.18323603599288	2.8426423315187	2.20808907682071	4.38437372999812	2.87338760600412	2.53662550537275	0.952526131201058	1.41800361035222	3.67881188462606	1.96890161290718	3.39732213906339	0.160666232626192	3.04888204594678	0.485149850709869	3.32464398967519	4.0924024389826	0.410752479846194	1.74925020597921	1.98375709553325	0.643278691440993	3.71668868045908	4.09884474443697	2.38143106417725	2.92564899361939	4.09814163075437	2.76431413132268	3.91671916879541	3.34914462689738	4.59244607436193	1.73287651685407	3.72410375906125	0.068976423223545	4.83672919702163	3.48883077172657
AC011476.9	1.44621718291697	0.153986355333286	4.27726467805181	2.88901797913189	3.86401452229129	4.69711124967671	4.27191878922034	4.01594891152678	3.74607518117064	3.23891983923486	4.04141907841734	4.00684595496068	3.96395116225948	4.18323603599288	4.29280273191154	4.18323603599288	2.8426423315187	2.20808907682071	4.38437372999812	2.87338760600412	2.53662550537275	0.952526131201058	1.41800361035222	3.67881188462606	1.96890161290718	3.39732213906339	0.160666232626192	3.04888204594678	0.485149850709869	3.32464398967519	4.0924024389826	0.410752479846194	1.74925020597921	1.98375709553325	0.643278691440993	3.71668868045908	4.09884474443697	2.38143106417725	2.92564899361939	4.09814163075437	2.76431413132268	3.91671916879541	3.34914462689738	4.59244607436193	1.73287651685407	3.72410375906125	0.068976423223545	4.83672919702163	3.48883077172657
AC011487.2	2.94835560924288	3.09362384714789	3.15784728135503	2.64405898269754	2.07322153668352	3.27271002940486	3.08351824020117	2.50089912217731	2.5027235044129	4.21688496160315	3.85959257184598	3.40293041169672	3.43258340447998	1.32721521388562	3.64634364093852	3.17924010290864	3.43030075238071	3.28685648620571	3.39958906416981	4.12392572902771	3.04994993440025	2.41576480709587	4.91290365598536	3.07386374792467	3.61208786392319	4.20811530395313	3.43404232443982	4.32220204203611	3.39220172520823	3.58244213854883	3.24300594542329	2.98554400721528	2.43330408522014	3.3010741156516	1.5249526050654	3.83686875409794	4.0333641462433	3.15784728135503	3.53314721902348	3.16061598547509	3.12621591129941	3.20832878719493	2.68216489914199	1.97793724550622	4.9003746463649	3.06500810990262	3.94775123721055	3.1151325643417	2.99268818245069
AC011495.1	2.76765054393206	0.153986355333286	1.30825057846931	3.76839628241293	2.01696896801287	3.02537509849162	3.53771127168508	2.66151548439752	1.20671409673594	9.24561399250797e-06	1.11686547203647	1.09691764865308	0.56861451828602	1.92403344263801	0.655639380127696	2.47458294501504	0.140519603284695	1.17817013163472	1.89091714474825	1.98566893720945	1.874624586056	3.46016137669966	1.25848591796007	1.27712089396355	1.30825057846931	2.45800689740765	1.83291268624231	2.57100238742729	2.10347935893095	2.25524585767914	0.0332831378137042	2.63185423326653	1.14038378613307	1.64709838521201	2.24112435838821	0.286736722102989	1.77493313948021	2.01477128651411	2.22002792081334	0.0371598607087444	1.51550963327001	0.90814887671963	1.47401873000386	1.9167798832743	1.5364259551242	1.14289147860594	1.46069768339165	0	0
AC011497.2	6.33346529843634	5.70223994085843	5.70126158815547	5.83886830395096	5.43134059047808	5.60822690299657	6.38399691113239	6.45968446900063	5.7132418703534	6.46599916909583	7.20660848440958	6.4367125797988	6.67320248531493	6.57927836459613	6.97549596627827	6.2230993934514	7.23381819500995	6.73842475480134	6.34508579382497	6.63018046838693	6.16209773486146	6.39228536140886	7.3874985702079	5.98827459831868	4.92664705127354	6.07651846851829	5.2711971748051	6.27449928594547	6.14372168511633	5.66772214861468	7.06003889163444	6.4835095115015	6.31431323993837	6.7459644801945	6.06447798175771	7.09918612145054	6.65380016976531	6.63878828053197	6.69295654550833	6.78307775689719	6.78307775689719	6.44809705216451	6.38587810497191	6.9589056695402	6.9010638666838	6.39447893524199	6.59879110023843	6.50794076187314	6.34508579382497
AC011498.4	6.5431365345796	4.8763812675026	5.98355774346353	5.32517480715901	4.60423316024606	5.47446242040761	5.36863183271542	5.71133891608176	5.59424625504651	6.12654241545675	10.1894131841931	4.88621537422242	7.37823619423759	6.28814402634562	6.64330337756281	5.95164267167728	7.1686477169409	5.08215792020173	6.49610594303823	6.03935081990767	4.89748385523864	5.43487966877696	6.83697936203082	7.06562475790283	6.15535547892845	4.8472968078517	7.60028036302038	4.73763033606819	4.98277544472881	7.15653802833042	6.81091926673403	6.4376534171911	7.17028721651666	7.85210195904747	4.81613279373952	7.48745794027195	8.15969351803086	5.74889469435008	6.99007597729028	8.84572345725651	7.06062645581451	7.47263846540252	7.81015025026018	8.30851121133673	9.76742791124041	9.28640322551357	7.7601074609139	8.50051705220301	9.21637930493059
AC011499.1	0.0088550313632413	1.89949439807839	1.92811365306857	2.05484798491609	2.79234399313811	0.068976423223545	2.09810132428351	1.68684682215607	1.31142554358135	1.2044098572841	2.86146860972291	1.60786816923732	2.07600316661797	2.09444150443962	2.35227529053414	2.56850732763098	1.95503739737772	1.81371990461588	0.376044947145224	1.21105214034591	0.266395726558443	2.63425163034729	0.0370413916925908	0.645721463299725	1.49754568678806	2.76598713761194	2.97562880329917	0.134681806942464	3.46088036270111	1.68500394448186	0.0332831378137042	0.410752479846194	0.030623391882956	1.27941595867821	3.75897234785431	1.06096945537626	1.40072580560587	0	0	0.0371598607087444	1.21105214034591	0.28360808807835	2.50089912217731	1.11807889047089	2.84613969657828	3.06041922126072	1.48874059323092	0.72230287812111	3.12184485998987
AC011511.1	5.57143048015212	4.09606346101073	5.8225146498908	5.08677616739212	5.10949938649321	4.84138757803777	5.2074782182679	4.66848102635198	5.09693147553701	4.59090631196269	5.78158198489438	4.98481462017708	5.50609547467144	5.5132005750973	6.04336735986648	4.86751200462302	5.44100036212266	4.75069130299527	5.05100688275324	5.14408997624368	5.42135175860595	4.55075288247088	5.45302660364319	5.39669625898305	3.60480290359477	4.76219507998227	4.33249240420403	4.98810001927873	5.12239831856804	5.79370725678803	4.86699903636746	5.20098338211108	4.7935935287987	4.7606742563355	4.72630912494864	4.5483078919585	4.93239423506314	5.22131179462793	4.70751571105324	6.42886676026102	5.15955476855534	5.31455314749599	5.01832322831217	4.99094972551203	5.09925944771557	4.85512824230418	5.16030786757915	5.56100924130379	4.81260302202256
AC011511.4	10.6176040091179	10.7144624897173	10.365224729697	10.614281022795	10.8170901479552	10.6342734908777	10.5207934747692	10.375111626135	10.3340624009622	10.3179445194056	10.4413381829567	10.3397211439254	10.2478673014873	10.3431410316209	10.6218149497883	10.2250380582958	10.210547734019	10.0620603289856	10.2300444458461	9.68456907306242	10.2136592091048	10.0505687943275	10.010647521879	10.2975382537947	10.5352722137168	10.2322852183976	11.3803788967996	10.3431410316209	10.4257780569478	10.5045443626843	10.3079252795046	10.5888567223738	10.1806766101685	9.99793221464608	10.284000977478	10.0374840150444	10.1489973012578	10.2592823910712	9.89466012868275	10.6312307268334	10.1421335079782	10.3534774009271	10.8855453572912	9.8553399785075	10.375111626135	9.95531491119506	10.1212347880443	10.3354265972373	10.1531719924182
AC011515.1	1.80144167060022	1.88630361873916	1.45911148561405	2.65565967437373	1.6475251882063	2.20145441768867	2.07287928078703	2.23421831781891	1.86182347724179	1.35140337860741	0.84917696085369	0.0270265065986867	1.09420948879207	2.82450224344393	0.374654548943469	0.437663932742081	1.11269332642732	0.866968297330951	1.28786560972065	1.383524586582	1.61877942199656	1.22927263976401	0.995364083656358	2.60049557592134	1.70604726816132	2.29118504826758	3.95208882502734	1.72665971163657	1.51833301405903	2.06102721170412	0.0332831378137042	1.89122217637252	2.53278156250591	0.835190732934398	1.08717500843389	2.21294857487074	0.974644431562871	1.90187080921135	1.71657342683497	0.984864559557033	1.32955272347411	0.612492396723464	0.275075754241062	1.27883489165368	0.228225850657484	1.92811365306857	1.23154782798317	0	0.444659921453146
AC011530.1	2.20704979560723	2.24955211440049	3.00265327045954	3.27804120384015	4.68322943958831	3.50448455367256	2.07772710412695	3.34497869797866	2.2260975688961	2.60209016313086	3.19556605820159	1.62310744334924	3.32162518065036	2.01300436614761	1.46891684340153	3.78104737216622	2.23421831781891	2.9299965983196	3.54391212460753	3.22885309918925	3.28865110214857	3.48320912376057	2.83491714931085	3.21270622847536	0.128401747905567	1.1605343394913	4.74642455281629	4.13836538506609	3.53466928944275	3.55028245229619	4.16837522356881	4.38623782046677	2.15810341903359	3.1967789904924	3.96919138099796	3.11369604533043	2.62112392309489	3.80358231900926	2.25378366778045	3.57520983143221	2.95555866369653	2.33426287003632	1.69564124837798	3.50531567181458	1.75243936593113	1.29601634309883	3.52296879781025	3.2234021818351	1.45346292728596
AC011816.1	3.55714246728628	1.11946675837175	2.64445360598374	3.85021488687776	0.877757867162751	3.14397545720491	2.99937940448043	3.21553394228166	3.45142015771479	0.645010819109578	2.79781694154428	0	3.07900665548319	2.82450224344393	3.76118013582731	1.53011985780056	3.63524806942426	4.64970102657791	3.18003968528984	3.15382199815666	4.88418147936599	1.79300495754839	2.39688000840614	3.87362658801055	0.128401747905567	0	0.160666232626192	4.51908929897194	0.037037037037037	3.05258371629542	1.99994346312159	0.410752479846194	0.030623391882956	2.37709233014518	0.0436833544554922	0.286736722102989	0.0370378295462758	3.83037956623479	2.80355860971688	2.63248254843673	4.09849567185513	4.19261487034247	2.26378084965432	2.14209382745418	2.10126115763914	0.86324533228775	2.00427252303824	2.61541655604767	0.444659921453146
AC011841.1	1.45554217756423	1.11946675837175	1.09897519246859	0.223374474074637	1.6475251882063	1.408183636406	2.1858418862694	0.1629671817876	1.32955272347411	1.70415622941955	0.84917696085369	1.94513768596657	1.88798101422374	2.05524502288666	1.41928100364242	1.31507665601097	1.11269332642732	0.0370182353898243	0.00611626890200105	0.360650990607386	0.617818817936424	1.64516959015072	0.0370413916925908	2.28632912742664	0.128401747905567	0.573881973185801	1.51484021960128	2.45253860638213	0.883908631510754	1.30825057846931	1.30351221855506	1.19785115090324	0.84068555873263	0.133788756596758	2.12601136169449	0.286736722102989	0.0370378295462758	1.37800148469152	1.24677823739096	1.38021404215717	1.68754856376052	0.302068897486509	1.25753094084173	0.573572392966768	0.228225850657484	2.26421922187276	0.425518268926533	0.293222870451811	1.4271686461959
AC011979.1	3.80072411161434	4.88210157490311	1.97063693402866	5.28186464663892	5.78058752642705	4.80867482849334	5.59670817866877	4.7206267863953	4.20063949327086	3.83384800517209	2.8719424155875	3.82749161149282	2.67111160140123	1.49590942217593	0	0.0305940197785338	2.00549437024236	3.25881261108808	2.76086418821746	3.37809132180893	2.5172480206548	4.09183700434884	3.03686471410287	3.50352160936382	3.30376605641309	3.12756976010077	2.83491714931085	3.9616623273403	4.06650719838947	3.28205360798558	3.40539880807727	0.410752479846194	1.23736767743012	0.772197492012816	2.85056435297234	1.70236591735092	1.34272475729327	1.75243936593113	1.51833301405903	0.0371598607087444	0.000577646189370083	1.0959525323545	0.275075754241062	1.13776299912873	1.72648227516226	1.2438728963829	0	1.58189749371215	0.920528332510691
AC012005.1	1.45990458450285	1.88928872627901	1.84530729921982	3.04817209434616	3.38012149908486	1.41356097269155	1.4271686461959	1.70133342658873	1.76120857735699	1.09039276908641	0.037037037037037	0.581258722518036	0	0.715614039377896	0	1.31835547767576	0.140519603284695	1.21163878579946	1.51894982058677	1.07480950923113	1.14933915718382	0.91885865961543	1.40455554610076	0.673933272126054	1.33094067811401	1.13110128113911	1.85759809782998	1.36003838675716	1.32568259241262	1.07859075631671	0.0332831378137042	1.89612102884587	0.030623391882956	0.146829704927312	1.51620513762317	1.74177033718586	0.60572938288386	1.27283243809485	0.876828911123274	0.0371598607087444	0.000577646189370083	0.957335751234935	0.275075754241062	0.949002802286965	0.999088508997488	0.516837714231167	0	0.564974659865739	0.864313481959485
AC012065.2	1.90470660260604	1.64516959015072	1.66777337257417	1.23394237839272	0.877757867162751	1.07151270741988	1.1605343394913	2.84790101262588	0.88227909734893	0.645010819109578	0.037037037037037	1.74090441984795	2.77368377895673	0.068976423223545	2.87965787213441	1.53011985780056	1.69496908120187	2.3010855217978	0.646532936190106	2.76495968616697	2.59540869645952	2.19430662399714	1.6301701368549	2.06736631062539	1.70604726816132	0	0.160666232626192	2.74564738384503	1.51833301405903	2.15913572522641	2.38180728867777	0.410752479846194	0.030623391882956	2.14742465763782	0.0436833544554922	0.286736722102989	0.974644431562871	1.11101609400702	0.551875536393567	0.984864559557033	1.81840722996379	0.612492396723464	1.25753094084173	0.573572392966768	1.27681091460557	0.86324533228775	1.68386730852484	0.912976762747224	1.96094239034183
AC012158.1	1.58738947206511	0.153986355333286	0.0714399119478513	1.23394237839272	0.877757867162751	1.07151270741988	0.147550322200783	2.02589784086253	0.88227909734893	1.99294457358391	2.48329738784197	2.15743452391765	2.52185449974501	1.10799646534639	2.07402170844331	1.25477851650763	0.140519603284695	3.17246013708926	1.97435460139178	1.6321397325338	3.44697299541382	2.33049166479172	3.50167270822397	2.8048858849205	1.10243123362784	2.22002792081334	2.19552416655734	1.12548029162109	0.883908631510754	0.000394961419164453	0.86324533228775	0.410752479846194	1.92088937553352	2.43208543859522	1.89290130494891	1.28604674720658	1.87132883973453	1.31010826068867	1.48600886405585	2.19061098664441	3.47303209647288	3.11369604533043	2.26378084965432	3.65616297771768e-09	1.67447928848345	2.09187209940709	3.25524595549083	2.23587479309887	1.34651306774647
AC012184.2	4.08930976732049	0.153986355333286	1.40531231127542	0.223374474074637	3.97263393980431	0.068976423223545	0.147550322200783	0.865381631631219	0.037037037037037	2.07862503557412	3.03148562023937	4.50527583287594	5.96156168899465	5.37681439399442	0	0.392923434510229	0.784407982198041	5.8123252906714	0.00611626890200105	1.24731501891628	3.0461399344971	0.870166708874802	5.07520262862153	0.640013317591388	0.128401747905567	0.173764386155587	0.160666232626192	3.72639726784739	4.16913601271335	0.208116847803849	0.0332831378137042	0.410752479846194	4.56205559960505	6.27274925723466	0.614281980017368	0.286736722102989	0.566285960256451	0.037048267012379	0.162199558400227	2.76973833999207	1.70369435424047	7.03607086240369	6.24277952828304	6.75272392956393	0.951232048019516	0.46553748697469	0	0.123646157287532	0.132895706251052
AC012254.2	6.70440834859228	6.40083882589593	6.58178485086692	7.04666367915284	6.51910287183032	6.50532507790418	5.94337372682034	5.88059075874069	6.81688393290101	6.42675090011605	6.3024156330525	7.58437758120224	6.75169904913026	6.80054882405784	7.05526494581647	7.63425990275235	7.78328600079933	6.59668682944471	6.88317853511563	6.84051448568352	7.05678468397405	6.85704838784913	6.6631477621866	7.29425256650043	6.64432811107348	7.60175326127669	7.32085771328217	5.91318919710574	7.50743939524385	6.58115041252219	6.98247564571096	7.70366538760013	7.18732195781743	6.87745460594004	8.43124472970583	7.74180102932298	7.9236107603326	7.4270755408587	7.59266054667714	7.25922275168795	6.98247564571096	7.82347448265162	7.69838516723323	7.35415390630014	7.34215903318376	7.80084229164746	7.49067185958926	6.57475523433324	7.85539462388287
AC012309.1	3.07622426190603	1.89824334681583	0.0714399119478513	3.57520983143221	2.51799999417307	1.86233066811663	3.55270604256104	3.8647526643085	2.49546971823823	9.24561399250797e-06	2.3010855217978	1.5713149940919	0	3.71469079967802	1.84946666675882	1.76275985554474	0.140519603284695	1.72683714811089	1.92088937553352	0.0114020527560462	0.00831572807841119	3.13709210861003	2.54552917272683	1.92011149753735	0.128401747905567	1.59747238369853	1.94619835189966	2.60049557592134	1.83565823268973	2.59540869645952	2.77438038244695	1.8665517089281	3.21728637628436	2.02383344533902	2.37323031846528	2.88009888274924	0.0370378295462758	2.33049166479172	0	2.26094624432045	0.000577646189370083	1.61877942199656	2.76668969475743	2.95340985364717	3.07498632872329	0.0370182353898243	0	2.17750731089349	0.982640050322998
AC012314.12	2.81054457988873	3.08641477116876	3.17410744863587	2.89812804263658	4.74242457926459	2.45782056967656	2.89913587680076	2.73949883224034	0.037037037037037	4.02289488379278	2.33336148122153	3.93533413527725	2.71434888215017	2.7336145225446	2.98350781236409	2.54887694043421	4.65631658554712	3.67625264548764	3.12542475686718	2.40387648156283	0.00831572807841119	0.1629671817876	0.0370413916925908	3.36129723886096	3.45670624619634	2.26285358745008	2.57684345529453	3.39083695323919	3.29908505590369	0.000394961419164453	3.1957188341416	4.57896208881124	4.21641037951578	0.0486886641466221	3.96004060335302	2.88627690736745	3.23346569577645	3.86206112181718	0.158970634204702	2.50843964975822	4.24910596476175	3.59478357460523	4.42361944540391	2.76245200783207	3.48020824668035	3.24630685698887	3.7744654994028	3.00220929262259	4.23484563466705
AC012314.13	2.81054457988873	3.08641477116876	3.17410744863587	2.89812804263658	4.74242457926459	2.45782056967656	2.89913587680076	2.73949883224034	0.037037037037037	4.02289488379278	2.33336148122153	3.93533413527725	2.71434888215017	2.7336145225446	2.98350781236409	2.54887694043421	4.65631658554712	3.67625264548764	3.12542475686718	2.40387648156283	0.00831572807841119	0.1629671817876	0.0370413916925908	3.36129723886096	3.45670624619634	2.26285358745008	2.57684345529453	3.39083695323919	3.3010741156516	0.000394961419164453	3.1957188341416	4.57896208881124	4.21641037951578	0.0486886641466221	3.96004060335302	2.88627690736745	3.23346569577645	3.86206112181718	0.158970634204702	2.50843964975822	4.24910596476175	3.59478357460523	4.42361944540391	2.76245200783207	3.48020824668035	3.24630685698887	3.7744654994028	3.00220929262259	4.23484563466705
AC012314.15	2.81054457988873	3.08641477116876	3.17410744863587	2.89812804263658	4.74242457926459	2.45782056967656	2.89913587680076	2.73949883224034	0.037037037037037	4.02289488379278	2.33336148122153	3.93533413527725	2.71434888215017	2.7336145225446	2.98350781236409	2.54887694043421	4.65631658554712	3.67625264548764	3.12542475686718	2.40387648156283	0.00831572807841119	0.1629671817876	0.0370413916925908	3.36129723886096	3.45670624619634	2.26285358745008	2.57684345529453	3.39083695323919	3.3010741156516	0.000394961419164453	3.1957188341416	4.57896208881124	4.21641037951578	0.0486886641466221	3.96004060335302	2.88627690736745	3.23346569577645	3.86206112181718	0.158970634204702	2.50843964975822	4.24910596476175	3.59478357460523	4.42361944540391	2.76245200783207	3.48020824668035	3.24630685698887	3.7744654994028	3.00220929262259	4.23484563466705
AC012314.16	2.81054457988873	3.08641477116876	3.17410744863587	2.89812804263658	4.74242457926459	2.45782056967656	2.89913587680076	2.73949883224034	0.037037037037037	4.02289488379278	2.33336148122153	3.93533413527725	2.71434888215017	2.7336145225446	2.98350781236409	2.54887694043421	4.65631658554712	3.67625264548764	3.12542475686718	2.40387648156283	0.00831572807841119	0.1629671817876	0.0370413916925908	3.36129723886096	3.45670624619634	2.26285358745008	2.57684345529453	3.39083695323919	3.3010741156516	0.000394961419164453	3.1957188341416	4.57896208881124	4.21641037951578	0.0486886641466221	3.96004060335302	2.88627690736745	3.23346569577645	3.86206112181718	0.158970634204702	2.50843964975822	4.25178080074942	3.59478357460523	4.42361944540391	2.76245200783207	3.48020824668035	3.24630685698887	3.7744654994028	3.00220929262259	4.23484563466705
AC012314.3	2.81054457988873	3.08641477116876	3.17410744863587	2.89812804263658	4.74242457926459	2.45782056967656	2.89913587680076	2.73949883224034	0.037037037037037	4.02289488379278	2.33336148122153	3.93533413527725	2.71434888215017	2.7336145225446	2.98350781236409	2.54887694043421	4.65631658554712	3.67625264548764	3.12542475686718	2.40387648156283	0.00831572807841119	0.1629671817876	0.0370413916925908	3.36129723886096	3.45670624619634	2.26285358745008	2.57684345529453	3.39083695323919	3.3010741156516	0.000394961419164453	3.1957188341416	4.57896208881124	4.21641037951578	0.0486886641466221	3.96004060335302	2.88627690736745	3.23346569577645	3.86206112181718	0.158970634204702	2.50843964975822	4.25178080074942	3.59478357460523	4.42361944540391	2.76245200783207	3.48020824668035	3.24630685698887	3.7744654994028	3.00220929262259	4.23484563466705
AC012314.4	2.81054457988873	3.08641477116876	3.17410744863587	2.90062617125582	4.74242457926459	2.45782056967656	2.89913587680076	2.73949883224034	0.037037037037037	4.02289488379278	2.33336148122153	3.93533413527725	2.71434888215017	2.7336145225446	2.98350781236409	2.54887694043421	4.65631658554712	3.67625264548764	3.12542475686718	2.40387648156283	0.00831572807841119	0.1629671817876	0.0370413916925908	3.36129723886096	3.45670624619634	2.26285358745008	2.57684345529453	3.39083695323919	3.3010741156516	0.000394961419164453	3.1957188341416	4.57896208881124	4.21641037951578	0.0639214822593309	3.96004060335302	2.88627690736745	3.23346569577645	3.86206112181718	0.158970634204702	2.50843964975822	4.25178080074942	3.59478357460523	4.42361944540391	2.76245200783207	3.48020824668035	3.24630685698887	3.7744654994028	3.00220929262259	4.23484563466705
AC012314.6	2.81054457988873	3.08641477116876	3.17410744863587	2.89812804263658	4.74242457926459	2.45782056967656	2.89913587680076	2.73949883224034	0.037037037037037	4.02289488379278	2.33336148122153	3.93533413527725	2.71434888215017	2.7336145225446	2.98350781236409	2.54887694043421	4.65631658554712	3.67625264548764	3.12542475686718	2.40387648156283	0.00831572807841119	0.1629671817876	0.0370413916925908	3.36129723886096	3.45670624619634	2.26285358745008	2.57684345529453	3.39083695323919	3.3010741156516	0.000394961419164453	3.1957188341416	4.57896208881124	4.21641037951578	0.0486886641466221	3.96004060335302	2.88627690736745	3.23346569577645	3.86206112181718	0.158970634204702	2.50843964975822	4.24910596476175	3.59478357460523	4.42361944540391	2.76245200783207	3.48020824668035	3.24630685698887	3.7744654994028	3.00220929262259	4.23484563466705
AC012314.8	2.81054457988873	3.08641477116876	3.17410744863587	2.89812804263658	4.74242457926459	2.45782056967656	2.89913587680076	2.73949883224034	0.037037037037037	4.02289488379278	2.33336148122153	3.93533413527725	2.71434888215017	2.7336145225446	2.98350781236409	2.54887694043421	4.65631658554712	3.67625264548764	3.12542475686718	2.40387648156283	0.00831572807841119	0.1629671817876	0.0370413916925908	3.36129723886096	3.45670624619634	2.26285358745008	2.57684345529453	3.39083695323919	3.3010741156516	0.000394961419164453	3.1957188341416	4.57896208881124	4.21641037951578	0.0486886641466221	3.96004060335302	2.88627690736745	3.23346569577645	3.86206112181718	0.158970634204702	2.50843964975822	4.24910596476175	3.59478357460523	4.42361944540391	2.76245200783207	3.48020824668035	3.24630685698887	3.7744654994028	3.00220929262259	4.23484563466705
AC012358.3	3.01744636218277	4.28214511709228	3.96238039556812	4.35838777891377	2.88540206185871	3.76572918762848	4.2302513762518	3.82749161149282	4.14669585269948	3.44634197047734	3.89288289185036	3.54674134660746	2.77368377895673	4.31229111744879	3.56138610248109	3.81000950270461	3.76572918762848	3.02151105193205	2.84465368767219	2.51799999417307	4.15873216446834	4.41704801791254	3.29838199878242	2.6807466768554	3.16853823230983	4.25282913772067	5.0127809654378	1.72665971163657	4.03953907184006	3.2079957774088	3.63930539188791	4.60698207623842	4.18323603599288	5.05469825596192	3.90538699874721	5.32591188113065	4.05634174689881	2.65022586582111	4.33949703253314	3.20639094315662	3.64125499574172	4.81743884000282	4.38944583606546	3.76721541610912	4.11893096304209	3.75341280455479	4.37716007251528	3.47906231379037	4.05014069205
AC012435.2	11.9064909157534	9.57967570845137	10.1007204879488	10.3233713231193	12.4194529440441	11.6637692521797	9.95709948228757	9.74184835801355	10.387769019697	10.6938415517766	10.1884889519916	8.15782736741282	9.03601303417243	9.35992913082434	9.39510489349312	9.03039290384324	9.62831168742504	10.0510718256614	9.38838454462552	8.29272258716408	9.58813944073727	8.11231233143751	9.56705415706973	8.65831067976977	8.97688580094928	8.74468001823937	9.41122046081834	10.6196420995982	8.28987800205392	9.66181395297555	9.37041710728619	11.4656434352386	10.7201835585057	9.69032772137276	8.92155734292319	8.28943861454182	9.81061233622946	12.0424107033205	8.12128286494353	10.827260427135	8.49559971054927	8.71605166778033	9.54059971694838	10.1108646542093	12.2855080993206	10.0572123795122	8.60240301264748	10.9757561182541	8.72710080323034
AC012441.1	6.96383952437626	6.57002976522909	7.68243642870933	8.09934768287373	6.53509729943328	6.94981821825597	6.96103984342152	5.91141156371474	7.44356965200673	7.15627245297827	10.5109115753555	7.10462525565794	8.29049792747834	8.26079177354258	8.13759302270948	6.02420716107197	7.46273479388476	7.04018497662324	7.59355447677968	6.77204712445103	7.17945202753987	6.44191082078937	7.21507450587128	7.74698150721234	7.58437758120224	4.61680245345911	8.86503444004775	4.99180810754189	6.06032654386521	8.45508006287055	7.69290085396977	5.41948749495961	6.67972873365178	7.43885940528255	5.84701883218523	5.35213661564491	8.3981539958625	6.41523564970419	7.06562475790283	8.67863723948189	6.88392800825766	7.91690250183688	8.16714443657548	8.25605296495099	8.94600979616722	5.06436227744187	7.22323912726664	8.52002288362333	8.42911851551313
AC012441.2	5.41336145159844	4.25895750584093	4.51034791640424	5.43134059047808	5.14049313502379	3.6409221903029	3.83586140739668	2.47695272420695	5.21595061850775	4.07594590757523	4.58719817138735	4.57473469947481	3.5950843314186	0.068976423223545	4.79961317616348	4.06713846185456	4.05077479976615	4.52481435442553	4.32152980238218	3.8895585612653	3.73633006339003	4.79206217819377	5.26289901207219	0.0533037047738256	5.40685545546335	3.3772663876449	4.85951356797259	3.58671193380341	5.36582644562168	4.49157664054652	3.98853933715397	3.92608380707719	5.41242533312274	4.96741250392685	5.40763005381633	2.93830661254579	4.65496945136968	3.02414927551785	4.75908770631519	4.03886395415786	4.33487843271663	5.71601366409215	4.33487843271663	5.66936416652583	4.84138757803777	3.82374108402641	2.67881209247551	4.82535398386976	4.56205559960505
AC012569.1	3.29528235094809	3.03338729178841	3.30329057719012	0.223374474074637	2.96936951347151	2.63226773874575	2.31193690728282	1.46891684340153	3.34930083800559	3.02672378692094	4.44608243813607	2.79340115854621	3.07900665548319	3.50448455367256	3.76118013582731	3.34013819794871	3.47636746602067	4.37758155281259	4.14078610981747	3.63666045114461	4.74485765088873	3.46136554752482	4.14586504940498	4.71982644822612	4.17713746181146	3.61208786392319	4.05175993002389	3.15417452816109	2.42240651965708	4.754536227752	4.42306256687996	4.33089320689675	4.05481373244657	4.32114376962455	1.70507691787479	4.39252551044165	4.53346186622797	3.40368127639742	4.23484563466705	5.09275502374252	4.58268204854997	5.22609905016534	3.87291113737872	4.6536239320853	5.2048967318761	4.08930976732049	3.91280290094371	3.96354778402633	4.68923460395615
AC012618.2	3.0461399344971	1.27624959582585	2.92043413286527	2.24955211440049	0.877757867162751	2.38105483967674	1.33583766757111	0.1629671817876	1.1472397008289	0.927414743986165	2.60994453480955	2.57809295145123	2.16358386757252	0.068976423223545	2.03870929158361	0.853159636445431	0.140519603284695	1.12304894222444	3.20903835407013	2.21090096573112	2.36518997705911	1.38839853477322	4.06581235156882	1.77055282607831	0.128401747905567	1.39297451388432	2.15810341903359	2.22202764613625	2.6592034371605	1.30825057846931	0.0332831378137042	1.42973807464809	1.45779446512056	2.76245200783207	0.0436833544554922	1.28604674720658	1.62359738080369	2.19430662399714	2.64646285759235	1.59105646668264	2.9159209035022	0.880674069831545	2.85832557002436	1.89290130494891	3.42147926804351	1.12763456653356	2.00427252303824	3.27567243606527	2.54287254352083
AC013394.1	9.53457745326869	9.28069258069137	9.34960227174703	9.61855668562768	9.33709132935807	9.15963618359995	9.41588282229054	9.40042791370984	9.63600604660921	9.62323425754037	10.3611575334286	9.04041977985392	9.5598107321757	9.45396597363239	9.73106436469797	9.04330692445089	9.78082422734889	9.14631982443897	9.1743510507661	9.23350383578269	9.3239503844669	8.97581444973732	9.34488444282603	8.82933873862744	9.18011978963724	8.83616707468907	9.36037832630991	9.14832179207017	8.85088260775401	9.21253722527458	9.3490548301419	9.60235170732026	9.28640322551357	9.6142251031315	9.02191544371735	9.15167916971861	9.5427858946332	9.33472827663155	9.19504579294969	9.65302363671015	9.38047663000619	9.36580423435945	9.42275574547295	9.4694200437918	9.72966000228579	9.57021156863694	9.20957535718003	9.53457745326869	9.55414209886021
AC013474.1	0.823462436457139	0.153986355333286	1.09897519246859	2.17033833899609	2.27617035448448	1.25143471053415	0.147550322200783	0.1629671817876	0.88227909734893	2.43548711850982	2.8517251358819	1.33521416604799	1.09420948879207	1.73264642627998	1.94948931981263	1.72457420677682	2.70295055927456	0.0370182353898243	1.46891684340153	3.50654741730197	2.59540869645952	1.93984369272191	3.33375604589741	3.34605659067589	1.70604726816132	2.6875634130327	1.81371990461588	2.13475455636278	1.51833301405903	0.000394961419164453	2.38180728867777	3.69842760521437	1.92088937553352	3.47124418008541	0.0436833544554922	3.09957836277934	2.21336432763022	1.90187080921135	2.65659190611983	1.75474592369894	2.86575477015494	2.12890007570539	1.51282727882093	1.76680658818083	2.75477747026356	2.62708320295204	2.10415090242617	3.47906231379037	2.75680247522881
AC015688.4	7.29554648276782	6.40723177652832	6.23130400952395	5.96264942636642	5.66337448103299	6.49878451099901	6.88891242685821	6.47059901653363	7.45832608817186	6.48666121998021	8.22443157572887	6.11328040127792	6.1931486907826	6.90419257699356	5.21801863890301	6.12654241545675	7.06562475790283	6.64330337756281	6.22604956684685	6.04151675286881	6.41979595063521	6.42805007803943	7.7807816193808	6.75989808727945	5.51036176794388	5.76287651859141	5.44100036212266	6.16012564415473	6.40294479744698	6.49774086140411	6.59734896435341	6.37271527092045	6.21209638718577	5.93984077733258	4.98481462017708	6.82142443870772	5.12053411337206	6.27207222448244	6.47604397349436	6.72248531360503	6.49393834378577	5.41948749495961	6.2604656640598	6.72882329752318	6.772991672325	6.50145855310465	5.66337448103299	6.73739896334579	6.20680051298828
AC015813.2	8.02046289443932	8.35885188967679	7.61009928923855	8.60292744127172	7.32267761045533	7.89372532134563	7.2780981891938	7.82929405633543	7.79224273600935	7.96543044557479	9.39167905146282	7.83205523606268	8.48688230869873	8.33224878831294	9.18139496134497	7.84779812038542	7.92430539885837	7.78595768584129	8.93227814285343	7.96068762817721	8.03206058503297	7.3063874021392	7.66023156985859	8.56134047273402	7.26985849709616	7.84974606606364	8.29451744281255	8.28943861454182	7.75622467828609	8.55927062458444	8.45795492329894	7.47208334366973	7.13542345345602	7.28647680465261	7.42029513941766	7.84655948152363	7.78595768584129	7.36715819214978	7.39003775824021	9.14494651144166	7.41402876009822	8.30251413467472	8.51422926801551	7.05316416126858	8.86188522215477	8.25487215007438	7.62454473509088	8.76832681616008	8.5617193180611
AC015818.5	0.584321614101756	1.64516959015072	1.09897519246859	3.15052904502898	1.83051300539581	1.07151270741988	1.1605343394913	1.24107416904704	2.32604263397712	2.66370356993755	0.84917696085369	0.147894631561237	2.61071800537413	1.73264642627998	0	2.39023196786632	0.140519603284695	0.0370182353898243	0.646532936190106	1.383524586582	1.74316891531304	1.22927263976401	0.0370413916925908	1.052625810161	1.10243123362784	0.573881973185801	1.69166959039314	1.72665971163657	0.037037037037037	0.664829851457738	2.38180728867777	3.1238652790255	2.23993668397702	1.50000778018329	1.70507691787479	1.28604674720658	1.62359738080369	1.90187080921135	2.5948962992555	1.59105646668264	2.17386927788355	1.76802367104805	1.25753094084173	1.76680658818083	1.27681091460557	1.49590942217593	0.425518268926533	1.34139689489302	1.60786816923732
AC015910.1	2.15464824210897	2.01557992838708	2.40701179490908	2.17033833899609	0.877757867162751	2.15334107783326	0.147550322200783	1.24107416904704	2.32604263397712	1.82414502136941	2.60994453480955	0	1.50917549523851	3.06751946583494	2.20808907682071	1.53011985780056	3.31553225023038	1.93517287482211	2.56541725412708	1.383524586582	0.617818817936424	2.19430662399714	2.06736631062539	0.0533037047738256	0.128401747905567	2.82450224344393	1.17569416571574	2.13475455636278	0.883908631510754	0.000394961419164453	1.52074674985181	1.42973807464809	1.92088937553352	0.395930539606173	1.70507691787479	1.28604674720658	2.41462534790808	0.392923434510229	2.33462355927605	2.36564215827127	2.43894277508159	1.28695617846362	2.26378084965432	1.27883489165368	3.16149321190718	2.75524906582632	2.54784933445373	3.04331246012042	1.60786816923732
AC015911.4	1.73310660742815	1.3140704866245	0.0714399119478513	1.49590942217593	2.72886410874265	2.84435153728666	0.147550322200783	0.1629671817876	1.74592503452092	1.06096945537626	0.037037037037037	1.10909770648468	0.604061143138528	1.95833560693947	0.672476418541667	1.20820575736778	0.140519603284695	2.67539821581293	1.90187080921135	2.01166970943934	1.50288422214757	1.48600886405585	1.81063453795919	0.0533037047738256	0.128401747905567	2.88828345657691	0.160666232626192	0.134681806942464	2.43854872943089	1.04529289587431	1.1833753295324	0.410752479846194	1.70009372613806	2.23421831781891	2.12601136169449	0.286736722102989	1.28786560972065	2.04601411825378	2.16296885772277	0.984864559557033	1.94250338221783	1.92811365306857	2.00732082780665	0.926674949424709	0.228225850657484	2.08734623269344	0.839737086410727	1.52074674985181	1.33028494491596
AC015911.7	8.87961503893069	9.35873816785821	9.31538044184475	8.79840164788645	8.56561914500086	9.22662495288207	8.58805662236636	9.04798515385037	8.84155986965025	8.58180902989564	6.5752240026598	8.19631438273867	8.33197382881837	8.11324962180856	7.71744774065059	7.89745026904772	7.57859234825592	9.03311752930683	8.22663143552972	8.34700821323326	9.85272528312071	8.1632843371036	8.32996077472186	7.15461560345446	7.60778851497175	8.62193276096786	8.19367566193198	9.66895948487704	8.28500076894083	7.9390604691421	7.09776071665392	6.67087541100198	7.42516258224506	7.33900085629393	8.18360900069893	6.30154674489002	7.03519449912025	7.80115339145171	5.7413645186709	6.74830706392635	6.84985399112256	6.57350687130732	7.94863628214848	6.3757186758927	5.67029056804753	6.49679838249508	6.51266776156047	7.94139375832805	6.37037742118833
AC015911.8	6.97637771366134	5.52994347386808	6.32908179346746	4.96694849478853	5.07078125458504	6.59226229269735	6.02092714392862	5.81558098482515	6.08993248976253	5.74233606873253	3.89288289185036	6.25121060197775	6.40681736546919	5.84398294996147	5.49427005679763	6.36440191855482	5.48485948473856	6.87495130941996	5.82697079537242	6.64871288037262	7.11577617567306	6.35461031090879	7.11679439889206	5.48446777244835	4.0837474853199	6.61242160469624	5.93745099782772	6.60166779830389	6.29995783770025	5.82512647290864	4.39252551044165	4.11714269068952	5.89879306656142	6.08025043334371	5.72227317429512	6.20640180249659	5.78318533983807	5.18758492333426	5.20909690045195	5.22949429970814	5.4202895594733	5.60268148252886	5.59670817866877	5.68323646460093	4.71686151018024	5.39252692320299	6.0850481530241	6.32251958747295	5.53427609060841
AC015912.2	0.584321614101756	0.153986355333286	1.09897519246859	1.23394237839272	1.83051300539581	0.068976423223545	1.1605343394913	1.85273798828653	0.037037037037037	1.35140337860741	2.79781694154428	1.74090441984795	1.88798101422374	0.068976423223545	0.374654548943469	0.0305940197785338	2.12121463516996	1.25006757682386	0.646532936190106	0.0114020527560462	0.617818817936424	0.1629671817876	0.995364083656358	0.0533037047738256	1.70604726816132	0.573881973185801	1.17569416571574	0.134681806942464	0.883908631510754	2.43368910221687	2.38180728867777	2.09478353462627	0.84068555873263	1.50000778018329	1.08717500843389	0.286736722102989	1.62359738080369	0.392923434510229	0	2.63248254843673	1.32955272347411	1.28695617846362	1.84274787992367	3.65616297771768e-09	0.228225850657484	1.49590942217593	2.54784933445373	1.34139689489302	1.60786816923732
AC016629.1	2.2858439058403	2.49807523079974	3.18738373120334	2.4237830430564	2.15646367181748	3.09559996064623	3.14716677805674	2.48185445370529	3.85495205218159	2.81314200457195	3.86332717777552	3.41798933654034	2.88178786780157	2.45178690721786	3.14924953639074	3.05226488448586	3.6007601508051	2.75998810066741	3.14189931646494	3.09780803542629	3.18437459539853	1.68144144355526	3.23755039935467	2.31697305377039	3.31267677979131	3.29762697468618	4.55727499631633	3.45192368968016	3.58758421971629	4.14820358556681	3.26351348982611	3.65011889290411	3.71974610981422	2.86511706832801	3.51065660031577	2.94072893166753	3.40293041169672	1.7917118336237	3.21511875959011	2.55391981280739	3.80358231900926	3.72565798985812	4.17974390703204	2.6043508096396	4.07270371752861	3.10759537678245	3.62526470739251	3.51381295596684	3.10539269263484
AC016629.3	5.22914857535048	5.0127809654378	4.84349048323843	4.08103437570324	4.26565704764574	4.76490216610162	4.75350364569216	4.9625190257783	3.83989532128437	4.95199244968152	4.7769336915416	4.39888246075784	4.11307371692264	4.50944790534041	4.91391023015369	4.09691256581041	3.2660797023835	3.78243240099251	2.5398972385179	4.98115198727973	3.960275584448	3.88093245767183	4.07956535854893	4.02669083003696	4.30938326154027	4.0145808511566	4.99180810754189	5.03810217033266	3.56826147677047	5.21801863890301	5.51745220350552	4.80386108158562	4.2732686948011	4.46960126919023	3.85835918093608	3.37809132180893	4.30065029964091	4.39457050763616	4.05306988919411	4.45494263679689	4.88383236786521	5.58081759952972	4.07791729039119	5.07672973216998	5.51745220350552	4.61196922104477	2.64360335786268	5.96556784565124	5.2878940836735
AC016734.1	1.47518973521822	0.153986355333286	1.95503739737772	3.09466186569021	2.5064705434511	1.38298443542094	2.41778776463169	2.48121071915194	2.68487455153881	9.24561399250797e-06	2.2853971371153	0	0.772672343395769	2.91418278859281	0.861462891302073	2.79781694154428	3.60007592586363	2.21666005370933	1.1141069726045	3.09701139164302	0.00831572807841119	2.44405633887221	3.24300594542329	2.8405611697878	2.87358255535775	1.1141069726045	2.79979553920431	1.47401873000386	2.4495237475931	2.09078083165965	1.85229031714629	0.410752479846194	1.27334457692138	2.05084810806434	2.02170193998237	3.39958906416981	2.83779945953879	0	2.2141379649709	0.0371598607087444	1.16229565696419	1.65767837621426	1.65223950771433	2.73798702133071	2.20387147434555	1.82144490421334	2.17178980082427	0	0
AC016739.1	2.94979431033525	3.07796473092468	3.46618651664678	3.4410255968828	3.0122374137487	3.54107937545717	3.8258934421869	3.90370793606308	2.44126033975596	9.24561399250797e-06	0.037037037037037	2.75680247522881	0.874581808706215	2.43582456823142	0	2.28294901629542	0.140519603284695	2.88602262481959	0.00611626890200105	0.0114020527560462	1.19298336876393	2.44247705569839	0.0370413916925908	1.93104159159072	3.61908216303445	2.30954792474735	1.90470660260604	1.57607132899879	2.76216705117756	1.5878713868194	1.33646116909423	3.25881261108808	3.20578573372399	1.76590753138437	3.85633513536371	2.9211199894226	1.42591100954098	2.90188685251242	2.89885573610346	1.39420482644679	0.000577646189370083	2.02670705239928	2.74333485032404	2.59540869645952	1.75342630627862	3.57003563543069	3.48692972614917	1.13362661352502	0
AC016957.1	1.58738947206511	2.79852615024053	1.09897519246859	2.17033833899609	0.877757867162751	1.98422029784754	2.1858418862694	2.84790101262588	2.97889540518456	2.87535778798981	1.82084022327379	3.02448847760926	3.74979402462493	2.20041263299057	2.87965787213441	2.89941601749806	2.12121463516996	3.32162518065036	2.40387648156283	1.383524586582	2.07817606985054	2.82161951355012	2.90347773013541	2.92283035939592	0.128401747905567	1.76077541241489	3.05384113733582	2.13475455636278	1.51833301405903	2.86127511828074	2.65402366176846	1.42973807464809	0.030623391882956	2.59262280971514	0.0436833544554922	1.28604674720658	2.88653118991531	1.90187080921135	0.551875536393567	3.8645058535826	1.81840722996379	2.4097877975111	2.26378084965432	2.66266195137322	2.92891828438726	1.49590942217593	2.00427252303824	3.74106032726483	1.96094239034183
AC018475.1	2.6406139687784	1.48600886405585	1.50607972276716	2.42552037382489	3.86841892380032	0.068976423223545	3.15182682260254	3.99959485846968	2.17386927788355	2.79886037533394	2.71977329574915	2.37762477213429	1.72550307823746	2.04227252634102	0	2.79979553920431	2.35372388261047	2.75908881646172	2.30237413708969	1.22927263976401	3.05413648066328	3.13817247520403	3.01308859507413	1.44508061487826	2.01166970943934	3.11122386565579	2.81858044341866	2.65235919959071	1.82023554233424	2.96310754038635	0.0332831378137042	2.36130906096229	1.79614744168873	2.27697078071705	0.0436833544554922	2.23840301270192	0.0370378295462758	2.38633686715339	0	0.0371598607087444	1.16535658063726	2.01750328049069	2.48121071915194	1.12123327377448	0.228225850657484	0.0370182353898243	1.06096945537626	0	2.39743564389324
AC018634.1	2.15464824210897	0.153986355333286	0.0714399119478513	2.17033833899609	0.877757867162751	1.98422029784754	0.147550322200783	0.1629671817876	0.037037037037037	0.645010819109578	0.84917696085369	0.858417322875364	2.77368377895673	1.73264642627998	2.87965787213441	0.0305940197785338	1.11269332642732	0.0370182353898243	1.28786560972065	1.383524586582	0.617818817936424	0.1629671817876	0.995364083656358	1.052625810161	2.47343778571873	1.28000364707054	2.07537770894949	0.134681806942464	1.96829295327772	2.15913572522641	1.52074674985181	2.09478353462627	0.030623391882956	0.395930539606173	0.0436833544554922	2.36922733803468	2.41462534790808	1.54915085321291	2.05743060476124	2.36564215827127	1.81840722996379	0.000511639487813251	2.26378084965432	1.27883489165368	2.92891828438726	1.49590942217593	2.00427252303824	2.43208543859522	1.60786816923732
AC018638.1	6.86826305391333	6.47525417722931	5.94825194432772	6.30500831161453	4.87992583399474	5.52274985897435	5.4833742173677	5.83469759691916	6.22721731743504	5.54294428371556	8.10008369237217	5.93314296073567	6.43332641043667	6.37879694089837	6.80551503179822	5.60752061582508	5.69266286917506	6.16400473845405	5.96556784565124	5.44953613794244	6.55931256223674	5.06794781699869	6.47321987499924	5.59145902007297	6.36284111116795	5.04245508511484	6.96617195477155	5.2862508606072	5.59145902007297	6.20755978656775	6.36984211002953	6.60393304285867	6.59103887082254	6.72185478845267	5.40445545150704	6.50351167025862	6.36984211002953	6.04532037337094	5.83886830395096	6.24948562862992	6.00079485338842	5.89944098782779	6.99615905070702	6.97178646357033	8.42533647610841	7.45109979172093	6.84448250571152	7.77793945565584	7.02730670912274
AC018638.2	8.38158169687886	7.44634306970213	8.18588957071496	8.41919218077218	6.4367125797988	7.27380462881768	7.45382421724835	6.80994396341874	8.03429943302232	7.58694949453267	10.656093694123	7.85323062374519	9.0200622516959	8.4540098877487	8.98829230572417	7.87378972495491	8.22208591889858	8.11725480590512	8.53800986381641	7.70099871965202	8.00085949362256	7.34045264428371	8.4628475215097	7.70740796313206	8.37498437071336	6.72417874131599	9.22180676412883	7.11679439889206	7.29296150076773	8.55301862274793	8.66242038977244	7.44708930599959	8.44244868060829	8.5293965091169	7.29498441221148	7.80370968563017	8.86337632412445	7.1110968699427	7.94777711393334	9.09778784818316	8.10768561323979	8.4945118710803	8.68956383029916	8.75473748563092	9.47409477297976	8.24690568019837	8.23566379935603	9.37125113995413	8.86503444004775
AC018638.3	2.37486002693055	2.01557992838708	2.08221473748892	2.74650744174756	0.877757867162751	2.3040161501386	1.75342630627862	1.24107416904704	0.88227909734893	0.645010819109578	3.69973506843296	1.74090441984795	3.64919102646422	2.20041263299057	0.374654548943469	0.853159636445431	1.69496908120187	1.47069070143474	3.18003968528984	0.0114020527560462	0.00831572807841119	0.1629671817876	1.6301701368549	2.41043722023036	1.10243123362784	1.76077541241489	1.17569416571574	2.45253860638213	1.51833301405903	0.664829851457738	1.52074674985181	2.09478353462627	1.92088937553352	0	1.70507691787479	1.28604674720658	3.73070096639323	1.11101609400702	2.05743060476124	4.05712761611217	0.605878917004195	2.4097877975111	2.85832557002436	2.43582456823142	4.11893096304209	3.33982806914716	2.30661210413356	3.80325345278338	3.15268499872195
AC018638.4	12.882138833741	11.364040574666	12.5636836615713	12.1188186131999	10.1298263500087	11.5877740653781	11.4605151951387	10.9000409949199	11.7496126389895	12.137154520353	14.3575988040386	12.186310884672	13.3272524859961	12.4863615359765	13.0666155585884	11.8727507479807	11.9695465683557	12.137154520353	13.1329940030158	12.0197147934403	12.0674651979748	11.2704640134987	12.4214567667952	12.1094835780932	12.8950942531793	11.738608849224	13.5171938274214	11.4854428801312	11.6114786750585	13.1524186034029	13.1288651895228	12.1721389341603	12.4792103099609	12.7981022671971	11.0089608620793	11.5648021315064	12.6977704023	12.0628916668496	11.9365511414173	12.5832062859855	12.5387491599096	12.902339665245	12.4139270514701	12.7596710897597	13.6338081785611	12.4590111627867	12.5937819576394	13.1200312783078	13.1131124930201
AC018638.5	8.77551131698512	7.98155830985384	7.95131053958511	8.81224013078122	7.7601074609139	7.1619157026354	7.52158765324244	7.03288995353821	8.10160437727435	7.56862708705452	10.3521986851639	7.91958567970671	8.67195488297614	8.63239931900789	9.01346681610879	7.46513802854407	7.4329251702424	8.26442374656241	8.4747931898163	7.85911416582845	7.94378440060759	7.59266054667714	8.24578047485342	7.89209940822652	8.61404470207802	7.35415390630014	9.50443328620113	7.17945202753987	7.92818299814764	8.23763209823245	8.11725480590512	8.60330347075484	8.14600512921441	8.52992476044388	7.68243642870933	8.2056729535991	8.99454398709394	7.65173913264294	7.9351664006052	8.94734984654396	8.35128818673587	8.56134047273402	9.15783704226048	8.5293965091169	9.50304551454094	8.2590368715881	8.15083883744269	9.59173129346795	8.77199322387568
AC018638.8	4.75750400686698	2.22528070329982	3.83094287749719	2.89163929403398	3.69925774078598	3.90111785167581	2.39310385931833	2.98554400721528	4.90792766081006	4.06780126112947	5.8123252906714	4.84138757803777	4.93015822650277	4.14586504940498	4.53853727015765	4.53055907364252	4.71301975981843	4.86111249033623	4.89264122727379	4.88286883880444	5.41673854918232	5.05982075788789	5.94825194432772	4.75350364569216	3.1100856036129	4.48392778028793	3.73070096639323	4.04979357044763	4.14284682343748	4.14751338202299	5.17048833676717	2.38105483967674	5.00434416364392	5.16393844028318	4.07689845835891	5.70886013720706	4.56603094557786	4.01807862363983	5.81709683570631	5.06971330099266	4.45429868133474	4.64454129964029	4.77476516934882	5.6733745408476	6.00840956736337	5.52425652995883	5.44762354554014	5.51830558265657	5.69800922019195
AC018644.1	4.10910544809144	2.33857909141492	2.40701179490908	1.23394237839272	3.11728506943766	3.31356820275126	2.1858418862694	3.40539880807727	3.31518216051805	4.17216414420827	5.19553649553143	4.03693695661767	5.2222475810944	3.27055739904773	4.56243462110009	2.39023196786632	2.70295055927456	4.31619294022181	3.71911187742522	4.68702611925126	4.69257382242764	3.72220850905725	6.13469412777392	5.17818702432115	2.47343778571873	4.11999326797633	3.95208882502734	5.26044482901419	1.96829295327772	3.2079957774088	4.31619294022181	3.1238652790255	3.85675611955332	4.00945554535504	2.12601136169449	2.70322086171723	3.84927161495575	3.20452813843407	3.87954886057793	4.75945652884192	4.95008327898846	4.3801943415489	3.87291113737872	3.31222645119013	3.99064297249446	3.75341280455479	4.44268346506479	3.88057750894133	4.37758155281259
AC018755.2	8.0768152473975	3.80762214751691	5.56420099913848	4.33487843271663	4.4390262222687	4.64188187711159	4.57564295711145	3.76205087771046	4.2732686948011	6.35461031090879	10.8560447160243	5.2947506297054	4.05077479976615	5.10949938649321	6.67795568870256	5.34528504944988	5.98463678170416	7.30429061709538	4.77946140955795	6.35782808803091	8.32092288534168	6.39150360631121	9.80118732406731	10.3133306985339	4.32631465452953	3.94084741334186	0.878147993982846	0.782758987499593	0.037037037037037	5.80683796650004	5.9150507032843	6.17273805103823	10.9425358977536	9.77077337357495	7.53650979366573	7.85911416582845	11.2333042399738	8.52222066059861	10.1688080119552	9.97795992892104	9.67762462794724	9.443290235286	9.67584563347728	8.44856375781344	10.3484934469472	10.0829722550791	9.24273407780381	10.7023973697304	10.4805356120883
AC018755.3	0.584321614101756	1.11946675837175	1.66777337257417	1.77905472811988	0.877757867162751	0.068976423223545	1.75342630627862	1.24107416904704	1.54854751548135	2.43548711850982	1.82084022327379	2.90944137616431	2.61071800537413	1.10799646534639	1.60100663384112	3.70746487724776	2.93724276869243	1.93517287482211	3.58273026080699	2.76495968616697	1.74316891531304	1.79300495754839	0.995364083656358	3.58758421971629	3.51169457362079	2.82450224344393	3.52511605769742	2.9437577309926	2.31555524113139	0.664829851457738	2.65402366176846	2.09478353462627	1.45779446512056	2.14742465763782	3.79258568342514	2.70322086171723	3.73070096639323	2.94939404607541	3.27170805178981	2.86212410034219	4.0791509689498	3.42272846099471	3.74572797799528	2.14209382745418	1.27681091460557	2.96219184393246	1.68386730852484	2.90500628625567	3.52138042843107
AC018797.1	1.58738947206511	0.153986355333286	2.64445360598374	2.48121071915194	0.877757867162751	1.98422029784754	1.75342630627862	2.23421831781891	3.14682867830187	1.35140337860741	3.35273934577112	0	2.61071800537413	3.27055739904773	3.18714923277668	0.853159636445431	2.93724276869243	0.0370182353898243	2.1147004279738	1.383524586582	0.617818817936424	0.1629671817876	2.90347773013541	3.15014452681232	0.128401747905567	2.12043523279335	0.160666232626192	1.12548029162109	1.96829295327772	1.80613427947054	1.99994346312159	0.410752479846194	2.53278156250591	2.14742465763782	1.70507691787479	2.70322086171723	2.88653118991531	2.19430662399714	0.551875536393567	3.20639094315662	2.86575477015494	2.12890007570539	1.25753094084173	3.03338729178841	2.92891828438726	2.53244622950128	3.08641477116876	3.16772369014122	3.39868311677026
AC018797.2	0.0088550313632413	2.33857909141492	1.09897519246859	2.17033833899609	2.88540206185871	1.27500176718139	0.147550322200783	2.58729636213135	2.32604263397712	9.24561399250797e-06	2.79781694154428	1.33521416604799	1.50917549523851	2.55342784291107	2.06975645091533	2.48389867600431	2.70295055927456	2.3010855217978	2.1147004279738	1.383524586582	0.00831572807841119	1.22927263976401	2.65383965040706	2.779085173137	0.128401747905567	2.39023196786632	2.39346082171562	1.12548029162109	0.037037037037037	1.80613427947054	1.99994346312159	2.51762400741393	0.84068555873263	2.37709233014518	1.08717500843389	2.36922733803468	0.974644431562871	2.19430662399714	0.551875536393567	2.63248254843673	2.17386927788355	3.00040844233841	2.04012007032733	3.31222645119013	1.92433808143409	1.92811365306857	2.92404481432725	2.00389923640941	3.88843009453313
AC018865.2	2.67265726198908	5.19949495336773	0.0714399119478513	3.56244143072043	0.877757867162751	3.89335006268432	3.13526210734018	2.23421831781891	2.49628075790449	2.05397959957016	4.54730957163768	4.1160745343094	0	2.69670696671542	3.36886427291796	5.15262222302866	3.70474203985426	3.90017468613621	2.77837908422567	1.18740114273754	4.95008327898846	2.9579797784297	4.90450407303433	2.86212410034219	4.3203271905794	2.95628286328691	4.00945554535504	5.03591225878871	2.73720780308782	3.13942443692596	2.85289176220623	3.65647863812215	3.20266598842666	3.06751946583494	3.79258568342514	2.86575477015494	2.8167839375593	2.33574494832082	3.18488532533963	3.79761432219258	2.86575477015494	3.48834718630366	2.77972299350367	3.98550709056962	4.42074340642331	3.69766142624426	1.02585867211595	2.38014557541221	2.13362556284803
AC018868.1	2.09565655766019	2.23840301270192	0.0714399119478513	2.33199280365134	3.39220172520823	2.43368910221687	2.64186286605186	2.95178884175191	1.78641861479441	1.98160405647844	0.037037037037037	0	0.644300174919432	0.068976423223545	1.32642886629681	1.21845787900219	2.57740290806302	1.23239929673956	0.00611626890200105	1.1105354646659	1.90821201671185	1.54367612008763	1.29381603083307	1.31468522371896	0.128401747905567	2.24112435838821	1.86767666658752	2.60884454560753	1.2396940230648	1.09498933587018	1.23239929673956	1.77055282607831	0.030623391882956	1.26869514102042	0.0436833544554922	2.12833308341146	1.29252124534021	0	0.885214593759972	1.28500065441891	0.994201623326413	1.51204731794896	1.53347519142583	3.65616297771768e-09	0.228225850657484	0.0370182353898243	1.89949439807839	0.572424594547712	0.873789801139759
AC019206.1	0.584321614101756	0.153986355333286	2.64445360598374	0.223374474074637	0.877757867162751	1.60723223880798	2.1858418862694	1.85273798828653	2.32604263397712	2.66370356993755	2.1478315837069	0.858417322875364	1.50917549523851	0.068976423223545	1.60100663384112	2.39023196786632	1.11269332642732	1.47069070143474	0.646532936190106	0.0114020527560462	0.617818817936424	2.19430662399714	2.65383965040706	0.0533037047738256	0.128401747905567	1.76077541241489	1.69166959039314	0.134681806942464	2.83237495443957	1.80613427947054	0.86324533228775	1.42973807464809	0.030623391882956	2.23903182147184	1.08717500843389	0.286736722102989	1.62359738080369	0	1.24677823739096	0.0371598607087444	2.17386927788355	0.612492396723464	1.84274787992367	1.27883489165368	1.27681091460557	0.86324533228775	2.00427252303824	0.912976762747224	1.82259936549447
AC020633.1	4.65728444808229	3.58758421971629	4.5311873081974	3.15052904502898	3.31947061372999	3.31356820275126	4.53175531070807	3.60706801664824	4.50856872602021	2.66370356993755	3.59377302780865	4.22130788597705	3.83686875409794	4.50232722432954	4.61150394866579	5.10030869319394	3.36461137741601	3.07305231971091	3.49344688233452	2.34411818683907	3.13560645766407	3.22226276999246	4.87093424643082	5.08873547151602	2.47343778571873	3.96076182898275	1.69166959039314	3.02868607943882	3.76146970259712	5.52171473958122	4.82872222515302	2.51762400741393	4.70390267404574	2.37709233014518	3.4310960728924	5.00169615813756	4.05634174689881	4.28576896211477	3.57689537198657	4.05712761611217	3.57003563543069	2.63656212713862	4.47970930146876	4.64087208823655	4.11893096304209	3.61944457622338	4.96876120244327	4.28729382822939	4.96958593529176
AC020636.2	0.584321614101756	2.01557992838708	2.64445360598374	2.95009579291878	0.877757867162751	1.07151270741988	1.75342630627862	1.24107416904704	0.037037037037037	1.35140337860741	5.5975916145744	2.01643465553504	3.59831498459743	1.10799646534639	3.78139108625182	3.23145032603311	2.44366488717723	1.93517287482211	4.61680245345911	0.0114020527560462	2.28107510112225	2.19430662399714	1.6301701368549	4.22984254014638	1.10243123362784	1.28000364707054	4.6791511876938	3.15417452816109	1.86718322271775	3.89586613047922	2.74611978453185	4.20475804744038	0.030623391882956	3.43339259835623	0.0436833544554922	3.93042039967304	4.44003033474948	0.392923434510229	3.27170805178981	5.96405554957531	2.80326569257853	5.92889914254425	4.03097691316824	4.31262089247469	5.57540397795449	4.90644668457563	4.30262550249934	5.33036602957502	5.66226251923699
AC020765.3	1.35939926074859	2.01557992838708	1.37249660707592	2.17033833899609	0.877757867162751	1.35827510560532	0.147550322200783	2.10347935893095	1.99459382861649	1.35140337860741	1.67447928848345	1.59628070172617	2.68035957029226	0.068976423223545	2.10126115763914	1.53011985780056	3.9429941123569	1.23933490756512	1.56499890330151	2.21090096573112	1.56936199021734	1.79300495754839	3.1196289544255	1.86841678524416	1.70604726816132	1.57731791101002	1.42136538087577	1.12548029162109	1.81167223868993	2.5398972385179	1.77133827914402	0.410752479846194	1.73512112188377	2.25688924029902	1.41991767371319	2.17494248573568	0.0370378295462758	0.833115444392955	2.19552416655734	0.0371598607087444	0.000577646189370083	2.29470916609964	2.50964121884111	2.43582456823142	0.228225850657484	0.0370182353898243	0.887198368853429	1.90187080921135	1.83159932165972
AC020765.4	1.2011135652124	2.58643970652061	1.09897519246859	1.77905472811988	2.27617035448448	1.98422029784754	0.147550322200783	1.85273798828653	1.54854751548135	9.24561399250797e-06	2.60994453480955	3.14788303138093	1.09420948879207	1.10799646534639	4.13354041208204	0.853159636445431	5.19380290037666	1.93517287482211	2.84465368767219	2.21090096573112	1.74316891531304	2.19430662399714	2.65383965040706	2.6807466768554	2.98029579717573	2.12043523279335	1.69166959039314	3.15417452816109	0.883908631510754	2.43368910221687	1.52074674985181	0.410752479846194	1.92088937553352	2.59262280971514	2.44612057557676	1.28604674720658	0.0370378295462758	2.44045073650699	1.24677823739096	3.35697636394922	2.86575477015494	1.28695617846362	4.11273387946827	2.43582456823142	1.92433808143409	2.26421922187276	2.92404481432725	3.16772369014122	2.47343778571873
AC020779.1	3.58244213854883	3.71374898890573	3.17924010290864	2.8418041753053	3.24300594542329	3.51211361196276	2.02670705239928	4.26985573901382	4.1908544125792	3.39033690042341	4.13489271212655	3.19185000077522	4.44346154605516	3.45019761642146	3.62597317100772	3.99032057544915	3.56474131749163	3.13325606719055	3.95864598810171	3.21006960227452	3.79588092786119	3.64158780118053	3.6545165540191	2.8588595690918	3.74764828241818	3.13817247520403	3.73303799078255	1.97676587122859	3.15524113082472	3.54391212460753	3.73215397633135	4.19670735482828	4.08572993995791	3.85302425544951	3.35348046461895	3.73796577915766	3.21957779511591	3.71200136625077	3.34083682452428	3.81184861507324	3.35802722412619	4.35544113964293	3.95287407656544	3.12756976010077	4.82382495639714	4.19261487034247	3.71112597450187	4.2768246328164	3.09559996064623
AC020895.1	0.584321614101756	2.58643970652061	2.08221473748892	3.47124418008541	0.877757867162751	1.98422029784754	2.77320873642291	1.85273798828653	0.037037037037037	2.02383344533902	4.12158638137509	2.01643465553504	2.4123384350051	1.10799646534639	1.13983451780436	1.99994346312159	1.11269332642732	0.866968297330951	2.72986376620014	0.0114020527560462	1.29682892495651	1.22927263976401	2.52872773412441	3.31637237395492	2.30708070053593	2.2450775877664	4.14547636117805	0.134681806942464	0.037037037037037	2.64927570430254	0.86324533228775	2.84959549538204	0.84068555873263	2.90684681737999	1.70507691787479	3.01940962605198	3.29908505590369	0	0.551875536393567	0.984864559557033	2.65503300293647	2.4097877975111	0.275075754241062	2.43582456823142	2.32920329435309	3.61944457622338	1.68386730852484	0.293222870451811	0.444659921453146
AC020904.2	2.75806429071756	3.70366305342285	2.56643619527915	2.65659190611983	0.877757867162751	2.47517801805948	3.14924953639074	3.76481620432261	2.72278221251876	3.20395438761609	3.87037495607273	3.61208786392319	2.73054183205894	3.38399302146217	2.83190826148471	1.82144490421334	2.87050751035664	3.66233995728466	3.25332532620583	3.81000950270461	2.72488041001028	3.18102813165112	3.52475913495749	3.52547298043736	3.12244000580473	3.08978561597222	2.25106682209433	3.95034960938433	3.91209092983858	3.42713954162047	4.50896799836041	4.2965157061317	1.24731501891628	3.74642238434599	3.0707438390615	5.03719097732396	2.60759786788358	3.57560519170549	4.20475804744038	3.69766142624426	4.32972301959764	5.12940830700654	3.02151105193205	2.35227529053414	2.53169384657139	2.67881209247551	3.24036566940255	3.83777799622921	3.46713691136759
AC020915.1	9.80024025983352	9.73826284584075	10.0650261629345	9.92757037402472	9.75344607472442	9.96365479855576	9.90292116965623	9.68670245512527	9.96894034304389	9.67552035532388	9.51543043368468	9.6158716194265	9.55139405762274	9.56929211440933	9.57618134337107	9.56824294926379	9.52350914182237	9.53133025810986	9.45114479716767	9.45254642477209	9.9870635693361	9.51942601249018	9.60933789828023	9.2239863148472	9.56705415706973	9.56630174943966	9.48655494176852	9.68986490646809	9.49064796315819	9.39890020419358	9.58391269543934	9.33617463625336	9.5427858946332	9.58897993655459	9.69970879259582	9.2579123304651	9.42863618257291	9.52960642898017	9.37707133565489	9.53818918089853	9.51500540387259	9.76870618687081	9.83654269545688	9.64253157173785	9.7880464607171	9.57275259184699	9.48472957209209	9.62242095126308	9.44922364792445
AC021087.2	3.53314721902348	3.62709510873651	1.89290130494891	1.61877942199656	3.21880803486695	2.46027961766676	2.08734623269344	1.6321397325338	1.82972659141036	2.08271965074742	3.31838991382208	3.09614460128908	3.1645197918057	3.18691473435002	3.40539880807727	3.38399302146217	1.93246224728322	2.765278749717	1.99583255325997	2.43684498794355	1.97435460139178	2.03870929158361	4.12319512551784	3.54158914303668	1.37428695101624	1.10909770648468	1.87132883973453	2.86362892831827	0.037037037037037	2.81397752699961	4.09919381701881	2.34354234206433	2.65531283985622	2.67587465087281	2.61147831947616	2.16358386757252	3.00123609727603	2.75998810066741	2.9159209035022	3.80460745981268	3.79306484143943	3.92815631981857	3.55921929110217	3.25696542598135	4.06713846185456	3.43189139340409	3.47397443350805	2.6920510871193	2.63775640966344
AC021106.1	6.24158500677458	5.3564439177986	6.17273805103823	6.39552877802062	5.46361407999516	6.20895840491878	6.09390705615118	6.70376711166562	6.9351304584222	6.0850481530241	8.0459727934638	6.03742843881963	6.73518583013158	6.34609536893345	7.00868635717117	6.43614074818767	7.75510563107494	5.42173549246071	6.75608133651397	6.56515155881331	5.58613419029908	6.48260441147076	6.29105549250122	7.08467856517008	5.28896254337192	6.51466734588176	4.64056094312517	6.66159725244387	6.23989715332203	7.04212932534911	6.93376246654212	5.90948044119125	6.26076841113017	6.63332441262368	5.74699324917156	7.25441428290537	6.79156676221033	6.28036066901513	6.85503233936078	7.20473506873865	6.31431323993837	6.70723334977816	6.40133874074138	6.80883872476837	7.51391083342526	6.86401848284895	6.6311546007625	7.61173528206145	7.22512465716059
AC021106.2	2.37486002693055	1.28188574487838	0.0714399119478513	0.223374474074637	0.877757867162751	1.60723223880798	1.34303231103003	2.35419011245425	1.54854751548135	9.24561399250797e-06	2.1478315837069	1.74090441984795	1.97177140738274	0.068976423223545	1.13983451780436	0.853159636445431	2.12121463516996	3.35122865510566	0.646532936190106	3.15382199815666	1.84318876123712	0.1629671817876	0.995364083656358	2.99905620140952	0.128401747905567	0.573881973185801	1.32642886629681	2.5406760513579	1.68196178141023	1.80613427947054	2.38180728867777	1.42973807464809	0.030623391882956	2.14742465763782	1.08717500843389	0.286736722102989	0.0370378295462758	0	1.82763009498239	0.984864559557033	1.81840722996379	2.12890007570539	0.275075754241062	1.42842628285081	1.92433808143409	1.49590942217593	2.00427252303824	3.04331246012042	3.39868311677026
AC021106.3	4.93239423506314	3.30964328291039	4.14628045105223	4.70260587747122	3.77333683023748	4.44304052100789	4.4014186061852	4.50361058417093	4.99446950489029	4.37946048267357	6.53509729943328	4.43072810134569	5.11273795595464	5.14172618817645	5.46467823538345	5.18434045042898	6.15770299914983	3.82527200838633	5.45451557740822	5.26147274696693	3.94267997302685	4.56872663321945	5.37839854762191	5.74169133564922	4.17713746181146	5.19437962148576	3.22931137396438	4.85661787574954	4.40827098987669	4.88090850094112	5.18603815923219	4.11714269068952	5.28974330616455	5.05469825596192	3.79258568342514	5.81820060989582	5.54117712797799	4.73514259817566	5.67002026515332	5.38397033233075	5.26044482901419	5.36626749942843	4.75264947945003	5.50823946470732	5.8225146498908	5.15667160603905	5.64869786598603	5.88373000019047	5.77700294694743
AC021148.1	1.32882050203226	3.55960828870895	4.09122727519502	2.48121071915194	3.48186691725194	3.99096536953977	3.61833535330188	3.44993900239851	3.80460745981268	3.02672378692094	3.23005877784786	3.14788303138093	1.6968466590968	3.06751946583494	2.55438425057617	1.20549319580203	3.0203699538475	1.70039487576484	2.7113182784214	2.63226773874575	2.64767828433375	3.30563110851831	1.8158532485321	2.19761487389305	2.58793501990687	3.23755039935467	2.49013016751302	3.20347603484067	2.60692202389525	1.51282727882093	2.46867582386389	0.410752479846194	1.45779446512056	1.24780734414545	1.88208570002449	3.50867521957684	2.52270971862389	3.00851475298358	2.67111160140123	0.984864559557033	1.91078590146276	2.4097877975111	2.03573788470979	0.573572392966768	1.60588811779366	0.86324533228775	2.83926968040325	1.4920067951151	0
AC021818.2	1.2011135652124	1.11946675837175	1.09897519246859	1.77905472811988	0.877757867162751	1.07151270741988	0.147550322200783	1.24107416904704	2.32604263397712	1.35140337860741	2.79781694154428	1.33521416604799	1.09420948879207	1.73264642627998	0	0.0305940197785338	2.12121463516996	0.0370182353898243	2.1147004279738	0.694362443492294	1.74316891531304	0.1629671817876	0.0370413916925908	2.06736631062539	0.128401747905567	1.28000364707054	1.17569416571574	2.45253860638213	0.037037037037037	1.30825057846931	3.63930539188791	1.42973807464809	2.23993668397702	2.37709233014518	0.0436833544554922	1.93711971038059	2.41462534790808	1.11101609400702	0.551875536393567	2.36564215827127	1.81840722996379	3.66014728031837	4.11273387946827	2.43582456823142	1.92433808143409	2.53244622950128	1.23154782798317	3.644721091381	3.39868311677026
AC022080.2	3.44444647038795	2.24582896711889	2.29794914735534	1.67272547596679	2.81314200457195	2.48744811060181	1.57846380340188	0.939023359228875	1.83501338734335	3.27271002940486	3.40539880807727	2.20041263299057	3.39799088250744	2.97704622646697	3.63954348525819	0.0305940197785338	2.86511706832801	3.96435454049263	3.41723791025443	2.38440754397682	2.71684578841619	2.10415090242617	3.37228855167053	0.0533037047738256	2.36130906096229	3.36384121678664	0.160666232626192	1.55563788562676	0.037037037037037	3.15784728135503	4.35321336016735	1.85229031714629	2.7034911641599	3.34272378363756	2.38530190997897	3.37554178303061	3.54465919626896	2.36130906096229	3.52722438374402	2.7917898825108	3.95100755604449	2.71295144275842	2.14701773156874	4.1651146592298	3.95926451899886	3.70624798621897	3.50797971380612	3.62366451175353	3.56244143072043
AC022137.1	2.29692096859984	2.5000431606289	2.57207113828364	1.64440264998474	2.81099182005431	2.20932567422005	3.45045623044441	3.00379641058997	2.49409711416041	2.05694764682551	0.037037037037037	2.38807164395915	0.0831434554801808	2.45253860638213	1.44508061487826	0.0305940197785338	2.36214047248299	1.30692119534331	1.63905601507395	2.66908125748474	2.89633751750971	1.65930486000606	1.93801848714263	0.0533037047738256	1.54240624426766	1.13776299912873	3.33850130201065	1.56499890330151	2.51616618803325	2.99905620140952	0.0332831378137042	3.03837491868449	2.69565197433691	0	1.53521262575967	2.93298192390019	1.43529777779512	1.78641861479441	2.2317398889945	0.0371598607087444	2.79852615024053	2.9415201991561	2.52185449974501	2.35842911916023	1.76975262630628	1.82259936549447	1.52256361238259	0.128401747905567	1.01560449169063
AC022137.3	4.91180667266483	4.79883224136582	3.71830828428838	4.88898716114758	0.877757867162751	5.14305791523625	0.790254072681073	3.75695989367779	2.88928610911185	9.24561399250797e-06	4.60636008080799	4.02527386523771	4.5483078919585	0.068976423223545	4.10651221524902	4.42832375324942	2.34800369870274	3.6844601445407	4.09778758965362	3.86703740173327	4.0001978064557	0.1629671817876	2.84871894217128	0.0533037047738256	4.32587504840489	3.81076436574701	3.91280290094371	0.134681806942464	3.77182313904729	4.3739997921767	4.4480567685496	4.86823090701558	4.09372734151096	4.16114662874168	3.38764946359797	5.48109688147398	4.30143527191824	4.20242190102714	4.65496945136968	3.3010741156516	0.20060207528404	4.7581900925648	4.07080138098364	3.99378813918627	5.45046827088117	4.80294804484013	3.69180423320902	4.37124894617274	3.75965602622664
AC022149.1	9.16533813412136	8.94404771133041	9.55094443197437	8.93520232866905	8.84572345725651	9.40282905532603	9.57710499176996	9.31129921206484	9.33200117818701	9.24176162823226	8.16554285799923	8.40651893549437	9.82838479938678	9.11844550463807	8.84677470702374	9.58316297588447	9.51894551306902	9.11404351800858	8.86443943676498	8.75901057162932	9.02931269368116	9.77557417198836	9.04541458838422	9.64113711056241	8.17736547626227	9.31538044184475	5.37839854762191	8.79840164788645	9.85942656343485	9.1574093386224	8.94081743703024	8.73705075284695	9.08899619243472	9.61772577076162	10.200860184457	8.9308962884616	10.2158795727232	9.71374556413786	9.45754889791956	9.57746192739066	9.21720220830132	9.1691321405485	9.44846667559953	9.77718005261034	9.36037832630991	9.52464604631725	9.53211081917689	9.21137342123167	9.90117225084287
AC022149.2	1.2011135652124	1.11946675837175	2.08221473748892	0.223374474074637	0.877757867162751	1.07151270741988	1.75342630627862	2.58729636213135	2.79124142439589	1.35140337860741	3.59377302780865	0	2.16358386757252	0.068976423223545	2.69103155854319	0.853159636445431	2.70295055927456	0.866968297330951	1.28786560972065	0.694362443492294	0.617818817936424	1.22927263976401	0.995364083656358	1.052625810161	0.128401747905567	0	0.160666232626192	0.134681806942464	0.883908631510754	2.64927570430254	3.13664344164946	0.410752479846194	2.23993668397702	1.50000778018329	2.12601136169449	0.286736722102989	2.07475225128101	1.11101609400702	1.71657342683497	2.36564215827127	1.32955272347411	0.000511639487813251	1.25753094084173	0.573572392966768	3.36271063215317	1.92811365306857	0.425518268926533	2.61541655604767	2.67717020506683
AC022182.3	2.93830661254579	4.24818069409414	4.33487843271663	4.159123405682	4.52591774751017	4.63693904007383	3.09614460128908	3.31428158249489	2.41507375472238	4.77476516934882	4.28353104518973	5.25860082735925	5.09398049242354	4.25895750584093	5.29815467240782	3.76600520403309	4.23386189652136	5.57143048015212	4.1253945456448	4.72433160243426	6.15631719497041	3.78104737216622	5.10853820685943	3.64288587535746	4.14586504940498	4.0868394556659	5.04430229378587	6.24371156434987	4.56872663321945	3.67042955745954	5.33288611047964	4.06139279667468	3.88620824213895	4.94159120375507	4.35155387164509	3.70021239607994	4.2846760477466	3.78243240099251	4.71227141999985	4.85338513293668	5.31648108590138	5.63863667336451	4.66747097036637	4.12812570948145	3.26351348982611	4.91099726052546	5.18939473800562	3.78407915169212	4.86111249033623
AC022210.1	2.8371240449213	3.36161885467126	1.85633723470668	3.08450299203749	4.18768801658969	1.88712226506746	3.27513548313513	2.94979431033525	2.67970392375654	1.60142063875107	1.24512179968244	1.62408731825813	0	0.068976423223545	1.76077541241489	0.0305940197785338	1.90243837004067	0.0370182353898243	1.54367612008763	2.68865797945176	1.17259572479332	2.41371879098739	0.0370413916925908	1.84230699861023	2.91418278859281	2.53478587146073	2.95708758118726	0.134681806942464	2.18543920649706	2.08093829199662	2.5027235044129	2.41317358464375	2.08453905815302	0	2.64994133700113	1.62627110382352	1.82414502136941	1.28109746445244	1.07086503999809	1.78641861479441	0.000577646189370083	0.000511639487813251	3.17434478567281	0.981226255975361	2.46676590405763	2.1584458628583	0	0.641434129050385	2.35935900519998
AC022217.2	0.584321614101756	2.96835485809668	0.0714399119478513	1.4669389738506	2.98076383977845	0.068976423223545	1.1605343394913	2.23421831781891	0.037037037037037	0.645010819109578	2.40409953844217	1.4920067951151	2.4123384350051	1.10799646534639	2.29794914735534	0.853159636445431	1.11269332642732	2.59380754023408	1.75916224139327	1.86718322271775	0.617818817936424	1.22927263976401	2.65383965040706	1.052625810161	1.70604726816132	1.28000364707054	3.63954348525819	1.12548029162109	1.51833301405903	2.43368910221687	3.32464398967519	3.3364385270033	0.030623391882956	1.85677213835469	0.0436833544554922	3.25945706465105	2.66498547919668	0.778993450648343	0.551875536393567	6.25669141125114	2.17386927788355	3.99839869874305	4.38944583606546	1.27883489165368	3.16149321190718	3.95709065080857	0	4.42946455221028	2.67717020506683
AC022306.1	3.18246267503278	2.87358255535775	2.74611978453185	1.46891684340153	2.76464062261695	2.64646285759235	1.4248201255969	2.39252706658021	0.037037037037037	2.94504269508723	1.95712223035936	0.405110528813828	1.26216373637595	1.10799646534639	3.70021239607994	3.0138769893789	0.140519603284695	1.22846349128318	1.49477043402287	2.8467406010513	0.992866451843999	1.52398749646532	2.19761487389305	2.5406760513579	1.88885745283931	2.89479535969181	1.84712520416176	1.35140337860741	1.24056390017834	0.000394961419164453	2.48121071915194	0.410752479846194	0.030623391882956	2.44327343548226	1.86061150078441	0.286736722102989	0.0370378295462758	2.04857543740221	0.880674069831545	1.25240730464479	0.984145891361577	0.995364083656358	2.0106696622992	0.95457127999268	0.228225850657484	2.09766021681393	1.35140337860741	1.12732185848477	0
AC022325.1	2.56134317533005	2.96835485809668	3.38719052498556	3.73419509753225	3.31947061372999	3.31356820275126	3.49126358431308	4.14013723970452	1.54854751548135	2.87535778798981	2.40409953844217	2.79340115854621	1.50917549523851	2.55342784291107	2.69103155854319	1.99994346312159	2.70295055927456	1.47069070143474	1.75916224139327	1.383524586582	2.95142855109564	2.52586093919455	2.06736631062539	2.92283035939592	2.47343778571873	1.76077541241489	3.05384113733582	3.15417452816109	3.19110848050773	3.05258371629542	2.65402366176846	3.3364385270033	3.29762697468618	2.37709233014518	3.4310960728924	1.93711971038059	3.45670624619634	2.65022586582111	2.5948962992555	2.03370123049917	2.86575477015494	2.63656212713862	4.00122252898932	3.03338729178841	2.65896338850271	1.49590942217593	3.31881289507725	2.43208543859522	2.24545327744265
AC022384.1	7.90566015024645	2.50373288010745	3.91524441968166	0.223374474074637	4.60871390985928	0.653048082014324	4.2866656630267	3.50352160936382	5.71698694580158	6.9654092146033	6.13354151587773	8.45795492329894	8.70200037963597	0.068976423223545	7.96799176507156	7.76604420996069	7.39003775824021	8.44349098744794	8.85984132484201	9.3275328787663	8.49919007779337	6.99615905070702	9.27122085852222	8.74950977145178	3.09701139164302	8.0282996342325	3.60706801664824	7.43765247370317	6.11694448608205	6.79679695622016	8.37978786141601	0.410752479846194	7.60778851497175	8.05320023544349	6.41523564970419	8.01019321372938	7.43765247370317	5.73227027704855	8.4410745020115	8.26966129786472	8.89722816722123	7.12456672761348	7.35625313827718	8.3228171296129	6.27513726517729	8.01627670421105	9.076825960095	8.3598731360688	8.60371844220582
AC022400.7	8.46679686587606	8.3316988693238	8.25839050007274	8.73755622911906	7.20725066882537	8.36364681762591	8.1632843371036	7.92865214289879	8.23345877860186	8.36095629338377	10.8736042513934	8.22013752245045	9.4300855533648	8.69876375522081	9.16862947837099	7.94968607466631	8.2866819590139	7.68555928718162	9.07724718553221	8.05565262681662	8.4555653831934	7.93940184427507	7.99044076202966	8.15513889301426	9.27079231724921	8.15319511059796	10.3702644392074	8.30443896291825	8.13903362407806	8.9779157763162	9.00332228099746	8.98651458141401	8.6334548583566	9.29585678861333	7.91296442252622	8.71235575483802	8.83026091150627	8.54697910482415	8.00558397431844	9.08320383644667	9.46619839522928	9.96894034304389	8.41410224418989	8.52424944870294	9.55363725271151	8.35513535792903	8.55408011239268	9.16021052036054	9.1347853399533
AC022415.2	3.61749233430545	5.27195395527422	4.11893096304209	4.53655048062537	5.15443802505888	4.58001057433739	4.78125472338835	4.73105109945369	4.2965157061317	3.84609804870912	3.29607887834157	4.79575911088	3.91209092983858	4.64697650379162	3.15637997030385	4.32220204203611	3.93570847072303	4.53553867488001	4.33249240420403	4.83822449852571	4.4501576065298	4.66190540129898	4.66375384810161	3.65943374281485	4.93239423506314	4.60993918394182	4.62895379778266	4.98404110202657	5.03409770645643	4.22678438169688	3.56826147677047	4.05593901869715	3.53544649125993	3.91209092983858	3.74764828241818	4.46803789659036	3.54028581744774	3.958182958224	2.89052693554691	3.00522006316128	4.05014069205	3.47168438250908	5.11051694482777	3.51127553527882	3.06500810990262	2.88785071958275	4.42306256687996	3.78243240099251	3.11640284984069
AC022662.1	1.90470660260604	2.01557992838708	0.0714399119478513	0.223374474074637	0.877757867162751	1.07151270741988	0.147550322200783	1.24107416904704	0.037037037037037	9.24561399250797e-06	2.40409953844217	0	1.50917549523851	1.73264642627998	1.60100663384112	0.853159636445431	1.11269332642732	1.93517287482211	0.646532936190106	1.383524586582	0.00831572807841119	0.1629671817876	1.6301701368549	2.6807466768554	1.70604726816132	0.573881973185801	1.17569416571574	1.12548029162109	0.037037037037037	1.30825057846931	0.86324533228775	0.410752479846194	0.84068555873263	1.50000778018329	0.0436833544554922	1.93711971038059	0.0370378295462758	0.392923434510229	1.24677823739096	1.59105646668264	0.605878917004195	1.28695617846362	1.25753094084173	0.573572392966768	1.92433808143409	0.86324533228775	0.425518268926533	2.00389923640941	0.444659921453146
AC022826.1	2.15464824210897	0.153986355333286	2.40701179490908	1.23394237839272	0.877757867162751	1.60723223880798	0.147550322200783	1.24107416904704	1.54854751548135	0.645010819109578	3.59377302780865	0.147894631561237	1.09420948879207	0.068976423223545	2.69103155854319	0.0305940197785338	0.140519603284695	2.82450224344393	2.40387648156283	0.694362443492294	2.07817606985054	1.22927263976401	2.65383965040706	1.63567065876397	0.128401747905567	2.39023196786632	1.69166959039314	1.12548029162109	0.883908631510754	0.664829851457738	0.0332831378137042	2.09478353462627	2.76086418821746	2.86630740401391	1.08717500843389	2.70322086171723	0.0370378295462758	0.392923434510229	0.551875536393567	1.24731501891628	0.605878917004195	2.4097877975111	1.84274787992367	2.14209382745418	3.16149321190718	2.96219184393246	1.68386730852484	3.16772369014122	1.96094239034183
AC022868.1	0.974644431562871	0.153986355333286	1.3966543288768	2.64844583538981	0.877757867162751	2.1618445233204	2.01557992838708	1.64938443910517	0.037037037037037	2.98800635003064	1.69496908120187	2.68659892450082	1.31906155103166	1.50804000599229	0.86324533228775	1.28245880087338	0.140519603284695	1.26474609241588	2.28107510112225	2.89550833031203	2.25624799686249	2.06046139825146	2.80326569257853	1.89899634425084	1.41614206059126	1.10859766313243	2.58049688411696	2.34548428389632	1.82506727708412	1.59710278125929	2.26421922187276	0.410752479846194	1.23933490756512	2.08633404269815	0.0436833544554922	3.15703216195693	0.0370378295462758	0	1.93451398442161	1.34272475729327	1.13153438480741	1.61201695378982	2.77579525390894	2.02670705239928	0.228225850657484	1.77905472811988	0.974644431562871	0	2.92185735367805
AC022916.4	3.77837432761949	3.15052904502898	4.30851694139982	3.85021488687776	3.77333683023748	4.78562704698949	4.65289920124148	4.32298600208055	2.79124142439589	4.74690221292655	0.037037037037037	0.858417322875364	1.88798101422374	1.73264642627998	0	0.853159636445431	1.11269332642732	0.0370182353898243	2.40387648156283	0.0114020527560462	0.617818817936424	4.04996713124882	2.06736631062539	0.0533037047738256	2.47343778571873	3.13087962866971	1.17569416571574	4.17091149780226	3.34877495713457	3.05258371629542	0.0332831378137042	2.09478353462627	1.45779446512056	1.50000778018329	2.93167905939948	0.286736722102989	3.29908505590369	3.40368127639742	1.24677823739096	0.984864559557033	0.000577646189370083	2.12890007570539	0.275075754241062	1.27883489165368	1.92433808143409	1.49590942217593	2.54784933445373	0	0
AC022973.2	1.58738947206511	1.11946675837175	1.09897519246859	1.77905472811988	0.877757867162751	1.07151270741988	1.90243837004067	1.44168962833604	1.14848988999246	0.645010819109578	2.1478315837069	0.858417322875364	2.61071800537413	1.73264642627998	2.20808907682071	0.853159636445431	1.69496908120187	3.02151105193205	2.6333078551648	0.694362443492294	1.74316891531304	0.1629671817876	2.39688000840614	2.76273696448659	1.10243123362784	1.76077541241489	0.160666232626192	1.12548029162109	0.037037037037037	0.664829851457738	2.38180728867777	0.410752479846194	0.030623391882956	0.395930539606173	0.0436833544554922	0.286736722102989	2.41462534790808	1.11101609400702	2.33462355927605	2.36564215827127	1.81840722996379	1.28695617846362	1.25753094084173	1.76680658818083	1.92433808143409	1.92811365306857	2.00427252303824	3.16772369014122	2.47343778571873
AC023050.5	1.82259936549447	3.43436617226291	3.38719052498556	2.48121071915194	0.877757867162751	1.60723223880798	1.1605343394913	2.23421831781891	1.99459382861649	3.44634197047734	2.9530497501987	2.44327343548226	3.46236154917851	2.82450224344393	3.56138610248109	3.10843996645549	3.13890341658492	2.59380754023408	3.02572152428193	2.96523411964478	2.07817606985054	3.83777799622921	4.14586504940498	3.45705304641615	1.70604726816132	3.0122374137487	1.69166959039314	4.26294363901539	1.51833301405903	3.60962020789181	2.27807306147847	2.09478353462627	1.78641861479441	3.55368618597498	2.23495980362057	2.70322086171723	3.947457172005	1.67272547596679	3.78173480033742	3.49806520583967	3.64125499574172	2.86362892831827	2.85832557002436	3.03338729178841	2.46250211380707	3.95709065080857	3.29674884647137	3.94775123721055	2.47343778571873
AC023055.1	7.27973818944052	6.8188345046718	6.78409827163209	7.09309353796784	6.92948744850417	7.42942090058468	7.2330462932351	7.07617002219302	7.85467152514555	7.73916276825866	7.45673507997047	7.08182435332423	6.82944039251473	7.70799478668833	6.74519702639014	7.92581091783882	6.50621887584077	7.76972512577301	7.6769688501579	8.0079123139713	7.77328021936545	7.34215903318376	7.59695057363671	7.4397882416726	7.31876208689923	7.3317469491637	6.21725677380759	6.94258814557938	7.77883045267649	8.05622869177495	7.70300273124604	6.68726300001307	6.71225342495178	7.3854909857802	7.01090538252225	7.27546038590773	7.24116876751345	6.61671058856432	7.30429061709538	7.30335601904281	6.87495130941996	7.57803393258228	7.02184187178393	5.47005004824713	6.5570258992172	7.63425990275235	6.71060095176622	5.52337689997998	7.16940838282525
AC023157.1	3.43339259835623	4.17286146194681	4.57052301619583	4.99364702906758	4.46521894402815	4.17888034089987	5.36068162250116	4.83724495339397	4.10862810151967	4.71760370608808	4.42306256687996	4.50597102492173	4.11795115066999	4.71049330861251	4.07956535854893	5.0353047789966	4.9003746463649	5.15538272007272	4.4755242405003	4.53762247290342	3.64446693971714	3.6606898373572	4.51378170073718	3.68615728338196	4.3305555475084	4.50527583287594	5.0451246959829	5.18434045042898	4.90545651557003	4.46803789659036	5.02871898223094	5.36162791663727	4.16654401976371	4.24910596476175	5.08500782545497	5.2463563105701	4.45346089796826	4.72541962477554	4.84349048323843	5.12316513498081	4.45765395016206	4.61905538977371	5.28538642499091	4.38737151020771	5.23044466781906	4.50232722432954	3.85495205218159	5.10853820685943	5.16393844028318
AC023424.1	1.90470660260604	1.11946675837175	0.0714399119478513	2.17033833899609	3.31947061372999	1.98422029784754	0.147550322200783	1.85273798828653	2.58761569101911	2.16167378191658	3.10926103354713	0	1.88798101422374	0.068976423223545	1.60100663384112	1.99994346312159	1.69496908120187	0.0370182353898243	2.40387648156283	1.383524586582	1.29682892495651	0.1629671817876	0.0370413916925908	2.92283035939592	1.10243123362784	1.28000364707054	0.160666232626192	3.15417452816109	1.51833301405903	0.664829851457738	2.38180728867777	3.1238652790255	1.45779446512056	0.395930539606173	2.71977329574915	0.286736722102989	0.974644431562871	1.54915085321291	1.24677823739096	3.05613055055943	2.65503300293647	0.612492396723464	1.25753094084173	2.86440961815275	3.36271063215317	2.53244622950128	1.23154782798317	2.61541655604767	1.96094239034183
AC023794.5	5.72675337947294	5.08215792020173	5.53646435832678	6.04336735986648	4.88335060333483	6.18864258522388	5.58793104256234	5.29529462863542	5.38706306352823	5.06877719040375	4.01550323304217	5.51114704196264	4.51539844527137	4.87904226077632	4.92012085818558	5.07768475318913	3.76572918762848	5.89012167480466	5.02871898223094	4.95555819431556	5.9388444379279	5.60228274685809	5.1319743835344	4.65000617113255	3.906583928737	5.61734742098594	4.57564295711145	4.02972810751953	5.50486576593765	4.74792506536961	4.56164960962164	3.69842760521437	4.10862810151967	4.37324860741088	5.38600581435021	3.62782487245469	4.24263931884476	4.77516055371236	5.00265184929099	4.89164338565393	4.49404935930091	4.31986589113836	5.54648158492673	3.68117005124567	4.73064821535239	4.04240031094705	4.7675844227894	4.61299014286581	4.71946103514605
AC023825.1	1.58738947206511	1.11946675837175	1.09897519246859	2.48121071915194	1.83051300539581	0.068976423223545	1.75342630627862	0.1629671817876	2.79124142439589	2.16167378191658	4.64028430132474	0.858417322875364	4.35282224212003	1.10799646534639	1.13983451780436	2.39023196786632	3.13890341658492	0.866968297330951	2.1147004279738	0.694362443492294	1.74316891531304	1.22927263976401	2.39688000840614	3.58758421971629	2.75006482146859	2.39023196786632	3.36304125631392	4.59989985456366	0.883908631510754	3.60962020789181	2.90730046201758	3.3364385270033	2.95378675521754	3.55368618597498	0.0436833544554922	5.41717870870395	3.29908505590369	2.82234966767643	1.71657342683497	4.64309197752474	3.02741909326894	4.24734625984337	0.275075754241062	0.573572392966768	1.92433808143409	0.0370182353898243	1.68386730852484	2.00389923640941	3.81227450544254
AC023934.1	1.34272475729327	0.153986355333286	2.51403187045915	0.223374474074637	0.877757867162751	1.98422029784754	1.1605343394913	1.85273798828653	2.43368910221687	2.66370356993755	1.95162154941265	2.10048694407759	2.25106682209433	2.37655988815608	2.06812160698787	3.18102813165112	2.30326721996922	2.6985709979111	0.984145891361577	3.66739835330284	2.45800689740765	1.22927263976401	4.09778758965362	2.52501550738864	0.128401747905567	0.934982824919933	0.160666232626192	2.8429790048579	0.883908631510754	1.09189910994775	2.38180728867777	0.410752479846194	2.38929752847328	0.395930539606173	0.0436833544554922	2.49231353031197	0.0370378295462758	1.24816317625682	1.47986653057049	0.0371598607087444	1.92848703157238	1.60723223880798	3.87291113737872	1.5249526050654	1.92433808143409	1.71969054801587	1.38021404215717	1.54565555108343	0.444659921453146
AC024451.2	3.46645745932775	1.76501960545324	2.92862643873873	3.87887639675061	3.3717053166285	3.66457060862944	4.83032348569019	3.5580813106559	2.97889540518456	3.8196268379674	3.62864620342494	3.25609199958802	2.92891828438726	3.13232530233557	3.69008024310471	3.10843996645549	3.36097562305065	4.03857214298929	3.21511875959011	4.20475804744038	3.60962020789181	4.36094352643344	3.33140835530507	3.15014452681232	2.27486374276039	2.88707195536445	3.66417045177033	4.03508324667651	3.34877495713457	2.24300601493074	2.74333485032404	2.93830661254579	4.140421032311	2.90684681737999	2.71977329574915	4.49461064616975	2.94574848586415	3.61980698941231	3.60295488408892	3.53466928944275	2.86575477015494	3.00040844233841	3.87291113737872	3.43787413802698	1.27681091460557	2.96219184393246	1.23154782798317	3.66142683412898	3.31582921365553
AC024560.2	5.20656963211112	5.33288611047964	5.05469825596192	4.58795515349963	4.1095827946632	4.97241757068901	5.04690847646138	4.69002378854161	3.7336774926742	5.35553438439639	5.33209744246985	5.45725056370041	5.2871900554891	4.94159120375507	5.24530638651746	4.93907965388516	4.888268134239	5.67711768591881	4.57652482991765	5.40497370455338	6.17273805103823	5.81048970002702	5.07768475318913	5.76545734481145	2.64767828433375	5.65323875632417	4.3620460405925	5.37134825769019	4.78799998813557	5.03810217033266	5.2048967318761	4.16345102356902	4.29536987178605	4.34115354307439	4.95444202870021	4.62832454451781	3.35697636394922	4.69536813551091	4.00273014955112	3.92724693368104	3.96497227155454	4.39570845168569	4.59304893126003	5.14408997624368	4.69819284357575	5.17048833676717	3.52923038355308	3.45192368968016	4.21211966987808
AC024568.1	4.38876043444242	3.06500810990262	3.47467531509434	3.67277829214337	3.23145032603311	4.11493510938491	3.32487216806384	3.49418408676495	3.51786152111593	4.53853727015765	3.65707033652028	3.11190616768606	3.14397545720491	4.16114662874168	2.82828512353783	3.1879061558098	4.11999326797633	3.86578951670865	3.36821025320306	3.78173480033742	3.64634364093852	2.93665187302104	3.36238000799242	4.73105109945369	3.27705134955194	3.73633006339003	2.22267387207161	3.38487595303745	3.66578121070035	3.77630175028023	3.38244435634234	3.58671193380341	3.80292458655749	2.68035957029226	3.19025976535912	3.97169591208955	3.7803976339087	3.87413704516943	3.20452813843407	4.6791511876938	3.58244213854883	3.06678056005556	2.43582456823142	2.94217913456507	4.15396468813496	3.05226488448586	2.64282661130387	2.84613969657828	2.96417348131971
AC024592.3	2.05084810806434	1.47986653057049	5.46206165764859	4.93573075047061	0.877757867162751	7.56786477680147	7.58045104418778	6.22942017135941	6.28814402634562	5.75838816473196	5.26762610759014	6.15154958590977	7.10046731195203	4.66375384810161	4.53762247290342	6.25282148181179	6.53440439906551	3.79761432219258	3.28865110214857	4.56344556022318	5.99558475074594	6.07000411911211	6.57240831679418	4.45429868133474	2.36214047248299	6.40993824492108	3.33314145637351	2.36130906096229	5.65184590003027	6.04532037337094	4.1908544125792	3.94775123721055	5.36068162250116	4.51908929897194	3.74821520142665	2.62193235482687	4.13153545685926	4.1704858423438	3.45142015771479	5.83886830395096	2.60129687061009	3.74151838594567	4.71686151018024	3.49418408676495	2.83007953634043	4.58001057433739	3.14976000859567	3.34856149847998	5.19553649553143
AC024940.2	6.55193968871776	4.39816998649812	3.84371735860468	0.223374474074637	4.44304052100789	2.49807523079974	2.70322086171723	2.14209382745418	5.59494134092609	3.36304125631392	3.31923587633242	2.87319265665049	6.66681542216848	3.57336674971239	0.0458392539321192	6.1237668943915	3.39665339561935	1.80360729921022	2.72819366597366	3.89154587573893	0.00831572807841119	4.12751974213136	5.97744854271956	4.45346089796826	3.74246232789212	4.3739997921767	3.81877694604731	3.60295488408892	2.16765027836435	3.31177612258896	3.2660797023835	5.55254450387142	3.35000264424827	6.3440775901701	4.27236103590013	3.1715092076276	1.94463273463541	0	0	6.51075681418284	2.00932022348505	4.89475123395123	0.982640050322998	2.79206693782445	6.49878451099901	3.40099685546544	3.70269488976034	3.12184485998987	4.01550323304217
AC024940.3	2.00999494289212	2.44045073650699	1.47460423261104	3.25566897753942	3.03441245131494	2.42877943655302	2.87155250643246	3.1715092076276	1.3328781038915	1.20300510689603	1.24984302951848	1.52327555442395	0.808832150486044	0.718062843777024	0.695542031383927	1.74455788878374	1.47317978621673	1.22038225685703	1.52447005076536	1.09823151860509	1.06517661441363	2.09788077054872	0.60572938288386	1.36003838675716	2.2987989096574	2.23203717788649	1.85568100490963	1.53581929044193	2.19595866416931	1.16478826402524	1.31437785517173	1.2011135652124	0.466593299300176	0.140519603284695	0.670790474078549	0.286736722102989	0.0370378295462758	0.774495788141296	0.870816501681639	1.77434411464427	0.976335882057988	0.000511639487813251	0.275075754241062	1.5099577920745	0.228225850657484	2.15942798708277	0.132890615072176	0.112010190499802	0.159033646649816
AC024940.7	3.20639094315662	5.20183538464251	4.60313666262224	6.04082428425703	0.877757867162751	4.84893280050024	2.70322086171723	5.4000586443078	3.74246232789212	3.93748297636071	3.75249650416556	3.42320380380398	4.33576567741327	3.57336674971239	8.14088746828573	3.21511875959011	3.72639726784739	3.56314221558258	2.96129388959299	4.3074877282773	4.77476516934882	3.77110791579377	6.40993824492108	4.68923460395615	4.47163265303073	4.48629910556765	3.89586613047922	3.72776987888063	3.78822452245801	4.59090631196269	1.33159641131206	2.40850745558089	4.75750400686698	3.06678056005556	4.81743884000282	3.1715092076276	3.80672469236281	3.88331020832872	4.79463067327639	0.0371598607087444	3.10176948082753	3.08103039539979	4.73763033606819	2.79206693782445	3.51961965274365	4.09691256581041	4.51325375901267	3.6339647080219	3.69842760521437
AC024940.9	2.00999494289212	2.44045073650699	1.47460423261104	3.25566897753942	3.03441245131494	2.42877943655302	2.87155250643246	3.1715092076276	1.3328781038915	1.20300510689603	1.24984302951848	1.52327555442395	0.808832150486044	0.718062843777024	0.695542031383927	1.74455788878374	1.47317978621673	1.22038225685703	1.52447005076536	1.09823151860509	1.06517661441363	2.09788077054872	0.60572938288386	1.36003838675716	2.2987989096574	2.23203717788649	1.85568100490963	1.53581929044193	2.19595866416931	1.16478826402524	1.31437785517173	1.2011135652124	0.466593299300176	0.140519603284695	0.670790474078549	0.286736722102989	0.0370378295462758	0.774495788141296	0.870816501681639	1.77434411464427	0.976335882057988	0.000511639487813251	0.275075754241062	1.5099577920745	0.228225850657484	2.15942798708277	0.132890615072176	0.112010190499802	0.159033646649816
AC025048.6	6.43332641043667	4.67670271373166	6.30912575132931	4.24982124796824	7.92976611115749	4.80602790036657	6.8354338385039	4.19575434668761	6.95997876978091	7.28726959051797	5.26458467131226	5.4600707114318	5.85753703152726	6.06561932999003	2.33857909141492	6.83957834489886	4.73630022883209	5.387815292666	5.70967686305434	5.82635953540686	4.90545651557003	6.32762562284251	7.67910502924485	0.0533037047738256	0.128401747905567	4.24051180568569	2.21253282211127	3.37809132180893	0.56861451828602	6.39637788760602	0.427595785555195	1.1833753295324	6.31516683434724	6.9346449658842	6.44273652038033	7.56186770884104	5.19553649553143	4.60993918394182	5.0652373512416	0.56861451828602	4.88062434048648	0.196151585723541	0.275075754241062	7.43217561675392	0.948066601959395	6.25121060197775	6.1305751270848	2.72346580995569	6.11043018746293
AC025279.2	3.40631449455085	4.24316785383487	2.96523411964478	2.60522670076697	3.63131405394872	1.60723223880798	3.31177612258896	2.23421831781891	3.8166845616471	3.21366995290644	3.23005877784786	0.858417322875364	2.02508862932577	1.73264642627998	1.94948931981263	2.89941601749806	2.12121463516996	2.82450224344393	0.646532936190106	2.96523411964478	1.9167798832743	3.13366007526262	3.38244435634234	2.53561343810383	2.75006482146859	2.62474602084438	2.39346082171562	2.33498424851579	3.61690210508941	2.76973833999207	2.90730046201758	2.09478353462627	3.78720652406087	2.59262280971514	2.12601136169449	2.70322086171723	3.09466186569021	2.76464062261695	3.04729426210135	1.27941595867821	3.02741909326894	3.00040844233841	3.53314721902348	4.34399163971621	4.79250161522982	2.75524906582632	4.05481373244657	3.31970535112756	3.81227450544254
AC025423.2	8.38041163963846	7.68243642870933	8.02046289443932	7.90371113576723	7.83142159748801	8.05240046493684	7.7405999175341	8.38878339443192	8.70063015726599	8.12014111303814	8.213987030647	8.16392473927366	8.1311325407563	7.81639342714696	8.85644503557611	8.35885188967679	9.04499137742035	8.71085763263884	8.15513889301426	8.4060269232031	8.09934768287373	8.09602180705351	8.57592591640102	8.7700189542782	7.23693425532948	8.14970605733689	6.9356159509602	8.31535014274071	8.0169818915426	7.81691709737291	8.4128924111865	7.06887648476791	7.94046504848358	8.62308433794444	7.68388382632046	8.61867454857776	8.62397658324294	7.77145574273536	8.95076415584106	8.82671484869296	7.95267871064712	9.1427687288094	8.58609802680911	8.24621374133809	9.59203709401247	8.73650975996136	9.04465100595668	8.70108980440842	9.32140186004914
AC025449.1	4.64454129964029	5.56707047679432	4.76404862436711	4.28621731257073	5.67306710858868	4.72826080235228	5.20098338211108	4.81864074177365	5.04132225640746	4.10394188250624	2.1478315837069	4.38814936377667	3.55765443620935	3.27055739904773	2.69103155854319	4.03128498044195	1.69496908120187	3.82527200838633	3.58273026080699	3.72776987888063	4.47252106396599	4.04996713124882	4.14586504940498	3.15014452681232	4.73230833898027	4.51243283474879	4.64056094312517	5.21119100531488	4.03953907184006	3.7290787998437	4.55271255359677	4.11714269068952	3.53544649125993	3.73041775658431	4.17342886248453	3.93042039967304	2.07475225128101	3.75695989367779	3.27170805178981	3.20639094315662	3.16282225087618	2.82581392613131	3.74572797799528	3.08203467933442	3.57003563543069	3.47825320248867	3.80904774192173	3.56343745484757	1.96094239034183
AC025627.3	3.92495080961079	2.96835485809668	1.66777337257417	3.73419509753225	2.27617035448448	2.5598426338797	3.35171429090925	1.24107416904704	3.14682867830187	3.31612617708069	2.40409953844217	1.74090441984795	1.50917549523851	3.45019761642146	2.20808907682071	0.853159636445431	2.44366488717723	1.47069070143474	0.00611626890200105	0.694362443492294	3.35844246426207	1.79300495754839	2.65383965040706	1.052625810161	1.10243123362784	2.62474602084438	1.17569416571574	0.134681806942464	1.96829295327772	1.80613427947054	0.86324533228775	3.52296879781025	0.84068555873263	2.14742465763782	1.70507691787479	1.93711971038059	2.83007953634043	1.90187080921135	0	3.8645058535826	2.17386927788355	2.63656212713862	2.85832557002436	2.43582456823142	2.92891828438726	1.92811365306857	2.30661210413356	10.4701577946196	1.60786816923732
AC025884.1	5.77849226615348	3.73215397633135	4.67538933658956	4.74541537518223	3.96919138099796	4.41747433257693	4.57858015801294	4.91014632294202	4.62104266018231	3.71830828428838	0.84917696085369	2.98992693892996	2.88465779112409	3.00851475298358	2.13845245006923	3.55921929110217	3.82438873909227	3.67182828052124	4.33330364634442	3.66578121070035	4.70956303174848	4.10150131106017	3.75807931388081	2.84435153728666	3.10037571086048	4.35243112407271	2.59008761288179	4.22902766612264	4.2607473579777	2.59783910602215	3.06588040179977	3.3364385270033	2.1584458628583	3.59741964054942	5.00970735837878	0.286736722102989	1.37922990257358	2.78212701787657	3.65205763661308	3.01496672701283	0.000577646189370083	2.74769920706642	0.275075754241062	4.41447902079188	3.16149321190718	3.80672469236281	2.46867582386389	0	1.44168962833604
AC025884.2	2.15464824210897	1.11946675837175	2.64445360598374	1.23394237839272	0.877757867162751	1.07151270741988	0.147550322200783	1.24107416904704	0.88227909734893	2.16167378191658	0.84917696085369	0.147894631561237	0	2.20041263299057	1.60100663384112	0.0305940197785338	0.140519603284695	1.47069070143474	1.75916224139327	0.694362443492294	1.74316891531304	1.22927263976401	0.995364083656358	1.052625810161	1.10243123362784	1.28000364707054	0.160666232626192	1.12548029162109	0.883908631510754	0.664829851457738	0.86324533228775	2.09478353462627	0.84068555873263	1.50000778018329	2.71977329574915	0.286736722102989	2.07475225128101	0.392923434510229	0	2.03370123049917	1.81840722996379	1.76802367104805	3.20042597595078	2.43582456823142	1.92433808143409	1.92811365306857	2.30661210413356	1.34139689489302	2.47343778571873
AC026150.3	3.6362184436773	4.04521421770168	2.64445360598374	0.223374474074637	3.74335521040977	4.44304052100789	4.4298052320152	4.76870168896756	4.63576311138899	3.44634197047734	6.58862591912892	5.16780008099991	5.88113821028825	3.06751946583494	3.95895525355028	5.37412305690659	0.140519603284695	5.00729510268235	3.29257520598394	0.0114020527560462	3.50167270822397	4.12812570948145	6.03220912381672	3.55921929110217	3.61690210508941	6.27207222448244	3.85593075263713	0.134681806942464	3.02173801466	3.33437851235299	3.08870578883688	0.410752479846194	4.37716007251528	5.39012377899402	3.64288587535746	6.24702340345221	3.947457172005	4.59184321746383	6.36896279997264	3.83586140739668	5.49582580453571	3.10926103354713	4.86398923348315	3.73796577915766	0.228225850657484	5.92889914254425	5.89983143956872	2.85517355941378	4.64188187711159
AC026316.4	5.69638646745783	5.3761146190074	5.70628216702369	4.52373475837023	4.89748385523864	4.9192407610788	4.84449188100466	5.42533047482832	5.06121401615492	5.13155350685738	5.59579739645451	4.61196922104477	5.50413147671009	3.87388181658999	5.71698694580158	5.16117972351817	4.86111249033623	4.63393597751073	4.24459761904727	4.54730957163768	5.19070198219689	4.63176633243373	4.61905538977371	5.31854207820187	4.85126842088988	4.60760407166885	5.7132418703534	4.30521925798708	4.69601043008297	4.95677792618634	4.66300276985636	4.81527281838101	4.6110386762868	5.0127809654378	4.4538797896515	5.53529384533076	4.55271255359677	4.60233527936807	4.05919534983845	4.96741250392685	4.70024134260304	4.84581726105805	5.19437962148576	5.10659292275245	4.58497577298816	4.84813518784385	4.75172747204753	4.98115198727973	5.12239831856804
AC026348.1	2.8681049820958	2.33857909141492	2.87487699325593	0.223374474074637	3.11728506943766	2.5598426338797	1.75342630627862	3.5580813106559	2.58761569101911	1.82414502136941	1.37629884032289	1.74090441984795	2.4123384350051	2.82450224344393	1.94948931981263	0.853159636445431	1.11269332642732	1.47069070143474	1.75916224139327	0.694362443492294	2.36518997705911	2.19430662399714	2.06736631062539	2.41043722023036	1.10243123362784	2.39023196786632	1.17569416571574	2.9437577309926	0.883908631510754	2.15913572522641	1.99994346312159	1.42973807464809	1.45779446512056	1.09039276908641	2.12601136169449	1.93711971038059	0.974644431562871	1.54915085321291	2.05743060476124	2.36564215827127	0.000577646189370083	1.76802367104805	1.25753094084173	3.65616297771768e-09	2.32920329435309	0.86324533228775	1.23154782798317	3.16772369014122	1.17331516425908
AC026403.1	11.487029154538	12.3145208655058	12.5396438065621	12.4165903982605	12.949153563132	12.0709735250978	12.3117625389689	12.206235383095	11.5749947268794	11.2487161415848	10.2657145336734	11.158226870487	10.6660705013841	11.5579931421556	10.7612904419703	11.5634442377119	10.3862492588072	10.5024865972095	10.5943008461708	10.6924115106214	11.0166588265486	11.4343399124088	9.79598723336115	11.0723445243821	12.2281715605591	11.1567022269634	11.8167602900205	10.8871301646001	11.5865699491886	11.3106301225516	10.6036459944522	11.7275251235834	11.3426514158162	10.4950951286638	12.471313054593	11.0104136933	11.107952743052	11.2920735087413	10.4523448850828	10.8849982908421	10.2219987572263	10.4547361932868	11.6026147812522	11.0166588265486	10.7685469023356	11.0753990570214	10.5819717937653	10.6984092277407	10.8604782430934
AC026412.1	7.00643150426215	6.76955177307367	6.63589151308945	6.14671746746313	7.15555002779525	7.86783148933007	7.08886253552549	7.35346381604695	7.01176048459036	7.37823619423759	6.37170767354621	6.64720994631062	6.40083882589593	6.25121060197775	6.32673817807355	7.02579517569362	7.40631175389383	6.77420939879085	6.80919517189256	6.72804091814911	6.94660939240735	6.92206441964754	6.36720375490658	6.20261046556974	7.27754270271012	7.62661627962773	6.21944015424683	7.52816275436598	6.46280444218847	6.18970731563616	5.43577684733835	4.18974797854948	7.25761812920705	6.49296588266494	6.22820662783224	6.87257569874941	6.75272392956393	7.09088179277988	6.21944015424683	6.91996780253489	7.11828657320508	6.30051981574777	7.00992363318238	6.4376534171911	5.60595858077238	6.99007597729028	6.32207826652324	6.30747592933409	6.52189552633839
AC026436.1	0.872369139674484	2.86778211013172	1.28245880087338	1.96018441487774	3.68117005124567	1.28323143530904	1.95274656136414	1.54565555108343	1.22438026895949	1.58529983545458	1.60588811779366	1.10646335983097	2.66090217089261	1.92682582282294	2.28973265176118	2.13362556284803	2.70295055927456	0.0370182353898243	1.51690064197633	2.33639697621243	1.87002881336941	0.86324533228775	2.18483050844042	1.30314251823709	2.28294901629542	3.3717053166285	0.160666232626192	1.3686409615892	1.70162484548475	2.50793434650326	1.19965226183153	0.410752479846194	1.12794727458234	1.66398484020839	2.80141406310485	2.50421796323322	1.25576394633989	0	2.42050397341939	0.984864559557033	1.5249526050654	1.48874059323092	0.275075754241062	3.65616297771768e-09	0.228225850657484	2.07600316661797	0	3.19449784125411	0.158906612590676
AC026462.1	1.3455366533353	2.15646367181748	0.0714399119478513	0.223374474074637	0.877757867162751	0.068976423223545	3.26968869232627	0.1629671817876	1.7641316795221	1.59258455906377	2.46915406867017	0.407924697663938	1.26607600989129	2.36214047248299	0.710290334963927	1.74872363658005	1.34126174407674	1.70236591735092	1.91790653866743	1.62820054117601	2.18929949805479	1.98244822548297	1.85980105691953	1.82866319820688	2.28681434901298	0.973445997365482	0.160666232626192	1.36151411551347	2.20932567422005	1.06613545676749	1.20291730073339	0.410752479846194	2.06975645091533	0.803777103327698	1.88059584953147	1.60786816923732	0.0370378295462758	1.26216373637595	0	1.26404341366243	2.52586093919455	0.000511639487813251	0.275075754241062	0.920528332510691	1.59416625243071	0.0370182353898243	0.845319900118482	1.12247516902301	2.34599982702236
AC026464.3	5.47352754620393	5.41429495301074	5.84285729563327	3.09614460128908	4.75069130299527	5.04996977320592	5.72308748968244	5.06282741524176	5.33209744246985	5.09322201037645	5.73227027704855	4.95199244968152	5.66429864349734	5.3761146190074	5.57870604321387	5.07353026958988	5.41598364489726	5.75331328204456	5.57870604321387	5.91396179815357	5.94712165131951	5.33854320937119	5.5994701366758	5.46607409938692	5.93432255194753	5.29737336971572	3.6150626328024	4.93672891077264	5.94825194432772	5.28933609292602	5.36762371650125	5.2947506297054	6.298181304863	5.30308161059454	6.10967236868147	6.45330996022234	5.28538642499091	4.76678397680104	5.87684214715643	5.47446242040761	5.69168609798999	4.54509157936992	5.02871898223094	5.69689503115821	5.40445545150704	5.88463328499808	5.98744991230042	5.60142874605626	6.27207222448244
AC026464.4	9.7177081245658	9.69668182908567	9.8873433835933	9.68744292229714	9.70012017106739	9.74520041712595	10.0724388551043	9.78887759996235	9.88770347005075	9.7871592248405	10.1248390195112	9.96972775800377	9.91928979060597	9.83267513925984	9.70469592099735	9.73440470072146	9.86791513874605	9.92857200820248	9.99371135913393	9.82249765767112	9.99461249916238	9.6672139957147	9.97028388672404	9.76963970853777	10.4701577946196	9.90635084787978	10.3634641853859	9.91397774387972	9.90841915742728	9.59402810184307	9.88959447013741	10.3092107213282	10.2676620081575	10.0659041689908	10.0892931079645	10.4912684948684	9.98302379730721	9.8110807510563	10.1363014111015	9.99233862616595	10.2062572653405	10.136622287025	9.98426983868471	9.90327788448561	10.0515210349825	10.0196001871747	9.99593967403936	9.80256986547016	9.87352956125502
AC026464.6	7.41790986166987	7.74769512713749	7.77388478489216	7.56728712180622	7.90110606293041	7.77267529869229	7.67237275327075	7.67856402300333	7.67312450848571	7.85605803918607	7.47964985035821	7.75567637182291	7.75510563107494	7.61600044425211	7.32748364216972	7.93246591863003	7.91820494145574	7.97364634354989	7.64783067168751	7.79609087694222	7.88706084733736	7.44708930599959	7.79721748671157	7.66023156985859	8.3688753899874	7.78007771847317	8.55971983110811	7.67910502924485	8.00687148254194	7.51350673149964	7.83776408242566	7.88317897089222	7.60729062497968	7.12974569208284	7.89608472586539	8.24345130758566	7.78723680276442	7.69648453510806	7.87956972270031	7.79531070795608	7.27973818944052	8.05011058683426	8.06800278923404	7.78678457315847	7.56186770884104	7.77388478489216	8.20277803778945	7.40583106119809	8.10953800972622
AC026877.1	8.8015019295444	8.13826962828163	8.72421218380789	8.63239931900789	8.32194332320727	8.64363897790516	8.8775194481427	8.45696806075881	8.841158058381	8.82367879484127	10.3201622692305	8.70909621293023	9.74894317793976	9.12341558720991	9.35646428662868	8.89981588144041	9.58059362543186	9.03244385298673	9.32659307097715	8.92604729342959	9.03843382365231	8.72371347209888	9.38720286783553	9.35348049381201	9.12197139435623	8.69719187138053	8.92403989359388	8.62460899343302	8.9448862365223	9.32615549308137	9.62712196204028	9.77606238597854	9.59028437394237	9.61150380026497	9.0925844370606	10.0804615774007	10.1248390195112	9.24586354731924	9.35992913082434	10.3179445194056	9.68209108040669	9.8553399785075	10.0994993271941	10.0043553470335	10.4706642488665	9.99875410529221	9.19253860431713	10.2628903270524	9.82018555310903
AC027176.2	1.58738947206511	2.01557992838708	1.66777337257417	1.77905472811988	0.877757867162751	2.5598426338797	1.1605343394913	0.1629671817876	2.97889540518456	1.35140337860741	3.35273934577112	1.74090441984795	2.4123384350051	3.06751946583494	2.46250211380707	1.99994346312159	2.12121463516996	2.3010855217978	2.40387648156283	1.383524586582	1.29682892495651	2.52586093919455	0.995364083656358	2.06736631062539	1.10243123362784	2.62474602084438	2.07537770894949	2.45253860638213	2.31555524113139	3.05258371629542	2.38180728867777	2.51762400741393	3.12890833315657	3.14752760411521	1.08717500843389	3.25945706465105	2.41462534790808	2.19430662399714	3.47790287565872	2.03370123049917	2.86575477015494	3.42272846099471	3.29475015202925	2.43582456823142	2.65896338850271	2.75524906582632	2.75256886136008	2.00389923640941	2.47343778571873
AC027601.1	1.58738947206511	2.20839180557671	1.38922068923578	1.23394237839272	0.877757867162751	0.068976423223545	2.417295661596	0.1629671817876	2.44505469036022	9.24561399250797e-06	2.26094624432045	1.18402268473138	2.32772343597143	2.29964867195946	2.46250211380707	1.89091714474825	0.807792852466749	2.43803227747592	2.30326721996922	0.0114020527560462	2.7034911641599	0.1629671817876	1.45640643652726	1.63567065876397	1.30890478123501	1.52596777672553	1.69166959039314	1.12548029162109	2.06280031269802	2.52586093919455	1.87943390646548	2.68487455153881	1.92088937553352	0.806120285165226	2.31489697396109	1.07352489989437	1.27883489165368	0.392923434510229	3.19556605820159	3.32970824454377	2.73720780308782	2.88928610911185	2.78413556038422	1.43289850899109	2.15646367181748	2.43626795426604	2.45064717678993	2.53561343810383	3.46753020785949
AC027644.1	1.90470660260604	0.153986355333286	3.05186248120275	1.77905472811988	2.27617035448448	0.068976423223545	2.1858418862694	1.24107416904704	1.54854751548135	1.35140337860741	2.1478315837069	1.74090441984795	2.61071800537413	2.20041263299057	1.60100663384112	1.53011985780056	0.140519603284695	0.0370182353898243	1.28786560972065	1.383524586582	1.29682892495651	2.52586093919455	3.29838199878242	1.052625810161	2.13706137333243	1.28000364707054	2.39346082171562	1.72665971163657	1.51833301405903	0.000394961419164453	0.0332831378137042	1.42973807464809	2.23993668397702	2.76245200783207	1.08717500843389	1.28604674720658	0.974644431562871	0.392923434510229	2.33462355927605	2.03370123049917	2.65503300293647	0.612492396723464	2.26378084965432	1.76680658818083	2.92891828438726	1.92811365306857	2.00427252303824	2.00389923640941	2.67717020506683
AC034102.2	8.20412772235697	8.50606473718161	8.56420752053129	8.3048846389398	8.49336031625446	8.79887896171069	8.84990661029845	9.11363517279403	8.67676670032469	8.49336031625446	8.0293451068323	8.4521410935652	8.2570507246795	8.70682173936734	6.89857764517123	8.58056401146411	8.56301294664077	8.4654772150533	8.38344202601088	8.79399680368448	8.37978786141601	8.73595206876847	8.28421966658181	8.64520099997434	9.16100320777087	8.58486063200328	8.14708110459954	8.87314053000764	8.61995707197837	8.70839012049017	8.32553703346266	9.88312671987412	8.45983215090378	8.24275737467913	8.5293965091169	8.46426618844642	8.87913595218735	8.89722816722123	8.4273370223314	8.26900994792544	8.06055932692474	8.08480186768613	8.21780707737762	8.33224878831294	8.1832921707791	8.40889202579237	8.64622047672048	8.27716343994981	8.28089828322789
AC034236.1	11.088433884865	12.7050974892264	12.1692369302923	11.9884276677063	12.8754668959893	11.9634563784714	12.2105049102611	12.5446795824829	12.1288815543597	11.3127622518801	9.71911632604367	10.3961227918058	10.094934406982	11.2025669511833	9.92361805548241	10.7270963616754	10.0398180943257	10.7463761482385	10.1045906488916	10.9247530649399	10.8516501299599	11.2150585042366	10.2960794790651	10.2873585887336	11.2188876473616	10.3970720866318	10.7102674974728	10.8934885053918	11.0189172225032	10.8007981654692	10.2451033556109	9.96532759495841	10.3104823107896	9.85806826063102	11.0114407800304	9.96802466971156	9.97386198681347	10.756019242402	9.4183309512773	9.60399662871768	9.73440470072146	9.27975137263154	10.0030197971578	10.1416348187844	10.0060506895763	9.79174639688273	9.83889074014078	9.89077975057358	9.93326635584117
AC040162.1	9.44765939255178	8.76673723148055	9.01959063027574	9.17208631536071	8.03279872856928	9.09296970820021	8.74950977145178	8.2866819590139	9.04705414641671	9.48148217567471	10.4674041916436	9.21044838519434	9.5822840695529	9.62069254775136	10.6405688459569	8.73948143701194	9.4642660056975	9.05376414649833	9.49640727531845	9.17258714234135	9.58344371227047	8.71348884161713	9.63119192966539	9.60632143191685	8.01089917629739	9.30672006355065	9.55731608409885	8.96981792051699	8.65555324557266	9.28459302651661	9.38047663000619	8.89105798757123	9.32438362839303	9.39034261635741	8.55721227041556	8.53674855619966	9.07145001233314	9.24966225450041	9.05190873551496	10.361636473659	10.0280872061925	9.87796026755579	9.53721056921512	9.10214632394227	9.89698906899055	9.27975137263154	9.17771000099987	9.98159134664725	9.2584237641864
AC040978.1	2.63140300282717	1.30207800590698	1.42591100954098	0.223374474074637	0.877757867162751	1.78765415475533	0.147550322200783	1.54854751548135	3.05145146603009	2.54552917272683	2.65659190611983	0.433852763410824	2.3177671229175	0.068976423223545	2.59850861153625	2.19470457197876	1.35312023381041	1.71300700015162	0.646532936190106	2.3396450650299	1.85980105691953	2.82161951355012	1.30388191887304	3.37450353079143	1.30388191887304	1.93246224728322	1.85921637995895	2.13475455636278	3.5553128796295	2.53067373878788	2.58729636213135	1.42973807464809	1.19965226183153	1.97598833897308	1.8897199997187	0.286736722102989	0.0370378295462758	2.72886410874265	2.45178690721786	1.80232959758742	1.04953150992085	1.94065643809773	2.05291118978013	1.54240624426766	2.11707087554964	3.22264069424661	1.81167223868993	2.8048858849205	2.58380690899918
AC044787.1	2.08633404269815	2.72569783799531	2.56541725412708	2.8342047891575	3.37633011830061	3.54028581744774	2.93397036079314	4.26657919290658	2.14312973604949	2.75908881646172	1.12472079430437	2.5498933040409	0	2.4123384350051	2.06678012762792	1.73264642627998	0.140519603284695	2.19720011623293	1.90563029307096	1.74140313806024	1.95631034050251	3.68023298866751	2.59602467882961	2.7917898825108	2.66231779504632	1.92163634964983	2.98405512999914	2.62300993792834	3.14500786109846	1.17331516425908	2.26671375077868	2.26987988819853	0.030623391882956	0.654605570817791	2.26094624432045	0.286736722102989	1.79614744168873	0.752136806387646	0	1.25006757682386	0.928154538547621	1.91790653866743	1.49363144586982	0.897346303542679	0.228225850657484	1.17331516425908	0	0	0.809871448505339
AC046144.1	1.7972085465055	0.153986355333286	1.85318565942677	2.33574494832082	2.5000431606289	2.1319943126325	1.44735375095569	1.5364259551242	0.037037037037037	2.61582409649408	3.65011889290411	2.52872773412441	2.86511706832801	1.54367612008763	3.14823845864664	1.53011985780056	1.31257654974271	2.48389867600431	2.22528070329982	1.72188258643949	1.45640643652726	2.09565655766019	2.20987471759425	2.26987988819853	2.64646285759235	1.90470660260604	2.83237495443957	2.36389042333301	2.46124688019355	3.32695709218659	2.79781694154428	3.02414927551785	2.65136665049343	2.70036738746839	0.0436833544554922	2.92255766699544	2.23495980362057	1.32115136697571	1.87231872456306	4.10773911443785	1.67759674165598	3.49150247857822	3.35465676268009	3.10926103354713	4.29536987178605	3.3010741156516	2.19308632081041	2.68035957029226	3.10926103354713
AC046176.1	2.66592112077763	2.25688924029902	2.32772343597143	2.07151807714536	2.5130032686403	2.22675928030187	1.55978316008143	2.97436286803197	3.38487595303745	2.82267344440039	4.18536243291502	2.82492196079613	3.15120345683308	0.068976423223545	3.61690210508941	2.81397752699961	3.26351348982611	2.95987770004565	1.62627110382352	1.21845787900219	1.13153438480741	0.1629671817876	2.49013016751302	2.54552917272683	3.30942039443829	2.52501550738864	1.4920067951151	4.37527217394677	1.84318876123712	2.5512294739143	2.8048858849205	1.86131628636696	1.26607600989129	0.793288488634606	1.47810197440859	2.21666005370933	2.78212701787657	2.30954792474735	2.93665187302104	4.10531435140133	2.08271965074742	3.11122386565579	3.00321593005318	2.79124142439589	3.03090368911257	2.63863744397375	1.911193760971	1.62408731825813	2.37199461372938
AC046185.2	2.15464824210897	4.04521421770168	2.87487699325593	3.85021488687776	3.77333683023748	4.04959618894189	4.04747900030884	3.82749161149282	3.55368618597498	3.66014728031837	3.10926103354713	3.54674134660746	3.07900665548319	3.27055739904773	3.03931077630403	4.03128498044195	3.31553225023038	3.32162518065036	3.18003968528984	3.15382199815666	3.77253630549027	4.15071485081218	2.90347773013541	3.72939231619086	4.37324860741088	3.57829707182343	3.95208882502734	2.45253860638213	3.84318132416095	2.86127511828074	3.13664344164946	3.3364385270033	3.85675611955332	3.73041775658431	3.4310960728924	4.39252551044165	3.09466186569021	3.83037956623479	3.27170805178981	3.05613055055943	3.16282225087618	3.15417452816109	3.08582246497756	2.86440961815275	2.32920329435309	3.75341280455479	3.64446693971714	2.90500628625567	3.62895195041782
AC048338.2	2.06812160698787	2.74333485032404	1.9656548688191	2.88602262481959	3.25696542598135	3.10926103354713	3.7846998220193	2.72416386629891	0.88227909734893	1.23154782798317	2.53244622950128	3.69302238158446	3.50271631146389	2.09302095179513	1.44909850745275	3.66014728031837	3.04219079597615	2.75952811984065	2.96613020816736	2.12275167224694	3.02106768989136	2.72204639934943	3.66739835330284	2.84928984356226	0.128401747905567	2.75572066138907	1.96530820958221	2.33639697621243	0.037037037037037	1.18740114273754	0.0332831378137042	0.410752479846194	1.81468736413314	3.30942039443829	0.0436833544554922	4.12457867265946	3.03032195327601	1.78483782636603	2.47904508874965	2.979827754573	1.21465056835919	1.65460484268191	3.41171509018007	3.7336774926742	3.65273195830392	4.0145808511566	3.01623399783659	1.62820054117601	3.46929608460256
AC048351.2	4.17888034089987	3.43436617226291	4.80779720523505	3.73419509753225	4.04879764534904	3.46810063423163	3.88470878231686	5.29815467240782	4.32768996629282	4.12251514664133	2.1478315837069	3.10759537678245	2.34411818683907	3.27055739904773	3.46753020785949	3.8895585612653	3.07796473092468	4.38530700366499	3.99602075334022	3.78720652406087	3.92089585646209	3.59741964054942	3.74486735935171	3.97755231512824	2.56271801361577	3.65821962799516	0.160666232626192	4.53807987153054	4.03953907184006	3.47984313510956	3.38945979038397	2.51762400741393	2.53278156250591	2.14742465763782	2.63484799722287	2.70322086171723	3.14189931646494	3.59448281779186	2.40043178683912	1.59105646668264	1.81840722996379	3.15417452816109	3.4743248743012	1.8897199997187	2.32920329435309	0.0370182353898243	2.14209382745418	3.5310763342198	1.72507562216181
AC051619.1	1.70369435424047	2.41100252560864	1.66777337257417	0.223374474074637	0.877757867162751	1.60723223880798	2.77320873642291	1.52256361238259	2.4237830430564	2.5130032686403	3.8202547022462	0.44730456003179	2.82267344440039	1.31437785517173	3.09290401655606	2.15242040373739	2.54621629019242	1.69826744297115	2.19839334102291	1.04266992779635	2.36518997705911	2.70552320436149	3.61749233430545	2.77368377895673	2.13706137333243	2.45885864051177	3.28773137210082	3.01450510018602	3.02173801466	3.10539269263484	3.18102813165112	2.51762400741393	3.29762697468618	3.30175076494316	2.2528520135814	3.01940962605198	2.49231353031197	2.52349712609113	3.02959831392777	2.93969259622206	2.26003244067082	2.70914325287308	2.95875036835271	2.50470304635899	3.43339259835623	3.38327301439843	3.13142504188093	4.32325615928549	3.19025976535912
AC055811.2	4.98702142765997	3.06823028801987	4.27413797721684	4.66604141064009	2.51185052552186	0.068976423223545	2.7113182784214	3.17471607821155	4.77764302332057	4.00185503916698	5.95044660002607	5.89793819082725	5.17525219889793	3.83777799622921	6.64993605425553	4.94363214892541	5.34528504944988	5.83351149285888	6.01778060570078	5.09752496383177	5.74489720965592	2.93582363278899	5.91577259457563	5.39857283419105	4.0581038744027	4.49623879373401	1.54975419094447	5.63026567431626	2.97321549100973	2.57740290806302	4.98810001927873	2.41371879098739	4.30938326154027	4.65675020520832	3.50038646436152	4.85412410545806	4.76918199417975	4.136465547372	4.58204361536895	6.44342044369327	5.93010588986299	5.86497703976573	4.65031131568719	4.50143483747526	4.57564295711145	4.72737628631124	4.12251514664133	5.47173184222112	4.93509434932376
AC055839.2	9.68861056418053	9.4120682103006	9.26605167523322	9.95477887626726	8.89318797083222	8.65555324557266	8.60567160096649	8.33319626411446	8.86742363200236	8.94692371391302	10.3394681500881	8.70200037963597	9.14315330926316	9.54794528435604	9.82395773751822	8.86395286391121	8.96748109025286	8.95807938536815	8.90226537033896	7.97364634354989	8.71940462403063	8.19348772328712	9.02191544371735	8.45983215090378	8.44956917760382	8.23345877860186	9.91084154360964	8.41597852081509	8.68956383029916	9.23350383578269	8.56907141714435	9.3165231395305	8.91187816581475	8.20343886542641	8.79840164788645	8.44556675252099	9.3379773243888	8.65599985088439	8.03279872856928	9.96018538233075	8.7432269613035	8.19160364675431	10.295515990776	9.00296212803268	9.6158716194265	9.38530128963281	8.50143059492029	10.1262450878097	9.56597356863157
AC055876.4	3.7560528690646	2.73607399691894	3.57895089160729	4.39009123610934	4.87427799285132	3.82239125408891	3.55485580662841	3.49243431389744	3.75022293686469	3.90327714726213	0.037037037037037	2.74381327860891	5.3793087182447	4.59989985456366	4.45729413204463	4.10299703692566	3.70232164633261	4.28729382822939	3.93953984999204	3.86881704305062	4.95319867115057	3.34101919818872	3.05206368284431	3.2583346345625	0.773810657023306	2.89773949866552	4.25994291844973	3.25652871278468	3.76878468229578	4.50339433827167	4.45729413204463	3.02173801466	2.67387831796398	4.89804359355471	4.22360293662075	2.21014913686615	5.07641157291784	4.87127175361662	3.61870875816817	4.20005664361409	4.13619937486148	3.93353262868171	3.5580813106559	4.71167383104803	4.76894184157365	3.90395775798809	1.08778023915352	4.31304088921953	2.6301316224661
AC060766.1	6.83926117307895	6.35270405561671	6.34508579382497	6.12840287159506	5.57656998893462	6.2395163949914	6.31177828583819	6.44760196369633	6.2411908543484	6.47321987499924	6.35461031090879	7.25441428290537	7.54090624125125	6.55060432332535	7.19182717652109	6.40723177652832	7.66465745957929	7.81759662862708	8.00201653600185	7.41136896675998	7.29498441221148	6.86460427544505	8.47712293283926	7.09841675885424	5.99920353359804	6.8133854168869	6.88862539962401	8.21067296563943	6.63685702482304	6.71601101073264	7.66250971494615	6.02194963012055	5.75227219508191	7.27482448307093	6.78546166411624	7.9663504045754	6.12014618714775	6.57350687130732	7.08886253552549	7.32899496654986	7.22208073791912	7.57990653684401	6.31970141254327	6.24988963917813	6.28534961470413	5.96511527726578	6.90070222900394	7.8604475971152	7.28934524990433
AC060766.5	6.67717598910633	6.77360673857607	6.65802370366543	6.15300112881678	6.71148272066144	6.73688456039176	6.54194350430639	6.37131020294668	6.85147314541131	7.08142693605221	6.37601667341858	7.65102652058068	7.71542229622751	6.91364386498006	7.31516282035104	6.4697142914208	7.36800143943368	7.81759662862708	8.18566773225586	7.25344863671758	7.96827907187803	6.86460427544505	8.49726944485209	7.21507450587128	6.12890569097068	6.96674675692602	7.91769949098952	8.78172354929119	7.22208073791912	7.00004218653439	7.39103930222614	6.106145771477	6.07611253094096	7.19547738367063	6.76955177307367	8.06645341789332	6.21280086876104	6.87079602579489	7.20894867732162	7.44393127318813	6.97879772968984	7.84834603716201	6.90387898726776	6.64290078142856	6.39706521304288	6.49679838249508	6.81769703269465	7.90682068181651	7.21256956445994
AC060780.2	1.58738947206511	1.64516959015072	1.66777337257417	1.23394237839272	2.27617035448448	0.068976423223545	1.75342630627862	1.85273798828653	2.32604263397712	2.66370356993755	3.23005877784786	2.62751296332594	2.4123384350051	2.55342784291107	2.69103155854319	1.53011985780056	0.140519603284695	2.59380754023408	2.84465368767219	1.383524586582	1.29682892495651	2.82161951355012	2.06736631062539	3.58758421971629	2.13706137333243	2.12043523279335	1.17569416571574	1.72665971163657	2.31555524113139	2.43368910221687	2.38180728867777	1.42973807464809	1.92088937553352	3.02868607943882	2.44612057557676	3.25945706465105	3.29908505590369	2.19430662399714	3.27170805178981	2.63248254843673	2.65503300293647	3.29966835226077	1.84274787992367	1.27883489165368	2.92891828438726	3.1645197918057	2.92404481432725	3.16772369014122	2.87319265665049
AC060780.3	1.58738947206511	0.153986355333286	0.0714399119478513	0.223374474074637	0.877757867162751	0.068976423223545	1.1605343394913	0.1629671817876	0.88227909734893	2.16167378191658	2.40409953844217	0.858417322875364	1.09420948879207	0.068976423223545	1.94948931981263	0.853159636445431	1.69496908120187	0.866968297330951	0.646532936190106	2.21090096573112	0.00831572807841119	2.19430662399714	0.995364083656358	2.41043722023036	0.128401747905567	0.573881973185801	1.17569416571574	0.134681806942464	2.31555524113139	1.30825057846931	0.86324533228775	1.42973807464809	0.84068555873263	1.50000778018329	0.0436833544554922	0.286736722102989	0.974644431562871	1.54915085321291	2.05743060476124	2.36564215827127	0.605878917004195	1.76802367104805	1.25753094084173	3.65616297771768e-09	1.27681091460557	0.86324533228775	2.00427252303824	0.912976762747224	2.24545327744265
AC063950.1	1.58738947206511	1.64516959015072	1.09897519246859	0.223374474074637	0.877757867162751	0.068976423223545	2.77320873642291	1.24107416904704	2.58761569101911	2.16167378191658	3.10926103354713	0	1.50917549523851	0.068976423223545	1.24889082923496	1.69456265205562	1.11269332642732	0.0370182353898243	2.84465368767219	2.51799999417307	1.74316891531304	2.19430662399714	2.71751251838493	1.052625810161	1.10243123362784	0.573881973185801	1.69166959039314	0.134681806942464	0.037037037037037	0.664829851457738	2.72691620594057	0.410752479846194	1.82800216876428	2.14742465763782	0.0436833544554922	1.93711971038059	1.75103367589101	0	1.59795691372231	2.63248254843673	2.17386927788355	2.4097877975111	1.84274787992367	2.14209382745418	0.228225850657484	0.86324533228775	2.75256886136008	2.23587479309887	1.96094239034183
AC063976.2	2.63226773874575	3.47303209647288	2.9437577309926	2.83926968040325	2.27617035448448	2.83580064808529	0.147550322200783	2.91322594890373	3.21270622847536	3.21189966084648	4.34399163971621	2.11352533522376	3.61041443300298	2.9415201991561	3.3934067601531	2.76765054393206	2.79019233201844	3.22540035574337	2.47517801805948	3.51482307058068	3.00650052554289	0.1629671817876	3.50867521957684	4.25745080907686	2.84928984356226	2.22267387207161	3.47860352931861	2.53625850353458	3.30376605641309	3.12848891189561	3.19807296035302	2.66908125748474	2.68113378341854	3.11267318388884	1.28414329776629	3.67182828052124	3.15997964047991	3.13087962866971	3.17290309483632	4.73276987481171	3.79114799004684	3.60007592586363	3.65558495850291	3.4701580719859	3.24036566940255	3.7846998220193	3.99739086103039	3.97428234227172	4.39570845168569
AC063977.1	4.10910544809144	2.33857909141492	3.96238039556812	3.47124418008541	1.83051300539581	3.56861972688182	3.35171429090925	2.84790101262588	3.55368618597498	3.31612617708069	5.87684214715643	2.01643465553504	2.77368377895673	3.45019761642146	4.44493397449918	4.12812570948145	4.18323603599288	2.59380754023408	3.46031531090381	2.96523411964478	0.617818817936424	1.22927263976401	4.14586504940498	3.45705304641615	3.34770753716109	2.62474602084438	2.88045970604365	1.12548029162109	3.19110848050773	4.24678458052168	3.63930539188791	3.3364385270033	4.03473390962883	2.14742465763782	3.29151433530016	4.49461064616975	3.73070096639323	2.94939404607541	3.47790287565872	3.8645058535826	2.43894277508159	2.63656212713862	1.25753094084173	3.65745208955234	3.7400097514671	2.96219184393246	2.54784933445373	3.37228855167053	3.52138042843107
AC063977.2	4.85462617388112	2.96835485809668	3.86841892380032	4.03473390962883	4.140421032311	4.44304052100789	3.86354858975071	3.5580813106559	3.87887639675061	4.60177744026608	7.33981152738265	3.96526401700924	5.33036602957502	4.39649101546712	5.20365063228583	4.21111976165224	5.38847628647654	3.82527200838633	4.14078610981747	3.72776987888063	3.22087300698639	5.03942129527662	5.18800703546981	5.11894596653412	4.17713746181146	4.82345155207925	4.30143527191824	2.45253860638213	5.14172618817645	5.19949495336773	5.73197548071284	5.70886013720706	5.34773547004959	3.36238000799242	5.2391043663003	4.49461064616975	6.0850481530241	4.77516055371236	4.50876836219031	6.18560779067407	4.81527281838101	5.00830482114389	4.38944583606546	5.57615023908867	5.75790654458076	5.28042298122456	5.29621553709539	5.55151577271186	5.29621553709539
AC063977.7	3.92495080961079	2.01557992838708	3.86841892380032	2.95009579291878	1.83051300539581	1.98422029784754	1.75342630627862	3.21553394228166	3.55368618597498	2.43548711850982	5.0127809654378	2.01643465553504	2.4123384350051	2.55342784291107	2.69103155854319	2.39023196786632	2.93724276869243	1.93517287482211	2.40387648156283	3.72776987888063	0.00831572807841119	1.22927263976401	2.06736631062539	4.22984254014638	2.47343778571873	0	1.69166959039314	0.134681806942464	1.96829295327772	3.35802722412619	1.99994346312159	1.42973807464809	0.030623391882956	1.50000778018329	0.0436833544554922	4.04852742658546	2.88653118991531	1.90187080921135	2.80355860971688	2.03370123049917	1.81840722996379	2.63656212713862	1.25753094084173	2.66266195137322	3.36271063215317	0.86324533228775	1.68386730852484	2.90500628625567	3.28274705180197
AC064799.1	3.44199984245603	4.625356312734	3.15849827228628	3.43592995921627	4.53232331321875	4.96430176691094	4.0947437588661	3.3026133236201	4.04117503376498	9.24561399250797e-06	1.25360588482438	2.9819999278145	2.87319265665049	3.56743747672764	1.83443524365333	1.33159641131206	0.140519603284695	2.96523411964478	0.00611626890200105	2.65383965040706	3.51961965274365	3.77875475367964	2.28206251844961	2.28411675616538	3.47860352931861	2.52349712609113	2.3061435077312	3.24394331488113	4.16976046660755	2.07322153668352	2.82408252609174	3.22188484573832	3.37044368859121	0	3.75579190900397	2.60288643163579	1.41864433357164	2.89052693554691	2.43582456823142	0.0371598607087444	0.000577646189370083	0.000511639487813251	2.47517801805948	3.27984112434965	2.52769863817826	1.30528190906992	1.87865566720646	2.87358255535775	3.18333227646049
AC064862.6	2.15464824210897	0.153986355333286	0.0714399119478513	1.77905472811988	2.62613016235431	2.5598426338797	1.75342630627862	1.24107416904704	2.58761569101911	1.82414502136941	2.60994453480955	1.74090441984795	1.88798101422374	0.068976423223545	1.60100663384112	0.0305940197785338	0.140519603284695	0.866968297330951	1.28786560972065	1.86718322271775	0.617818817936424	2.19430662399714	0.0370413916925908	2.41043722023036	1.10243123362784	1.76077541241489	2.07537770894949	0.134681806942464	1.51833301405903	0.000394961419164453	2.38180728867777	2.09478353462627	0.030623391882956	1.09039276908641	0.0436833544554922	1.28604674720658	0.0370378295462758	1.11101609400702	2.33462355927605	2.03370123049917	0.000577646189370083	1.76802367104805	2.26378084965432	1.76680658818083	1.92433808143409	2.26421922187276	1.68386730852484	1.34139689489302	2.24545327744265
AC066616.2	2.15464824210897	0.153986355333286	0.0714399119478513	0.223374474074637	0.877757867162751	0.068976423223545	1.1605343394913	1.24107416904704	0.88227909734893	2.43548711850982	3.59377302780865	0.147894631561237	2.92891828438726	1.10799646534639	2.69103155854319	1.53011985780056	0.140519603284695	2.3010855217978	1.28786560972065	2.21090096573112	2.07817606985054	0.1629671817876	2.39688000840614	5.03205326422405	1.10243123362784	1.76077541241489	1.17569416571574	1.72665971163657	0.037037037037037	1.30825057846931	0.86324533228775	0.410752479846194	0.030623391882956	2.37709233014518	0.0436833544554922	1.28604674720658	2.66498547919668	0.392923434510229	2.80355860971688	3.62992493604314	1.81840722996379	2.12890007570539	1.84274787992367	2.14209382745418	3.16149321190718	2.75524906582632	0.425518268926533	3.04331246012042	2.24545327744265
AC067752.1	3.10759537678245	2.90639317274239	0.0714399119478513	4.45826946999811	4.7935935287987	0.068976423223545	1.1605343394913	4.20556850159005	0.453945623630064	9.24561399250797e-06	1.1026650669514	0.00596163308864877	1.50917549523851	4.28097019317459	4.18536243291502	0.853159636445431	0.140519603284695	0.866968297330951	2.6333078551648	0.694362443492294	0.00831572807841119	0.1629671817876	1.6301701368549	2.50964121884111	0.710290334963927	0	5.22653283386672	0.134681806942464	0.037037037037037	3.80072411161434	2.7727336938891	3.29021792854344	0.030623391882956	1.09039276908641	1.08717500843389	1.93711971038059	5.10363042375304	1.54915085321291	0	2.03370123049917	1.32955272347411	2.12890007570539	1.84274787992367	1.27883489165368	5.10659292275245	4.3620460405925	2.42492204472449	2.84928984356226	0
AC068050.1	4.2374096663523	3.43436617226291	4.4501576065298	3.95383632021264	4.56243462110009	5.15955476855534	4.31573416605067	4.40956816145769	5.89652425647738	4.24704308980257	0.037037037037037	1.33521416604799	0	3.74793174192241	0.374654548943469	3.45226989506792	1.69496908120187	0.0370182353898243	1.28786560972065	1.383524586582	1.74316891531304	3.03441245131494	4.14586504940498	2.06736631062539	0.128401747905567	1.28000364707054	0.160666232626192	2.13475455636278	1.51833301405903	1.80613427947054	0.86324533228775	0.410752479846194	0.030623391882956	0	1.08717500843389	0.286736722102989	2.07475225128101	1.90187080921135	0.551875536393567	4.15177319560532	3.02741909326894	0.612492396723464	2.61562032627088	2.43582456823142	1.27681091460557	3.47825320248867	4.13593320235096	4.70324251158666	4.68923460395615
AC068134.3	5.06282741524176	4.85126842088988	5.19380290037666	4.93835651387997	4.44003033474948	5.02016874007199	4.27859221321968	4.83956593275019	4.28214511709228	4.29002774510107	4.24764942988417	4.53346186622797	2.51799999417307	4.17342886248453	4.78707882907609	3.7803976339087	3.82092406206456	4.21496207675125	3.77875475367964	4.36927555963503	4.49157664054652	4.73184680314883	4.67421920817101	4.35889341459854	3.57283193644486	4.48085149639371	3.71731308442557	4.87904226077632	4.25112958720159	3.96610718486093	1.84787293563865	3.63906729851762	4.28897572411089	3.32041786225198	4.6110386762868	3.16600053083471	1.92981211915899	3.96238039556812	3.32487216806384	3.81000950270461	3.71112597450187	1.5953022206912	3.43258340447998	2.95039727550231	2.19470457197876	4.25603186159909	3.92815631981857	3.22643572095595	3.95629809853512
AC068205.2	4.63347942542369	1.42842628285081	2.97321549100973	3.24493768751325	2.11848900230645	2.91322594890373	4.38403528083224	3.5156697438555	3.51886997732505	4.03508324667651	4.81960553709266	1.54854751548135	2.47904508874965	3.51381295596684	2.99607593456276	2.20932567422005	2.31621350830169	2.16296885772277	1.65346070735373	3.41466317936099	2.5398972385179	2.74152209593458	3.90513743748033	3.29021792854344	1.44909850745275	2.92431258908973	3.17471607821155	2.60582570079193	3.31334173635012	2.80682844597809	3.27888203808034	1.88059584953147	3.59448281779186	2.81516706609822	1.53063836617686	2.49409711416041	2.78307694970974	3.63954348525819	0	2.55438425057617	2.79469495759221	2.88785071958275	2.78570418706937	2.37762477213429	2.84928984356226	2.45064717678993	2.22370568531154	2.6985709979111	2.96705032009982
AC068279.1	5.64666023778942	5.66738912158126	5.69168609798999	5.84701883218523	4.23843184413809	5.65665296764387	5.26810690623688	4.97858949866383	6.19702141449346	5.74233606873253	4.07594590757523	4.63148905802001	2.16358386757252	5.08343030228975	5.31455314749599	4.03128498044195	3.13890341658492	5.09879963814481	5.30308161059454	4.01212459919491	4.92703583733257	5.63073816842773	5.50486576593765	4.22984254014638	3.99446480590102	3.67915638951162	2.39346082171562	4.71760370608808	4.9253852720798	6.32997320136595	5.73197548071284	3.3364385270033	4.77125690267337	5.21088213683915	4.80148165318581	5.32591188113065	2.66498547919668	4.70292419452894	3.57689537198657	4.70390267404574	3.74607518117064	3.00040844233841	5.31977844334114	4.45992036579603	4.23386189652136	4.87160926080242	4.44268346506479	3.94775123721055	5.29621553709539
AC068533.4	6.75672050856364	5.90948044119125	6.49679838249508	5.39757447784015	6.13650894445322	5.5068552579998	6.54950029529038	6.66613529010954	6.70668094360107	6.55193968871776	6.80415415652527	5.11376005389964	5.87276911513855	5.54405619593496	5.51240665549861	6.39301353798192	7.02994824350494	5.69800922019195	5.75926503302459	6.3255900139391	6.20755978656775	7.04273132577126	6.991983092154	6.66755131772446	6.17505706775181	6.30747592933409	6.00593831896542	6.59804495271868	5.55333619905372	6.40396091784085	6.72804091814911	6.8188345046718	7.05777151334384	6.79558091963924	5.97458416312977	7.46981554080175	5.39479655781445	6.36356237163224	7.32267761045533	6.77071253560598	6.7612055755824	7.00055160508972	6.94190033661576	6.9802114698708	7.93065086779369	7.00916046922128	7.0395117647369	6.80919517189256	6.86902113858883
AC068580.4	4.69819284357575	4.88961922131939	3.31661857082916	4.78510131163236	1.59747238369853	4.19153197829103	3.4389727309768	4.38567556942453	4.47163265303073	3.40812576168601	6.32296090842266	4.26565704764574	4.91290365598536	5.61363488038197	5.54648158492673	4.83288468340348	4.62619147356508	5.27039011586588	4.88286883880444	5.40445545150704	2.90104142148061	5.5499703156101	4.68133272337286	3.40539880807727	7.96543044557479	5.10949938649321	7.48745794027195	3.4537821543885	5.30827254489682	4.66190540129898	5.37412305690659	5.98665587742746	6.70087574140558	5.96074455510741	4.92664705127354	8.23345877860186	5.82635953540686	5.04174460949637	5.45572513129102	5.11689557278759	5.39479655781445	6.55374671786077	3.57184990732815	5.76545734481145	6.41795860548411	4.20155212113012	5.2800533971729	5.42533047482832	4.89035839269189
[truncated: 18,184 more rows]
[truncated: 5 more columns]
