# Supplementary material for: Bioinformatics and system biology approach to identify potential common pathogenesis for COVID-19 infection and sarcopenia
Source: Front Med (Lausanne). 2024 Jun 24;11:1378846. doi: 10.3389/fmed.2024.1378846 (PMC11228343; doi:10.3389/fmed.2024.1378846)
Supplement: Supplementary file 2 [file Data_Sheet_2.ZIP › raw data3/06.diff/GSE171110/s1.txt]

GSM5218990
GSM5218991
GSM5218992
GSM5218993
GSM5218994
GSM5218995
GSM5218996
GSM5218997
GSM5218998
GSM5218999
