# Supplementary material for: Bioinformatics and system biology approach to identify potential common pathogenesis for COVID-19 infection and sarcopenia
Source: Front Med (Lausanne). 2024 Jun 24;11:1378846. doi: 10.3389/fmed.2024.1378846 (PMC11228343; doi:10.3389/fmed.2024.1378846)
Supplement: Supplementary file 2 [file Data_Sheet_2.ZIP › raw data3/06.diff/GSE171110/s2.txt]

GSM5219000
GSM5219001
GSM5219002
GSM5219003
GSM5219004
GSM5219005
GSM5219006
GSM5219007
GSM5219008
GSM5219009
GSM5219010
GSM5219011
GSM5219012
GSM5219013
GSM5219014
GSM5219015
GSM5219016
GSM5219017
GSM5219018
GSM5219019
GSM5219020
GSM5219021
GSM5219022
GSM5219023
GSM5219024
GSM5219025
GSM5219026
GSM5219027
GSM5219028
GSM5219029
GSM5219030
GSM5219031
GSM5219032
GSM5219033
GSM5219034
GSM5219035
GSM5219036
GSM5219037
GSM5219038
GSM5219039
GSM5219040
GSM5219041
GSM5219042
GSM5219043
