# Supplementary material for: Bioinformatics and system biology approach to identify potential common pathogenesis for COVID-19 infection and sarcopenia
Source: Front Med (Lausanne). 2024 Jun 24;11:1378846. doi: 10.3389/fmed.2024.1378846 (PMC11228343; doi:10.3389/fmed.2024.1378846)
Supplement: Supplementary file 2 [file Data_Sheet_2.ZIP › raw data3/07.GO/GO.txt]

ONTOLOGY	ID	Description	GeneRatio	BgRatio	pvalue	p.adjust	qvalue	geneID	Count
BP	GO:0046631	alpha-beta T cell activation	5/59	175/18614	0.000230333614432629	0.228858869122024	0.203026073898386	RUNX3/CD3D/TRBC2/CD3G/BCL6	5
BP	GO:0009308	amine metabolic process	4/59	117/18614	0.000516845549149609	0.228858869122024	0.203026073898386	IDO1/PNMT/CYP1A1/NNMT	4
BP	GO:0070228	regulation of lymphocyte apoptotic process	3/59	59/18614	0.000866819185559325	0.228858869122024	0.203026073898386	IDO1/CD3G/BCL6	3
BP	GO:0045059	positive thymic T cell selection	2/59	14/18614	0.000877054828944803	0.228858869122024	0.203026073898386	CD3D/CD3G	2
BP	GO:0000712	resolution of meiotic recombination intermediates	2/59	17/18614	0.00130277360282256	0.228858869122024	0.203026073898386	SHOC1/EME1	2
BP	GO:0019362	pyridine nucleotide metabolic process	3/59	79/18614	0.00201606890027598	0.228858869122024	0.203026073898386	IDO1/ALDH1L2/NNMT	3
BP	GO:0046496	nicotinamide nucleotide metabolic process	3/59	79/18614	0.00201606890027598	0.228858869122024	0.203026073898386	IDO1/ALDH1L2/NNMT	3
BP	GO:0070227	lymphocyte apoptotic process	3/59	80/18614	0.00208993021041001	0.228858869122024	0.203026073898386	IDO1/CD3G/BCL6	3
BP	GO:0043371	negative regulation of CD4-positive, alpha-beta T cell differentiation	2/59	22/18614	0.00219038457933757	0.228858869122024	0.203026073898386	RUNX3/BCL6	2
BP	GO:0045061	thymic T cell selection	2/59	22/18614	0.00219038457933757	0.228858869122024	0.203026073898386	CD3D/CD3G	2
BP	GO:0072524	pyridine-containing compound metabolic process	3/59	85/18614	0.00248447067454476	0.228858869122024	0.203026073898386	IDO1/ALDH1L2/NNMT	3
BP	GO:0030217	T cell differentiation	5/59	300/18614	0.00258646105029768	0.228858869122024	0.203026073898386	RUNX3/CD2/CD3D/CD3G/BCL6	5
BP	GO:0032528	microvillus organization	2/59	24/18614	0.00260645465043089	0.228858869122024	0.203026073898386	GLDN/KLF5	2
BP	GO:2000106	regulation of leukocyte apoptotic process	3/59	90/18614	0.00292222118676768	0.228858869122024	0.203026073898386	IDO1/CD3G/BCL6	3
BP	GO:0009435	NAD biosynthetic process	2/59	26/18614	0.00305673596318089	0.228858869122024	0.203026073898386	IDO1/NNMT	2
BP	GO:0031099	regeneration	4/59	190/18614	0.00308992100484297	0.228858869122024	0.203026073898386	ACE/NNMT/PTPRF/KLF5	4
BP	GO:0046639	negative regulation of alpha-beta T cell differentiation	2/59	27/18614	0.00329456978436531	0.228858869122024	0.203026073898386	RUNX3/BCL6	2
BP	GO:0019359	nicotinamide nucleotide biosynthetic process	2/59	28/18614	0.00354079365273646	0.228858869122024	0.203026073898386	IDO1/NNMT	2
BP	GO:0019363	pyridine nucleotide biosynthetic process	2/59	28/18614	0.00354079365273646	0.228858869122024	0.203026073898386	IDO1/NNMT	2
BP	GO:0006576	biogenic amine metabolic process	3/59	97/18614	0.00361048672957799	0.228858869122024	0.203026073898386	IDO1/PNMT/NNMT	3
BP	GO:0050851	antigen receptor-mediated signaling pathway	4/59	201/18614	0.00377833038644851	0.228858869122024	0.203026073898386	CD3D/TRBC2/CD3G/IGLC3	4
BP	GO:0090312	positive regulation of protein deacetylation	2/59	30/18614	0.00405819682674436	0.234481423002686	0.20801397340192	BCL6/NNMT	2
BP	GO:0072525	pyridine-containing compound biosynthetic process	2/59	31/18614	0.00432926939503289	0.234481423002686	0.20801397340192	IDO1/NNMT	2
BP	GO:0006766	vitamin metabolic process	3/59	105/18614	0.00450916388139947	0.234481423002686	0.20801397340192	CYP1A1/ALDH1L2/NNMT	3
BP	GO:0010765	positive regulation of sodium ion transport	2/59	32/18614	0.00460851853385782	0.234481423002686	0.20801397340192	SCN4B/TESC	2
BP	GO:0002828	regulation of type 2 immune response	2/59	33/18614	0.00489589148495413	0.239522075725448	0.212485654731613	IDO1/BCL6	2
BP	GO:2000515	negative regulation of CD4-positive, alpha-beta T cell activation	2/59	34/18614	0.00519133573247439	0.244569594507683	0.216963427103803	RUNX3/BCL6	2
BP	GO:0071887	leukocyte apoptotic process	3/59	117/18614	0.0060918233528063	0.273598033143235	0.242715236287279	IDO1/CD3G/BCL6	3
BP	GO:0043368	positive T cell selection	2/59	38/18614	0.006452783800548	0.273598033143235	0.242715236287279	CD3D/CD3G	2
BP	GO:0070229	negative regulation of lymphocyte apoptotic process	2/59	38/18614	0.006452783800548	0.273598033143235	0.242715236287279	IDO1/BCL6	2
BP	GO:0042401	biogenic amine biosynthetic process	2/59	39/18614	0.00678780520977336	0.274851750137494	0.243827438056433	PNMT/NNMT	2
BP	GO:0009309	amine biosynthetic process	2/59	40/18614	0.00713058785734066	0.274851750137494	0.243827438056433	PNMT/NNMT	2
BP	GO:0042092	type 2 immune response	2/59	40/18614	0.00713058785734066	0.274851750137494	0.243827438056433	IDO1/BCL6	2
BP	GO:0019674	NAD metabolic process	2/59	43/18614	0.00820499594581127	0.284900914920413	0.252742287979711	IDO1/NNMT	2
BP	GO:0050868	negative regulation of T cell activation	3/59	131/18614	0.00831117511823527	0.284900914920413	0.252742287979711	RUNX3/IDO1/BCL6	3
BP	GO:0006814	sodium ion transport	4/59	254/18614	0.0085674723009343	0.284900914920413	0.252742287979711	SCN4B/SLC4A7/TESC/SLC38A11	4
BP	GO:0061982	meiosis I cell cycle process	3/59	134/18614	0.00884073619555398	0.284900914920413	0.252742287979711	SHOC1/EME1/CDC25A	3
BP	GO:0030890	positive regulation of B cell proliferation	2/59	45/18614	0.00895914826793751	0.284900914920413	0.252742287979711	BCL6/EPHB2	2
BP	GO:0046636	negative regulation of alpha-beta T cell activation	2/59	45/18614	0.00895914826793751	0.284900914920413	0.252742287979711	RUNX3/BCL6	2
BP	GO:0061098	positive regulation of protein tyrosine kinase activity	2/59	45/18614	0.00895914826793751	0.284900914920413	0.252742287979711	CASS4/ACE	2
BP	GO:0050852	T cell receptor signaling pathway	3/59	140/18614	0.00995825368050427	0.296980253775699	0.263458152968842	CD3D/TRBC2/CD3G	3
BP	GO:0046580	negative regulation of Ras protein signal transduction	2/59	49/18614	0.0105565749173026	0.296980253775699	0.263458152968842	BCL6/EPHB2	2
BP	GO:0030098	lymphocyte differentiation	5/59	422/18614	0.0107416418297698	0.296980253775699	0.263458152968842	RUNX3/CD2/CD3D/CD3G/BCL6	5
BP	GO:0045581	negative regulation of T cell differentiation	2/59	50/18614	0.0109742118672737	0.296980253775699	0.263458152968842	RUNX3/BCL6	2
BP	GO:0045058	T cell selection	2/59	51/18614	0.0113990635130482	0.296980253775699	0.263458152968842	CD3D/CD3G	2
BP	GO:0010720	positive regulation of cell development	5/59	432/18614	0.0117978382209119	0.296980253775699	0.263458152968842	RUNX3/ACE/TESC/BCL6/EPHB2	5
BP	GO:1903038	negative regulation of leukocyte cell-cell adhesion	3/59	150/18614	0.0119963409266809	0.296980253775699	0.263458152968842	RUNX3/IDO1/BCL6	3
BP	GO:0043370	regulation of CD4-positive, alpha-beta T cell differentiation	2/59	55/18614	0.0131696541410768	0.296980253775699	0.263458152968842	RUNX3/BCL6	2
BP	GO:0051058	negative regulation of small GTPase mediated signal transduction	2/59	56/18614	0.0136298590375822	0.296980253775699	0.263458152968842	BCL6/EPHB2	2
BP	GO:2000107	negative regulation of leukocyte apoptotic process	2/59	56/18614	0.0136298590375822	0.296980253775699	0.263458152968842	IDO1/BCL6	2
BP	GO:0007131	reciprocal meiotic recombination	2/59	57/18614	0.0140969920987995	0.296980253775699	0.263458152968842	SHOC1/EME1	2
BP	GO:0140527	reciprocal homologous recombination	2/59	57/18614	0.0140969920987995	0.296980253775699	0.263458152968842	SHOC1/EME1	2
BP	GO:0006767	water-soluble vitamin metabolic process	2/59	58/18614	0.0145710063454965	0.296980253775699	0.263458152968842	ALDH1L2/NNMT	2
BP	GO:0090311	regulation of protein deacetylation	2/59	58/18614	0.0145710063454965	0.296980253775699	0.263458152968842	BCL6/NNMT	2
BP	GO:2000649	regulation of sodium ion transmembrane transporter activity	2/59	58/18614	0.0145710063454965	0.296980253775699	0.263458152968842	SCN4B/TESC	2
BP	GO:0002429	immune response-activating cell surface receptor signaling pathway	4/59	302/18614	0.0153712006994313	0.296980253775699	0.263458152968842	CD3D/TRBC2/CD3G/IGLC3	4
BP	GO:0045620	negative regulation of lymphocyte differentiation	2/59	60/18614	0.0155394915741903	0.296980253775699	0.263458152968842	RUNX3/BCL6	2
BP	GO:0034113	heterotypic cell-cell adhesion	2/59	61/18614	0.0160338696908748	0.296980253775699	0.263458152968842	CD2/GLDN	2
BP	GO:0051250	negative regulation of lymphocyte activation	3/59	168/18614	0.0162293432070006	0.296980253775699	0.263458152968842	RUNX3/IDO1/BCL6	3
BP	GO:1903131	mononuclear cell differentiation	5/59	474/18614	0.0170095983122387	0.296980253775699	0.263458152968842	RUNX3/CD2/CD3D/CD3G/BCL6	5
BP	GO:0007162	negative regulation of cell adhesion	4/59	312/18614	0.0171198125661266	0.296980253775699	0.263458152968842	RUNX3/IDO1/BCL6/EPHB2	4
BP	GO:0032943	mononuclear cell proliferation	4/59	313/18614	0.0173012503905287	0.296980253775699	0.263458152968842	ACE/IDO1/BCL6/EPHB2	4
BP	GO:0035825	homologous recombination	2/59	64/18614	0.0175569934091967	0.296980253775699	0.263458152968842	SHOC1/EME1	2
BP	GO:0030888	regulation of B cell proliferation	2/59	65/18614	0.0180778788493106	0.296980253775699	0.263458152968842	BCL6/EPHB2	2
BP	GO:1902105	regulation of leukocyte differentiation	4/59	319/18614	0.0184152686342524	0.296980253775699	0.263458152968842	RUNX3/CD2/TESC/BCL6	4
BP	GO:0031100	animal organ regeneration	2/59	66/18614	0.0186052774635452	0.296980253775699	0.263458152968842	ACE/NNMT	2
BP	GO:0050804	modulation of chemical synaptic transmission	5/59	487/18614	0.0188909465554739	0.296980253775699	0.263458152968842	AKAP7/ACE/SEPTIN5/DGKI/EPHB2	5
BP	GO:0099177	regulation of trans-synaptic signaling	5/59	488/18614	0.0190411405469271	0.296980253775699	0.263458152968842	AKAP7/ACE/SEPTIN5/DGKI/EPHB2	5
BP	GO:1902305	regulation of sodium ion transmembrane transport	2/59	67/18614	0.019139144215261	0.296980253775699	0.263458152968842	SCN4B/TESC	2
BP	GO:0045580	regulation of T cell differentiation	3/59	180/18614	0.0194613576351254	0.296980253775699	0.263458152968842	RUNX3/CD2/BCL6	3
BP	GO:0035725	sodium ion transmembrane transport	3/59	181/18614	0.0197456250852466	0.296980253775699	0.263458152968842	SCN4B/SLC4A7/TESC	3
BP	GO:0002768	immune response-regulating cell surface receptor signaling pathway	4/59	329/18614	0.0203696913732696	0.296980253775699	0.263458152968842	CD3D/TRBC2/CD3G/IGLC3	4
BP	GO:1902107	positive regulation of leukocyte differentiation	3/59	184/18614	0.0206122483138108	0.296980253775699	0.263458152968842	RUNX3/TESC/BCL6	3
BP	GO:1903708	positive regulation of hemopoiesis	3/59	184/18614	0.0206122483138108	0.296980253775699	0.263458152968842	RUNX3/TESC/BCL6	3
BP	GO:0006310	DNA recombination	4/59	332/18614	0.0209800959616485	0.296980253775699	0.263458152968842	HROB/SHOC1/BCL6/EME1	4
BP	GO:0046637	regulation of alpha-beta T cell differentiation	2/59	73/18614	0.022475680106469	0.296980253775699	0.263458152968842	RUNX3/BCL6	2
BP	GO:0032496	response to lipopolysaccharide	4/59	345/18614	0.0237553055681123	0.296980253775699	0.263458152968842	ACE/IDO1/CYP1A1/EPHB2	4
BP	GO:0002637	regulation of immunoglobulin production	2/59	76/18614	0.0242276841572105	0.296980253775699	0.263458152968842	BCL6/EPHB2	2
BP	GO:0070661	leukocyte proliferation	4/59	348/18614	0.024426029413465	0.296980253775699	0.263458152968842	ACE/IDO1/BCL6/EPHB2	4
BP	GO:0030258	lipid modification	3/59	197/18614	0.0246075050668641	0.296980253775699	0.263458152968842	CYP1A1/ALDH1L2/DGKI	3
BP	GO:2000514	regulation of CD4-positive, alpha-beta T cell activation	2/59	77/18614	0.0248238013859548	0.296980253775699	0.263458152968842	RUNX3/BCL6	2
BP	GO:0002695	negative regulation of leukocyte activation	3/59	202/18614	0.026247982205374	0.296980253775699	0.263458152968842	RUNX3/IDO1/BCL6	3
BP	GO:0022408	negative regulation of cell-cell adhesion	3/59	205/18614	0.0272599329425009	0.296980253775699	0.263458152968842	RUNX3/IDO1/BCL6	3
BP	GO:0061097	regulation of protein tyrosine kinase activity	2/59	82/18614	0.0278933371154503	0.296980253775699	0.263458152968842	CASS4/ACE	2
BP	GO:0044703	multi-organism reproductive process	3/59	207/18614	0.0279460816312664	0.296980253775699	0.263458152968842	ACE/IDO1/CYP1A1	3
BP	GO:0031424	keratinization	2/59	83/18614	0.0285247391129007	0.296980253775699	0.263458152968842	PPL/KRT80	2
BP	GO:0050871	positive regulation of B cell activation	2/59	83/18614	0.0285247391129007	0.296980253775699	0.263458152968842	BCL6/EPHB2	2
BP	GO:0002237	response to molecule of bacterial origin	4/59	366/18614	0.0286921545945556	0.296980253775699	0.263458152968842	ACE/IDO1/CYP1A1/EPHB2	4
BP	GO:0045619	regulation of lymphocyte differentiation	3/59	212/18614	0.0297016986021523	0.296980253775699	0.263458152968842	RUNX3/CD2/BCL6	3
BP	GO:0033077	T cell differentiation in thymus	2/59	86/18614	0.030453185034343	0.296980253775699	0.263458152968842	CD3D/CD3G	2
BP	GO:1903046	meiotic cell cycle process	3/59	215/18614	0.0307826180598249	0.296980253775699	0.263458152968842	SHOC1/EME1/CDC25A	3
BP	GO:0044706	multi-multicellular organism process	3/59	216/18614	0.0311475079135798	0.296980253775699	0.263458152968842	ACE/IDO1/CYP1A1	3
BP	GO:0002002	regulation of angiotensin levels in blood	1/59	10/18614	0.0312557194241646	0.296980253775699	0.263458152968842	ACE	1
BP	GO:0002138	retinoic acid biosynthetic process	1/59	10/18614	0.0312557194241646	0.296980253775699	0.263458152968842	CYP1A1	1
BP	GO:0002676	regulation of chronic inflammatory response	1/59	10/18614	0.0312557194241646	0.296980253775699	0.263458152968842	IDO1	1
BP	GO:0010496	intercellular transport	1/59	10/18614	0.0312557194241646	0.296980253775699	0.263458152968842	EPHB2	1
BP	GO:0034356	NAD biosynthesis via nicotinamide riboside salvage pathway	1/59	10/18614	0.0312557194241646	0.296980253775699	0.263458152968842	NNMT	1
BP	GO:0036093	germ cell proliferation	1/59	10/18614	0.0312557194241646	0.296980253775699	0.263458152968842	PTGDR2	1
BP	GO:0071838	cell proliferation in bone marrow	1/59	10/18614	0.0312557194241646	0.296980253775699	0.263458152968842	ACE	1
BP	GO:0090281	negative regulation of calcium ion import	1/59	10/18614	0.0312557194241646	0.296980253775699	0.263458152968842	ACE	1
BP	GO:0097104	postsynaptic membrane assembly	1/59	10/18614	0.0312557194241646	0.296980253775699	0.263458152968842	EPHB2	1
BP	GO:0097267	omega-hydroxylase P450 pathway	1/59	10/18614	0.0312557194241646	0.296980253775699	0.263458152968842	CYP1A1	1
BP	GO:1903365	regulation of fear response	1/59	10/18614	0.0312557194241646	0.296980253775699	0.263458152968842	EPHB2	1
BP	GO:1903596	regulation of gap junction assembly	1/59	10/18614	0.0312557194241646	0.296980253775699	0.263458152968842	ACE	1
BP	GO:0002696	positive regulation of leukocyte activation	4/59	377/18614	0.0315054127593565	0.296980253775699	0.263458152968842	RUNX3/CD2/BCL6/EPHB2	4
BP	GO:0050863	regulation of T cell activation	4/59	377/18614	0.0315054127593565	0.296980253775699	0.263458152968842	RUNX3/CD2/IDO1/BCL6	4
BP	GO:0043367	CD4-positive, alpha-beta T cell differentiation	2/59	89/18614	0.0324321285340161	0.296980253775699	0.263458152968842	RUNX3/BCL6	2
BP	GO:0033555	multicellular organismal response to stress	2/59	90/18614	0.0331028082464535	0.296980253775699	0.263458152968842	IDO1/EPHB2	2
BP	GO:0006568	tryptophan metabolic process	1/59	11/18614	0.0343279572522651	0.296980253775699	0.263458152968842	IDO1	1
BP	GO:0016102	diterpenoid biosynthetic process	1/59	11/18614	0.0343279572522651	0.296980253775699	0.263458152968842	CYP1A1	1
BP	GO:0044771	meiotic cell cycle phase transition	1/59	11/18614	0.0343279572522651	0.296980253775699	0.263458152968842	CDC25A	1
BP	GO:0045628	regulation of T-helper 2 cell differentiation	1/59	11/18614	0.0343279572522651	0.296980253775699	0.263458152968842	BCL6	1
BP	GO:0045654	positive regulation of megakaryocyte differentiation	1/59	11/18614	0.0343279572522651	0.296980253775699	0.263458152968842	TESC	1
BP	GO:0070189	kynurenine metabolic process	1/59	11/18614	0.0343279572522651	0.296980253775699	0.263458152968842	IDO1	1
BP	GO:0071679	commissural neuron axon guidance	1/59	11/18614	0.0343279572522651	0.296980253775699	0.263458152968842	EPHB2	1
BP	GO:0086016	AV node cell action potential	1/59	11/18614	0.0343279572522651	0.296980253775699	0.263458152968842	SCN4B	1
BP	GO:0086027	AV node cell to bundle of His cell signaling	1/59	11/18614	0.0343279572522651	0.296980253775699	0.263458152968842	SCN4B	1
BP	GO:0090527	actin filament reorganization	1/59	11/18614	0.0343279572522651	0.296980253775699	0.263458152968842	CASS4	1
BP	GO:0097250	mitochondrial respirasome assembly	1/59	11/18614	0.0343279572522651	0.296980253775699	0.263458152968842	HIGD1B	1
BP	GO:2000169	regulation of peptidyl-cysteine S-nitrosylation	1/59	11/18614	0.0343279572522651	0.296980253775699	0.263458152968842	ACE	1
BP	GO:0002028	regulation of sodium ion transport	2/59	92/18614	0.0344604740677139	0.296980253775699	0.263458152968842	SCN4B/TESC	2
BP	GO:0045104	intermediate filament cytoskeleton organization	2/59	92/18614	0.0344604740677139	0.296980253775699	0.263458152968842	PPL/KRT80	2
BP	GO:0050866	negative regulation of cell activation	3/59	225/18614	0.0345343222158378	0.296980253775699	0.263458152968842	RUNX3/IDO1/BCL6	3
BP	GO:0045103	intermediate filament-based process	2/59	93/18614	0.0351473803741824	0.296980253775699	0.263458152968842	PPL/KRT80	2
BP	GO:0050867	positive regulation of cell activation	4/59	394/18614	0.0361644163664478	0.296980253775699	0.263458152968842	RUNX3/CD2/BCL6/EPHB2	4
BP	GO:0043270	positive regulation of monoatomic ion transport	3/59	231/18614	0.0368945422294778	0.296980253775699	0.263458152968842	SCN4B/TESC/EPHB2	3
BP	GO:0032091	negative regulation of protein binding	2/59	96/18614	0.0372399180608936	0.296980253775699	0.263458152968842	ACE/PTPRF	2
BP	GO:0070664	negative regulation of leukocyte proliferation	2/59	96/18614	0.0372399180608936	0.296980253775699	0.263458152968842	IDO1/BCL6	2
BP	GO:0002645	positive regulation of tolerance induction	1/59	12/18614	0.0373906165288395	0.296980253775699	0.263458152968842	IDO1	1
BP	GO:0042447	hormone catabolic process	1/59	12/18614	0.0373906165288395	0.296980253775699	0.263458152968842	ACE	1
BP	GO:0043380	regulation of memory T cell differentiation	1/59	12/18614	0.0373906165288395	0.296980253775699	0.263458152968842	BCL6	1
BP	GO:0045161	neuronal ion channel clustering	1/59	12/18614	0.0373906165288395	0.296980253775699	0.263458152968842	GLDN	1
BP	GO:0071712	ER-associated misfolded protein catabolic process	1/59	12/18614	0.0373906165288395	0.296980253775699	0.263458152968842	SDF2L1	1
BP	GO:0086067	AV node cell to bundle of His cell communication	1/59	12/18614	0.0373906165288395	0.296980253775699	0.263458152968842	SCN4B	1
BP	GO:0099550	trans-synaptic signaling, modulating synaptic transmission	1/59	12/18614	0.0373906165288395	0.296980253775699	0.263458152968842	EPHB2	1
BP	GO:0002443	leukocyte mediated immunity	4/59	401/18614	0.0381933566453385	0.296980253775699	0.263458152968842	CD2/ACE/IL2RB/BCL6	4
BP	GO:0097306	cellular response to alcohol	2/59	98/18614	0.038661066924655	0.296980253775699	0.263458152968842	GRAMD1C/ACE	2
BP	GO:1901992	positive regulation of mitotic cell cycle phase transition	2/59	99/18614	0.0393793618932568	0.296980253775699	0.263458152968842	CYP1A1/CDC25A	2
BP	GO:0030101	natural killer cell activation	2/59	100/18614	0.0401027525056752	0.296980253775699	0.263458152968842	CD2/IL2RB	2
BP	GO:0050670	regulation of lymphocyte proliferation	3/59	239/18614	0.0401678912785477	0.296980253775699	0.263458152968842	IDO1/BCL6/EPHB2	3
BP	GO:0002638	negative regulation of immunoglobulin production	1/59	13/18614	0.0404437266043582	0.296980253775699	0.263458152968842	BCL6	1
BP	GO:0002664	regulation of T cell tolerance induction	1/59	13/18614	0.0404437266043582	0.296980253775699	0.263458152968842	IDO1	1
BP	GO:0003084	positive regulation of systemic arterial blood pressure	1/59	13/18614	0.0404437266043582	0.296980253775699	0.263458152968842	ACE	1
BP	GO:0006563	L-serine metabolic process	1/59	13/18614	0.0404437266043582	0.296980253775699	0.263458152968842	PHGDH	1
BP	GO:0006586	indolalkylamine metabolic process	1/59	13/18614	0.0404437266043582	0.296980253775699	0.263458152968842	IDO1	1
BP	GO:0018095	protein polyglutamylation	1/59	13/18614	0.0404437266043582	0.296980253775699	0.263458152968842	TTLL7	1
BP	GO:0032530	regulation of microvillus organization	1/59	13/18614	0.0404437266043582	0.296980253775699	0.263458152968842	KLF5	1
BP	GO:0033262	regulation of nuclear cell cycle DNA replication	1/59	13/18614	0.0404437266043582	0.296980253775699	0.263458152968842	BCL6	1
BP	GO:0034616	response to laminar fluid shear stress	1/59	13/18614	0.0404437266043582	0.296980253775699	0.263458152968842	ACE	1
BP	GO:0043379	memory T cell differentiation	1/59	13/18614	0.0404437266043582	0.296980253775699	0.263458152968842	BCL6	1
BP	GO:0048012	hepatocyte growth factor receptor signaling pathway	1/59	13/18614	0.0404437266043582	0.296980253775699	0.263458152968842	ESM1	1
BP	GO:0070234	positive regulation of T cell apoptotic process	1/59	13/18614	0.0404437266043582	0.296980253775699	0.263458152968842	IDO1	1
BP	GO:0071389	cellular response to mineralocorticoid stimulus	1/59	13/18614	0.0404437266043582	0.296980253775699	0.263458152968842	ACE	1
BP	GO:1900121	negative regulation of receptor binding	1/59	13/18614	0.0404437266043582	0.296980253775699	0.263458152968842	PTPRF	1
BP	GO:2000480	negative regulation of cAMP-dependent protein kinase activity	1/59	13/18614	0.0404437266043582	0.296980253775699	0.263458152968842	PKIB	1
BP	GO:0009913	epidermal cell differentiation	3/59	240/18614	0.0405871579049108	0.296980253775699	0.263458152968842	SLC4A7/PPL/KRT80	3
BP	GO:1990830	cellular response to leukemia inhibitory factor	2/59	102/18614	0.0415646676301519	0.296980253775699	0.263458152968842	MYBL2/KLF5	2
BP	GO:0032944	regulation of mononuclear cell proliferation	3/59	243/18614	0.04185835405391	0.296980253775699	0.263458152968842	IDO1/BCL6/EPHB2	3
BP	GO:0042100	B cell proliferation	2/59	103/18614	0.0423031160862457	0.296980253775699	0.263458152968842	BCL6/EPHB2	2
BP	GO:1990823	response to leukemia inhibitory factor	2/59	103/18614	0.0423031160862457	0.296980253775699	0.263458152968842	MYBL2/KLF5	2
BP	GO:1903706	regulation of hemopoiesis	4/59	415/18614	0.0424454588361144	0.296980253775699	0.263458152968842	RUNX3/CD2/TESC/BCL6	4
BP	GO:0002467	germinal center formation	1/59	14/18614	0.0434873167409283	0.296980253775699	0.263458152968842	BCL6	1
BP	GO:0002829	negative regulation of type 2 immune response	1/59	14/18614	0.0434873167409283	0.296980253775699	0.263458152968842	BCL6	1
BP	GO:0006596	polyamine biosynthetic process	1/59	14/18614	0.0434873167409283	0.296980253775699	0.263458152968842	NNMT	1
BP	GO:0009812	flavonoid metabolic process	1/59	14/18614	0.0434873167409283	0.296980253775699	0.263458152968842	CYP1A1	1
BP	GO:0021859	pyramidal neuron differentiation	1/59	14/18614	0.0434873167409283	0.296980253775699	0.263458152968842	BCL6	1
BP	GO:0090715	immunological memory formation process	1/59	14/18614	0.0434873167409283	0.296980253775699	0.263458152968842	BCL6	1
BP	GO:1902969	mitotic DNA replication	1/59	14/18614	0.0434873167409283	0.296980253775699	0.263458152968842	BCL6	1
BP	GO:1904044	response to aldosterone	1/59	14/18614	0.0434873167409283	0.296980253775699	0.263458152968842	ACE	1
BP	GO:0032760	positive regulation of tumor necrosis factor production	2/59	105/18614	0.0437948060181913	0.296980253775699	0.263458152968842	CD2/EPHB2	2
BP	GO:0002757	immune response-activating signaling pathway	4/59	423/18614	0.044991661914844	0.296980253775699	0.263458152968842	CD3D/TRBC2/CD3G/IGLC3	4
BP	GO:0002517	T cell tolerance induction	1/59	15/18614	0.0465214161125563	0.296980253775699	0.263458152968842	IDO1	1
BP	GO:0007567	parturition	1/59	15/18614	0.0465214161125563	0.296980253775699	0.263458152968842	CYP1A1	1
BP	GO:0043374	CD8-positive, alpha-beta T cell differentiation	1/59	15/18614	0.0465214161125563	0.296980253775699	0.263458152968842	RUNX3	1
BP	GO:0046655	folic acid metabolic process	1/59	15/18614	0.0465214161125563	0.296980253775699	0.263458152968842	ALDH1L2	1
BP	GO:0048934	peripheral nervous system neuron differentiation	1/59	15/18614	0.0465214161125563	0.296980253775699	0.263458152968842	RUNX3	1
BP	GO:0048935	peripheral nervous system neuron development	1/59	15/18614	0.0465214161125563	0.296980253775699	0.263458152968842	RUNX3	1
BP	GO:0070365	hepatocyte differentiation	1/59	15/18614	0.0465214161125563	0.296980253775699	0.263458152968842	CYP1A1	1
BP	GO:2000651	positive regulation of sodium ion transmembrane transporter activity	1/59	15/18614	0.0465214161125563	0.296980253775699	0.263458152968842	TESC	1
BP	GO:0045132	meiotic chromosome segregation	2/59	109/18614	0.046836312291301	0.296980253775699	0.263458152968842	SHOC1/EME1	2
BP	GO:1902106	negative regulation of leukocyte differentiation	2/59	109/18614	0.046836312291301	0.296980253775699	0.263458152968842	RUNX3/BCL6	2
BP	GO:1903557	positive regulation of tumor necrosis factor superfamily cytokine production	2/59	109/18614	0.046836312291301	0.296980253775699	0.263458152968842	CD2/EPHB2	2
BP	GO:0015711	organic anion transport	4/59	433/18614	0.0482934856706301	0.296980253775699	0.263458152968842	SLC4A7/ACE/SLC38A11/MGST1	4
BP	GO:0002713	negative regulation of B cell mediated immunity	1/59	16/18614	0.0495460538054087	0.296980253775699	0.263458152968842	BCL6	1
BP	GO:0002890	negative regulation of immunoglobulin mediated immune response	1/59	16/18614	0.0495460538054087	0.296980253775699	0.263458152968842	BCL6	1
BP	GO:0002903	negative regulation of B cell apoptotic process	1/59	16/18614	0.0495460538054087	0.296980253775699	0.263458152968842	BCL6	1
BP	GO:0005980	glycogen catabolic process	1/59	16/18614	0.0495460538054087	0.296980253775699	0.263458152968842	PYGL	1
BP	GO:0006544	glycine metabolic process	1/59	16/18614	0.0495460538054087	0.296980253775699	0.263458152968842	PHGDH	1
BP	GO:0009074	aromatic amino acid family catabolic process	1/59	16/18614	0.0495460538054087	0.296980253775699	0.263458152968842	IDO1	1
BP	GO:0021535	cell migration in hindbrain	1/59	16/18614	0.0495460538054087	0.296980253775699	0.263458152968842	EPHB2	1
BP	GO:0030033	microvillus assembly	1/59	16/18614	0.0495460538054087	0.296980253775699	0.263458152968842	KLF5	1
BP	GO:0030852	regulation of granulocyte differentiation	1/59	16/18614	0.0495460538054087	0.296980253775699	0.263458152968842	TESC	1
BP	GO:0042795	snRNA transcription by RNA polymerase II	1/59	16/18614	0.0495460538054087	0.296980253775699	0.263458152968842	ELL2	1
BP	GO:0046325	negative regulation of glucose import	1/59	16/18614	0.0495460538054087	0.296980253775699	0.263458152968842	ACE	1
BP	GO:0046834	lipid phosphorylation	1/59	16/18614	0.0495460538054087	0.296980253775699	0.263458152968842	DGKI	1
BP	GO:0060576	intestinal epithelial cell development	1/59	16/18614	0.0495460538054087	0.296980253775699	0.263458152968842	KLF5	1
BP	GO:0070230	positive regulation of lymphocyte apoptotic process	1/59	16/18614	0.0495460538054087	0.296980253775699	0.263458152968842	IDO1	1
BP	GO:1902033	regulation of hematopoietic stem cell proliferation	1/59	16/18614	0.0495460538054087	0.296980253775699	0.263458152968842	ACE	1
BP	GO:2000104	negative regulation of DNA-templated DNA replication	1/59	16/18614	0.0495460538054087	0.296980253775699	0.263458152968842	BCL6	1
BP	GO:0032414	positive regulation of ion transmembrane transporter activity	2/59	113/18614	0.0499533550213661	0.296980253775699	0.263458152968842	TESC/EPHB2	2
CC	GO:0042105	alpha-beta T cell receptor complex	3/62	12/19518	6.57941577117215e-06	0.000875062297565896	0.000782604191728898	CD3D/TRBC2/CD3G	3
CC	GO:0009897	external side of plasma membrane	8/62	426/19518	5.81267076088235e-05	0.00386542605598676	0.00345700945252477	FCRL6/CD2/CD3D/ACE/CD3G/CLEC10A/IL2RB/IGLC3	8
CC	GO:0098686	hippocampal mossy fiber to CA3 synapse	2/62	41/19518	0.00751764513491769	0.248612764564233	0.222344617299235	AKAP7/EPHB2	2
CC	GO:0031514	motile cilium	4/62	248/19518	0.00797629294785574	0.248612764564233	0.222344617299235	CFAP73/ACE/CD52/ROPN1L	4
CC	GO:0097225	sperm midpiece	2/62	50/19518	0.0110270949208324	0.248612764564233	0.222344617299235	ACE/CD52	2
CC	GO:0042101	T cell receptor complex	3/62	147/19518	0.0114479693185319	0.248612764564233	0.222344617299235	CD3D/TRBC2/CD3G	3
CC	GO:0098862	cluster of actin-based cell projections	3/62	162/19518	0.0148466288947721	0.248612764564233	0.222344617299235	SLC4A7/ACE/IDO1	3
CC	GO:0032421	stereocilium bundle	2/62	63/19518	0.0171231194596702	0.248612764564233	0.222344617299235	SLC4A7/IDO1	2
CC	GO:0098802	plasma membrane signaling receptor complex	4/62	319/19518	0.0185984996073434	0.248612764564233	0.222344617299235	CD3D/TRBC2/CD3G/IL2RB	4
CC	GO:0005657	replication fork	2/62	66/19518	0.0186926890649799	0.248612764564233	0.222344617299235	BCL6/EME1	2
CC	GO:0030669	clathrin-coated endocytic vesicle membrane	2/62	73/19518	0.0225801032724334	0.273013975930332	0.244167623902869	CD3D/CD3G	2
CC	GO:0005581	collagen trimer	2/62	85/19518	0.0299405390646063	0.287743543365304	0.25734088168009	GLDN/C1QTNF7	2
CC	GO:0071735	IgG immunoglobulin complex	1/62	10/19518	0.0313224215453982	0.287743543365304	0.25734088168009	IGLC3	1
CC	GO:0071745	IgA immunoglobulin complex	1/62	10/19518	0.0313224215453982	0.287743543365304	0.25734088168009	IGLC3	1
CC	GO:0034663	endoplasmic reticulum chaperone complex	1/62	11/19518	0.0344010564574443	0.287743543365304	0.25734088168009	SDF2L1	1
CC	GO:0045334	clathrin-coated endocytic vesicle	2/62	92/19518	0.0346157646153749	0.287743543365304	0.25734088168009	CD3D/CD3G	2
CC	GO:0140268	endoplasmic reticulum-plasma membrane contact site	1/62	12/19518	0.0374700642238682	0.293148149516146	0.262174443176292	GRAMD1C	1
CC	GO:0005940	septin ring	1/62	14/19518	0.0435793166817773	0.305055216772441	0.272823422993952	SEPTIN5	1
CC	GO:0031105	septin complex	1/62	14/19518	0.0435793166817773	0.305055216772441	0.272823422993952	SEPTIN5	1
CC	GO:0032156	septin cytoskeleton	1/62	16/19518	0.0496504147488226	0.33017525807967	0.295289308769313	SEPTIN5	1
MF	GO:0043425	bHLH transcription factor binding	2/56	31/18369	0.0040106763140342	0.233653293932088	0.20342662580413	ID3/KLF5	2
MF	GO:0001222	transcription corepressor binding	2/56	45/18369	0.0083091902046823	0.233653293932088	0.20342662580413	RUNX3/BCL6	2
MF	GO:0016836	hydro-lyase activity	2/56	62/18369	0.0153562029465278	0.233653293932088	0.20342662580413	CA8/CYP1A1	2
MF	GO:0008236	serine-type peptidase activity	3/56	190/18369	0.0202196803416596	0.233653293932088	0.20342662580413	GZMK/MMP11/ACE	3
MF	GO:0017171	serine hydrolase activity	3/56	194/18369	0.0213489141843999	0.233653293932088	0.20342662580413	GZMK/MMP11/ACE	3
MF	GO:0048029	monosaccharide binding	2/56	75/18369	0.0219751342022867	0.233653293932088	0.20342662580413	CLEC10A/PYGL	2
MF	GO:0016835	carbon-oxygen lyase activity	2/56	77/18369	0.0230815532776674	0.233653293932088	0.20342662580413	CA8/CYP1A1	2
MF	GO:0033293	monocarboxylic acid binding	2/56	80/18369	0.0247834869082748	0.233653293932088	0.20342662580413	ID3/PYGL	2
MF	GO:0016741	transferase activity, transferring one-carbon groups	3/56	221/18369	0.0298637995695682	0.233653293932088	0.20342662580413	PNMT/ALDH1L2/NNMT	3
MF	GO:0004954	prostanoid receptor activity	1/56	10/18369	0.0300785633511773	0.233653293932088	0.20342662580413	PTGDR2	1
MF	GO:0004955	prostaglandin receptor activity	1/56	10/18369	0.0300785633511773	0.233653293932088	0.20342662580413	PTGDR2	1
MF	GO:0016742	hydroxymethyl-, formyl- and related transferase activity	1/56	10/18369	0.0300785633511773	0.233653293932088	0.20342662580413	ALDH1L2	1
MF	GO:0016889	DNA endonuclease activity, producing 3'-phosphomonoesters	1/56	10/18369	0.0300785633511773	0.233653293932088	0.20342662580413	EME1	1
MF	GO:0032052	bile acid binding	1/56	10/18369	0.0300785633511773	0.233653293932088	0.20342662580413	PYGL	1
MF	GO:0070008	serine-type exopeptidase activity	1/56	10/18369	0.0300785633511773	0.233653293932088	0.20342662580413	ACE	1
MF	GO:0070739	protein-glutamic acid ligase activity	1/56	10/18369	0.0300785633511773	0.233653293932088	0.20342662580413	TTLL7	1
MF	GO:0070740	tubulin-glutamic acid ligase activity	1/56	10/18369	0.0300785633511773	0.233653293932088	0.20342662580413	TTLL7	1
MF	GO:0004725	protein tyrosine phosphatase activity	2/56	91/18369	0.0314427361764647	0.233653293932088	0.20342662580413	PTPRF/CDC25A	2
MF	GO:0001161	intronic transcription regulatory region sequence-specific DNA binding	1/56	11/18369	0.0330370905287104	0.233653293932088	0.20342662580413	BCL6	1
MF	GO:0004143	diacylglycerol kinase activity	1/56	11/18369	0.0330370905287104	0.233653293932088	0.20342662580413	DGKI	1
MF	GO:0004862	cAMP-dependent protein kinase inhibitor activity	1/56	11/18369	0.0330370905287104	0.233653293932088	0.20342662580413	PKIB	1
MF	GO:0005536	glucose binding	1/56	11/18369	0.0330370905287104	0.233653293932088	0.20342662580413	PYGL	1
MF	GO:0008046	axon guidance receptor activity	1/56	11/18369	0.0330370905287104	0.233653293932088	0.20342662580413	EPHB2	1
MF	GO:0016679	oxidoreductase activity, acting on diphenols and related substances as donors	1/56	11/18369	0.0330370905287104	0.233653293932088	0.20342662580413	CYP1A1	1
MF	GO:0042608	T cell receptor binding	1/56	11/18369	0.0330370905287104	0.233653293932088	0.20342662580413	CD3G	1
MF	GO:0086080	protein binding involved in heterotypic cell-cell adhesion	1/56	12/18369	0.0359867540503572	0.233653293932088	0.20342662580413	GLDN	1
MF	GO:0008170	N-methyltransferase activity	2/56	99/18369	0.0366787366148425	0.233653293932088	0.20342662580413	PNMT/NNMT	2
MF	GO:0008603	cAMP-dependent protein kinase regulator activity	1/56	13/18369	0.0389275799899541	0.233653293932088	0.20342662580413	PKIB	1
MF	GO:0016208	AMP binding	1/56	13/18369	0.0389275799899541	0.233653293932088	0.20342662580413	PYGL	1
MF	GO:0051087	chaperone binding	2/56	104/18369	0.0401099959313801	0.233653293932088	0.20342662580413	SDF2L1/CDC25A	2
MF	GO:0004953	icosanoid receptor activity	1/56	14/18369	0.041859594346054	0.233653293932088	0.20342662580413	PTGDR2	1
MF	GO:0031404	chloride ion binding	1/56	14/18369	0.041859594346054	0.233653293932088	0.20342662580413	ACE	1
MF	GO:0004029	aldehyde dehydrogenase (NAD+) activity	1/56	15/18369	0.0447828230421377	0.233653293932088	0.20342662580413	ALDH1L2	1
MF	GO:0004089	carbonate dehydratase activity	1/56	15/18369	0.0447828230421377	0.233653293932088	0.20342662580413	CA8	1
MF	GO:0005005	transmembrane-ephrin receptor activity	1/56	15/18369	0.0447828230421377	0.233653293932088	0.20342662580413	EPHB2	1
MF	GO:0001221	transcription coregulator binding	2/56	111/18369	0.0451093004900827	0.233653293932088	0.20342662580413	RUNX3/BCL6	2
MF	GO:0048038	quinone binding	1/56	16/18369	0.0476972919268299	0.233653293932088	0.20342662580413	COQ10A	1
