# Supplementary material for: Bioinformatics and system biology approach to identify potential common pathogenesis for COVID-19 infection and sarcopenia
Source: Front Med (Lausanne). 2024 Jun 24;11:1378846. doi: 10.3389/fmed.2024.1378846 (PMC11228343; doi:10.3389/fmed.2024.1378846)
Supplement: Supplementary file 2 [file Data_Sheet_2.ZIP › raw data3/08.KEGG/KEGG.txt]

ID	Description	GeneRatio	BgRatio	pvalue	p.adjust	qvalue	geneID	Count
hsa04658	Th1 and Th2 cell differentiation	4/29	92/8586	0.000238849489287402	0.0183914106751299	0.0163423334775591	RUNX3/CD3D/CD3G/IL2RB	4
hsa05207	Chemical carcinogenesis - receptor activation	5/29	212/8586	0.000640960986911138	0.0246769979960788	0.0219276127101179	CYP1A1/MGST1/BCL6/KLF5/CDC25A	5
hsa04640	Hematopoietic cell lineage	3/29	99/8586	0.00437153502961953	0.0858623612757017	0.0762960148041095	CD2/CD3D/CD3G	3
hsa05142	Chagas disease	3/29	102/8586	0.00475310907387134	0.0858623612757017	0.0762960148041095	CD3D/ACE/CD3G	3
hsa04659	Th17 cell differentiation	3/29	108/8586	0.0055754780049157	0.0858623612757017	0.0762960148041095	CD3D/CD3G/IL2RB	3
hsa00380	Tryptophan metabolism	2/29	42/8586	0.00872346693118915	0.111951158950261	0.0994781316714553	IDO1/CYP1A1	2
hsa05162	Measles	3/29	138/8586	0.0109372716286625	0.120309987915288	0.106905662535799	CD3D/CD3G/IL2RB	3
hsa05204	Chemical carcinogenesis - DNA adducts	2/29	70/8586	0.0230847121643944	0.222190354582296	0.19743503824811	CYP1A1/MGST1	2
hsa00980	Metabolism of xenobiotics by cytochrome P450	2/29	78/8586	0.0282335090872317	0.230332638180821	0.204670150126498	CYP1A1/MGST1	2
hsa05169	Epstein-Barr virus infection	3/29	202/8586	0.0299133296338728	0.230332638180821	0.204670150126498	RUNX3/CD3D/CD3G	3
hsa05235	PD-L1 expression and PD-1 checkpoint pathway in cancer	2/29	89/8586	0.0359893031659213	0.24395426599733	0.21677412562989	CD3D/CD3G	2
hsa05166	Human T-cell leukemia virus 1 infection	3/29	222/8586	0.0380188466489345	0.24395426599733	0.21677412562989	CD3D/CD3G/IL2RB	3
