# Supplementary material for: Bioinformatics and system biology approach to identify potential common pathogenesis for COVID-19 infection and sarcopenia
Source: Front Med (Lausanne). 2024 Jun 24;11:1378846. doi: 10.3389/fmed.2024.1378846 (PMC11228343; doi:10.3389/fmed.2024.1378846)
Supplement: Supplementary file 3 [file Data_Sheet_3.ZIP]

Archive with 101 entries (86 files):
- raw data4/
- raw data4/09.PPI/
- raw data4/09.PPI/diffgene.txt
- raw data4/09.PPI/string_hires_image.png
- raw data4/09.PPI/string_interactions_short.tsv
- raw data4/09.PPI/string_interactions_short.txt
- raw data4/10.precyto/
- raw data4/10.precyto/.Rhistory
- raw data4/10.precyto/GSE111016.diff.txt
- raw data4/10.precyto/ppigene.txt
- raw data4/10.precyto/string_interactions_short.txt
- raw data4/10.precyto/string_interactions_short.txt.png
- raw data4/11.MCODE/
- raw data4/11.MCODE/1.png
- raw data4/11.MCODE/11.png
- raw data4/11.MCODE/2.png
- raw data4/11.MCODE/3.png
- raw data4/11.MCODE/string_interactions_short.txt
- raw data4/14.cytoHubba/
- raw data4/14.cytoHubba/.Rhistory
- raw data4/14.cytoHubba/Rveen.txt
- raw data4/14.cytoHubba/score.csv
- raw data4/14.cytoHubba/Siven Score.txt
- raw data4/14.cytoHubba/string_interactions_short.txt
- raw data4/14.cytoHubba/Veen.pdf
- raw data4/14.cytoHubba/venn_result1694446076143893084.txt
- raw data4/15.GeneMANIA/
- raw data4/15.GeneMANIA/diffgene.txt
- raw data4/15.GeneMANIA/genemania-network.jpg
- raw data4/15.GeneMANIA/genemania-report.pdf
- raw data4/15.GeneMANIA/hubgene.txt
- raw data4/16.hubheneGO/
- raw data4/16.hubheneGO/barplot.pdf
- raw data4/16.hubheneGO/bubble.pdf
- raw data4/16.hubheneGO/Diseases15.GO.R
- raw data4/16.hubheneGO/GO.txt
- raw data4/16.hubheneGO/hubgene.txt
- raw data4/17.hubgeneGOcircos/
- raw data4/17.hubgeneGOcircos/Diseases16.GOcircos.R
- raw data4/17.hubgeneGOcircos/GO.circos.pdf
- raw data4/17.hubgeneGOcircos/GO.txt
- raw data4/18.hubgeneKEGG/
- raw data4/18.hubgeneKEGG/.Rhistory
- raw data4/18.hubgeneKEGG/barplot.pdf
- raw data4/18.hubgeneKEGG/bubble.pdf
- raw data4/18.hubgeneKEGG/Diseases17.KEGG.R
- raw data4/18.hubgeneKEGG/hubgene.txt
- raw data4/18.hubgeneKEGG/KEGG.txt
- raw data4/19.hubgeneKEGGcircos/
- raw data4/19.hubgeneKEGGcircos/.Rhistory
- raw data4/19.hubgeneKEGGcircos/Diseases18.KEGGcircos.R
- raw data4/19.hubgeneKEGGcircos/KEGG.circos.pdf
- raw data4/19.hubgeneKEGGcircos/KEGG.txt
- raw data4/20.NetworkanalystTfMirna/
- raw data4/20.NetworkanalystTfMirna/2023-9-12 at 16.47.38.png
- raw data4/20.NetworkanalystTfMirna/2023-9-12 at 16.51.37.png
- raw data4/20.NetworkanalystTfMirna/diffgene.txt
- raw data4/20.NetworkanalystTfMirna/hubgene.txt
- raw data4/21.DSigDB/
- raw data4/21.DSigDB/DSigDB_bar_graph (1).png
- raw data4/21.DSigDB/DSigDB_table (1).txt
- raw data4/22.ROC/
- raw data4/22.ROC/.Rhistory
- raw data4/22.ROC/111016roc/
- raw data4/22.ROC/111016roc/ACE.mc1
- raw data4/22.ROC/111016roc/ACE.png
- raw data4/22.ROC/111016roc/ALDH1L2.png
- raw data4/22.ROC/111016roc/BCL6.png
- raw data4/22.ROC/111016roc/CD3D.png
- raw data4/22.ROC/111016roc/CD52.png
- raw data4/22.ROC/111016roc/CDC25A.png
- raw data4/22.ROC/111016roc/CYP1A1.png
- raw data4/22.ROC/111016roc/EME1.png
- raw data4/22.ROC/111016roc/ESM1.png
- raw data4/22.ROC/111016roc/IDO1.png
- raw data4/22.ROC/111016roc/KLF5.png
- raw data4/22.ROC/111016roc/MYBL2.png
- raw data4/22.ROC/111016roc/NNMT.png
- raw data4/22.ROC/111016roc/PHGDH.png
- raw data4/22.ROC/111016roc/PYGL.png
- raw data4/22.ROC/111016ROC.csv
- raw data4/22.ROC/171110roc/
- raw data4/22.ROC/171110roc/ACE.png
- raw data4/22.ROC/171110roc/ALDH1L2.png
- raw data4/22.ROC/171110roc/BCL6.png
- raw data4/22.ROC/171110roc/CD3D.png
- raw data4/22.ROC/171110roc/CD52.png
- raw data4/22.ROC/171110roc/CDC25A.png
- raw data4/22.ROC/171110roc/CYP1A1.png
- raw data4/22.ROC/171110roc/EME1.png
- raw data4/22.ROC/171110roc/ESM1.png
- raw data4/22.ROC/171110roc/IDO1.png
- raw data4/22.ROC/171110roc/KLF5.png
- raw data4/22.ROC/171110roc/MYBL2.png
- raw data4/22.ROC/171110roc/NNMT.png
- raw data4/22.ROC/171110roc/PHGDH.png
- raw data4/22.ROC/171110roc/PYGL.png
- raw data4/22.ROC/171110ROC.csv
- raw data4/22.ROC/GSE111016.normalize.txt
- raw data4/22.ROC/GSE171110.normalize.txt
- raw data4/22.ROC/hubgene.txt
