# Supplementary material for: Bioinformatics and system biology approach to identify potential common pathogenesis for COVID-19 infection and sarcopenia
Source: Front Med (Lausanne). 2024 Jun 24;11:1378846. doi: 10.3389/fmed.2024.1378846 (PMC11228343; doi:10.3389/fmed.2024.1378846)
Supplement: Supplementary file 3 [file Data_Sheet_3.ZIP › raw data4/09.PPI/string_interactions_short.tsv]

#node1	node2	node1_string_id	node2_string_id	neighborhood_on_chromosome	gene_fusion	phylogenetic_cooccurrence	homology	coexpression	experimentally_determined_interaction	database_annotated	automated_textmining	combined_score
ACE	PNMT	9606.ENSP00000290866	9606.ENSP00000269582	0	0	0	0	0	0	0	0.437	0.437
ACE	PHGDH	9606.ENSP00000290866	9606.ENSP00000493382	0	0	0	0	0	0	0	0.164	0.164
ACE	IDO1	9606.ENSP00000290866	9606.ENSP00000430950	0	0	0	0	0	0	0	0.181	0.181
ACE	ESM1	9606.ENSP00000290866	9606.ENSP00000370812	0	0	0	0	0.057	0	0	0.176	0.189
ACE	KLF5	9606.ENSP00000290866	9606.ENSP00000366915	0	0	0	0	0	0	0	0.201	0.201
ACE	CYP1A1	9606.ENSP00000290866	9606.ENSP00000378488	0	0	0	0	0.055	0	0	0.329	0.338
ALDH1L2	PYGL	9606.ENSP00000258494	9606.ENSP00000216392	0.045	0	0	0	0.140	0	0	0.137	0.229
ALDH1L2	MGST1	9606.ENSP00000258494	9606.ENSP00000379512	0	0	0	0	0	0	0	0.190	0.190
ALDH1L2	CYP1A1	9606.ENSP00000258494	9606.ENSP00000378488	0	0	0	0	0.057	0.045	0.138	0.119	0.225
ALDH1L2	CD3D	9606.ENSP00000258494	9606.ENSP00000300692	0.042	0	0	0	0.109	0.069	0.173	0.072	0.278
ALDH1L2	PHGDH	9606.ENSP00000258494	9606.ENSP00000493382	0.048	0	0	0	0.114	0.104	0.218	0.334	0.535
BCL6	IL2RB	9606.ENSP00000384371	9606.ENSP00000216223	0	0	0	0	0.062	0	0	0.522	0.532
BCL6	MYBL2	9606.ENSP00000384371	9606.ENSP00000217026	0	0	0	0	0.074	0.069	0	0.163	0.215
BCL6	ELL2	9606.ENSP00000384371	9606.ENSP00000237853	0	0	0	0	0.060	0.045	0	0.252	0.270
BCL6	CD3D	9606.ENSP00000384371	9606.ENSP00000300692	0	0	0	0	0	0.100	0	0.224	0.271
BCL6	CD52	9606.ENSP00000384371	9606.ENSP00000363330	0	0	0	0	0.068	0	0	0.250	0.271
BCL6	KLF5	9606.ENSP00000384371	9606.ENSP00000366915	0	0	0	0.580	0.050	0	0	0.377	0.382
BCL6	IDO1	9606.ENSP00000384371	9606.ENSP00000430950	0	0	0	0	0	0	0	0.258	0.258
C1QTNF7	PYGL	9606.ENSP00000295297	9606.ENSP00000216392	0	0	0	0	0.047	0	0	0.218	0.223
C1QTNF7	GLDN	9606.ENSP00000295297	9606.ENSP00000335196	0	0	0.196	0.664	0.056	0	0	0	0.209
CA8	ESM1	9606.ENSP00000314407	9606.ENSP00000370812	0	0	0	0	0	0.071	0	0.136	0.163
CA8	SLC4A7	9606.ENSP00000314407	9606.ENSP00000390394	0	0	0	0	0.088	0	0	0.319	0.353
CD3D	MMP11	9606.ENSP00000300692	9606.ENSP00000215743	0	0	0	0	0.046	0	0	0.158	0.163
CD3D	IL2RB	9606.ENSP00000300692	9606.ENSP00000216223	0	0	0	0	0.398	0	0	0.528	0.703
CD3D	CLEC10A	9606.ENSP00000300692	9606.ENSP00000254868	0	0	0	0	0.135	0.045	0	0.276	0.351
CD3D	EME1	9606.ENSP00000300692	9606.ENSP00000376952	0	0	0	0	0.062	0.129	0	0.057	0.163
CD3D	CYP1A1	9606.ENSP00000300692	9606.ENSP00000378488	0	0	0	0	0.091	0	0.155	0.056	0.211
CD3D	PHGDH	9606.ENSP00000300692	9606.ENSP00000493382	0	0	0	0	0.042	0.050	0.164	0.102	0.225
CD3D	IDO1	9606.ENSP00000300692	9606.ENSP00000430950	0	0	0	0	0.135	0	0	0.307	0.375
CD3D	CD52	9606.ENSP00000300692	9606.ENSP00000363330	0	0	0	0	0.500	0	0	0.456	0.716
CD3D	CD3G	9606.ENSP00000300692	9606.ENSP00000431445	0	0	0.079	0.890	0.978	0.900	0.900	0.985	0.999
CD3G	IL2RB	9606.ENSP00000431445	9606.ENSP00000216223	0	0	0	0	0.237	0	0	0.329	0.466
CD3G	CLEC10A	9606.ENSP00000431445	9606.ENSP00000254868	0	0	0	0	0.102	0	0	0.194	0.246
CD3G	CD52	9606.ENSP00000431445	9606.ENSP00000363330	0	0	0	0	0.274	0	0	0.264	0.443
CD3G	IDO1	9606.ENSP00000431445	9606.ENSP00000430950	0	0	0	0	0.102	0	0	0.213	0.263
CD52	IL2RB	9606.ENSP00000363330	9606.ENSP00000216223	0	0	0	0	0.208	0	0	0.273	0.400
CD52	CLEC10A	9606.ENSP00000363330	9606.ENSP00000254868	0	0	0	0	0.214	0	0	0.174	0.323
CD52	IDO1	9606.ENSP00000363330	9606.ENSP00000430950	0	0	0	0	0.067	0	0	0.241	0.261
CD52	SEPTIN5	9606.ENSP00000363330	9606.ENSP00000391311	0	0	0	0	0.344	0	0	0	0.343
CDC25A	MYBL2	9606.ENSP00000303706	9606.ENSP00000217026	0	0	0	0	0.438	0.098	0	0.507	0.728
CDC25A	CENPU	9606.ENSP00000303706	9606.ENSP00000281453	0	0	0	0	0.266	0	0	0.049	0.272
CDC25A	PHGDH	9606.ENSP00000303706	9606.ENSP00000493382	0	0	0	0	0.097	0	0	0.130	0.180
CDC25A	HROB	9606.ENSP00000303706	9606.ENSP00000313500	0	0	0	0	0.186	0	0	0	0.186
CDC25A	EME1	9606.ENSP00000303706	9606.ENSP00000376952	0	0	0	0	0.193	0	0	0.226	0.349
CENPU	MYBL2	9606.ENSP00000281453	9606.ENSP00000217026	0	0	0	0	0.315	0	0	0.147	0.391
CENPU	EME1	9606.ENSP00000281453	9606.ENSP00000376952	0	0	0	0	0.256	0.049	0	0	0.263
CHPF	TMEM198	9606.ENSP00000243776	9606.ENSP00000343507	0	0	0	0	0.181	0	0	0	0.181
CHPF	PTPRF	9606.ENSP00000243776	9606.ENSP00000353030	0	0	0	0	0.114	0	0	0.174	0.238
CLEC10A	IL2RB	9606.ENSP00000254868	9606.ENSP00000216223	0	0	0	0	0.139	0	0	0.069	0.164
CLEC10A	IDO1	9606.ENSP00000254868	9606.ENSP00000430950	0	0	0	0	0.107	0	0	0.225	0.279
CYP1A1	MGST1	9606.ENSP00000378488	9606.ENSP00000379512	0	0	0	0	0	0	0.900	0.263	0.923
CYP1A1	IDO1	9606.ENSP00000378488	9606.ENSP00000430950	0	0	0	0	0.103	0	0.900	0.435	0.944
ELL2	NNMT	9606.ENSP00000237853	9606.ENSP00000441434	0	0	0	0	0.072	0	0	0.129	0.157
EME1	MYBL2	9606.ENSP00000376952	9606.ENSP00000217026	0	0	0	0	0.242	0.044	0	0.128	0.314
EME1	HROB	9606.ENSP00000376952	9606.ENSP00000313500	0	0	0	0	0.151	0	0	0	0.151
EME1	SHOC1	9606.ENSP00000376952	9606.ENSP00000363405	0	0	0	0	0.042	0	0	0.370	0.370
EME1	PHGDH	9606.ENSP00000376952	9606.ENSP00000493382	0	0	0	0	0.081	0	0	0.125	0.162
EPHB2	PTPRF	9606.ENSP00000383053	9606.ENSP00000353030	0	0	0	0.548	0.093	0.097	0	0.158	0.250
ESM1	MMP11	9606.ENSP00000370812	9606.ENSP00000215743	0	0	0	0	0.042	0	0	0.151	0.152
ESM1	MYBL2	9606.ENSP00000370812	9606.ENSP00000217026	0	0	0	0	0	0	0	0.162	0.162
ESM1	KRT80	9606.ENSP00000370812	9606.ENSP00000378292	0	0	0	0	0.062	0	0	0.164	0.182
GLDN	KRT80	9606.ENSP00000335196	9606.ENSP00000378292	0	0	0	0	0	0	0	0.167	0.167
GLDN	UBTD1	9606.ENSP00000335196	9606.ENSP00000359698	0	0	0	0	0	0	0	0.178	0.177
IDO1	IL2RB	9606.ENSP00000430950	9606.ENSP00000216223	0	0	0	0	0.084	0	0	0.356	0.385
IDO1	PTGDR2	9606.ENSP00000430950	9606.ENSP00000332812	0	0	0	0	0.062	0	0	0.146	0.164
IDO1	PHGDH	9606.ENSP00000430950	9606.ENSP00000493382	0	0	0	0	0	0	0	0.176	0.176
IDO1	NNMT	9606.ENSP00000430950	9606.ENSP00000441434	0	0	0	0	0.062	0	0	0.243	0.260
IL2RB	PTGDR2	9606.ENSP00000216223	9606.ENSP00000332812	0	0	0	0	0.049	0	0	0.175	0.181
KLF5	MYBL2	9606.ENSP00000366915	9606.ENSP00000217026	0	0	0	0	0.075	0.069	0	0.207	0.258
KLF5	PPL	9606.ENSP00000366915	9606.ENSP00000340510	0	0	0	0	0.148	0.063	0	0.043	0.170
KRT80	PPL	9606.ENSP00000378292	9606.ENSP00000340510	0	0	0	0	0.109	0	0	0.166	0.225
MGST1	PYGL	9606.ENSP00000379512	9606.ENSP00000216392	0	0	0	0	0.157	0	0	0.147	0.251
MMP11	MYBL2	9606.ENSP00000215743	9606.ENSP00000217026	0	0	0	0	0	0	0	0.439	0.439
MYBL2	PHGDH	9606.ENSP00000217026	9606.ENSP00000493382	0	0	0	0	0.113	0.068	0	0.174	0.257
NNMT	PNMT	9606.ENSP00000441434	9606.ENSP00000269582	0	0	0.098	0.866	0	0	0	0.147	0.198
NNMT	PHGDH	9606.ENSP00000441434	9606.ENSP00000493382	0	0	0	0	0.042	0	0	0.155	0.155
PHGDH	PYGL	9606.ENSP00000493382	9606.ENSP00000216392	0	0	0	0	0.055	0	0	0.163	0.176
PHGDH	SDF2L1	9606.ENSP00000493382	9606.ENSP00000248958	0	0	0	0	0.056	0	0	0.153	0.166
PPL	PTPRF	9606.ENSP00000340510	9606.ENSP00000353030	0	0	0	0	0.128	0	0	0.132	0.210
PTPRF	SLC4A7	9606.ENSP00000353030	9606.ENSP00000390394	0	0	0	0	0.042	0	0	0.239	0.240
PYGL	TESC	9606.ENSP00000216392	9606.ENSP00000334785	0	0	0	0	0.061	0.104	0	0.081	0.160
ROPN1L	TTLL7	9606.ENSP00000421405	9606.ENSP00000260505	0	0	0	0	0	0	0	0.261	0.261
SEPTIN5	SLC4A7	9606.ENSP00000391311	9606.ENSP00000390394	0	0	0	0	0	0	0	0.182	0.182
