# Supplementary material for: Bioinformatics and system biology approach to identify potential common pathogenesis for COVID-19 infection and sarcopenia
Source: Front Med (Lausanne). 2024 Jun 24;11:1378846. doi: 10.3389/fmed.2024.1378846 (PMC11228343; doi:10.3389/fmed.2024.1378846)
Supplement: Supplementary file 3 [file Data_Sheet_3.ZIP › raw data4/09.PPI/string_interactions_short.txt]

node1	node2	PPI
ACE	PNMT	PPI
ACE	PHGDH	PPI
ACE	IDO1	PPI
ACE	ESM1	PPI
ACE	KLF5	PPI
ACE	CYP1A1	PPI
ALDH1L2	PYGL	PPI
ALDH1L2	MGST1	PPI
ALDH1L2	CYP1A1	PPI
ALDH1L2	CD3D	PPI
ALDH1L2	PHGDH	PPI
BCL6	IL2RB	PPI
BCL6	MYBL2	PPI
BCL6	ELL2	PPI
BCL6	CD3D	PPI
BCL6	CD52	PPI
BCL6	KLF5	PPI
BCL6	IDO1	PPI
C1QTNF7	PYGL	PPI
C1QTNF7	GLDN	PPI
CA8	ESM1	PPI
CA8	SLC4A7	PPI
CD3D	MMP11	PPI
CD3D	IL2RB	PPI
CD3D	CLEC10A	PPI
CD3D	EME1	PPI
CD3D	CYP1A1	PPI
CD3D	PHGDH	PPI
CD3D	IDO1	PPI
CD3D	CD52	PPI
CD3D	CD3G	PPI
CD3G	IL2RB	PPI
CD3G	CLEC10A	PPI
CD3G	CD52	PPI
CD3G	IDO1	PPI
CD52	IL2RB	PPI
CD52	CLEC10A	PPI
CD52	IDO1	PPI
CD52	SEPTIN5	PPI
CDC25A	MYBL2	PPI
CDC25A	CENPU	PPI
CDC25A	PHGDH	PPI
CDC25A	HROB	PPI
CDC25A	EME1	PPI
CENPU	MYBL2	PPI
CENPU	EME1	PPI
CHPF	TMEM198	PPI
CHPF	PTPRF	PPI
CLEC10A	IL2RB	PPI
CLEC10A	IDO1	PPI
CYP1A1	MGST1	PPI
CYP1A1	IDO1	PPI
ELL2	NNMT	PPI
EME1	MYBL2	PPI
EME1	HROB	PPI
EME1	SHOC1	PPI
EME1	PHGDH	PPI
EPHB2	PTPRF	PPI
ESM1	MMP11	PPI
ESM1	MYBL2	PPI
ESM1	KRT80	PPI
GLDN	KRT80	PPI
GLDN	UBTD1	PPI
IDO1	IL2RB	PPI
IDO1	PTGDR2	PPI
IDO1	PHGDH	PPI
IDO1	NNMT	PPI
IL2RB	PTGDR2	PPI
KLF5	MYBL2	PPI
KLF5	PPL	PPI
KRT80	PPL	PPI
MGST1	PYGL	PPI
MMP11	MYBL2	PPI
MYBL2	PHGDH	PPI
NNMT	PNMT	PPI
NNMT	PHGDH	PPI
PHGDH	PYGL	PPI
PHGDH	SDF2L1	PPI
PPL	PTPRF	PPI
PTPRF	SLC4A7	PPI
PYGL	TESC	PPI
ROPN1L	TTLL7	PPI
SEPTIN5	SLC4A7	PPI
