# Supplementary material for: Bioinformatics and system biology approach to identify potential common pathogenesis for COVID-19 infection and sarcopenia
Source: Front Med (Lausanne). 2024 Jun 24;11:1378846. doi: 10.3389/fmed.2024.1378846 (PMC11228343; doi:10.3389/fmed.2024.1378846)
Supplement: Supplementary file 3 [file Data_Sheet_3.ZIP › raw data4/10.precyto/ppigene.txt]

ACE
ALDH1L2
BCL6
C1QTNF7
CA8
CD3D
CD3G
CD52
CDC25A
CENPU
CHPF
CLEC10A
CYP1A1
ELL2
EME1
EPHB2
ESM1
GLDN
IDO1
IL2RB
KLF5
KRT80
MGST1
MMP11
MYBL2
NNMT
PHGDH
PPL
PTPRF
PYGL
ROPN1L
SEPTIN5
PNMT
SLC4A7
HROB
TMEM198
SHOC1
UBTD1
PTGDR2
SDF2L1
TESC
TTLL7
