# Supplementary material for: Bioinformatics and system biology approach to identify potential common pathogenesis for COVID-19 infection and sarcopenia
Source: Front Med (Lausanne). 2024 Jun 24;11:1378846. doi: 10.3389/fmed.2024.1378846 (PMC11228343; doi:10.3389/fmed.2024.1378846)
Supplement: Supplementary file 3 [file Data_Sheet_3.ZIP › raw data4/14.cytoHubba/score.csv]

node_name	MCC	DMNC	MNC	Degree	EPC	BottleNeck	EcCentricity	Closeness	Radiality	Betweenness	Stress	ClusteringCoefficient
TTLL7	1.0	0.0	1.0	1.0	1.442	1.0	0.04762	1.0	0.14286	0.0	0.0	0.0
ROPN1L	1.0	0.0	1.0	1.0	1.442	1.0	0.04762	1.0	0.14286	0.0	0.0	0.0
TESC	1.0	0.0	1.0	1.0	10.78	1.0	0.11905	11.67738	5.07937	0.0	0.0	0.0
SDF2L1	1.0	0.0	1.0	1.0	12.899	1.0	0.13605	13.82619	5.68987	0.0	0.0	0.0
PPL	3.0	0.0	1.0	3.0	16.817	8.0	0.19048	15.36667	5.98291	231.86667	432.0	0.0
PTGDR2	2.0	0.30779	2.0	2.0	18.565	1.0	0.13605	14.12619	5.61661	0.0	0.0	1.0
UBTD1	1.0	0.0	1.0	1.0	6.845	1.0	0.15873	9.76667	4.42002	0.0	0.0	0.0
KRT80	3.0	0.0	1.0	3.0	16.703	3.0	0.2381	15.08333	5.90965	123.60476	232.0	0.0
EPHB2	1.0	0.0	1.0	1.0	6.77	1.0	0.13605	10.14286	4.49328	0.0	0.0	0.0
SHOC1	1.0	0.0	1.0	1.0	11.997	1.0	0.13605	12.74286	5.42125	0.0	0.0	0.0
NNMT	4.0	0.30779	2.0	4.0	22.712	3.0	0.13605	16.95952	6.03175	42.51667	102.0	0.16667
PTPRF	4.0	0.0	1.0	4.0	13.332	4.0	0.15873	14.01667	5.42125	234.0	410.0	0.0
TMEM198	1.0	0.0	1.0	1.0	4.441	1.0	0.11905	8.46786	3.61416	0.0	0.0	0.0
CHPF	2.0	0.0	1.0	2.0	7.537	2.0	0.13605	10.80952	4.54212	76.0	132.0	0.0
HROB	2.0	0.30779	2.0	2.0	17.752	1.0	0.13605	13.24286	5.44567	0.0	0.0	1.0
CENPU	6.0	0.46346	3.0	3.0	21.927	1.0	0.15873	15.01667	5.83639	0.0	0.0	1.0
CDC25A	14.0	0.38896	5.0	5.0	24.233	2.0	0.15873	17.43333	6.15385	32.88571	96.0	0.6
SEPTIN5	2.0	0.0	1.0	2.0	14.937	2.0	0.15873	14.26667	5.76313	76.34286	148.0	0.0
CD3G	120.0	0.64826	5.0	5.0	25.156	1.0	0.15873	16.76667	5.98291	0.0	0.0	1.0
EME1	17.0	0.33284	6.0	7.0	24.777	3.0	0.15873	19.35	6.34921	146.69048	284.0	0.33333
CLEC10A	120.0	0.64826	5.0	5.0	25.157	1.0	0.15873	16.76667	5.98291	0.0	0.0	1.0
MMP11	3.0	0.30779	2.0	3.0	21.903	1.0	0.15873	16.9	6.20269	20.84286	62.0	0.33333
SLC4A7	3.0	0.0	1.0	3.0	13.549	1.0	0.15873	13.81667	5.51893	80.10952	140.0	0.0
CA8	2.0	0.0	1.0	2.0	14.92	1.0	0.19048	13.95	5.76313	37.76667	74.0	0.0
GLDN	3.0	0.0	1.0	3.0	12.692	3.0	0.19048	13.08333	5.34799	107.23333	202.0	0.0
C1QTNF7	2.0	0.0	1.0	2.0	13.274	1.0	0.15873	13.38333	5.54335	66.9619	152.0	0.0
CD52	145.0	0.61814	6.0	7.0	26.069	3.0	0.15873	18.81667	6.27595	122.24286	244.0	0.61905
ELL2	2.0	0.0	1.0	2.0	17.642	1.0	0.15873	14.18333	5.71429	3.30952	16.0	0.0
MYBL2	16.0	0.47366	4.0	8.0	25.992	12.0	0.19048	20.45	6.56899	217.24286	428.0	0.25
IL2RB	146.0	0.51223	7.0	7.0	26.004	2.0	0.15873	18.35	6.12943	20.67143	72.0	0.66667
BCL6	27.0	0.56839	4.0	7.0	26.315	3.0	0.19048	19.48333	6.42247	119.17619	316.0	0.33333
CD3D	155.0	0.35915	10.0	11.0	26.61	3.0	0.15873	22.1	6.56899	203.63333	510.0	0.32727
MGST1	4.0	0.30898	3.0	3.0	20.873	1.0	0.13605	14.45952	5.66545	4.33333	10.0	0.66667
PYGL	6.0	0.30898	3.0	5.0	21.802	4.0	0.13605	16.95952	6.00733	182.54524	394.0	0.2
ALDH1L2	10.0	0.32413	5.0	5.0	24.131	1.0	0.13605	17.75952	6.12943	42.97619	144.0	0.5
CYP1A1	8.0	0.25931	5.0	5.0	24.941	2.0	0.15873	17.85	6.22711	47.65	106.0	0.4
KLF5	4.0	0.30779	2.0	4.0	23.468	6.0	0.2381	17.83333	6.39805	217.78333	452.0	0.16667
ESM1	5.0	0.30779	2.0	5.0	22.981	5.0	0.19048	18.11667	6.37363	187.34524	364.0	0.1
IDO1	156.0	0.32239	11.0	11.0	26.525	7.0	0.15873	21.76667	6.52015	168.64286	446.0	0.34545
PHGDH	19.0	0.2148	9.0	10.0	26.439	15.0	0.15873	21.98333	6.61783	338.29524	810.0	0.2
PNMT	2.0	0.0	1.0	2.0	17.368	1.0	0.15873	14.01667	5.73871	4.37619	22.0	0.0
ACE	7.0	0.30898	3.0	6.0	25.063	2.0	0.19048	19.78333	6.56899	180.95476	412.0	0.13333
