# Supplementary material for: Bioinformatics and system biology approach to identify potential common pathogenesis for COVID-19 infection and sarcopenia
Source: Front Med (Lausanne). 2024 Jun 24;11:1378846. doi: 10.3389/fmed.2024.1378846 (PMC11228343; doi:10.3389/fmed.2024.1378846)
Supplement: Supplementary file 3 [file Data_Sheet_3.ZIP › raw data4/14.cytoHubba/Siven Score.txt]

MCC	MNC	Radiaty	Stress	Closeness	Degree	EPC
IDO1	IDO1	PHGDH	PHGDH	CD3D	CD3D	CD3D
CD3D	CD3D	CD3D	CD3D	PHGDH	IDO1	IDO1
IL2RB	PHGDH	MYBL2	KLF5	IDO1	PHGDH	PHGDH
CD52	IL2RB	ACE	IDO1	MYBL2	MYBL2	BCL6
CLEC10A	CD52	IDO1	PPL	ACE	BCL6	CD52
CD3G	EME1	BCL6	MYBL2	BCL6	EME1	IL2RB
BCL6	CLEC10A	KLF5	ACE	EME1	CD52	MYBL2
PHGDH	CD3G	ESM1	PTPRF	CD52	IL2RB	CLEC10A
EME1	CDC25A	EME1	PYGL	IL2RB	ACE	CD3G
MYBL2	ALDH1L2	CD52	ESM1	ESM1	ESM1	ACE
CDC25A	CYP1A1	CYP1A1	BCL6	CYP1A1	CYP1A1	CYP1A1
ALDH1L2	BCL6	MMP11	EME1	KLF5	ALDH1L2	EME1
CYP1A1	MYBL2	CDC25A	CD52	ALDH1L2	CDC25A	CDC25A
ACE	ACE	IL2RB	KRT80	CDC25A	PYGL	ALDH1L2
CENPU	CENPU	ALDH1L2	GLDN	PYGL	CLEC10A	KLF5
PYGL	PYGL	NNMT	C1QTNF7	NNMT	CD3G	ESM1
ESM1	MGST1	PYGL	SEPTIN5	MMP11	KLF5	NNMT
KLF5	ESM1	CLEC10A	ALDH1L2	CLEC10A	NNMT	CENPU
NNMT	KLF5	CD3G	SLC4A7	CD3G	PTPRF	MMP11
MGST1	NNMT	PPL	CHPF	PPL	MMP11	PYGL
PTPRF	MMP11	KRT80	CYP1A1	KRT80	PPL	MGST1
MMP11	PTGDR2	CENPU	NNMT	CENPU	KRT80	PTGDR2
PPL	HROB	SEPTIN5	CDC25A	MGST1	CENPU	HROB
