# Supplementary material for: Bioinformatics and system biology approach to identify potential common pathogenesis for COVID-19 infection and sarcopenia
Source: Front Med (Lausanne). 2024 Jun 24;11:1378846. doi: 10.3389/fmed.2024.1378846 (PMC11228343; doi:10.3389/fmed.2024.1378846)
Supplement: Supplementary file 3 [file Data_Sheet_3.ZIP › raw data4/14.cytoHubba/venn_result1694446076143893084.txt]

Names	total	elements
Closeness Degree EPC MCC MNC Radiaty Stress	15	ACE
		ALDH1L2
		CYP1A1
		PYGL
		KLF5
		NNMT
		PHGDH
		IDO1
		EME1
		CD52
		MYBL2
		CDC25A
		BCL6
		CD3D
		ESM1
Closeness Degree EPC MCC MNC Radiaty	5	CENPU
		IL2RB
		CD3G
		CLEC10A
		MMP11
Closeness Degree MCC Radiaty Stress	1	PPL
Closeness EPC MCC MNC	1	MGST1
Closeness Degree Radiaty Stress	1	KRT80
Degree MCC Stress	1	PTPRF
EPC MNC	2	PTGDR2
		HROB
Radiaty Stress	1	SEPTIN5
Stress	4	SLC4A7
		CHPF
		GLDN
		C1QTNF7
