# Supplementary material for: Bioinformatics and system biology approach to identify potential common pathogenesis for COVID-19 infection and sarcopenia
Source: Front Med (Lausanne). 2024 Jun 24;11:1378846. doi: 10.3389/fmed.2024.1378846 (PMC11228343; doi:10.3389/fmed.2024.1378846)
Supplement: Supplementary file 3 [file Data_Sheet_3.ZIP › raw data4/15.GeneMANIA/hubgene.txt]

ACE
ALDH1L2
CYP1A1
PYGL
KLF5
NNMT
PHGDH
IDO1
EME1
CD52
MYBL2
CDC25A
BCL6
CD3D
ESM1
