# Supplementary material for: Bioinformatics and system biology approach to identify potential common pathogenesis for COVID-19 infection and sarcopenia
Source: Front Med (Lausanne). 2024 Jun 24;11:1378846. doi: 10.3389/fmed.2024.1378846 (PMC11228343; doi:10.3389/fmed.2024.1378846)
Supplement: Supplementary file 3 [file Data_Sheet_3.ZIP › raw data4/16.hubheneGO/Diseases15.GO.R]

######Video source: https://ke.biowolf.cn
######ÉúÐÅ×ÔÑ§Íø: https://www.biowolf.cn/
######Î¢ÐÅ¹«ÖÚºÅ£ºbiowolf_cn
######ºÏ×÷ÓÊÏä£ºbiowolf@foxmail.com
######´ðÒÉÎ¢ÐÅ: 18520221056

#install.packages("colorspace")
#install.packages("stringi")
#install.packages("ggplot2")
#install.packages("digest")
#install.packages("GOplot")

#if (!requireNamespace("BiocManager", quietly = TRUE))
#    install.packages("BiocManager")
#BiocManager::install("org.Hs.eg.db")
#BiocManager::install("DOSE")
#BiocManager::install("clusterProfiler")
#BiocManager::install("enrichplot")


#ÒýÓÃ°ü
library("clusterProfiler")
library("org.Hs.eg.db")
library("enrichplot")
library("ggplot2")
library(GOplot)

pvalueFilter=0.05     #pÖµ¹ýÂËÌõ¼þ
qvalueFilter=1        #½ÃÕýºóµÄpÖµ¹ýÂËÌõ¼þ

#¶¨ÒåÍ¼ÐÎµÄÑÕÉ«
colorSel="qvalue"
if(qvalueFilter>0.05){
	colorSel="pvalue"
}

setwd("D:\\biowolf\\Diseases\\15.GO")       #ÉèÖÃ¹¤×÷Ä¿Â¼
rt=read.csv("hubGenes.csv", header=T, sep=",", check.names=F)     #¶ÁÈ¡ÊäÈëÎÄ¼þ

#»ñÈ¡ºËÐÄ»ùÒòµÄÃû³Æ, ½«»ùÒòÃû×Ö×ª»»Îª»ùÒòid
genes=unique(as.vector(rt[,1]))
entrezIDs=mget(genes, org.Hs.egSYMBOL2EG, ifnotfound=NA)
entrezIDs=as.character(entrezIDs)
gene=entrezIDs[entrezIDs!="NA"]       #È¥³ý»ùÒòidÎªNAµÄ»ùÒò
#gene=gsub("c\\(\"(\\d+)\".*", "\\1", gene)

#GO¸»¼¯·ÖÎö
kk=enrichGO(gene=gene, OrgDb=org.Hs.eg.db, pvalueCutoff=1, qvalueCutoff=1, ont="all", readable=T)
GO=as.data.frame(kk)
GO=GO[(GO$pvalue<pvalueFilter & GO$qvalue<qvalueFilter),]
#±£´æÏÔÖø¸»¼¯µÄ½á¹û
write.table(GO, file="GO.txt", sep="\t", quote=F, row.names = F)

#Öù×´Í¼
pdf(file="barplot.pdf", width=10, height=7)
bar=barplot(kk, drop=TRUE, showCategory=10, label_format=100, split="ONTOLOGY", color=colorSel) + facet_grid(ONTOLOGY~., scale='free')
print(bar)
dev.off()
		
#ÆøÅÝÍ¼
pdf(file="bubble.pdf", width=10, height=7)
bub=dotplot(kk, showCategory=10, orderBy="GeneRatio", label_format=100, split="ONTOLOGY", color=colorSel) + facet_grid(ONTOLOGY~., scale='free')
print(bub)
dev.off()


######Video source: https://ke.biowolf.cn
######ÉúÐÅ×ÔÑ§Íø: https://www.biowolf.cn/
######Î¢ÐÅ¹«ÖÚºÅ£ºbiowolf_cn
######ºÏ×÷ÓÊÏä£ºbiowolf@foxmail.com
######´ðÒÉÎ¢ÐÅ: 18520221056
