# Supplementary material for: Bioinformatics and system biology approach to identify potential common pathogenesis for COVID-19 infection and sarcopenia
Source: Front Med (Lausanne). 2024 Jun 24;11:1378846. doi: 10.3389/fmed.2024.1378846 (PMC11228343; doi:10.3389/fmed.2024.1378846)
Supplement: Supplementary file 3 [file Data_Sheet_3.ZIP › raw data4/16.hubheneGO/GO.txt]

ONTOLOGY	ID	Description	GeneRatio	BgRatio	pvalue	p.adjust	qvalue	geneID	Count
BP	GO:0019362	pyridine nucleotide metabolic process	3/15	79/18614	3.22703078736808e-05	0.0100070228216316	0.00557003313541108	ALDH1L2/NNMT/IDO1	3
BP	GO:0046496	nicotinamide nucleotide metabolic process	3/15	79/18614	3.22703078736808e-05	0.0100070228216316	0.00557003313541108	ALDH1L2/NNMT/IDO1	3
BP	GO:0072524	pyridine-containing compound metabolic process	3/15	85/18614	4.01888466732192e-05	0.0100070228216316	0.00557003313541108	ALDH1L2/NNMT/IDO1	3
BP	GO:0006766	vitamin metabolic process	3/15	105/18614	7.55411708041599e-05	0.0141073136476769	0.00785230591253767	ALDH1L2/CYP1A1/NNMT	3
BP	GO:0009308	amine metabolic process	3/15	117/18614	0.000104217799569502	0.0155701392556835	0.00866653280630592	CYP1A1/NNMT/IDO1	3
BP	GO:0009435	NAD biosynthetic process	2/15	26/18614	0.000194801793347193	0.0207717095104037	0.0115617913853441	NNMT/IDO1	2
BP	GO:0019359	nicotinamide nucleotide biosynthetic process	2/15	28/18614	0.000226358609190382	0.0207717095104037	0.0115617913853441	NNMT/IDO1	2
BP	GO:0019363	pyridine nucleotide biosynthetic process	2/15	28/18614	0.000226358609190382	0.0207717095104037	0.0115617913853441	NNMT/IDO1	2
BP	GO:0090312	positive regulation of protein deacetylation	2/15	30/18614	0.000260249627195982	0.0207717095104037	0.0115617913853441	NNMT/BCL6	2
BP	GO:0072525	pyridine-containing compound biosynthetic process	2/15	31/18614	0.000278068400407011	0.0207717095104037	0.0115617913853441	NNMT/IDO1	2
BP	GO:0002828	regulation of type 2 immune response	2/15	33/18614	0.000315448359051329	0.0214218112919402	0.0119236461076818	IDO1/BCL6	2
BP	GO:0070229	negative regulation of lymphocyte apoptotic process	2/15	38/18614	0.000419024002450854	0.0247837181243312	0.0137949251872202	IDO1/BCL6	2
BP	GO:0031099	regeneration	3/15	190/18614	0.000435125871640333	0.0247837181243312	0.0137949251872202	ACE/KLF5/NNMT	3
BP	GO:0042092	type 2 immune response	2/15	40/18614	0.000464487354405136	0.0247837181243312	0.0137949251872202	IDO1/BCL6	2
BP	GO:0019674	NAD metabolic process	2/15	43/18614	0.000536983133764664	0.0260888842021736	0.0145213968292237	NNMT/IDO1	2
BP	GO:0044703	multi-organism reproductive process	3/15	207/18614	0.000558798055200505	0.0260888842021736	0.0145213968292237	ACE/CYP1A1/IDO1	3
BP	GO:0044706	multi-multicellular organism process	3/15	216/18614	0.000632520893607891	0.0277937122073585	0.0154703252616171	ACE/CYP1A1/IDO1	3
BP	GO:2000107	negative regulation of leukocyte apoptotic process	2/15	56/18614	0.000910261727422015	0.0359244941421492	0.0199960194266877	IDO1/BCL6	2
BP	GO:0006767	water-soluble vitamin metabolic process	2/15	58/18614	0.000976144849356122	0.0359244941421492	0.0199960194266877	ALDH1L2/NNMT	2
BP	GO:0090311	regulation of protein deacetylation	2/15	58/18614	0.000976144849356122	0.0359244941421492	0.0199960194266877	NNMT/BCL6	2
BP	GO:0070228	regulation of lymphocyte apoptotic process	2/15	59/18614	0.00100992553813271	0.0359244941421492	0.0199960194266877	IDO1/BCL6	2
BP	GO:0031100	animal organ regeneration	2/15	66/18614	0.00126197940379184	0.0428499370287501	0.0238508069137692	ACE/NNMT	2
BP	GO:0032943	mononuclear cell proliferation	3/15	313/18614	0.00184416245581692	0.0574901211791183	0.0319997151634633	ACE/IDO1/BCL6	3
BP	GO:0070227	lymphocyte apoptotic process	2/15	80/18614	0.00184707216639738	0.0574901211791183	0.0319997151634633	IDO1/BCL6	2
BP	GO:0046394	carboxylic acid biosynthetic process	3/15	328/18614	0.00210774647405197	0.0621487039162414	0.0345927401492501	CYP1A1/PHGDH/IDO1	3
BP	GO:0016053	organic acid biosynthetic process	3/15	331/18614	0.00216314096629488	0.0621487039162414	0.0345927401492501	CYP1A1/PHGDH/IDO1	3
BP	GO:2000106	regulation of leukocyte apoptotic process	2/15	90/18614	0.00233012718521109	0.064249792976913	0.0357622324045384	IDO1/BCL6	2
BP	GO:0032496	response to lipopolysaccharide	3/15	345/18614	0.00243370673198029	0.064249792976913	0.0357622324045384	ACE/CYP1A1/IDO1	3
BP	GO:0070661	leukocyte proliferation	3/15	348/18614	0.00249430253859502	0.064249792976913	0.0357622324045384	ACE/IDO1/BCL6	3
BP	GO:0070664	negative regulation of leukocyte proliferation	2/15	96/18614	0.00264563744862612	0.0648353807028479	0.0360881778026139	IDO1/BCL6	2
BP	GO:0006576	biogenic amine metabolic process	2/15	97/18614	0.00270007939885551	0.0648353807028479	0.0360881778026139	NNMT/IDO1	2
BP	GO:1901992	positive regulation of mitotic cell cycle phase transition	2/15	99/18614	0.00281054798069917	0.0648353807028479	0.0360881778026139	CYP1A1/CDC25A	2
BP	GO:0002237	response to molecule of bacterial origin	3/15	366/18614	0.00287770100045915	0.0648353807028479	0.0360881778026139	ACE/CYP1A1/IDO1	3
BP	GO:1990830	cellular response to leukemia inhibitory factor	2/15	102/18614	0.00298020100342788	0.0648353807028479	0.0360881778026139	KLF5/MYBL2	2
BP	GO:1990823	response to leukemia inhibitory factor	2/15	103/18614	0.00303780230870104	0.0648353807028479	0.0360881778026139	KLF5/MYBL2	2
BP	GO:0044282	small molecule catabolic process	3/15	388/18614	0.00339361436134859	0.0704174979979832	0.0391952535886752	ALDH1L2/CYP1A1/IDO1	3
BP	GO:0006476	protein deacetylation	2/15	116/18614	0.00383401317383904	0.0758195447940587	0.042202099899462	NNMT/BCL6	2
BP	GO:0071887	leukocyte apoptotic process	2/15	117/18614	0.00389887918034808	0.0758195447940587	0.042202099899462	IDO1/BCL6	2
BP	GO:0050727	regulation of inflammatory response	3/15	414/18614	0.00407284577665051	0.0758195447940587	0.042202099899462	ACE/IDO1/BCL6	3
BP	GO:1901989	positive regulation of cell cycle phase transition	2/15	121/18614	0.0041634677287619	0.0758195447940587	0.042202099899462	CYP1A1/CDC25A	2
BP	GO:0035601	protein deacylation	2/15	127/18614	0.00457564119207973	0.0758195447940587	0.042202099899462	NNMT/BCL6	2
BP	GO:0045931	positive regulation of mitotic cell cycle	2/15	129/18614	0.00471708580407958	0.0758195447940587	0.042202099899462	CYP1A1/CDC25A	2
BP	GO:0009410	response to xenobiotic stimulus	3/15	440/18614	0.00483012546390269	0.0758195447940587	0.042202099899462	ACE/CYP1A1/NNMT	3
BP	GO:0050868	negative regulation of T cell activation	2/15	131/18614	0.00486054716009287	0.0758195447940587	0.042202099899462	IDO1/BCL6	2
BP	GO:0098732	macromolecule deacylation	2/15	131/18614	0.00486054716009287	0.0758195447940587	0.042202099899462	NNMT/BCL6	2
BP	GO:0048565	digestive tract development	2/15	134/18614	0.00507950752625923	0.0758195447940587	0.042202099899462	CYP1A1/KLF5	2
BP	GO:0061982	meiosis I cell cycle process	2/15	134/18614	0.00507950752625923	0.0758195447940587	0.042202099899462	EME1/CDC25A	2
BP	GO:1901987	regulation of cell cycle phase transition	3/15	457/18614	0.00536875704987994	0.0758195447940587	0.042202099899462	CYP1A1/EME1/CDC25A	3
BP	GO:0031056	regulation of histone modification	2/15	141/18614	0.00560789645608523	0.0758195447940587	0.042202099899462	NNMT/BCL6	2
BP	GO:0055123	digestive system development	2/15	146/18614	0.00600019007426214	0.0758195447940587	0.042202099899462	CYP1A1/KLF5	2
BP	GO:1903038	negative regulation of leukocyte cell-cell adhesion	2/15	150/18614	0.00632287796493144	0.0758195447940587	0.042202099899462	IDO1/BCL6	2
BP	GO:0050729	positive regulation of inflammatory response	2/15	154/18614	0.0066533843226749	0.0758195447940587	0.042202099899462	ACE/IDO1	2
BP	GO:0006261	DNA-templated DNA replication	2/15	160/18614	0.00716370126532831	0.0758195447940587	0.042202099899462	EME1/BCL6	2
BP	GO:0051250	negative regulation of lymphocyte activation	2/15	168/18614	0.0078710536920994	0.0758195447940587	0.042202099899462	IDO1/BCL6	2
BP	GO:0007568	aging	2/15	169/18614	0.00796162048885524	0.0758195447940587	0.042202099899462	ACE/CYP1A1	2
BP	GO:0002002	regulation of angiotensin levels in blood	1/15	10/18614	0.00803122568643122	0.0758195447940587	0.042202099899462	ACE	1
BP	GO:0002138	retinoic acid biosynthetic process	1/15	10/18614	0.00803122568643122	0.0758195447940587	0.042202099899462	CYP1A1	1
BP	GO:0002676	regulation of chronic inflammatory response	1/15	10/18614	0.00803122568643122	0.0758195447940587	0.042202099899462	IDO1	1
BP	GO:0034356	NAD biosynthesis via nicotinamide riboside salvage pathway	1/15	10/18614	0.00803122568643122	0.0758195447940587	0.042202099899462	NNMT	1
BP	GO:0071838	cell proliferation in bone marrow	1/15	10/18614	0.00803122568643122	0.0758195447940587	0.042202099899462	ACE	1
BP	GO:0090281	negative regulation of calcium ion import	1/15	10/18614	0.00803122568643122	0.0758195447940587	0.042202099899462	ACE	1
BP	GO:0097267	omega-hydroxylase P450 pathway	1/15	10/18614	0.00803122568643122	0.0758195447940587	0.042202099899462	CYP1A1	1
BP	GO:1903596	regulation of gap junction assembly	1/15	10/18614	0.00803122568643122	0.0758195447940587	0.042202099899462	ACE	1
BP	GO:0046631	alpha-beta T cell activation	2/15	175/18614	0.00851496858227171	0.0758195447940587	0.042202099899462	BCL6/CD3D	2
BP	GO:0022900	electron transport chain	2/15	177/18614	0.00870319021756625	0.0758195447940587	0.042202099899462	PHGDH/IDO1	2
BP	GO:0006568	tryptophan metabolic process	1/15	11/18614	0.00883102850382034	0.0758195447940587	0.042202099899462	IDO1	1
BP	GO:0016102	diterpenoid biosynthetic process	1/15	11/18614	0.00883102850382034	0.0758195447940587	0.042202099899462	CYP1A1	1
BP	GO:0044771	meiotic cell cycle phase transition	1/15	11/18614	0.00883102850382034	0.0758195447940587	0.042202099899462	CDC25A	1
BP	GO:0045628	regulation of T-helper 2 cell differentiation	1/15	11/18614	0.00883102850382034	0.0758195447940587	0.042202099899462	BCL6	1
BP	GO:0070189	kynurenine metabolic process	1/15	11/18614	0.00883102850382034	0.0758195447940587	0.042202099899462	IDO1	1
BP	GO:2000169	regulation of peptidyl-cysteine S-nitrosylation	1/15	11/18614	0.00883102850382034	0.0758195447940587	0.042202099899462	ACE	1
BP	GO:0042129	regulation of T cell proliferation	2/15	183/18614	0.00927909205445388	0.0758195447940587	0.042202099899462	IDO1/BCL6	2
BP	GO:0002645	positive regulation of tolerance induction	1/15	12/18614	0.0096302294161702	0.0758195447940587	0.042202099899462	IDO1	1
BP	GO:0042447	hormone catabolic process	1/15	12/18614	0.0096302294161702	0.0758195447940587	0.042202099899462	ACE	1
BP	GO:0043380	regulation of memory T cell differentiation	1/15	12/18614	0.0096302294161702	0.0758195447940587	0.042202099899462	BCL6	1
BP	GO:0007565	female pregnancy	2/15	187/18614	0.00967233391956624	0.0758195447940587	0.042202099899462	ACE/IDO1	2
BP	GO:0002638	negative regulation of immunoglobulin production	1/15	13/18614	0.0104288288441216	0.0758195447940587	0.042202099899462	BCL6	1
BP	GO:0002664	regulation of T cell tolerance induction	1/15	13/18614	0.0104288288441216	0.0758195447940587	0.042202099899462	IDO1	1
BP	GO:0003084	positive regulation of systemic arterial blood pressure	1/15	13/18614	0.0104288288441216	0.0758195447940587	0.042202099899462	ACE	1
BP	GO:0006563	L-serine metabolic process	1/15	13/18614	0.0104288288441216	0.0758195447940587	0.042202099899462	PHGDH	1
BP	GO:0006586	indolalkylamine metabolic process	1/15	13/18614	0.0104288288441216	0.0758195447940587	0.042202099899462	IDO1	1
BP	GO:0032530	regulation of microvillus organization	1/15	13/18614	0.0104288288441216	0.0758195447940587	0.042202099899462	KLF5	1
BP	GO:0033262	regulation of nuclear cell cycle DNA replication	1/15	13/18614	0.0104288288441216	0.0758195447940587	0.042202099899462	BCL6	1
BP	GO:0034616	response to laminar fluid shear stress	1/15	13/18614	0.0104288288441216	0.0758195447940587	0.042202099899462	ACE	1
BP	GO:0043379	memory T cell differentiation	1/15	13/18614	0.0104288288441216	0.0758195447940587	0.042202099899462	BCL6	1
BP	GO:0048012	hepatocyte growth factor receptor signaling pathway	1/15	13/18614	0.0104288288441216	0.0758195447940587	0.042202099899462	ESM1	1
BP	GO:0070234	positive regulation of T cell apoptotic process	1/15	13/18614	0.0104288288441216	0.0758195447940587	0.042202099899462	IDO1	1
BP	GO:0071389	cellular response to mineralocorticoid stimulus	1/15	13/18614	0.0104288288441216	0.0758195447940587	0.042202099899462	ACE	1
BP	GO:0002520	immune system development	2/15	197/18614	0.0106876846310333	0.0758195447940587	0.042202099899462	IDO1/BCL6	2
BP	GO:0030258	lipid modification	2/15	197/18614	0.0106876846310333	0.0758195447940587	0.042202099899462	ALDH1L2/CYP1A1	2
BP	GO:0002695	negative regulation of leukocyte activation	2/15	202/18614	0.0112124679973537	0.0758195447940587	0.042202099899462	IDO1/BCL6	2
BP	GO:0002467	germinal center formation	1/15	14/18614	0.0112268272080452	0.0758195447940587	0.042202099899462	BCL6	1
BP	GO:0002829	negative regulation of type 2 immune response	1/15	14/18614	0.0112268272080452	0.0758195447940587	0.042202099899462	BCL6	1
BP	GO:0006596	polyamine biosynthetic process	1/15	14/18614	0.0112268272080452	0.0758195447940587	0.042202099899462	NNMT	1
BP	GO:0009812	flavonoid metabolic process	1/15	14/18614	0.0112268272080452	0.0758195447940587	0.042202099899462	CYP1A1	1
BP	GO:0021859	pyramidal neuron differentiation	1/15	14/18614	0.0112268272080452	0.0758195447940587	0.042202099899462	BCL6	1
BP	GO:0045059	positive thymic T cell selection	1/15	14/18614	0.0112268272080452	0.0758195447940587	0.042202099899462	CD3D	1
BP	GO:0090715	immunological memory formation process	1/15	14/18614	0.0112268272080452	0.0758195447940587	0.042202099899462	BCL6	1
BP	GO:1902969	mitotic DNA replication	1/15	14/18614	0.0112268272080452	0.0758195447940587	0.042202099899462	BCL6	1
BP	GO:1904044	response to aldosterone	1/15	14/18614	0.0112268272080452	0.0758195447940587	0.042202099899462	ACE	1
BP	GO:0022408	negative regulation of cell-cell adhesion	2/15	205/18614	0.0115327623348193	0.0758195447940587	0.042202099899462	IDO1/BCL6	2
BP	GO:1901605	alpha-amino acid metabolic process	2/15	206/18614	0.0116404269997165	0.0758195447940587	0.042202099899462	PHGDH/IDO1	2
BP	GO:0002517	T cell tolerance induction	1/15	15/18614	0.0120242249280385	0.0758195447940587	0.042202099899462	IDO1	1
BP	GO:0007567	parturition	1/15	15/18614	0.0120242249280385	0.0758195447940587	0.042202099899462	CYP1A1	1
BP	GO:0046655	folic acid metabolic process	1/15	15/18614	0.0120242249280385	0.0758195447940587	0.042202099899462	ALDH1L2	1
BP	GO:0070365	hepatocyte differentiation	1/15	15/18614	0.0120242249280385	0.0758195447940587	0.042202099899462	CYP1A1	1
BP	GO:0042098	T cell proliferation	2/15	213/18614	0.0124066070350061	0.0758195447940587	0.042202099899462	IDO1/BCL6	2
BP	GO:1903046	meiotic cell cycle process	2/15	215/18614	0.0126295215900136	0.0758195447940587	0.042202099899462	EME1/CDC25A	2
BP	GO:0002713	negative regulation of B cell mediated immunity	1/15	16/18614	0.0128210224239299	0.0758195447940587	0.042202099899462	BCL6	1
BP	GO:0002890	negative regulation of immunoglobulin mediated immune response	1/15	16/18614	0.0128210224239299	0.0758195447940587	0.042202099899462	BCL6	1
BP	GO:0002903	negative regulation of B cell apoptotic process	1/15	16/18614	0.0128210224239299	0.0758195447940587	0.042202099899462	BCL6	1
BP	GO:0005980	glycogen catabolic process	1/15	16/18614	0.0128210224239299	0.0758195447940587	0.042202099899462	PYGL	1
BP	GO:0006544	glycine metabolic process	1/15	16/18614	0.0128210224239299	0.0758195447940587	0.042202099899462	PHGDH	1
BP	GO:0009074	aromatic amino acid family catabolic process	1/15	16/18614	0.0128210224239299	0.0758195447940587	0.042202099899462	IDO1	1
BP	GO:0030033	microvillus assembly	1/15	16/18614	0.0128210224239299	0.0758195447940587	0.042202099899462	KLF5	1
BP	GO:0046325	negative regulation of glucose import	1/15	16/18614	0.0128210224239299	0.0758195447940587	0.042202099899462	ACE	1
BP	GO:0060576	intestinal epithelial cell development	1/15	16/18614	0.0128210224239299	0.0758195447940587	0.042202099899462	KLF5	1
BP	GO:0070230	positive regulation of lymphocyte apoptotic process	1/15	16/18614	0.0128210224239299	0.0758195447940587	0.042202099899462	IDO1	1
BP	GO:1902033	regulation of hematopoietic stem cell proliferation	1/15	16/18614	0.0128210224239299	0.0758195447940587	0.042202099899462	ACE	1
BP	GO:2000104	negative regulation of DNA-templated DNA replication	1/15	16/18614	0.0128210224239299	0.0758195447940587	0.042202099899462	BCL6	1
BP	GO:0072330	monocarboxylic acid biosynthetic process	2/15	220/18614	0.0131945412742543	0.0758195447940587	0.042202099899462	CYP1A1/IDO1	2
BP	GO:0000712	resolution of meiotic recombination intermediates	1/15	17/18614	0.013617220115275	0.0758195447940587	0.042202099899462	EME1	1
BP	GO:0001991	regulation of systemic arterial blood pressure by circulatory renin-angiotensin	1/15	17/18614	0.013617220115275	0.0758195447940587	0.042202099899462	ACE	1
BP	GO:0009251	glucan catabolic process	1/15	17/18614	0.013617220115275	0.0758195447940587	0.042202099899462	PYGL	1
BP	GO:0009404	toxin metabolic process	1/15	17/18614	0.013617220115275	0.0758195447940587	0.042202099899462	CYP1A1	1
BP	GO:0016114	terpenoid biosynthetic process	1/15	17/18614	0.013617220115275	0.0758195447940587	0.042202099899462	CYP1A1	1
BP	GO:0017014	protein nitrosylation	1/15	17/18614	0.013617220115275	0.0758195447940587	0.042202099899462	ACE	1
BP	GO:0018119	peptidyl-cysteine S-nitrosylation	1/15	17/18614	0.013617220115275	0.0758195447940587	0.042202099899462	ACE	1
BP	GO:0031573	mitotic intra-S DNA damage checkpoint signaling	1/15	17/18614	0.013617220115275	0.0758195447940587	0.042202099899462	EME1	1
BP	GO:0033189	response to vitamin A	1/15	17/18614	0.013617220115275	0.0758195447940587	0.042202099899462	CYP1A1	1
BP	GO:0090713	immunological memory process	1/15	17/18614	0.013617220115275	0.0758195447940587	0.042202099899462	BCL6	1
BP	GO:0110096	cellular response to aldehyde	1/15	17/18614	0.013617220115275	0.0758195447940587	0.042202099899462	ACE	1
BP	GO:0050866	negative regulation of cell activation	2/15	225/18614	0.0137705401639774	0.0758195447940587	0.042202099899462	IDO1/BCL6	2
BP	GO:0002830	positive regulation of type 2 immune response	1/15	18/18614	0.0144128184213606	0.0758195447940587	0.042202099899462	IDO1	1
BP	GO:0006595	polyamine metabolic process	1/15	18/18614	0.0144128184213606	0.0758195447940587	0.042202099899462	NNMT	1
BP	GO:0016264	gap junction assembly	1/15	18/18614	0.0144128184213606	0.0758195447940587	0.042202099899462	ACE	1
BP	GO:0019373	epoxygenase P450 pathway	1/15	18/18614	0.0144128184213606	0.0758195447940587	0.042202099899462	CYP1A1	1
BP	GO:0043649	dicarboxylic acid catabolic process	1/15	18/18614	0.0144128184213606	0.0758195447940587	0.042202099899462	ALDH1L2	1
BP	GO:0044247	cellular polysaccharide catabolic process	1/15	18/18614	0.0144128184213606	0.0758195447940587	0.042202099899462	PYGL	1
BP	GO:0045064	T-helper 2 cell differentiation	1/15	18/18614	0.0144128184213606	0.0758195447940587	0.042202099899462	BCL6	1
BP	GO:0045623	negative regulation of T-helper cell differentiation	1/15	18/18614	0.0144128184213606	0.0758195447940587	0.042202099899462	BCL6	1
BP	GO:0050665	hydrogen peroxide biosynthetic process	1/15	18/18614	0.0144128184213606	0.0758195447940587	0.042202099899462	CYP1A1	1
BP	GO:0045722	positive regulation of gluconeogenesis	1/15	19/18614	0.0152078177612015	0.0765777923461803	0.0426241499002906	NNMT	1
BP	GO:0060977	coronary vasculature morphogenesis	1/15	19/18614	0.0152078177612015	0.0765777923461803	0.0426241499002906	ACE	1
BP	GO:0050670	regulation of lymphocyte proliferation	2/15	239/18614	0.0154410238139917	0.0765777923461803	0.0426241499002906	IDO1/BCL6	2
BP	GO:0042445	hormone metabolic process	2/15	241/18614	0.0156865285288889	0.0765777923461803	0.0426241499002906	ACE/CYP1A1	2
BP	GO:0032944	regulation of mononuclear cell proliferation	2/15	243/18614	0.01593373319314	0.0765777923461803	0.0426241499002906	IDO1/BCL6	2
BP	GO:0045930	negative regulation of mitotic cell cycle	2/15	243/18614	0.01593373319314	0.0765777923461803	0.0426241499002906	EME1/BCL6	2
BP	GO:0000272	polysaccharide catabolic process	1/15	20/18614	0.0160022185535421	0.0765777923461803	0.0426241499002906	PYGL	1
BP	GO:0002544	chronic inflammatory response	1/15	20/18614	0.0160022185535421	0.0765777923461803	0.0426241499002906	IDO1	1
BP	GO:0002643	regulation of tolerance induction	1/15	20/18614	0.0160022185535421	0.0765777923461803	0.0426241499002906	IDO1	1
BP	GO:0035813	regulation of renal sodium excretion	1/15	20/18614	0.0160022185535421	0.0765777923461803	0.0426241499002906	ACE	1
BP	GO:0035902	response to immobilization stress	1/15	20/18614	0.0160022185535421	0.0765777923461803	0.0426241499002906	CYP1A1	1
BP	GO:0042359	vitamin D metabolic process	1/15	20/18614	0.0160022185535421	0.0765777923461803	0.0426241499002906	CYP1A1	1
BP	GO:0055093	response to hyperoxia	1/15	20/18614	0.0160022185535421	0.0765777923461803	0.0426241499002906	CYP1A1	1
BP	GO:0070314	G1 to G0 transition	1/15	20/18614	0.0160022185535421	0.0765777923461803	0.0426241499002906	PHGDH	1
BP	GO:0042593	glucose homeostasis	2/15	248/18614	0.0165591471201059	0.0765777923461803	0.0426241499002906	ACE/PYGL	2
BP	GO:0033500	carbohydrate homeostasis	2/15	249/18614	0.0166854935437642	0.0765777923461803	0.0426241499002906	ACE/PYGL	2
BP	GO:0002902	regulation of B cell apoptotic process	1/15	21/18614	0.0167960212168581	0.0765777923461803	0.0426241499002906	BCL6	1
BP	GO:0009070	serine family amino acid biosynthetic process	1/15	21/18614	0.0167960212168581	0.0765777923461803	0.0426241499002906	PHGDH	1
BP	GO:0010829	negative regulation of glucose transmembrane transport	1/15	21/18614	0.0167960212168581	0.0765777923461803	0.0426241499002906	ACE	1
BP	GO:0038083	peptidyl-tyrosine autophosphorylation	1/15	21/18614	0.0167960212168581	0.0765777923461803	0.0426241499002906	ACE	1
BP	GO:0016054	organic acid catabolic process	2/15	250/18614	0.0168122596315577	0.0765777923461803	0.0426241499002906	ALDH1L2/IDO1	2
BP	GO:0046395	carboxylic acid catabolic process	2/15	250/18614	0.0168122596315577	0.0765777923461803	0.0426241499002906	ALDH1L2/IDO1	2
BP	GO:0000082	G1/S transition of mitotic cell cycle	2/15	251/18614	0.0169394447211372	0.0766894861011483	0.0426863200309358	CYP1A1/CDC25A	2
BP	GO:0006740	NADPH regeneration	1/15	22/18614	0.0175892261693538	0.0772891291088663	0.043020088773342	ALDH1L2	1
BP	GO:0035024	negative regulation of Rho protein signal transduction	1/15	22/18614	0.0175892261693538	0.0772891291088663	0.043020088773342	BCL6	1
BP	GO:0035812	renal sodium excretion	1/15	22/18614	0.0175892261693538	0.0772891291088663	0.043020088773342	ACE	1
BP	GO:0043371	negative regulation of CD4-positive, alpha-beta T cell differentiation	1/15	22/18614	0.0175892261693538	0.0772891291088663	0.043020088773342	BCL6	1
BP	GO:0045061	thymic T cell selection	1/15	22/18614	0.0175892261693538	0.0772891291088663	0.043020088773342	CD3D	1
BP	GO:0006164	purine nucleotide biosynthetic process	2/15	262/18614	0.0183659460636427	0.0780183515354295	0.0434259830289504	NNMT/IDO1	2
BP	GO:0090068	positive regulation of cell cycle process	2/15	262/18614	0.0183659460636427	0.0780183515354295	0.0434259830289504	CYP1A1/CDC25A	2
BP	GO:0031065	positive regulation of histone deacetylation	1/15	23/18614	0.0183818338289633	0.0780183515354295	0.0434259830289504	BCL6	1
BP	GO:0043171	peptide catabolic process	1/15	23/18614	0.0183818338289633	0.0780183515354295	0.0434259830289504	ACE	1
BP	GO:0044062	regulation of excretion	1/15	23/18614	0.0183818338289633	0.0780183515354295	0.0434259830289504	ACE	1
BP	GO:0045591	positive regulation of regulatory T cell differentiation	1/15	23/18614	0.0183818338289633	0.0780183515354295	0.0434259830289504	BCL6	1
BP	GO:0070663	regulation of leukocyte proliferation	2/15	268/18614	0.0191650599460498	0.0791318338462632	0.0440457611065651	IDO1/BCL6	2
BP	GO:0006730	one-carbon metabolic process	1/15	24/18614	0.0191738446133516	0.0791318338462632	0.0440457611065651	ALDH1L2	1
BP	GO:0032528	microvillus organization	1/15	24/18614	0.0191738446133516	0.0791318338462632	0.0440457611065651	KLF5	1
BP	GO:0042430	indole-containing compound metabolic process	1/15	24/18614	0.0191738446133516	0.0791318338462632	0.0440457611065651	IDO1	1
BP	GO:0070233	negative regulation of T cell apoptotic process	1/15	24/18614	0.0191738446133516	0.0791318338462632	0.0440457611065651	IDO1	1
BP	GO:0072522	purine-containing compound biosynthetic process	2/15	271/18614	0.0195701227981971	0.0803235259904025	0.0447090717483393	NNMT/IDO1	2
BP	GO:0003081	regulation of systemic arterial blood pressure by renin-angiotensin	1/15	25/18614	0.0199652589399142	0.0804754300809193	0.044793623450945	ACE	1
BP	GO:0006760	folic acid-containing compound metabolic process	1/15	25/18614	0.0199652589399142	0.0804754300809193	0.044793623450945	ALDH1L2	1
BP	GO:0032693	negative regulation of interleukin-10 production	1/15	25/18614	0.0199652589399142	0.0804754300809193	0.044793623450945	IDO1	1
BP	GO:0006260	DNA replication	2/15	278/18614	0.0205294229169465	0.0804754300809193	0.044793623450945	EME1/BCL6	2
BP	GO:0006541	glutamine metabolic process	1/15	26/18614	0.0207560772257771	0.0804754300809193	0.044793623450945	PHGDH	1
BP	GO:0042178	xenobiotic catabolic process	1/15	26/18614	0.0207560772257771	0.0804754300809193	0.044793623450945	CYP1A1	1
BP	GO:0051446	positive regulation of meiotic cell cycle	1/15	26/18614	0.0207560772257771	0.0804754300809193	0.044793623450945	CDC25A	1
BP	GO:0060575	intestinal epithelial cell differentiation	1/15	26/18614	0.0207560772257771	0.0804754300809193	0.044793623450945	KLF5	1
BP	GO:2000773	negative regulation of cellular senescence	1/15	26/18614	0.0207560772257771	0.0804754300809193	0.044793623450945	BCL6	1
BP	GO:0044843	cell cycle G1/S phase transition	2/15	281/18614	0.0209465753373206	0.0804754300809193	0.044793623450945	CYP1A1/CDC25A	2
BP	GO:0051321	meiotic cell cycle	2/15	284/18614	0.0213673169557872	0.0804754300809193	0.044793623450945	EME1/CDC25A	2
BP	GO:0001783	B cell apoptotic process	1/15	27/18614	0.0215462998877963	0.0804754300809193	0.044793623450945	BCL6	1
BP	GO:0031954	positive regulation of protein autophosphorylation	1/15	27/18614	0.0215462998877963	0.0804754300809193	0.044793623450945	ACE	1
BP	GO:0036296	response to increased oxygen levels	1/15	27/18614	0.0215462998877963	0.0804754300809193	0.044793623450945	CYP1A1	1
BP	GO:0042537	benzene-containing compound metabolic process	1/15	27/18614	0.0215462998877963	0.0804754300809193	0.044793623450945	IDO1	1
BP	GO:0046639	negative regulation of alpha-beta T cell differentiation	1/15	27/18614	0.0215462998877963	0.0804754300809193	0.044793623450945	BCL6	1
BP	GO:0071280	cellular response to copper ion	1/15	27/18614	0.0215462998877963	0.0804754300809193	0.044793623450945	CYP1A1	1
BP	GO:2000108	positive regulation of leukocyte apoptotic process	1/15	27/18614	0.0215462998877963	0.0804754300809193	0.044793623450945	IDO1	1
BP	GO:0006520	amino acid metabolic process	2/15	290/18614	0.0222194986686132	0.0813899401214234	0.045302651092739	PHGDH/IDO1	2
BP	GO:0044262	cellular carbohydrate metabolic process	2/15	290/18614	0.0222194986686132	0.0813899401214234	0.045302651092739	PYGL/NNMT	2
BP	GO:0010971	positive regulation of G2/M transition of mitotic cell cycle	1/15	28/18614	0.0223359273425593	0.0813899401214234	0.045302651092739	CDC25A	1
BP	GO:0042759	long-chain fatty acid biosynthetic process	1/15	28/18614	0.0223359273425593	0.0813899401214234	0.045302651092739	CYP1A1	1
BP	GO:0051569	regulation of histone H3-K4 methylation	1/15	28/18614	0.0223359273425593	0.0813899401214234	0.045302651092739	NNMT	1
BP	GO:0001666	response to hypoxia	2/15	293/18614	0.0226509043359243	0.0821370171792984	0.0457184834577931	ACE/CYP1A1	2
BP	GO:0009165	nucleotide biosynthetic process	2/15	295/18614	0.0229404649161741	0.0827851560018458	0.0460792455727881	NNMT/IDO1	2
BP	GO:1901293	nucleoside phosphate biosynthetic process	2/15	297/18614	0.0232315850286501	0.0834326635403924	0.0464396563072712	NNMT/IDO1	2
BP	GO:0030217	T cell differentiation	2/15	300/18614	0.0236711782684706	0.0834734043299348	0.0464623331365099	BCL6/CD3D	2
BP	GO:0002507	tolerance induction	1/15	30/18614	0.0239133982953227	0.0834734043299348	0.0464623331365099	IDO1	1
BP	GO:0008299	isoprenoid biosynthetic process	1/15	30/18614	0.0239133982953227	0.0834734043299348	0.0464623331365099	CYP1A1	1
BP	GO:0045907	positive regulation of vasoconstriction	1/15	30/18614	0.0239133982953227	0.0834734043299348	0.0464623331365099	ACE	1
BP	GO:0097066	response to thyroid hormone	1/15	30/18614	0.0239133982953227	0.0834734043299348	0.0464623331365099	ACE	1
BP	GO:0097254	renal tubular secretion	1/15	30/18614	0.0239133982953227	0.0834734043299348	0.0464623331365099	ACE	1
BP	GO:0036293	response to decreased oxygen levels	2/15	306/18614	0.0245607894901309	0.0842473653907424	0.0468931294713496	ACE/CYP1A1	2
BP	GO:0046651	lymphocyte proliferation	2/15	306/18614	0.0245607894901309	0.0842473653907424	0.0468931294713496	IDO1/BCL6	2
BP	GO:0010039	response to iron ion	1/15	31/18614	0.0247012426251532	0.0842473653907424	0.0468931294713496	CYP1A1	1
BP	GO:1902751	positive regulation of cell cycle G2/M phase transition	1/15	31/18614	0.0247012426251532	0.0842473653907424	0.0468931294713496	CDC25A	1
BP	GO:0007162	negative regulation of cell adhesion	2/15	312/18614	0.0254641875621098	0.0842473653907424	0.0468931294713496	IDO1/BCL6	2
BP	GO:0002313	mature B cell differentiation involved in immune response	1/15	32/18614	0.0254884934113893	0.0842473653907424	0.0468931294713496	BCL6	1
BP	GO:0008156	negative regulation of DNA replication	1/15	32/18614	0.0254884934113893	0.0842473653907424	0.0468931294713496	BCL6	1
BP	GO:0009072	aromatic amino acid metabolic process	1/15	32/18614	0.0254884934113893	0.0842473653907424	0.0468931294713496	IDO1	1
BP	GO:0042558	pteridine-containing compound metabolic process	1/15	32/18614	0.0254884934113893	0.0842473653907424	0.0468931294713496	ALDH1L2	1
BP	GO:0046685	response to arsenic-containing substance	1/15	32/18614	0.0254884934113893	0.0842473653907424	0.0468931294713496	CYP1A1	1
BP	GO:0050482	arachidonic acid secretion	1/15	32/18614	0.0254884934113893	0.0842473653907424	0.0468931294713496	ACE	1
BP	GO:1903963	arachidonate transport	1/15	32/18614	0.0254884934113893	0.0842473653907424	0.0468931294713496	ACE	1
BP	GO:0010948	negative regulation of cell cycle process	2/15	317/18614	0.0262274537497606	0.0852942124991464	0.0474758175680446	EME1/BCL6	2
BP	GO:0042573	retinoic acid metabolic process	1/15	33/18614	0.0262751510692745	0.0852942124991464	0.0474758175680446	CYP1A1	1
BP	GO:0090279	regulation of calcium ion import	1/15	33/18614	0.0262751510692745	0.0852942124991464	0.0474758175680446	ACE	1
BP	GO:1901889	negative regulation of cell junction assembly	1/15	33/18614	0.0262751510692745	0.0852942124991464	0.0474758175680446	ACE	1
BP	GO:0043414	macromolecule methylation	2/15	320/18614	0.026689931945076	0.0852942124991464	0.0474758175680446	CYP1A1/NNMT	2
BP	GO:0033238	regulation of amine metabolic process	1/15	34/18614	0.0270612160137854	0.0852942124991464	0.0474758175680446	NNMT	1
BP	GO:0034405	response to fluid shear stress	1/15	34/18614	0.0270612160137854	0.0852942124991464	0.0474758175680446	ACE	1
BP	GO:0045577	regulation of B cell differentiation	1/15	34/18614	0.0270612160137854	0.0852942124991464	0.0474758175680446	BCL6	1
BP	GO:0050869	negative regulation of B cell activation	1/15	34/18614	0.0270612160137854	0.0852942124991464	0.0474758175680446	BCL6	1
BP	GO:0098801	regulation of renal system process	1/15	34/18614	0.0270612160137854	0.0852942124991464	0.0474758175680446	ACE	1
BP	GO:2000515	negative regulation of CD4-positive, alpha-beta T cell activation	1/15	34/18614	0.0270612160137854	0.0852942124991464	0.0474758175680446	BCL6	1
BP	GO:0002446	neutrophil mediated immunity	1/15	35/18614	0.0278466886596301	0.0863131802022561	0.0480429876416419	ACE	1
BP	GO:0002719	negative regulation of cytokine production involved in immune response	1/15	35/18614	0.0278466886596301	0.0863131802022561	0.0480429876416419	BCL6	1
BP	GO:0045777	positive regulation of blood pressure	1/15	35/18614	0.0278466886596301	0.0863131802022561	0.0480429876416419	ACE	1
BP	GO:0071425	hematopoietic stem cell proliferation	1/15	35/18614	0.0278466886596301	0.0863131802022561	0.0480429876416419	ACE	1
BP	GO:0006310	DNA recombination	2/15	332/18614	0.0285733636475747	0.0872493444871326	0.0485640683046817	EME1/BCL6	2
BP	GO:0002474	antigen processing and presentation of peptide antigen via MHC class I	1/15	36/18614	0.0286315694212487	0.0872493444871326	0.0485640683046817	ACE	1
BP	GO:0045589	regulation of regulatory T cell differentiation	1/15	36/18614	0.0286315694212487	0.0872493444871326	0.0485640683046817	BCL6	1
BP	GO:0060218	hematopoietic stem cell differentiation	1/15	36/18614	0.0286315694212487	0.0872493444871326	0.0485640683046817	ACE	1
BP	GO:0070482	response to oxygen levels	2/15	333/18614	0.0287327158552003	0.0872493444871326	0.0485640683046817	ACE/CYP1A1	2
BP	GO:0016486	peptide hormone processing	1/15	37/18614	0.0294158587128128	0.0878836699368721	0.0489171417248848	ACE	1
BP	GO:0032094	response to food	1/15	37/18614	0.0294158587128128	0.0878836699368721	0.0489171417248848	CYP1A1	1
BP	GO:0045746	negative regulation of Notch signaling pathway	1/15	37/18614	0.0294158587128128	0.0878836699368721	0.0489171417248848	BCL6	1
BP	GO:0098813	nuclear chromosome segregation	2/15	339/18614	0.0296965004968679	0.0878836699368721	0.0489171417248848	EME1/MYBL2	2
BP	GO:0002335	mature B cell differentiation	1/15	38/18614	0.0301995569482281	0.0878836699368721	0.0489171417248848	BCL6	1
BP	GO:0033260	nuclear DNA replication	1/15	38/18614	0.0301995569482281	0.0878836699368721	0.0489171417248848	BCL6	1
BP	GO:0043368	positive T cell selection	1/15	38/18614	0.0301995569482281	0.0878836699368721	0.0489171417248848	CD3D	1
BP	GO:0045191	regulation of isotype switching	1/15	38/18614	0.0301995569482281	0.0878836699368721	0.0489171417248848	BCL6	1
BP	GO:0051385	response to mineralocorticoid	1/15	38/18614	0.0301995569482281	0.0878836699368721	0.0489171417248848	ACE	1
BP	GO:0001990	regulation of systemic arterial blood pressure by hormone	1/15	39/18614	0.0309826645411316	0.0878836699368721	0.0489171417248848	ACE	1
BP	GO:0007588	excretion	1/15	39/18614	0.0309826645411316	0.0878836699368721	0.0489171417248848	ACE	1
BP	GO:0042401	biogenic amine biosynthetic process	1/15	39/18614	0.0309826645411316	0.0878836699368721	0.0489171417248848	NNMT	1
BP	GO:0043403	skeletal muscle tissue regeneration	1/15	39/18614	0.0309826645411316	0.0878836699368721	0.0489171417248848	KLF5	1
BP	GO:0045066	regulatory T cell differentiation	1/15	39/18614	0.0309826645411316	0.0878836699368721	0.0489171417248848	BCL6	1
BP	GO:0045730	respiratory burst	1/15	39/18614	0.0309826645411316	0.0878836699368721	0.0489171417248848	CD52	1
BP	GO:0048821	erythrocyte development	1/15	39/18614	0.0309826645411316	0.0878836699368721	0.0489171417248848	BCL6	1
BP	GO:0070232	regulation of T cell apoptotic process	1/15	39/18614	0.0309826645411316	0.0878836699368721	0.0489171417248848	IDO1	1
BP	GO:0001953	negative regulation of cell-matrix adhesion	1/15	40/18614	0.0317651819048935	0.0878836699368721	0.0489171417248848	BCL6	1
BP	GO:0008210	estrogen metabolic process	1/15	40/18614	0.0317651819048935	0.0878836699368721	0.0489171417248848	CYP1A1	1
BP	GO:0009069	serine family amino acid metabolic process	1/15	40/18614	0.0317651819048935	0.0878836699368721	0.0489171417248848	PHGDH	1
BP	GO:0009309	amine biosynthetic process	1/15	40/18614	0.0317651819048935	0.0878836699368721	0.0489171417248848	NNMT	1
BP	GO:0031063	regulation of histone deacetylation	1/15	40/18614	0.0317651819048935	0.0878836699368721	0.0489171417248848	BCL6	1
BP	GO:0042755	eating behavior	1/15	40/18614	0.0317651819048935	0.0878836699368721	0.0489171417248848	ACE	1
BP	GO:0140448	signaling receptor ligand precursor processing	1/15	40/18614	0.0317651819048935	0.0878836699368721	0.0489171417248848	ACE	1
BP	GO:0045787	positive regulation of cell cycle	2/15	354/18614	0.0321627998864281	0.0886553930448774	0.0493466923874115	CYP1A1/CDC25A	2
BP	GO:1901990	regulation of mitotic cell cycle phase transition	2/15	357/18614	0.0326656737489723	0.0897105084208908	0.0499339827045049	CYP1A1/CDC25A	2
BP	GO:0045622	regulation of T-helper cell differentiation	1/15	42/18614	0.0333284475971399	0.0903530850107065	0.0502916488117087	BCL6	1
BP	GO:0046688	response to copper ion	1/15	42/18614	0.0333284475971399	0.0903530850107065	0.0502916488117087	CYP1A1	1
BP	GO:0032259	methylation	2/15	365/18614	0.0340221109753746	0.0903530850107065	0.0502916488117087	CYP1A1/NNMT	2
BP	GO:0006739	NADP metabolic process	1/15	43/18614	0.0341091967510297	0.0903530850107065	0.0502916488117087	ALDH1L2	1
BP	GO:0006775	fat-soluble vitamin metabolic process	1/15	43/18614	0.0341091967510297	0.0903530850107065	0.0502916488117087	CYP1A1	1
BP	GO:0010907	positive regulation of glucose metabolic process	1/15	43/18614	0.0341091967510297	0.0903530850107065	0.0502916488117087	NNMT	1
BP	GO:0031952	regulation of protein autophosphorylation	1/15	43/18614	0.0341091967510297	0.0903530850107065	0.0502916488117087	ACE	1
BP	GO:0032735	positive regulation of interleukin-12 production	1/15	43/18614	0.0341091967510297	0.0903530850107065	0.0502916488117087	IDO1	1
BP	GO:0044786	cell cycle DNA replication	1/15	43/18614	0.0341091967510297	0.0903530850107065	0.0502916488117087	BCL6	1
BP	GO:0071548	response to dexamethasone	1/15	43/18614	0.0341091967510297	0.0903530850107065	0.0502916488117087	ACE	1
BP	GO:0044275	cellular carbohydrate catabolic process	1/15	44/18614	0.0348893573265904	0.0920931092684205	0.0512601679152063	PYGL	1
BP	GO:0001818	negative regulation of cytokine production	2/15	371/18614	0.0350540368353819	0.0922019912536278	0.0513207729798957	IDO1/BCL6	2
BP	GO:0030890	positive regulation of B cell proliferation	1/15	45/18614	0.035668929735858	0.0928386429013447	0.0516751411907717	BCL6	1
BP	GO:0046636	negative regulation of alpha-beta T cell activation	1/15	45/18614	0.035668929735858	0.0928386429013447	0.0516751411907717	BCL6	1
BP	GO:0061098	positive regulation of protein tyrosine kinase activity	1/15	45/18614	0.035668929735858	0.0928386429013447	0.0516751411907717	ACE	1
BP	GO:0050863	regulation of T cell activation	2/15	377/18614	0.036098334389191	0.0932417535951391	0.0518995176073839	IDO1/BCL6	2
BP	GO:1903037	regulation of leukocyte cell-cell adhesion	2/15	378/18614	0.0362735779340971	0.0932417535951391	0.0518995176073839	IDO1/BCL6	2
BP	GO:0031297	replication fork processing	1/15	46/18614	0.0364479143906032	0.0932417535951391	0.0518995176073839	EME1	1
BP	GO:0045910	negative regulation of DNA recombination	1/15	46/18614	0.0364479143906032	0.0932417535951391	0.0518995176073839	BCL6	1
BP	GO:0070266	necroptotic process	1/15	46/18614	0.0364479143906032	0.0932417535951391	0.0518995176073839	PYGL	1
BP	GO:0002701	negative regulation of production of molecular mediator of immune response	1/15	47/18614	0.0372263117023298	0.093946131221758	0.0522915829389057	BCL6	1
BP	GO:0009066	aspartate family amino acid metabolic process	1/15	47/18614	0.0372263117023298	0.093946131221758	0.0522915829389057	PHGDH	1
BP	GO:0046677	response to antibiotic	1/15	47/18614	0.0372263117023298	0.093946131221758	0.0522915829389057	CYP1A1	1
BP	GO:0048286	lung alveolus development	1/15	47/18614	0.0372263117023298	0.093946131221758	0.0522915829389057	ACE	1
BP	GO:0003044	regulation of systemic arterial blood pressure mediated by a chemical signal	1/15	48/18614	0.0380041220822763	0.0946302639848681	0.0526723797280672	ACE	1
BP	GO:0032309	icosanoid secretion	1/15	48/18614	0.0380041220822763	0.0946302639848681	0.0526723797280672	ACE	1
BP	GO:0060976	coronary vasculature development	1/15	48/18614	0.0380041220822763	0.0946302639848681	0.0526723797280672	ACE	1
BP	GO:0070509	calcium ion import	1/15	48/18614	0.0380041220822763	0.0946302639848681	0.0526723797280672	ACE	1
BP	GO:0046580	negative regulation of Ras protein signal transduction	1/15	49/18614	0.0387813459414147	0.0962447356087601	0.0535710146768974	BCL6	1
BP	GO:0006631	fatty acid metabolic process	2/15	394/18614	0.0391232643353722	0.0965680190090453	0.0537509582309207	ALDH1L2/CYP1A1	2
BP	GO:0001974	blood vessel remodeling	1/15	50/18614	0.0395579836904523	0.0965680190090453	0.0537509582309207	ACE	1
BP	GO:0002066	columnar/cuboidal epithelial cell development	1/15	50/18614	0.0395579836904523	0.0965680190090453	0.0537509582309207	KLF5	1
BP	GO:0018198	peptidyl-cysteine modification	1/15	50/18614	0.0395579836904523	0.0965680190090453	0.0537509582309207	ACE	1
BP	GO:0045581	negative regulation of T cell differentiation	1/15	50/18614	0.0395579836904523	0.0965680190090453	0.0537509582309207	BCL6	1
BP	GO:0006111	regulation of gluconeogenesis	1/15	51/18614	0.0403340357398296	0.0970301010099364	0.0540081588091663	NNMT	1
BP	GO:0045058	T cell selection	1/15	51/18614	0.0403340357398296	0.0970301010099364	0.0540081588091663	CD3D	1
BP	GO:0061082	myeloid leukocyte cytokine production	1/15	51/18614	0.0403340357398296	0.0970301010099364	0.0540081588091663	BCL6	1
BP	GO:1902895	positive regulation of miRNA transcription	1/15	51/18614	0.0403340357398296	0.0970301010099364	0.0540081588091663	KLF5	1
BP	GO:0002443	leukocyte mediated immunity	2/15	401/18614	0.0403967354940967	0.0970301010099364	0.0540081588091663	ACE/BCL6	2
BP	GO:0045786	negative regulation of cell cycle	2/15	404/18614	0.0409474160356063	0.0980375633929419	0.05456892487876	EME1/BCL6	2
BP	GO:0006778	porphyrin-containing compound metabolic process	1/15	53/18614	0.041884384380043	0.0993258258155307	0.0552859877363977	CYP1A1	1
BP	GO:0042572	retinol metabolic process	1/15	53/18614	0.041884384380043	0.0993258258155307	0.0552859877363977	CYP1A1	1
BP	GO:0097300	programmed necrotic cell death	1/15	53/18614	0.041884384380043	0.0993258258155307	0.0552859877363977	PYGL	1
BP	GO:0002204	somatic recombination of immunoglobulin genes involved in immune response	1/15	54/18614	0.0426586817904357	0.0997027532197837	0.0554957902089968	BCL6	1
BP	GO:0002208	somatic diversification of immunoglobulins involved in immune response	1/15	54/18614	0.0426586817904357	0.0997027532197837	0.0554957902089968	BCL6	1
BP	GO:0045190	isotype switching	1/15	54/18614	0.0426586817904357	0.0997027532197837	0.0554957902089968	BCL6	1
BP	GO:0007159	leukocyte cell-cell adhesion	2/15	415/18614	0.0429914636407892	0.0997027532197837	0.0554957902089968	IDO1/BCL6	2
BP	GO:0042743	hydrogen peroxide metabolic process	1/15	55/18614	0.0434323951402819	0.0997027532197837	0.0554957902089968	CYP1A1	1
BP	GO:0043370	regulation of CD4-positive, alpha-beta T cell differentiation	1/15	55/18614	0.0434323951402819	0.0997027532197837	0.0554957902089968	BCL6	1
BP	GO:0043525	positive regulation of neuron apoptotic process	1/15	55/18614	0.0434323951402819	0.0997027532197837	0.0554957902089968	MYBL2	1
BP	GO:1900087	positive regulation of G1/S transition of mitotic cell cycle	1/15	55/18614	0.0434323951402819	0.0997027532197837	0.0554957902089968	CYP1A1	1
BP	GO:2000772	regulation of cellular senescence	1/15	55/18614	0.0434323951402819	0.0997027532197837	0.0554957902089968	BCL6	1
BP	GO:0002707	negative regulation of lymphocyte mediated immunity	1/15	56/18614	0.0442055248386977	0.0997027532197837	0.0554957902089968	BCL6	1
BP	GO:0002823	negative regulation of adaptive immune response based on somatic recombination of immune receptors built from immunoglobulin superfamily domains	1/15	56/18614	0.0442055248386977	0.0997027532197837	0.0554957902089968	BCL6	1
BP	GO:0019369	arachidonic acid metabolic process	1/15	56/18614	0.0442055248386977	0.0997027532197837	0.0554957902089968	CYP1A1	1
BP	GO:0045005	DNA-templated DNA replication maintenance of fidelity	1/15	56/18614	0.0442055248386977	0.0997027532197837	0.0554957902089968	EME1	1
BP	GO:0051058	negative regulation of small GTPase mediated signal transduction	1/15	56/18614	0.0442055248386977	0.0997027532197837	0.0554957902089968	BCL6	1
BP	GO:0055078	sodium ion homeostasis	1/15	56/18614	0.0442055248386977	0.0997027532197837	0.0554957902089968	ACE	1
BP	GO:0070231	T cell apoptotic process	1/15	56/18614	0.0442055248386977	0.0997027532197837	0.0554957902089968	IDO1	1
BP	GO:0030098	lymphocyte differentiation	2/15	422/18614	0.0443123347643483	0.0997027532197837	0.0554957902089968	BCL6/CD3D	2
BP	GO:0007131	reciprocal meiotic recombination	1/15	57/18614	0.0449780712945343	0.0999958906458844	0.0556589541395397	EME1	1
BP	GO:0010676	positive regulation of cellular carbohydrate metabolic process	1/15	57/18614	0.0449780712945343	0.0999958906458844	0.0556589541395397	NNMT	1
BP	GO:0031060	regulation of histone methylation	1/15	57/18614	0.0449780712945343	0.0999958906458844	0.0556589541395397	NNMT	1
BP	GO:0140527	reciprocal homologous recombination	1/15	57/18614	0.0449780712945343	0.0999958906458844	0.0556589541395397	EME1	1
BP	GO:0090329	regulation of DNA-templated DNA replication	1/15	58/18614	0.04575003491638	0.101410314784973	0.0564462401748246	BCL6	1
BP	GO:0010720	positive regulation of cell development	2/15	432/18614	0.0462259893900261	0.102162171817602	0.0568647331331682	ACE/BCL6	2
BP	GO:0046324	regulation of glucose import	1/15	59/18614	0.0465214161125567	0.102511793026784	0.0570593366385961	ACE	1
BP	GO:0007059	chromosome segregation	2/15	435/18614	0.0468061383736228	0.102835839309107	0.0572397048222322	EME1/MYBL2	2
BP	GO:0019748	secondary metabolic process	1/15	60/18614	0.0472922152911236	0.102994999482418	0.0573282953506025	CYP1A1	1
BP	GO:0045620	negative regulation of lymphocyte differentiation	1/15	60/18614	0.0472922152911236	0.102994999482418	0.0573282953506025	BCL6	1
BP	GO:2000630	positive regulation of miRNA metabolic process	1/15	60/18614	0.0472922152911236	0.102994999482418	0.0573282953506025	KLF5	1
BP	GO:0031349	positive regulation of defense response	2/15	441/18614	0.0479747231203699	0.103465813678177	0.057590356376918	ACE/IDO1	2
BP	GO:0002820	negative regulation of adaptive immune response	1/15	61/18614	0.048062432859876	0.103465813678177	0.057590356376918	BCL6	1
BP	GO:0019229	regulation of vasoconstriction	1/15	61/18614	0.048062432859876	0.103465813678177	0.057590356376918	ACE	1
BP	GO:1903409	reactive oxygen species biosynthetic process	1/15	61/18614	0.048062432859876	0.103465813678177	0.057590356376918	CYP1A1	1
BP	GO:0016447	somatic recombination of immunoglobulin gene segments	1/15	62/18614	0.048832069226345	0.104520216940056	0.0581772503224439	BCL6	1
BP	GO:0033013	tetrapyrrole metabolic process	1/15	62/18614	0.048832069226345	0.104520216940056	0.0581772503224439	CYP1A1	1
BP	GO:0002712	regulation of B cell mediated immunity	1/15	63/18614	0.0496011247977983	0.105100813368677	0.0585004175024697	BCL6	1
BP	GO:0002889	regulation of immunoglobulin mediated immune response	1/15	63/18614	0.0496011247977983	0.105100813368677	0.0585004175024697	BCL6	1
BP	GO:0000280	nuclear division	2/15	450/18614	0.0497480968126143	0.105100813368677	0.0585004175024697	EME1/MYBL2	2
CC	GO:0097225	sperm midpiece	2/15	50/19518	0.000661075957561926	0.0206886234146669	0.0145183322208189	ACE/CD52	2
CC	GO:0005657	replication fork	2/15	66/19518	0.0011493679674815	0.0206886234146669	0.0145183322208189	EME1/BCL6	2
CC	GO:0036126	sperm flagellum	2/15	153/19518	0.00599495720437633	0.0511346334388784	0.035883953290441	ACE/CD52	2
CC	GO:0098862	cluster of actin-based cell projections	2/15	162/19518	0.00669669742651264	0.0511346334388784	0.035883953290441	ACE/IDO1	2
CC	GO:0097729	9+2 motile cilium	2/15	167/19518	0.00710203242206645	0.0511346334388784	0.035883953290441	ACE/CD52	2
CC	GO:0042105	alpha-beta T cell receptor complex	1/15	12/19518	0.00918595268533784	0.055115716112027	0.038677695517212	CD3D	1
CC	GO:0031514	motile cilium	2/15	248/19518	0.0151405036277955	0.0778654472286625	0.0546424191078333	ACE/CD52	2
CC	GO:0043596	nuclear replication fork	1/15	35/19518	0.0265726288237518	0.115277377781502	0.0808964054607031	EME1	1
CC	GO:1905348	endonuclease complex	1/15	38/19518	0.0288193444453755	0.115277377781502	0.0808964054607031	EME1	1
CC	GO:0009897	external side of plasma membrane	2/15	426/19518	0.0413688874335318	0.140519564869723	0.0986102209612091	ACE/CD3D	2
CC	GO:0031526	brush border membrane	1/15	57/19518	0.0429365337101931	0.140519564869723	0.0986102209612091	ACE	1
CC	GO:0032421	stereocilium bundle	1/15	63/19518	0.047354648378202	0.142063945134606	0.0996939965856885	IDO1	1
MF	GO:0009055	electron transfer activity	2/14	122/18369	0.00377879886959895	0.0631586261875341	0.0332413822039653	PHGDH/IDO1	2
MF	GO:0020037	heme binding	2/14	137/18369	0.00473843774268916	0.0631586261875341	0.0332413822039653	CYP1A1/IDO1	2
MF	GO:0046906	tetrapyrrole binding	2/14	147/18369	0.00543447596815679	0.0631586261875341	0.0332413822039653	CYP1A1/IDO1	2
MF	GO:0016742	hydroxymethyl-, formyl- and related transferase activity	1/14	10/18369	0.00759730480069121	0.0631586261875341	0.0332413822039653	ALDH1L2	1
MF	GO:0016889	DNA endonuclease activity, producing 3'-phosphomonoesters	1/14	10/18369	0.00759730480069121	0.0631586261875341	0.0332413822039653	EME1	1
MF	GO:0032052	bile acid binding	1/14	10/18369	0.00759730480069121	0.0631586261875341	0.0332413822039653	PYGL	1
MF	GO:0070008	serine-type exopeptidase activity	1/14	10/18369	0.00759730480069121	0.0631586261875341	0.0332413822039653	ACE	1
MF	GO:0001161	intronic transcription regulatory region sequence-specific DNA binding	1/14	11/18369	0.00835408010069627	0.0631586261875341	0.0332413822039653	BCL6	1
MF	GO:0005536	glucose binding	1/14	11/18369	0.00835408010069627	0.0631586261875341	0.0332413822039653	PYGL	1
MF	GO:0016679	oxidoreductase activity, acting on diphenols and related substances as donors	1/14	11/18369	0.00835408010069627	0.0631586261875341	0.0332413822039653	CYP1A1	1
MF	GO:0016208	AMP binding	1/14	13/18369	0.00986602334666209	0.0631586261875341	0.0332413822039653	PYGL	1
MF	GO:0031404	chloride ion binding	1/14	14/18369	0.0106211919930532	0.0631586261875341	0.0332413822039653	ACE	1
MF	GO:0004029	aldehyde dehydrogenase (NAD+) activity	1/14	15/18369	0.0113758257883183	0.0631586261875341	0.0332413822039653	ALDH1L2	1
MF	GO:0016741	transferase activity, transferring one-carbon groups	2/14	221/18369	0.0119217166107355	0.0631586261875341	0.0332413822039653	ALDH1L2/NNMT	2
MF	GO:0004030	aldehyde dehydrogenase [NAD(P)+] activity	1/14	17/18369	0.0128834902240252	0.0631586261875341	0.0332413822039653	ALDH1L2	1
MF	GO:0016805	dipeptidase activity	1/14	17/18369	0.0128834902240252	0.0631586261875341	0.0332413822039653	ACE	1
MF	GO:0008391	arachidonic acid monooxygenase activity	1/14	18/18369	0.0136365215632176	0.0631586261875341	0.0332413822039653	CYP1A1	1
MF	GO:0016646	oxidoreductase activity, acting on the CH-NH group of donors, NAD or NADP as acceptor	1/14	18/18369	0.0136365215632176	0.0631586261875341	0.0332413822039653	ALDH1L2	1
MF	GO:0016894	endonuclease activity, active with either ribo- or deoxyribonucleic acids and producing 3'-phosphomonoesters	1/14	18/18369	0.0136365215632176	0.0631586261875341	0.0332413822039653	EME1	1
MF	GO:0008395	steroid hydroxylase activity	1/14	24/18369	0.0181435192748409	0.0722855865495521	0.0380450455523959	CYP1A1	1
MF	GO:0016702	oxidoreductase activity, acting on single donors with incorporation of molecular oxygen, incorporation of two atoms of oxygen	1/14	24/18369	0.0181435192748409	0.0722855865495521	0.0380450455523959	IDO1	1
MF	GO:0016701	oxidoreductase activity, acting on single donors with incorporation of molecular oxygen	1/14	25/18369	0.0188928237572693	0.0722855865495521	0.0380450455523959	IDO1	1
MF	GO:0070330	aromatase activity	1/14	25/18369	0.0188928237572693	0.0722855865495521	0.0380450455523959	CYP1A1	1
MF	GO:0016645	oxidoreductase activity, acting on the CH-NH group of donors	1/14	28/18369	0.0211375524976593	0.0744041847917606	0.0391600972588213	ALDH1L2	1
MF	GO:0051019	mitogen-activated protein kinase binding	1/14	28/18369	0.0211375524976593	0.0744041847917606	0.0391600972588213	ACE	1
MF	GO:0043425	bHLH transcription factor binding	1/14	31/18369	0.0233775114663568	0.0791238849630538	0.0416441499805546	KLF5	1
MF	GO:0004520	DNA endonuclease activity	1/14	36/18369	0.0271002023281984	0.082689373879592	0.0435207230945221	EME1	1
MF	GO:0016620	oxidoreductase activity, acting on the aldehyde or oxo group of donors, NAD or NADP as acceptor	1/14	39/18369	0.0293274876057279	0.082689373879592	0.0435207230945221	ALDH1L2	1
MF	GO:0016712	oxidoreductase activity, acting on paired donors, with incorporation or reduction of molecular oxygen, reduced flavin or flavoprotein as one donor, and incorporation of one atom of oxygen	1/14	39/18369	0.0293274876057279	0.082689373879592	0.0435207230945221	CYP1A1	1
MF	GO:0019825	oxygen binding	1/14	39/18369	0.0293274876057279	0.082689373879592	0.0435207230945221	CYP1A1	1
MF	GO:0016709	oxidoreductase activity, acting on paired donors, with incorporation or reduction of molecular oxygen, NAD(P)H as one donor, and incorporation of one atom of oxygen	1/14	40/18369	0.0300688632289425	0.082689373879592	0.0435207230945221	CYP1A1	1
MF	GO:0032451	demethylase activity	1/14	40/18369	0.0300688632289425	0.082689373879592	0.0435207230945221	CYP1A1	1
MF	GO:0051879	Hsp90 protein binding	1/14	43/18369	0.032289836513484	0.0861062307026241	0.0453190687908548	CYP1A1	1
MF	GO:0001222	transcription corepressor binding	1/14	45/18369	0.0337678608224566	0.0873991691875348	0.0459995627302815	BCL6	1
MF	GO:0004180	carboxypeptidase activity	1/14	47/18369	0.0352437887005145	0.0879534757100659	0.0462913030052978	ACE	1
MF	GO:0016903	oxidoreductase activity, acting on the aldehyde or oxo group of donors	1/14	48/18369	0.035980967335936	0.0879534757100659	0.0462913030052978	ALDH1L2	1
MF	GO:0030544	Hsp70 protein binding	1/14	50/18369	0.0374537557137326	0.0890792027786071	0.046883790936109	CYP1A1	1
MF	GO:0051287	NAD binding	1/14	52/18369	0.0389244545172925	0.0901408420400459	0.0474425484421294	PHGDH	1
MF	GO:0030170	pyridoxal phosphate binding	1/14	56/18369	0.0418595943460541	0.0914171421482316	0.0481142853411745	PYGL	1
MF	GO:0004536	deoxyribonuclease activity	1/14	57/18369	0.0425920775917897	0.0914171421482316	0.0481142853411745	EME1	1
MF	GO:0070279	vitamin B6 binding	1/14	57/18369	0.0425920775917897	0.0914171421482316	0.0481142853411745	PYGL	1
MF	GO:0016836	hydro-lyase activity	1/14	62/18369	0.0462467005984396	0.0968289788078834	0.0509626204252018	CYP1A1	1
MF	GO:0001228	DNA-binding transcription activator activity, RNA polymerase II-specific	2/14	468/18369	0.0481510461270189	0.0968289788078834	0.0509626204252018	KLF5/MYBL2	2
MF	GO:0001216	DNA-binding transcription activator activity	2/14	472/18369	0.0488939266668329	0.0968289788078834	0.0509626204252018	KLF5/MYBL2	2
