# Supplementary material for: Bioinformatics and system biology approach to identify potential common pathogenesis for COVID-19 infection and sarcopenia
Source: Front Med (Lausanne). 2024 Jun 24;11:1378846. doi: 10.3389/fmed.2024.1378846 (PMC11228343; doi:10.3389/fmed.2024.1378846)
Supplement: Supplementary file 3 [file Data_Sheet_3.ZIP › raw data4/18.hubgeneKEGG/KEGG.txt]

ID	Description	GeneRatio	BgRatio	pvalue	p.adjust	qvalue	geneID	Count
hsa05207	Chemical carcinogenesis - receptor activation	4/13	212/8586	0.000216833665406916	0.00997434860871813	0.00912983854344909	CYP1A1/KLF5/CDC25A/BCL6	4
hsa00380	Tryptophan metabolism	2/13	42/8586	0.00176098354539521	0.0405026215440898	0.0370733377977938	CYP1A1/IDO1	2
hsa05142	Chagas disease	2/13	102/8586	0.0100093520452572	0.153476731360611	0.140482133968522	ACE/CD3D	2
hsa04218	Cellular senescence	2/13	156/8586	0.0224364624927736	0.231422025796692	0.21182794123267	MYBL2/CDC25A	2
hsa00670	One carbon pool by folate	1/13	20/8586	0.0298828186677654	0.231422025796692	0.21182794123267	ALDH1L2	1
hsa04614	Renin-angiotensin system	1/13	23/8586	0.0342934636144291	0.231422025796692	0.21182794123267	ACE	1
