# Supplementary material for: Bioinformatics and system biology approach to identify potential common pathogenesis for COVID-19 infection and sarcopenia
Source: Front Med (Lausanne). 2024 Jun 24;11:1378846. doi: 10.3389/fmed.2024.1378846 (PMC11228343; doi:10.3389/fmed.2024.1378846)
Supplement: Supplementary file 3 [file Data_Sheet_3.ZIP › raw data4/21.DSigDB/DSigDB_table (1).txt]

Term	Overlap	P-value	Adjusted P-value	Old P-value	Old Adjusted P-value	Odds Ratio	Combined Score	Genes
valinomycin PC3 UP	4/95	6.263367523509042E-7	5.380232702694267E-4	0	0	79.4965034965035	1135.4785826809868	NNMT;KLF5;CYP1A1;PHGDH
LUCANTHONE CTD 00006227	4/213	1.5569812263001603E-5	0.006624106081680513	0	0	34.40800347977382	380.9026759999294	CYP1A1;PHGDH;MYBL2;ALDH1L2
3-(1-methylpyrrolidin-2-yl)pyridine CTD 00006393	5/499	2.3134247083866753E-5	0.006624106081680513	0	0	19.727732793522268	210.57769595477546	ACE;CYP1A1;PHGDH;MYBL2;CDC25A
herbimycin a CTD 00001010	2/13	4.07552681828681E-5	0.008752193842270925	0	0	279.35664335664336	2823.716123913941	ACE;CYP1A1
troglitazone CTD 00002415	5/651	8.235743191622738E-5	0.0120071408027242	0	0	14.968266253869968	140.76818969198771	EME1;CYP1A1;PHGDH;MYBL2;CDC25A
cannabidiol CTD 00005567	2/19	8.911670367707504E-5	0.0120071408027242	0	0	180.7058823529412	1685.1842294846974	CYP1A1;IDO1
niclosamide MCF7 UP	3/123	9.784631620380607E-5	0.0120071408027242	0	0	41.385416666666664	382.0748230314193	KLF5;CYP1A1;PHGDH
colchicine CTD 00005701	3/140	1.4361169433222358E-4	0.015420305678922507	0	0	36.21897810218978	320.4799141261553	KLF5;CYP1A1;CDC25A
Arsenenous acid CTD 00000922	6/1283	2.0836792792220928E-4	0.019887561120575308	0	0	9.766640563821456	82.78404911025757	KLF5;BCL6;CYP1A1;PHGDH;MYBL2;CDC25A
Prazosin hydrochloride BOSS	2/35	3.079452853975245E-4	0.02645250001564736	0	0	93.01631701631702	752.0916571878076	CD52;ACE
Silica CTD 00006678	5/898	3.7174658248989784E-4	0.028123594562007234	0	0	10.689809630459127	84.42061398630163	CD52;ESM1;CYP1A1;PHGDH;ALDH1L2
alprazolam BOSS	3/199	4.0420606236584686E-4	0.028123594562007234	0	0	25.241071428571427	197.22327614704858	CD52;ACE;IDO1
Dasatinib CTD 00004330	4/502	4.2953229850886725E-4	0.028123594562007234	0	0	14.229280759401242	110.31696166168113	NNMT;MYBL2;ALDH1L2;CDC25A
nelfinavir CTD 00007329	2/44	4.8770361358673397E-4	0.028123594562007234	0	0	73.05128205128206	557.074662869983	CYP1A1;CDC25A
Tetradioxin CTD 00006848	9/3768	4.913703610453869E-4	0.028123594562007234	0	0	6.4748603351955305	49.32750887720018	KLF5;EME1;BCL6;CYP1A1;PHGDH;MYBL2;PYGL;CDC25A;IDO1
bisacodyl MCF7 UP	3/218	5.27554545862341E-4	0.028123594562007234	0	0	22.988372093023255	173.49918193270972	KLF5;BCL6;CYP1A1
2-Mercaptobenzothiazole CTD 00000240	2/47	5.565787049524132E-4	0.028123594562007234	0	0	68.17094017094017	510.8527085713869	CYP1A1;IDO1
ouabain MCF7 UP	3/246	7.497278203549259E-4	0.035778677649160075	0	0	20.310699588477366	146.15173866914958	KLF5;BCL6;CYP1A1
digoxigenin MCF7 UP	3/255	8.320391190118124E-4	0.03612751169814702	0	0	19.57638888888889	138.8285282741586	KLF5;BCL6;CYP1A1
ascorbic acid CTD 00005445	3/261	8.899945397599412E-4	0.03612751169814702	0	0	19.11531007751938	134.27158140433545	CYP1A1;PHGDH;MYBL2
albendazole CTD 00007095	2/60	9.062132520838294E-4	0.03612751169814702	0	0	52.856763925729446	370.3269570822188	KLF5;CYP1A1
ouabain BOSS	2/61	9.365269021087002E-4	0.03612751169814702	0	0	51.958279009126464	362.32234580030286	ACE;KLF5
troglitazone PC3 UP	2/62	9.673256915685465E-4	0.03612751169814702	0	0	51.08974358974359	354.61264900622035	NNMT;KLF5
2-Nonenal, 4-hydroxy-, (2E,4R)- CTD 00001295	3/274	0.0010242558860766564	0.03665982525582699	0	0	18.186346863468636	125.19097257636416	PHGDH;MYBL2;CDC25A
digoxigenin PC3 UP	3/296	0.0012796045973851341	0.04396721396615321	0	0	16.802047781569964	111.9218705298065	KLF5;BCL6;CYP1A1
TRICHLOROETHYLENE CTD 00006932	2/81	0.0016438228945336298	0.04691635983926164	0	0	38.76533592989289	248.5141297826451	BCL6;CYP1A1
ellipticine PC3 UP	2/81	0.0016438228945336298	0.04691635983926164	0	0	38.76533592989289	248.5141297826451	BCL6;CYP1A1
digoxin MCF7 UP	3/324	0.0016585531886958863	0.04691635983926164	0	0	15.314641744548286	98.04142099610053	KLF5;BCL6;CYP1A1
helveticoside PC3 UP	3/324	0.0016585531886958863	0.04691635983926164	0	0	15.314641744548286	98.04142099610053	KLF5;BCL6;CYP1A1
benzo[a]pyrene CTD 00005488	9/4424	0.0016843753424236243	0.04691635983926164	0	0	5.289920724801812	33.783340768035515	ESM1;KLF5;BCL6;CYP1A1;PHGDH;MYBL2;CD3D;CDC25A;IDO1
digitoxigenin MCF7 UP	3/328	0.0017178331603690151	0.04691635983926164	0	0	15.123076923076923	96.2839664016107	KLF5;BCL6;CYP1A1
Bisphenol A CTD 00000312	5/1262	0.001747757293197174	0.04691635983926164	0	0	7.4494828957836114	47.2999095417596	KLF5;BCL6;CYP1A1;PHGDH;MYBL2
hydrogen peroxide CTD 00006118	7/2673	0.0018187120749625057	0.04734162643614523	0	0	5.6842179294823705	35.86529310004616	CD52;ACE;KLF5;BCL6;CYP1A1;MYBL2;CDC25A
ampicillin CTD 00005394	2/91	0.002068638783252955	0.051374147663518485	0	0	34.392394122731204	212.57472723753833	ESM1;CYP1A1
pyrvinium MCF7 DOWN	2/92	0.0021136937745399567	0.051374147663518485	0	0	34.00854700854701	209.46946451670968	CYP1A1;CDC25A
helveticoside MCF7 UP	3/355	0.002153049261800542	0.051374147663518485	0	0	13.943892045454545	85.62763085956976	KLF5;BCL6;CYP1A1
emetine PC3 UP	4/801	0.0024471849505951666	0.056687387038383295	0	0	8.754648112239078	52.64009625229558	NNMT;KLF5;BCL6;CYP1A1
cicloheximide PC3 UP	3/378	0.002573699760764783	0.056687387038383295	0	0	13.073333333333334	77.94858411583296	KLF5;BCL6;CYP1A1
proscillaridin MCF7 UP	3/378	0.002573699760764783	0.056687387038383295	0	0	13.073333333333334	77.94858411583296	KLF5;BCL6;CYP1A1
azacitidine MCF7 UP	2/103	0.0026398751184425065	0.05669131816855283	0	0	30.28789032749429	179.81992168459897	KLF5;CYP1A1
Tanshinone I CTD 00001048	2/106	0.002793042329738444	0.05851764295720301	0	0	29.409763313609467	172.94775516727864	CYP1A1;MYBL2
lanatoside C MCF7 UP	3/405	0.0031288303377979797	0.06225770470111475	0	0	12.178482587064677	70.23447867994402	KLF5;BCL6;CYP1A1
chlorpromazine CTD 00005648	2/113	0.0031663854030102106	0.06225770470111475	0	0	27.545391545391546	158.52826212485263	CYP1A1;MYBL2
Glycidamide CTD 00002776	2/114	0.003221534238839055	0.06225770470111475	0	0	27.298076923076923	156.63356900273516	EME1;CYP1A1
lanatoside C PC3 UP	3/411	0.0032614629936556037	0.06225770470111475	0	0	11.995710784313726	68.68239471350147	KLF5;BCL6;CYP1A1
INDOMETHACIN SODIUM BOSS	2/119	0.003504041239607983	0.06411026026025679	0	0	26.12491781722551	147.7060618977154	ACE;IDO1
Deoxycorticosterone acetate BOSS	2/120	0.0035618909009462376	0.06411026026025679	0	0	25.902216427640155	146.02280546073374	ACE;BCL6
Vorinostat CTD 00003560	3/425	0.0035843616056344127	0.06411026026025679	0	0	11.589454976303317	65.26224790384164	ACE;CYP1A1;MYBL2
anisomycin PC3 UP	4/899	0.0037191535416968903	0.06411026026025679	0	0	7.756221432199085	43.390312942548626	ESM1;KLF5;BCL6;CYP1A1
FLUOXETINE HYDROCHLORIDE BOSS	2/126	0.003918375206481569	0.06411026026025679	0	0	24.641439205955336	136.5647830213751	CD52;ACE
methyprylon BOSS	2/127	0.003979347942816952	0.06411026026025679	0	0	24.443076923076923	135.0880208104625	ACE;BCL6
lindane CTD 00001115	2/132	0.0042908551466779975	0.06411026026025679	0	0	23.497041420118343	128.0886989134183	BCL6;CYP1A1
Rifampicin CTD 00006701	2/133	0.004354481038984708	0.06411026026025679	0	0	23.316500293599532	126.76131594497146	KLF5;CYP1A1
strophanthidin PC3 UP	3/459	0.004448760123803806	0.06411026026025679	0	0	10.706688596491228	57.97810896523931	KLF5;BCL6;CYP1A1
quercetin CTD 00006679	7/3158	0.004834466458143575	0.06411026026025679	0	0	4.674627102507141	24.925039282290655	ESM1;KLF5;CYP1A1;PHGDH;MYBL2;CD3D;IDO1
resveratrol CTD 00002483	5/1601	0.004963718700472755	0.06411026026025679	0	0	5.760964912280702	30.565375906155804	BCL6;CYP1A1;MYBL2;CDC25A;IDO1
mefloquine MCF7 UP	2/143	0.0050148440716844085	0.06411026026025679	0	0	21.651936715766503	114.65464697052185	BCL6;CYP1A1
diuron CTD 00005864	2/143	0.0050148440716844085	0.06411026026025679	0	0	21.651936715766503	114.65464697052185	NNMT;CYP1A1
digitoxigenin PC3 UP	3/483	0.0051294781111721885	0.06411026026025679	0	0	10.158854166666666	53.565112099861864	KLF5;BCL6;CYP1A1
digoxin PC3 UP	3/483	0.0051294781111721885	0.06411026026025679	0	0	10.158854166666666	53.565112099861864	KLF5;BCL6;CYP1A1
thapsigargin PC3 UP	3/484	0.005159138293150156	0.06411026026025679	0	0	10.137214137214137	53.39256200889651	NNMT;KLF5;CYP1A1
thioridazine MCF7 UP	2/155	0.0058645211069789475	0.06411026026025679	0	0	19.941679235796883	102.47698830558303	BCL6;CYP1A1
cephaeline PC3 UP	3/514	0.006098156019094827	0.06411026026025679	0	0	9.527397260273972	48.58752372620862	KLF5;BCL6;CYP1A1
niclosamide PC3 UP	2/168	0.006854341742051501	0.06411026026025679	0	0	18.36793327154773	91.52507870099939	NNMT;PHGDH
arachidonic acid CTD 00007139	2/168	0.006854341742051501	0.06411026026025679	0	0	18.36793327154773	91.52507870099939	KLF5;CYP1A1
staurosporine CTD 00007273	2/170	0.0070129423822999255	0.06411026026025679	0	0	18.147435897435898	90.01124440085364	KLF5;CYP1A1
astemizole MCF7 UP	2/173	0.007253977195795924	0.06411026026025679	0	0	17.826360773729196	87.81631438144224	BCL6;CYP1A1
MG-132 CTD 00002789	2/173	0.007253977195795924	0.06411026026025679	0	0	17.826360773729196	87.81631438144224	ACE;CYP1A1
piroxicam CTD 00006571	3/549	0.007316706099716886	0.06411026026025679	0	0	8.900641025641026	43.769748148591695	ESM1;PHGDH;CDC25A
aspirin CTD 00005447	3/561	0.007765713159136978	0.06411026026025679	0	0	8.703853046594983	42.283640002137886	ACE;CDC25A;IDO1
calmidazolium MCF7 UP	2/182	0.00799949833757796	0.06411026026025679	0	0	16.927350427350426	81.73162011474064	BCL6;CYP1A1
methotrexate BOSS	2/182	0.00799949833757796	0.06411026026025679	0	0	16.927350427350426	81.73162011474064	ACE;BCL6
terfenadine MCF7 UP	2/184	0.008169706229535839	0.06411026026025679	0	0	16.7396449704142	80.47286902862746	BCL6;CYP1A1
Decitabine CTD 00000750	5/1800	0.00817736166227639	0.06411026026025679	0	0	5.066852367688022	24.35324684294342	CD52;KLF5;BCL6;CYP1A1;IDO1
6401-97-4 CTD 00000925	1/11	0.008221088123671455	0.06411026026025679	0	0	142.67857142857142	685.0073410932765	CYP1A1
Lead dinitrate CTD 00000898	1/11	0.008221088123671455	0.06411026026025679	0	0	142.67857142857142	685.0073410932765	CYP1A1
2,4-dinitrophenol CTD 00007267	1/11	0.008221088123671455	0.06411026026025679	0	0	142.67857142857142	685.0073410932765	CYP1A1
MCDF CTD 00002334	1/11	0.008221088123671455	0.06411026026025679	0	0	142.67857142857142	685.0073410932765	CYP1A1
3-Nitrobenzanthrone CTD 00003634	1/11	0.008221088123671455	0.06411026026025679	0	0	142.67857142857142	685.0073410932765	CYP1A1
ramipril CTD 00007148	1/11	0.008221088123671455	0.06411026026025679	0	0	142.67857142857142	685.0073410932765	ACE
trans-1,2-Dihydro-1,2-naphthalenediol CTD 00004552	1/11	0.008221088123671455	0.06411026026025679	0	0	142.67857142857142	685.0073410932765	CYP1A1
PRIMAQUINE CTD 00006613	1/11	0.008221088123671455	0.06411026026025679	0	0	142.67857142857142	685.0073410932765	CYP1A1
Diethyl sulfate CTD 00000613	1/11	0.008221088123671455	0.06411026026025679	0	0	142.67857142857142	685.0073410932765	CYP1A1
propyl gallate CTD 00006637	1/11	0.008221088123671455	0.06411026026025679	0	0	142.67857142857142	685.0073410932765	CYP1A1
Cyprodinil CTD 00003503	1/11	0.008221088123671455	0.06411026026025679	0	0	142.67857142857142	685.0073410932765	CYP1A1
IPRODIONE CTD 00001594	1/11	0.008221088123671455	0.06411026026025679	0	0	142.67857142857142	685.0073410932765	CYP1A1
O-ANISIDINE CTD 00000130	1/11	0.008221088123671455	0.06411026026025679	0	0	142.67857142857142	685.0073410932765	CYP1A1
sucrose BOSS	2/185	0.0082554253169391	0.06411026026025679	0	0	16.64733081126524	79.85532614134807	ACE;IDO1
Coke BOSS	2/189	0.008602389143570156	0.06411026026025679	0	0	16.287947346770878	77.46084051521699	CD52;ACE
D-Norepinephrine d-bitartrate BOSS	2/190	0.008690149089052138	0.06411026026025679	0	0	16.20049099836334	76.88048603677974	CD52;ACE
nitric oxide BOSS	2/191	0.008778315481438015	0.06411026026025679	0	0	16.113960113960115	76.30718675971221	ACE;IDO1
Norharman CTD 00000536	1/12	0.008965326705510297	0.06411026026025679	0	0	129.7012987012987	611.4626002996463	CYP1A1
quercitrin CTD 00000657	1/12	0.008965326705510297	0.06411026026025679	0	0	129.7012987012987	611.4626002996463	CYP1A1
PERINDOPRIL CTD 00007376	1/12	0.008965326705510297	0.06411026026025679	0	0	129.7012987012987	611.4626002996463	ACE
Dimethyl-IQX CTD 00002023	1/12	0.008965326705510297	0.06411026026025679	0	0	129.7012987012987	611.4626002996463	CYP1A1
5,7-Dimethoxyflavone CTD 00002502	1/12	0.008965326705510297	0.06411026026025679	0	0	129.7012987012987	611.4626002996463	CYP1A1
dihydroergotamine CTD 00005829	1/12	0.008965326705510297	0.06411026026025679	0	0	129.7012987012987	611.4626002996463	CYP1A1
metolachlor CTD 00002221	1/12	0.008965326705510297	0.06411026026025679	0	0	129.7012987012987	611.4626002996463	CYP1A1
ANILINE CTD 00001100	1/12	0.008965326705510297	0.06411026026025679	0	0	129.7012987012987	611.4626002996463	CYP1A1
3-NITROFLUORANTHENE CTD 00001617	1/12	0.008965326705510297	0.06411026026025679	0	0	129.7012987012987	611.4626002996463	CYP1A1
PIPERONYL BUTOXIDE CTD 00006567	1/12	0.008965326705510297	0.06411026026025679	0	0	129.7012987012987	611.4626002996463	CYP1A1
2,3,4,7,8-PENTACHLORODIBENZOFURAN CTD 00001811	1/12	0.008965326705510297	0.06411026026025679	0	0	129.7012987012987	611.4626002996463	CYP1A1
2-NAPHTHOL CTD 00001340	1/12	0.008965326705510297	0.06411026026025679	0	0	129.7012987012987	611.4626002996463	CYP1A1
2'-Hydroxychalcone CTD 00000681	1/12	0.008965326705510297	0.06411026026025679	0	0	129.7012987012987	611.4626002996463	CYP1A1
Carbendazim CTD 00000305	1/12	0.008965326705510297	0.06411026026025679	0	0	129.7012987012987	611.4626002996463	CYP1A1
Chrysoeriol CTD 00000330	1/12	0.008965326705510297	0.06411026026025679	0	0	129.7012987012987	611.4626002996463	CYP1A1
hyperforin CTD 00000051	1/12	0.008965326705510297	0.06411026026025679	0	0	129.7012987012987	611.4626002996463	CYP1A1
thioridazine PC3 UP	2/196	0.009225224046054005	0.06411026026025679	0	0	15.694686756542426	73.54237982996128	KLF5;BCL6
cyclophosphamide BOSS	2/198	0.009406812534850763	0.06411026026025679	0	0	15.532967032967033	72.48181203601595	ACE;BCL6
Acetylcholine bromide BOSS	2/198	0.009406812534850763	0.06411026026025679	0	0	15.532967032967033	72.48181203601595	CD52;ACE
doxorubicin BOSS	2/200	0.009590008493683598	0.06411026026025679	0	0	15.374514374514375	71.44588341233826	ACE;BCL6
dopamine BOSS	2/200	0.009590008493683598	0.06411026026025679	0	0	15.374514374514375	71.44588341233826	CD52;ACE
diarylpropionitrile CTD 00004308	1/13	0.009709044215672634	0.06411026026025679	0	0	118.88690476190476	551.0048324972125	CYP1A1
AM-630 CTD 00003207	1/13	0.009709044215672634	0.06411026026025679	0	0	118.88690476190476	551.0048324972125	IDO1
Enilconazole CTD 00000896	1/13	0.009709044215672634	0.06411026026025679	0	0	118.88690476190476	551.0048324972125	CYP1A1
N'-Nitrosonornicotine CTD 00000423	1/13	0.009709044215672634	0.06411026026025679	0	0	118.88690476190476	551.0048324972125	CYP1A1
1,1,1-trifluorohenicosa-6,9,12,15-tetraen-2-one CTD 00002973	1/13	0.009709044215672634	0.06411026026025679	0	0	118.88690476190476	551.0048324972125	CYP1A1
Ginkgolide B CTD 00002038	1/13	0.009709044215672634	0.06411026026025679	0	0	118.88690476190476	551.0048324972125	CYP1A1
2-Mercapto-4-phenylthiazole TTD 00000599	1/13	0.009709044215672634	0.06411026026025679	0	0	118.88690476190476	551.0048324972125	IDO1
CHEMBL1224483 TTD 00003245	1/13	0.009709044215672634	0.06411026026025679	0	0	118.88690476190476	551.0048324972125	IDO1
benzene CTD 00005481	3/615	0.009988839221104438	0.06411026026025679	0	0	7.913807189542483	36.45326628467335	BCL6;CYP1A1;CD3D
2,2',4,4',5,5'-Hexachlorobiphenyl CTD 00000731	2/208	0.010338776000425421	0.06411026026025679	0	0	14.771471247199402	67.53300683654336	CYP1A1;CDC25A
5-Fluorouracil CTD 00005987	4/1202	0.010387232132398377	0.06411026026025679	0	0	5.702534527242373	26.044489704603656	CD52;KLF5;MYBL2;CDC25A
dantrolene CTD 00005750	1/14	0.0104522409709381	0.06411026026025679	0	0	109.73626373626374	500.5003914455875	CYP1A1
thiabendazole CTD 00006863	1/14	0.0104522409709381	0.06411026026025679	0	0	109.73626373626374	500.5003914455875	CYP1A1
3',4'-Dimethoxyflavone CTD 00004571	1/14	0.0104522409709381	0.06411026026025679	0	0	109.73626373626374	500.5003914455875	CYP1A1
Alternariol CTD 00000202	1/14	0.0104522409709381	0.06411026026025679	0	0	109.73626373626374	500.5003914455875	CYP1A1
zaprinast CTD 00000589	1/14	0.0104522409709381	0.06411026026025679	0	0	109.73626373626374	500.5003914455875	ACE
7-Hydroxyflavone CTD 00003940	1/14	0.0104522409709381	0.06411026026025679	0	0	109.73626373626374	500.5003914455875	CYP1A1
Rescinnamin TTD 00010545	1/14	0.0104522409709381	0.06411026026025679	0	0	109.73626373626374	500.5003914455875	ACE
Isoquercitrin TTD 00008703	1/14	0.0104522409709381	0.06411026026025679	0	0	109.73626373626374	500.5003914455875	ACE
Paraoxon-methyl CTD 00000411	1/15	0.01119491729246133	0.06411026026025679	0	0	101.89285714285714	457.7328151534797	CYP1A1
PCB 118 CTD 00002737	1/15	0.01119491729246133	0.06411026026025679	0	0	101.89285714285714	457.7328151534797	CYP1A1
FENITROTHION CTD 00005961	1/15	0.01119491729246133	0.06411026026025679	0	0	101.89285714285714	457.7328151534797	CYP1A1
naringin CTD 00000212	1/15	0.01119491729246133	0.06411026026025679	0	0	101.89285714285714	457.7328151534797	CYP1A1
4'-Methoxyflavone CTD 00004320	1/15	0.01119491729246133	0.06411026026025679	0	0	101.89285714285714	457.7328151534797	CYP1A1
oxyphenbutazone BOSS	2/217	0.011211433960322351	0.06411026026025679	0	0	14.146690518783542	63.5302567313105	ACE;IDO1
calcitriol CTD 00005558	5/1958	0.011621561322431547	0.06411026026025679	0	0	4.616487455197133	20.565958440413908	KLF5;EME1;CYP1A1;MYBL2;CDC25A
testosterone CTD 00006844	4/1247	0.011792216501225378	0.06411026026025679	0	0	5.482922548087472	24.345906434464197	KLF5;EME1;CYP1A1;MYBL2
papaverine CTD 00006469	1/16	0.011937073506359589	0.06411026026025679	0	0	95.0952380952381	421.0918230074216	CYP1A1
2-Aminophenol CTD 00001297	1/16	0.011937073506359589	0.06411026026025679	0	0	95.0952380952381	421.0918230074216	CYP1A1
Isorhamnetin CTD 00002092	1/16	0.011937073506359589	0.06411026026025679	0	0	95.0952380952381	421.0918230074216	CYP1A1
PYRENE CTD 00001472	1/16	0.011937073506359589	0.06411026026025679	0	0	95.0952380952381	421.0918230074216	CYP1A1
sodium chloride CTD 00006751	1/16	0.011937073506359589	0.06411026026025679	0	0	95.0952380952381	421.0918230074216	ACE
HARMINE CTD 00006075	1/16	0.011937073506359589	0.06411026026025679	0	0	95.0952380952381	421.0918230074216	CYP1A1
amodiaquine CTD 00005388	1/16	0.011937073506359589	0.06411026026025679	0	0	95.0952380952381	421.0918230074216	CYP1A1
Palmatine CTD 00000225	1/17	0.012678709933633063	0.06411026026025679	0	0	89.14732142857143	389.38044082427126	CYP1A1
HEXACHLOROBENZENE CTD 00006091	1/17	0.012678709933633063	0.06411026026025679	0	0	89.14732142857143	389.38044082427126	CYP1A1
Solvent Yellow-?14 CTD 00001132	1/17	0.012678709933633063	0.06411026026025679	0	0	89.14732142857143	389.38044082427126	CYP1A1
noscapine CTD 00006427	1/17	0.012678709933633063	0.06411026026025679	0	0	89.14732142857143	389.38044082427126	CYP1A1
Tacrine CTD 00006825	1/17	0.012678709933633063	0.06411026026025679	0	0	89.14732142857143	389.38044082427126	CYP1A1
puromycin CTD 00006652	1/17	0.012678709933633063	0.06411026026025679	0	0	89.14732142857143	389.38044082427126	CYP1A1
benzo[a]pyrene-7,8-dione CTD 00002864	1/17	0.012678709933633063	0.06411026026025679	0	0	89.14732142857143	389.38044082427126	CYP1A1
o6-benzylguanine CTD 00002624	1/17	0.012678709933633063	0.06411026026025679	0	0	89.14732142857143	389.38044082427126	CYP1A1
ferulic acid CTD 00000186	1/17	0.012678709933633063	0.06411026026025679	0	0	89.14732142857143	389.38044082427126	CYP1A1
floxuridine TTD 00008052	1/17	0.012678709933633063	0.06411026026025679	0	0	89.14732142857143	389.38044082427126	KLF5
Aflodac CTD 00006817	2/234	0.012945899403780606	0.06411026026025679	0	0	13.098806366047745	56.94019938194516	KLF5;CYP1A1
1-NITROPYRENE CTD 00001569	2/234	0.012945899403780606	0.06411026026025679	0	0	13.098806366047745	56.94019938194516	ESM1;CYP1A1
gemcitabine CTD 00002382	2/235	0.013051388488575615	0.06411026026025679	0	0	13.041928029052492	56.587109672374616	NNMT;BCL6
Tylophorine CTD 00000134	1/18	0.01341982690512007	0.06411026026025679	0	0	83.89915966386555	361.6911269349327	CDC25A
76180-96-6 CTD 00001374	1/18	0.01341982690512007	0.06411026026025679	0	0	83.89915966386555	361.6911269349327	CYP1A1
SAQUINAVIR CTD 00007257	1/18	0.01341982690512007	0.06411026026025679	0	0	83.89915966386555	361.6911269349327	CYP1A1
N-Hydroxy phip CTD 00002510	1/18	0.01341982690512007	0.06411026026025679	0	0	83.89915966386555	361.6911269349327	CYP1A1
1-Methyl-5-(3-pyridinyl)-2-pyrrolidinone CTD 00005713	1/18	0.01341982690512007	0.06411026026025679	0	0	83.89915966386555	361.6911269349327	CYP1A1
Harmol CTD 00000034	1/18	0.01341982690512007	0.06411026026025679	0	0	83.89915966386555	361.6911269349327	CYP1A1
Vorinostat TTD 00011826	1/18	0.01341982690512007	0.06411026026025679	0	0	83.89915966386555	361.6911269349327	ACE
raloxifene CTD 00007367	3/686	0.013431651648490773	0.06411026026025679	0	0	7.06515373352855	30.45181085527945	ACE;BCL6;CYP1A1
kn-93 CTD 00002783	1/19	0.014160424747060764	0.06411026026025679	0	0	79.23412698412699	337.3237811891663	CYP1A1
4-Aminodiphenylamine CTD 00001515	1/19	0.014160424747060764	0.06411026026025679	0	0	79.23412698412699	337.3237811891663	CYP1A1
FLAVANONE CTD 00001352	1/19	0.014160424747060764	0.06411026026025679	0	0	79.23412698412699	337.3237811891663	CYP1A1
benazepril CTD 00002009	1/19	0.014160424747060764	0.06411026026025679	0	0	79.23412698412699	337.3237811891663	ACE
prazosin CTD 00006604	1/19	0.014160424747060764	0.06411026026025679	0	0	79.23412698412699	337.3237811891663	CYP1A1
EIPA CTD 00001833	1/19	0.014160424747060764	0.06411026026025679	0	0	79.23412698412699	337.3237811891663	CYP1A1
albendazole TTD 00001871	1/19	0.014160424747060764	0.06411026026025679	0	0	79.23412698412699	337.3237811891663	KLF5
acacetin CTD 00001104	1/20	0.014900503788898576	0.06411026026025679	0	0	75.06015037593986	315.7300332957057	CYP1A1
diflorasone PC3 UP	1/20	0.014900503788898576	0.06411026026025679	0	0	75.06015037593986	315.7300332957057	NNMT
Teriflunomide CTD 00002799	1/20	0.014900503788898576	0.06411026026025679	0	0	75.06015037593986	315.7300332957057	CDC25A
PROPICONAZOLE CTD 00002045	1/20	0.014900503788898576	0.06411026026025679	0	0	75.06015037593986	315.7300332957057	CYP1A1
acacetin TTD 00001549	1/20	0.014900503788898576	0.06411026026025679	0	0	75.06015037593986	315.7300332957057	CYP1A1
Copper sulfate CTD 00007279	9/6016	0.015489122030107147	0.06411026026025679	0	0	3.490427834193441	14.54676744694096	ESM1;KLF5;EME1;BCL6;CYP1A1;PHGDH;PYGL;CD3D;CDC25A
acetaminophen	1/21	0.015640064360477556	0.06411026026025679	0	0	71.30357142857143	296.4745049823623	CYP1A1
albendazole	1/21	0.015640064360477556	0.06411026026025679	0	0	71.30357142857143	296.4745049823623	KLF5
nitrofurantoin CTD 00006406	1/21	0.015640064360477556	0.06411026026025679	0	0	71.30357142857143	296.4745049823623	CYP1A1
losartan CTD 00007310	1/21	0.015640064360477556	0.06411026026025679	0	0	71.30357142857143	296.4745049823623	CYP1A1
domperidone CTD 00005868	1/21	0.015640064360477556	0.06411026026025679	0	0	71.30357142857143	296.4745049823623	CYP1A1
84625-61-6 CTD 00007215	1/21	0.015640064360477556	0.06411026026025679	0	0	71.30357142857143	296.4745049823623	CYP1A1
propachlor CTD 00000586	1/21	0.015640064360477556	0.06411026026025679	0	0	71.30357142857143	296.4745049823623	CYP1A1
VERLUKAST CTD 00002469	1/21	0.015640064360477556	0.06411026026025679	0	0	71.30357142857143	296.4745049823623	CYP1A1
Rutaecarpine CTD 00001353	1/21	0.015640064360477556	0.06411026026025679	0	0	71.30357142857143	296.4745049823623	CYP1A1
monobenzone MCF7 DOWN	1/21	0.015640064360477556	0.06411026026025679	0	0	71.30357142857143	296.4745049823623	CYP1A1
metoprolol CTD 00006326	1/21	0.015640064360477556	0.06411026026025679	0	0	71.30357142857143	296.4745049823623	ACE
Nobiletin CTD 00000424	1/21	0.015640064360477556	0.06411026026025679	0	0	71.30357142857143	296.4745049823623	CYP1A1
hypericin CTD 00000183	1/21	0.015640064360477556	0.06411026026025679	0	0	71.30357142857143	296.4745049823623	CYP1A1
Bosentan BOSS	1/21	0.015640064360477556	0.06411026026025679	0	0	71.30357142857143	296.4745049823623	ACE
TEPROTIDE BOSS	1/21	0.015640064360477556	0.06411026026025679	0	0	71.30357142857143	296.4745049823623	ACE
Delphinidin CTD 00000884	1/21	0.015640064360477556	0.06411026026025679	0	0	71.30357142857143	296.4745049823623	CYP1A1
harmaline CTD 00006074	1/21	0.015640064360477556	0.06411026026025679	0	0	71.30357142857143	296.4745049823623	CYP1A1
acetate TTD 00001564	1/21	0.015640064360477556	0.06411026026025679	0	0	71.30357142857143	296.4745049823623	ACE
chlorothiazide BOSS	1/21	0.015640064360477556	0.06411026026025679	0	0	71.30357142857143	296.4745049823623	ACE
2-Methoxy-1,4-naphthoquinone TTD 00000605	1/21	0.015640064360477556	0.06411026026025679	0	0	71.30357142857143	296.4745049823623	IDO1
Eplerenone BOSS	1/21	0.015640064360477556	0.06411026026025679	0	0	71.30357142857143	296.4745049823623	ACE
kynurenic acid BOSS	1/21	0.015640064360477556	0.06411026026025679	0	0	71.30357142857143	296.4745049823623	IDO1
Polydatin CTD 00002437	1/21	0.015640064360477556	0.06411026026025679	0	0	71.30357142857143	296.4745049823623	CYP1A1
PD 98059 CTD 00003206	2/262	0.01604186827797098	0.06411026026025679	0	0	11.671597633136095	48.233498231309284	KLF5;CYP1A1
7-Ketocholesterol CTD 00000104	1/22	0.016379106794774147	0.06411026026025679	0	0	67.9047619047619	279.20731867751766	CYP1A1
dicycloverine PC3 UP	1/22	0.016379106794774147	0.06411026026025679	0	0	67.9047619047619	279.20731867751766	KLF5
1-METHYLPHENANTHRENE CTD 00001894	1/22	0.016379106794774147	0.06411026026025679	0	0	67.9047619047619	279.20731867751766	CYP1A1
Oltipraz CTD 00001231	1/22	0.016379106794774147	0.06411026026025679	0	0	67.9047619047619	279.20731867751766	CYP1A1
glyburide CTD 00006024	1/22	0.016379106794774147	0.06411026026025679	0	0	67.9047619047619	279.20731867751766	CYP1A1
Baicalin CTD 00001780	1/22	0.016379106794774147	0.06411026026025679	0	0	67.9047619047619	279.20731867751766	CYP1A1
hydralazine BOSS	1/22	0.016379106794774147	0.06411026026025679	0	0	67.9047619047619	279.20731867751766	ACE
FLAVONE CTD 00001977	1/23	0.017117631418679974	0.06411026026025679	0	0	64.81493506493507	263.6442288281798	CYP1A1
ifosfamide CTD 00006138	1/23	0.017117631418679974	0.06411026026025679	0	0	64.81493506493507	263.6442288281798	CYP1A1
PHENANTHRENE CTD 00001483	1/23	0.017117631418679974	0.06411026026025679	0	0	64.81493506493507	263.6442288281798	CYP1A1
Butyl 4-hydroxybenzoate CTD 00001781	1/23	0.017117631418679974	0.06411026026025679	0	0	64.81493506493507	263.6442288281798	CYP1A1
Ketanserin BOSS	1/23	0.017117631418679974	0.06411026026025679	0	0	64.81493506493507	263.6442288281798	CD52
Sapropterin BOSS	1/23	0.017117631418679974	0.06411026026025679	0	0	64.81493506493507	263.6442288281798	ACE
METHYL PARATHION CTD 00006309	1/23	0.017117631418679974	0.06411026026025679	0	0	64.81493506493507	263.6442288281798	CYP1A1
630-60-4 TTD 00001253	1/23	0.017117631418679974	0.06411026026025679	0	0	64.81493506493507	263.6442288281798	KLF5
camptothecin TTD 00002656	1/23	0.017117631418679974	0.06411026026025679	0	0	64.81493506493507	263.6442288281798	KLF5
2H-1-Benzopyran-2-one, 7-[(3,7-dimethyl-2,6-octadienyl)oxy]- CTD 00003446	1/24	0.017855638565236642	0.06411026026025679	0	0	61.993788819875775	249.55202523941097	CYP1A1
fipronil CTD 00002993	1/24	0.017855638565236642	0.06411026026025679	0	0	61.993788819875775	249.55202523941097	CYP1A1
Prolinedithiocarbamate CTD 00002658	1/24	0.017855638565236642	0.06411026026025679	0	0	61.993788819875775	249.55202523941097	CYP1A1
LY-294002 MCF7 DOWN	1/24	0.017855638565236642	0.06411026026025679	0	0	61.993788819875775	249.55202523941097	CDC25A
paroxetine BOSS	1/24	0.017855638565236642	0.06411026026025679	0	0	61.993788819875775	249.55202523941097	CD52
2-Acetamidofluorene CTD 00007023	1/24	0.017855638565236642	0.06411026026025679	0	0	61.993788819875775	249.55202523941097	CYP1A1
Bonuten CTD 00005895	1/24	0.017855638565236642	0.06411026026025679	0	0	61.993788819875775	249.55202523941097	ACE
amiodarone BOSS	1/24	0.017855638565236642	0.06411026026025679	0	0	61.993788819875775	249.55202523941097	ACE
Nitro-L-arginine BOSS	1/24	0.017855638565236642	0.06411026026025679	0	0	61.993788819875775	249.55202523941097	ACE
1,2-NAPHTHOQUINONE TTD 00000169	1/24	0.017855638565236642	0.06411026026025679	0	0	61.993788819875775	249.55202523941097	IDO1
methiothepin BOSS	1/24	0.017855638565236642	0.06411026026025679	0	0	61.993788819875775	249.55202523941097	CD52
Sitagliptin BOSS	1/24	0.017855638565236642	0.06411026026025679	0	0	61.993788819875775	249.55202523941097	ACE
cyclophosphamide CTD 00005734	2/280	0.018184594504426877	0.06411026026025679	0	0	10.905921416712784	43.70199562627135	KLF5;BCL6
5253409 MCF7 UP	1/25	0.018593128566787336	0.06411026026025679	0	0	59.407738095238095	236.73765001047641	CYP1A1
1,4-NAPHTHOQUINONE CTD 00001683	1/25	0.018593128566787336	0.06411026026025679	0	0	59.407738095238095	236.73765001047641	CYP1A1
carnosol CTD 00002718	1/25	0.018593128566787336	0.06411026026025679	0	0	59.407738095238095	236.73765001047641	CYP1A1
mebendazole CTD 00006249	1/25	0.018593128566787336	0.06411026026025679	0	0	59.407738095238095	236.73765001047641	CYP1A1
Hydroxytyrosol CTD 00000267	1/25	0.018593128566787336	0.06411026026025679	0	0	59.407738095238095	236.73765001047641	CDC25A
CHRYSENE CTD 00001482	1/25	0.018593128566787336	0.06411026026025679	0	0	59.407738095238095	236.73765001047641	CYP1A1
dapsone CTD 00005751	1/25	0.018593128566787336	0.06411026026025679	0	0	59.407738095238095	236.73765001047641	CYP1A1
CARBARYL CTD 00006737	1/25	0.018593128566787336	0.06411026026025679	0	0	59.407738095238095	236.73765001047641	CYP1A1
Permethrin CTD 00007392	1/25	0.018593128566787336	0.06411026026025679	0	0	59.407738095238095	236.73765001047641	CYP1A1
Aliskiren BOSS	1/25	0.018593128566787336	0.06411026026025679	0	0	59.407738095238095	236.73765001047641	ACE
irbesartan BOSS	1/25	0.018593128566787336	0.06411026026025679	0	0	59.407738095238095	236.73765001047641	ACE
podophyllotoxin TTD 00010285	1/25	0.018593128566787336	0.06411026026025679	0	0	59.407738095238095	236.73765001047641	KLF5
juglone TTD 00008752	1/25	0.018593128566787336	0.06411026026025679	0	0	59.407738095238095	236.73765001047641	IDO1
Vitinoin CTD 00007069	3/780	0.018931690493791467	0.06411026026025679	0	0	6.18018018018018	24.516268095063293	CD52;PHGDH;CD3D
AFLATOXIN B1 CTD 00007128	6/3081	0.019008101523613083	0.06411026026025679	0	0	3.6661246612466125	14.528448739439428	KLF5;CYP1A1;PHGDH;MYBL2;CD3D;CDC25A
chlortetracycline HL60 UP	2/289	0.01929951009313485	0.06411026026025679	0	0	10.559099437148218	41.68389885933656	NNMT;CD3D
hesperetin CTD 00000678	1/26	0.019330101754838777	0.06411026026025679	0	0	57.02857142857143	225.0399736139121	CYP1A1
Aristolochic acid CTD 00000005	1/26	0.019330101754838777	0.06411026026025679	0	0	57.02857142857143	225.0399736139121	CYP1A1
indolo[3,2-b]carbazole CTD 00002853	1/26	0.019330101754838777	0.06411026026025679	0	0	57.02857142857143	225.0399736139121	CYP1A1
Wogonin CTD 00003053	1/26	0.019330101754838777	0.06411026026025679	0	0	57.02857142857143	225.0399736139121	CYP1A1
1-NAPHTHOL CTD 00001379	1/26	0.019330101754838777	0.06411026026025679	0	0	57.02857142857143	225.0399736139121	CYP1A1
Prochloraz CTD 00002021	1/26	0.019330101754838777	0.06411026026025679	0	0	57.02857142857143	225.0399736139121	CYP1A1
albendazole BOSS	1/26	0.019330101754838777	0.06411026026025679	0	0	57.02857142857143	225.0399736139121	KLF5
MLS000766263 CTD 00004623	1/26	0.019330101754838777	0.06411026026025679	0	0	57.02857142857143	225.0399736139121	KLF5
Olmesartan BOSS	1/26	0.019330101754838777	0.06411026026025679	0	0	57.02857142857143	225.0399736139121	ACE
metoprolol BOSS	1/26	0.019330101754838777	0.06411026026025679	0	0	57.02857142857143	225.0399736139121	ACE
Galangin CTD 00001740	1/27	0.02006655846437807	0.06504593856943683	0	0	54.832417582417584	214.3235039145759	CYP1A1
niclosamide MCF7 DOWN	1/27	0.02006655846437807	0.06504593856943683	0	0	54.832417582417584	214.3235039145759	CDC25A
AC1L1KON CTD 00000061	1/27	0.02006655846437807	0.06504593856943683	0	0	54.832417582417584	214.3235039145759	KLF5
Benzo(a)pyrene 7,8-dihydrodiol CTD 00000887	1/27	0.02006655846437807	0.06504593856943683	0	0	54.832417582417584	214.3235039145759	CYP1A1
dacarbazine CTD 00005747	1/27	0.02006655846437807	0.06504593856943683	0	0	54.832417582417584	214.3235039145759	CYP1A1
pentoxifylline BOSS	1/27	0.02006655846437807	0.06504593856943683	0	0	54.832417582417584	214.3235039145759	ACE
3-methylcholanthrene CTD 00006310	2/297	0.020314503183248497	0.06545548226886015	0	0	10.26857887874837	40.0106982249504	BCL6;CYP1A1
tamoxifen CTD 00006827	3/802	0.02037736305851653	0.06545548226886015	0	0	6.003128911138924	23.37216577512128	NNMT;BCL6;CYP1A1
Vorinostat	1/28	0.020802499021418883	0.06545548226886015	0	0	52.7989417989418	204.47351966705395	ACE
formononetin CTD 00000369	1/28	0.020802499021418883	0.06545548226886015	0	0	52.7989417989418	204.47351966705395	CYP1A1
deltamethrin CTD 00000882	1/28	0.020802499021418883	0.06545548226886015	0	0	52.7989417989418	204.47351966705395	CYP1A1
Benzamide CTD 00001769	1/28	0.020802499021418883	0.06545548226886015	0	0	52.7989417989418	204.47351966705395	PYGL
podophyllotoxin CTD 00006577	1/28	0.020802499021418883	0.06545548226886015	0	0	52.7989417989418	204.47351966705395	KLF5
Methysergide maleate BOSS	1/28	0.020802499021418883	0.06545548226886015	0	0	52.7989417989418	204.47351966705395	CD52
Triclocarban CTD 00000497	1/29	0.02153792376580922	0.06631210220369219	0	0	50.910714285714285	195.39226686727991	CYP1A1
Alizarin CTD 00000524	1/29	0.02153792376580922	0.06631210220369219	0	0	50.910714285714285	195.39226686727991	CYP1A1
2-methoxy-13-methyl-6,7,8,9,11,12,14,15,16,17-decahydrocyclopenta[a]phenanthrene-3,17-diol CTD 00001063	1/29	0.02153792376580922	0.06631210220369219	0	0	50.910714285714285	195.39226686727991	CYP1A1
withaferin A PC3 DOWN	1/29	0.02153792376580922	0.06631210220369219	0	0	50.910714285714285	195.39226686727991	NNMT
D-MONAPTERIN BOSS	1/29	0.02153792376580922	0.06631210220369219	0	0	50.910714285714285	195.39226686727991	IDO1
IMIQUIMOD BOSS	1/29	0.02153792376580922	0.06631210220369219	0	0	50.910714285714285	195.39226686727991	IDO1
atovaquone MCF7 UP	1/30	0.022272833024450562	0.0668963761118987	0	0	49.152709359605915	186.9959576603662	CYP1A1
Chloranil CTD 00005628	1/30	0.022272833024450562	0.0668963761118987	0	0	49.152709359605915	186.9959576603662	ESM1
Perfluorodecanoic acid CTD 00001721	1/30	0.022272833024450562	0.0668963761118987	0	0	49.152709359605915	186.9959576603662	CYP1A1
harmol MCF7 UP	1/30	0.022272833024450562	0.0668963761118987	0	0	49.152709359605915	186.9959576603662	CYP1A1
chlorophyllin CTD 00000324	1/30	0.022272833024450562	0.0668963761118987	0	0	49.152709359605915	186.9959576603662	CYP1A1
Tyrphostin B48 CTD 00003485	1/30	0.022272833024450562	0.0668963761118987	0	0	49.152709359605915	186.9959576603662	CYP1A1
Escitalopram oxalate BOSS	1/30	0.022272833024450562	0.0668963761118987	0	0	49.152709359605915	186.9959576603662	CD52
Cryptotanshinone CTD 00001774	1/31	0.023007227131928758	0.06722179628002314	0	0	47.51190476190476	179.21238137059572	CYP1A1
floxuridine CTD 00005984	1/31	0.023007227131928758	0.06722179628002314	0	0	47.51190476190476	179.21238137059572	KLF5
Indeno[1,2,3-cd]pyrene CTD 00001895	1/31	0.023007227131928758	0.06722179628002314	0	0	47.51190476190476	179.21238137059572	CYP1A1
2,4-Diisocyanato-1-methylbenzene CTD 00006908	1/31	0.023007227131928758	0.06722179628002314	0	0	47.51190476190476	179.21238137059572	CYP1A1
amlodipine CTD 00007164	1/31	0.023007227131928758	0.06722179628002314	0	0	47.51190476190476	179.21238137059572	CYP1A1
methoxsalen CTD 00006301	1/31	0.023007227131928758	0.06722179628002314	0	0	47.51190476190476	179.21238137059572	CYP1A1
menadione TTD 00009191	1/31	0.023007227131928758	0.06722179628002314	0	0	47.51190476190476	179.21238137059572	CDC25A
captopril BOSS	1/31	0.023007227131928758	0.06722179628002314	0	0	47.51190476190476	179.21238137059572	ACE
nicardipine CTD 00006388	1/32	0.02374110642149283	0.06873637267032678	0	0	45.97695852534562	171.97898738890794	CYP1A1
simvastatin PC3 UP	1/32	0.02374110642149283	0.06873637267032678	0	0	45.97695852534562	171.97898738890794	NNMT
8-azaguanine PC3 UP	2/323	0.0237656608650606	0.06873637267032678	0	0	9.424394919722022	35.24265260622482	ESM1;KLF5
digitoxin	1/33	0.024474471226601	0.06986454369030419	0	0	44.53794642857143	165.24133492847943	KLF5
phenylephrine CTD 00006521	1/33	0.024474471226601	0.06986454369030419	0	0	44.53794642857143	165.24133492847943	ACE
valsartan BOSS	1/33	0.024474471226601	0.06986454369030419	0	0	44.53794642857143	165.24133492847943	ACE
Retinoic acid CTD 00006918	7/4258	0.02509695981837397	0.06986454369030419	0	0	3.2385909197835803	11.934235271308536	CD52;ESM1;KLF5;CYP1A1;MYBL2;ALDH1L2;CDC25A
Benzyl butyl phthalate CTD 00001292	1/34	0.025207321878441238	0.06986454369030419	0	0	43.18614718614719	158.95183056590525	CYP1A1
phloretin CTD 00006528	1/34	0.025207321878441238	0.06986454369030419	0	0	43.18614718614719	158.95183056590525	CYP1A1
Xanthohumol CTD 00003425	1/34	0.025207321878441238	0.06986454369030419	0	0	43.18614718614719	158.95183056590525	CYP1A1
geldanamycin MCF7 DOWN	1/34	0.025207321878441238	0.06986454369030419	0	0	43.18614718614719	158.95183056590525	CYP1A1
quercetin MCF7 UP	1/34	0.025207321878441238	0.06986454369030419	0	0	43.18614718614719	158.95183056590525	CYP1A1
perphenazine CTD 00006495	1/34	0.025207321878441238	0.06986454369030419	0	0	43.18614718614719	158.95183056590525	CYP1A1
vanillin CTD 00003324	1/34	0.025207321878441238	0.06986454369030419	0	0	43.18614718614719	158.95183056590525	CYP1A1
Cianidanol CTD 00005600	3/870	0.025230960435088177	0.06986454369030419	0	0	5.512687427912342	20.284944692786016	NNMT;KLF5;CYP1A1
menadione HL60 UP	2/334	0.02529438077728126	0.06986454369030419	0	0	9.107043558850787	33.488174789908776	KLF5;BCL6
mifepristone CTD 00007083	2/334	0.02529438077728126	0.06986454369030419	0	0	9.107043558850787	33.488174789908776	ESM1;CYP1A1
indomethacin CTD 00006147	2/335	0.025435339807993364	0.07002870799700738	0	0	9.079233079233079	33.33545508936124	ACE;ALDH1L2
menadione	1/35	0.025939658708656763	0.07073703755789257	0	0	41.91386554621849	153.06869330263612	IDO1
cantharidin CTD 00005569	1/35	0.025939658708656763	0.07073703755789257	0	0	41.91386554621849	153.06869330263612	CYP1A1
Adenosine diphosphate BOSS	1/35	0.025939658708656763	0.07073703755789257	0	0	41.91386554621849	153.06869330263612	ACE
TAXIFOLIN CTD 00000115	1/36	0.02667148204996858	0.07137321832063244	0	0	40.714285714285715	147.55510087647235	CDC25A
Linalool CTD 00000957	1/36	0.02667148204996858	0.07137321832063244	0	0	40.714285714285715	147.55510087647235	CYP1A1
primaquine MCF7 UP	1/36	0.02667148204996858	0.07137321832063244	0	0	40.714285714285715	147.55510087647235	CYP1A1
Phytomenadione BOSS	1/36	0.02667148204996858	0.07137321832063244	0	0	40.714285714285715	147.55510087647235	ACE
candesartan BOSS	1/36	0.02667148204996858	0.07137321832063244	0	0	40.714285714285715	147.55510087647235	ACE
methyldopa BOSS	1/36	0.02667148204996858	0.07137321832063244	0	0	40.714285714285715	147.55510087647235	ACE
Quinine CTD 00006682	1/37	0.02740279223681544	0.07220551696755971	0	0	39.58134920634921	142.37848146420913	CYP1A1
EXEMESTANE CTD 00002383	1/37	0.02740279223681544	0.07220551696755971	0	0	39.58134920634921	142.37848146420913	MYBL2
reserpine CTD 00006693	1/37	0.02740279223681544	0.07220551696755971	0	0	39.58134920634921	142.37848146420913	CYP1A1
Romidepsin CTD 00003096	1/37	0.02740279223681544	0.07220551696755971	0	0	39.58134920634921	142.37848146420913	CYP1A1
MALEIC HYDRAZIDE BOSS	1/37	0.02740279223681544	0.07220551696755971	0	0	39.58134920634921	142.37848146420913	ACE
362-05-0 CTD 00000041	1/38	0.028133589600523087	0.073011339779001	0	0	38.50965250965251	137.5099227922053	CYP1A1
OZONE CTD 00006460	1/38	0.028133589600523087	0.073011339779001	0	0	38.50965250965251	137.5099227922053	CYP1A1
piperine CTD 00000442	1/38	0.028133589600523087	0.073011339779001	0	0	38.50965250965251	137.5099227922053	CYP1A1
usnic acid CTD 00002807	1/38	0.028133589600523087	0.073011339779001	0	0	38.50965250965251	137.5099227922053	CYP1A1
ofloxacin BOSS	1/38	0.028133589600523087	0.073011339779001	0	0	38.50965250965251	137.5099227922053	ACE
colchicine	1/39	0.028863874472676125	0.07423373704200237	0	0	37.494360902255636	132.92367662225746	KLF5
AC1L1I3Y CTD 00006365	1/39	0.028863874472676125	0.07423373704200237	0	0	37.494360902255636	132.92367662225746	CYP1A1
Tetradioxin BOSS	1/39	0.028863874472676125	0.07423373704200237	0	0	37.494360902255636	132.92367662225746	IDO1
Dehydroepiandrosterone CTD 00005761	1/40	0.029593647188767416	0.07562297969665792	0	0	36.53113553113553	128.5967411966507	CYP1A1
Silica BOSS	1/40	0.029593647188767416	0.07562297969665792	0	0	36.53113553113553	128.5967411966507	ACE
ZINC CTD 00007011	4/1642	0.0296681538507261	0.07562297969665792	0	0	4.073038073038073	14.327648924368873	ACE;PHGDH;CDC25A;IDO1
(17S)-17-hydroxy-13,17-dimethyl-1,2,6,7,8,14,15,16-octahydrocyclopenta[a]phenanthren-3-one CTD 00007088	2/367	0.030116801890079824	0.07577663001304298	0	0	8.269757639620654	28.966249032530715	NNMT;PHGDH
Sunitinib CTD 00004175	1/41	0.030322908077222658	0.07577663001304298	0	0	35.61607142857143	124.50850776759755	CYP1A1
RUTIN CTD 00006712	1/41	0.030322908077222658	0.07577663001304298	0	0	35.61607142857143	124.50850776759755	CYP1A1
CHEMBL35349 CTD 00001274	1/41	0.030322908077222658	0.07577663001304298	0	0	35.61607142857143	124.50850776759755	CYP1A1
FLUORANTHENE CTD 00000365	1/41	0.030322908077222658	0.07577663001304298	0	0	35.61607142857143	124.50850776759755	CYP1A1
PRAVASTATIN SODIUM BOSS	1/41	0.030322908077222658	0.07577663001304298	0	0	35.61607142857143	124.50850776759755	ACE
DIALLYL DISULFIDE CTD 00001321	1/42	0.031051657467510044	0.07577663001304298	0	0	34.745644599303134	120.64046002701039	CYP1A1
naringenin CTD 00000211	1/42	0.031051657467510044	0.07577663001304298	0	0	34.745644599303134	120.64046002701039	CYP1A1
tert-Butylhydroquinone CTD 00000961	1/42	0.031051657467510044	0.07577663001304298	0	0	34.745644599303134	120.64046002701039	CYP1A1
PURPURIN CTD 00003820	1/42	0.031051657467510044	0.07577663001304298	0	0	34.745644599303134	120.64046002701039	CYP1A1
Allyl sulfide CTD 00001796	1/42	0.031051657467510044	0.07577663001304298	0	0	34.745644599303134	120.64046002701039	CYP1A1
naphthalene CTD 00001527	1/42	0.031051657467510044	0.07577663001304298	0	0	34.745644599303134	120.64046002701039	CYP1A1
kynurenine BOSS	1/42	0.031051657467510044	0.07577663001304298	0	0	34.745644599303134	120.64046002701039	IDO1
Enalapril maleate BOSS	1/42	0.031051657467510044	0.07577663001304298	0	0	34.745644599303134	120.64046002701039	ACE
Acteoside CTD 00002463	1/42	0.031051657467510044	0.07577663001304298	0	0	34.745644599303134	120.64046002701039	CYP1A1
5182598 MCF7 UP	1/43	0.031779895695937886	0.07625399553857722	0	0	33.916666666666664	116.97591748147126	CYP1A1
benzethonium chloride MCF7 UP	1/43	0.031779895695937886	0.07625399553857722	0	0	33.916666666666664	116.97591748147126	BCL6
9,12-Octadecadienoic acid CTD 00007296	1/43	0.031779895695937886	0.07625399553857722	0	0	33.916666666666664	116.97591748147126	CYP1A1
Gadodiamide hydrate CTD 00002623	1/43	0.031779895695937886	0.07625399553857722	0	0	33.916666666666664	116.97591748147126	IDO1
Cleland's reagent CTD 00005862	1/43	0.031779895695937886	0.07625399553857722	0	0	33.916666666666664	116.97591748147126	CYP1A1
GADOLINIUM BOSS	1/43	0.031779895695937886	0.07625399553857722	0	0	33.916666666666664	116.97591748147126	ACE
COPPER CTD 00005706	4/1688	0.0324511762410633	0.07671441824135672	0	0	3.951846253508961	13.547002416675284	NNMT;KLF5;CYP1A1;CDC25A
thiostrepton CTD 00006881	1/44	0.03250762309645384	0.07671441824135672	0	0	33.12624584717608	113.49981549573599	CYP1A1
isoflupredone PC3 UP	1/44	0.03250762309645384	0.07671441824135672	0	0	33.12624584717608	113.49981549573599	NNMT
STYRENE CTD 00001125	1/44	0.03250762309645384	0.07671441824135672	0	0	33.12624584717608	113.49981549573599	CYP1A1
nicotinic acid BOSS	1/44	0.03250762309645384	0.07671441824135672	0	0	33.12624584717608	113.49981549573599	ACE
9-Methoxyellipticine TTD 00001373	1/44	0.03250762309645384	0.07671441824135672	0	0	33.12624584717608	113.49981549573599	KLF5
139890-68-9 CTD 00002746	1/45	0.03323483999578458	0.07674389128058859	0	0	32.371753246753244	110.19851603861096	CYP1A1
LY-294002 PC3 UP	1/45	0.03323483999578458	0.07674389128058859	0	0	32.371753246753244	110.19851603861096	BCL6
Org-2058 CTD 00000993	1/45	0.03323483999578458	0.07674389128058859	0	0	32.371753246753244	110.19851603861096	CYP1A1
berberine CTD 00005500	1/45	0.03323483999578458	0.07674389128058859	0	0	32.371753246753244	110.19851603861096	CYP1A1
strophanthidin MCF7 UP	1/45	0.03323483999578458	0.07674389128058859	0	0	32.371753246753244	110.19851603861096	CYP1A1
Bazedoxifene CTD 00004022	1/45	0.03323483999578458	0.07674389128058859	0	0	32.371753246753244	110.19851603861096	CDC25A
2-CHLOROETHYL ETHYL SULFIDE CTD 00001489	1/45	0.03323483999578458	0.07674389128058859	0	0	32.371753246753244	110.19851603861096	CDC25A
ETHACRYNIC ACID CTD 00005929	1/45	0.03323483999578458	0.07674389128058859	0	0	32.371753246753244	110.19851603861096	CYP1A1
Enterolactone CTD 00001393	3/971	0.033520858075014814	0.07717716570620577	0	0	4.911415289256198	16.677139895936946	EME1;MYBL2;CDC25A
DEHP CTD 00005816	1/46	0.03396154672519881	0.07717716570620577	0	0	31.650793650793652	107.05964425258333	CYP1A1
Ferriheme chloride CTD 00006079	1/46	0.03396154672519881	0.07717716570620577	0	0	31.650793650793652	107.05964425258333	CYP1A1
geldanamycin PC3 UP	1/46	0.03396154672519881	0.07717716570620577	0	0	31.650793650793652	107.05964425258333	NNMT
4-tert-Octylphenol CTD 00003436	1/46	0.03396154672519881	0.07717716570620577	0	0	31.650793650793652	107.05964425258333	CYP1A1
Idose BOSS	1/46	0.03396154672519881	0.07717716570620577	0	0	31.650793650793652	107.05964425258333	ACE
podophyllotoxin	1/47	0.03468774361932867	0.07739421238702164	0	0	30.961180124223603	104.07194686969841	KLF5
T-2 TOXIN CTD 00006824	1/47	0.03468774361932867	0.07739421238702164	0	0	30.961180124223603	104.07194686969841	CYP1A1
Cardidigin CTD 00005822	1/47	0.03468774361932867	0.07739421238702164	0	0	30.961180124223603	104.07194686969841	KLF5
p-benzoquinone CTD 00000148	1/47	0.03468774361932867	0.07739421238702164	0	0	30.961180124223603	104.07194686969841	CYP1A1
mitotane CTD 00006344	1/47	0.03468774361932867	0.07739421238702164	0	0	30.961180124223603	104.07194686969841	ALDH1L2
indometacin PC3 UP	1/47	0.03468774361932867	0.07739421238702164	0	0	30.961180124223603	104.07194686969841	KLF5
carbamazepine BOSS	1/47	0.03468774361932867	0.07739421238702164	0	0	30.961180124223603	104.07194686969841	ACE
danazol HL60 UP	2/398	0.03495759600801872	0.07779423567587584	0	0	7.610334110334111	25.522164833078214	NNMT;CYP1A1
BUTHIONINE SULFOXIMINE CTD 00007280	1/48	0.0354134310062899	0.07780086249207935	0	0	30.300911854103344	101.22516915069231	CYP1A1
Phytoestrogens CTD 00007437	1/48	0.0354134310062899	0.07780086249207935	0	0	30.300911854103344	101.22516915069231	MYBL2
syrosingopine MCF7 UP	1/48	0.0354134310062899	0.07780086249207935	0	0	30.300911854103344	101.22516915069231	CYP1A1
risperidone BOSS	1/48	0.0354134310062899	0.07780086249207935	0	0	30.300911854103344	101.22516915069231	CD52
lansoprazole CTD 00007481	1/48	0.0354134310062899	0.07780086249207935	0	0	30.300911854103344	101.22516915069231	CYP1A1
Methaneseleninic acid CTD 00000412	2/402	0.03560336995762261	0.07780216872212543	0	0	7.532692307692308	25.123901522753446	MYBL2;CDC25A
Dronabinol CTD 00006853	2/402	0.03560336995762261	0.07780216872212543	0	0	7.532692307692308	25.123901522753446	CYP1A1;IDO1
clioquinol PC3 UP	1/49	0.03613860922017235	0.07780216872212543	0	0	29.668154761904763	98.50994756608033	CYP1A1
D-Penicillamine CTD 00006475	1/49	0.03613860922017235	0.07780216872212543	0	0	29.668154761904763	98.50994756608033	CYP1A1
pioglitazone PC3 UP	1/49	0.03613860922017235	0.07780216872212543	0	0	29.668154761904763	98.50994756608033	KLF5
thioridazine CTD 00006879	1/49	0.03613860922017235	0.07780216872212543	0	0	29.668154761904763	98.50994756608033	CDC25A
DICHLOROMETHANE CTD 00006313	1/49	0.03613860922017235	0.07780216872212543	0	0	29.668154761904763	98.50994756608033	BCL6
mycophenolic acid BOSS	1/49	0.03613860922017235	0.07780216872212543	0	0	29.668154761904763	98.50994756608033	ACE
ETHYLBENZENE CTD 00000178	1/50	0.03686327859360632	0.07799398106381239	0	0	29.06122448979592	95.91771596133705	BCL6
Leptomycin B CTD 00001805	1/50	0.03686327859360632	0.07799398106381239	0	0	29.06122448979592	95.91771596133705	CDC25A
STOCK1N-35696 MCF7 UP	1/50	0.03686327859360632	0.07799398106381239	0	0	29.06122448979592	95.91771596133705	CYP1A1
geldanamycin CTD 00000033	1/50	0.03686327859360632	0.07799398106381239	0	0	29.06122448979592	95.91771596133705	CYP1A1
propranolol CTD 00006636	1/50	0.03686327859360632	0.07799398106381239	0	0	29.06122448979592	95.91771596133705	CYP1A1
O-XYLENE CTD 00001228	1/50	0.03686327859360632	0.07799398106381239	0	0	29.06122448979592	95.91771596133705	BCL6
methoxychlor CTD 00006302	1/50	0.03686327859360632	0.07799398106381239	0	0	29.06122448979592	95.91771596133705	CYP1A1
astemizole HL60 UP	1/51	0.03758743944760645	0.07894281292296806	0	0	28.478571428571428	93.44062326514334	BCL6
clofibrate CTD 00005684	1/51	0.03758743944760645	0.07894281292296806	0	0	28.478571428571428	93.44062326514334	CYP1A1
ibuprofen BOSS	1/51	0.03758743944760645	0.07894281292296806	0	0	28.478571428571428	93.44062326514334	ACE
ouabain PC3 UP	2/416	0.037900685821197384	0.07940655883026476	0	0	7.272761055369751	23.802191083444477	KLF5;CYP1A1
doxorubicin PC3 DOWN	3/1023	0.038292809720744794	0.07968336109727098	0	0	4.64828431372549	15.164995668500216	KLF5;BCL6;CDC25A
1-HYDROXYPYRENE CTD 00001593	1/52	0.03831109212243645	0.07968336109727098	0	0	27.9187675070028	91.07146109214371	CYP1A1
pararosaniline MCF7 UP	1/52	0.03831109212243645	0.07968336109727098	0	0	27.9187675070028	91.07146109214371	CYP1A1
ellipticine MCF7 UP	1/53	0.03903423694583945	0.0807961675577737	0	0	27.380494505494507	88.80359995755282	CYP1A1
pyrvinium PC3 UP	1/53	0.03903423694583945	0.0807961675577737	0	0	27.380494505494507	88.80359995755282	NNMT
CHEBI:18224 CTD 00001728	1/54	0.03975687424498529	0.08131227375343418	0	0	26.862533692722373	86.63093286520242	CYP1A1
3,3',4,4'-Tetrachlorobiphenyl CTD 00001342	1/54	0.03975687424498529	0.08131227375343418	0	0	26.862533692722373	86.63093286520242	CYP1A1
cadmium acetate CTD 00001325	1/54	0.03975687424498529	0.08131227375343418	0	0	26.862533692722373	86.63093286520242	BCL6
Indole-3-carbinol CTD 00000845	1/54	0.03975687424498529	0.08131227375343418	0	0	26.862533692722373	86.63093286520242	CYP1A1
indole BOSS	1/54	0.03975687424498529	0.08131227375343418	0	0	26.862533692722373	86.63093286520242	IDO1
MS-275 PC3 UP	2/431	0.04042503619969467	0.08239683587860569	0	0	7.013089474627936	22.500136885988404	BCL6;CYP1A1
INDIRUBIN-3'-MONOXIME CTD 00004181	1/55	0.04047900435479814	0.08239683587860569	0	0	26.363756613756614	84.5478253280487	CYP1A1
COUMESTROL CTD 00005717	4/1812	0.04072971580514768	0.08271117228515805	0	0	3.655872888173773	11.701708197117593	EME1;PHGDH;MYBL2;CDC25A
emetine HL60 DOWN	2/435	0.041109000047506034	0.08327373908756437	0	0	6.946882217090069	22.171170513165382	PHGDH;CDC25A
pentachlorophenol CTD 00006479	1/56	0.04120062760444105	0.08327373908756437	0	0	25.883116883116884	82.54907099640234	CYP1A1
nadide BOSS	1/57	0.04192174431785375	0.08453234358928724	0	0	25.419642857142858	80.62985215473387	IDO1
digoxin	1/58	0.04264235482763042	0.08459534133241231	0	0	24.972431077694235	78.78570447797571	KLF5
0297417-0002B MCF7 UP	1/58	0.04264235482763042	0.08459534133241231	0	0	24.972431077694235	78.78570447797571	BCL6
nocodazole CTD 00007087	1/58	0.04264235482763042	0.08459534133241231	0	0	24.972431077694235	78.78570447797571	CYP1A1
prochlorperazine MCF7 UP	1/58	0.04264235482763042	0.08459534133241231	0	0	24.972431077694235	78.78570447797571	CYP1A1
estrone CTD 00005927	1/58	0.04264235482763042	0.08459534133241231	0	0	24.972431077694235	78.78570447797571	CYP1A1
Alvocidib CTD 00002892	1/58	0.04264235482763042	0.08459534133241231	0	0	24.972431077694235	78.78570447797571	PYGL
acetone BOSS	1/58	0.04264235482763042	0.08459534133241231	0	0	24.972431077694235	78.78570447797571	ACE
Pterostilbene CTD 00003490	1/59	0.04336245946904513	0.08562839697450521	0	0	24.54064039408867	77.0124855419272	CYP1A1
sulfasalazine CTD 00006719	1/59	0.04336245946904513	0.08562839697450521	0	0	24.54064039408867	77.0124855419272	IDO1
mometasone PC3 UP	1/60	0.044082058563485634	0.08665100298863652	0	0	24.123486682808718	75.30634662640054	NNMT
endosulfan CTD 00005896	1/60	0.044082058563485634	0.08665100298863652	0	0	24.123486682808718	75.30634662640054	CYP1A1
F0447-0125 MCF7 UP	1/61	0.044801152442406705	0.08706830304983565	0	0	23.720238095238095	73.66370739100482	CYP1A1
cimetidine CTD 00005672	1/61	0.044801152442406705	0.08706830304983565	0	0	23.720238095238095	73.66370739100482	CYP1A1
omeprazole BOSS	1/61	0.044801152442406705	0.08706830304983565	0	0	23.720238095238095	73.66370739100482	ACE
azathioprine BOSS	1/61	0.044801152442406705	0.08706830304983565	0	0	23.720238095238095	73.66370739100482	ACE
Propranolol hydrochloride BOSS	1/61	0.044801152442406705	0.08706830304983565	0	0	23.720238095238095	73.66370739100482	ACE
toluene CTD 00006907	1/62	0.04551974143734416	0.08767143025712698	0	0	23.330210772833723	72.08123312729496	BCL6
N-(undeca-2,4,7-trienylideneamino)nitrous amide CTD 00001653	1/62	0.04551974143734416	0.08767143025712698	0	0	23.330210772833723	72.08123312729496	KLF5
dipyridamole BOSS	1/62	0.04551974143734416	0.08767143025712698	0	0	23.330210772833723	72.08123312729496	ACE
dopamine CTD 00005870	1/62	0.04551974143734416	0.08767143025712698	0	0	23.330210772833723	72.08123312729496	CYP1A1
etoposide CTD 00005948	2/461	0.04566298621715475	0.08767834972800735	0	0	6.544662309368192	20.199885807233432	PHGDH;CDC25A
mitoxantrone PC3 DOWN	2/463	0.04602092835417372	0.08767834972800735	0	0	6.515601535124311	20.05931544815205	KLF5;BCL6
bisindolylmaleimide i CTD 00002749	1/63	0.04623782587518898	0.08767834972800735	0	0	22.952764976958527	70.5558142686329	ACE
digoxin CTD 00005825	1/63	0.04623782587518898	0.08767834972800735	0	0	22.952764976958527	70.5558142686329	KLF5
T0901317 CTD 00003912	1/63	0.04623782587518898	0.08767834972800735	0	0	22.952764976958527	70.5558142686329	CYP1A1
Telmisartan BOSS	1/63	0.04623782587518898	0.08767834972800735	0	0	22.952764976958527	70.5558142686329	ACE
HEXANE BOSS	1/63	0.04623782587518898	0.08767834972800735	0	0	22.952764976958527	70.5558142686329	ACE
arecoline CTD 00005439	1/64	0.04695540607963746	0.08768411700523604	0	0	22.58730158730159	69.0845479012675	CYP1A1
alexidine PC3 UP	1/64	0.04695540607963746	0.08768411700523604	0	0	22.58730158730159	69.0845479012675	PHGDH
FCCP CTD 00005590	1/64	0.04695540607963746	0.08768411700523604	0	0	22.58730158730159	69.0845479012675	CYP1A1
chlorpyrifos CTD 00005880	1/64	0.04695540607963746	0.08768411700523604	0	0	22.58730158730159	69.0845479012675	CYP1A1
Verapamil hydrochloride BOSS	1/64	0.04695540607963746	0.08768411700523604	0	0	22.58730158730159	69.0845479012675	ACE
mycophenolate mofetil BOSS	1/64	0.04695540607963746	0.08768411700523604	0	0	22.58730158730159	69.0845479012675	ACE
MINOCYCLINE HYDROCHLORIDE BOSS	1/64	0.04695540607963746	0.08768411700523604	0	0	22.58730158730159	69.0845479012675	IDO1
cyclosporin A CTD 00007121	7/4825	0.047475784192366324	0.08825573786971677	0	0	2.7544883769198836	8.394401125157785	KLF5;BCL6;CYP1A1;PHGDH;MYBL2;ALDH1L2;CDC25A
omeprazole CTD 00006436	1/65	0.0476724823882987	0.08825573786971677	0	0	22.233258928571427	67.66472104881002	CYP1A1
Mangiferin CTD 00000713	1/65	0.0476724823882987	0.08825573786971677	0	0	22.233258928571427	67.66472104881002	CYP1A1
carvedilol CTD 00001961	1/65	0.0476724823882987	0.08825573786971677	0	0	22.233258928571427	67.66472104881002	ACE
BAS-012416453 PC3 UP	1/66	0.048389055122640294	0.08843871989435748	0	0	21.89010989010989	66.29379556401673	BCL6
Melatonin CTD 00006260	1/66	0.048389055122640294	0.08843871989435748	0	0	21.89010989010989	66.29379556401673	CYP1A1
syrosingopine PC3 UP	1/66	0.048389055122640294	0.08843871989435748	0	0	21.89010989010989	66.29379556401673	KLF5
MERCURY BOSS	1/66	0.048389055122640294	0.08843871989435748	0	0	21.89010989010989	66.29379556401673	ACE
colchicine BOSS	1/66	0.048389055122640294	0.08843871989435748	0	0	21.89010989010989	66.29379556401673	KLF5
SANGUINARINE CTD 00000244	1/66	0.048389055122640294	0.08843871989435748	0	0	21.89010989010989	66.29379556401673	CYP1A1
phenobarbital CTD 00006510	3/1129	0.04907070636018272	0.08917822840947723	0	0	4.1871669626998225	12.622185641396804	NNMT;CYP1A1;MYBL2
Clopidogrel bisulfate BOSS	1/67	0.049105124607314005	0.08917822840947723	0	0	21.557359307359306	64.96939440904092	ACE
creatine BOSS	1/67	0.049105124607314005	0.08917822840947723	0	0	21.557359307359306	64.96939440904092	ACE
Phorbol 12-myristate 13-acetate CTD 00006852	2/483	0.049658781124626614	0.0897190224799526	0	0	6.2382856229010075	18.730951917679132	ACE;CYP1A1
Mehp CTD 00000849	1/68	0.049820691179205345	0.0897190224799526	0	0	21.23454157782516	63.6892892034775	CYP1A1
hycanthone MCF7 UP	1/68	0.049820691179205345	0.0897190224799526	0	0	21.23454157782516	63.6892892034775	CYP1A1
Calcifediol BOSS	1/68	0.049820691179205345	0.0897190224799526	0	0	21.23454157782516	63.6892892034775	ACE
Benz[a]anthracene CTD 00001470	1/69	0.050535755162539275	0.09081634662054652	0	0	20.92121848739496	62.4513889160488	CYP1A1
digoxigenin PC3 DOWN	1/70	0.05125031688210259	0.09171671292026276	0	0	20.616977225672876	61.25372955093302	NNMT
mephentermine HL60 UP	1/70	0.05125031688210259	0.09171671292026276	0	0	20.616977225672876	61.25372955093302	BCL6
alsterpaullone PC3 DOWN	3/1153	0.051704276212731576	0.09222603214806872	0	0	4.094565217391304	12.128981640839118	KLF5;BCL6;CDC25A
GW-8510 MCF7 UP	1/71	0.051964376670157464	0.09222603214806872	0	0	20.321428571428573	60.094464745880316	CYP1A1
camptothecin BOSS	1/71	0.051964376670157464	0.09222603214806872	0	0	20.321428571428573	60.094464745880316	KLF5
clozapine BOSS	1/71	0.051964376670157464	0.09222603214806872	0	0	20.321428571428573	60.094464745880316	CD52
Sodium dodecyl sulfate CTD 00006753	1/72	0.052677934851228736	0.09272611892869977	0	0	20.03420523138833	58.9718571959067	CYP1A1
TBTO CTD 00000264	1/72	0.052677934851228736	0.09272611892869977	0	0	20.03420523138833	58.9718571959067	CYP1A1
0297417-0002B PC3 DOWN	1/72	0.052677934851228736	0.09272611892869977	0	0	20.03420523138833	58.9718571959067	CDC25A
baicalein CTD 00000302	1/72	0.052677934851228736	0.09272611892869977	0	0	20.03420523138833	58.9718571959067	CYP1A1
Benzo[b]fluoranthene CTD 00000306	1/73	0.05339099174661933	0.09359767736805306	0	0	19.754960317460316	57.88427080418689	CYP1A1
rosiglitazone PC3 UP	1/73	0.05339099174661933	0.09359767736805306	0	0	19.754960317460316	57.88427080418689	KLF5
ns-398 CTD 00002958	1/74	0.05410354769023977	0.09407884102412138	0	0	19.483365949119374	56.830163492521734	ACE
ketoconazole CTD 00006190	1/74	0.05410354769023977	0.09407884102412138	0	0	19.483365949119374	56.830163492521734	CYP1A1
DMBA CTD 00007046	1/74	0.05410354769023977	0.09407884102412138	0	0	19.483365949119374	56.830163492521734	CYP1A1
Benzo[k]fluoranthene CTD 00001069	1/74	0.05410354769023977	0.09407884102412138	0	0	19.483365949119374	56.830163492521734	CYP1A1
lycorine PC3 UP	2/508	0.054351654803122824	0.09431933631491415	0	0	5.922468835512314	17.247888835641376	ESM1;KLF5
methylprednisolone BOSS	1/75	0.0548156030017759	0.09493266729541432	0	0	19.219111969111967	55.808080626806756	ACE
epoprostenol BOSS	1/76	0.05552715802056815	0.09597148639772242	0	0	18.961904761904762	54.81664896212504	ACE
vanoxerine PC3 UP	1/77	0.05623821306458685	0.09700527112947811	0	0	18.711466165413533	53.854571105438765	BCL6
Dibenz[a,h]anthracene CTD 00001246	1/78	0.05694876845661975	0.09783798420847273	0	0	18.467532467532468	52.920620399451245	CYP1A1
3,4-Dihydro-2-phenyl-2H-1-benzopyran-3,4-diol BOSS	1/78	0.05694876845661975	0.09783798420847273	0	0	18.467532467532468	52.920620399451245	ACE
isoproterenol CTD 00006175	1/79	0.05765882452881156	0.09807708964405769	0	0	18.229853479853478	52.013636218945	CYP1A1
laudanosine HL60 DOWN	1/79	0.05765882452881156	0.09807708964405769	0	0	18.229853479853478	52.013636218945	CDC25A
warfarin BOSS	1/79	0.05765882452881156	0.09807708964405769	0	0	18.229853479853478	52.013636218945	ACE
2-Fluoroadenosine BOSS	1/79	0.05765882452881156	0.09807708964405769	0	0	18.229853479853478	52.013636218945	CD52
diphenhydramine BOSS	1/79	0.05765882452881156	0.09807708964405769	0	0	18.229853479853478	52.013636218945	ACE
curcumin CTD 00000663	2/528	0.058218220081189	0.09850381098035882	0	0	5.691430242761041	16.183905814070744	CYP1A1;IDO1
lycorine MCF7 UP	1/80	0.05836838159371669	0.09850381098035882	0	0	17.998191681735985	51.13251964521233	CYP1A1
wortmannin MCF7 UP	1/80	0.05836838159371669	0.09850381098035882	0	0	17.998191681735985	51.13251964521233	BCL6
haloperidol BOSS	1/80	0.05836838159371669	0.09850381098035882	0	0	17.998191681735985	51.13251964521233	CD52
nicotinamide BOSS	1/81	0.05907743999711352	0.09932190025527221	0	0	17.772321428571427	50.27622944918878	NNMT
GDC-0941 CTD 00004868	2/533	0.05920001505320067	0.09932190025527221	0	0	5.636389975373026	15.933135904588248	BCL6;CDC25A
testosterone enanthate CTD 00000155	2/533	0.05920001505320067	0.09932190025527221	0	0	5.636389975373026	15.933135904588248	NNMT;IDO1
LY-294002 MCF7 UP	1/83	0.06049406207431716	0.10070620023612101	0	0	17.337108013937282	48.63422992112451	BCL6
biochanin A CTD 00000149	1/83	0.06049406207431716	0.10070620023612101	0	0	17.337108013937282	48.63422992112451	CYP1A1
Vorinostat BOSS	1/83	0.06049406207431716	0.10070620023612101	0	0	17.337108013937282	48.63422992112451	ACE
phenol BOSS	1/83	0.06049406207431716	0.10070620023612101	0	0	17.337108013937282	48.63422992112451	ACE
genistein CTD 00007324	3/1231	0.0607467825001558	0.1009313078677637	0	0	3.8186074918566777	10.696076762868808	ESM1;CYP1A1;MYBL2
Dibenzo[def,p]chrysene CTD 00001899	1/84	0.06120162640452376	0.10149072795653649	0	0	17.12736660929432	47.84669475315345	CYP1A1
Idocyklin BOSS	1/85	0.06190869336299769	0.10246544816727363	0	0	16.922619047619047	47.08032820576258	ACE
adenine CTD 00005317	1/86	0.06261526327259834	0.10264601364725567	0	0	16.722689075630253	46.33432734971711	CDC25A
rifabutin PC3 DOWN	1/86	0.06261526327259834	0.10264601364725567	0	0	16.722689075630253	46.33432734971711	NNMT
Edetate sodium BOSS	1/86	0.06261526327259834	0.10264601364725567	0	0	16.722689075630253	46.33432734971711	ACE
Vincristine sulfate BOSS	1/86	0.06261526327259834	0.10264601364725567	0	0	16.722689075630253	46.33432734971711	BCL6
NADP(+) BOSS	1/86	0.06261526327259834	0.10264601364725567	0	0	16.722689075630253	46.33432734971711	ACE
puromycin PC3 UP	2/552	0.06298473150296952	0.10305501783057298	0	0	5.4363636363636365	15.030800341432844	BCL6;CYP1A1
calcitriol BOSS	1/87	0.06332133646728985	0.10321257689829598	0	0	16.527408637873755	45.60792850994067	ACE
Pioglitazone BOSS	1/87	0.06332133646728985	0.10321257689829598	0	0	16.527408637873755	45.60792850994067	ACE
IN1152 CTD 00001901	1/88	0.06402691324948269	0.10396808786636225	0	0	16.336617405582924	44.90040493421904	CYP1A1
GNF-Pf-4325 CTD 00005408	1/88	0.06402691324948269	0.10396808786636225	0	0	16.336617405582924	44.90040493421904	CYP1A1
Tamibarotene CTD 00002527	2/559	0.06440022713288421	0.10437697190027836	0	0	5.366109653362795	14.717296885885206	KLF5;CDC25A
gedunin CTD 00003449	1/89	0.06473199395678342	0.10452026843773864	0	0	16.150162337662337	44.211064597664894	CYP1A1
Dichloromercury CTD 00006273	1/89	0.06473199395678342	0.10452026843773864	0	0	16.150162337662337	44.211064597664894	CYP1A1
Chlorophenothane CTD 00005755	1/90	0.06543657891915576	0.10506546035804634	0	0	15.967897271268058	43.53924818748468	CYP1A1
azacyclonol PC3 UP	1/90	0.06543657891915576	0.10506546035804634	0	0	15.967897271268058	43.53924818748468	BCL6
chrysin CTD 00001976	1/90	0.06543657891915576	0.10506546035804634	0	0	15.967897271268058	43.53924818748468	CYP1A1
(-)-Epigallocatechin gallate CTD 00002033	4/2114	0.0657444963743596	0.1052126559196876	0	0	3.080568720379147	8.385244340731965	NNMT;BCL6;CYP1A1;CDC25A
7,8-Benzoflavone CTD 00000606	1/91	0.06614066844776637	0.1052126559196876	0	0	15.78968253968254	42.884327217943145	CYP1A1
SB 202190 CTD 00003161	1/91	0.06614066844776637	0.1052126559196876	0	0	15.78968253968254	42.884327217943145	CYP1A1
9,10-Phenanthrenequinone TTD 00001360	1/91	0.06614066844776637	0.1052126559196876	0	0	15.78968253968254	42.884327217943145	KLF5
LITHIUM BOSS	1/91	0.06614066844776637	0.1052126559196876	0	0	15.78968253968254	42.884327217943145	ACE
hexachlorophene CTD 00006092	1/92	0.06684426286567174	0.10574442320738864	0	0	15.615384615384615	42.24570226347746	KLF5
ellipticine CTD 00001632	1/92	0.06684426286567174	0.10574442320738864	0	0	15.615384615384615	42.24570226347746	CYP1A1
bezafibrate CTD 00005506	1/92	0.06684426286567174	0.10574442320738864	0	0	15.615384615384615	42.24570226347746	CYP1A1
NICKEL SULFATE CTD 00001417	2/576	0.06788403810897956	0.10719189105811294	0	0	5.202626641651032	13.994828173676039	CYP1A1;IDO1
daunorubicin MCF7 DOWN	3/1290	0.06806848847545555	0.10728592954204828	0	0	3.632090132090132	9.760301145314195	KLF5;BCL6;CDC25A
meprobamate BOSS	1/94	0.06824996769314998	0.10737494917292276	0	0	15.278033794162827	41.01507826972229	ACE
7646-79-9 CTD 00000928	5/3094	0.0689121088883485	0.10788676799453922	0	0	2.734865652314665	7.315556048730389	ESM1;NNMT;CYP1A1;PHGDH;MYBL2
GNF-Pf-2272 TTD 00008257	1/95	0.06895207872992087	0.10788676799453922	0	0	15.114741641337385	40.422011468219154	KLF5
Cornstarch BOSS	1/95	0.06895207872992087	0.10788676799453922	0	0	15.114741641337385	40.422011468219154	ACE
arsenite CTD 00000779	3/1300	0.06934978693937775	0.10831175814713725	0	0	3.602158828064765	9.612692967862493	CYP1A1;ALDH1L2;IDO1
carbon monoxide BOSS	1/96	0.06965369596397795	0.1085889742886698	0	0	14.954887218045112	39.84310237624529	ACE
acetaminophen CTD 00005295	6/4135	0.07008982316711879	0.10907093858796202	0	0	2.5601033341406314	6.804697498656601	NNMT;KLF5;EME1;PYGL;CD3D;CDC25A
phenylephrine BOSS	1/97	0.07035481969078608	0.10928533474572377	0	0	14.798363095238095	39.277874337242054	ACE
GW-8510 PC3 DOWN	3/1312	0.0709025923085729	0.10977811470854044	0	0	3.5668449197860963	9.439470614505177	KLF5;BCL6;CDC25A
Omega-3 Fatty Acids BOSS	1/98	0.07105545026536494	0.10977811470854044	0	0	14.645066273932253	38.72587137976069	ACE
prednisolone BOSS	1/98	0.07105545026536494	0.10977811470854044	0	0	14.645066273932253	38.72587137976069	ACE
0297417-0002B MCF7 DOWN	1/99	0.07175558797911342	0.11046245532985383	0	0	14.494897959183673	38.18665714573386	CDC25A
alexidine MCF7 UP	1/99	0.07175558797911342	0.11046245532985383	0	0	14.494897959183673	38.18665714573386	BCL6
myricetin CTD 00001847	1/100	0.07245523317560384	0.11094303974660197	0	0	14.347763347763347	37.659813836990104	CYP1A1
mefloquine PC3 UP	1/100	0.07245523317560384	0.11094303974660197	0	0	14.347763347763347	37.659813836990104	BCL6
Hydroxyzine dihydrochloride BOSS	1/100	0.07245523317560384	0.11094303974660197	0	0	14.347763347763347	37.659813836990104	ACE
Phenethyl isothiocyanate CTD 00002443	1/101	0.07315438617147402	0.11161566202716905	0	0	14.20357142857143	37.14494126610284	CYP1A1
NSC 95397 TTD 00009745	1/101	0.07315438617147402	0.11161566202716905	0	0	14.20357142857143	37.14494126610284	CDC25A
H-7 MCF7 DOWN	3/1332	0.07352732209886473	0.11198576184915744	0	0	3.509405568096313	9.15989320058119	KLF5;BCL6;CDC25A
celastrol CTD 00002186	1/102	0.07385304727236812	0.11208439506530779	0	0	14.062234794908063	36.6416559464346	CYP1A1
losartan BOSS	1/102	0.07385304727236812	0.11208439506530779	0	0	14.062234794908063	36.6416559464346	ACE
phenol CTD 00007305	1/103	0.074551216817689	0.11294443606066111	0	0	13.923669467787114	36.14959023219432	CYP1A1
3,3'-Diindolylmethane CTD 00000841	1/104	0.07524889511799028	0.1136007045805864	0	0	13.787794729542302	35.66839153029831	CYP1A1
resveratrol MCF7 DOWN	1/104	0.07524889511799028	0.1136007045805864	0	0	13.787794729542302	35.66839153029831	CYP1A1
nitric oxide CTD 00006402	1/105	0.07594608250815137	0.11405189663374479	0	0	13.654532967032967	35.1977215377034	IDO1
MAGNESIUM BOSS	1/105	0.07594608250815137	0.11405189663374479	0	0	13.654532967032967	35.1977215377034	ACE
L-arginine BOSS	1/105	0.07594608250815137	0.11405189663374479	0	0	13.654532967032967	35.1977215377034	ACE
colforsin MCF7 UP	1/106	0.07664277929367237	0.11469712092903235	0	0	13.523809523809524	34.73725554308256	BCL6
kaempferol CTD 00000297	1/106	0.07664277929367237	0.11469712092903235	0	0	13.523809523809524	34.73725554308256	CYP1A1
1,10-phenanthroline CTD 00001181	1/107	0.07733898580252882	0.11504938903621119	0	0	13.3955525606469	34.28668175050354	ACE
alexidine MCF7 DOWN	1/107	0.07733898580252882	0.11504938903621119	0	0	13.3955525606469	34.28668175050354	CDC25A
9,10-Phenanthrenequinone CTD 00000222	1/107	0.07733898580252882	0.11504938903621119	0	0	13.3955525606469	34.28668175050354	KLF5
H-7 PC3 DOWN	3/1361	0.07741390787302685	0.11504938903621119	0	0	3.429123711340206	8.773717611651845	KLF5;BCL6;CDC25A
methylbenzethonium chloride PC3 UP	1/108	0.07803470234836009	0.11517493009835278	0	0	13.269692923898532	33.84570065779822	KLF5
SODIUM BICARBONATE BOSS	1/108	0.07803470234836009	0.11517493009835278	0	0	13.269692923898532	33.84570065779822	ACE
daunorubicin BOSS	1/108	0.07803470234836009	0.11517493009835278	0	0	13.269692923898532	33.84570065779822	ACE
4-PHENYLBUTYRIC ACID CTD 00002847	1/108	0.07803470234836009	0.11517493009835278	0	0	13.269692923898532	33.84570065779822	BCL6
phenytoin CTD 00006527	1/109	0.07872992925227794	0.11600173109383662	0	0	13.14616402116402	33.41402446045909	CYP1A1
hexachlorophene	1/111	0.080118915428102	0.11744393916849763	0	0	12.905844155844155	32.577490707306566	KLF5
prenylamine PC3 UP	1/111	0.080118915428102	0.11744393916849763	0	0	12.905844155844155	32.577490707306566	KLF5
sulforaphane CTD 00000857	1/111	0.080118915428102	0.11744393916849763	0	0	12.905844155844155	32.577490707306566	CYP1A1
apigenin CTD 00007429	1/112	0.08081267534101275	0.11785753500497445	0	0	12.788931788931789	32.17211116568681	CYP1A1
emodin CTD 00005893	1/112	0.08081267534101275	0.11785753500497445	0	0	12.788931788931789	32.17211116568681	CYP1A1
beta-Levulose BOSS	1/112	0.08081267534101275	0.11785753500497445	0	0	12.788931788931789	32.17211116568681	ACE
puromycin MCF7 DOWN	1/116	0.08358283458068617	0.12169094051662614	0	0	12.341614906832298	30.630865177076565	CDC25A
camptothecin CTD 00005566	1/117	0.0842741558805734	0.12248984754892141	0	0	12.23460591133005	30.264500368693557	KLF5
estradiol CTD 00005920	6/4336	0.08518608395176125	0.12360615897730222	0	0	2.4103156274056965	5.9364077978161065	NNMT;KLF5;CYP1A1;PHGDH;MYBL2;CDC25A
azacitidine PC3 UP	1/120	0.08634520045082864	0.12486620738596263	0	0	11.92436974789916	29.207575806075802	KLF5
luteolin CTD 00007430	1/120	0.08634520045082864	0.12486620738596263	0	0	11.92436974789916	29.207575806075802	CYP1A1
staurosporine TTD 00011086	1/121	0.08703457658957885	0.125651598807476	0	0	11.824404761904763	28.868690726427467	KLF5
perhexiline MCF7 UP	1/123	0.0884118727126009	0.12721239306553464	0	0	11.629391100702577	28.209983968658342	BCL6
deferoxamine CTD 00005759	1/123	0.0884118727126009	0.12721239306553464	0	0	11.629391100702577	28.209983968658342	CYP1A1
SELENIUM BOSS	1/124	0.08909979332175584	0.1279878302063349	0	0	11.534262485481998	27.889826667906142	ACE
Dexbrompheniramine BOSS	1/125	0.08978722939450845	0.12875998338878591	0	0	11.440668202764977	27.575585868407	ACE
azacyclonol MCF7 UP	1/126	0.09047418123313254	0.12909854099544993	0	0	11.348571428571429	27.26710770178677	CYP1A1
valproic acid MCF7 UP	1/126	0.09047418123313254	0.12909854099544993	0	0	11.348571428571429	27.26710770178677	BCL6
citric acid BOSS	1/126	0.09047418123313254	0.12909854099544993	0	0	11.348571428571429	27.26710770178677	ACE
daidzein CTD 00000166	1/127	0.09116064916464671	0.12964734707356212	0	0	11.257936507936508	26.96424346033221	CYP1A1
Dinoprostone CTD 00007049	1/127	0.09116064916464671	0.12964734707356212	0	0	11.257936507936508	26.96424346033221	ACE
Oxotremorine BOSS	1/128	0.0918466335076922	0.13040703831918612	0	0	11.16872890888639	26.66684938927765	ACE
cantharidin HL60 UP	1/129	0.09253213456813632	0.1311635372838764	0	0	11.080915178571429	26.374786485539133	KLF5
DEOXYNIVALENOL CTD 00000341	1/130	0.09321715267029758	0.13169989168385793	0	0	10.994462901439645	26.08792030190406	CYP1A1
NSC25485 CTD 00006443	1/130	0.09321715267029758	0.13169989168385793	0	0	10.994462901439645	26.08792030190406	KLF5
niclosamide CTD 00006390	1/133	0.09526931236514509	0.13371950869552227	0	0	10.742965367965368	25.25722220437665	CYP1A1
tacrolimus BOSS	1/133	0.09526931236514509	0.13371950869552227	0	0	10.742965367965368	25.25722220437665	ACE
Agarose BOSS	1/133	0.09526931236514509	0.13371950869552227	0	0	10.742965367965368	25.25722220437665	ACE
isoproterenol BOSS	1/133	0.09526931236514509	0.13371950869552227	0	0	10.742965367965368	25.25722220437665	ACE
0175029-0000 MCF7 DOWN	3/1488	0.0955253541130824	0.13386016179957225	0	0	3.1144781144781146	7.313926970499566	KLF5;BCL6;CDC25A
Adenosine triphosphate BOSS	1/134	0.09595240176966705	0.13423959791554396	0	0	10.661654135338345	24.989883383272957	ACE
camptothecin PC3 DOWN	3/1494	0.09642359213459364	0.13453723406636456	0	0	3.10093896713615	7.253109812664794	NNMT;KLF5;CDC25A
3,4-DICHLOROANILINE CTD 00000754	1/135	0.09663500980086953	0.13453723406636456	0	0	10.581556503198295	24.727131316193113	CYP1A1
9001-31-4 BOSS	1/135	0.09663500980086953	0.13453723406636456	0	0	10.581556503198295	24.727131316193113	ACE
MeIQx CTD 00001739	1/136	0.09731713676255911	0.13483132335328754	0	0	10.502645502645503	24.46885535434124	CYP1A1
isotretinoin HL60 UP	1/136	0.09731713676255911	0.13483132335328754	0	0	10.502645502645503	24.46885535434124	BCL6
glutathione CTD 00006035	1/136	0.09731713676255911	0.13483132335328754	0	0	10.502645502645503	24.46885535434124	CYP1A1
ursodiol CTD 00006973	1/138	0.09867994874110632	0.13649931717972677	0	0	10.348279457768509	23.965306236864524	CYP1A1
anisomycin MCF7 UP	2/718	0.09929853709984554	0.1371341533259925	0	0	4.140309411259132	9.562559806093223	BCL6;CYP1A1
atorvastatin BOSS	1/143	0.1020785820114489	0.14074719413777625	0	0	9.981388329979879	22.77765144350997	ACE
ouabain PC3 DOWN	1/144	0.10275687174219132	0.14145537311945888	0	0	9.91108891108891	22.55158813317602	NNMT
prenylamine MCF7 UP	1/145	0.10343468323286856	0.14216062863525455	0	0	9.841765873015873	22.32914550150232	CYP1A1
ellagic acid CTD 00005891	1/146	0.10411201679751728	0.14240799749851488	0	0	9.773399014778326	22.11024208758202	CYP1A1
tonzonium bromide PC3 UP	1/146	0.10411201679751728	0.14240799749851488	0	0	9.773399014778326	22.11024208758202	KLF5
daunorubicin CTD 00005752	1/146	0.10411201679751728	0.14240799749851488	0	0	9.773399014778326	22.11024208758202	CDC25A
etoposide HL60 UP	1/147	0.10478887273987318	0.14310594862249773	0	0	9.7059686888454	21.894798796311715	BCL6
nifedipine BOSS	1/148	0.10546525137897352	0.1438010332294258	0	0	9.639455782312925	21.682738811969994	ACE
VANADIUM CTD 00006979	1/149	0.1061411530269663	0.1444932653726847	0	0	9.573841698841699	21.47398751982091	CYP1A1
doxorubicin CTD 00005874	2/750	0.1068835780994292	0.1452737240307115	0	0	3.9566022213081036	8.847022279994343	KLF5;CYP1A1
parthenolide HL60 UP	1/151	0.1074915266146443	0.1456391504132168	0	0	9.445238095238095	21.066123093738533	BCL6
635-65-4 CTD 00005510	1/151	0.1074915266146443	0.1456391504132168	0	0	9.445238095238095	21.066123093738533	CYP1A1
nitrate BOSS	1/152	0.10816599916036625	0.14632219413977104	0	0	9.382213812677389	20.8668710551943	ACE
phenoxybenzamine PC3 UP	1/154	0.10951351734333183	0.14791212483950006	0	0	9.258636788048554	20.47739449150128	BCL6
Vanadic sulfate CTD 00001628	1/157	0.11153123198964328	0.15016509134655734	0	0	9.079212454212454	19.914804184755038	BCL6
dmnq CTD 00002569	1/157	0.11153123198964328	0.15016509134655734	0	0	9.079212454212454	19.914804184755038	CYP1A1
PHOSPHINE BOSS	1/158	0.11220285476030056	0.15083294560109262	0	0	9.020928116469518	19.732800726782376	ACE
Cyperquat CTD 00007079	1/159	0.11287400365402629	0.15126173032575443	0	0	8.963381555153708	19.55346533005323	CDC25A
Pyrrolidine dithiocarbamate CTD 00001021	1/159	0.11287400365402629	0.15126173032575443	0	0	8.963381555153708	19.55346533005323	CYP1A1
hydralazine CTD 00006108	2/776	0.11316594404148121	0.15141673821126536	0	0	3.8185251441065393	8.320184460042181	CYP1A1;MYBL2
eugenol CTD 00005949	1/161	0.11421488103219499	0.15258255490926204	0	0	8.850446428571429	19.202580703188588	CYP1A1
nitroglycerin BOSS	1/162	0.1148846101623253	0.153004634582788	0	0	8.79503105590062	19.030926053726596	ACE
trichostatin A CTD 00000660	5/3584	0.11488706554819357	0.153004634582788	0	0	2.291981000279408	4.959401488168282	KLF5;CYP1A1;PYGL;ALDH1L2;IDO1
Adehl CTD 00006002	1/163	0.11555386663557052	0.15365444495349084	0	0	8.740299823633157	18.861728539646954	CYP1A1
acetaminophen BOSS	1/167	0.11822617241393031	0.1567226575672317	0	0	8.527969018932874	18.208542288702866	ACE
Estrone sulfate BOSS	1/167	0.11822617241393031	0.1567226575672317	0	0	8.527969018932874	18.208542288702866	ACE
forskolin BOSS	1/168	0.11889307034860111	0.1573638635276554	0	0	8.476475620188195	18.050915555377973	CD52
pyrvinium MCF7 UP	1/170	0.12022545421988388	0.1588825618075081	0	0	8.375316990701606	17.74215856143119	PHGDH
5109870 MCF7 UP	1/171	0.12089094076246114	0.15941460676053382	0	0	8.32563025210084	17.59094488328755	CYP1A1
Caspan CTD 00000180	2/808	0.12103609705534929	0.15941460676053382	0	0	3.660813132277152	7.730416289831318	ESM1;PYGL
14-Deoxy-11,12-didehydroandrographolide CTD 00004394	1/172	0.12155595742508692	0.15941460676053382	0	0	8.276524644945697	17.441787201417434	MYBL2
hydroquinone CTD 00001535	1/172	0.12155595742508692	0.15941460676053382	0	0	8.276524644945697	17.441787201417434	CYP1A1
morphine BOSS	1/172	0.12155595742508692	0.15941460676053382	0	0	8.276524644945697	17.441787201417434	CD52
COBALT CTD 00005696	1/173	0.12222050455727093	0.16004178874191424	0	0	8.227990033222591	17.294646347456485	ALDH1L2
ALDOSTERONE BOSS	1/176	0.12421133174090439	0.16240111714678368	0	0	8.085714285714285	16.864947367144097	ACE
dimethyl sulfoxide BOSS	1/177	0.12487400376138207	0.16256255111593929	0	0	8.039366883116884	16.72550099222177	ACE
CALCIUM CTD 00005559	1/178	0.12553620778049904	0.16256255111593929	0	0	7.993543179983858	16.587889489048177	CYP1A1
niclosamide HL60 UP	1/178	0.12553620778049904	0.16256255111593929	0	0	7.993543179983858	16.587889489048177	BCL6
PhIP CTD 00002156	1/179	0.12619794408734708	0.16256255111593929	0	0	7.948234349919743	16.452079052841352	CYP1A1
4-aminobutyric acid BOSS	1/180	0.1268592129826188	0.16256255111593929	0	0	7.903431763766959	16.318036681289033	CD52
histamine BOSS	1/180	0.1268592129826188	0.16256255111593929	0	0	7.903431763766959	16.318036681289033	ACE
1,9-Pyrazoloanthrone CTD 00003948	1/181	0.12752001482544476	0.16256255111593929	0	0	7.859126984126984	16.18573014833804	CYP1A1
folic acid BOSS	1/181	0.12752001482544476	0.16256255111593929	0	0	7.859126984126984	16.18573014833804	ACE
hemin BOSS	1/181	0.12752001482544476	0.16256255111593929	0	0	7.859126984126984	16.18573014833804	IDO1
hydrogen sulfide BOSS	1/181	0.12752001482544476	0.16256255111593929	0	0	7.859126984126984	16.18573014833804	ACE
L-leucine BOSS	1/182	0.12818034985366084	0.16256255111593929	0	0	7.815311760063142	16.05512799278458	ACE
bilirubin BOSS	1/182	0.12818034985366084	0.16256255111593929	0	0	7.815311760063142	16.05512799278458	ACE
5,6-BENZOFLAVONE CTD 00007276	1/182	0.12818034985366084	0.16256255111593929	0	0	7.815311760063142	16.05512799278458	CYP1A1
Velcade(Bortezomib) BOSS	1/183	0.12884021841726567	0.16256255111593929	0	0	7.771978021978022	15.926199482002438	BCL6
ellagic acid BOSS	1/184	0.12949962080789065	0.16256255111593929	0	0	7.729117876658861	15.798914601437259	ACE
ZEARALENONE CTD 00007008	1/184	0.12949962080789065	0.16256255111593929	0	0	7.729117876658861	15.798914601437259	CYP1A1
COPPER BOSS	1/184	0.12949962080789065	0.16256255111593929	0	0	7.729117876658861	15.798914601437259	ACE
Melatonin BOSS	1/184	0.12949962080789065	0.16256255111593929	0	0	7.729117876658861	15.798914601437259	IDO1
L-proline BOSS	1/184	0.12949962080789065	0.16256255111593929	0	0	7.729117876658861	15.798914601437259	ACE
15-delta prostaglandin J2 HL60 UP	1/185	0.1301585573338217	0.16256255111593929	0	0	7.686723602484472	15.67324402965136	BCL6
IRON BOSS	1/185	0.1301585573338217	0.16256255111593929	0	0	7.686723602484472	15.67324402965136	ACE
lactic acid BOSS	1/186	0.13081702829610425	0.16256255111593929	0	0	7.644787644787645	15.549159120120551	ACE
methane BOSS	1/186	0.13081702829610425	0.16256255111593929	0	0	7.644787644787645	15.549159120120551	ACE
methanol BOSS	1/186	0.13081702829610425	0.16256255111593929	0	0	7.644787644787645	15.549159120120551	ACE
formic acid BOSS	1/186	0.13081702829610425	0.16256255111593929	0	0	7.644787644787645	15.549159120120551	ACE
Ethylparaben BOSS	1/186	0.13081702829610425	0.16256255111593929	0	0	7.644787644787645	15.549159120120551	ACE
17-Hydroxyandrostan-3-one CTD 00006776	1/187	0.13147503399142904	0.16256255111593929	0	0	7.603302611367128	15.426631882050161	MYBL2
D-Arginine BOSS	1/187	0.13147503399142904	0.16256255111593929	0	0	7.603302611367128	15.426631882050161	ACE
liothyronine BOSS	1/187	0.13147503399142904	0.16256255111593929	0	0	7.603302611367128	15.426631882050161	ACE
acetic acid BOSS	1/187	0.13147503399142904	0.16256255111593929	0	0	7.603302611367128	15.426631882050161	ACE
ZINC BOSS	1/187	0.13147503399142904	0.16256255111593929	0	0	7.603302611367128	15.426631882050161	ACE
ethanol BOSS	1/187	0.13147503399142904	0.16256255111593929	0	0	7.603302611367128	15.426631882050161	ACE
Quercetin dihydrate BOSS	1/187	0.13147503399142904	0.16256255111593929	0	0	7.603302611367128	15.426631882050161	ACE
Hydrogen BOSS	1/187	0.13147503399142904	0.16256255111593929	0	0	7.603302611367128	15.426631882050161	ACE
Erythorbic acid BOSS	1/187	0.13147503399142904	0.16256255111593929	0	0	7.603302611367128	15.426631882050161	ACE
sodium chloride BOSS	1/187	0.13147503399142904	0.16256255111593929	0	0	7.603302611367128	15.426631882050161	ACE
D-glucose BOSS	1/188	0.1321325747592745	0.16256255111593929	0	0	7.562261268143621	15.305634959302008	ACE
metformin BOSS	1/189	0.1327896508776999	0.16256255111593929	0	0	7.521656534954407	15.1861416186695	ACE
Superoxide BOSS	1/189	0.1327896508776999	0.16256255111593929	0	0	7.521656534954407	15.1861416186695	ACE
actinomycin D CTD 00005748	1/190	0.13344626264549653	0.16256255111593929	0	0	7.481481481481482	15.068125727921293	CYP1A1
ciglitazone CTD 00001835	1/190	0.13344626264549653	0.16256255111593929	0	0	7.481481481481482	15.068125727921293	BCL6
glutathione BOSS	1/190	0.13344626264549653	0.16256255111593929	0	0	7.481481481481482	15.068125727921293	ACE
HEXACHLOROETHANE BOSS	1/190	0.13344626264549653	0.16256255111593929	0	0	7.481481481481482	15.068125727921293	ACE
cholesterol BOSS	1/190	0.13344626264549653	0.16256255111593929	0	0	7.481481481481482	15.068125727921293	ACE
phenoxybenzamine MCF7 UP	1/191	0.1341024104022549	0.16256255111593929	0	0	7.44172932330827	14.951561738142571	CYP1A1
AGN-PC-0JHFVD BOSS	1/191	0.1341024104022549	0.16256255111593929	0	0	7.44172932330827	14.951561738142571	BCL6
streptozocin BOSS	1/191	0.1341024104022549	0.16256255111593929	0	0	7.44172932330827	14.951561738142571	ACE
N-Acetyl-L-cysteine BOSS	1/191	0.1341024104022549	0.16256255111593929	0	0	7.44172932330827	14.951561738142571	ACE
Insulin BOSS	1/191	0.1341024104022549	0.16256255111593929	0	0	7.44172932330827	14.951561738142571	ACE
Phetharbital BOSS	1/192	0.13475809440863543	0.16256255111593929	0	0	7.402393418100225	14.836424674361691	ACE
cyclosporin A BOSS	1/192	0.13475809440863543	0.16256255111593929	0	0	7.402393418100225	14.836424674361691	ACE
Isoguanine BOSS	1/192	0.13475809440863543	0.16256255111593929	0	0	7.402393418100225	14.836424674361691	ACE
ethisterone BOSS	1/193	0.1354133150044698	0.16256255111593929	0	0	7.363467261904762	14.72269011118729	ACE
DICHLOROMETHANE BOSS	1/193	0.1354133150044698	0.16256255111593929	0	0	7.363467261904762	14.72269011118729	ACE
cerivastatin BOSS	1/193	0.1354133150044698	0.16256255111593929	0	0	7.363467261904762	14.72269011118729	ACE
diazepam BOSS	1/193	0.1354133150044698	0.16256255111593929	0	0	7.363467261904762	14.72269011118729	ACE
Angiotensin II, human BOSS	1/193	0.1354133150044698	0.16256255111593929	0	0	7.363467261904762	14.72269011118729	ACE
Simvastatin and niacin BOSS	1/193	0.1354133150044698	0.16256255111593929	0	0	7.363467261904762	14.72269011118729	ACE
furosemide BOSS	1/194	0.1360680724707338	0.16256255111593929	0	0	7.324944485566247	14.610334165415388	ACE
PIPERONYL BUTOXIDE BOSS	1/194	0.1360680724707338	0.16256255111593929	0	0	7.324944485566247	14.610334165415388	ACE
17-Hydroxy-17-methylandrost-4-en-3-one BOSS	1/194	0.1360680724707338	0.16256255111593929	0	0	7.324944485566247	14.610334165415388	ACE
Aizen uranine BOSS	1/194	0.1360680724707338	0.16256255111593929	0	0	7.324944485566247	14.610334165415388	ACE
Dinoprostone BOSS	1/196	0.137376199262544	0.16389743773128512	0	0	7.249084249084249	14.389665194271712	IDO1
trichostatin A MCF7 UP	2/874	0.13770734527223769	0.16406464575430257	0	0	3.372088920254058	6.685586217710406	KLF5;BCL6
rapamycin BOSS	1/198	0.13868247719449792	0.16437739742170301	0	0	7.174764321972444	14.174236923314213	ACE
Acid red 87 BOSS	1/198	0.13868247719449792	0.16437739742170301	0	0	7.174764321972444	14.174236923314213	ACE
hydrocortisone BOSS	1/198	0.13868247719449792	0.16437739742170301	0	0	7.174764321972444	14.174236923314213	ACE
Bortezomib CTD 00003736	2/878	0.1387352888599938	0.16437739742170301	0	0	3.355988760098349	6.628707244442389	ACE;BCL6
L-thyroxine BOSS	1/201	0.1406384328545632	0.16640277385960026	0	0	7.066071428571429	13.860544185302933	ACE
Capsaicin BOSS	1/202	0.14128949626588683	0.16694315996203135	0	0	7.030561478322673	13.758417410895412	IDO1
Vitamin D3 BOSS	1/203	0.1419400993027796	0.1672517768190503	0	0	6.995403111739745	13.657476288454781	ACE
N-methyl-D-aspartic acid BOSS	1/203	0.1419400993027796	0.1672517768190503	0	0	6.995403111739745	13.657476288454781	IDO1
0179445-0000 MCF7 UP	1/204	0.14259024224554276	0.16778769601222085	0	0	6.960591133004926	13.557701594688005	CYP1A1
dimethyl sulfoxide CTD 00005842	1/207	0.1445379135412009	0.16961484662826717	0	0	6.858183079056865	13.265189805915748	CYP1A1
epinephrine BOSS	1/207	0.1445379135412009	0.16961484662826717	0	0	6.858183079056865	13.265189805915748	ACE
nocodazole HL60 DOWN	1/212	0.14777485872665974	0.1729408769021808	0	0	6.693974272173325	12.799316515826886	PHGDH
(-)-Epigallocatechin gallate BOSS	1/212	0.14777485872665974	0.1729408769021808	0	0	6.693974272173325	12.799316515826886	ACE
Mustard gas CTD 00006356	1/214	0.1490664330598053	0.174215055780099	0	0	6.630449362843729	12.62015340250281	ACE
Periodate-oxidized adenosine CTD 00001296	1/216	0.1503561802795842	0.175483639755656	0	0	6.568106312292358	12.444908035889211	KLF5
EINECS 250-892-2 CTD 00001193	1/223	0.15485594168828426	0.18049016812786453	0	0	6.358751608751609	11.860725042866767	CYP1A1
resveratrol BOSS	1/225	0.156137496570655	0.18173727581868923	0	0	6.301339285714286	11.701702189460901	ACE
PHENCYCLIDINE CTD 00005881	1/226	0.15677759364716048	0.18223538963858033	0	0	6.273015873015873	11.623440977700742	CYP1A1
ethanol CTD 00005337	1/231	0.15997128711560502	0.18569639950311448	0	0	6.135093167701863	11.244159092679785	PHGDH
diethylstilbestrol CTD 00005818	1/233	0.16124560053427534	0.18692303759641363	0	0	6.081588669950739	11.097844818892055	CYP1A1
baclofen HL60 DOWN	1/234	0.16188208043965407	0.18740796104806312	0	0	6.0551808706315144	11.025800779806426	CDC25A
spiperone PC3 UP	1/236	0.16315368811335074	0.1886258655307783	0	0	6.003039513677812	10.883886731957789	KLF5
3,3',4,4',5-Pentachlorobiphenyl CTD 00001077	1/237	0.16378881647039442	0.1891056362205226	0	0	5.977300242130751	10.813996423872048	CYP1A1
dorzolamide HL60 DOWN	1/238	0.16442349489914748	0.18941723581001274	0	0	5.951778179626281	10.744804031949704	CDC25A
POTASSIUM CHROMATE CTD 00001284	3/1897	0.1644997181772637	0.18941723581001274	0	0	2.387935586061246	4.309856998436401	NNMT;BCL6;CDC25A
8-HYDROXYQUINOLINE CTD 00007045	1/239	0.1650577237383112	0.18980533425864704	0	0	5.926470588235294	10.676299856553056	ESM1
tretinoin HL60 UP	1/241	0.16632483367042877	0.19100672743702984	0	0	5.876488095238095	10.541318232568731	BCL6
puromycin MCF7 UP	1/242	0.1669577154106683	0.19122223671701877	0	0	5.85180794309425	10.47482223831059	CYP1A1
1-chloro-2,4-dinitrobenzene CTD 00005848	1/242	0.1669577154106683	0.19122223671701877	0	0	5.85180794309425	10.47482223831059	CYP1A1
atrazine CTD 00005450	4/2968	0.1723679395707407	0.1971558722919657	0	0	2.0882100355784567	3.671331978897773	ACE;CYP1A1;PYGL;CDC25A
HEMATOXYLIN BOSS	1/251	0.17263350635003555	0.19719705047164965	0	0	5.638571428571429	9.904626564606794	ACE
mitoxantrone CTD 00006345	1/255	0.17514447672471037	0.19979960890640933	0	0	5.5486501687289085	9.666547956768493	PHGDH
alsterpaullone MCF7 UP	1/256	0.17577110704335386	0.20024851584912592	0	0	5.526610644257703	9.608414160433167	CYP1A1
curcumin BOSS	1/257	0.17639729303608387	0.20069572810330602	0	0	5.504743303571429	9.550820356073345	ACE
anisomycin HL60 DOWN	2/1034	0.18012507595907729	0.20466592625508914	0	0	2.825432319618366	4.84308428406539	PHGDH;MYBL2
Premarin CTD 00005926	1/265	0.18139082019714606	0.2058318554152556	0	0	5.3357683982683985	9.108697424710169	CYP1A1
rifabutin MCF7 UP	1/267	0.18263477915248008	0.20697002017411661	0	0	5.295112781954887	9.003104797016114	CYP1A1
MG-132 MCF7 UP	1/270	0.1844974099182197	0.2088053690642302	0	0	5.235262878385555	8.848221731583422	PHGDH
melphalan CTD 00006262	1/279	0.19006156011535325	0.21481957913037952	0	0	5.063463514902364	8.407411574262907	CYP1A1
Allococaine CTD 00005697	1/290	0.19681406835337806	0.2221593754475056	0	0	4.868017795353436	7.912942536087328	ACE
dihydroergotamine HL60 DOWN	1/293	0.19864652135246977	0.22393354572410962	0	0	4.817270058708415	7.785808237681484	PHGDH
MS-275 PC3 DOWN	1/294	0.19925647137751867	0.22403312684985413	0	0	4.8005850804485615	7.744123748980833	CDC25A
ajmaline HL60 UP	1/294	0.19925647137751867	0.22403312684985413	0	0	4.8005850804485615	7.744123748980833	NNMT
OCHRATOXIN A CTD 00001202	1/297	0.20108372265926236	0.22579204936510636	0	0	4.751206563706564	7.6210965223930875	CYP1A1
simvastatin CTD 00007319	1/304	0.20533218555800264	0.22996133949716333	0	0	4.63979255068364	7.345377121468697	IDO1
17-Ethynyl estradiol CTD 00005932	1/304	0.20533218555800264	0.22996133949716333	0	0	4.63979255068364	7.345377121468697	CYP1A1
trichostatin A PC3 DOWN	2/1133	0.20742459409023326	0.23200224781707077	0	0	2.5646466707474667	4.034156917343402	ESM1;NNMT
Fulvestrant CTD 00002740	1/310	0.2089569326358909	0.23341223034360245	0	0	4.548312528895053	7.12096140997213	CYP1A1
menadione CTD 00007386	2/1140	0.2093774437257724	0.23354326238787174	0	0	2.547924834392321	3.9839778339996497	BCL6;CYP1A1
CADMIUM CTD 00005555	2/1142	0.20993587648848797	0.23354326238787174	0	0	2.5431848852901484	3.969792444878659	CYP1A1;CD3D
MG-262 MCF7 UP	1/312	0.21016174834205456	0.23354326238787174	0	0	4.518603582912265	7.04846948168337	PHGDH
pergolide HL60 UP	1/312	0.21016174834205456	0.23354326238787174	0	0	4.518603582912265	7.04846948168337	BCL6
kojic acid CTD 00000624	1/313	0.21076351375523525	0.23390937766892386	0	0	4.503891941391942	7.012643353757029	KLF5
N-Acetyl-L-cysteine CTD 00005305	1/315	0.21196576107785142	0.2349401145366121	0	0	4.4747497725204735	6.941815899095077	CYP1A1
cycloheximide CTD 00005731	1/324	0.21735475180630487	0.24060274716703078	0	0	4.348076072534277	6.6361400529008385	CYP1A1
HC toxin MCF7 UP	1/332	0.2221160706920354	0.2452412657126715	0	0	4.241260250323695	6.381210133591766	BCL6
clindamycin HL60 UP	1/332	0.2221160706920354	0.2452412657126715	0	0	4.241260250323695	6.381210133591766	NNMT
latamoxef HL60 UP	2/1196	0.22508674386646355	0.24820219894902718	0	0	2.4212086071382553	3.6106743619952457	NNMT;KLF5
0175029-0000 PC3 DOWN	4/3326	0.23021507717460274	0.25339222519321986	0	0	1.8239833616112966	2.678959673390518	NNMT;KLF5;BCL6;CDC25A
mebendazole HL60 UP	1/346	0.2303833851873163	0.25339222519321986	0	0	4.066252587991719	5.969301355200835	BCL6
5-azacytidine CTD 00005455	1/352	0.2339013536981996	0.2569325611595313	0	0	3.9955229955229954	5.804918829600482	CYP1A1
cicloheximide MCF7 UP	1/354	0.23507067062214784	0.25788723635303323	0	0	3.972480777013355	5.751632103803267	CYP1A1
vorinostat PC3 DOWN	1/355	0.23565470421301704	0.2581982027027827	0	0	3.9610573042776434	5.725263360434766	NNMT
MG-262 PC3 DOWN	1/360	0.23856863449693116	0.26105790704823423	0	0	3.9048945483485875	5.596097482696965	NNMT
0175029-0000 MCF7 UP	1/368	0.24320936576839555	0.2657975129708038	0	0	3.818217205138186	5.398320031321715	CYP1A1
nocodazole HL60 UP	1/373	0.24609640300432817	0.2686109405091714	0	0	3.765937019969278	5.2799639773038365	BCL6
3'-Azido-3'-deoxythymidine CTD 00007047	1/374	0.2466725754980423	0.26889815019393193	0	0	3.7556491765607047	5.256757466614382	CDC25A
GW-8510 MCF7 DOWN	2/1290	0.2517266789060512	0.27405984433497843	0	0	2.233277591973244	3.0806085420370355	BCL6;CDC25A
sanguinarine HL60 UP	1/384	0.2524117402269253	0.2744578289302897	0	0	3.6557254755688176	5.0328139936219625	KLF5
meclofenoxate HL60 UP	1/387	0.25412551563721625	0.27597195693093396	0	0	3.626757957068838	4.968393567943132	CD52
Medroxyprogesterone acetate CTD 00006623	1/389	0.25526599469925926	0.27686046647306023	0	0	3.607695139911635	4.926124302022597	CYP1A1
doxycycline HL60 UP	1/390	0.25583562371919144	0.277128374243109	0	0	3.598237238340066	4.905189455901339	KLF5
metronidazole PC3 UP	2/1316	0.25913747368925427	0.28035149861343756	0	0	2.1860437887835147	2.952026037860747	ACE;BCL6
NICKEL CHLORIDE CTD 00001064	1/399	0.2609440168116158	0.2815966211572587	0	0	3.5152548456568558	4.722566976831793	CYP1A1
ellipticine PC3 DOWN	1/399	0.2609440168116158	0.2815966211572587	0	0	3.5152548456568558	4.722566976831793	CDC25A
thapsigargin MCF7 UP	1/407	0.2654573155969068	0.28610769648399365	0	0	3.4445812807881775	4.568552358904198	CYP1A1
TERT-BUTYL HYDROPEROXIDE CTD 00007349	2/1341	0.26627494818068104	0.28662929885614663	0	0	2.142356523237778	2.834821562016936	ESM1;PYGL
cephaeline HL60 DOWN	1/411	0.2677043057859186	0.28780725740939184	0	0	3.4102787456445993	4.494311703921099	MYBL2
trichostatin A PC3 UP	1/415	0.26994487932865435	0.2898533141791426	0	0	3.37663906142167	4.421835446059824	BCL6
vorinostat PC3 UP	1/416	0.27050402205402985	0.29009107983072613	0	0	3.368330464716007	4.403985346437814	BCL6
dexamethasone CTD 00005779	1/421	0.2732937454721643	0.2927173657862707	0	0	3.3273809523809526	4.31630542844973	CYP1A1
diclofenac CTD 00005804	1/427	0.27662826967126686	0.2959199049160875	0	0	3.279510395707579	4.214435386454934	CYP1A1
8-azaguanine HL60 UP	1/428	0.2771826333368519	0.2961441318860147	0	0	3.271662763466042	4.197800687374132	BCL6
carbamazepine CTD 00005574	1/436	0.2816032894372156	0.3004934479833145	0	0	3.2101806239737276	4.068120571829293	CYP1A1
Pirinixic acid CTD 00000280	2/1402	0.28372194018086133	0.30237859381558296	0	0	2.042307692307692	2.5728187726420293	CYP1A1;PHGDH
tyrphostin AG-825 MCF7 DOWN	1/462	0.2957967723763883	0.31485678744896844	0	0	3.0251007127362874	3.6848226632568055	CDC25A
alsterpaullone MCF7 DOWN	2/1469	0.30290150630344925	0.32202028949834516	0	0	1.9420061874049603	2.3194304058500674	BCL6;CDC25A
Cylindrospermopsin CTD 00003136	1/483	0.3070692058393932	0.32604752511253243	0	0	2.8901896858328393	3.412395316143841	CYP1A1
cicloheximide HL60 UP	1/485	0.3081339409918984	0.3267741423605441	0	0	2.8779515938606846	3.387984239357753	BCL6
mitoxantrone MCF7 DOWN	1/497	0.3144903534723531	0.3328391687304575	0	0	2.806595622119816	3.2466750805496707	CDC25A
lobeline HL60 DOWN	2/1510	0.31462794529584576	0.3328391687304575	0	0	1.8850234645990613	2.179774148797339	BCL6;PYGL
alprostadil HL60 DOWN	1/500	0.3160709178495968	0.3339543892162406	0	0	2.7892928714572003	3.2126759182876072	PHGDH
irinotecan PC3 UP	1/501	0.31659701631763015	0.33409930837450164	0	0	2.7835714285714284	3.2014566361678924	BCL6
ellipticine MCF7 DOWN	1/515	0.3239228478910958	0.3414107071637439	0	0	2.705808782657032	3.050122721172833	CDC25A
oxygen CTD 00006454	1/524	0.3285935360088975	0.34590912675446445	0	0	2.658016935263589	2.958196741712855	CYP1A1
fisetin PC3 DOWN	1/541	0.33733388564978284	0.3546754073110936	0	0	2.572089947089947	2.795044054943136	BCL6
POTASSIUM DICHROMATE CTD 00006598	1/556	0.3449576522001256	0.362247705672259	0	0	2.5006435006435006	2.6615189411943905	NNMT
anisomycin PC3 DOWN	1/558	0.3459679465836063	0.36286503799184106	0	0	2.491408053347012	2.644403299590948	MYBL2
sulfaguanidine PC3 DOWN	1/583	0.3584745314500692	0.37552392989708466	0	0	2.3813205694648993	2.442991208130758	BCL6
4-Hydroxytamoxifen CTD 00000850	1/586	0.3599602289375216	0.37662099471051286	0	0	2.3687423687423688	2.420290297787822	CYP1A1
etifenin PC3 DOWN	1/609	0.3712443472421349	0.3879548592226203	0	0	2.2764332706766917	2.25570592521019	KLF5
vorinostat MCF7 UP	1/613	0.3731877455628516	0.38951187538091075	0	0	2.2610877684407096	2.228694626138332	BCL6
amiodarone CTD 00005381	1/625	0.3789843556341649	0.3950819920992083	0	0	2.2162316849816848	2.1503217364721863	CDC25A
emetine MCF7 UP	1/637	0.3847309027907258	0.40058647939058606	0	0	2.1730682839173405	2.0757390390081856	CYP1A1
neostigmine bromide PC3 DOWN	1/650	0.3909003001345478	0.4065173823433131	0	0	2.1281091789566364	1.9989387793647613	KLF5
8-Bromo-cAMP, Na CTD 00007044	1/652	0.3918442974689976	0.40700635009173997	0	0	2.121351766513057	1.9874747805728894	PYGL
scriptaid PC3 UP	1/664	0.3974796673381832	0.4123611524679944	0	0	2.0816634346046112	1.9205666187883677	BCL6
trichostatin A HL60 UP	1/667	0.39888087442901426	0.41331564672439475	0	0	2.071964821964822	1.9043272597538938	BCL6
scriptaid MCF7 DOWN	1/670	0.40027903960464206	0.41426469279564765	0	0	2.0623531923980356	1.8882769220798392	CDC25A
cicloheximide HL60 DOWN	1/684	0.4067637705353084	0.4204694090130324	0	0	2.0186153524367287	1.8157902885266382	PHGDH
scriptaid MCF7 UP	1/688	0.4086044947167977	0.42186449634823225	0	0	2.006446246620919	1.7957846324403572	BCL6
scriptaid PC3 DOWN	1/692	0.41043988703729145	0.423250735852381	0	0	1.9944180277031218	1.7760807080823577	NNMT
vorinostat HL60 UP	1/727	0.4262743157255774	0.4390523227916918	0	0	1.8948248720975993	1.6156645042832716	BCL6
progesterone CTD 00006624	2/1915	0.4281088604681807	0.4404137857990027	0	0	1.4533756886083076	1.2330116240063504	KLF5;CYP1A1
metronidazole PC3 DOWN	1/745	0.43426230803769583	0.44620971603394816	0	0	1.8472542242703534	1.5408068129836794	PHGDH
VALPROIC ACID CTD 00006977	7/8312	0.43903089306422904	0.4505705342200391	0	0	1.230583985550873	1.012998889669894	NNMT;KLF5;CYP1A1;MYBL2;PYGL;ALDH1L2;CDC25A
cephaeline HL60 UP	1/767	0.4438844385425063	0.455008034257772	0	0	1.7921484520701232	1.4555668864107643	BCL6
ampyrone HL60 DOWN	1/781	0.4499278508361416	0.4606531869704954	0	0	1.7586996336996337	1.4046171903584528	PHGDH
LEAD CTD 00006203	1/791	0.4542069842056564	0.4644807136103081	0	0	1.7355334538878842	1.369686945790711	CYP1A1
cephaeline MCF7 UP	1/811	0.4626722048622146	0.4725748204240694	0	0	1.6909171075837743	1.3032514597205678	CYP1A1
emetine HL60 UP	1/849	0.478419535837128	0.48807883762956406	0	0	1.6119440700808625	1.188433557838837	BCL6
ARSENIC CTD 00005442	1/853	0.48005185060677913	0.4891631550073823	0	0	1.6040409121395036	1.1771433225721095	ESM1
captopril PC3 DOWN	1/856	0.4812729564098639	0.48982638572994436	0	0	1.5981620718462823	1.1687689937282566	KLF5
lycorine HL60 DOWN	1/862	0.483707142378201	0.49113999444784245	0	0	1.586527293844367	1.1522561148146881	PHGDH
lycorine HL60 UP	1/862	0.483707142378201	0.49113999444784245	0	0	1.586527293844367	1.1522561148146881	BCL6
0179445-0000 MCF7 DOWN	1/911	0.5031910061252268	0.5103200404504957	0	0	1.4972527472527473	1.0282913974671564	BCL6
67526-95-8 CTD 00007263	1/953	0.5193430026457471	0.5260797632932744	0	0	1.428046218487395	0.9356426339271685	PHGDH
doxorubicin MCF7 DOWN	1/1006	0.5390260259944528	0.5453749780085217	0	0	1.3489694385216773	0.8336515436170361	CDC25A
diazinon CTD 00005790	1/1027	0.5466147771076122	0.5524024629828692	0	0	1.3198969646338068	0.7972322475746054	CYP1A1
anisomycin HL60 UP	1/1142	0.5861459863105637	0.5916561718457982	0	0	1.179666958808063	0.6301620424261348	BCL6
danazol HL60 DOWN	1/1233	0.6151213048754005	0.6201751184131091	0	0	1.0872564935064934	0.5283368397622225	CDC25A
Disodium selenite CTD 00007229	1/1370	0.655192927999629	0.65980155351897	0	0	0.971303349681728	0.4106918634814872	CD52
VITAMIN E CTD 00006994	1/1510	0.6920936448102596	0.6960838090579505	0	0	0.8745621509040992	0.3218686133360074	BCL6
camptothecin MCF7 DOWN	1/1513	0.6928424409133267	0.6960838090579505	0	0	0.8726851851851852	0.3202341532153716	CDC25A
formaldehyde CTD 00006001	2/3192	0.7165772133625468	0.7190885821009669	0	0	0.809983120327948	0.2699424855591272	BCL6;CYP1A1
clindamycin HL60 DOWN	1/1626	0.7198405563873765	0.7215204643369387	0	0	0.807032967032967	0.2652923486585014	PYGL
2-Methylcholine CTD 00002006	1/1666	0.728854350737836	0.7297038313331016	0	0	0.7859287859287859	0.2485746254035281	PHGDH
METHYL METHANESULFONATE CTD 00006307	1/3864	0.9601012432705647	0.9601012432705647	0	0	0.2981028808106209	0.0121377173760232	CDC25A
