# Supplementary material for: Bioinformatics and system biology approach to identify potential common pathogenesis for COVID-19 infection and sarcopenia
Source: Front Med (Lausanne). 2024 Jun 24;11:1378846. doi: 10.3389/fmed.2024.1378846 (PMC11228343; doi:10.3389/fmed.2024.1378846)
Supplement: Supplementary file 3 [file Data_Sheet_3.ZIP › raw data4/22.ROC/111016ROC.csv]

	GSM3020405_Young	GSM3020406_Young	GSM3020409_Young	GSM3020410_Young	GSM3020413_Young	GSM3020414_Young	GSM3020417_Young	GSM3020418_Young	GSM3020421_Young	GSM3020422_Young	GSM3020424_Young	GSM3020425_Young	GSM3020427_Young	GSM3020428_Young	GSM3020430_Young	GSM3020431_Young	GSM3020433_Young	GSM3020436_Young	GSM3020439_Young	GSM3020442_Young	GSM3020407_Older	GSM3020408_Older	GSM3020411_Older	GSM3020412_Older	GSM3020415_Older	GSM3020416_Older	GSM3020419_Older	GSM3020420_Older	GSM3020423_Older	GSM3020426_Older	GSM3020429_Older	GSM3020432_Older	GSM3020434_Older	GSM3020435_Older	GSM3020437_Older	GSM3020438_Older	GSM3020440_Older	GSM3020441_Older	GSM3020443_Older	GSM3020444_Older
ACE	7.81725625507238	8.12877101691425	7.71362634464746	8.0522491013497	7.59235470382724	7.7734365673944	8.22807011276662	7.50142858123012	8.62673751775277	8.71739994058678	8.5930841171961	7.89742244623775	7.51713392379583	7.62063862544659	7.63053750580753	7.80181644650012	8.0883261140738	8.05392059771736	7.48339373522876	7.93033357089879	7.64388060741002	7.5289017774997	7.27289795915763	7.70911013990052	7.19667878013331	7.5617261799808	7.21245580182694	7.69141197449566	7.83048244233026	7.69116449711216	7.9856733936203	7.52284307922569	7.35810700689178	7.66667890540024	7.60838778512769	7.29118115707441	7.70476042218912	7.90928227150556	7.86124362409014	7.92052449016012
ALDH1L2	7.45230071450061	6.98287938201503	7.3691139328922	7.11746231019145	6.50975723472454	7.37648407442194	7.10503776732647	6.93931378696193	7.08168320636535	6.95227323433566	7.24027658276416	7.3781776889869	6.52209700851109	7.69312054295513	6.94943109802539	6.82095792408454	7.18905662271258	6.90399419893249	7.07778069163692	7.0078711997903	7.17803645844792	7.12887383514585	7.03465468564499	6.7393269911789	7.56975027799635	7.37971124547948	7.57008141351605	7.01589488375302	7.10592928386023	7.82315246706178	7.48687055844116	7.20475168927364	6.83853891819298	7.72570354333014	7.5998877306487	7.68058314562983	7.22371854579836	7.51724094896462	7.59477534135346	7.57799964340487
CYP1A1	0.025	1.43872187554087	0.989624062518029	0.025	0.025	0	1.78823312532452	0.975	1.98836132445106	1.49297000057692	0.025	2.00445772919543	0.025	0.95	0.025	0.989624062518029	0.025	1.71560156295072	1.99640952682325	2.57990552251633	1.58684218813101	1.4783459380589	1.42409781302284	2.04935421127593	6.42803572187685	2.33706974700292	2.7461029839296	0.975	1.80898500028846	2.81251004950225	0.989624062518029	7.3800453662775	4.67699244186753	2.95078413172223	1.67409781302284	1.39484968798678	1.55146625064904	0.025	1.52221812561298	1.6283459380589
PYGL	7.54627593792345	6.82702940224259	6.95613129376339	7.27702075669469	7.35920343222368	7.78118289824943	7.95104807036252	6.78316519682852	7.82883328474924	6.88545329415888	7.16125187023691	8.14997400473414	7.34401843023955	7.58283596918193	7.21245580182694	7.49768487252972	7.23365093671841	6.85869274593053	7.41839739658349	7.19689609128196	7.36610819149074	7.49740378448556	7.58040964963111	7.25950463177614	9.97084869677916	7.70177294209447	7.5968479516049	7.64083248552897	7.51455890740811	8.05303433803705	7.29723676570852	7.42064498211761	7.91629689162841	7.81031681325316	7.30603437958019	7.57008141351605	7.2881555598077	7.78698380303808	7.52521510358472	7.85800910842477
KLF5	8.94454121077933	8.55086941447287	8.63437357413783	8.17506045312971	8.24872340266645	8.5442037089662	8.97380263924221	8.68312290960179	8.62353179100954	7.59437800220656	7.95226505048595	8.26734998483404	8.52006418022549	8.57063948291009	8.46426011685401	8.3456563351414	7.89821200892519	8.86163145847017	8.51992914462015	8.30285585122854	9.10437001346406	8.16215511374606	8.72044173927989	8.69590907523615	8.47249934592649	8.81956682613073	8.51838047609363	8.64257748736916	8.74439835789571	8.97936363721337	8.88869693880039	9.1137988915106	8.78390060562112	9.39139054593235	9.04670309329545	9.06067555469717	8.99794877742151	8.36976309942926	8.74807745700257	8.67957324409359
NNMT	7.94034520562446	7.23735341733814	7.14973292845306	6.60087354193353	7.27767363912463	8.67521566379522	7.96001786030585	7.81396506283496	8.38821359291475	6.401737173281	6.61262311833937	7.95988989368804	8.89025714316603	7.81586340285741	7.60606607645767	8.39337540872245	8.64576891180812	7.80352784046292	7.45250369051101	7.49585123985832	8.51574155943651	8.73694842013464	9.19072091057753	7.52943533863897	8.63209014438153	8.77188581270802	8.21288565659947	7.69141197449566	7.91022407357324	7.70074255215348	7.69295239637542	7.60728725868507	9.75732066966087	8.74786795755936	7.13270247066379	7.58247137327476	8.37081470608662	8.27023143169574	7.54601552252481	7.50865158423871
PHGDH	5.81668568994809	5.43663054496677	5.6256690076749	5.56453208874248	5.47989341196671	6.24703888373044	6.14414702902358	5.92357014537859	5.47254009036376	5.59124787371672	5.45592250214279	6.19601572629071	6.34221518205899	7.02888623357176	5.63215800939078	6.06654827756669	5.92560279696366	5.67883926871675	6.22693973042781	5.06657928411132	6.40960460371514	6.13121646830329	6.49157513761516	5.86900036743839	6.66815259057925	5.72261642283478	5.81187732636006	6.68444425848602	5.61917824734458	7.00735410257923	5.83272481976007	6.54980593569133	5.38996115478931	6.5697071834541	6.54821012842331	6.35815796362604	6.41722019526941	6.48334128943885	6.34173580243691	6.05837983446325
IDO1	6.74987076833726	8.43772804267556	6.42922694000819	7.13651978326185	6.92924273285222	6.96042826186978	7.16051269400209	7.00623841387745	7.40823795418389	7.16003409180564	6.65067042367575	6.91033143671409	6.80459844724143	5.72333065163969	6.10334734661894	6.74196102076687	7.33266514322831	7.40571456352705	5.97270603085984	6.98404619779347	6.6850597800049	5.52540279627784	6.7220030509692	6.77049427549337	6.66815259057925	5.91940256296274	6.02849979577951	5.89344298911415	5.9263031563679	6.57950856492449	6.4949592410162	6.99397189393813	5.94726137990074	7.03782070964112	7.32622777151725	6.72608112627699	6.52442089602895	6.86520816182035	6.04111764305856	7.23166639036104
EME1	1.53684218813101	3.11420096474412	3.12281716902881	1.55146625064904	2.9611600692042	2.79657430148687	2.55972164946489	2.49246743592276	2.78545468042005	3.2545226077583	2.65550357431555	3.12281716902881	2.57990552251633	2.82214230339937	3.52155068135369	2.2734699790113	3.46225893789389	2.93235999186807	2.32902154463074	2.79657430148687	2.93476805534235	3.56660208961488	3.56660208961488	4.08810333001817	3.66262036426681	2.87020276607275	3.51573952920368	3.26176027318817	1.80898500028846	2.6089929908234	4.20737423654781	2.77989486988664	3.20642282769989	3.39944874700426	2.7106303620924	2.35169380952095	2.77507874293808	3.24502241441798	3.40258701905635	2.90442355232937
CD52	2.2734699790113	4.67576970185551	3.54366375091819	4.35723292806693	3.67407010537839	4.30453805378658	6.51105341707598	2.71544648904096	4.06486001356324	3.58756462751316	5.29944325403008	4.05421192814751	3.16371174125978	4.05215037414272	2.35169380952095	4.87963063857688	3.6191230288502	4.68997779794548	3.55548246854806	3.56371515917938	3.94823908478138	3.56660208961488	3.23127409604161	1.6283459380589	4.52200609068851	3.96526542024474	2.55314578931904	3.65201691669839	2.59787336975658	4.4517623396776	2.3451179493751	3.41447134811901	3.53036359172171	4.03666233024828	3.81190206725452	2.9611600692042	2.56776985183707	4.4517623396776	3.62045946889916	2.35169380952095
MYBL2	0.989624062518029	0	0.989624062518029	0.989624062518029	0.025	1.39484968798678	1.17548875021635	0.975	1.57646625064904	2.9611600692042	0.025	2.00445772919543	0.025	1.46797000057692	0.989624062518029	0.025	0.025	0.025	2.32902154463074	0.025	1.58684218813101	1.8689128900705	1.78823312532452	2.40299725010433	2.35169380952095	1.58684218813101	2.2734699790113	0	2.36484552981264	0.95	2.03325780653156	1.55146625064904	2.16288443736995	1.4533459380589	1.06274437510817	0.225	0.989624062518029	0.975	0.975	1.6283459380589
CDC25A	3.2545226077583	3.37765019225708	4.24310925679339	4.15559704845971	3.538582807346	3.8000233506772	3.04932244212558	4.08810333001817	3.79031213289694	4.09825622512079	4.35876794168353	2.85178274867558	3.8000233506772	4.05215037414272	3.64295266471377	2.53341820888151	3.6191230288502	3.4089115375856	4.08419176147728	3.56371515917938	3.94823908478138	3.77433336305426	4.82473069878922	4.9157745569818	3.09532877719003	3.96526542024474	2.7461029839296	4.43838893269449	4.41567220839835	3.12281716902881	4.51436631120474	3.55280958845014	4.61112878693346	3.12091713036074	4.75092956889548	4.24310925679339	3.79031213289694	5.19803224423097	3.91821362673014	4.02679004608721
BCL6	12.5244819479081	12.5212949888315	11.91592893754	12.0756846299778	12.023166698517	11.9400225463785	12.6956892625052	11.7497488129249	12.8006566705803	11.247368169184	11.961593358057	12.4138870448054	12.5510331522152	11.9165115666787	12.4893708641445	12.2506728188629	12.7275886502594	12.2422486632307	11.7322143078497	12.2001320181484	11.8743820037154	13.2667505057252	12.4658477653951	12.0442002550534	12.7554890462178	13.054238229629	12.8671890343393	12.0408964355087	12.205672023836	12.3229529789109	12.7421643463201	12.4641318896508	12.5895179071294	13.5308703609802	12.4350587610519	12.1964201629816	13.0708503417094	12.66936127218	11.5292788486881	12.9777205373841
CD3D	2.73165460308392	4.23259215523289	2.94653600668617	3.40547394949185	3.37765019225708	2.12411576773537	3.04932244212558	2.23617365160306	2.78545468042005	3.2545226077583	3.09532877719003	2.85178274867558	2.03325780653156	2.9611600692042	2.88629504836013	3.52692600362796	2.57990552251633	3.10382502726215	2.97985657508594	2.79657430148687	1.58684218813101	2.17898084211432	3.11420096474412	1.6283459380589	2.63224828256948	2.63224828256948	2.93717611881663	3.11901709169268	2.12411576773537	3.12281716902881	3.09957690222609	2.9611600692042	2.76527080736861	3.2545226077583	3.44205772058819	1.39484968798678	2.56776985183707	3.24502241441798	1.92079257748036	0.989624062518029
ESM1	3.6488786446463	3.2545226077583	3.12281716902881	4.64238062969008	3.19355849837914	4.03666233024828	2.55972164946489	3.37765019225708	3.67540654542735	5.32616654691334	4.28402397588206	3.2545226077583	4.09825622512079	2.40299725010433	2.35169380952095	3.09957690222609	4.44820901844208	3.77970868532853	2.97985657508594	3.4262704114776	3.20986041579364	3.20642282769989	2.77507874293808	2.04935421127593	0.025	3.24692245308604	1.52221812561298	3.54366375091819	0.95	3.12281716902881	3.09957690222609	2.9611600692042	2.99316895210661	3.2545226077583	2.42975698330161	2.35169380952095	4.30621590868305	2.72026261598952	4.86838569595455	2.04935421127593
