# Supplementary material for: Bioinformatics and system biology approach to identify potential common pathogenesis for COVID-19 infection and sarcopenia
Source: Front Med (Lausanne). 2024 Jun 24;11:1378846. doi: 10.3389/fmed.2024.1378846 (PMC11228343; doi:10.3389/fmed.2024.1378846)
Supplement: Supplementary file 3 [file Data_Sheet_3.ZIP › raw data4/22.ROC/171110ROC.csv]

	GSM5218990_Health	GSM5218991_Health	GSM5218992_Health	GSM5218993_Health	GSM5218994_Health	GSM5218995_Health	GSM5218996_Health	GSM5218997_Health	GSM5218998_Health	GSM5218999_Health	GSM5219000_Covid.19	GSM5219001_Covid.19	GSM5219002_Covid.19	GSM5219003_Covid.19	GSM5219004_Covid.19	GSM5219005_Covid.19	GSM5219006_Covid.19	GSM5219007_Covid.19	GSM5219008_Covid.19	GSM5219009_Covid.19	GSM5219010_Covid.19	GSM5219011_Covid.19	GSM5219012_Covid.19	GSM5219013_Covid.19	GSM5219014_Covid.19	GSM5219015_Covid.19	GSM5219016_Covid.19	GSM5219017_Covid.19	GSM5219018_Covid.19	GSM5219019_Covid.19	GSM5219020_Covid.19	GSM5219021_Covid.19	GSM5219022_Covid.19	GSM5219023_Covid.19	GSM5219024_Covid.19	GSM5219025_Covid.19	GSM5219026_Covid.19	GSM5219027_Covid.19	GSM5219028_Covid.19	GSM5219029_Covid.19	GSM5219030_Covid.19	GSM5219031_Covid.19	GSM5219032_Covid.19	GSM5219033_Covid.19	GSM5219034_Covid.19	GSM5219035_Covid.19	GSM5219036_Covid.19	GSM5219037_Covid.19	GSM5219038_Covid.19
ACE	7.53294009100162	7.61674008701443	7.05145442125273	7.12181963658933	7.41650923078891	6.64720994631062	6.62656067537008	6.96457506036472	7.0395117647369	7.16260951595963	5.38562075651099	6.08694749708346	6.20389330637746	6.44809705216451	6.14267246664532	6.19236833529769	5.92755206155024	7.37005248044936	7.02809001848948	6.03028167612486	7.30585149192212	6.92070165986306	7.29210108208669	5.85222604966972	5.75656127742295	6.38587810497191	5.55402537194041	6.60710440346396	6.58421809341921	6.01050664606072	5.82470741414646	5.24452754299805	6.90419257699356	5.48826019616383	7.00992363318238	6.52406746153718	6.02589484703192	6.20261046556974	7.02241052442311	4.31196134242289	6.53615851535617	6.1841773963735	6.17883520537436	6.01689862990197	4.5200259876351	4.96143404439476	5.46831531462007	4.41747433257693	5.51830558265657
ALDH1L2	4.3312308662851	4.15834092325468	4.68322943958831	3.97755231512824	4.17888034089987	4.95199244968152	5.07520262862153	4.94159120375507	4.70324251158666	4.72826080235228	6.50878441256118	6.45224185634859	7.78140827730797	6.38668636536995	8.29960640487851	7.30258649316747	7.50544445083707	7.09969075787188	7.32326470749318	7.11373099169275	5.39012377899402	6.85954067643786	5.72417183367093	9.78887759996235	7.95023469906747	7.51847638909782	6.62462980743618	6.92948744850417	7.01915881256667	7.33900085629393	8.33630710304289	5.45416106002387	8.4154380489935	6.4397041729071	7.31367657658146	7.68035181723463	8.1301858060492	8.37797756935774	8.9779157763162	7.05921837138775	5.87051476797923	8.07821689584321	7.09776071665392	7.0380453841999	7.68035181723463	8.48794139151514	8.72121153772219	5.76196994043527	8.27131614486646
CYP1A1	0.0088550313632413	0.153986355333286	1.66777337257417	0.223374474074637	0.877757867162751	1.60723223880798	2.10546083297273	1.85273798828653	1.99459382861649	1.35140337860741	2.9530497501987	3.25609199958802	4.31262089247469	1.10799646534639	3.56138610248109	3.57003563543069	4.16604627881248	0.0370182353898243	4.7493315648547	2.21090096573112	2.95142855109564	2.19430662399714	0.995364083656358	1.052625810161	3.54465919626896	2.39023196786632	4.75069130299527	2.81733795369116	3.05706698341061	2.86127511828074	5.13284172202911	1.42973807464809	2.23993668397702	3.25881261108808	2.12601136169449	4.81613279373952	3.75965602622664	3.18462996036908	3.49605278208056	4.15177319560532	1.91470849545983	4.6276927274178	3.87291113737872	0.573572392966768	3.16149321190718	3.1645197918057	3.31881289507725	1.93467634029435	3.28274705180197
PYGL	13.167358638712	12.8413478344905	12.9657214739293	13.0904571740825	12.839968362478	12.7981022671971	12.9731760274231	13.0396035313029	13.5464464772813	13.2468962703269	15.3710396917294	13.1026271375539	14.6696690126313	14.012735786744	14.5017255790456	13.431834911621	14.5273632210923	12.8585683895861	14.1365673927491	13.2499909045793	12.367649950648	12.9419463282865	13.3345424557206	14.6079431267843	14.9042276856679	13.2017583516193	14.765296910134	13.1763324142912	13.0748195843323	14.7124735660046	14.7022075139733	14.6079431267843	13.7637089024591	14.2684988641155	12.8169588112797	14.8830720497959	14.8267907186689	13.9250180929536	14.0278263271208	15.1080962129373	14.1734548738776	14.6970030687002	14.6241071611501	14.765296910134	15.0111600243321	14.8390566904786	13.4146630993612	14.6289627638225	14.6241071611501
KLF5	7.62352225357768	7.25922275168795	7.11439531506149	7.1996271102691	7.25233701210903	7.58540887104355	7.66405269912523	7.64029246514238	7.82419550887698	8.27662628427992	10.6463571679027	7.39919371800441	9.17258714234135	8.93130566151872	8.46811212804291	8.54563486487575	8.58846469795746	7.9390604691421	8.23626080007786	8.18588957071496	8.74950977145178	7.46163886582611	8.38934747608276	9.38449139887565	9.60977068564204	7.53367763052025	8.105147488925	8.13522911937334	7.34634733997232	9.30397161146409	9.40124008035807	9.83927848873076	8.96645588813568	8.41144241796116	6.93118178665789	9.77810941694282	9.66319031193114	8.06302263331235	9.69032772137276	10.4889318984847	9.84589666264289	8.47788976240112	8.69285996789293	10.3802404030979	10.1867806405681	9.98240952693131	7.90213513248041	9.58512128857067	8.78099714104552
NNMT	1.2011135652124	1.11946675837175	0.0714399119478513	0.223374474074637	0.877757867162751	1.07151270741988	0.147550322200783	1.24107416904704	2.83580064808529	0.645010819109578	5.41598364489726	0	0.309272075110818	3.06751946583494	1.75022076687214	0.853159636445431	3.90370793606308	1.47069070143474	2.1147004279738	0.0114020527560462	1.38757638031067	0.1629671817876	1.88059584953147	4.43072810134569	5.2609473881808	0	4.22400383988658	1.84465944947763	0.883908631510754	5.16511213709339	2.85859256955808	5.87604722989865	4.06650719838947	2.31989297543212	1.08717500843389	2.08633404269815	6.46789410069255	2.979827754573	5.95996682113674	7.89372532134563	3.05580861172363	5.20183538464251	4.69185344177561	5.15262222302866	4.814811605779	6.65380016976531	3.15934917138182	5.72533877958922	4.51126193030844
PHGDH	6.83816807770169	7.99124331899275	7.49920329791104	7.67068903884621	7.81383884249044	7.44900877806568	7.17174049642445	6.51638327255211	5.97398508944091	6.89621559906459	7.75918134545298	8.44715963089084	8.65397936119936	8.25426029382669	9.11603847179579	9.47722404885688	8.32679100930573	8.56134047273402	7.95619619001323	7.79098175567685	7.16037255907934	8.03743148764688	5.95641501050792	10.2100243035017	11.0593749873945	9.63508919125007	9.84997292056462	8.83122160780719	8.35931527149471	8.36197566025596	8.85484614339867	8.76141821271257	9.72568073773652	7.72309910129072	10.0786451344676	9.45675125967082	9.64377017263345	9.47409477297976	9.14424839209118	8.47712293283926	7.16260951595963	9.39510489349312	9.82712568811189	7.72443022615206	8.9269941508941	8.56561914500086	9.0428247568806	7.52540113206015	9.03311752930683
IDO1	7.24592661974345	9.08899619243472	7.46513802854407	7.91296442252622	6.71148272066144	7.82224330076698	7.67910502924485	6.43222261677403	6.6515802166695	8.28089828322789	6.68426512936622	7.6779873075239	6.51638327255211	7.95023469906747	5.49282867149842	7.44238047506849	4.94622920188354	8.70727617778154	5.40959600690478	6.19507497243553	9.99505175034206	5.87604722989865	8.18037184329989	6.12972760375544	6.01958698182601	5.96156168899465	7.46981554080175	6.14267246664532	8.25549933267424	5.71060183989379	5.23873978967947	8.72526565947633	8.00016204117141	3.57283193644486	5.694980345235	4.71446611124885	4.91564374229435	6.84343487404934	4.40996429457709	3.1100856036129	6.74339071781727	4.60030721458127	4.02527386523771	5.50486576593765	3.60706801664824	2.19019901317879	3.80904774192173	2.00389923640941	1.60786816923732
EME1	4.57858015801294	4.67060929092053	5.02526071430193	4.71840429424071	4.41971308067392	5.00129071329705	4.67060929092053	4.51640152925544	4.64356281353282	5.16867606986795	6.3411204391501	6.15094726564806	5.46415019083161	6.03337548299017	6.04240954694996	6.66515156856099	6.06561932999003	5.36670855323519	5.6116431263961	6.16112516374362	5.34643003648767	6.05716141331145	4.88335060333483	7.38660076345508	7.14839978659342	7.01477297448915	6.72185478845267	6.08063694721393	6.1410987850477	5.7413645186709	6.51511273976657	6.62462980743618	6.1257157636177	5.21869819930308	6.90283197754194	6.56130369189554	6.66417391790228	6.05716141331145	6.72983176830883	5.8046535240711	5.57058079984909	6.92626177810321	6.32207826652324	5.64380163305515	6.06744367523177	6.24158500677458	6.51585850339948	5.4905851277661	6.19460461064675
CD52	13.2906947981253	14.1770843553042	13.8612104730711	13.8846112935521	14.3932465042114	14.1576416510087	14.0332112154803	13.7938917241098	13.7431196897135	13.2404472674497	11.0230822878179	12.9101533770352	11.7950386450709	13.2246990736398	12.1363609653178	13.2133211800392	12.2736087011325	13.1954586089677	12.6474411441978	12.617183134008	13.3326830660451	13.5709498570337	12.9453064704363	11.9466888161127	12.3244116681281	12.6612421248783	12.782801077575	13.0492530908249	13.7678389670975	12.7297056490252	12.5832062859855	12.6062620138996	12.6392523028822	12.6494860335827	13.9069941228589	12.7330728388731	12.2449149159321	13.0765991047743	12.3381211065287	11.5654325001278	12.9875188694513	11.9709335152438	12.6265786516494	12.9429738395539	11.7446960497168	12.1734256303253	11.8371093859072	12.3512118800996	12.1288815543597
MYBL2	7.69938462440733	7.07302234756783	7.62376678523578	7.3235503870129	7.91528343004572	8.4076516044418	7.1642507670581	7.13229341528363	7.27100731431795	8.83208748749649	9.90752305782545	11.1319177537325	10.3853549079079	10.5331628296636	10.9951463873212	11.507571482341	11.1832850725122	9.78127265855661	11.1679226914576	10.2732253551672	9.0523217640026	11.2769454232565	7.94777711393334	12.3473640544403	12.3438042894106	12.4799974402988	12.460912077327	11.0779235353386	11.9274161130419	10.5469168871923	11.0415557269047	11.4530714094941	11.1469074722727	10.4321268773022	12.7212092855725	10.8986309795499	11.9634563784714	11.461043034143	11.8856437158229	10.4581644056303	9.56849884930442	11.8116818271067	12.3964514859971	10.3891834002827	10.558988047757	11.1610028473407	12.423901080901	10.1198005347667	11.5235167799475
CDC25A	2.56134317533005	4.10862810151967	4.6998641962943	5.01073706005071	5.7035108623897	6.01689862990197	4.2302513762518	4.51908929897194	3.77366829634669	6.26761239515105	7.71124493211364	8.20892212547338	7.57137283359368	7.71470802208882	7.92865214289879	8.55201861096634	8.24122113264559	6.86220938630551	7.98080244797599	7.99261989585923	6.94258814557938	8.00201653600185	6.1391568246471	9.55633525644461	9.00030699347128	9.01959063027574	8.76564801359168	8.33630710304289	8.2814733228337	7.57859234825592	8.44556675252099	8.43928421084985	7.57278106772449	7.1686477169409	8.8775194481427	7.97835048526573	8.55565421802956	8.1703619074008	8.61404470207802	7.93065086779369	7.31367657658146	9.19371725448907	8.72565794763364	7.90213513248041	7.36936268377198	8.22993894201158	9.11603847179579	7.00228872125529	8.24122113264559
BCL6	13.7995001647812	12.9184157689462	13.7431196897135	13.5958462557469	12.4658713614421	12.7531331833003	13.137364614785	12.982532064737	13.5828976320585	13.8539792487198	16.7599494435404	14.2609429594907	15.8863255570311	14.1455706616288	15.995805947729	14.1518946489045	15.122758141086	14.5064626396499	15.4264714345293	14.2723967336235	14.02520525933	13.1386743497351	14.4868386618215	15.9231567892456	14.8902397260425	14.3304079167927	14.9859224186215	14.9586891995294	13.5609500563928	15.4754295680783	15.2245786119984	14.730984501851	14.6190360259324	15.3489972487223	13.1659173513403	14.7974411233058	15.6134390438048	15.1016897307249	15.6134390438048	16.0166335836102	16.0166335836102	15.6427798630321	14.9859224186215	15.0752223417701	15.6427798630321	15.5573687586754	15.6134390438048	15.7205903536319	15.5573687586754
CD3D	11.1937047129311	12.5079205651756	12.11726110096	12.199693334492	12.5396438065621	12.605225464164	12.4157951231933	11.8811422367443	11.4680926065324	11.3620060558751	8.52175522766339	11.3447185112454	10.4795704490823	10.8151400602489	9.32938895978005	11.0950090652447	10.4453371562417	11.130403936475	10.096375773749	10.9299490242016	11.9296044076957	11.5814590320751	10.2219987572263	9.92857200820248	11.364040574666	10.8808248758897	10.4463452257056	11.9051959268703	11.1047763526383	10.2414207022144	9.07197866941352	9.61633331036006	11.2469956077197	10.8610053767054	12.1223477990104	8.61763381663982	10.3137299059555	11.1700508709595	9.13961257943108	9.60235170732026	10.1048933820569	9.64773753383283	10.4996739213769	10.241118566556	8.9492830811193	9.11189267072963	9.68209108040669	9.11844550463807	9.79341555043706
ESM1	5.0303494359924	4.26513070299155	4.54730957163768	4.04775369950692	5.2871900554891	5.31170746153718	5.78997270391606	5.63251201553907	4.22902766612264	4.12093927891283	1.82084022327379	2.24457779765592	3.20395438761609	3.06751946583494	0.985583227752488	4.45611399740466	2.44366488717723	3.74864650827063	4.20155212113012	3.58244213854883	3.9289753036283	4.87222356822141	0.995364083656358	3.72939231619086	3.6545165540191	4.45826946999811	4.70324251158666	4.53394108649884	4.67670271373166	3.7290787998437	3.48186691725194	4.11714269068952	3.12890833315657	3.94716310679945	4.31745983436764	2.36922733803468	4.70292419452894	4.10712566484344	3.27170805178981	3.35697636394922	2.65503300293647	4.03641535864881	3.32441581128653	4.1805414969835	3.16149321190718	3.1645197918057	2.92404481432725	4.12628754272626	3.99709249318105
[truncated: 5 more columns]
