# Supplementary material for: Bioinformatics and system biology approach to identify potential common pathogenesis for COVID-19 infection and sarcopenia
Source: Front Med (Lausanne). 2024 Jun 24;11:1378846. doi: 10.3389/fmed.2024.1378846 (PMC11228343; doi:10.3389/fmed.2024.1378846)
Supplement: Supplementary file 4 [file Data_Sheet_4.ZIP]

Archive with 49 entries (37 files):
- raw data5/
- raw data5/23.immune/
- raw data5/23.immune/GSE111016/
- raw data5/23.immune/GSE111016/1.ssGSEA/
- raw data5/23.immune/GSE111016/1.ssGSEA/GSE111016.normalize.txt
- raw data5/23.immune/GSE111016/1.ssGSEA/immune.gmt
- raw data5/23.immune/GSE111016/1.ssGSEA/ssGSEA.result.txt
- raw data5/23.immune/GSE111016/1.ssGSEA/wgcnaDiagnostic18.ssGSEA.R
- raw data5/23.immune/GSE111016/2.heatmap/
- raw data5/23.immune/GSE111016/2.heatmap/heatmap.pdf
- raw data5/23.immune/GSE111016/2.heatmap/ssGSEA.result.txt
- raw data5/23.immune/GSE111016/2.heatmap/wgcnaDiagnostic19.heatmap.R
- raw data5/23.immune/GSE111016/3.vioplot/
- raw data5/23.immune/GSE111016/3.vioplot/.Rhistory
- raw data5/23.immune/GSE111016/3.vioplot/immuneDiff.xls
- raw data5/23.immune/GSE111016/3.vioplot/ssGSEA.result.txt
- raw data5/23.immune/GSE111016/3.vioplot/vioplot.pdf
- raw data5/23.immune/GSE111016/3.vioplot/wgcnaDiagnostic20.vioplot.R
- raw data5/23.immune/GSE111016/4.immuneCor/
- raw data5/23.immune/GSE111016/4.immuneCor/.Rhistory
- raw data5/23.immune/GSE111016/4.immuneCor/cor.pdf
- raw data5/23.immune/GSE111016/4.immuneCor/GSE111016.normalize.txt
- raw data5/23.immune/GSE111016/4.immuneCor/hubgene.txt
- raw data5/23.immune/GSE111016/4.immuneCor/ssGSEA.result.txt
- raw data5/23.immune/GSE111016/4.immuneCor/wgcnaDiagnostic21.immuneCor.R
- raw data5/23.immune/GSE171110/
- raw data5/23.immune/GSE171110/1.ssGSEA/
- raw data5/23.immune/GSE171110/1.ssGSEA/.Rhistory
- raw data5/23.immune/GSE171110/1.ssGSEA/GSE171110.normalize.txt
- raw data5/23.immune/GSE171110/1.ssGSEA/immune.gmt
- raw data5/23.immune/GSE171110/1.ssGSEA/ssGSEA.result.txt
- raw data5/23.immune/GSE171110/1.ssGSEA/wgcnaDiagnostic18.ssGSEA.R
- raw data5/23.immune/GSE171110/2.heatmap/
- raw data5/23.immune/GSE171110/2.heatmap/.Rhistory
- raw data5/23.immune/GSE171110/2.heatmap/heatmap.pdf
- raw data5/23.immune/GSE171110/2.heatmap/ssGSEA.result.txt
- raw data5/23.immune/GSE171110/2.heatmap/wgcnaDiagnostic19.heatmap.R
- raw data5/23.immune/GSE171110/3.vioplot/
- raw data5/23.immune/GSE171110/3.vioplot/immuneDiff.xls
- raw data5/23.immune/GSE171110/3.vioplot/ssGSEA.result.txt
- raw data5/23.immune/GSE171110/3.vioplot/vioplot.pdf
- raw data5/23.immune/GSE171110/3.vioplot/wgcnaDiagnostic20.vioplot.R
- raw data5/23.immune/GSE171110/4.immuneCor/
- raw data5/23.immune/GSE171110/4.immuneCor/.Rhistory
- raw data5/23.immune/GSE171110/4.immuneCor/cor.pdf
- raw data5/23.immune/GSE171110/4.immuneCor/GSE171110.normalize.txt
- raw data5/23.immune/GSE171110/4.immuneCor/hubgene(1).txt
- raw data5/23.immune/GSE171110/4.immuneCor/ssGSEA.result.txt
- raw data5/23.immune/GSE171110/4.immuneCor/wgcnaDiagnostic21.immuneCor.R
