# Supplementary material for: Bioinformatics and system biology approach to identify potential common pathogenesis for COVID-19 infection and sarcopenia
Source: Front Med (Lausanne). 2024 Jun 24;11:1378846. doi: 10.3389/fmed.2024.1378846 (PMC11228343; doi:10.3389/fmed.2024.1378846)
Supplement: Supplementary file 4 [file Data_Sheet_4.ZIP › raw data5/23.immune/GSE111016/1.ssGSEA/ssGSEA.result.txt]

id	GSM3020405_Young	GSM3020406_Young	GSM3020409_Young	GSM3020410_Young	GSM3020413_Young	GSM3020414_Young	GSM3020417_Young	GSM3020418_Young	GSM3020421_Young	GSM3020422_Young	GSM3020424_Young	GSM3020425_Young	GSM3020427_Young	GSM3020428_Young	GSM3020430_Young	GSM3020431_Young	GSM3020433_Young	GSM3020436_Young	GSM3020439_Young	GSM3020442_Young	GSM3020407_Older	GSM3020408_Older	GSM3020411_Older	GSM3020412_Older	GSM3020415_Older	GSM3020416_Older	GSM3020419_Older	GSM3020420_Older	GSM3020423_Older	GSM3020426_Older	GSM3020429_Older	GSM3020432_Older	GSM3020434_Older	GSM3020435_Older	GSM3020437_Older	GSM3020438_Older	GSM3020440_Older	GSM3020441_Older	GSM3020443_Older	GSM3020444_Older
Activated.B.cell	0.360188083732774	0.344669008156809	0.328196242852307	0.330864640173077	0.327268773134253	0.354801800618801	0.387918330229583	0.354325342091065	0.341487831900547	0.335251595809605	0.346458889832232	0.352151244714084	0.338068013470442	0.386342492473389	0.346849198229965	0.376710855859177	0.299426749511133	0.393043339760044	0.349819843594753	0.332243654263052	0.361152345087786	0.368240408610428	0.363557443123376	0.352261159468442	0.376780110198046	0.332252959389284	0.353190327188865	0.300660862129156	0.33875185009661	0.409403791311477	0.370894645825779	0.368060074580487	0.308319578467364	0.324563595788418	0.379814613332266	0.337081582834475	0.313951067551025	0.389320120292624	0.365874454597853	0.314847754712415
Activated.CD4.T.cell	0.193445998616174	0.270771672292817	0.202394034905541	0.214342918402224	0.23591702060147	0.221070555962281	0.259110101281069	0.20631661001152	0.236928592279075	0.255784542851531	0.239770993022087	0.211007947017181	0.163574846978409	0.232614611858271	0.187080974683358	0.255823852352639	0.241706859276325	0.213668036384278	0.222855298384074	0.228066082226667	0.21971873332691	0.222568291672934	0.223176133797426	0.20942793880049	0.210018273558215	0.230414410245708	0.2217409027711	0.217166104114818	0.228628832908765	0.240809989771648	0.181886159183268	0.226257537790204	0.218085973195719	0.231894582578541	0.219044204013446	0.180593230526264	0.199889763129333	0.261837056222231	0.203471024105557	0.209523366139176
Activated.CD8.T.cell	0.504949928277187	0.527321249103966	0.505585164374742	0.534608169374533	0.528450979567612	0.501497637214937	0.532220214887088	0.479436028295252	0.499186042474397	0.521004626423624	0.545453341797161	0.497960683070807	0.480317217537905	0.523067207212951	0.511997008485778	0.534565084049859	0.529971578791838	0.519518348401756	0.518290880028386	0.49492520680335	0.497054490828575	0.506740678884582	0.500994175427191	0.490138706986857	0.489677854517006	0.47820206648115	0.496435272059058	0.49598593107409	0.491365935065737	0.524238309359156	0.499321220603004	0.523745872308593	0.517940411985154	0.498341095288387	0.529245273950689	0.490862985665976	0.513833107292412	0.510934410254293	0.489219708347364	0.499356001055171
Activated.dendritic.cell	0.765963740558017	0.814517769645337	0.781389873566749	0.78765267307005	0.780346694444681	0.821830391374049	0.815855206201445	0.786763603543414	0.784773972702969	0.799450708851643	0.794586457398234	0.803526405788219	0.812276894241657	0.811187461702205	0.77191141837793	0.812688414421009	0.785140819848887	0.767358955741705	0.788395269497039	0.7937434209342	0.8110329980066	0.780649887604517	0.785164390084349	0.770596177658513	0.809338388171076	0.802667695166882	0.790627484701718	0.780246221189179	0.782048579963028	0.796269953794401	0.776419818993047	0.779810472359148	0.772166968740221	0.776551033324434	0.799721637705033	0.776353890595596	0.790404313067174	0.820026477094201	0.810392873178238	0.778659340324452
CD56bright.natural.killer.cell	0.695972777335303	0.703927503163237	0.692655385324448	0.701811373479505	0.704286039023239	0.707150302275643	0.711315763890446	0.709829673717712	0.730683013457822	0.713817128867951	0.710847305274734	0.708672208587063	0.712173108857682	0.724045529553287	0.692163690435069	0.719135618805648	0.714687319733035	0.717191616567362	0.70295773603717	0.705362717559357	0.727799657689561	0.712841704687478	0.695164323756602	0.709947929324108	0.711847824132901	0.708926624547346	0.717355074000175	0.722664253211572	0.720944524259335	0.716823623946111	0.718008089942869	0.728160149855969	0.706391912423424	0.732070626770228	0.706471763537525	0.710552001320229	0.708666372945953	0.72605924772529	0.710698258925964	0.693064702634301
CD56dim.natural.killer.cell	0.929072955744934	0.938467434703244	0.917163344698177	0.923551882634561	0.916379899172195	0.916743058612186	0.949722206779045	0.916170899705396	0.931910797401377	0.921872413036672	0.931867708104784	0.936662784688055	0.923353706086868	0.932277842564837	0.935012032531208	0.937530896418333	0.922004297745631	0.917959982391587	0.929436706814689	0.930727542840253	0.916330969061907	0.903066031504636	0.927561064596888	0.93174071176926	0.911778613709801	0.925175906675258	0.918769223428979	0.916073373324742	0.926055242700667	0.931486947111211	0.949723153376374	0.916837289987469	0.935211753336875	0.92467664850705	0.916003883591576	0.923091254730461	0.943493806641059	0.929898118336875	0.934290903402165	0.917209154439793
Eosinophil	0.606938047559691	0.648399097150343	0.567112138496092	0.695000210995377	0.645969339459556	0.675204377228748	0.609630285708322	0.631686618497686	0.645427127488513	0.582656352426653	0.631570107047264	0.57693675219449	0.659498052558625	0.566822613191799	0.624582244996068	0.714013904936531	0.597636725101193	0.603218878752578	0.646132728220226	0.676534295487475	0.625446087731212	0.628973467367063	0.598891679384997	0.628526709616988	0.625994414227617	0.722111750008588	0.614958717600487	0.670012371574655	0.637809823307142	0.572141559755083	0.609780886827162	0.678956724610965	0.620161882099001	0.65332141902302	0.580448124233977	0.608008245016429	0.586787808984083	0.605512541592229	0.518407659280016	0.601102811052116
Gamma.delta.T.cell	0.709606367103022	0.738188844060138	0.69458973073456	0.730582223573223	0.734586469054618	0.737256350729673	0.723254962445312	0.72532896263552	0.710205907025516	0.755355346620205	0.747545417976075	0.719737500506137	0.715599898957742	0.727630471817987	0.713496749458579	0.754242863999839	0.747025193750833	0.723927378572916	0.744827366351326	0.729621579048886	0.765003248428833	0.736325172292425	0.731427901059525	0.72807607677051	0.745482601821592	0.728506128572939	0.735279372665217	0.742068100921916	0.713159377634192	0.722347255084047	0.725888089911275	0.723103624066149	0.693869327593909	0.712203480530474	0.730740797757899	0.732839450612164	0.718865397568178	0.743637308539843	0.722807294984994	0.723510759845394
Immature.B.cell	0.539553796902368	0.55750509751494	0.547613966593947	0.523141509767052	0.512489434583423	0.559604012185286	0.573244963140597	0.530370901773315	0.503676278068424	0.505816731806614	0.549446248454788	0.521485491460002	0.542754525193959	0.53913611777861	0.492598362896682	0.552574539333006	0.520321861713912	0.51646385213039	0.526239990332833	0.525771800298805	0.529746698848066	0.510927428420105	0.497323827915138	0.504997570656798	0.549672685796094	0.532889851686342	0.516073156017806	0.529311239300893	0.504958384979357	0.547594972995497	0.510033046876069	0.496302467952376	0.524816622716248	0.487542991268392	0.547171280434843	0.496029054347199	0.51734686176959	0.547580682999331	0.538321932920097	0.508653167291943
Immature.dendritic.cell	0.878842134283884	0.883611364271072	0.902075408606647	0.885427446899244	0.87867904218399	0.880421581119446	0.913174575018055	0.886191387997792	0.889192120661809	0.887592200950698	0.879105563851724	0.878240758433117	0.886912254228081	0.871515428005509	0.88424228297354	0.917812099130637	0.879805395234656	0.888685296619976	0.885772238220683	0.902557074176976	0.906773229918039	0.874268365343041	0.869362405282474	0.876657814735304	0.884975376719594	0.889791982411431	0.86731455869878	0.892397762978496	0.886799608025989	0.884879060177046	0.883021960996751	0.893363831567311	0.881700158298766	0.894069715733245	0.898089239175855	0.905782323415328	0.88506297698185	0.918478854402181	0.895828384607027	0.894119959161002
MDSC	0.436944967954802	0.533257517013631	0.422242820093443	0.468076808233786	0.461455102318857	0.506653752819293	0.5674717170457	0.438557632904884	0.461972664841941	0.482710777479551	0.477864293381983	0.445076800392385	0.44965944839257	0.526999736647213	0.424746175593814	0.538657371751713	0.455986370392526	0.458954534566782	0.459113481849471	0.486226668607372	0.496230111302578	0.435823359034585	0.443134292599505	0.41929734022489	0.493959030472958	0.510752393798761	0.475318863221678	0.458030689258777	0.442130010998833	0.480575026222206	0.429503278133723	0.435042119761552	0.445302929092992	0.463330082629275	0.49427768763177	0.434050296253502	0.426486507745663	0.555804341869986	0.462172338775367	0.456525662114178
Macrophage	0.342826281565737	0.361647330339153	0.338850895309175	0.352056364101069	0.32606125981148	0.363824117314839	0.386369794019122	0.306964298451362	0.31430949324564	0.350475673915848	0.336950268762219	0.332300422045187	0.350467725935141	0.370599237292897	0.302356262597445	0.374570266252833	0.351734834281383	0.334628896774485	0.328175234100689	0.358426995139067	0.335215537694515	0.316640206038389	0.322424808149411	0.319448415347524	0.386352124634048	0.366642324486225	0.345741283341142	0.353035849296756	0.340751514453028	0.367422520088879	0.328489573981404	0.330237354814666	0.337596541691909	0.336052660135528	0.344958755578446	0.329613098986382	0.344434060452041	0.379086778848823	0.360643914749932	0.343615568331361
Mast.cell	0.370459925572164	0.417871526983729	0.443064774273821	0.388986971171388	0.399272866699036	0.472126701069322	0.440868607229735	0.396269133799237	0.397058040129157	0.427947553148477	0.394172535092612	0.419536053348557	0.418889798431297	0.43095355265495	0.373435193460802	0.505661563802574	0.428226092268496	0.401834265619544	0.377145433481012	0.43744394010515	0.407296032623959	0.388545792806694	0.426766703185773	0.364110555038716	0.461284840446328	0.459249265072744	0.43039048170901	0.398527740704446	0.425783511880198	0.432304381198329	0.391709469139927	0.437552053303253	0.379763249527622	0.453668721871958	0.426860264076502	0.399597208895888	0.423508669038298	0.486504118089808	0.439869671419482	0.420973337077476
Monocyte	0.914329591414874	0.902054565761609	0.89789560727137	0.900785360110058	0.894315709500999	0.892286973275091	0.908381544662799	0.885248536141374	0.911946221042074	0.908638929018921	0.893867902231018	0.890843632554337	0.90882068305439	0.910294342032668	0.898322211707638	0.890204362207721	0.89077025052195	0.885282983754589	0.898621732567685	0.897071020950868	0.9043103806698	0.890960477813039	0.886630435929764	0.903851677393905	0.890170782397782	0.907593407781433	0.884153366638512	0.915323347388156	0.876120608717944	0.904576826192941	0.901327391471126	0.884652224672386	0.902938758482368	0.883403264333204	0.909499273227379	0.903269605069152	0.909933899335507	0.893178416140625	0.892841527539738	0.900699053114786
Natural.killer.T.cell	0.677581528023048	0.695059211462794	0.672559094451147	0.693008680261238	0.67803621855536	0.715296717695177	0.697550679162371	0.683372669811403	0.677198475542878	0.668217509801585	0.68562697884287	0.685658362771554	0.677982227606175	0.70429639738596	0.691230733896618	0.696343767274006	0.687283031789098	0.66554298560239	0.685185877146544	0.692617086033978	0.676883947340717	0.667646091531853	0.67165653473179	0.682334800074353	0.706197605279866	0.684568203707248	0.674461610626867	0.687898900770628	0.684535454499165	0.679793529325659	0.694370947942514	0.69548993131056	0.648481171245839	0.679219245610224	0.687423020173643	0.699868166198279	0.686260860015273	0.691068046319388	0.68849099887736	0.681557054358546
Natural.killer.cell	0.864438576352218	0.875124949088547	0.871566884692765	0.860637101799832	0.851428656722281	0.871938452230752	0.869747904738262	0.856487702891511	0.873806490421721	0.882529909546362	0.863600430293303	0.87647424261837	0.852645288088208	0.879075167013584	0.846302161437436	0.871377525243489	0.900381032171607	0.86808134461054	0.850936336345444	0.843414769802358	0.863457535636533	0.865730614627873	0.848139993404697	0.848901749106047	0.895897557389701	0.888860760282029	0.864344539283617	0.863150929766375	0.877537861557952	0.886970513265876	0.848588075402235	0.849944602800722	0.865920457123651	0.875226903241083	0.859558797200869	0.869669603110934	0.873829425094273	0.871024584356944	0.876038896216002	0.86875234032282
Neutrophil	0.291699577759959	0.368657522106822	0.225148070279005	0.214241750272516	0.297295492312005	0.305845474400245	0.509026938162385	0.289748959054225	0.371308185668792	0.24391834270489	0.280068596259174	0.270905259161861	0.311372672268342	0.337687016483137	0.273685047337774	0.393239946005199	0.377404703798323	0.320763193817022	0.371866154513642	0.388786453911823	0.376464785022669	0.275193160296463	0.285331543681074	0.223162736482763	0.317646785126913	0.491152964109908	0.386527334594891	0.328227919931288	0.32117144271799	0.378994759955208	0.326336174598935	0.317066036831078	0.276170180366839	0.375372845114296	0.354451071268195	0.285100623840279	0.298079453062279	0.471941755225666	0.317666836170929	0.337417743806912
Plasmacytoid.dendritic.cell	0.957064788091908	0.949562166295723	0.967760107163511	0.957105054557313	0.939722820921625	0.978647994092809	0.972503102215478	0.951668147315401	0.974756430670421	0.991317810281215	0.970822444365778	0.953320255751035	0.977642828730866	0.954047577641066	0.958777105933372	0.96089293982817	0.95978020474785	0.959130874910549	0.945162240763932	0.946673655051284	0.973107426175161	0.94861273172372	0.960975808866769	0.944528118497416	0.944602122017968	0.95878316627036	0.943148777920313	0.955670739472834	0.963127601477107	0.950733155039199	0.964771814316937	0.960818661334753	0.95478002720826	0.974060056192506	0.954330365561503	0.971647850124945	0.966416603218656	0.974731518403038	0.969574748609601	0.949218704620723
Regulatory.T.cell	0.659841147792901	0.658930683660003	0.661554445815902	0.68245331063238	0.651968026012109	0.714125599816072	0.648738500828179	0.674023205405217	0.637266644282735	0.707164278152684	0.660845931600303	0.66240105405568	0.686969629244259	0.720804897068286	0.627743948628781	0.693843821252924	0.65960576271304	0.658487445654992	0.637483445889801	0.663340202813749	0.686215525746518	0.660557778162035	0.631288059702887	0.646732974644331	0.697105618450348	0.65064177677296	0.637206863183009	0.663097798919804	0.648946640098984	0.658245466202101	0.629108510600186	0.666707986505886	0.659944715990339	0.619296009120312	0.679362646933649	0.63659224006935	0.63984463437167	0.708970721078913	0.693163289530319	0.645029501372712
T.follicular.helper.cell	0.619536204414488	0.648717334514692	0.657422595636154	0.657234615526162	0.615502818505964	0.681900087614465	0.657718593326519	0.621440176387044	0.61768127936586	0.633148801085209	0.629170940814342	0.671533477410316	0.656099538386538	0.680910272508824	0.626488211187446	0.655235233457116	0.637008125016573	0.620919572199236	0.609023456768823	0.612642030541863	0.651461072419682	0.64214977818017	0.645088178408059	0.609546943130414	0.702955823001537	0.650707527275756	0.657852462201043	0.627945753526715	0.636256949448711	0.643426107413996	0.644206182259526	0.643304201875731	0.635704950716515	0.641039114949518	0.637771636474511	0.660653923557954	0.633152787343302	0.651985003590963	0.642979009305348	0.630175776021266
Type.1.T.helper.cell	0.601005208606148	0.624497139664079	0.601506619153187	0.597548260837315	0.586885010684878	0.633882519363419	0.649803069108056	0.60099139372865	0.617283821813532	0.615274265838476	0.615956003419066	0.625682037342122	0.59933000442818	0.633250435312355	0.590594026286103	0.63521271454073	0.610815137372834	0.601414854463868	0.596633852753029	0.60113933178424	0.60518495948644	0.594966215690261	0.598246680286708	0.595680220472724	0.632062367821355	0.624120381663848	0.592643505783309	0.603708040653215	0.610457270479553	0.635049039794859	0.590171794393209	0.61503879639152	0.584334666970391	0.62371737391427	0.613187381178456	0.60670965448566	0.598737794112841	0.625189095770135	0.617189761220872	0.592001999480951
Type.17.T.helper.cell	0.574551738750341	0.60019493363335	0.583673136211879	0.595509702110297	0.598421405433894	0.555154217409866	0.609809876805385	0.583856772134642	0.60607454141608	0.596767411635253	0.595600702403692	0.584603863655187	0.572137027733436	0.594303362508472	0.584073231386882	0.613536193902476	0.594959291399889	0.593968002357651	0.588186099853861	0.585673346205786	0.581708254250576	0.543875648622962	0.593323294742275	0.58340837583412	0.584160042245829	0.586050513773194	0.55482660661656	0.568939417804526	0.59884100434652	0.591743955028124	0.585419473377769	0.582699798153479	0.57166432694301	0.590130115767224	0.608327444261881	0.57614906940037	0.577915698110161	0.589551374811141	0.572913966080928	0.563328890358068
Type.2.T.helper.cell	0.655803752477803	0.708536608617729	0.667597251693758	0.689179548826299	0.660015421553536	0.701657154265997	0.656540320797154	0.668046023878493	0.689356582028317	0.734669066123947	0.690155744862798	0.677827900280434	0.680841666602338	0.683559931529769	0.670779982886177	0.691248460517514	0.707902106161041	0.65854611388619	0.674699410388151	0.688499161216061	0.695732649142233	0.681414862967894	0.654107958844323	0.668220859951899	0.699205427877649	0.682660119948251	0.680264686279048	0.68622108954603	0.665998744108533	0.683594376006661	0.651438913026613	0.688654858514282	0.658978282943035	0.670915779999962	0.67611419106697	0.653763318575191	0.660851523772135	0.696122644443262	0.678744518963367	0.67520322818831
Effector.memory.CD4.T.cell	0.0955096318538109	0.203319083976221	0.0841782913172284	0.18267599877368	0.133602682116343	0.100247420781034	0.207735601076324	0.100376682894873	0.0906224631107474	0.124776683619425	0.16887734622777	0.098222861852589	0	0.162886153813931	0.102723416176026	0.149915325032164	0.11241574809307	0.0603525010767788	0.147641395218781	0.0225623497630293	0.155046576510424	0.108677830560186	0.0779847371833568	0.0142559627120938	0.121946279865599	0.0893534507815121	0.0104488959871496	0.102038128672462	0.0860898815488079	0.125762089717427	0.0205972795531757	0.110730333189652	0.0659341332239095	0.122935419774959	0.159920313570149	0.0239597254954995	0.0684243774300097	0.134453788443239	0.0522705799223323	0.00210259329722906
Memory.B.cell	0.238044716955436	0.287948667287053	0.274040464372039	0.226644799419268	0.236813141209287	0.276351654062605	0.342469109763669	0.243738481180411	0.243091993059686	0.214138975055875	0.273645595219788	0.253672434922251	0.238121360088468	0.272344662084054	0.233219057910472	0.29295251284652	0.292498988969122	0.275937077464493	0.273249124756013	0.281959579691337	0.222771733466147	0.264027456113294	0.239213933067905	0.289063742969683	0.242579467643895	0.250061368270354	0.26534319489286	0.256165955449759	0.250783977950746	0.319720563975263	0.242151711548017	0.227216029865465	0.238763792719913	0.215691978921993	0.27796470322954	0.248647351297632	0.204798610079954	0.261033473701123	0.23939529179958	0.227458029133625
Central.memory.CD4.T.cell	0.56958921490875	0.58589940689649	0.577496429330084	0.587117912765473	0.598121903775078	0.604615929618944	0.611639681973242	0.534494678505457	0.543324191987281	0.588925220437123	0.573889705287755	0.518628935312273	0.552036861397241	0.58781717826363	0.579332864664648	0.635673062457534	0.600977039653782	0.559076180698291	0.539603169519303	0.541874453537806	0.580911642787931	0.561722583753695	0.520431352161707	0.526981513254717	0.585706229302074	0.584995134211943	0.55535340095001	0.585794852706909	0.515661083561878	0.563641195541109	0.591379061821016	0.591982700468516	0.541756343310617	0.542821886754954	0.581085836172406	0.560456143910042	0.578398309182032	0.597106036767474	0.556565912040735	0.557964757108157
Central.memory.CD8.T.cell	0.748074679988551	0.741473878074597	0.750581732563752	0.741626920746938	0.735692064826287	0.765031410777086	0.786538684622274	0.764382675264832	0.771921870757779	0.72947457472869	0.759291733321275	0.783066942645362	0.742743251795792	0.75959767231548	0.73476195812942	0.770574046742292	0.763193024377461	0.737187856686007	0.769809488515026	0.755463483412477	0.747927440181731	0.735799420762994	0.751207552186215	0.759310580533875	0.775244064033579	0.758284525395609	0.744198919448307	0.737365141516145	0.771432743352263	0.7647588263043	0.732027586714217	0.73573108181848	0.754712461495768	0.752805013506859	0.731957583507938	0.754492942244068	0.74729716138304	0.764593101882732	0.742698052472177	0.719685437960692
Effector.memory.CD8.T.cell	0.927051766311119	0.948906822549855	0.941576289029977	0.924900355840977	0.944866691476631	0.897766860531266	0.941408948582391	0.963336794736544	0.900639370510089	0.911887115688555	0.931069586461222	0.925076373150275	0.904969365564439	0.948438282995818	0.956023990748173	0.949255094183661	0.94944299370843	0.964694179825707	0.930183504724919	0.935459740585924	0.911179409437317	0.921950988238829	0.917798732515526	0.96208304418743	0.920648743984947	0.908483861246512	0.938294543487501	0.939325412553339	0.928916823616061	0.96528171484665	0.917380878078337	0.960128337735057	0.938133226364715	0.888251496546054	1	0.926469668435862	0.91818885511952	0.933321072738669	0.948689002062965	0.927263846402495
