# Supplementary material for: Bioinformatics and system biology approach to identify potential common pathogenesis for COVID-19 infection and sarcopenia
Source: Front Med (Lausanne). 2024 Jun 24;11:1378846. doi: 10.3389/fmed.2024.1378846 (PMC11228343; doi:10.3389/fmed.2024.1378846)
Supplement: Supplementary file 4 [file Data_Sheet_4.ZIP › raw data5/23.immune/GSE111016/3.vioplot/immuneDiff.xls]

Cell	pvalue
Activated.CD8.T.cell	0.0180935786584575
Type.17.T.helper.cell	0.015478470660557
