# Supplementary material for: Bioinformatics and system biology approach to identify potential common pathogenesis for COVID-19 infection and sarcopenia
Source: Front Med (Lausanne). 2024 Jun 24;11:1378846. doi: 10.3389/fmed.2024.1378846 (PMC11228343; doi:10.3389/fmed.2024.1378846)
Supplement: Supplementary file 4 [file Data_Sheet_4.ZIP › raw data5/23.immune/GSE171110/1.ssGSEA/ssGSEA.result.txt]

id	GSM5218990_Health	GSM5218991_Health	GSM5218992_Health	GSM5218993_Health	GSM5218994_Health	GSM5218995_Health	GSM5218996_Health	GSM5218997_Health	GSM5218998_Health	GSM5218999_Health	GSM5219000_Covid 19	GSM5219001_Covid 19	GSM5219002_Covid 19	GSM5219003_Covid 19	GSM5219004_Covid 19	GSM5219005_Covid 19	GSM5219006_Covid 19	GSM5219007_Covid 19	GSM5219008_Covid 19	GSM5219009_Covid 19	GSM5219010_Covid 19	GSM5219011_Covid 19	GSM5219012_Covid 19	GSM5219013_Covid 19	GSM5219014_Covid 19	GSM5219015_Covid 19	GSM5219016_Covid 19	GSM5219017_Covid 19	GSM5219018_Covid 19	GSM5219019_Covid 19	GSM5219020_Covid 19	GSM5219021_Covid 19	GSM5219022_Covid 19	GSM5219023_Covid 19	GSM5219024_Covid 19	GSM5219025_Covid 19	GSM5219026_Covid 19	GSM5219027_Covid 19	GSM5219028_Covid 19	GSM5219029_Covid 19	GSM5219030_Covid 19	GSM5219031_Covid 19	GSM5219032_Covid 19	GSM5219033_Covid 19	GSM5219034_Covid 19	GSM5219035_Covid 19	GSM5219036_Covid 19	GSM5219037_Covid 19	GSM5219038_Covid 19
Activated.B.cell	0.430061502283332	0.466958074374361	0.510152900417476	0.521151069621118	0.505941061436892	0.500438481440192	0.514407099644424	0.567521673924637	0.569884663609744	0.437152636941329	0.353796770432059	0.525414021399103	0.352047235319175	0.402661337584546	0.51978109421739	0.455601661253191	0.41788870472971	0.41270055116162	0.551492942064574	0.502050944874637	0.34579860869213	0.46819998434346	0.431499504055303	0.459011499324559	0.506569740401334	0.52462487001326	0.425315753377215	0.545679017737305	0.471552749724699	0.463908992181035	0.57928688779511	0.390016149464489	0.305981309366874	0.494369442579276	0.543931341314612	0.22925736170751	0.417152135804092	0.60390705390644	0.482786990038817	0.308372815752937	0.561747614768773	0.461724738695862	0.498531504629384	0.352602932395125	0.385323464159139	0.500256413189647	0.461515547967506	0.367874149763157	0.431834426370622
Activated.CD4.T.cell	0.345600260034165	0.3709841887931	0.382034446950845	0.335909807952027	0.352082523195487	0.425573751948498	0.358642980935564	0.376441973877306	0.351554509401619	0.390255003823673	0.311503805657297	0.437590768011531	0.412736105071752	0.404900398600602	0.36472108591227	0.431690483827569	0.411767160675355	0.431226804777633	0.385385776554123	0.464608914215501	0.478416928904035	0.418976409862269	0.369702279189396	0.500811863514175	0.518244983436324	0.473055499978238	0.399576777069527	0.516639406861431	0.414349271186763	0.38034877348665	0.405913120990453	0.347857023540545	0.46575009490024	0.401848401399764	0.414309064834725	0.296175515805185	0.439595963214228	0.444612010511461	0.423336888055726	0.362111065603831	0.404455642966994	0.427046830183991	0.415507824582751	0.41694626642618	0.340044218773106	0.336514725960401	0.430253797665951	0.342032926253926	0.377509034717057
Activated.CD8.T.cell	0.673814442753939	0.717604404973215	0.690144884888469	0.701055839721303	0.710924542630623	0.73426037186739	0.704523786637666	0.677160746619005	0.660652924353344	0.62953143131618	0.32466517771715	0.626677610532256	0.553628387637989	0.628930611096965	0.467816669905872	0.629652148349689	0.54335850777865	0.645995477410157	0.576074236338531	0.594170416060292	0.693537499423762	0.658592140013896	0.544120531383657	0.531947261047475	0.554871156322052	0.633978512963384	0.565180588019345	0.688996126973365	0.659572097418727	0.534964550541386	0.468478103726973	0.472296439601809	0.58161003135219	0.581621095611546	0.70562449820789	0.392892700905009	0.567026967667114	0.601909343753141	0.504304708933094	0.567798318665457	0.515782544053328	0.529536558911677	0.652868702620163	0.553771283106701	0.428104131117694	0.412473415914951	0.521424814243289	0.573067686790077	0.555339088860427
Activated.dendritic.cell	0.55876056291605	0.544887196633728	0.518583879666757	0.547475646015321	0.548912392748147	0.546819992754485	0.567834423058432	0.548428810172354	0.571874748859745	0.601276350180489	0.646937630100629	0.562520217315977	0.624228054895278	0.647241250735689	0.61606523780261	0.608038847070408	0.64501402357428	0.600768501978571	0.60818863814882	0.550102238998703	0.564063338367592	0.54511986287153	0.624901712507107	0.607756018821427	0.639803799090867	0.586062977020357	0.679772825226176	0.57679241126064	0.577784413098962	0.661895113357028	0.642246057293233	0.661841528175689	0.613812908867234	0.626356178557958	0.595637044833616	0.676111141653937	0.666668933339539	0.627693214120669	0.651358126888126	0.68553898279577	0.632978863342655	0.642774106302621	0.635255469742257	0.668551507917432	0.664355679367926	0.691208865950614	0.609028197182613	0.672006780931692	0.626599873666293
CD56bright.natural.killer.cell	0.313478297884774	0.333853991335759	0.320015612361507	0.327849773427213	0.345347200639417	0.30106966284229	0.34208851170782	0.320044117235454	0.326715635929838	0.341232703523207	0.291490357541437	0.282795536857279	0.322281663624447	0.364218547663745	0.283912308959949	0.295774880661868	0.312016464151905	0.277748907515549	0.293964901834303	0.266591444020517	0.320705562706676	0.288884148327628	0.299105573296937	0.28452118362408	0.301797440245656	0.271574365113984	0.330776064004722	0.306338490087819	0.306699305934877	0.298462425662149	0.296011267641363	0.348369180584013	0.294975449328982	0.269332431909205	0.29117069038669	0.283598985211908	0.299048628881888	0.351153710357214	0.256212944139562	0.253922056643109	0.277547736453021	0.249445595902152	0.259803272110018	0.301743069722469	0.269285254537454	0.255620215052277	0.228015955649495	0.284716486591787	0.228846147450222
CD56dim.natural.killer.cell	0.451948581150028	0.462674917402604	0.421496429565285	0.458760159962155	0.451256666145217	0.40082192574801	0.420881667102128	0.397142509947416	0.421135239326984	0.416400011958767	0.333923033790235	0.443401606890491	0.395909374528104	0.420059226009852	0.392741011767157	0.416737718725049	0.398377587514956	0.418615668220502	0.393782901518611	0.411429736135779	0.391085462109838	0.428860900209159	0.37602046905548	0.442906402624671	0.431719174605624	0.407373686276585	0.408320680124447	0.418817784561511	0.456874959381079	0.395799865075031	0.38227442945748	0.371514838319265	0.452531464798078	0.405297498910174	0.447694831323295	0.450552691120392	0.394279449341017	0.457765172768501	0.377661192559461	0.408547190366373	0.433235109163099	0.43742717183708	0.434664855343428	0.43234138572432	0.375192456985094	0.404601900386491	0.361485744201557	0.403211657278333	0.401727842877125
Eosinophil	0.269018785893803	0.321995176031119	0.245103058674001	0.281479710345982	0.224107060606644	0.244511783517214	0.240002393853883	0.236610692540267	0.27562249837754	0.267004962450077	0.286893073365593	0.16767616076828	0.237224632753185	0.281724103157776	0.250696262287397	0.228191275954923	0.243683069835075	0.152065836866799	0.21968021755735	0.184127774407554	0.166469417284319	0.149284867547297	0.203196791289221	0.243010148938172	0.205025586584041	0.196012049591563	0.185113105685124	0.202129277163765	0.258031541297234	0.238195393188219	0.267301345010184	0.221685703433191	0.262220329594089	0.172640578716558	0.153393051314323	0.181933990816118	0.200173170866214	0.223161405176539	0.192367469236593	0.200917988099571	0.245202510146667	0.196992110157581	0.190338422266538	0.253064409791434	0.269190459840078	0.217708298733319	0.16295134742824	0.216459470701911	0.192110704853499
Gamma.delta.T.cell	0.488104840912869	0.495080710897234	0.47329268124369	0.500740607413601	0.49934077413616	0.481273997603166	0.486932350999457	0.492711510879063	0.506656019065418	0.495877000431351	0.473702736333015	0.511996744773409	0.52424761428477	0.536188370611068	0.515025223824407	0.508865948496787	0.53560945743534	0.513581690641285	0.527432393585779	0.50304402685857	0.485586183586787	0.519559086073056	0.507203174390662	0.487916414643063	0.486769106217909	0.532053985404627	0.52574314916605	0.469274759323533	0.519421849462388	0.512238175227454	0.512910379243381	0.544902147886706	0.506055420947834	0.500118525093184	0.483894229208418	0.541492269760971	0.50123403311175	0.503752302953419	0.525739012716604	0.498857622186399	0.509864601025842	0.50960002322262	0.507691003439076	0.522579454401498	0.469748016192556	0.487293558826792	0.513974975643727	0.507156917717826	0.494005913653712
Immature.B.cell	0.718498632491044	0.714738120270132	0.742408692391045	0.74671894950902	0.717154666670689	0.769146050285697	0.763840281339507	0.78426875056462	0.80966746550029	0.710717428744491	0.669785148005829	0.757781879878227	0.626156634228306	0.697787644068248	0.730584699919218	0.71726743932305	0.698594721301756	0.703839175812206	0.811964997212723	0.774798891132901	0.669326901347994	0.697897487450773	0.754838097601004	0.684593278845088	0.700306071974447	0.750560692088236	0.593774284521847	0.782190988566901	0.708678254152637	0.687529415534023	0.806984194921305	0.581007647257766	0.58741974605207	0.718567945335792	0.687142440474344	0.559795481761705	0.610786789821945	0.801020176211192	0.714630342154818	0.575606034055706	0.780023803289754	0.650575529030211	0.677027420823146	0.643819492000946	0.620097716392305	0.669198837929199	0.695482591948667	0.663841591312865	0.635407651895067
Immature.dendritic.cell	0.431275895906796	0.474821368145073	0.383844384794937	0.436515365453832	0.444702266798705	0.429075936208202	0.428949483438636	0.416357834377217	0.446539958966753	0.457449439570201	0.486036282791819	0.402924037252168	0.423618151242637	0.45917355474456	0.4434052840304	0.472932247590051	0.471215828830389	0.403245920945728	0.433089404824483	0.408239927279743	0.39716235472342	0.42117615651812	0.419473375237501	0.455266154959509	0.503921477575881	0.441532063447691	0.436987275667087	0.419741956713283	0.464898576110711	0.468672967188782	0.476322096361664	0.478154428719394	0.460565750146493	0.409097306507264	0.421378437459908	0.463629544394943	0.425044589651277	0.451694679743861	0.467525531077583	0.450275510505643	0.437517050639993	0.452334229620486	0.441511288941724	0.475427257113563	0.442423563132307	0.450429568103198	0.432400076836215	0.404335140076803	0.431651366213874
MDSC	0.935104738899278	0.914651068868175	0.923222584278487	0.924928071355236	0.924059411244421	0.893010942246693	0.92618942501341	0.91739637115631	0.924306245659417	0.920000194271987	0.8725573858012	0.921225670118183	0.902066097208551	0.927144928693705	0.90181693737243	0.905218889654691	0.899188962461572	0.928767342134982	0.914937785803591	0.90914586078887	0.921487045634191	0.906851121778882	0.930908933812755	0.901020877198313	0.856610928230131	0.91717098005532	0.897676416155214	0.909411016966805	0.921018562418512	0.907717818631823	0.888133431101515	0.871500582967799	0.910662227965937	0.906729787673554	0.897823819158499	0.900419318776668	0.897979052190102	0.914336416953463	0.895975548876769	0.895072159754153	0.909758884980965	0.889481448158849	0.889667504212745	0.914142282442726	0.884098848794733	0.879453886388661	0.904831214406216	0.910927235348851	0.90586028938198
Macrophage	0.576209771493898	0.56689704695538	0.529288280176649	0.559312402567755	0.570747819289745	0.490483140929338	0.565973570105853	0.538176881559445	0.595817323873999	0.583952309387145	0.626500655372202	0.578031058737393	0.624504764494713	0.62491012640933	0.638707269913654	0.599697743880493	0.620261050636293	0.593314233252303	0.619098414255084	0.591345929781565	0.548677157055824	0.544420096555304	0.626200923743638	0.587340182453428	0.58022096715053	0.577825201374323	0.634221929409696	0.542017795714988	0.559480927964334	0.642902184815279	0.625615859948248	0.635290628683263	0.62162633080155	0.602079661582499	0.542450873503604	0.648804666168363	0.599348879364637	0.591074782204683	0.604704378852282	0.623082864031121	0.637581311530897	0.581316145514253	0.585304559367571	0.63499432886564	0.618330177181931	0.610305328626289	0.600696440697552	0.621837399904604	0.604841584079932
Mast.cell	0.39549632184066	0.394929184264427	0.361372429229166	0.393183887569927	0.386372339968689	0.396444470454345	0.39578818272116	0.374022540369164	0.441193123793502	0.484569826765323	0.500450978053993	0.342447030157303	0.421894316355067	0.544923853474145	0.395819726389111	0.405984813626611	0.410763430608274	0.350220394198307	0.338612705386104	0.342314574750852	0.346548509814226	0.334854444137328	0.402870216764182	0.456046500373032	0.503943377983103	0.33608832850547	0.378574394603749	0.354997475182895	0.377924296651897	0.501434968880695	0.440116871560952	0.544234508917946	0.490416002222167	0.320986227757763	0.430620862715591	0.426447140476507	0.482336800457577	0.452772480816073	0.468093157376686	0.533943127674586	0.470690418788227	0.341300498132487	0.374385288984868	0.559565339067892	0.472326688063809	0.461092577150676	0.34619070688427	0.463970055205175	0.389571606426899
Monocyte	0.725438751374507	0.742302172234881	0.722464054908331	0.750182023116883	0.781465380313662	0.705304419646967	0.74656463246038	0.730332174151742	0.740028438857321	0.741096119116777	0.737042742675802	0.713736466574814	0.709773820549082	0.75770629941652	0.731713734123513	0.72794795251204	0.727338358606144	0.727813155706934	0.721074533396517	0.717425686415799	0.700597384766378	0.728940732009538	0.754589794710611	0.705947065151818	0.721462614602087	0.713763053576862	0.734257624077405	0.668363743193297	0.743726949784072	0.739211451950126	0.736679564549587	0.760042892945498	0.773936148880244	0.714041830503115	0.722745664378605	0.766844658737469	0.694767337584504	0.722852347494081	0.734772241249368	0.726985898144101	0.751462694040178	0.698924462098699	0.730147526269715	0.763259467059445	0.721448264881318	0.730822795421659	0.716637226461231	0.731900811018651	0.726183728682893
Natural.killer.T.cell	0.335453388909446	0.324250313965087	0.308863740031869	0.284833040930512	0.300233277201234	0.31284141451698	0.302099046020718	0.31939135880435	0.314550454334692	0.30825212285657	0.225445816177904	0.27801125076073	0.270696517144962	0.286792219956271	0.27843639500218	0.257877587347199	0.285320309013276	0.320270777632425	0.305035259245152	0.296436405730544	0.31040523053794	0.307833300391707	0.343799102690593	0.262419830996552	0.249877293106798	0.305248789277126	0.292068536229551	0.331454479465549	0.296340476208019	0.273698214918248	0.270520448424639	0.244232228102049	0.272236143615745	0.285176532798418	0.264320329295835	0.247842890430625	0.258357665214837	0.251600998969102	0.262877275981988	0.264906518751026	0.263528651830991	0.270727786679946	0.288222984978346	0.284113293670094	0.225469253553428	0.230766934864127	0.256956549406524	0.304273623499653	0.244108522710571
Natural.killer.cell	0.378224629042508	0.398761877765005	0.377859935021518	0.389712800543113	0.406238403392029	0.377817969745968	0.397752403307746	0.393507906185642	0.387701159496618	0.434294339915633	0.37230339895024	0.416806168594413	0.416448589075657	0.390389532172261	0.372443956689196	0.373833895161194	0.404221132179546	0.437564669252955	0.403309118295157	0.405729909859789	0.438852570201087	0.393250521857934	0.452608117278029	0.360169814010969	0.383178775545552	0.396359711805507	0.376700581224778	0.41612568092118	0.385732058028487	0.377567486742151	0.393862552556275	0.409713730304009	0.397934172101373	0.44048333447794	0.356598966048728	0.385786857418876	0.425863890723831	0.395233772842278	0.385243004091751	0.426827253715747	0.415319383119157	0.39515461366783	0.363455690374569	0.370513371576574	0.378653745565499	0.39948790757202	0.397988917859792	0.449200785407569	0.406942745113978
Neutrophil	0.866274961449199	0.749428497749645	0.790050508712496	0.828932125702076	0.738734013542148	0.719202548159616	0.778844383187327	0.769286685409917	0.847171782045618	0.865168092674723	0.964056732335893	0.832601370994665	0.952063286983966	0.860831306758623	0.923902300412918	0.807168608592942	0.90237516676763	0.867423845928717	0.92963362156385	0.847941142709616	0.821890838312556	0.719418685423555	0.917835376187139	0.873251348350075	0.82923683475634	0.801828480740996	0.910009631037101	0.873918243419398	0.737738656824398	0.914820769163508	0.950333016364738	0.869154769990061	0.827219789932222	0.904511657373803	0.727628621922359	0.841724466449123	0.912985521475835	0.850583045909341	0.857575341682695	0.944241810843725	0.883289859651204	0.895706999156454	0.912282806020809	0.913144122980469	0.967009176961632	0.941557952309242	0.821594834754697	0.92929949406597	0.939876451442418
Plasmacytoid.dendritic.cell	0.758624380106696	0.739068968592068	0.731083263567365	0.762955114415359	0.730626860794999	0.69512204406603	0.729420518395475	0.715149532535668	0.753157959409641	0.763642696346983	0.764117769027858	0.762564270199417	0.789650930661053	0.77873181558464	0.804318002538992	0.773159114570421	0.790186363801602	0.747025319443652	0.774277040849428	0.729019230364847	0.737633346673997	0.749406336391682	0.735919535049458	0.773465376900207	0.80716406347185	0.789304108516973	0.800762681964421	0.735633634346673	0.770693227573137	0.79812712600177	0.780045737020863	0.805125209747823	0.790008791060275	0.782442018605566	0.767545089831907	0.790456226307475	0.806563573982079	0.802800973446427	0.785754286990553	0.776912446424523	0.761776251122857	0.794358927241175	0.775576750720458	0.785205550243113	0.789195950103786	0.798869171091603	0.758586311894841	0.769462014081348	0.782032326769976
Regulatory.T.cell	0.503772308459785	0.476912400281613	0.497291590927008	0.493730549529686	0.51930364060472	0.492745451447938	0.526977954877604	0.513589988960935	0.528825826155054	0.511532749031245	0.518446898320236	0.532500706588646	0.55924450331629	0.550024661104069	0.52756905598086	0.494507970668476	0.537104561350354	0.557015078533576	0.561217594653058	0.534146098541844	0.497420314107292	0.553052039210211	0.563026165984926	0.48800579081578	0.502553524976737	0.545983542927525	0.503727249091688	0.50249294072626	0.54817092535755	0.520353257502559	0.548423880576777	0.531648686891541	0.561332346869294	0.546874622511077	0.491893775305248	0.585117768916336	0.518988728562224	0.552311412790758	0.563394311382222	0.52954049661728	0.570571239066309	0.51772489237352	0.483318071994626	0.551871611196018	0.458326077853614	0.49610604812112	0.544401786352363	0.515008481350023	0.503064755746515
T.follicular.helper.cell	0.385806574983438	0.372520849610222	0.381524891424358	0.378997617421588	0.391328480884461	0.35373189630998	0.369463243351881	0.37052623261764	0.397247061726049	0.375167361571362	0.312728974223554	0.337812743218978	0.350958954043029	0.381355945208376	0.325086137146617	0.332886150488757	0.3322329403155	0.363615095458698	0.348267212857306	0.326532337321923	0.351801349262746	0.345879945094331	0.377461879688906	0.29758584292174	0.3217732189404	0.344713030128757	0.327592439654967	0.349742899744243	0.362739164936198	0.329301690803202	0.345177323157121	0.319160506662744	0.331713494430874	0.317859583459772	0.351843332338659	0.334268022177815	0.305171827197895	0.345132513423158	0.311119292796057	0.303544620027776	0.311872292560746	0.318753276628895	0.362433211504509	0.342872592086656	0.281565843907241	0.286656648839521	0.291275438153062	0.335234635769975	0.309759335125384
Type.1.T.helper.cell	0.375493210517654	0.370972373534806	0.352586883683507	0.368775717289381	0.356512067854231	0.341042503412747	0.347880092223409	0.348371947180976	0.362503491152063	0.344518282234764	0.315915118827911	0.333552267454821	0.361625459839097	0.349719233324942	0.323435855704099	0.351316138907979	0.355950753063271	0.3296073401731	0.353816408116339	0.335886208744844	0.341074981971154	0.331287211719092	0.32519632981348	0.341150955964135	0.359873289155687	0.348751442059161	0.353759575861668	0.341509081843854	0.36531581045763	0.333570693956467	0.325658001158581	0.350753014569907	0.370743484334505	0.335360106649976	0.349187384902578	0.305604118879778	0.347691481640797	0.353783905582559	0.342039254177873	0.324856095222662	0.357798885725632	0.326211659488334	0.353710399374625	0.357260037639914	0.326789875483192	0.307289483637271	0.306054457917932	0.341633923898161	0.324292010646595
Type.17.T.helper.cell	0.144720307597835	0.0731529280416194	0.1038812908835	0.131700215682292	0.098657434501866	0.085414745065227	0.13261218421122	0.130170126929522	0.138590456027202	0.16482568805928	0.133073872398598	0.105928606196685	0.156375911542677	0.143197957439865	0.117571531881108	0.0788304442465537	0.124048551627765	0.138113759545105	0.137215918778576	0.132157398479515	0.163217745884487	0.0594142278140326	0.124902855758532	0.133156432885465	0.100256199972357	0.0798535479824435	0.107884554402517	0.118496671350508	0.0717691960800793	0.108715526136863	0.121699366567395	0.129179100415316	0.0975647272544828	0.145930432357408	0.0457083709415212	0.0604438006891911	0.142675714983449	0.159906073233051	0.0720857701249217	0.0964068955002583	0.108537961262162	0.110086666616457	0.0739809873937788	0.0987787350866042	0.12744185702869	0.0884512414118475	0.0258156410960634	0.124772430975941	0.0668605410956963
Type.2.T.helper.cell	0.0474251383172762	0.0701732222278651	0.0338524067007965	0.0421889653914632	0.0616700188181577	0.0827148293120132	0.0719573087052152	0.0858748399715072	0.0543682816135333	0.095261700910702	0.0444382709158688	0.0686885817994821	0.0752907562223366	0.0994057149974413	0.0472487289857646	0.081909955256312	0.0779959906464304	0.0725159304591065	0.0460031728551598	0.0869446911815609	0.0947774392150985	0.0879469059332599	0.0884500357701015	0.107589624400124	0.05848612375559	0.104098224382153	0.00735860797385962	0.0928101491417747	0.101555074888069	0.0813550979828094	0.0721481866124805	0.0903690050694365	0.0930682715668386	0.02702229931216	0.0853161376122161	0.0683021050781173	0.0871046267300639	0.0581791268812886	0.0945072264837172	0.0657450215966114	0.063828202282435	0.0582541034353974	0.0203548159430658	0.101949052189892	0.0241670719501598	0.00841093271143536	0.0781379737532663	0.0506639332731818	0.0474339871599734
Effector.memory.CD4.T.cell	0.89741278821327	0.99126964301088	0.982811756819318	0.968032065017581	0.988468715831993	1	0.96948451414544	0.970242203613656	0.915860653317813	0.8918961293381	0.270679301811566	0.899592168401718	0.736057158978815	0.801376155641653	0.586079721924639	0.845577412406039	0.697956224542721	0.881650350973111	0.748083730819038	0.889487732619895	0.961874649071015	0.943901728573977	0.731365574357884	0.698727690991141	0.738585672787689	0.83812218462182	0.576906830729968	0.912708150601325	0.884591619875858	0.724870688970017	0.505912435222811	0.480114760753597	0.834885382885696	0.781416057350425	0.902490678301753	0.361356998917961	0.690256590553707	0.827841793265028	0.526160860045154	0.564426632453883	0.65586724419187	0.523435949780184	0.662942615635934	0.697099205367495	0.405521359176881	0.437395964889822	0.622349430477041	0.595940585384066	0.611678878416019
Memory.B.cell	0.620728456529415	0.615838933315031	0.692811664766992	0.695141158579525	0.672163083233829	0.695085086160181	0.708511955745541	0.768672595344958	0.785891135740215	0.582624732291495	0.420771378806301	0.655676717304576	0.362178211777545	0.482946397958353	0.575955014540934	0.529091442758834	0.485169708595057	0.475143081598466	0.709635609462842	0.62389346460477	0.457755544015301	0.552489746826999	0.580903738754915	0.476268781631701	0.577584133199251	0.614048453101829	0.333878489173988	0.669946121680928	0.553485528920236	0.528460204146135	0.723391362918856	0.382097764805601	0.286110508210002	0.615015016490613	0.586505330358406	0.183065453795411	0.427729362980662	0.737079608366876	0.577182988815293	0.313665076491058	0.622727017244499	0.47378452541141	0.583120754820001	0.441824951254421	0.406793594880139	0.521995720465418	0.565762573895416	0.458900215923271	0.449662161388127
Central.memory.CD4.T.cell	0.720422305575061	0.830278987043925	0.800959170733392	0.78602321494273	0.829220617723488	0.859821170921456	0.801933081898746	0.806986114183961	0.758320599674167	0.714757049461105	0.112959168652912	0.685314521087188	0.582261225324586	0.647150507201249	0.385242424565101	0.639550211180796	0.520393052144373	0.707321933246592	0.59939070188917	0.703125551477728	0.791628325451241	0.748455604423091	0.531334588329405	0.508520779930474	0.512275825384357	0.648296935752597	0.384774757161113	0.761408352009081	0.730273162545483	0.489799476546901	0.423205176838929	0.32841452288485	0.624201411562227	0.549768915244994	0.68310591802231	0.1847634966429	0.484449556819618	0.641450501014864	0.34756200432145	0.41536396565082	0.480234667647059	0.369434407167768	0.535366308983128	0.513958187296601	0.268921141260372	0.246988151258395	0.397608037365766	0.478935567493375	0.394813296306203
Central.memory.CD8.T.cell	0.654976325066307	0.659073432546759	0.666630991202197	0.697229639965993	0.684978494689811	0.67396384599865	0.656584614537872	0.622422355269739	0.601362963707162	0.615078867054248	0.470059474165208	0.611824165109714	0.552782971176947	0.58066610703146	0.521158765406189	0.60435713110642	0.543879575451775	0.612390803297213	0.540933900763091	0.574234812800304	0.660614406496444	0.628863047243839	0.499056951059224	0.53983662401257	0.594085115164834	0.58437830137791	0.527434248103617	0.614243957917138	0.610954473173574	0.549898402951094	0.486661239227291	0.520667684864468	0.599081923282021	0.604217225977584	0.653386079493294	0.465123285789735	0.573118869127093	0.595546178921871	0.48948377383057	0.534220249190515	0.528417096005352	0.536822998709684	0.624581834204789	0.569084125542181	0.506723798815491	0.498447232207689	0.530383744993431	0.567349366836294	0.548835937285897
Effector.memory.CD8.T.cell	0.752708494464117	0.810236736369137	0.779194956369298	0.785107316939795	0.785957054221767	0.796920213898146	0.776628517970706	0.779358617487136	0.761589915077232	0.710589333103251	0.558183067536082	0.644572603238485	0.638649641985076	0.695240597130171	0.579596594377422	0.710846768446136	0.634611343018978	0.657485341345827	0.608677299974766	0.662552108985195	0.722169646516108	0.723345174949117	0.605581579866369	0.558662254605292	0.636892446150568	0.671790660436067	0.682254409074727	0.676833453727366	0.718479210860074	0.636928958058676	0.596152087830697	0.583320970794041	0.675166985704081	0.725572617903512	0.711755077867813	0.620675153184867	0.661629465876057	0.663623209505968	0.632396252737306	0.687118680601832	0.603182501247006	0.66008028500498	0.754910535537031	0.671516989422684	0.648144877661845	0.614154893855792	0.693636587812774	0.702253569992317	0.729719092325628
[truncated: 5 more columns]
