# Supplementary material for: Bioinformatics and system biology approach to identify potential common pathogenesis for COVID-19 infection and sarcopenia
Source: Front Med (Lausanne). 2024 Jun 24;11:1378846. doi: 10.3389/fmed.2024.1378846 (PMC11228343; doi:10.3389/fmed.2024.1378846)
Supplement: Supplementary file 4 [file Data_Sheet_4.ZIP › raw data5/23.immune/GSE171110/3.vioplot/immuneDiff.xls]

Cell	pvalue
Activated.B.cell	0.0319349272447947
Activated.CD4.T.cell	0.0182718569602913
Activated.CD8.T.cell	3.25105229615687e-07
Activated.dendritic.cell	7.7674241749311e-07
CD56bright.natural.killer.cell	6.13347370624977e-05
CD56dim.natural.killer.cell	0.0250752308022419
Eosinophil	0.00156209402262457
Gamma.delta.T.cell	0.00432656391242852
Immature.B.cell	0.00242596932183279
MDSC	0.000441473930381825
Macrophage	6.97387490353677e-05
Natural.killer.T.cell	6.97387490353677e-05
Neutrophil	0.000357328423070979
Plasmacytoid.dendritic.cell	6.99636483086058e-06
Regulatory.T.cell	0.00922424929135532
T.follicular.helper.cell	4.12858569229176e-08
Type.1.T.helper.cell	0.00339396997586428
Effector.memory.CD4.T.cell	2.24815698628843e-08
Memory.B.cell	1.52729255247682e-05
Central.memory.CD4.T.cell	1.62134741762065e-08
Central.memory.CD8.T.cell	2.57660520027034e-07
Effector.memory.CD8.T.cell	8.10673708810326e-09
