# Supplementary material for: Bioinformatics and system biology approach to identify potential common pathogenesis for COVID-19 infection and sarcopenia
Source: Front Med (Lausanne). 2024 Jun 24;11:1378846. doi: 10.3389/fmed.2024.1378846 (PMC11228343; doi:10.3389/fmed.2024.1378846)
Supplement: Supplementary file 5 [file Data_Sheet_5.ZIP]

Archive with 179 entries (130 files):
- raw data1/
- raw data1/03.download/
- raw data1/03.download/GSE111016/
- raw data1/03.download/GSE111016/GSE111016_allSamplesCounts_htseqcov1_sss_forGEO.csv
- raw data1/03.download/GSE111016/GSE111016_series_matrix (4).txt
- raw data1/03.download/GSE171110/
- raw data1/03.download/GSE171110/clinical.xlsx
- raw data1/03.download/GSE171110/GSE171110_Data_RNAseq_raw_counts_geo.txt
- raw data1/03.download/GSE171110/GSE171110_series_matrix (1).txt
- raw data1/04.ann/
- raw data1/04.ann/GSE111016/
- raw data1/04.ann/GSE111016/.Rhistory
- raw data1/04.ann/GSE111016/.Rproj.user/
- raw data1/04.ann/GSE111016/.Rproj.user/275BAC41/
- raw data1/04.ann/GSE111016/.Rproj.user/275BAC41/bibliography-index/
- raw data1/04.ann/GSE111016/.Rproj.user/275BAC41/explorer-cache/
- raw data1/04.ann/GSE111016/.Rproj.user/275BAC41/presentation/
- raw data1/04.ann/GSE111016/.Rproj.user/275BAC41/profiles-cache/
- raw data1/04.ann/GSE111016/.Rproj.user/275BAC41/sources/
- raw data1/04.ann/GSE111016/.Rproj.user/275BAC41/sources/prop/
- raw data1/04.ann/GSE111016/.Rproj.user/275BAC41/sources/prop/04293FD2
- raw data1/04.ann/GSE111016/.Rproj.user/275BAC41/sources/prop/11D41CA8
- raw data1/04.ann/GSE111016/.Rproj.user/275BAC41/sources/prop/137CEB64
- raw data1/04.ann/GSE111016/.Rproj.user/275BAC41/sources/prop/204C0EFD
- raw data1/04.ann/GSE111016/.Rproj.user/275BAC41/sources/prop/347988A1
- raw data1/04.ann/GSE111016/.Rproj.user/275BAC41/sources/prop/36D46847
- raw data1/04.ann/GSE111016/.Rproj.user/275BAC41/sources/prop/38A40BD4
- raw data1/04.ann/GSE111016/.Rproj.user/275BAC41/sources/prop/3E78EC6F
- raw data1/04.ann/GSE111016/.Rproj.user/275BAC41/sources/prop/5171A6EE
- raw data1/04.ann/GSE111016/.Rproj.user/275BAC41/sources/prop/6695D27B
- raw data1/04.ann/GSE111016/.Rproj.user/275BAC41/sources/prop/7C736D83
- raw data1/04.ann/GSE111016/.Rproj.user/275BAC41/sources/prop/834B0A5A
- raw data1/04.ann/GSE111016/.Rproj.user/275BAC41/sources/prop/8C5A3F4C
- raw data1/04.ann/GSE111016/.Rproj.user/275BAC41/sources/prop/94511E74
- raw data1/04.ann/GSE111016/.Rproj.user/275BAC41/sources/prop/B322C6C9
- raw data1/04.ann/GSE111016/.Rproj.user/275BAC41/sources/prop/E837F0B5
- raw data1/04.ann/GSE111016/.Rproj.user/275BAC41/sources/prop/F7A0EDC3
- raw data1/04.ann/GSE111016/.Rproj.user/275BAC41/sources/prop/INDEX
- raw data1/04.ann/GSE111016/.Rproj.user/275BAC41/sources/session-5390ef78/
- raw data1/04.ann/GSE111016/.Rproj.user/275BAC41/sources/session-5390ef78/048BD03B-contents
- raw data1/04.ann/GSE111016/.Rproj.user/275BAC41/sources/session-5390ef78/075C329D-contents
- raw data1/04.ann/GSE111016/.Rproj.user/275BAC41/sources/session-5390ef78/07E4FC9D-contents
- raw data1/04.ann/GSE111016/.Rproj.user/275BAC41/sources/session-5390ef78/0A3F449F-contents
- raw data1/04.ann/GSE111016/.Rproj.user/275BAC41/sources/session-5390ef78/0C4BDBD6-contents
- raw data1/04.ann/GSE111016/.Rproj.user/275BAC41/sources/session-5390ef78/12BABE44-contents
- raw data1/04.ann/GSE111016/.Rproj.user/275BAC41/sources/session-5390ef78/1478EB65-contents
- raw data1/04.ann/GSE111016/.Rproj.user/275BAC41/sources/session-5390ef78/1662E389-contents
- raw data1/04.ann/GSE111016/.Rproj.user/275BAC41/sources/session-5390ef78/19AF7028-contents
- raw data1/04.ann/GSE111016/.Rproj.user/275BAC41/sources/session-5390ef78/19B33046-contents
- raw data1/04.ann/GSE111016/.Rproj.user/275BAC41/sources/session-5390ef78/1D112DF3-contents
- raw data1/04.ann/GSE111016/.Rproj.user/275BAC41/sources/session-5390ef78/24C6B53F-contents
- raw data1/04.ann/GSE111016/.Rproj.user/275BAC41/sources/session-5390ef78/25E87648-contents
- raw data1/04.ann/GSE111016/.Rproj.user/275BAC41/sources/session-5390ef78/28820042-contents
- raw data1/04.ann/GSE111016/.Rproj.user/275BAC41/sources/session-5390ef78/2BB9F308-contents
- raw data1/04.ann/GSE111016/.Rproj.user/275BAC41/sources/session-5390ef78/2C57020A-contents
- raw data1/04.ann/GSE111016/.Rproj.user/275BAC41/sources/session-5390ef78/2EA3998A-contents
- raw data1/04.ann/GSE111016/.Rproj.user/275BAC41/sources/session-5390ef78/342ECC31-contents
- raw data1/04.ann/GSE111016/.Rproj.user/275BAC41/sources/session-5390ef78/3F55831F-contents
- raw data1/04.ann/GSE111016/.Rproj.user/275BAC41/sources/session-5390ef78/46618203-contents
- raw data1/04.ann/GSE111016/.Rproj.user/275BAC41/sources/session-5390ef78/4BF4B66E-contents
- raw data1/04.ann/GSE111016/.Rproj.user/275BAC41/sources/session-5390ef78/5539526E-contents
- raw data1/04.ann/GSE111016/.Rproj.user/275BAC41/sources/session-5390ef78/5B38216A
- raw data1/04.ann/GSE111016/.Rproj.user/275BAC41/sources/session-5390ef78/5B38216A-contents
- raw data1/04.ann/GSE111016/.Rproj.user/275BAC41/sources/session-5390ef78/6389AF6E-contents
- raw data1/04.ann/GSE111016/.Rproj.user/275BAC41/sources/session-5390ef78/69DECD5F-contents
- raw data1/04.ann/GSE111016/.Rproj.user/275BAC41/sources/session-5390ef78/6A0B14B4-contents
- raw data1/04.ann/GSE111016/.Rproj.user/275BAC41/sources/session-5390ef78/71660E2E-contents
- raw data1/04.ann/GSE111016/.Rproj.user/275BAC41/sources/session-5390ef78/77686FAC-contents
- raw data1/04.ann/GSE111016/.Rproj.user/275BAC41/sources/session-5390ef78/79F8E7BE-contents
- raw data1/04.ann/GSE111016/.Rproj.user/275BAC41/sources/session-5390ef78/7FE6ED91-contents
- raw data1/04.ann/GSE111016/.Rproj.user/275BAC41/sources/session-5390ef78/864ED372-contents
- raw data1/04.ann/GSE111016/.Rproj.user/275BAC41/sources/session-5390ef78/8BC60F17-contents
- raw data1/04.ann/GSE111016/.Rproj.user/275BAC41/sources/session-5390ef78/93A573F2
- raw data1/04.ann/GSE111016/.Rproj.user/275BAC41/sources/session-5390ef78/93A573F2-contents
- raw data1/04.ann/GSE111016/.Rproj.user/275BAC41/sources/session-5390ef78/94E6FEB8-contents
- raw data1/04.ann/GSE111016/.Rproj.user/275BAC41/sources/session-5390ef78/98DB8DD9-contents
- raw data1/04.ann/GSE111016/.Rproj.user/275BAC41/sources/session-5390ef78/9A5426DD-contents
- raw data1/04.ann/GSE111016/.Rproj.user/275BAC41/sources/session-5390ef78/9B70A490-contents
- raw data1/04.ann/GSE111016/.Rproj.user/275BAC41/sources/session-5390ef78/9E01F13D-contents
- raw data1/04.ann/GSE111016/.Rproj.user/275BAC41/sources/session-5390ef78/A01CB7CD-contents
- raw data1/04.ann/GSE111016/.Rproj.user/275BAC41/sources/session-5390ef78/A4210EC6-contents
- raw data1/04.ann/GSE111016/.Rproj.user/275BAC41/sources/session-5390ef78/B1553C0E-contents
- raw data1/04.ann/GSE111016/.Rproj.user/275BAC41/sources/session-5390ef78/B669932C-contents
- raw data1/04.ann/GSE111016/.Rproj.user/275BAC41/sources/session-5390ef78/B96DD9C6-contents
- raw data1/04.ann/GSE111016/.Rproj.user/275BAC41/sources/session-5390ef78/C0BBC67E-contents
- raw data1/04.ann/GSE111016/.Rproj.user/275BAC41/sources/session-5390ef78/CCEFBB9B-contents
- raw data1/04.ann/GSE111016/.Rproj.user/275BAC41/sources/session-5390ef78/CE709B1B-contents
- raw data1/04.ann/GSE111016/.Rproj.user/275BAC41/sources/session-5390ef78/CE78A2A9-contents
- raw data1/04.ann/GSE111016/.Rproj.user/275BAC41/sources/session-5390ef78/D0AC38E8-contents
- raw data1/04.ann/GSE111016/.Rproj.user/275BAC41/sources/session-5390ef78/DC687748-contents
- raw data1/04.ann/GSE111016/.Rproj.user/275BAC41/sources/session-5390ef78/DD8C479B-contents
- raw data1/04.ann/GSE111016/.Rproj.user/275BAC41/sources/session-5390ef78/E03341F4-contents
- raw data1/04.ann/GSE111016/.Rproj.user/275BAC41/sources/session-5390ef78/E0B3C0A4-contents
- raw data1/04.ann/GSE111016/.Rproj.user/275BAC41/sources/session-5390ef78/E1AEC0F6-contents
- raw data1/04.ann/GSE111016/.Rproj.user/275BAC41/sources/session-5390ef78/E2E4F75D-contents
- raw data1/04.ann/GSE111016/.Rproj.user/275BAC41/sources/session-5390ef78/E73B1C83-contents
- raw data1/04.ann/GSE111016/.Rproj.user/275BAC41/sources/session-5390ef78/E8220E22-contents
- raw data1/04.ann/GSE111016/.Rproj.user/275BAC41/sources/session-5390ef78/E8DD5BAD-contents
- raw data1/04.ann/GSE111016/.Rproj.user/275BAC41/sources/session-5390ef78/EAACF2AE-contents
- raw data1/04.ann/GSE111016/.Rproj.user/275BAC41/sources/session-5390ef78/EE1BF263-contents
- raw data1/04.ann/GSE111016/.Rproj.user/275BAC41/sources/session-5390ef78/EE3B5106-contents
- raw data1/04.ann/GSE111016/.Rproj.user/275BAC41/sources/session-5390ef78/F2FC0FB9-contents
- raw data1/04.ann/GSE111016/.Rproj.user/275BAC41/sources/session-5390ef78/F6B3A9CD-contents
- raw data1/04.ann/GSE111016/.Rproj.user/275BAC41/sources/session-5390ef78/F6B5558F-contents
- raw data1/04.ann/GSE111016/.Rproj.user/275BAC41/sources/session-5390ef78/F7A713F0-contents
- raw data1/04.ann/GSE111016/.Rproj.user/275BAC41/sources/session-5390ef78/FF3C8FBB-contents
- raw data1/04.ann/GSE111016/.Rproj.user/275BAC41/sources/session-5390ef78/lock_file
- raw data1/04.ann/GSE111016/.Rproj.user/275BAC41/tutorial/
- raw data1/04.ann/GSE111016/.Rproj.user/275BAC41/viewer-cache/
- raw data1/04.ann/GSE111016/.Rproj.user/CE6BDF8F/
- raw data1/04.ann/GSE111016/.Rproj.user/CE6BDF8F/bibliography-index/
- raw data1/04.ann/GSE111016/.Rproj.user/CE6BDF8F/ctx/
- raw data1/04.ann/GSE111016/.Rproj.user/CE6BDF8F/explorer-cache/
- raw data1/04.ann/GSE111016/.Rproj.user/CE6BDF8F/pcs/
- raw data1/04.ann/GSE111016/.Rproj.user/CE6BDF8F/pcs/files-pane.pper
- raw data1/04.ann/GSE111016/.Rproj.user/CE6BDF8F/pcs/source-pane.pper
- raw data1/04.ann/GSE111016/.Rproj.user/CE6BDF8F/pcs/windowlayoutstate.pper
- raw data1/04.ann/GSE111016/.Rproj.user/CE6BDF8F/pcs/workbench-pane.pper
- raw data1/04.ann/GSE111016/.Rproj.user/CE6BDF8F/presentation/
- raw data1/04.ann/GSE111016/.Rproj.user/CE6BDF8F/profiles-cache/
- raw data1/04.ann/GSE111016/.Rproj.user/CE6BDF8F/rmd-outputs
- raw data1/04.ann/GSE111016/.Rproj.user/CE6BDF8F/saved_source_markers
- raw data1/04.ann/GSE111016/.Rproj.user/CE6BDF8F/sources/
- raw data1/04.ann/GSE111016/.Rproj.user/CE6BDF8F/sources/per/
- raw data1/04.ann/GSE111016/.Rproj.user/CE6BDF8F/sources/per/t/
- raw data1/04.ann/GSE111016/.Rproj.user/CE6BDF8F/sources/per/u/
- raw data1/04.ann/GSE111016/.Rproj.user/CE6BDF8F/tutorial/
- raw data1/04.ann/GSE111016/.Rproj.user/CE6BDF8F/viewer-cache/
- raw data1/04.ann/GSE111016/.Rproj.user/ctx/
- raw data1/04.ann/GSE111016/.Rproj.user/FB5062D2/
- raw data1/04.ann/GSE111016/.Rproj.user/FB5062D2/bibliography-index/
- raw data1/04.ann/GSE111016/.Rproj.user/FB5062D2/ctx/
- raw data1/04.ann/GSE111016/.Rproj.user/FB5062D2/explorer-cache/
- raw data1/04.ann/GSE111016/.Rproj.user/FB5062D2/pcs/
- raw data1/04.ann/GSE111016/.Rproj.user/FB5062D2/pcs/files-pane.pper
- raw data1/04.ann/GSE111016/.Rproj.user/FB5062D2/pcs/source-pane.pper
- raw data1/04.ann/GSE111016/.Rproj.user/FB5062D2/pcs/windowlayoutstate.pper
- raw data1/04.ann/GSE111016/.Rproj.user/FB5062D2/pcs/workbench-pane.pper
- raw data1/04.ann/GSE111016/.Rproj.user/FB5062D2/presentation/
- raw data1/04.ann/GSE111016/.Rproj.user/FB5062D2/profiles-cache/
- raw data1/04.ann/GSE111016/.Rproj.user/FB5062D2/rmd-outputs
- raw data1/04.ann/GSE111016/.Rproj.user/FB5062D2/saved_source_markers
- raw data1/04.ann/GSE111016/.Rproj.user/FB5062D2/sources/
- raw data1/04.ann/GSE111016/.Rproj.user/FB5062D2/sources/per/
- raw data1/04.ann/GSE111016/.Rproj.user/FB5062D2/sources/per/t/
- raw data1/04.ann/GSE111016/.Rproj.user/FB5062D2/sources/per/t/7FD6038A
- raw data1/04.ann/GSE111016/.Rproj.user/FB5062D2/sources/per/t/7FD6038A-contents
- raw data1/04.ann/GSE111016/.Rproj.user/FB5062D2/sources/per/u/
- raw data1/04.ann/GSE111016/.Rproj.user/FB5062D2/sources/per/u/750E2455
- raw data1/04.ann/GSE111016/.Rproj.user/FB5062D2/sources/per/u/750E2455-contents
- raw data1/04.ann/GSE111016/.Rproj.user/FB5062D2/sources/prop/
- raw data1/04.ann/GSE111016/.Rproj.user/FB5062D2/sources/prop/E24D3D1D
- raw data1/04.ann/GSE111016/.Rproj.user/FB5062D2/sources/prop/INDEX
- raw data1/04.ann/GSE111016/.Rproj.user/FB5062D2/tutorial/
- raw data1/04.ann/GSE111016/.Rproj.user/FB5062D2/viewer-cache/
- raw data1/04.ann/GSE111016/.Rproj.user/pcs/
- raw data1/04.ann/GSE111016/.Rproj.user/pcs/debug-breakpoints.pper
- raw data1/04.ann/GSE111016/.Rproj.user/pcs/files-pane.pper
- raw data1/04.ann/GSE111016/.Rproj.user/pcs/source-pane.pper
- raw data1/04.ann/GSE111016/.Rproj.user/pcs/windowlayoutstate.pper
- raw data1/04.ann/GSE111016/.Rproj.user/pcs/workbench-pane.pper
- raw data1/04.ann/GSE111016/.Rproj.user/shared/
- raw data1/04.ann/GSE111016/.Rproj.user/shared/notebooks/
- raw data1/04.ann/GSE111016/.Rproj.user/shared/notebooks/patch-chunk-names
- raw data1/04.ann/GSE111016/.Rproj.user/shared/notebooks/paths
- raw data1/04.ann/GSE111016/04.ann.Rproj
- raw data1/04.ann/GSE111016/ann.R
- raw data1/04.ann/GSE111016/ep.txt
- raw data1/04.ann/GSE111016/GSE111016.txt
- raw data1/04.ann/GSE111016/GSE111016Q.txt
- raw data1/04.ann/GSE111016/GSE111016_allSamplesCounts_htseqcov1_sss_forGEO.txt
- raw data1/04.ann/GSE111016/GSE111016_s1.txt
- raw data1/04.ann/GSE111016/GSE111016_s2.txt
- raw data1/04.ann/GSE111016/Rann.txt
- raw data1/04.ann/GSE111016/注释代码.txt
- raw data1/04.ann/GSE171110/
- raw data1/04.ann/GSE171110/GSE171110_Data_RNAseq_raw_counts_geo.txt
- raw data1/04.ann/GSE171110/GSE171110_s1.txt
- raw data1/04.ann/GSE171110/GSE171110_s2.txt
