# Supplementary material for: Bioinformatics and system biology approach to identify potential common pathogenesis for COVID-19 infection and sarcopenia
Source: Front Med (Lausanne). 2024 Jun 24;11:1378846. doi: 10.3389/fmed.2024.1378846 (PMC11228343; doi:10.3389/fmed.2024.1378846)
Supplement: Supplementary file 5 [file Data_Sheet_5.ZIP › raw data1/03.download/GSE111016/GSE111016_allSamplesCounts_htseqcov1_sss_forGEO.csv]

	Sample 1	Sample 2	Sample 3	Sample 4	Sample 5	Sample 6	Sample 7	Sample 8	Sample 9	Sample 10	Sample 11	Sample 12	Sample 13	Sample 14	Sample 15	Sample 16	Sample 17	Sample 18	Sample 19	Sample 20	Sample 21	Sample 22	Sample 23	Sample 24	Sample 25	Sample 26	Sample 27	Sample 28	Sample 29	Sample 30	Sample 31	Sample 32	Sample 33	Sample 34	Sample 35	Sample 36	Sample 37	Sample 38	Sample 39	Sample 40
ENSG00000000003	124	145	61	110	122	120	145	118	108	125	144	74	66	116	120	95	135	190	170	130	143	148	110	123	89	101	95	108	82	101	114	119	79	67	134	114	106	128	149	122
ENSG00000000005	7	6	10	16	124	9	37	3	6	45	28	28	30	21	140	10	5	3	147	32	213	30	134	28	31	44	3	21	11	3	70	3	6	35	5	16	8	6	27	18
ENSG00000000419	536	839	415	690	825	852	774	838	629	708	545	567	358	895	674	564	647	949	721	660	809	626	688	616	590	705	536	531	639	698	482	739	639	462	780	551	576	788	742	656
ENSG00000000457	402	538	244	486	538	549	629	525	430	453	408	370	278	465	451	438	445	623	499	488	527	421	452	455	407	457	408	438	353	416	389	405	431	292	494	443	395	551	483	438
ENSG00000000460	141	119	73	169	96	104	145	115	94	131	109	122	76	131	114	144	109	136	128	115	165	135	107	119	91	132	93	134	88	93	118	104	145	85	131	115	141	121	125	120
ENSG00000000938	52	87	25	76	27	38	46	25	30	54	66	79	124	34	54	55	72	44	59	50	63	90	40	78	41	40	90	52	30	49	56	53	35	39	59	44	101	77	57	50
ENSG00000000971	820	1022	579	1027	1165	1138	1216	1081	748	1780	1250	924	702	929	1245	877	927	1416	1382	892	857	1677	1512	1095	715	1001	1151	863	874	887	1753	822	1010	630	943	1118	1107	1088	1661	1210
ENSG00000001036	150	192	119	243	231	220	240	228	182	273	232	153	110	199	175	165	145	317	234	202	255	200	203	189	158	190	200	154	186	195	158	161	162	90	207	228	164	256	235	134
ENSG00000001084	796	844	397	658	857	724	809	818	504	621	695	519	451	623	748	544	590	723	779	725	867	574	635	597	556	707	493	720	596	684	711	748	657	411	752	743	680	690	562	557
ENSG00000001167	512	479	282	582	469	486	538	547	400	518	385	592	305	489	438	415	496	448	586	508	553	487	550	489	528	521	468	408	312	488	573	401	361	338	518	566	424	448	426	432
ENSG00000001460	37	34	29	46	21	57	32	40	33	39	37	33	19	26	39	42	23	44	63	47	36	36	37	49	32	40	35	38	18	36	60	35	20	32	30	36	20	41	54	19
ENSG00000001461	278	340	210	331	277	362	320	242	206	357	212	257	215	270	206	253	454	480	377	365	336	311	334	271	206	266	229	232	229	334	352	253	213	168	288	278	273	410	326	149
ENSG00000001497	388	355	162	359	400	356	376	409	288	368	401	351	286	381	395	405	398	351	402	377	394	397	368	401	359	390	356	360	275	309	434	340	336	281	368	426	312	332	375	360
ENSG00000001561	1573	1897	888	1623	1673	2521	1669	1933	1698	1338	1092	1212	996	1571	1051	1226	1723	2327	2016	1745	1423	1331	1528	1208	1200	1820	1283	1426	1276	1474	1187	1499	1556	716	1418	1449	1152	2049	1578	1341
ENSG00000001617	158	192	105	203	157	133	178	167	115	226	159	178	162	171	164	203	229	179	224	163	176	199	154	213	157	179	228	191	153	156	214	132	130	111	141	192	163	135	248	143
ENSG00000001626	2	39	2	2	2	3	5	2	2	7	2	2	1	12	4	5	20	4	0	0	25	6	0	3	11	1	1	3	14	3	25	2	0	1	2	3	2	2	1	3
ENSG00000001629	1199	1253	636	1385	1337	1461	1276	1130	1136	1232	1010	1045	667	1267	1089	1180	1040	1396	1321	1356	1230	1123	1243	1073	961	1210	1067	959	964	1042	1010	1113	1004	779	1256	1214	1025	1325	1280	1088
ENSG00000001630	21	18	8	29	20	28	21	15	21	30	21	30	18	20	31	19	20	35	23	24	33	24	31	15	14	31	29	15	15	34	22	17	14	21	13	21	26	21	30	29
ENSG00000001631	1312	1417	603	1428	1350	1442	1352	1398	1005	1247	1006	1064	650	1356	1172	1188	1161	1369	1438	1303	1360	1183	1285	1121	1133	1274	1126	1168	1006	1022	1044	1243	1164	873	1269	1168	1041	1415	1246	1189
ENSG00000002016	631	603	315	597	451	745	558	598	487	569	518	511	348	562	549	601	476	486	661	614	530	416	493	603	534	590	491	551	414	500	566	602	370	429	580	540	507	534	478	518
ENSG00000002079	8	4	7	4	9	4	8	4	1	9	3	0	1	4	5	2	3	3	3	0	6	9	4	4	2	2	0	2	0	4	3	1	3	3	5	5	3	2	4	1
ENSG00000002330	286	338	162	200	357	374	286	268	298	283	174	232	151	254	283	249	203	275	266	266	283	275	252	246	303	239	276	206	260	183	213	313	276	173	294	277	203	295	279	248
ENSG00000002549	992	1501	557	1068	1096	1219	1196	1089	961	930	883	922	735	1046	941	874	1197	1764	1233	1127	1115	974	1026	864	851	962	804	894	759	954	751	1114	970	573	953	617	817	1181	1095	878
ENSG00000002586	1844	1609	1055	1670	2077	2125	1680	1707	1504	2098	1670	1887	1373	1721	1447	1594	1592	1637	1899	1685	1999	2075	2141	1929	1854	1849	1727	1708	1320	1494	1818	1497	1660	1646	1501	1935	1642	1367	2186	1957
ENSG00000002587	23	18	15	38	16	22	20	14	12	34	11	11	12	24	20	18	21	23	31	14	21	43	30	17	16	13	24	16	28	11	17	17	11	8	20	22	31	12	19	16
ENSG00000002726	0	4	0	0	2	3	2	3	0	1	1	0	1	7	0	3	5	4	0	0	0	1	0	2	3	0	1	1	1	1	15	0	0	1	0	0	0	1	4	2
ENSG00000002745	2	2	21	2	6	0	1	0	0	1	1	3	0	2	5	12	3	0	1	0	4	1	1	3	2	2	2	15	3	1	22	0	3	5	4	0	2	1	0	2
ENSG00000002746	50	33	40	48	103	83	44	52	87	43	34	27	75	33	40	46	35	35	89	24	57	66	33	85	41	85	46	15	40	52	70	132	177	51	41	119	44	38	91	17
ENSG00000002822	465	439	210	443	348	490	473	379	325	383	397	371	361	382	463	414	395	536	468	393	472	462	378	480	407	478	365	357	286	313	455	351	460	321	391	433	368	369	413	393
ENSG00000002834	767	689	359	597	803	842	590	523	569	882	916	660	721	637	606	635	701	976	843	665	963	834	623	787	651	516	645	632	476	526	830	567	641	532	619	827	707	702	829	663
ENSG00000002919	172	200	113	196	210	219	265	241	173	205	179	199	149	206	184	198	181	228	225	173	218	163	204	201	170	193	150	123	135	195	191	143	151	135	225	199	180	203	209	176
ENSG00000002933	70	57	33	50	91	115	86	34	37	106	52	58	35	61	24	75	60	68	57	75	67	47	77	113	58	68	87	65	35	34	67	41	48	55	68	113	64	60	97	61
ENSG00000003056	654	741	392	789	750	841	824	761	607	817	587	562	398	749	581	602	624	824	753	752	745	594	754	668	545	721	629	610	608	691	628	700	581	426	819	852	620	764	658	671
ENSG00000003096	157	144	56	182	144	175	202	137	136	174	103	135	67	171	126	108	123	193	143	153	177	105	138	148	123	183	161	140	119	147	160	124	143	106	168	167	135	206	147	130
ENSG00000003137	57	82	40	54	149	54	81	56	59	87	221	155	126	48	90	109	74	41	84	45	123	73	90	98	78	65	57	90	48	197	268	35	79	132	22	188	87	50	78	73
ENSG00000003147	110	127	57	87	88	134	124	116	77	108	125	77	58	87	97	112	134	214	136	119	146	134	75	98	96	72	81	86	140	48	117	91	79	65	78	96	89	145	156	80
ENSG00000003249	344	413	214	320	641	638	557	296	861	350	172	622	527	227	401	303	217	545	814	415	732	490	501	336	426	267	377	284	336	395	282	332	391	442	446	480	215	228	495	519
ENSG00000003393	1532	1733	775	1630	1799	1779	1662	1912	1375	1431	1294	1328	910	1645	1644	1375	1457	1496	1614	1453	1565	1513	1615	1418	1441	1642	1232	1386	1170	1416	1309	1547	1460	1119	1514	1426	1369	1468	1472	1529
ENSG00000003400	359	357	167	301	278	371	327	278	262	276	336	245	199	281	299	315	328	591	376	369	436	334	269	340	259	297	261	293	268	201	254	307	284	184	258	361	326	328	303	254
ENSG00000003402	9364	10952	4757	13589	9369	10719	14439	11462	8110	9190	9051	9359	7209	10862	9560	8128	10090	14033	12739	10274	11574	10234	10726	9579	8917	9708	7861	8932	7217	10619	9446	8995	6772	6397	11284	11062	8662	11267	8830	8838
ENSG00000003436	933	757	624	1502	1172	860	1241	876	915	1338	704	717	493	1233	698	905	1115	1316	860	997	1269	1097	1392	1047	618	892	936	1085	826	968	952	1030	537	650	1171	1149	924	1349	1361	1216
ENSG00000003509	564	727	342	618	610	711	762	600	502	592	424	446	351	658	483	521	679	910	658	680	565	482	578	474	450	570	469	471	494	564	483	539	426	345	627	512	531	749	548	535
ENSG00000003756	3930	3736	1697	3757	3216	3616	3340	3534	2737	3077	3197	3242	2309	3385	3482	3323	3350	3128	4091	3294	3463	3521	3267	3233	3081	3742	2864	3365	2341	2920	3415	3642	3291	2359	3665	3019	3100	3171	3439	3194
ENSG00000003987	4	9	3	6	3	0	5	4	3	9	3	8	2	2	3	8	0	10	9	6	4	18	7	8	5	4	10	3	4	1	5	8	3	2	7	2	4	4	5	12
ENSG00000003989	16838	23353	6426	19014	14117	15785	16327	14062	13740	10513	13388	12886	9541	18199	16341	14338	14354	10370	14421	17371	15491	14188	14843	13748	13052	17969	12980	15483	13530	11603	10723	15513	16136	10581	14789	14773	14682	16199	13920	12628
ENSG00000004059	531	538	377	628	633	733	682	605	583	570	443	469	377	599	512	469	620	738	647	543	644	517	598	503	538	590	535	411	451	596	555	585	455	422	572	536	496	574	586	456
ENSG00000004139	161	183	88	158	193	192	172	181	116	199	125	155	133	162	142	147	166	178	191	180	205	245	147	214	179	143	160	136	115	146	195	124	148	120	136	187	172	162	204	134
ENSG00000004142	3151	3849	1825	3193	3604	4353	4050	3440	3206	3179	2652	3130	2325	3405	3283	2778	3700	4264	3621	3493	3697	3105	3708	3053	3245	3282	2672	2563	2385	3353	2888	3342	2927	2424	3236	2914	2534	3623	3321	3155
ENSG00000004399	1156	1306	591	924	1037	1226	1162	827	784	1404	1228	1192	1073	996	955	1053	1391	1745	1293	1284	1479	1205	1102	1460	1158	948	1087	898	796	894	1331	922	806	838	935	1562	1270	1158	1265	878
ENSG00000004455	1689	1952	793	1948	1909	2120	2112	1735	1653	1583	1495	1403	1171	1821	1572	1581	1797	2180	1797	1959	2130	1631	1545	1659	1407	1586	1544	1536	1456	1764	1565	1833	1408	1101	1805	1748	1808	1895	1651	1476
ENSG00000004468	1477	1803	562	1262	1704	1871	1252	1706	1405	1368	1408	996	982	1940	1380	1330	1082	1025	1423	1007	1516	1419	891	1224	1410	1695	1202	1437	923	711	992	1444	2414	1302	1525	1484	1349	1672	1779	1592
ENSG00000004478	1917	2180	991	1518	2448	2390	2280	2022	1850	1964	1262	1500	1082	1737	1216	1572	1424	1787	1866	2238	1805	1338	1989	1765	1890	1793	1581	1405	1243	1677	1367	1776	1498	1440	1738	1993	1493	2175	1642	1843
ENSG00000004487	1620	1661	735	1514	1664	1701	1538	1479	1471	1355	1244	1205	888	1547	1424	1320	1306	1559	1804	1499	1516	1506	1423	1384	1312	1605	1164	1356	1173	1148	1153	1402	1388	992	1517	1332	1347	1495	1410	1263
ENSG00000004534	2030	2405	1071	2103	2244	2624	2053	2065	1652	2173	1606	1929	1376	2044	1816	1899	2138	2206	2360	2071	2094	2189	2027	2134	1563	2038	1845	2041	1670	1609	1977	2150	1738	1420	1966	1880	1819	2132	2270	1766
ENSG00000004660	83	78	50	109	95	100	109	65	51	144	62	65	61	59	63	58	61	87	89	75	165	69	102	71	50	89	51	33	62	83	62	61	71	42	95	188	62	79	140	71
ENSG00000004700	526	560	316	763	668	693	674	672	323	668	452	518	319	584	498	526	486	680	747	554	582	574	540	475	432	552	494	462	488	640	536	531	551	333	534	542	507	721	570	493
ENSG00000004766	906	1042	531	1145	1104	1201	1199	1126	868	910	769	773	518	1039	851	848	869	1093	1051	929	971	888	814	884	833	947	804	842	706	823	836	942	958	543	1000	761	904	989	899	831
ENSG00000004776	2268	2391	2480	1715	2909	3581	3967	2760	2163	3677	2061	5323	2948	2289	2353	3419	2541	3898	3487	2845	2975	2406	5066	2831	4456	2595	1824	1200	1205	5126	3832	1970	1157	2832	2530	2196	2411	2690	2138	2326
ENSG00000004777	51	44	20	46	46	44	62	31	19	32	41	45	28	40	41	57	53	44	67	48	46	51	45	53	60	36	34	32	30	33	80	29	46	43	31	65	52	38	47	50
ENSG00000004779	2170	2803	1773	1956	2518	3288	2738	2444	2416	2227	1257	1792	1233	2467	2070	1848	3383	4593	2407	2458	2275	1630	2305	1815	1730	1944	1696	1231	2011	2308	1540	2567	1593	1244	2535	1589	1867	3536	2148	1740
ENSG00000004799	10795	4534	7324	27152	5588	6996	16457	1410	4009	6519	3728	11147	4741	3970	4815	7670	32815	9990	8892	1478	4315	7829	5409	1293	546	1721	9050	59677	11406	5151	47625	37675	11953	1584	6938	6410	2646	25957	3649	19246
ENSG00000004809	0	0	0	0	0	4	2	3	2	0	0	0	2	2	0	1	0	3	2	4	0	1	2	2	0	1	0	0	0	0	0	2	0	2	4	0	0	1	1	0
ENSG00000004838	51	58	11	49	35	27	19	49	31	28	25	32	20	42	45	39	24	30	48	30	46	47	40	42	37	33	50	46	28	28	24	22	24	18	35	27	27	26	25	42
ENSG00000004846	18	9	1	6	1	18	20	6	5	8	13	3	3	8	13	5	6	5	10	0	20	30	6	13	6	2	2	8	16	0	12	7	11	5	8	5	19	4	7	12
ENSG00000004848	288	283	128	338	318	314	272	321	235	217	221	186	231	235	266	220	260	297	211	222	250	207	315	214	323	336	234	210	189	264	190	199	292	235	204	347	174	221	249	149
ENSG00000004864	437	372	174	357	356	337	398	281	381	327	350	299	200	379	358	348	360	420	403	347	453	333	245	306	320	370	352	431	258	221	313	407	504	214	355	381	324	311	442	326
ENSG00000004866	432	406	213	523	430	400	488	455	380	477	329	394	299	505	421	414	458	444	498	432	562	373	406	467	390	472	422	561	382	337	402	402	452	335	485	372	509	400	392	344
ENSG00000004897	1766	2196	984	2218	2128	2306	2313	2203	1773	1876	1429	1722	1198	2227	1792	1621	1732	2407	2176	2191	2332	1896	1975	1598	1694	1988	1603	1521	1569	1721	1460	1950	1735	1356	2206	1875	1747	2157	2115	1646
ENSG00000004939	29	20	26	22	5	15	20	4	51	14	5	28	133	11	24	14	126	53	30	10	49	247	13	42	36	9	43	10	8	10	22	43	63	14	66	9	117	32	29	17
ENSG00000004948	49	39	28	49	38	53	19	69	30	49	35	29	19	59	15	39	42	49	53	40	41	25	45	44	55	45	38	32	40	37	19	44	39	29	52	52	30	52	47	39
ENSG00000004961	697	836	366	622	834	1158	859	723	646	782	500	619	472	769	707	555	797	973	692	728	771	541	763	578	643	663	525	461	588	670	536	718	573	478	841	589	521	947	730	643
ENSG00000004975	430	348	139	310	312	391	349	314	322	350	323	294	287	341	336	287	367	256	366	339	361	396	357	361	316	382	320	377	226	288	381	279	318	284	308	409	289	307	323	289
ENSG00000005001	0	2	0	0	0	0	0	1	2	0	0	0	1	0	2	0	1	0	0	0	1	1	0	0	0	0	0	1	0	0	7	0	0	0	1	0	0	0	0	0
ENSG00000005007	968	1125	597	1128	1170	1182	1456	1025	809	1302	1152	1242	1016	1087	1015	1049	1200	1063	1225	1012	1421	1224	1347	1285	1265	1124	998	1147	773	1086	1504	1014	876	836	1103	1355	980	1112	1045	911
ENSG00000005020	372	536	375	619	448	589	722	366	331	517	463	414	234	566	382	548	523	673	629	647	522	587	547	646	356	523	462	451	381	498	462	553	460	424	575	591	523	573	610	473
ENSG00000005022	262	412	179	363	390	416	371	356	305	315	305	302	231	368	370	265	435	519	324	331	398	283	403	307	253	309	274	222	311	315	297	367	209	175	350	312	309	376	434	259
ENSG00000005059	74	52	76	79	71	93	88	51	52	129	80	71	49	52	59	75	69	74	87	79	88	75	86	69	65	45	79	80	73	42	68	77	48	56	65	62	89	56	91	71
ENSG00000005073	94	121	48	82	94	122	164	140	92	95	90	68	65	122	77	103	143	140	154	100	112	87	95	88	108	111	68	85	68	103	91	77	101	68	109	89	118	131	100	111
ENSG00000005075	754	823	304	665	763	828	737	780	676	587	513	530	349	739	664	611	692	724	638	798	493	611	778	621	628	718	645	570	500	687	543	669	643	472	695	686	530	817	667	637
ENSG00000005100	379	432	202	388	419	372	453	371	327	372	334	375	272	379	370	369	456	442	436	354	413	337	397	400	343	357	292	314	332	358	381	366	296	282	399	341	327	397	350	342
ENSG00000005102	222	224	83	262	138	219	152	129	150	156	212	190	153	118	211	162	264	327	334	165	242	127	139	158	181	171	153	174	170	94	185	207	101	95	151	181	169	121	228	171
ENSG00000005108	84	89	48	54	87	50	87	69	49	66	94	68	59	71	52	52	78	168	63	62	92	111	35	82	51	58	94	67	90	42	95	74	88	29	57	105	76	71	129	74
ENSG00000005156	871	1034	470	1120	1082	1171	1309	953	993	998	1023	965	668	927	854	980	984	971	1043	1092	1008	999	1034	1090	927	1158	862	807	702	852	958	775	973	800	1039	938	981	1058	917	909
ENSG00000005175	911	1066	417	1191	1022	1187	1055	1104	933	931	737	813	577	1093	862	808	861	955	1020	942	1023	886	881	826	784	945	745	811	791	834	720	1038	884	685	1047	936	826	1061	1028	918
ENSG00000005187	38	4	2	35	21	4	15	5	17	7	11	4	12	7	2	32	11	16	13	1	4	17	5	13	8	55	14	12	17	18	61	39	2	2	32	3	15	7	4	87
ENSG00000005189	29	26	14	40	28	50	45	34	34	37	42	39	25	36	22	37	43	51	42	34	39	45	38	43	39	28	32	27	26	30	45	39	24	17	35	32	27	48	40	28
ENSG00000005194	390	495	215	496	507	601	567	528	502	491	357	454	301	503	441	396	518	701	481	561	508	379	517	396	418	472	360	323	345	423	373	446	379	248	590	468	395	590	528	355
ENSG00000005206	376	524	188	431	412	389	491	414	353	366	402	365	330	377	412	357	435	365	428	353	372	375	410	393	437	444	309	456	255	439	549	322	332	257	436	449	339	403	379	410
ENSG00000005238	226	235	137	289	310	293	355	259	203	318	206	245	195	302	181	202	232	372	258	250	327	244	343	276	210	249	252	140	165	321	244	202	177	150	252	279	174	301	264	235
ENSG00000005243	573	624	350	856	808	861	695	864	574	681	602	648	358	817	701	586	533	603	664	603	666	604	846	709	663	727	645	521	485	764	583	596	781	530	677	803	482	836	700	566
ENSG00000005249	147	142	150	138	157	149	530	100	104	201	1554	156	215	152	182	152	173	226	223	184	549	299	170	245	142	187	229	219	117	132	294	89	147	153	170	255	271	136	218	259
ENSG00000005302	616	657	315	615	687	854	616	721	530	667	582	502	352	642	529	557	510	744	532	560	554	433	651	517	590	609	449	476	475	455	433	575	571	389	610	574	471	823	606	567
ENSG00000005339	3370	2739	1394	2271	2637	3026	3049	2658	2193	2740	2974	2925	2497	2557	3083	2752	2780	2278	3260	2704	3350	3412	2885	3292	2527	3139	2462	3201	1820	2077	3366	2665	2663	2455	2701	2996	2669	2544	2899	2842
ENSG00000005379	407	438	186	386	325	582	509	361	294	453	321	333	326	389	327	332	395	373	467	450	483	455	380	355	364	355	365	327	223	295	376	305	425	315	460	373	351	319	390	320
ENSG00000005381	13	9	9	14	7	19	20	10	20	12	12	20	3	15	17	16	14	24	13	8	29	5	18	13	14	16	19	5	8	18	12	16	10	7	18	7	10	14	21	9
ENSG00000005421	0	0	0	2	2	2	1	0	0	0	0	1	0	1	0	3	0	1	2	2	2	2	0	5	1	0	0	2	1	0	3	0	0	0	1	1	1	0	1	0
ENSG00000005436	1161	1194	540	1090	1013	1189	1452	1271	758	831	1000	941	466	1331	1157	901	858	1144	1300	1293	937	1074	876	1021	808	1155	985	1029	771	813	936	1095	980	920	1579	1021	917	1344	1156	1175
ENSG00000005448	8	14	4	14	7	17	9	9	7	15	8	9	10	16	5	15	13	9	9	16	20	12	5	16	12	10	12	11	10	8	16	19	4	7	13	23	12	8	10	13
ENSG00000005469	337	396	244	485	354	449	410	484	332	358	331	351	213	427	304	265	323	394	426	361	355	336	329	313	326	410	281	360	281	381	310	346	338	253	332	293	340	409	377	315
ENSG00000005471	645	713	284	597	618	989	575	525	605	465	394	446	262	534	517	510	434	559	440	485	365	402	1057	482	395	641	583	474	377	711	404	478	516	392	488	883	335	635	454	345
ENSG00000005483	2553	2634	1230	2643	2717	2625	3032	2774	1990	2403	2147	2267	1591	2562	2505	2314	2321	2282	2804	2712	2803	2762	2640	2715	2182	2720	2022	2505	1971	1840	2072	2200	2293	1850	2553	2685	2275	2283	2404	2021
ENSG00000005486	137	202	86	171	218	171	219	172	155	188	149	170	133	232	121	189	143	189	204	198	210	175	253	204	183	200	124	143	128	203	173	145	159	137	217	267	126	210	208	156
ENSG00000005513	9	31	20	60	34	35	27	36	26	42	25	27	33	32	26	22	33	23	29	28	38	28	47	52	38	46	9	24	18	48	35	15	11	13	34	44	32	34	41	21
ENSG00000005700	3143	4542	2018	4128	4913	5289	4728	4098	3796	3780	2731	3218	2269	4655	3722	3214	3485	5786	3887	4280	4028	3033	4134	3097	3011	3765	3173	2807	3225	3167	2483	3642	3279	2327	4739	3046	3185	4668	4026	3481
ENSG00000005801	375	564	268	639	488	618	682	648	377	469	415	378	283	550	447	477	512	608	571	500	548	460	536	481	457	507	444	432	358	443	454	422	445	358	568	505	448	515	455	487
ENSG00000005810	4292	5154	2633	4957	5394	4955	5647	5108	4233	5009	4588	3912	2905	4589	4441	4473	4021	5365	5204	4654	4899	4800	4798	4710	3900	4946	4294	4306	3224	4458	4722	3899	3991	3229	4801	4776	4097	4924	4553	4267
ENSG00000005812	1931	1910	921	1755	1790	2016	2092	1738	1580	1703	1353	1296	953	1947	1508	1576	1527	1676	1899	1865	1777	1753	1654	1577	1305	1889	1559	1636	1344	1358	1343	1714	1774	1173	1988	1598	1698	1958	1821	1614
ENSG00000005844	54	94	45	34	56	77	64	31	39	55	75	49	130	19	35	52	56	70	48	82	65	89	34	108	29	45	80	48	47	52	64	60	64	38	50	53	92	48	25	43
ENSG00000005882	3416	3074	1527	2128	3270	3536	3564	2976	3095	2468	2190	1965	1986	2736	2331	2494	4246	4142	3019	2987	3003	2872	2884	2509	2256	2923	2197	2461	1938	2939	2483	2686	2757	1734	2740	2170	2103	3673	2986	2570
ENSG00000005884	318	427	132	344	287	297	460	324	311	346	248	372	340	259	292	315	372	359	457	258	464	582	302	533	278	287	338	277	286	421	481	247	226	220	294	526	367	263	418	286
ENSG00000005889	3008	2826	1324	2979	3172	3154	3047	2975	2557	2353	2092	2088	1432	2823	2507	2386	2250	2505	2734	2635	2768	2384	2354	2338	2116	2749	2236	2186	2037	2141	2002	2925	3100	1557	2641	2439	2144	2575	2714	2645
ENSG00000005893	6196	6538	2756	4739	5050	6835	5600	5782	5468	4419	3217	4055	3037	5794	4873	5144	4964	5826	6462	6118	6051	5389	4629	5245	3810	6307	4750	5368	3685	5461	3983	6098	5464	4165	5700	4495	5417	5127	5756	5354
ENSG00000005961	20	17	10	17	12	10	15	13	8	18	10	11	60	12	22	22	25	15	18	15	9	16	12	16	15	10	18	21	5	15	15	14	12	20	21	11	36	18	13	14
ENSG00000005981	1651	1293	638	1185	1659	1905	681	1266	1286	806	862	848	765	1224	791	1085	894	846	918	1134	1205	1336	666	1054	783	1208	871	1183	1373	764	838	1749	1806	810	1208	973	879	1117	1293	1392
ENSG00000006007	1879	2184	1060	1906	2327	2807	2597	2036	1813	2155	1552	1457	1154	2587	1875	1664	1752	2300	1998	1981	1996	1843	2322	1641	1851	2063	1471	1587	1629	1871	1512	1717	1704	1369	1949	1800	1476	2083	2047	1916
ENSG00000006015	774	837	425	771	867	931	901	806	793	787	657	708	540	842	735	675	692	892	835	796	800	628	751	705	745	802	674	703	563	681	694	749	706	522	839	692	598	749	728	675
ENSG00000006016	185	298	146	162	246	185	128	149	196	208	158	221	130	109	163	207	206	306	243	266	321	313	119	266	147	197	173	139	194	236	219	179	152	122	206	158	96	232	162	188
ENSG00000006025	753	780	266	525	942	1082	513	827	862	830	536	621	698	721	515	730	703	349	904	551	1025	1005	450	892	821	675	591	760	759	352	752	564	909	849	723	1147	743	772	955	602
ENSG00000006042	75	55	37	78	91	85	66	46	55	116	45	74	35	55	61	41	71	81	85	62	83	119	74	113	51	67	75	80	45	39	89	56	60	43	54	71	64	51	66	80
ENSG00000006047	11	21	5	12	16	12	26	5	13	14	26	14	11	17	13	17	20	6	13	9	25	16	19	12	14	16	14	13	9	17	21	11	11	14	12	11	13	7	18	10
ENSG00000006059	0	0	0	0	0	0	2	0	0	0	0	0	0	0	0	0	0	0	0	1	0	1	0	0	0	0	0	0	0	0	0	0	0	0	1	0	0	0	0	0
ENSG00000006062	409	408	151	524	336	613	443	418	396	367	348	393	427	362	405	482	466	429	600	403	510	408	543	424	380	375	359	396	368	438	414	276	290	339	353	490	356	403	333	306
ENSG00000006071	26	31	74	37	28	10	46	16	27	25	27	48	72	18	36	35	133	28	109	32	70	65	77	45	27	46	48	14	14	58	73	27	14	15	69	26	34	24	27	36
ENSG00000006116	2	0	1	0	0	0	0	0	0	0	0	0	0	0	0	0	0	0	0	0	0	0	0	0	1	0	0	0	0	0	0	0	0	0	0	0	0	0	0	0
ENSG00000006118	52	93	40	60	66	94	87	65	55	92	39	57	55	73	38	42	113	123	92	96	86	45	65	56	68	59	45	41	41	34	78	64	48	31	68	72	53	89	76	65
ENSG00000006125	2514	2475	1209	2271	2543	2727	2913	2349	2181	2569	2174	2019	1889	2112	2409	2275	2610	2727	2950	2689	2436	2419	2267	2528	2044	2463	2344	2293	1687	2033	2480	2192	2134	1622	2326	2463	2108	2641	2357	2369
ENSG00000006128	1	2	0	0	0	1	0	0	0	1	0	2	0	2	1	0	2	0	0	0	3	0	1	4	1	0	3	0	3	2	2	2	0	0	3	4	1	3	3	1
ENSG00000006194	401	467	219	426	472	450	491	456	336	417	386	355	311	406	352	414	364	411	469	421	458	408	427	394	377	436	377	392	335	335	403	406	368	275	439	404	409	402	405	400
ENSG00000006210	139	253	51	125	108	102	147	95	74	222	148	168	124	174	141	151	177	231	174	153	155	228	111	150	116	119	118	135	113	92	170	149	136	52	89	122	114	121	145	141
ENSG00000006282	772	832	398	902	884	1000	977	730	627	672	571	506	525	677	817	663	798	718	869	871	891	799	822	828	482	705	607	589	499	713	657	812	652	402	808	669	652	783	827	503
ENSG00000006283	2	12	5	6	2	6	3	6	2	14	3	2	4	2	8	12	5	6	4	8	15	6	8	7	12	4	8	10	1	0	13	6	3	2	7	7	4	7	4	4
ENSG00000006327	337	381	331	1357	270	953	361	207	355	718	445	568	297	420	411	361	135	680	218	382	491	96	745	197	352	277	334	94	416	456	211	311	155	250	339	627	235	513	159	92
ENSG00000006377	0	0	0	2	0	0	1	1	0	1	0	1	0	0	2	0	1	0	0	0	0	4	3	1	0	0	0	0	0	1	3	0	0	0	0	0	0	0	1	0
ENSG00000006432	159	308	137	345	191	214	339	210	222	282	222	250	150	308	182	190	175	199	310	185	396	176	251	311	156	174	155	123	118	144	181	140	64	151	309	177	211	221	160	97
ENSG00000006451	465	569	261	483	565	618	456	494	459	451	479	377	325	510	416	386	459	527	517	431	506	428	391	436	401	449	428	434	416	312	381	448	476	345	481	481	519	551	526	428
ENSG00000006453	44	80	48	128	46	66	58	60	52	53	50	56	54	107	33	43	88	95	71	81	76	57	57	57	35	53	63	38	41	42	83	66	31	33	63	69	52	92	83	50
ENSG00000006459	2170	2836	1104	2884	2866	3101	2861	2567	1911	1949	1870	1972	1463	2764	2095	2317	2734	2571	3174	2536	2749	2377	2045	2194	1797	2628	1878	2316	2070	1865	1886	2503	2077	1526	2644	1864	2375	2705	2441	2148
ENSG00000006468	59	112	29	49	105	122	75	60	41	86	52	38	40	50	42	67	47	143	81	58	70	88	71	84	51	47	49	44	60	46	63	75	57	40	82	79	72	76	77	70
ENSG00000006530	395	403	191	389	325	360	412	402	320	276	277	322	233	373	368	354	394	457	437	338	415	348	332	334	283	344	320	304	282	358	366	324	303	241	423	368	346	311	338	308
ENSG00000006534	37	42	24	34	24	54	57	27	39	58	44	42	38	34	47	42	52	78	47	33	69	63	85	63	35	41	49	35	27	43	48	32	24	34	37	45	38	49	55	39
ENSG00000006555	3	8	25	4	0	5	4	2	2	1	2	3	5	1	2	9	5	3	1	1	0	3	2	5	4	3	9	12	2	3	32	1	0	3	3	0	2	0	3	1
ENSG00000006576	8792	7224	3498	7482	11450	13080	5677	11927	9326	6353	6612	7547	4094	7924	5645	7582	4740	4143	5997	6533	5714	6381	7644	6483	7379	9108	7931	8017	5928	6373	4702	8466	10694	5772	6583	9470	5989	8998	6971	8481
ENSG00000006606	1	0	1	2	2	1	3	0	0	1	1	0	0	1	1	1	1	0	0	0	0	3	1	4	4	1	0	2	0	0	2	1	1	2	1	0	4	0	3	1
ENSG00000006607	885	861	429	827	811	958	922	979	729	836	861	718	627	782	806	841	768	779	881	747	912	942	831	806	748	870	755	792	637	648	766	740	771	509	802	845	747	813	856	720
ENSG00000006611	1	1	0	2	1	0	0	1	0	0	2	3	1	0	1	0	0	0	0	0	5	1	0	4	0	1	0	0	0	0	2	0	1	0	1	3	3	0	0	1
ENSG00000006625	104	148	98	167	151	161	149	141	122	145	85	108	80	139	111	100	135	215	116	118	125	112	131	95	91	127	120	92	99	90	90	136	115	72	125	96	100	156	152	114
ENSG00000006634	56	69	28	92	108	89	122	97	71	60	63	65	38	87	65	70	82	81	77	88	96	62	63	56	68	86	63	70	67	63	66	92	77	56	82	46	75	84	99	72
ENSG00000006638	22	17	9	22	22	29	20	15	5	20	23	24	31	22	8	21	24	32	35	31	25	51	17	53	21	17	12	21	10	17	37	16	13	13	12	34	21	27	22	15
ENSG00000006652	2157	2022	1149	3223	2158	2687	2523	1920	2035	2037	1969	2758	1167	1697	2121	1855	1389	1696	1684	1914	1961	1616	1909	1718	1627	1931	1620	1891	1781	2020	1744	2851	1825	1171	1723	1865	1946	1726	1664	1838
ENSG00000006659	2	2	0	1	0	1	2	2	0	0	0	0	1	1	1	0	0	0	0	1	2	0	0	1	0	2	0	0	0	0	1	0	0	0	2	1	2	0	0	0
ENSG00000006695	1025	1176	599	935	1166	1423	1381	1005	1188	1033	719	824	669	1099	996	813	1077	1812	1015	1096	1106	855	1305	963	755	1030	743	672	743	1054	725	1029	778	601	1200	817	543	1171	907	800
ENSG00000006704	1177	1471	599	1285	1496	1542	1879	1671	1129	1342	1886	1590	1113	1438	1472	1482	1431	812	1984	1553	1380	1830	1566	1746	1418	1719	1216	1922	817	975	1589	1246	1277	1360	1610	1492	1300	1337	1410	1526
ENSG00000006712	674	765	271	660	708	723	575	612	559	624	481	551	442	565	577	519	690	569	606	578	738	618	659	573	575	689	552	719	427	565	625	579	587	610	639	700	536	709	678	543
ENSG00000006715	604	719	384	730	704	749	651	616	455	729	578	538	360	723	590	597	614	921	670	629	694	671	667	638	494	500	526	487	469	550	648	595	568	375	633	642	537	739	679	587
ENSG00000006740	123	117	64	80	94	147	112	151	183	150	104	138	90	109	89	96	121	169	166	163	188	244	128	125	111	166	146	110	104	55	176	146	99	83	111	104	95	138	97	92
ENSG00000006744	1337	1474	705	1590	1593	1667	1832	1495	1393	1273	1261	1290	985	1364	1434	1365	1591	1512	1388	1507	1479	1316	1467	1190	1246	1316	1195	1348	1034	1430	1502	1434	1408	1043	1488	1348	1396	1593	1321	1199
ENSG00000006747	10	15	18	5	10	4	6	0	17	14	22	6	9	5	14	5	8	23	28	7	14	37	14	24	7	12	14	49	2	2	27	9	17	34	7	16	16	0	25	13
ENSG00000006756	84	123	52	101	145	162	191	159	114	202	193	192	136	81	119	89	106	240	158	192	201	114	154	181	84	142	128	161	131	60	115	82	116	57	102	202	132	97	199	121
ENSG00000006757	561	659	325	495	651	837	571	638	546	489	498	401	355	673	568	480	532	746	610	691	533	1087	533	553	503	546	481	462	403	473	459	590	585	416	574	449	478	819	613	472
ENSG00000006788	9	3	6	6	3	7	3	5	14	15	5	4	4	7	19	8	6	12	9	4	9	4	2	3	3	4	5	4	5	2	9	8	7	4	10	7	2	7	7	8
ENSG00000006831	1861	1617	831	1498	1826	1810	2013	1914	1441	1768	1499	1387	1053	1828	1421	1592	1658	1968	1650	1761	1893	1810	1299	1319	1465	1685	1276	1486	984	1448	1231	1590	1616	1098	1680	1411	1665	2057	1570	1543
ENSG00000006837	40	52	39	68	43	62	50	59	46	46	44	62	32	70	41	49	55	67	56	43	63	72	33	64	49	44	37	75	37	41	44	53	46	42	44	43	63	75	52	53
ENSG00000007001	3	1	1	0	1	4	2	4	0	2	2	0	1	0	2	1	1	1	1	2	1	3	2	0	3	2	0	1	2	0	3	0	3	1	0	0	0	0	2	0
ENSG00000007038	0	4	2	1	2	0	0	0	0	0	0	0	1	1	0	0	0	0	0	0	0	0	0	0	0	0	0	0	0	3	3	1	1	1	0	0	2	1	1	1
ENSG00000007047	238	251	109	222	262	277	281	222	216	224	249	276	218	220	242	236	241	228	307	267	285	262	284	290	266	265	242	271	184	233	289	196	185	217	222	306	224	255	252	215
ENSG00000007062	103	61	43	156	75	98	88	93	39	66	27	82	44	52	115	42	37	60	32	42	77	48	92	46	74	112	54	35	131	82	65	69	72	31	83	114	42	50	87	72
ENSG00000007080	430	401	240	461	528	570	418	376	420	456	291	381	367	381	383	310	515	335	368	366	398	398	473	418	451	432	353	457	352	394	425	357	435	486	405	519	342	514	361	366
ENSG00000007129	5	0	3	6	2	6	3	0	2	4	2	3	6	3	3	0	3	10	2	5	8	3	3	6	4	4	2	1	1	2	2	7	6	2	1	4	8	0	2	3
ENSG00000007168	6578	7630	3614	7340	7630	8737	7364	7150	6423	6728	5227	5870	4169	7244	5771	6256	5830	7419	7614	7045	6965	6330	6559	6080	5778	6884	5802	5645	5216	5974	5615	6086	6075	4708	7577	6873	5826	7725	6856	6142
ENSG00000007171	22	43	8	10	9	18	29	21	29	16	22	8	11	25	13	9	41	94	30	26	51	27	6	32	24	24	11	33	16	19	18	8	23	9	17	34	12	48	28	10
ENSG00000007174	6	4	2	11	4	6	14	3	2	8	9	1	5	10	9	7	4	2	4	5	13	12	8	10	2	1	3	13	4	3	21	2	3	1	1	9	8	3	7	8
ENSG00000007202	4617	4988	2600	4190	5828	5976	5708	5716	4675	4980	4304	4583	3586	4944	4210	4361	4612	5299	4807	4883	5153	4206	5363	4802	4789	4871	4344	4047	3329	4499	4458	4214	4115	3265	4659	5066	3500	5133	4875	4622
ENSG00000007216	0	9	0	0	0	0	0	0	4	0	0	0	2	0	0	0	0	0	1	0	0	0	1	1	0	0	0	0	0	0	0	2	0	0	0	1	0	0	0	0
ENSG00000007237	919	884	903	1205	1106	1510	1129	975	986	2294	832	1176	802	1030	1002	1216	698	1287	1067	1149	1326	912	1750	1799	1142	1122	1576	894	800	941	990	884	837	1153	1123	1412	1125	909	1408	1024
ENSG00000007255	134	138	75	178	127	122	154	120	135	115	74	118	73	111	91	117	125	172	118	127	121	94	121	88	91	139	107	69	72	190	102	103	101	63	157	101	95	148	141	80
ENSG00000007264	9	5	6	8	9	10	12	3	2	13	24	4	8	3	3	8	8	8	3	9	12	10	6	17	8	9	7	3	4	4	8	3	11	5	10	8	9	10	4	5
ENSG00000007306	0	3	0	0	0	0	1	0	0	0	0	0	0	1	0	1	1	0	0	0	2	4	0	0	0	0	0	0	0	0	5	0	0	0	0	0	0	0	0	0
ENSG00000007312	30	30	22	54	37	39	45	50	29	26	19	24	29	30	37	27	59	55	30	56	41	49	41	48	26	42	17	32	31	36	31	34	28	20	50	46	23	65	48	31
ENSG00000007314	7147	7182	2955	5081	7423	7758	7886	7243	6900	6040	6987	6654	6704	6931	7276	6558	7693	3991	6822	6114	7766	7676	6308	7630	7547	6692	5979	6505	4391	5428	7567	5503	6674	6023	6637	8841	6147	6163	7406	6390
ENSG00000007341	565	699	296	608	658	641	728	774	506	574	463	560	352	745	580	588	537	667	674	672	625	599	601	554	523	679	521	557	572	521	541	560	580	391	691	602	633	655	538	533
ENSG00000007350	10	5	7	3	4	1	9	1	8	3	7	4	2	4	4	3	15	16	5	6	2	9	6	3	1	2	3	6	2	7	5	3	2	4	15	3	3	1	3	4
ENSG00000007372	2	3	1	5	8	2	6	4	1	3	8	6	6	3	5	7	28	6	6	3	3	7	7	6	1	2	3	3	10	5	5	8	1	2	0	6	1	2	3	3
ENSG00000007376	139	111	60	134	123	135	150	122	104	154	97	115	77	136	152	98	101	140	112	105	136	106	98	106	100	164	110	94	103	86	127	90	114	85	123	137	78	146	117	95
ENSG00000007384	339	472	209	427	446	459	440	372	349	580	457	414	344	434	437	428	340	379	430	389	501	416	478	411	416	416	475	408	259	276	416	255	280	354	439	451	398	418	354	399
ENSG00000007392	1140	1315	629	1100	1126	1341	1066	959	842	1166	881	1096	759	973	1045	1041	1156	804	1406	1129	1169	1096	1089	1096	935	1092	946	962	856	877	1072	1033	913	814	1025	959	936	1117	1033	1048
ENSG00000007402	63	71	25	64	66	93	66	71	36	40	87	75	46	41	41	55	42	50	85	61	78	75	42	91	73	60	72	52	56	59	91	68	47	63	68	93	54	44	75	58
ENSG00000007516	87	80	36	60	77	66	100	67	40	64	41	56	61	59	48	48	84	107	59	86	91	62	70	49	48	69	49	58	32	60	70	39	57	47	52	93	42	75	52	49
ENSG00000007520	799	754	423	752	802	887	933	752	710	747	569	641	463	744	690	618	688	771	710	733	667	563	831	660	703	696	600	521	556	686	614	657	705	469	655	708	561	771	714	591
ENSG00000007541	307	338	142	232	290	323	314	311	270	304	292	264	193	228	308	248	224	240	316	266	348	362	340	285	339	328	203	268	173	286	351	234	238	181	221	321	259	240	252	258
ENSG00000007545	185	195	99	217	196	213	243	219	149	194	194	213	156	187	194	193	214	203	238	168	247	233	185	201	207	210	177	184	135	150	247	173	167	145	195	236	176	179	196	210
ENSG00000007866	516	566	241	559	517	550	623	529	453	495	494	504	421	495	411	444	478	456	470	498	469	551	628	534	537	575	420	427	329	508	487	405	345	425	492	740	358	538	486	355
ENSG00000007908	1	6	0	4	1	1	5	2	5	12	4	17	2	5	2	3	4	4	2	2	4	5	2	3	2	2	96	2	2	1	43	3	6	1	2	2	5	3	4	3
ENSG00000007923	994	939	619	862	1305	1379	1292	1139	908	942	710	1003	861	875	929	964	1138	1387	1050	960	1289	980	1137	978	965	922	803	834	695	1108	998	1044	869	657	1175	1022	902	1091	991	974
ENSG00000007933	163	176	43	93	96	124	125	100	49	109	81	74	57	193	89	79	133	269	203	112	92	124	57	125	119	107	69	97	135	40	90	106	136	71	114	54	64	111	159	69
ENSG00000007944	1649	1724	670	1457	1833	1559	2080	1685	1289	1221	1009	1125	873	1459	1157	1076	1639	1790	1018	1190	1513	1190	1113	1363	1341	1594	1426	1279	1276	1238	1259	1344	1609	810	1605	2047	1141	1487	1888	1485
ENSG00000007952	2	0	2	1	0	0	2	2	0	0	1	3	0	1	4	2	2	0	1	0	0	2	0	0	1	2	0	2	0	1	2	0	2	4	1	1	3	2	1	1
ENSG00000007968	3	16	9	2	2	5	5	2	11	8	4	5	25	1	4	6	21	13	7	6	9	36	4	17	3	3	28	7	4	6	14	20	10	3	25	3	26	11	5	4
ENSG00000008018	2089	2453	1299	2402	2405	2569	2365	2436	2249	1984	1723	1982	1172	2378	1929	1914	1760	2254	2282	2040	2157	1914	2074	1881	1752	2234	1938	1790	1560	2031	1577	2307	2070	1384	2358	1945	1940	2383	2211	1911
ENSG00000008056	2	3	3	8	5	2	6	8	8	4	2	5	4	2	14	3	6	1	2	10	8	3	6	10	1	4	4	2	1	5	7	4	2	6	1	7	6	3	5	6
ENSG00000008083	1058	871	362	952	938	921	915	972	748	880	802	661	643	820	940	725	843	996	787	937	1018	786	713	681	932	848	751	829	549	624	906	856	951	584	753	1021	683	724	947	785
ENSG00000008086	348	488	192	420	386	435	471	340	309	411	325	346	244	396	405	380	378	495	462	403	418	443	374	386	317	415	291	365	337	323	330	316	284	229	421	346	324	411	433	295
ENSG00000008118	0	4	7	0	1	0	5	0	1	2	2	0	0	0	9	0	1	5	0	6	8	3	12	4	2	1	1	0	0	0	2	3	0	4	3	7	2	1	0	0
ENSG00000008128	23	24	13	22	23	33	34	30	23	28	33	22	28	29	24	25	36	13	21	36	37	35	34	27	27	41	27	27	20	31	36	27	22	18	26	38	19	33	33	40
ENSG00000008130	463	523	263	405	440	437	460	434	347	512	554	450	394	365	481	390	396	441	482	471	508	508	446	505	384	450	384	334	328	385	449	357	402	277	459	439	431	438	404	444
ENSG00000008196	0	9	0	0	0	0	0	2	1	2	1	1	0	0	2	2	2	0	1	0	0	1	0	2	2	0	0	4	1	0	0	0	1	0	0	0	0	0	2	0
ENSG00000008197	0	0	0	0	0	0	0	0	0	0	0	0	0	0	0	0	0	0	0	0	0	0	0	1	0	3	0	0	0	0	2	0	0	0	1	0	0	0	0	0
ENSG00000008226	23	5	6	11	6	8	7	10	9	15	28	6	9	7	12	14	18	15	9	7	7	12	10	19	11	8	13	13	8	7	14	14	8	11	11	12	21	11	5	15
ENSG00000008256	744	676	379	505	891	891	729	658	759	621	617	664	544	674	681	611	637	824	684	733	765	744	732	749	515	699	703	632	490	617	726	778	522	470	660	929	579	807	748	618
ENSG00000008277	191	153	79	323	229	191	318	171	173	307	169	100	100	204	261	238	359	482	253	139	236	204	98	169	254	270	136	169	184	144	185	237	256	135	170	138	163	160	199	225
ENSG00000008282	2406	2957	1258	2112	2749	2978	2629	2829	2110	2204	1869	1959	1314	2901	2217	2347	2181	2491	2469	2656	2509	2430	2296	2438	2034	2482	2039	2345	1630	1664	1744	2576	2462	1727	2730	2169	2083	2695	2502	2170
ENSG00000008283	110	108	79	81	101	116	85	100	91	183	87	93	92	106	103	138	114	179	97	112	149	114	103	127	107	87	116	95	91	73	93	114	90	84	85	151	118	94	156	92
ENSG00000008294	6862	6524	3298	8941	7499	7969	7035	7519	5954	6159	5798	6436	3814	7570	5965	6028	5367	6562	7753	6782	6859	6143	7747	5498	5840	7458	5290	6006	5235	6689	4912	6422	6365	4508	6974	6674	5419	7210	6235	6434
ENSG00000008300	18	16	7	12	5	8	38	21	18	14	19	16	20	15	22	12	15	23	12	12	28	17	11	23	16	17	12	17	11	16	17	12	12	13	9	12	15	18	19	10
ENSG00000008311	514	747	438	1342	786	691	1146	1006	437	746	939	573	479	958	611	700	742	919	1009	762	767	554	1133	717	598	946	630	395	487	1164	808	586	377	510	839	651	768	763	620	872
ENSG00000008323	5	5	8	3	6	4	12	4	0	10	62	1	7	2	7	6	6	4	1	3	21	7	5	10	2	3	5	6	1	6	13	0	5	3	3	8	10	5	4	8
ENSG00000008324	91	88	51	80	69	87	81	75	74	69	43	60	43	81	63	65	74	76	64	72	74	55	73	66	54	82	59	53	65	88	56	69	52	49	74	62	67	102	66	75
ENSG00000008382	170	186	102	138	163	268	190	187	190	150	140	157	101	172	151	144	166	185	206	176	164	192	158	151	157	150	161	156	129	120	156	163	159	166	180	141	125	189	180	144
ENSG00000008394	129	104	125	73	139	112	256	74	82	181	829	113	115	109	108	103	67	76	169	127	393	247	196	226	99	99	170	156	111	95	196	72	136	155	100	167	214	59	155	212
ENSG00000008405	482	740	359	534	495	657	499	455	589	566	365	501	314	428	447	554	435	448	653	551	511	405	551	394	429	415	484	408	434	467	440	417	397	331	471	332	455	539	412	412
ENSG00000008438	0	0	0	0	0	0	0	0	2	0	0	0	1	0	1	0	2	1	0	0	0	1	0	0	0	1	0	0	1	1	0	0	1	0	0	0	1	3	0	0
ENSG00000008441	5565	5368	2560	3680	5728	6624	6515	5405	4823	6017	6127	6302	6173	5222	6212	5448	5456	3868	5823	5047	6340	6607	6906	6263	7534	5763	4693	5842	2998	4739	7117	4519	5315	6037	5109	6593	4681	4758	5356	5474
ENSG00000008513	2739	3585	1298	2415	3788	3539	4888	4443	2400	3102	3701	2643	2857	3941	2973	2360	3276	3848	2804	3098	3475	2520	3133	2792	2718	3305	1951	2223	2255	2755	2656	2666	2114	2156	3951	3608	2737	3631	3050	2860
ENSG00000008516	10	24	14	12	7	5	23	16	14	19	14	52	103	12	14	24	37	13	33	28	13	37	17	32	20	9	39	15	10	14	59	17	25	8	44	7	80	41	18	12
ENSG00000008517	1321	1358	371	581	1286	719	647	1092	490	3071	1067	605	810	1746	1196	604	460	292	760	1063	1032	1240	852	961	877	2135	1338	1905	333	369	1038	1100	2584	1556	1784	1434	1155	1964	619	1353
ENSG00000008710	5464	6070	2931	4905	6280	6422	7208	5804	4867	5599	6268	6138	4935	5418	5627	5830	5029	3990	7436	6181	6526	6392	6694	6727	7537	5985	5422	5175	3191	5383	7343	4310	4172	5639	5773	6689	5625	4605	5467	5300
ENSG00000008735	11	7	4	6	6	6	4	5	8	8	4	10	4	5	9	6	1	8	10	9	9	8	6	10	9	1	3	7	10	10	13	6	4	0	13	14	10	5	10	3
ENSG00000008838	1438	1430	748	1356	1666	1958	1703	1401	1282	1554	1190	1304	1163	1389	1453	1319	1386	1342	1563	1432	1533	1535	1640	1395	1529	1547	1259	1266	895	1395	1678	1487	1257	1124	1374	1391	1123	1434	1422	1465
ENSG00000008853	484	827	411	616	908	939	1137	625	588	738	640	733	593	706	630	484	850	667	784	747	848	681	821	714	900	676	531	521	561	556	707	432	431	601	730	834	632	673	734	505
ENSG00000008869	852	860	494	998	864	932	926	826	643	925	761	680	535	844	792	704	746	947	831	795	841	806	712	705	618	793	697	781	599	596	736	815	780	528	781	848	685	845	863	708
ENSG00000008952	1719	2218	983	2073	2275	2285	2197	2302	1767	2051	1690	1646	1175	2035	1593	1828	1868	2170	2108	2165	2125	2001	1838	1789	1701	2269	1615	1827	1637	1495	1663	1751	1825	1507	2033	1816	1805	2451	2046	1862
ENSG00000008988	6215	6849	3165	7129	5802	6423	6846	6168	5651	5738	5633	4595	2883	7329	6235	5208	5080	6921	6276	6597	5544	5661	5757	5715	4484	6122	5604	5196	4712	4685	4161	6308	6154	4039	6226	5006	5297	7682	6099	5179
ENSG00000009307	54339	57939	29321	62021	69556	73108	60363	62006	58834	55298	45063	52464	30191	68602	43346	51556	37944	49180	55179	52794	57733	55736	58217	52589	52288	64110	50673	54541	41855	56328	41439	56153	60839	44254	55019	55319	42543	67911	61093	53148
ENSG00000009335	4804	5372	2573	4639	5351	6671	5008	5176	4805	4678	3457	4032	3192	5052	3751	4289	4517	5858	4818	5160	5159	4384	4948	4505	3860	4503	3620	3891	3528	3831	3478	4747	4376	3037	5425	4620	3717	5763	4807	4512
ENSG00000009413	3313	3806	1580	3689	3397	3151	3937	3459	3158	2870	2828	2616	1977	3470	3365	3138	2955	3518	4837	3032	3368	3330	2745	2977	2576	3283	2527	3161	2786	2683	3212	2427	2692	1977	3335	3128	3016	3288	2989	2916
ENSG00000009694	175	194	111	296	241	272	276	179	137	255	193	168	141	207	224	206	216	291	302	212	289	259	218	239	184	170	228	234	220	176	228	237	197	138	188	158	233	200	326	263
ENSG00000009709	164	272	94	242	238	231	214	216	204	217	168	206	149	191	114	159	144	129	149	161	195	140	139	204	352	286	172	105	165	217	131	158	150	178	197	232	136	268	238	222
ENSG00000009724	4	2	0	0	3	1	3	1	3	0	2	2	1	1	0	1	2	1	1	0	3	0	0	0	1	1	2	2	1	0	2	0	1	0	1	1	3	2	1	7
ENSG00000009765	4	1	4	5	3	3	5	0	1	6	0	5	6	10	6	2	0	2	1	2	9	7	1	4	3	7	1	5	4	2	8	5	0	0	1	6	7	1	3	2
ENSG00000009780	561	572	298	743	691	603	639	687	510	615	723	432	427	679	510	610	561	462	717	537	665	628	533	532	552	709	384	567	458	517	450	596	677	479	597	557	581	672	586	570
ENSG00000009790	36	66	23	35	24	32	32	21	32	48	39	26	70	19	26	29	35	63	43	48	29	40	25	58	35	34	58	27	28	28	35	30	33	14	46	27	44	33	36	29
ENSG00000009830	359	357	209	304	464	388	329	357	361	413	338	407	204	333	285	303	299	399	394	384	415	323	462	382	377	347	290	326	299	333	359	317	261	261	314	446	291	366	389	353
ENSG00000009844	1276	1374	699	1521	1478	1657	1482	1475	1387	1285	977	1142	645	1602	998	1143	1206	1537	1400	1332	1394	1186	1398	1072	1251	1375	1070	1118	1001	1224	1010	1289	1289	992	1366	1225	1070	1655	1365	1220
ENSG00000009950	501	454	283	523	463	365	932	418	285	476	815	613	623	415	506	408	708	601	584	505	699	297	796	521	511	524	465	270	278	607	906	379	225	412	492	867	433	576	397	403
ENSG00000009954	2881	3033	1428	2896	3155	3134	3217	3427	2686	2826	2457	2375	1764	3189	2536	2655	2778	2959	3092	3080	3227	2668	2932	2759	2585	2885	2243	2564	2252	2387	2577	2591	2469	2146	3204	2796	2538	3116	2704	2561
ENSG00000010017	1837	2039	857	1810	2148	1995	1979	2009	1746	1470	1500	1561	944	1894	1440	1513	1556	1845	1816	1801	1951	1700	1668	1738	1616	1848	1586	1596	1298	1528	1372	1787	1670	1308	1756	1817	1505	1755	1874	1618
ENSG00000010030	5	18	5	2	0	4	0	3	1	5	7	5	3	3	0	3	5	3	7	5	8	3	1	9	1	1	5	8	2	1	7	7	2	8	0	7	1	1	2	3
ENSG00000010072	331	347	156	395	366	359	297	334	256	295	275	274	182	425	332	281	282	313	342	310	377	314	284	268	296	316	265	301	256	220	267	275	281	200	379	282	295	363	328	318
ENSG00000010165	440	409	196	468	478	523	461	441	413	482	361	347	325	383	365	373	395	383	410	383	511	358	435	425	412	380	347	337	295	369	437	377	360	297	382	421	315	407	407	441
ENSG00000010219	178	207	73	205	214	231	259	212	177	175	148	154	99	178	170	164	144	212	201	218	207	177	207	197	193	183	169	140	133	187	168	181	128	106	194	150	160	212	155	153
ENSG00000010244	5570	6153	2660	6789	5659	5740	5972	6163	4765	4828	4583	4521	3017	6024	5157	5002	4896	5568	6251	5894	5816	5585	4804	5282	4824	5822	4696	5423	4161	4390	4539	5727	5367	3673	5868	5102	5203	5611	5458	4732
ENSG00000010256	8185	10345	5178	7548	9843	13287	10051	8152	8822	7145	5408	6713	6040	8339	7759	7017	12656	16081	9000	9082	8073	6707	8340	7227	7135	7634	6012	5164	6133	8202	6390	8018	6709	4776	8614	6065	6740	11288	8255	6818
ENSG00000010270	272	355	170	297	345	312	320	267	240	308	226	271	146	299	260	232	241	377	303	305	318	262	253	295	218	300	221	232	211	179	207	258	263	173	254	273	219	341	339	255
ENSG00000010278	372	455	431	421	641	783	457	513	549	689	329	585	320	360	455	424	356	711	556	503	548	519	531	562	328	427	400	370	288	421	630	434	321	280	486	433	427	693	558	438
ENSG00000010282	2558	2447	1340	2408	2697	2738	2814	2481	2161	2102	2473	2423	1553	2374	2656	1918	2310	2345	2045	2303	2206	1939	2757	2640	1888	2317	2319	1507	1647	2192	2337	2223	1922	1810	2425	3368	1414	2459	2400	1657
ENSG00000010292	458	536	244	408	564	731	477	478	472	516	483	453	326	528	387	414	506	550	480	560	557	493	472	469	618	505	411	465	308	403	525	429	418	305	406	496	432	482	526	452
ENSG00000010295	356	568	205	562	526	523	652	518	461	484	409	436	403	476	415	425	409	530	511	363	577	468	625	651	601	515	427	428	456	372	474	338	377	393	596	635	407	498	551	321
ENSG00000010310	3	3	1	1	0	2	2	0	2	4	18	1	2	3	2	1	2	1	2	4	3	2	0	4	2	2	3	3	0	5	8	2	3	2	2	3	1	2	2	5
ENSG00000010318	173	146	61	152	139	173	203	162	151	112	143	135	100	154	186	119	152	258	154	158	162	123	153	133	127	180	128	112	97	136	115	139	132	72	178	127	109	129	163	166
ENSG00000010319	305	671	291	560	460	601	515	471	272	594	697	381	423	411	393	366	576	616	379	587	569	466	581	436	491	396	413	344	329	524	514	324	220	231	328	532	341	487	465	363
ENSG00000010322	1335	1413	668	1259	1325	1374	1704	1347	1005	1277	1269	1251	1045	1285	1187	1217	1341	1325	1570	1463	1522	1542	1567	1464	1481	1306	1086	1176	953	1346	1474	1063	957	900	1359	1526	1131	1270	1149	1068
ENSG00000010327	1201	954	711	1059	1369	1565	1277	949	1059	2227	1282	1270	938	1093	1133	1179	1063	2274	1246	1068	1532	1172	1719	1733	1045	754	1307	1386	846	1174	1456	947	937	892	1033	1597	1258	1175	1837	1164
ENSG00000010361	372	345	219	254	314	364	335	381	381	296	268	281	223	330	306	304	329	333	320	306	301	267	339	331	304	381	314	303	240	355	344	341	320	210	335	258	243	416	361	321
ENSG00000010379	19	44	19	29	15	25	19	36	19	33	17	14	17	48	34	21	21	25	41	20	43	35	29	40	45	25	51	38	12	32	27	23	22	25	38	50	31	35	24	22
ENSG00000010404	929	1075	470	940	1043	1150	1069	962	814	1128	859	977	644	1017	1002	933	814	1006	1212	975	1163	1287	1059	1093	969	1053	937	1044	732	822	1050	841	940	856	940	1070	996	986	1069	878
ENSG00000010438	0	0	8	1	0	0	0	0	0	0	0	0	0	0	1	1	1	0	0	0	0	0	0	0	0	1	1	2	0	1	5	0	0	2	0	0	0	0	0	0
ENSG00000010539	147	171	66	173	136	168	152	193	120	143	145	139	108	152	167	142	137	179	173	138	155	161	137	144	138	166	132	117	130	107	131	130	139	113	148	171	147	181	166	153
ENSG00000010610	103	117	64	84	101	148	87	58	93	170	169	100	80	95	117	113	88	171	83	105	124	73	123	148	67	86	162	81	85	97	66	84	93	81	83	109	102	104	135	58
ENSG00000010626	90	107	81	86	98	117	136	100	74	96	64	86	67	118	79	70	94	89	123	94	152	100	107	93	107	82	81	56	125	78	107	66	90	89	102	88	77	128	116	70
ENSG00000010671	34	44	8	46	29	42	48	27	22	59	50	31	27	29	36	41	29	68	29	31	37	27	32	39	22	34	30	19	33	25	23	19	36	24	23	32	44	31	54	15
ENSG00000010704	96	93	28	102	96	128	113	99	108	111	87	76	47	116	90	107	66	123	106	85	106	117	98	98	86	84	119	74	93	105	87	67	74	87	87	77	78	115	122	83
ENSG00000010803	1080	1080	490	975	1117	1079	1211	997	973	895	1041	915	684	979	1115	817	923	890	1035	1016	1067	960	1183	986	946	966	888	872	745	896	895	941	985	753	1070	1123	759	989	810	818
ENSG00000010810	456	594	298	462	500	555	518	379	362	708	484	455	429	423	375	477	494	836	549	543	645	527	502	658	402	428	420	488	448	327	515	327	383	310	401	568	462	459	557	429
ENSG00000010818	4947	4624	2069	3829	4542	5268	4540	4644	3847	4396	3933	4236	2774	4415	4506	4321	3186	2866	4429	4475	4721	4091	4359	4296	4332	4746	3731	4956	2871	3258	4068	4384	4424	3294	4315	3895	3786	4305	4053	4425
ENSG00000010932	4	3	3	3	4	7	7	3	2	8	6	0	3	2	3	6	2	8	2	1	4	6	1	4	1	5	4	4	3	1	5	1	3	3	6	0	3	4	3	3
ENSG00000011007	1644	1773	761	1423	1827	2062	1789	1773	1540	1690	1419	1306	1165	1909	1571	1372	1655	1739	1834	1471	1682	1537	1577	1538	1370	1559	1236	1262	1303	1249	1335	1586	1519	1097	1673	1701	1370	1859	1561	1736
ENSG00000011009	265	248	165	307	278	302	329	276	240	255	193	236	184	236	250	224	282	367	261	263	285	234	293	249	225	278	217	194	164	204	228	213	200	161	294	258	176	282	223	228
ENSG00000011021	492	425	232	466	416	524	607	394	340	459	547	381	362	414	519	467	532	385	507	534	478	567	569	451	477	463	601	513	327	390	567	432	415	409	525	627	474	420	463	449
ENSG00000011028	940	1024	750	1220	1484	1820	1093	914	1144	2136	876	1351	1070	1028	1101	1322	1061	1689	1687	1211	1633	1172	1295	1503	1638	1153	1132	1139	899	949	1163	928	1102	1179	1424	1352	1151	988	1717	1306
ENSG00000011052	0	0	0	0	0	0	0	0	0	0	0	0	0	0	0	0	0	0	0	0	0	0	0	0	0	0	0	0	0	0	0	0	0	0	0	0	0	0	0	0
ENSG00000011083	4	0	1	1	1	4	1	2	3	3	3	5	2	3	1	2	2	4	3	3	5	3	15	4	2	2	4	3	3	1	2	6	4	0	0	2	2	0	3	2
ENSG00000011105	369	439	239	462	588	553	506	413	408	481	337	396	454	494	338	303	425	749	414	406	390	428	392	404	355	301	427	324	345	299	459	391	359	298	389	606	285	470	460	369
ENSG00000011114	1345	1428	701	1292	1522	1554	1530	1446	1230	1341	1062	1061	884	1416	1239	1300	1173	1334	1404	1249	1420	1360	1257	1322	1124	1350	1133	1295	976	1080	1127	1315	1274	973	1331	1366	1202	1272	1405	1317
ENSG00000011132	316	228	137	348	271	377	361	287	260	306	236	292	244	200	295	242	321	317	325	268	323	265	307	282	319	311	253	258	202	258	312	276	229	173	298	310	271	298	269	267
ENSG00000011143	225	193	108	208	189	207	212	194	199	170	199	224	148	214	256	218	215	185	212	164	191	196	203	186	234	241	162	194	142	168	228	208	195	149	197	169	192	177	200	148
ENSG00000011198	331	537	246	494	442	553	512	458	428	392	369	365	251	448	366	378	332	418	470	376	426	400	401	357	332	388	325	296	329	353	359	379	309	250	431	331	431	449	386	376
ENSG00000011201	1464	1428	715	1881	1620	2191	1360	1588	1639	1399	1241	1128	1026	1811	1235	1204	1268	1485	1493	1511	1170	1550	1228	1382	1206	1678	1267	1824	1053	1033	960	1407	1552	1123	1315	1570	1178	1923	1607	1622
ENSG00000011243	999	1219	535	1176	1109	1233	1216	1112	1010	891	965	999	843	1049	919	854	1235	1000	1222	1133	1117	1089	1024	1191	1030	1244	915	1076	852	850	1087	956	977	888	1090	1209	878	1101	1148	979
ENSG00000011258	893	772	404	831	818	944	875	845	673	648	673	633	432	886	782	739	855	1000	872	770	762	759	646	758	622	809	651	908	586	629	728	991	825	492	879	648	748	788	820	728
ENSG00000011260	326	405	189	480	421	340	367	375	357	364	278	358	250	400	341	335	325	370	401	362	384	332	288	326	281	344	307	290	339	282	268	381	380	309	377	360	328	435	362	346
ENSG00000011275	1355	1540	714	1442	1430	1651	1621	1478	1366	1308	1081	1261	957	1345	1313	1294	1322	1301	1631	1440	1514	1589	1313	1292	1320	1472	1233	1245	1039	1075	1248	1212	1237	1051	1418	1546	1132	1431	1367	1313
ENSG00000011295	755	863	437	727	878	951	995	871	669	792	588	657	519	873	709	660	904	990	959	856	840	790	757	725	709	769	661	686	699	731	686	801	679	510	882	704	716	958	774	687
ENSG00000011304	799	784	367	698	660	801	744	586	548	771	721	723	552	635	637	608	753	769	781	646	823	777	683	786	636	717	637	641	509	547	883	710	747	461	591	833	685	700	755	628
ENSG00000011332	1	1	2	3	1	1	0	2	0	2	0	1	1	2	0	4	2	1	3	0	2	4	2	0	1	0	0	0	3	1	2	0	0	0	0	3	1	1	1	2
ENSG00000011347	57	94	24	71	68	68	74	66	58	63	70	74	56	45	41	46	79	152	57	108	92	60	74	73	61	57	67	50	60	42	72	63	45	35	70	91	53	105	50	52
ENSG00000011376	603	625	289	643	543	752	760	698	543	657	419	545	436	572	520	470	775	830	573	569	608	495	645	624	560	514	488	403	449	539	601	539	543	408	700	504	564	599	561	540
ENSG00000011405	1502	1765	790	1916	1636	1714	1746	1741	1200	1535	1487	1365	914	1672	1597	1444	1732	1815	2135	1790	1841	1775	1571	1562	1306	1706	1375	1556	1357	1258	1455	1581	1458	1034	1652	1360	1605	1747	1698	1495
ENSG00000011422	25	47	14	20	32	40	30	19	26	45	30	52	41	18	20	44	32	50	37	38	27	22	37	30	14	22	78	20	19	20	30	29	26	16	22	22	36	33	56	33
ENSG00000011426	8	18	12	17	23	7	10	8	6	13	17	4	6	13	24	8	12	51	9	7	21	19	12	13	10	9	12	19	10	4	38	14	5	8	16	9	12	20	8	23
ENSG00000011451	396	432	213	302	404	473	492	437	324	437	485	452	401	395	452	395	433	355	500	429	513	541	486	546	487	443	383	445	276	288	515	330	368	375	380	561	364	414	480	387
ENSG00000011454	2256	2378	1073	2221	2602	2504	2524	2341	2095	2164	1874	2038	1391	2395	2300	2101	2004	2396	2553	2351	2490	2363	2219	2177	2179	2282	1956	2212	1643	1891	1949	2270	1962	1551	2254	2056	1908	2385	2326	2013
ENSG00000011465	10648	10402	8389	12118	12064	15797	12067	8532	9021	16415	8946	9828	6309	10508	12478	13090	8154	15058	15370	12753	13374	12603	14202	13699	8860	10144	9592	12118	9884	7380	11112	10306	9464	8761	10892	10587	11819	9497	15191	11885
ENSG00000011478	20	29	18	31	29	23	22	19	17	27	31	23	24	23	43	21	29	27	30	25	15	18	32	25	24	33	27	12	15	41	35	12	22	20	27	26	13	19	22	18
ENSG00000011485	853	825	536	766	963	1118	890	941	720	830	650	858	689	800	760	716	979	1112	987	869	927	736	934	795	852	865	670	678	634	905	870	841	673	601	827	942	623	893	829	691
ENSG00000011523	2350	2541	1076	2778	2484	2591	2852	2054	2211	2062	2006	2151	1370	2387	2079	2306	2079	2724	2383	2206	2107	2129	2218	2053	1902	2351	1888	2130	1804	2394	1958	2036	1911	1792	2427	2368	2001	2127	2475	1812
ENSG00000011566	3190	3619	1699	3307	2609	3421	3496	3004	2643	2551	2474	2510	1488	2990	3296	2775	2659	2932	3028	3028	3005	2924	2920	2347	2341	3077	2524	2894	2527	2528	2290	2851	2719	1993	3295	2632	2628	2991	2628	2342
ENSG00000011590	2	0	1	0	0	0	0	1	0	1	2	0	2	2	0	0	1	0	0	4	0	2	1	0	3	3	1	2	0	0	2	1	0	3	0	1	2	0	2	0
ENSG00000011600	37	66	32	61	44	54	41	33	34	103	75	49	38	31	52	53	40	64	40	46	52	37	65	67	25	36	72	25	34	34	40	40	37	35	22	45	53	72	52	43
ENSG00000011638	3070	3241	1312	2586	4505	3633	2767	3727	3157	2204	2218	2729	1846	2675	2558	2352	1612	2326	1584	1576	2193	2260	2085	2263	2264	2832	2263	2527	1619	3719	2198	3222	2258	1764	2757	1466	1850	3005	2014	2782
ENSG00000011677	0	0	0	0	0	1	0	1	0	0	0	0	1	0	0	0	0	0	0	0	0	1	1	0	0	0	0	0	0	0	2	0	0	1	0	0	0	0	0	0
ENSG00000012048	298	282	130	276	293	332	221	323	267	307	253	275	190	256	257	301	234	295	287	262	225	265	282	282	316	260	237	274	217	249	298	229	232	209	267	264	237	330	250	303
ENSG00000012061	780	943	426	751	824	960	919	734	679	871	630	633	460	727	811	704	836	1038	899	714	834	742	850	765	730	866	633	762	627	724	743	759	829	545	722	818	714	930	932	657
ENSG00000012124	12	12	1	13	11	3	5	8	13	23	12	6	16	19	7	15	26	9	18	13	19	27	8	20	13	3	12	10	6	8	15	7	8	8	7	12	8	12	17	13
ENSG00000012171	241	233	96	224	254	290	326	209	186	309	201	143	201	214	186	244	225	291	239	224	323	226	361	391	248	239	287	183	146	137	288	157	184	183	269	246	197	192	228	221
ENSG00000012174	579	684	401	687	645	644	801	718	572	702	559	590	410	813	611	656	594	701	771	596	706	613	705	692	701	644	589	555	500	594	555	562	569	463	735	678	607	702	624	538
ENSG00000012211	174	196	70	136	224	193	180	153	146	182	168	183	143	192	173	160	180	224	165	177	183	196	198	171	170	212	149	167	122	136	176	136	158	147	211	224	171	188	179	117
ENSG00000012223	50	65	28	64	40	51	64	55	38	49	58	38	45	68	66	47	64	101	49	57	73	56	65	49	66	56	39	40	52	51	35	66	52	25	67	70	57	61	52	39
ENSG00000012232	1421	1762	701	1155	1749	1826	1571	1304	1304	1352	1316	1244	1107	1325	1228	1126	1360	1356	1372	1544	1618	1356	1550	1643	1367	1421	1388	1103	1052	1089	1233	1115	1208	1039	1395	1849	1093	1641	1603	1207
ENSG00000012504	0	0	0	0	0	0	1	2	1	1	2	1	0	3	1	0	1	2	1	0	0	3	1	2	3	0	0	1	0	0	1	0	0	0	2	0	0	0	1	3
ENSG00000012660	266	359	202	312	278	344	458	301	180	383	1268	297	190	357	238	253	377	544	369	398	537	483	284	413	275	311	374	262	326	215	294	284	256	222	317	324	394	357	322	417
ENSG00000012779	32	71	34	64	48	61	49	36	64	117	85	72	82	50	66	68	59	61	68	76	70	48	65	101	45	40	79	61	43	51	72	38	58	43	65	62	84	80	103	37
ENSG00000012817	3029	2966	1374	2860	3056	3239	3145	2827	2381	2679	2267	2167	1872	2661	2770	2797	2620	2643	3026	2928	2959	2777	2789	2663	2617	2889	2309	2613	1995	2239	2779	2695	2495	1613	2960	2288	2708	2625	2140	2520
ENSG00000012822	4371	4193	1897	3564	3704	3846	3860	3424	3179	3306	3516	3220	2166	3646	3517	3390	3740	2897	4362	3487	3763	4251	3637	3651	2880	3990	3221	4019	2464	3625	3921	4291	3337	2462	3710	3909	3430	3309	3585	3689
ENSG00000012963	394	501	255	547	514	638	589	617	407	456	349	441	258	515	374	402	516	668	540	525	488	410	598	418	393	493	305	350	363	443	422	404	374	313	509	512	441	532	552	416
ENSG00000012983	845	1123	541	1081	923	1019	972	925	730	881	783	750	498	1003	776	786	838	981	1098	1019	985	949	730	836	692	888	758	913	794	656	843	783	836	641	997	854	888	1120	959	874
ENSG00000013016	116	93	60	79	121	121	98	80	45	124	47	50	60	65	30	80	109	134	122	96	123	121	68	117	119	78	83	69	62	59	131	96	59	53	70	105	117	101	95	78
ENSG00000013275	981	1092	578	1089	1211	1247	1244	1060	1058	1162	946	1026	704	1158	876	886	948	1177	1120	1078	1104	924	1029	1037	993	1066	899	866	716	1041	928	1105	880	789	1104	1051	808	1203	990	1023
ENSG00000013288	153	164	103	212	124	256	234	163	149	321	309	242	157	212	217	218	178	260	243	215	304	347	270	269	197	226	224	206	171	223	355	173	153	165	183	244	227	181	258	178
ENSG00000013293	2	0	1	2	2	2	2	2	0	1	2	0	3	3	3	3	0	2	1	0	0	4	2	0	1	1	2	7	5	1	3	0	4	2	0	1	0	1	2	9
ENSG00000013297	93	41	51	58	162	112	70	67	53	103	43	57	73	94	49	84	64	60	71	47	50	83	59	118	47	139	94	81	51	62	76	56	54	74	95	97	85	60	97	67
ENSG00000013306	478	592	361	544	505	730	686	538	489	576	357	554	703	461	520	387	797	759	609	561	590	711	551	567	514	496	504	357	374	499	578	511	446	387	729	561	671	660	503	431
ENSG00000013364	548	555	383	552	559	758	747	544	421	825	579	603	559	486	463	566	543	605	652	514	729	587	885	785	590	583	567	587	395	540	730	543	505	479	529	720	593	487	857	523
ENSG00000013374	1290	1442	659	1353	1480	1434	1365	1417	1096	1111	1089	1038	720	1282	1073	1104	1213	1274	1432	1312	1275	1265	1272	1201	1071	1383	1083	1230	853	1165	1091	1544	1367	930	1237	1139	1102	1286	1227	1087
ENSG00000013375	450	427	264	564	388	538	510	488	301	512	402	400	227	483	365	388	318	641	445	390	496	412	438	419	353	385	399	329	401	339	391	357	385	268	444	465	365	471	505	382
ENSG00000013392	82	110	53	125	95	157	117	81	82	74	70	78	58	120	100	88	72	164	91	107	83	105	117	83	78	102	117	79	79	69	81	87	82	52	97	69	99	117	94	72
ENSG00000013441	3106	3265	1919	3593	2995	2887	3171	3210	2396	3111	2575	2513	1736	3286	3116	2515	3574	2912	3711	3006	2899	3580	2160	2696	2606	3149	2507	3676	2054	1992	3172	3731	3620	2013	3295	2754	3165	3596	3156	3156
ENSG00000013503	370	377	197	392	414	445	451	372	378	399	249	335	303	372	364	335	384	499	451	387	411	311	381	383	338	306	299	289	262	345	375	260	315	263	425	329	293	442	364	292
ENSG00000013523	500	484	269	497	426	482	553	416	401	426	424	374	304	429	425	394	441	456	546	505	530	439	454	502	483	439	422	375	338	401	399	359	352	278	413	467	381	515	461	368
ENSG00000013561	1145	1248	692	1293	1498	1741	1336	1443	1139	1298	895	1045	711	1378	961	1018	1123	1743	1381	1276	1288	1135	1149	1081	1054	1136	843	889	1008	1043	860	1223	1003	749	1419	953	975	1377	1269	1131
ENSG00000013563	3045	2734	1374	2635	3237	3387	2611	2445	2800	2568	2222	2403	1637	2876	2413	2396	2208	2242	2745	2804	2521	2329	2616	2451	2730	2830	2216	2386	1674	2250	2292	2893	2912	2043	2454	2453	1999	2468	2799	2459
ENSG00000013573	84	474	29	133	67	96	265	55	266	104	65	75	204	59	74	241	73	80	136	61	528	76	83	467	55	58	66	58	69	403	361	46	61	62	280	100	44	227	71	59
ENSG00000013583	192	201	82	142	198	187	223	135	152	182	155	172	128	153	187	168	195	168	189	151	193	202	190	191	185	160	146	133	125	149	183	110	157	149	152	169	170	175	174	153
ENSG00000013588	26	35	52	30	50	47	30	23	18	100	23	49	18	33	46	49	24	21	64	40	120	77	112	75	21	48	89	35	26	18	55	24	28	35	18	20	37	20	44	50
ENSG00000013619	141	139	52	138	95	77	140	141	84	113	173	96	98	118	149	104	207	124	123	103	129	151	105	115	89	135	102	108	65	117	124	97	71	72	101	143	108	94	96	112
ENSG00000013725	8	20	9	17	12	25	14	4	7	10	10	11	29	9	7	6	9	15	5	20	14	9	3	11	9	12	11	9	10	2	14	7	18	4	20	12	16	4	10	3
ENSG00000013810	100	101	50	70	76	97	87	84	80	144	53	107	101	75	61	69	141	137	72	89	91	73	117	85	92	64	67	79	39	95	106	76	49	55	91	75	75	111	85	63
ENSG00000014123	1685	1757	885	1873	1732	1773	1785	1696	1414	1450	1329	1270	804	1649	1644	1377	1475	1820	1866	1788	1740	1569	1608	1335	1365	1623	1259	1555	1363	1554	1296	1630	1558	1099	1693	1509	1418	1813	1501	1371
ENSG00000014138	169	174	85	198	168	157	179	214	113	185	125	179	122	161	178	154	143	168	185	171	199	178	155	165	179	197	89	161	120	140	162	160	148	118	150	142	122	193	147	144
ENSG00000014164	263	230	162	330	270	336	268	317	206	243	446	337	259	249	314	248	226	172	227	198	275	260	376	347	295	277	278	240	141	321	299	198	223	300	289	316	197	268	224	238
ENSG00000014216	1110	1298	594	959	1207	1503	1227	1134	1153	1086	1064	1102	1191	1207	1084	1073	1273	1094	1306	1077	1321	1233	1271	1209	1236	1237	987	1077	755	1124	1250	1059	1045	1068	1201	1275	1025	1063	1312	1308
ENSG00000014257	10	11	31	14	7	4	8	3	4	6	4	5	11	6	11	9	14	14	5	3	14	7	7	12	5	5	20	23	2	5	59	8	4	5	6	10	19	12	8	9
ENSG00000014641	7180	10355	6283	7802	9704	14924	13009	10717	8830	8721	4903	8002	5134	9300	6924	7338	12842	25505	9064	10697	9361	6034	9803	6586	6783	8018	6070	4532	6435	10388	6191	8238	4993	4110	11173	5844	6958	13170	7522	6127
ENSG00000014824	1715	2216	1034	2058	2121	2490	2134	2186	1782	1695	1397	1561	1073	2154	1770	1608	1856	2785	2275	2037	1874	1725	1758	1564	1560	1860	1498	1668	1433	1627	1473	1763	1764	1185	2005	1526	1502	2329	1945	1694
ENSG00000014914	94	105	59	58	77	127	93	68	58	177	71	90	61	81	98	67	65	79	98	89	122	174	90	112	65	64	89	66	68	78	112	65	66	60	59	119	69	80	99	79
ENSG00000014919	1420	1587	824	1516	1468	2185	1695	1153	1266	1277	1003	1278	923	1514	1349	1249	1613	1770	1443	1342	1592	1077	1583	1129	1216	1345	1147	966	1144	1492	1134	1325	1129	826	1219	1364	1075	1830	1357	1162
ENSG00000015133	225	242	96	165	158	221	200	187	122	191	164	175	251	161	136	182	274	245	231	247	257	237	163	216	178	163	197	173	167	134	204	178	174	170	142	221	188	195	226	162
ENSG00000015153	1389	1710	769	2067	1575	1761	1854	1658	1186	1410	1136	1361	780	1788	1472	1105	1241	1654	1534	1617	1499	1228	1460	1155	1195	1647	1121	1200	1146	1249	1145	1369	1290	870	1562	1487	1105	1786	1512	1345
ENSG00000015171	2806	3200	1325	2911	3017	3157	2915	2713	2556	2453	2226	2289	1414	2950	2474	2350	2348	2920	3022	2877	2891	2662	2433	2472	2289	2806	2213	2459	1997	2146	2133	2735	2521	1887	2700	2490	2330	2719	2837	2702
ENSG00000015285	18	42	12	27	17	25	35	20	12	29	28	41	48	23	23	18	33	25	21	19	28	32	27	29	16	21	46	25	12	13	28	22	19	21	33	22	47	33	24	20
ENSG00000015413	0	0	0	1	0	0	0	0	0	6	1	2	1	0	1	0	0	4	0	1	0	1	0	1	0	1	1	3	0	0	1	0	0	0	0	0	0	2	2	0
ENSG00000015475	55	59	33	82	57	49	77	56	41	29	59	84	57	61	41	42	69	86	51	75	57	64	79	66	61	35	61	49	46	67	50	41	45	38	81	72	64	64	77	37
ENSG00000015479	1192	1045	590	1121	910	1067	1065	1037	851	926	870	921	620	1049	922	873	988	899	1199	1020	1080	1097	856	907	865	1143	806	1045	765	823	988	1018	895	695	1092	938	949	972	1034	895
ENSG00000015520	7	3	7	20	2	10	21	9	11	16	9	3	11	8	13	9	9	6	10	10	15	15	15	12	13	13	7	4	7	4	12	5	12	10	12	5	16	1	7	20
ENSG00000015532	215	252	124	212	253	266	299	250	230	255	223	223	212	189	185	195	257	267	265	189	241	245	215	251	227	238	225	246	180	158	290	186	208	187	257	323	215	277	245	204
ENSG00000015568	249	164	136	131	183	175	137	93	139	206	127	150	110	257	187	179	75	91	212	140	161	120	177	154	106	143	154	111	114	186	125	252	190	136	163	143	205	131	197	145
ENSG00000015592	1	7	0	2	1	0	2	3	1	1	0	4	1	5	2	2	0	2	6	2	2	2	2	2	4	5	2	4	1	6	0	1	0	1	4	2	1	1	1	1
ENSG00000015676	2686	2430	1163	2887	3013	3287	3137	2817	2617	2525	2365	2726	1905	2844	2385	2233	2385	2521	2885	2646	2948	2300	3306	2470	2700	2893	2033	2199	1804	2659	2285	2484	2662	1935	2658	2715	2150	2675	2559	2365
ENSG00000016082	0	1	1	2	0	0	1	0	3	0	0	5	1	1	5	1	3	0	3	0	1	1	1	0	1	0	0	4	6	1	4	4	1	2	1	0	3	0	0	0
ENSG00000016391	361	349	207	298	332	352	407	356	288	246	181	194	205	290	231	196	292	379	294	287	399	229	325	241	262	219	197	210	237	317	264	217	205	217	331	262	344	263	273	205
ENSG00000016402	20	73	48	32	21	16	32	32	29	19	9	19	2	146	44	15	23	43	42	26	27	32	9	359	9	18	366	31	9	15	38	45	13	12	31	6	13	36	95	43
ENSG00000016490	0	1	0	0	0	1	0	1	0	1	0	0	0	0	0	0	0	0	0	2	2	1	0	1	0	1	0	2	0	0	0	0	0	0	0	0	1	0	0	0
ENSG00000016602	2	1	6	0	0	0	0	0	0	0	0	0	0	0	0	2	1	0	0	0	2	1	0	0	2	0	1	5	0	0	6	0	0	1	1	0	0	0	0	0
ENSG00000016864	360	368	190	380	410	425	337	414	318	436	310	321	217	364	376	342	361	460	434	371	376	336	357	394	304	379	287	326	246	289	317	303	293	255	360	332	336	379	396	357
ENSG00000017260	1818	2497	1085	1962	2007	2786	2031	2068	2235	1769	1194	1444	1097	2043	1395	1444	1574	2014	1838	2079	1891	1925	1422	1477	1471	1376	1536	1473	1537	1258	1527	1781	1669	1171	1690	1823	1652	2262	1756	1742
ENSG00000017427	763	606	331	1206	576	674	1215	551	559	1236	899	530	368	693	473	579	777	1627	849	671	799	515	1029	641	642	718	575	570	825	618	629	635	576	342	699	534	711	942	774	753
ENSG00000017483	4	5	5	4	6	2	2	2	3	5	11	6	7	1	3	10	12	13	2	4	12	20	2	12	1	1	6	5	6	0	5	5	5	3	15	5	9	12	6	4
ENSG00000017797	1323	1514	767	1309	1558	1768	1534	1416	1301	1346	1128	1048	810	1452	1189	1106	1153	1493	1346	1361	1427	1356	1370	1230	1131	1286	1086	1271	1013	1133	1117	1343	1241	860	1229	1519	1062	1450	1364	1478
ENSG00000018189	1470	1590	688	1961	1757	1764	1678	1676	1235	1813	1175	1470	1007	1690	1205	1545	1360	1670	1691	1453	1631	1527	1472	1782	1392	1597	1268	1363	1441	1156	1203	1217	1496	1247	1409	1582	1524	1351	1610	1241
ENSG00000018236	114	86	53	92	113	58	49	76	33	79	50	63	20	47	50	82	91	99	89	48	51	87	28	72	75	50	86	68	77	41	86	41	50	30	127	82	78	59	35	70
ENSG00000018280	27	49	30	28	34	26	56	26	41	49	39	78	122	22	51	32	58	30	68	26	30	83	34	50	21	40	72	38	31	25	46	30	32	21	69	28	95	72	36	41
ENSG00000018408	745	851	358	812	848	895	894	770	618	944	560	545	458	768	751	708	734	1040	849	780	804	1105	811	754	633	593	599	572	624	685	898	652	557	494	612	692	733	694	862	665
ENSG00000018510	1138	1397	657	1438	1456	1506	1379	1351	1159	1264	1022	1033	686	1241	984	1047	986	1521	1249	1319	1312	1142	1254	1199	1051	1260	1066	1040	1063	995	931	1118	1121	869	1369	1323	1092	1434	1313	1152
ENSG00000018607	1	2	1	1	0	0	0	2	0	0	1	1	3	0	0	0	2	2	0	0	0	0	0	0	1	0	0	0	2	0	0	0	0	0	0	0	1	0	1	0
ENSG00000018610	376	403	216	401	384	459	428	438	319	375	329	312	268	477	377	375	341	395	399	358	366	348	352	340	317	419	316	353	266	348	346	328	325	227	445	341	330	448	377	298
ENSG00000018625	35272	34083	14896	24966	35397	34153	33021	33986	26447	29228	33581	27684	22728	28490	35789	27548	35959	25948	34056	29698	35095	32363	35494	30666	32776	36532	28534	32690	25296	25635	30130	29717	30799	24765	31327	34630	26224	33696	29290	28841
ENSG00000018699	451	401	237	478	400	440	462	407	329	389	328	371	284	392	329	382	381	426	373	465	457	388	393	420	323	406	337	429	313	393	342	359	407	228	426	367	336	433	371	347
ENSG00000018869	35	45	21	60	44	48	49	30	48	62	48	59	40	59	54	32	38	60	61	48	67	52	55	39	48	49	40	54	32	34	47	50	38	34	39	34	35	35	52	46
ENSG00000019102	19	43	7	17	11	26	16	26	19	33	19	23	31	19	16	16	60	55	11	21	23	22	16	15	22	20	28	18	28	16	23	14	23	13	15	29	20	28	26	30
ENSG00000019144	1992	2085	1147	1975	2386	2283	1992	1864	1523	2592	2818	2025	1810	1911	1883	1967	1949	2057	2344	1894	3067	2407	2463	2393	2238	2082	1958	1915	1451	1559	2052	1707	2052	1942	1965	2840	1840	1915	2461	1864
ENSG00000019169	59	31	80	81	29	142	64	55	60	104	76	66	24	84	79	92	101	78	57	49	105	65	163	126	40	46	128	45	73	39	109	68	24	95	39	101	77	85	167	37
ENSG00000019186	0	0	0	0	0	0	0	1	0	0	0	1	0	0	0	1	0	0	0	0	1	0	0	1	2	0	0	1	0	0	2	0	1	0	0	0	0	0	0	0
ENSG00000019485	213	300	136	297	296	321	333	259	219	244	285	238	202	244	245	316	236	268	369	280	351	355	242	329	239	239	245	235	162	252	309	200	195	238	302	360	261	301	276	218
ENSG00000019505	1	11	2	13	3	9	13	3	8	8	2	1	9	5	8	5	3	41	3	5	10	0	7	2	3	7	5	2	3	8	5	3	1	1	3	4	5	2	3	2
ENSG00000019549	82	116	38	81	101	81	72	65	52	91	68	55	65	74	71	71	103	166	104	72	132	91	67	65	68	68	78	82	76	48	121	62	71	56	83	82	74	91	86	77
ENSG00000019582	2281	2722	1286	1934	1556	2584	2348	1727	1347	2639	3110	1863	1528	2047	1743	1830	2815	2549	2087	2864	2829	2208	1874	2651	1953	2134	2237	1575	1483	1697	2061	2011	2220	1493	1626	1997	2039	2420	2037	1341
ENSG00000019991	69	93	58	97	98	90	95	73	52	136	77	72	29	92	76	78	86	99	87	88	97	135	109	111	54	64	80	87	70	45	90	93	70	48	46	66	114	59	121	82
ENSG00000019995	2923	3223	1391	3138	3863	3171	3369	3246	2603	2530	2420	2254	1547	3143	2951	2571	2570	2710	3357	3026	2995	2659	2823	2690	2165	3222	2380	2636	2297	2539	1976	3313	3060	1716	2881	3131	2351	3233	3066	2977
ENSG00000020129	189	246	126	192	264	260	288	196	194	223	190	252	211	225	186	226	225	242	253	237	254	233	217	281	262	278	244	219	159	235	288	166	155	183	218	277	189	238	228	235
ENSG00000020181	407	367	173	322	347	448	484	320	177	652	402	295	346	370	348	321	408	487	479	396	531	656	376	641	417	353	359	339	299	286	512	295	330	266	284	416	446	276	537	395
ENSG00000020219	4	0	0	6	0	0	0	0	0	1	2	0	0	2	1	0	0	1	0	1	1	1	1	1	0	0	1	1	0	1	1	0	0	0	0	1	0	0	1	0
ENSG00000020256	187	204	88	184	196	209	228	192	232	181	171	163	119	177	126	142	157	242	202	178	216	167	159	211	209	142	174	161	132	137	166	181	147	151	228	211	134	204	190	152
ENSG00000020426	1163	1337	576	1344	1180	1476	1541	1479	1220	1084	897	958	694	1470	1095	1155	1121	1539	1417	1352	1154	1093	1112	1007	905	1246	1031	1124	1058	1027	852	1270	976	727	1281	1147	1011	1484	1125	1201
ENSG00000020577	8495	9281	4256	6545	10449	11988	7888	8846	7385	8847	6790	6302	4929	7922	7953	7436	4785	7051	6398	8881	7348	7284	12141	7615	7805	8085	8027	6737	5177	6696	5389	7427	8096	6501	7531	9692	6097	8172	7097	7082
ENSG00000020633	24	44	13	12	12	29	13	7	16	25	10	11	38	17	15	20	27	20	24	21	30	27	10	35	11	14	25	13	12	16	34	16	22	9	18	23	17	12	14	5
ENSG00000020922	631	688	298	828	691	697	884	689	553	634	509	564	395	691	593	694	614	706	740	661	725	698	560	620	558	679	567	663	493	588	610	630	674	483	714	647	625	672	738	508
ENSG00000021300	73	116	74	81	102	168	89	69	61	83	34	43	52	82	36	81	121	102	139	140	142	83	161	122	94	154	101	66	62	82	115	64	80	77	98	93	125	118	132	91
ENSG00000021355	482	565	260	524	616	645	616	684	382	590	541	432	313	535	382	612	431	548	551	437	638	553	755	598	483	571	563	502	357	548	554	451	506	451	573	791	591	679	571	482
ENSG00000021461	9	14	8	6	21	13	7	20	12	10	9	6	6	24	9	8	15	15	13	11	25	22	10	7	19	9	11	9	3	19	13	16	13	4	22	37	8	15	12	3
ENSG00000021488	6	10	3	13	3	2	4	8	3	9	0	6	2	2	2	2	10	6	9	1	10	8	10	8	5	9	11	3	5	0	5	3	2	3	2	8	12	2	8	3
ENSG00000021574	777	795	420	917	907	1017	916	907	766	756	577	603	449	867	631	710	610	865	825	841	881	732	693	668	584	815	589	675	684	622	485	757	748	501	857	784	619	879	822	763
ENSG00000021645	22	21	4	18	20	18	12	11	29	23	26	12	37	32	30	19	14	25	33	22	28	54	15	37	25	16	18	39	14	10	29	19	26	16	27	23	41	16	17	30
ENSG00000021762	311	253	129	247	273	259	366	372	209	347	299	279	255	220	224	251	292	256	342	284	378	371	297	352	358	259	274	248	159	217	412	223	251	213	237	347	238	239	255	257
ENSG00000021776	1045	1218	603	1263	1287	1143	1243	1244	917	1077	883	850	711	1123	1119	1073	1058	1240	1385	1149	1213	1085	1164	968	1016	1174	997	1044	935	961	1069	1076	980	796	1188	1054	1079	1186	1163	1125
ENSG00000021826	99	110	26	56	77	97	76	65	73	90	86	53	84	85	96	60	91	142	158	59	70	76	95	89	86	120	115	54	44	75	113	85	62	37	82	90	102	47	64	67
ENSG00000021852	0	0	1	0	0	0	1	2	0	0	0	0	0	0	0	1	0	0	0	0	6	0	0	1	0	0	0	0	0	0	0	0	0	0	0	0	1	0	0	0
ENSG00000022267	203811	197438	119733	266340	219459	282486	223281	226056	212951	165682	135383	198565	110588	227619	156699	185027	162625	192050	193276	182274	186971	168025	230239	152809	191387	213023	154797	124470	144097	221597	145013	192553	187777	142104	154663	203454	151324	251151	180856	165042
ENSG00000022277	1203	1274	652	1340	1365	1477	1316	1222	1183	1215	900	1035	683	1321	1089	1069	1081	1283	1287	1134	1217	1084	1233	1082	986	1229	1021	1026	828	1091	1032	1228	1142	891	1096	1055	1088	1335	1229	1019
ENSG00000022355	2	3	0	1	0	0	0	2	0	0	0	1	0	0	0	0	0	0	1	1	5	1	1	0	0	0	1	1	0	0	1	0	0	0	0	0	0	0	0	0
ENSG00000022556	0	3	0	1	1	2	1	1	0	0	3	0	1	1	0	2	4	1	1	0	0	3	1	0	1	0	0	0	1	3	1	2	1	1	4	0	0	1	2	1
ENSG00000022567	185	255	115	255	247	284	235	245	156	239	271	253	197	203	219	209	239	253	200	247	227	235	292	263	225	237	250	196	150	197	254	182	151	150	252	317	171	295	170	254
ENSG00000022840	4256	5440	2401	3885	5488	6581	6190	5291	5033	5321	3891	4919	3863	4987	4367	4199	4534	5550	4783	4763	5171	4985	5614	4722	4952	4441	4131	3789	3359	4312	4296	4386	4053	3698	4741	4959	3937	5626	5195	4700
ENSG00000022976	534	591	283	564	569	646	563	433	568	495	492	468	345	354	485	469	560	591	494	445	590	613	502	548	575	484	451	494	417	483	353	463	489	360	444	505	517	564	546	506
ENSG00000023041	511	577	248	536	524	540	516	503	388	442	408	377	275	481	495	496	460	577	580	486	496	465	472	450	397	509	433	486	346	397	457	491	348	293	495	453	493	507	488	453
ENSG00000023171	287	152	49	414	224	210	429	403	331	286	299	254	151	244	154	180	187	139	143	137	204	117	255	308	397	290	325	278	196	308	280	126	239	131	244	402	180	205	215	194
ENSG00000023191	1665	1576	803	1468	1627	1791	1664	1609	1425	1699	1512	1489	1152	1241	1310	1448	1300	1505	1491	1335	1561	1352	1658	1565	1566	1483	1292	1354	986	1550	1556	1378	1342	1062	1439	1571	1247	1361	1589	1497
ENSG00000023228	15059	20609	11022	14233	19029	21517	20423	18218	16436	14843	9494	14806	11142	17446	14755	14170	23498	28043	18495	18823	17698	13727	16827	13227	14137	15451	12151	10670	13313	16645	13168	16140	12264	9803	17677	12363	14582	20117	16731	14893
ENSG00000023287	4835	5147	2345	4468	5536	5031	4929	5414	3970	4063	3975	3548	2115	4938	4240	4060	3690	4767	5115	4723	4287	4400	4463	3790	3681	4722	3656	4130	3693	3735	3304	5525	4757	2846	4556	4294	3685	4719	4351	4459
ENSG00000023318	527	676	334	657	676	701	662	699	466	638	490	566	392	675	558	552	517	803	679	726	694	560	646	533	512	651	527	539	499	559	490	575	468	492	671	579	541	647	620	563
ENSG00000023330	1336	1903	920	1777	1944	2715	2618	1752	1792	1956	975	1546	1347	1937	1316	1684	1695	4049	1546	2072	1814	1349	1654	1445	1858	1455	1437	1115	1013	1762	1161	1600	1088	1065	2064	1149	1353	2046	1656	1464
ENSG00000023445	169	351	78	198	119	113	222	135	127	190	155	145	118	194	144	150	181	222	240	132	171	214	130	184	117	140	216	151	169	134	123	140	187	101	160	170	163	215	175	152
ENSG00000023516	1530	1751	807	1676	1723	1590	1822	1648	1141	1455	1420	1348	821	1595	1370	1570	1293	1963	2073	1663	1887	1896	1508	1614	1551	1678	1205	1704	1289	1321	1443	1210	1456	1194	1648	1327	1561	1546	1698	1421
ENSG00000023572	193	275	131	256	213	367	288	234	218	249	133	206	116	340	214	165	275	429	217	275	251	187	283	178	190	239	141	124	253	223	158	258	186	128	242	246	213	325	230	214
ENSG00000023608	192	182	80	145	265	346	205	300	187	197	132	188	133	169	168	165	124	241	176	195	243	137	151	184	191	129	183	126	121	154	154	157	206	114	234	159	154	173	167	144
ENSG00000023697	393	596	258	563	435	615	481	512	391	363	336	350	253	456	392	414	517	614	420	478	434	425	420	341	368	455	390	380	379	352	398	379	463	281	439	347	402	595	507	442
ENSG00000023734	1721	1895	1053	1810	2120	2406	2084	2091	1726	1832	1355	1659	1131	2073	1433	1552	1717	2117	1901	1821	1740	1508	1940	1582	1739	1796	1493	1382	1439	1830	1395	1668	1555	1303	1848	1733	1488	2409	1702	1651
ENSG00000023839	239	207	98	156	134	99	253	184	152	194	131	116	92	224	178	125	98	109	112	131	215	221	138	197	151	150	162	206	106	117	125	131	94	143	158	375	182	99	162	190
ENSG00000023892	28	49	12	20	31	27	21	23	24	34	15	41	40	24	25	31	32	49	27	29	34	36	38	49	31	21	40	26	25	25	50	14	26	18	39	29	43	33	31	21
ENSG00000023902	837	675	310	764	590	799	733	488	642	566	528	739	449	687	457	534	560	705	555	618	739	745	880	689	486	626	717	391	461	696	447	651	631	496	547	824	424	623	677	594
ENSG00000023909	722	1316	534	1131	1039	1111	1134	1051	917	936	640	822	456	959	811	677	1263	1003	1401	780	910	880	1177	645	641	991	720	765	967	1147	699	1053	612	546	1135	925	865	1415	766	830
ENSG00000024048	5381	6200	3020	5469	6460	6901	6187	6131	4896	5262	4129	4464	3561	6219	4929	5036	5190	6925	6059	5632	5831	4653	5529	4695	4877	5354	4197	4329	4368	4946	4268	5468	5360	3689	6143	4388	4761	6459	5471	5115
ENSG00000024422	591	595	370	494	526	688	617	442	457	885	986	607	676	489	509	601	740	788	664	557	881	868	607	755	685	499	582	539	407	448	961	407	362	461	406	839	569	517	667	574
ENSG00000024526	15	7	4	13	8	9	8	9	17	12	7	10	9	9	9	14	7	19	8	6	8	13	10	7	11	10	6	9	7	12	19	15	9	9	8	5	8	7	5	13
ENSG00000024862	230	214	116	230	236	269	237	231	160	178	160	205	106	189	233	207	197	193	243	159	209	216	197	213	200	236	170	216	124	199	191	244	215	135	185	193	179	192	211	188
ENSG00000025039	5516	6748	2984	5083	6478	7084	6438	6740	6448	5673	3620	5092	3236	6942	5468	4509	4955	6584	6082	6400	5879	4844	6117	5093	4675	5795	5115	4662	4147	4485	3537	5447	4660	3933	6778	5888	4560	5840	6271	4922
ENSG00000025156	1926	1743	865	1525	1770	2375	1287	1632	1443	1194	1120	1055	847	1869	1481	1628	1277	1221	1636	1583	1568	1724	1434	1394	1124	1851	1183	1260	1510	1338	879	1976	1880	970	1501	1267	1274	1833	1860	1663
ENSG00000025293	2636	2623	1005	2306	2459	2496	2606	2312	2304	2000	2193	2227	1610	2529	2465	2165	1824	1826	2741	2096	2626	2456	2277	2355	2046	2360	1969	2297	1703	2030	1872	2247	2289	1977	2375	2306	1957	2340	2280	2483
ENSG00000025423	1	2	1	3	14	0	5	4	1	17	2	2	1	3	5	2	3	2	2	0	7	13	1	17	1	5	3	1	5	1	21	1	3	1	5	3	12	1	4	11
ENSG00000025434	122	166	85	108	102	115	232	112	111	133	167	115	73	123	96	128	157	175	143	147	141	90	110	172	155	132	127	144	103	106	179	122	63	80	125	114	148	120	135	94
ENSG00000025708	98	406	90	95	102	151	112	113	64	140	329	144	134	117	113	116	166	120	118	107	175	149	135	161	109	98	144	81	69	71	127	100	144	55	83	140	182	115	134	73
ENSG00000025770	612	600	252	638	466	555	762	574	482	514	564	539	404	526	697	538	511	618	626	577	554	476	561	556	533	653	481	519	404	485	571	516	546	394	510	561	549	492	483	492
ENSG00000025772	161	151	86	174	203	235	221	206	187	164	138	189	143	159	149	134	191	215	196	210	225	139	218	139	163	150	159	142	119	219	152	184	153	131	204	166	147	225	180	158
ENSG00000025796	883	1047	501	1007	996	981	1063	1054	765	969	817	862	606	954	944	841	885	1076	1061	934	1115	986	935	989	808	959	860	884	766	716	856	801	832	771	985	1021	890	949	989	834
ENSG00000025800	3700	3707	1860	3370	4102	4217	4360	3970	3593	3411	2839	3478	2439	3397	3042	3210	3187	3509	3680	3431	3866	3291	4018	3425	3506	3727	3183	3239	2359	3393	3170	3437	2996	2569	3569	3779	2784	3662	3549	3182
ENSG00000026025	4469	3682	3217	5102	4858	5072	6940	3058	2870	9685	8892	5057	3900	4805	6250	4830	3948	6979	6111	4457	7606	11583	6960	8166	4253	4508	6175	4985	3996	3507	8451	3669	4045	3721	4108	6216	5675	3693	7490	5649
ENSG00000026036	50	58	26	49	37	62	61	41	33	53	45	66	40	49	54	58	55	31	54	51	47	47	55	49	52	53	43	46	22	30	59	47	50	25	43	58	36	37	53	42
ENSG00000026103	115	164	73	150	159	111	138	108	97	161	93	124	110	119	97	90	94	136	161	105	154	187	141	146	116	162	131	154	161	94	142	103	107	73	130	81	146	99	134	124
ENSG00000026297	111	145	63	118	90	137	167	92	115	121	144	152	161	108	98	119	131	191	141	121	137	159	128	170	96	106	104	123	74	125	152	78	93	73	101	113	126	125	121	119
ENSG00000026508	801	1102	884	865	905	966	987	810	600	1740	949	910	614	934	857	1022	759	1059	981	864	1411	991	1436	1140	789	838	1068	1057	640	1660	1621	576	608	793	682	1501	907	748	1368	818
ENSG00000026559	0	0	3	1	0	0	1	3	0	0	3	0	0	1	0	2	0	0	2	0	2	2	2	2	0	0	1	2	0	2	3	1	0	0	0	1	2	1	3	2
ENSG00000026652	137	166	83	139	113	158	116	89	83	204	114	132	95	112	98	114	117	212	164	176	153	151	137	172	104	108	147	109	109	98	132	96	92	91	95	122	105	132	146	118
ENSG00000026751	21	24	10	9	11	25	12	9	5	12	26	6	13	17	2	13	13	18	16	13	6	18	5	20	9	7	25	12	5	8	12	19	9	8	8	3	12	11	8	9
ENSG00000026950	313	506	188	289	232	350	392	267	205	304	318	205	266	324	215	236	362	426	352	409	400	317	236	339	268	262	307	269	199	228	292	286	246	177	268	292	309	323	327	269
ENSG00000027001	242	357	222	298	344	409	444	383	280	311	209	304	199	334	329	236	400	660	343	329	375	228	329	235	245	313	204	193	248	375	268	273	215	166	363	272	212	404	324	246
ENSG00000027075	584	684	253	432	548	775	860	804	427	528	557	512	377	724	800	382	643	1088	614	634	652	559	432	624	528	575	489	432	499	367	481	548	540	237	439	666	496	850	674	493
ENSG00000027644	5	1	1	0	1	1	2	0	4	1	1	3	3	2	1	4	4	1	0	1	6	0	0	1	3	2	1	6	0	1	6	2	1	0	4	4	2	3	1	5
ENSG00000027697	806	1038	459	903	992	1048	1034	941	713	912	820	690	529	952	764	694	764	1086	923	868	954	829	822	737	725	799	775	744	731	677	665	813	803	501	857	842	741	1084	914	741
ENSG00000027847	277	257	184	281	243	325	308	245	252	263	252	231	214	245	277	235	265	275	298	284	293	270	261	284	258	282	218	229	180	224	280	226	240	180	274	262	217	266	239	227
ENSG00000027869	4	7	3	4	4	9	12	6	11	10	6	5	12	3	1	7	6	10	7	14	7	11	6	20	6	4	11	9	7	4	6	8	3	2	7	3	6	6	1	3
ENSG00000028116	468	582	258	520	600	675	581	595	560	401	354	436	279	506	411	361	427	588	517	586	570	530	521	467	407	543	411	421	405	495	470	502	518	338	520	483	452	651	551	461
ENSG00000028137	350	526	273	700	280	395	535	324	324	500	562	600	358	521	316	354	502	436	374	427	505	291	453	369	333	314	391	359	259	407	366	290	255	289	384	448	382	479	300	368
ENSG00000028203	2693	3097	1248	2865	3383	3418	3058	3321	2676	2565	2245	2417	1592	3358	2629	2486	2225	2948	3163	2906	2884	2692	2839	2615	2467	3170	2400	2495	2242	2421	2192	3044	2731	2007	3063	2494	2225	2977	2656	2434
ENSG00000028277	17	25	20	14	19	25	20	7	19	24	21	23	21	16	18	16	39	28	23	19	25	33	27	31	20	16	35	12	20	15	29	25	16	14	20	27	27	22	31	25
ENSG00000028310	614	621	287	611	559	667	718	610	585	620	555	553	508	596	592	667	605	570	646	608	664	557	636	591	665	676	593	574	390	579	614	538	559	502	632	701	513	643	569	549
ENSG00000028528	2098	2157	1007	2242	2067	2226	2301	2106	1695	1940	1961	1614	1344	1969	2022	1890	2092	2161	2270	2113	2124	2416	2044	2090	1778	1971	1721	1949	1421	1688	2033	1888	1906	1416	2178	2023	1892	1977	1936	1850
ENSG00000028839	161	181	104	203	167	196	176	158	121	171	137	138	93	204	167	153	162	224	167	144	190	153	170	142	144	173	158	153	158	142	121	144	139	110	177	126	182	178	156	161
ENSG00000029153	25	26	58	36	15	29	37	10	17	53	66	26	15	14	35	22	30	28	29	24	55	40	40	32	30	15	31	31	21	18	57	16	15	7	17	27	26	22	59	41
ENSG00000029363	3539	4249	1888	4469	3627	3894	4052	4050	3393	3301	2714	2987	1971	3873	3247	3365	3070	3777	4380	3912	3935	3546	3394	3173	2741	3930	3137	3788	3182	3051	2658	3741	3489	2666	3958	3581	3549	4235	3693	3022
ENSG00000029364	612	727	370	717	716	761	765	675	621	773	609	599	405	799	642	625	572	887	794	737	744	701	694	682	579	605	594	590	515	535	545	553	565	423	645	615	643	681	772	598
ENSG00000029534	7429	10429	4913	8444	9408	12923	10555	10944	9461	8794	5232	7203	7127	10645	10305	6413	10868	14719	8255	10372	10890	6238	8900	7662	8387	9313	6596	5349	6996	7674	4765	9683	7192	5158	11402	8811	6670	10831	9803	7646
ENSG00000029559	2	1	0	0	1	0	3	0	1	1	0	1	0	0	4	2	0	1	2	2	1	3	1	1	2	0	0	0	1	0	0	2	0	0	0	1	0	0	1	0
ENSG00000029639	283	362	151	292	291	257	392	335	281	276	226	228	170	313	323	249	314	338	366	279	284	274	295	234	242	276	257	254	211	197	230	244	238	198	335	239	261	267	304	282
ENSG00000029725	4093	4820	1826	4603	5704	5132	4290	4605	3875	4267	3562	3517	2459	5037	3495	3491	3397	4333	4250	3859	4404	3846	4061	3688	3580	4211	3684	3601	3469	3372	2804	4258	4585	3209	4107	4723	3363	4432	4888	3886
ENSG00000029993	88	43	33	111	74	143	89	74	93	78	89	141	59	74	49	83	53	115	90	51	112	57	69	71	74	52	60	34	49	106	81	86	42	60	68	68	69	88	52	109
ENSG00000030066	1090	1040	451	1240	1093	1333	1218	1154	957	1011	846	1115	714	1051	980	1176	902	1055	1270	1072	905	947	1277	943	1033	984	989	1058	816	834	1037	1014	829	700	1004	906	1025	1064	1132	998
ENSG00000030110	146	183	91	177	173	210	248	169	101	178	147	143	167	141	155	136	193	291	160	140	163	159	221	143	135	214	103	85	125	125	135	156	188	102	159	159	132	178	219	159
ENSG00000030304	56	52	33	113	99	106	127	63	48	75	39	95	49	83	90	53	69	74	160	48	84	54	58	74	72	68	37	43	154	66	73	78	75	52	142	87	86	49	67	84
ENSG00000030419	1025	1302	641	902	946	1101	1299	978	896	940	724	593	608	1021	910	795	834	1145	801	927	1051	798	689	767	867	1050	838	1144	679	682	945	1031	973	702	1041	944	909	1244	978	1015
ENSG00000030582	794	737	360	522	687	997	666	616	551	864	809	674	635	585	647	649	710	739	696	578	800	723	936	883	704	639	689	643	480	669	765	627	583	501	578	905	594	751	740	616
ENSG00000031003	940	948	482	987	836	966	876	805	670	1002	812	733	585	1006	791	849	868	977	950	785	862	1001	759	854	594	854	806	817	673	704	785	787	804	540	898	843	912	984	909	771
ENSG00000031081	814	902	381	796	612	802	740	610	501	780	714	690	596	723	534	635	984	1324	966	855	870	821	593	693	663	629	664	603	632	547	787	685	531	433	646	873	734	949	713	652
ENSG00000031691	90	99	74	141	85	115	143	153	101	100	78	77	49	98	112	100	83	132	98	86	118	100	115	89	84	108	72	72	93	105	91	85	78	55	124	68	73	103	81	83
ENSG00000031698	1406	1604	935	1568	1624	1936	1934	1545	1436	1596	1116	1314	871	1495	1427	1398	1380	1918	1597	1705	1527	1318	1602	1414	1295	1604	1244	1280	1127	1577	1326	1410	1292	1000	1582	1370	1298	1695	1639	1425
ENSG00000031823	726	741	360	690	777	812	841	737	695	722	605	648	552	743	675	618	684	703	714	734	762	726	803	737	708	751	598	635	484	609	761	629	600	589	753	776	602	769	751	614
ENSG00000032219	606	633	280	715	629	712	797	757	525	557	525	474	399	700	547	511	716	617	701	679	655	780	545	607	491	634	493	726	560	511	491	593	616	444	634	662	530	637	723	501
ENSG00000032389	205	251	144	287	273	365	341	289	272	282	195	246	194	285	240	206	258	398	263	272	303	218	263	248	255	230	196	186	194	275	241	265	241	166	222	190	229	268	293	189
ENSG00000032444	822	848	426	669	841	922	847	663	728	905	676	792	638	695	727	676	619	702	862	793	836	834	1031	866	839	746	721	724	459	698	868	635	694	553	634	858	683	778	722	711
ENSG00000032742	356	414	216	409	377	359	393	377	310	296	321	278	194	374	459	337	352	372	442	322	437	385	403	323	263	418	298	320	349	369	324	312	279	235	361	350	339	383	348	276
ENSG00000033011	143	141	84	129	174	169	173	151	108	166	132	110	93	163	117	122	153	170	148	124	136	149	159	155	111	139	155	168	88	123	153	123	160	111	183	144	137	139	151	134
ENSG00000033030	823	749	408	893	795	787	819	821	560	780	683	603	470	782	787	671	795	754	875	788	712	669	686	717	590	767	686	771	568	592	723	886	735	468	871	738	663	860	760	732
ENSG00000033050	1336	1561	759	1562	1590	1634	1697	1517	1356	1261	1031	1194	940	1453	1094	1241	1176	1416	1553	1419	1429	1228	1475	1403	1462	1524	1081	1164	1012	1356	1220	1400	1262	993	1460	1520	1049	1414	1339	1204
ENSG00000033100	289	304	141	322	376	413	379	275	201	394	341	321	267	275	279	309	347	332	423	297	400	338	296	336	328	246	268	268	281	291	354	258	313	231	291	441	310	308	381	263
ENSG00000033122	342	302	201	793	492	310	614	568	421	322	252	250	350	378	309	445	458	295	207	461	181	350	303	410	376	333	246	440	157	217	269	227	170	125	591	299	367	657	206	356
ENSG00000033170	220	261	137	260	231	271	239	192	171	281	202	201	158	214	257	227	206	300	312	251	267	252	214	266	221	247	244	217	195	162	225	182	174	146	226	260	218	249	222	193
ENSG00000033178	1035	1128	632	1324	1114	1235	1194	1092	978	1042	822	903	551	1156	875	977	926	1349	1182	1172	1073	996	928	1039	917	1144	1008	822	871	941	842	980	950	648	1196	1147	973	1125	1167	1045
ENSG00000033327	282	414	225	416	572	991	923	586	700	476	461	403	366	601	236	334	314	615	448	280	982	516	730	523	296	570	442	291	299	586	432	329	387	252	314	554	565	431	372	498
ENSG00000033627	2076	2134	1041	1961	2319	2368	2244	2425	1479	1970	2130	2072	1441	1930	2256	1905	2003	1817	2404	1768	2242	1965	2564	2186	1745	2110	1616	2368	1515	1878	1768	2085	2201	1387	2049	2197	1800	1632	2152	1814
ENSG00000033800	1551	1554	753	1601	1644	1517	1528	1582	1070	1312	1313	1328	948	1489	1369	1361	1282	1450	1665	1371	1522	1521	1410	1361	1313	1479	1228	1482	1040	1348	1281	1352	1367	1045	1499	1374	1357	1522	1432	1415
ENSG00000033867	1630	1391	1307	1667	1320	3066	1820	1888	1515	1408	1143	1135	1210	1265	1151	1575	1744	3892	1421	1907	1439	1324	1342	1228	678	1280	1441	942	1342	1503	1460	1571	674	699	2183	1071	1226	3555	1007	914
ENSG00000034053	5	6	8	6	13	7	9	9	4	11	3	4	15	5	11	7	4	7	11	10	23	15	5	12	7	5	7	12	12	7	15	4	7	3	9	10	15	5	2	10
ENSG00000034152	1118	1074	519	1213	1476	1688	1480	1529	1423	1564	1389	1806	1648	1424	1194	1162	1181	1379	1372	974	1275	1118	1777	1469	1791	1297	1194	965	769	1445	1262	996	1339	1027	1277	1941	907	1333	1201	1118
ENSG00000034239	2	5	1	2	1	1	1	4	1	4	2	2	1	4	0	9	4	0	1	0	3	3	3	3	2	0	3	3	0	3	4	0	2	3	2	2	3	2	0	0
ENSG00000034510	1240	1493	703	1331	1168	1304	1167	951	1052	1629	1659	992	836	1069	925	1109	1289	2567	1245	1317	1396	1194	1214	1307	925	964	1169	1114	950	790	1149	1100	970	661	960	1192	1201	1288	1411	1099
ENSG00000034533	95	118	61	139	137	125	163	131	84	113	107	99	57	105	88	129	99	136	133	118	152	132	114	120	81	132	94	118	106	111	105	91	91	80	108	101	108	110	118	115
ENSG00000034677	1915	2167	926	2016	2109	2877	2328	2265	1759	1785	1456	1629	1167	2117	1624	1793	1610	2125	2326	2022	1975	1869	1726	1874	1472	1651	1621	1685	1473	1484	1655	1758	1777	1342	2066	1463	1830	2072	1821	1740
ENSG00000034693	299	313	164	343	315	359	434	365	249	286	204	229	189	352	235	283	310	415	332	314	348	280	281	270	229	312	281	229	213	290	232	300	272	175	312	296	279	357	293	245
ENSG00000034713	1165	1327	893	1493	1491	1861	1480	1320	1294	1281	961	1283	749	1391	1143	1238	1315	1417	1484	1406	1326	1261	1486	1174	1192	1343	1172	991	1025	1318	1074	1296	1068	968	1251	1279	1049	1599	1213	1177
ENSG00000034971	843	888	439	856	1362	812	724	722	1061	613	659	724	764	864	1768	646	156	1650	1505	1119	2360	1352	1011	811	342	1067	389	754	925	707	1443	728	336	795	664	794	813	568	571	1159
ENSG00000035115	872	704	351	905	555	773	709	607	593	662	641	753	475	723	684	568	558	854	699	702	611	657	492	569	574	621	618	957	694	533	576	504	663	416	871	607	618	662	802	515
ENSG00000035141	232	311	144	359	328	373	460	296	304	347	174	242	212	299	245	235	345	657	285	332	266	217	289	262	283	334	257	156	280	241	197	235	257	176	349	252	224	449	378	244
ENSG00000035403	6068	6502	2915	6562	7053	8130	6512	6017	5495	5680	6187	5212	4802	6480	4940	5884	5462	5112	7534	5719	6571	8146	6205	6755	5953	6125	5017	5203	5093	4676	5593	5629	6310	4605	5629	6127	5731	6806	6763	6582
ENSG00000035499	2	2	2	4	0	2	2	0	1	2	1	2	1	0	3	0	0	5	0	0	6	3	0	4	2	0	1	8	2	3	2	1	2	0	1	1	3	0	0	0
ENSG00000035664	3703	4025	1435	4380	4160	4127	4829	4578	4184	3786	4798	3552	3558	5117	4271	3745	4508	3283	5704	3362	4336	5172	3446	3069	3705	4521	2783	4279	2654	2929	4689	3110	3266	2992	5114	3960	4190	3837	3235	3746
ENSG00000035681	784	976	421	891	891	1008	757	818	744	767	626	791	496	978	723	752	659	881	910	857	886	867	855	788	674	731	704	673	673	702	679	796	658	559	769	763	714	1000	856	758
ENSG00000035687	245	392	180	417	286	376	353	365	265	338	246	175	216	359	284	308	329	373	317	346	345	303	317	278	269	285	310	293	274	219	251	288	274	215	299	280	336	351	310	262
ENSG00000035720	5	1	0	5	3	2	8	0	1	5	2	5	3	2	2	4	2	3	3	3	8	0	0	7	7	4	5	1	3	5	2	4	2	2	1	3	2	2	5	3
ENSG00000035862	1394	1148	896	1223	1719	1943	1300	1019	815	2348	1621	1406	1021	1216	1464	1557	1151	1589	1872	1360	2344	2655	2050	2398	1270	1235	1222	1576	1034	842	2140	1155	1231	1241	1079	1613	1636	1277	2229	1480
ENSG00000035928	994	1068	554	1053	1210	1273	912	1023	789	902	937	813	612	1005	978	852	886	1146	1065	960	1149	975	835	919	899	945	845	1002	830	910	788	943	938	698	1054	903	1056	1131	1033	952
ENSG00000036054	1412	1816	903	1538	1776	1990	1924	1552	1528	1395	1096	1261	846	1699	1345	1463	1293	1594	1632	1666	1655	1404	1419	1395	1212	1703	1431	1333	1232	1574	1235	1849	1448	1093	1711	1382	1540	1542	1744	1443
ENSG00000036257	3785	4757	2190	4230	4877	5024	4564	4591	4268	3671	3264	3365	2338	4639	3683	3496	3896	4322	4590	3822	4179	3992	4114	3765	3538	4557	3555	3743	3463	3448	2998	4209	4083	3002	4231	3728	3591	4741	4307	3750
ENSG00000036448	26636	16685	13652	18895	29229	24505	33328	27831	23719	22134	27645	31733	26070	17997	21059	26762	13650	10584	22221	17552	27764	19418	30551	22409	25965	20209	15814	18436	16472	43871	25212	19697	19603	15039	22805	37522	23045	18335	18000	14345
ENSG00000036473	1	1	2	1	2	0	0	0	0	6	1	0	1	2	3	6	2	1	5	0	3	5	1	2	0	0	0	2	0	0	5	0	2	1	3	1	3	0	4	4
ENSG00000036530	44	52	24	99	74	86	83	86	53	63	65	45	53	75	57	70	61	105	72	46	65	56	54	84	69	52	54	58	60	71	71	46	30	60	72	55	63	88	66	57
ENSG00000036549	1338	1454	642	1643	1734	1573	1804	1663	1247	1224	1032	1131	761	1593	1243	1346	1243	1566	1624	1565	1555	1442	1302	1290	1175	1556	1181	1327	1185	1296	1173	1420	1407	989	1590	1318	1343	1498	1422	1286
ENSG00000036565	0	1	0	1	0	0	0	0	1	0	0	1	1	2	1	1	0	0	1	0	3	3	0	1	0	1	0	2	0	0	2	0	1	0	0	0	1	0	0	1
ENSG00000036672	2466	3103	1105	2357	2638	3343	2865	2911	2113	2997	3507	3181	2869	2709	3312	2660	2491	1982	2672	2622	2778	2618	3578	2852	3168	2984	2376	2043	1818	2450	2354	1789	2623	2381	2705	2626	2497	2782	2047	2292
ENSG00000036828	0	0	0	0	0	0	0	0	0	0	0	0	0	0	0	1	1	0	2	0	1	2	0	1	0	0	1	1	0	0	0	0	0	1	3	0	0	0	0	0
ENSG00000037042	93	100	65	118	142	77	139	89	72	143	98	60	69	100	103	57	94	94	118	74	162	139	107	148	106	103	90	82	85	85	150	88	69	72	104	136	78	136	122	70
ENSG00000037241	85	109	49	115	89	104	116	99	103	92	49	83	63	105	94	71	85	129	106	95	109	94	89	90	86	121	101	71	80	109	61	111	98	54	92	93	80	128	107	90
ENSG00000037280	192	253	88	215	174	186	202	175	147	217	176	176	125	199	167	149	314	375	187	271	302	317	153	214	177	169	161	150	137	119	213	161	180	111	121	259	196	280	221	153
ENSG00000037474	1223	1257	596	1372	1444	1422	1446	1413	1188	1201	982	1069	890	1375	1287	1014	1159	1464	1309	1186	1575	1263	1344	1245	1222	1343	960	1102	898	1187	1126	1236	1201	900	1416	1285	998	1352	1331	1118
ENSG00000037637	1173	1387	644	1188	1404	1446	1555	1454	1326	1101	1083	1165	870	1228	1220	1249	1088	1185	1333	1302	1420	1352	1262	1230	1158	1229	1022	1132	939	1067	1097	1003	996	896	1310	1155	1120	1222	1360	1126
ENSG00000037749	572	690	314	715	658	823	721	707	548	625	467	540	386	688	521	521	632	782	654	580	637	495	611	528	503	597	533	479	512	524	427	594	546	359	625	557	484	742	685	584
ENSG00000037757	264	298	144	384	358	467	326	269	210	298	235	303	198	283	331	315	225	375	338	252	274	294	281	287	263	303	282	374	195	225	422	277	303	181	269	305	230	308	319	237
ENSG00000037897	52	39	23	52	50	49	51	47	46	41	40	55	47	48	34	34	43	42	61	35	53	35	81	31	60	66	54	49	39	62	52	40	40	41	47	64	41	58	33	46
ENSG00000037965	156	247	68	147	233	287	167	231	186	150	108	142	132	184	185	136	153	130	158	158	177	205	158	191	152	167	176	189	128	157	158	139	221	174	199	276	141	217	195	153
ENSG00000038002	172	188	133	222	200	194	224	205	184	166	138	125	134	204	180	138	142	280	219	182	221	159	176	142	140	170	161	122	140	156	160	121	199	106	186	180	149	203	204	136
ENSG00000038210	50	128	60	94	86	79	104	111	70	75	89	44	53	140	84	86	91	133	89	104	116	68	76	80	65	77	63	91	106	63	80	80	69	57	99	73	104	68	93	76
ENSG00000038219	2458	2496	1149	2500	2668	2500	2681	2429	1936	2207	1940	1938	1426	2535	2126	2254	2441	2539	2734	2461	2577	2420	2313	2264	2045	2307	2006	2225	1942	1949	2170	2512	2097	1829	2338	2211	2358	2377	2359	2205
ENSG00000038274	1035	1256	572	1184	1116	1300	1260	1258	945	1095	853	887	642	1185	927	991	1093	1241	1395	1163	1303	1038	1077	944	929	1135	916	952	859	1278	836	1185	1010	721	1127	1009	958	1317	1039	965
ENSG00000038295	52	64	28	54	29	43	91	48	39	68	70	41	39	54	42	39	67	123	45	60	87	89	30	58	33	47	46	78	123	12	48	51	60	34	44	84	56	64	68	56
ENSG00000038358	662	743	298	623	670	712	795	658	628	604	638	620	476	669	561	595	636	552	735	650	747	661	662	723	668	685	597	583	461	578	727	552	577	488	767	768	581	619	653	521
ENSG00000038382	4317	4131	2189	4273	3764	4778	4726	3545	3401	4858	3381	3322	2595	4176	3850	3679	3783	5237	4018	3874	4450	3640	4446	3932	3202	3598	3685	3232	2951	3394	3446	3234	3369	2628	3829	5761	3253	4234	4491	3681
ENSG00000038427	2078	1790	2715	3481	2663	3100	2734	2224	1686	6217	2087	2523	1661	2581	3039	2787	2253	3209	2920	2415	4597	2832	4883	2838	2151	2332	2757	3260	2149	2147	3175	1824	2024	1953	2446	2963	2596	2117	4741	2829
ENSG00000038532	853	904	469	822	904	979	1108	872	814	1020	863	918	760	813	833	818	821	983	1007	849	989	785	1042	922	911	798	820	801	613	782	1001	776	709	600	936	1062	745	792	877	767
ENSG00000038945	69	125	68	106	92	89	98	47	42	207	226	69	51	132	54	76	50	166	72	59	92	54	86	84	49	51	126	71	81	51	49	75	65	46	45	44	66	71	112	52
ENSG00000039068	4	87	142	3	5	3	1	3	18	2	1	3	2	9	13	63	15	4	14	1	12	13	3	32	0	2	22	96	3	1	152	5	1	4	5	6	6	3	4	2
ENSG00000039123	2225	2438	1211	2423	2347	2638	2367	2527	2189	1968	1823	1729	1283	2273	1999	2118	2112	2277	2546	2254	2142	2211	2155	1871	1903	2370	1822	1982	1720	1984	1733	2271	2129	1470	2382	1821	2112	2381	2085	1839
ENSG00000039139	17	19	13	15	23	31	23	17	20	31	15	16	13	17	21	13	15	10	17	17	24	19	5	17	22	23	29	17	12	27	13	10	18	30	25	24	16	17	31	19
ENSG00000039319	1991	2448	1075	2517	2267	2526	2613	2321	1868	2028	1613	1913	1151	2437	1977	1942	2085	2796	2396	2294	2118	2012	2104	1750	1692	2075	1719	1736	1767	1727	1549	1905	1694	1459	2367	1820	2018	2442	2123	1739
ENSG00000039523	492	530	267	443	402	540	522	493	404	609	476	625	492	453	403	449	596	527	572	527	570	534	572	681	546	436	449	400	318	448	603	353	345	395	507	587	449	458	477	401
ENSG00000039537	29	48	33	60	30	10	175	22	3	99	65	36	54	50	39	46	62	26	54	47	199	88	97	76	19	57	39	59	59	35	135	19	20	28	43	61	38	24	54	78
ENSG00000039560	145	176	95	120	134	123	142	114	108	236	99	148	79	152	126	142	133	308	159	150	171	242	127	214	132	105	170	126	106	81	175	97	95	82	161	157	177	143	163	109
ENSG00000039600	0	4	0	2	3	3	2	1	1	0	0	0	0	3	0	0	1	3	0	1	2	4	0	2	1	0	0	0	1	0	0	1	1	0	0	1	0	0	1	2
ENSG00000039650	189	222	105	163	204	262	225	202	167	229	180	212	196	204	189	192	312	229	283	186	270	239	224	226	237	205	201	191	151	169	299	139	180	148	193	242	147	221	221	165
ENSG00000039987	0	0	4	0	1	0	3	0	0	0	3	0	1	0	0	0	0	0	0	0	0	1	0	0	0	1	0	1	0	0	2	0	0	1	0	0	0	0	0	1
ENSG00000040199	306	392	156	308	392	386	385	310	254	351	330	274	214	372	299	308	363	360	412	333	412	418	278	330	246	319	273	283	320	218	317	271	219	231	334	319	348	333	347	280
ENSG00000040275	141	129	70	173	133	144	114	136	131	122	83	122	64	115	111	121	143	157	106	123	166	116	107	111	100	105	90	111	97	92	85	124	114	69	117	91	100	146	137	116
ENSG00000040341	2310	2761	1270	2522	2605	3367	2729	2806	2426	2264	1614	2063	1373	2846	2103	2095	2425	3620	2758	2649	2459	2083	2316	2061	2057	2404	1941	1923	1868	2103	1763	2343	2152	1597	2497	1990	2005	3057	2238	2193
ENSG00000040487	146	151	59	138	149	156	166	141	110	148	114	120	80	120	146	103	111	131	153	153	130	156	157	139	133	135	100	111	102	154	108	103	104	95	157	135	131	127	134	115
ENSG00000040531	168	181	99	223	320	211	276	200	164	167	218	183	126	184	159	161	203	189	183	152	198	179	160	164	144	169	151	154	167	207	205	159	105	102	202	255	167	162	167	162
ENSG00000040608	14	8	9	12	8	4	8	12	4	11	9	8	11	9	7	8	10	10	8	3	9	10	9	10	1	4	7	4	9	6	11	5	3	6	12	10	7	14	13	6
ENSG00000040633	267	379	140	288	340	303	365	428	289	278	243	205	181	349	210	249	302	351	293	288	357	313	224	334	230	309	252	257	245	259	214	216	247	214	348	337	239	317	241	259
ENSG00000040731	0	0	2	3	2	6	2	2	0	1	3	3	2	1	0	2	1	1	0	1	0	2	0	1	1	1	2	1	1	2	1	0	1	0	1	1	5	2	0	0
ENSG00000040933	985	1033	533	1160	1083	1285	1116	1027	957	1028	932	1013	758	1032	901	958	1001	1229	1125	1003	1035	948	955	1078	927	976	923	852	762	986	1016	799	840	679	1050	982	906	1116	1038	813
ENSG00000041353	18	47	60	27	21	22	20	23	33	45	20	22	54	22	25	36	26	23	17	33	24	31	26	29	18	21	45	45	19	29	64	20	26	21	35	25	30	25	23	19
ENSG00000041357	1666	1935	995	2035	2101	2273	1902	1974	1715	1557	1332	1408	1125	2124	1509	1615	1613	1881	1692	1610	1788	1447	1689	1470	1584	1760	1508	1314	1203	1615	1418	1842	1499	1231	1872	1608	1510	2034	1635	1654
ENSG00000041515	28	13	6	22	5	1	10	9	11	25	44	4	13	4	18	15	13	4	4	4	12	9	13	14	6	15	12	16	2	8	11	9	5	10	2	16	11	14	7	11
ENSG00000041802	715	893	372	928	871	965	981	869	798	826	588	678	558	994	680	650	646	918	754	841	803	672	960	744	716	854	717	765	594	704	693	916	736	569	866	792	685	858	814	713
ENSG00000041880	278	318	167	223	311	400	271	251	292	308	173	233	238	293	277	256	300	446	293	274	354	238	284	295	258	257	274	172	210	231	230	250	313	155	272	216	234	359	385	236
ENSG00000041982	91	324	84	279	532	130	372	68	67	936	144	164	123	354	315	264	138	541	476	162	704	1618	223	935	139	111	442	253	156	167	2467	119	259	124	103	374	793	185	563	470
ENSG00000041988	241	283	137	253	314	249	300	317	224	210	189	222	175	204	241	278	205	216	271	210	294	262	236	215	231	210	254	225	191	201	201	253	210	147	248	196	252	220	230	255
ENSG00000042062	234	309	131	198	233	370	296	192	211	210	173	211	191	184	185	216	314	380	285	314	324	328	183	251	254	263	200	244	192	169	265	275	156	139	159	253	187	327	225	187
ENSG00000042088	95	82	49	114	80	99	89	86	93	98	76	95	67	92	92	110	85	97	96	56	90	102	85	86	77	75	76	83	60	89	120	93	96	78	75	92	86	113	99	70
ENSG00000042286	179	264	120	203	343	224	344	223	213	260	473	230	218	282	174	182	181	187	232	221	350	282	262	299	235	262	234	276	212	263	313	199	230	213	255	333	249	205	211	216
ENSG00000042304	0	2	0	0	0	0	0	0	0	1	1	0	1	0	0	0	0	0	0	0	1	0	0	0	0	0	0	1	1	0	0	0	0	0	0	1	0	1	1	0
ENSG00000042317	252	198	104	312	312	268	345	354	253	325	261	232	115	330	280	257	313	337	414	311	244	264	233	216	296	291	236	291	203	294	208	232	252	212	289	151	232	280	265	254
ENSG00000042429	481	577	260	648	502	590	583	617	370	525	392	417	316	589	421	445	569	625	582	527	572	517	462	493	466	498	404	446	428	467	460	513	459	321	539	442	464	608	508	433
ENSG00000042445	1603	963	809	1443	1435	1839	2487	1126	1566	1423	1045	1609	1132	1213	861	1288	1765	4430	1561	1420	2389	1397	1616	1239	712	942	1044	1128	910	2320	1725	1730	972	669	1744	1342	804	1762	1357	946
ENSG00000042493	47	57	38	38	51	41	46	27	37	83	80	37	41	32	64	53	24	55	61	37	109	69	46	57	29	32	65	46	30	36	44	45	54	29	27	31	45	38	86	35
ENSG00000042753	538	583	340	557	585	697	598	486	525	552	453	453	313	576	532	455	483	659	565	502	536	460	564	436	472	529	430	385	376	497	462	538	434	339	515	442	433	546	448	470
ENSG00000042781	10	9	9	11	8	3	16	7	2	17	6	5	9	14	13	8	4	21	14	12	29	10	16	9	20	4	1	5	9	19	10	8	8	2	8	13	10	7	9	11
ENSG00000042813	0	0	1	0	0	0	0	0	0	0	1	0	0	0	0	0	0	0	0	0	1	0	0	0	0	1	1	0	0	0	0	0	0	0	0	0	1	0	0	0
ENSG00000042832	28	95	13	22	19	23	20	11	15	26	11	12	22	54	27	23	43	32	14	17	49	18	26	23	32	12	16	16	10	16	51	12	5	12	19	13	19	17	15	15
ENSG00000042980	14	29	8	25	30	33	14	24	10	38	34	10	14	22	11	20	27	57	14	18	24	31	14	26	17	10	32	19	18	12	12	18	10	7	11	5	37	42	19	7
ENSG00000043039	1	19	2	0	0	1	1	0	0	3	0	0	1	5	1	2	11	1	0	1	6	2	0	2	0	0	0	3	3	0	12	0	0	0	0	0	0	0	1	3
ENSG00000043093	1605	2322	976	1685	1875	2264	2146	1927	1919	1468	1247	1428	1001	1997	1468	1695	1840	1802	2186	1958	1867	2042	1503	1826	1420	1867	1489	1515	1666	1497	1324	1809	1574	1298	1949	1527	1757	2083	2031	2034
ENSG00000043143	616	700	248	607	570	466	832	668	496	603	752	538	492	753	487	506	720	391	905	512	765	801	521	711	556	637	543	770	422	416	707	375	412	516	748	763	684	676	590	605
ENSG00000043355	1	0	0	0	0	0	0	0	0	1	0	1	0	0	0	1	1	0	0	1	1	0	1	1	0	0	0	1	0	1	0	0	1	0	2	0	0	0	0	1
ENSG00000043462	87	171	60	109	83	152	120	80	87	123	132	79	89	84	98	74	105	166	94	114	134	120	99	133	67	88	145	106	73	82	99	81	96	68	102	74	119	145	94	85
ENSG00000043514	293	329	137	271	289	310	319	341	208	270	205	189	122	268	240	253	310	359	291	268	311	272	291	221	247	259	214	225	203	193	223	232	217	154	248	246	238	324	273	245
ENSG00000043591	22	15	7	14	7	11	23	22	13	20	20	17	16	6	13	15	13	11	9	15	20	6	28	17	10	13	13	11	11	12	15	10	9	8	10	19	13	12	22	10
ENSG00000044012	0	0	0	0	0	0	0	0	0	0	0	0	0	0	0	0	0	0	0	0	0	0	0	0	0	0	0	0	0	0	0	0	0	0	0	1	0	0	0	0
ENSG00000044090	727	514	339	632	718	799	673	465	629	616	603	507	480	583	577	503	687	504	672	732	569	686	711	688	710	644	573	544	412	573	578	559	712	538	638	385	480	574	657	550
ENSG00000044115	3690	3371	1901	3673	3388	3803	4050	3382	3195	3339	3312	3353	2340	2924	2606	3173	2816	3697	3563	2990	3817	3293	3604	3531	2848	2863	2818	2909	2495	3664	3036	2964	2815	2157	2966	4160	3036	3451	3213	2880
ENSG00000044446	827	636	415	859	779	840	994	812	793	741	539	780	547	676	592	770	895	1019	672	621	971	784	637	653	576	571	507	722	463	635	746	730	697	447	866	865	617	819	775	525
ENSG00000044459	411	579	199	453	516	348	458	464	306	407	387	295	228	393	396	334	402	397	427	403	484	482	269	444	347	468	398	488	360	292	418	423	399	280	405	513	407	567	440	429
ENSG00000044524	180	130	178	296	279	208	240	129	106	396	111	178	111	227	130	236	181	254	366	157	113	279	238	275	192	146	178	131	159	120	352	157	153	75	142	133	281	106	329	200
ENSG00000044574	1460	1252	1014	1189	1663	1751	1971	1486	1249	1820	1224	1771	1302	1451	1366	1301	1456	1345	1627	1383	1836	1581	2169	1471	1237	1477	1235	1089	925	1500	1578	1281	1438	1297	1602	2116	1224	1549	1443	1386
ENSG00000046604	156	138	29	114	72	73	162	76	144	97	213	110	90	113	87	81	150	110	111	111	203	79	72	109	70	62	67	107	99	99	91	127	90	66	121	59	91	104	143	71
ENSG00000046647	123	110	65	138	112	133	131	116	99	128	149	90	67	125	129	121	131	148	147	106	140	108	109	119	114	128	98	109	78	96	141	86	117	89	87	104	119	120	132	110
ENSG00000046651	433	440	243	513	393	470	531	428	341	476	367	385	254	425	425	411	485	590	551	503	410	450	450	430	363	421	384	421	348	346	429	414	390	292	431	407	419	429	417	377
ENSG00000046653	86	78	31	137	95	44	79	75	34	77	65	62	35	61	63	66	49	61	59	74	62	77	53	177	75	71	50	85	70	38	35	83	50	32	71	82	48	90	50	96
ENSG00000046774	0	0	0	0	0	0	0	0	0	0	0	0	0	0	0	0	0	0	0	0	0	0	0	0	0	0	0	0	0	0	0	0	0	0	0	0	0	0	0	1
ENSG00000046889	1057	1424	496	1006	1017	1107	1283	945	844	1156	862	826	697	1018	941	881	1330	2417	1203	1282	1277	1210	781	829	926	863	932	780	1137	622	981	965	863	560	810	1373	1068	1477	1211	959
ENSG00000047056	918	1012	533	939	995	1388	1396	1491	1049	1110	866	804	815	1157	1096	929	1160	1621	1280	1074	1197	948	1130	933	851	1089	789	846	727	947	909	1073	744	580	1459	996	929	973	1020	792
ENSG00000047188	1546	1783	902	2063	1813	1925	1955	1919	1464	1725	1430	1498	1036	1885	1769	1783	1743	1864	1942	1743	1903	1755	1719	1506	1474	1850	1467	1476	1476	1487	1431	1699	1593	1155	2066	1383	1654	1922	1857	1424
ENSG00000047230	404	383	187	393	328	315	351	356	336	348	282	290	212	358	325	325	357	437	391	345	408	348	299	322	274	354	284	342	212	326	332	311	286	226	353	343	365	371	353	317
ENSG00000047249	709	974	506	899	943	1000	1032	998	681	769	618	697	464	914	708	693	790	909	846	857	866	759	761	794	718	774	679	710	624	787	688	833	728	525	929	708	705	805	829	630
ENSG00000047315	2776	3159	1533	2931	3379	3387	3115	3340	2558	2693	2094	2228	1515	3254	2585	2429	2896	3170	2991	2944	2838	2559	2760	2385	2488	2758	2125	2442	2132	2677	2255	3004	2714	1839	2925	2585	2453	3201	2872	2418
ENSG00000047346	2429	2214	1450	3405	4263	3961	4695	4522	3109	2509	2218	2424	2081	3201	2359	2778	3268	5087	3386	2935	3651	3319	2430	2658	3051	3459	2325	3535	2186	2843	3311	6062	3229	1850	3551	2789	2882	3076	3989	2932
ENSG00000047365	137	266	206	178	140	207	162	117	94	200	134	120	105	134	119	179	154	189	183	172	193	146	129	175	108	122	167	213	179	91	249	162	108	102	126	135	155	157	151	115
ENSG00000047410	4328	4625	2060	4776	4774	4958	4810	4842	3807	4247	3686	3375	2225	4578	4273	3736	3897	4717	4753	4244	4557	4210	4317	3768	3726	4476	3450	4066	3515	3547	3716	4557	3849	3007	4719	4050	3752	4538	4035	3736
ENSG00000047457	72	48	30	28	49	33	46	28	17	69	81	57	48	33	67	49	31	84	45	31	43	141	64	68	41	25	44	77	52	19	89	43	33	21	25	46	73	15	94	58
ENSG00000047578	166	210	120	195	205	209	223	194	159	283	226	225	138	155	173	213	178	223	204	173	254	262	178	282	214	217	191	224	130	173	287	143	159	161	179	249	180	223	215	194
ENSG00000047579	145	185	71	128	177	156	183	140	128	145	155	127	88	159	126	121	129	212	143	151	193	182	189	181	169	136	121	164	106	90	139	129	150	100	169	201	134	148	177	164
ENSG00000047597	462	554	244	480	514	541	547	611	504	357	436	394	297	522	351	439	369	437	407	467	438	424	354	426	415	434	430	360	265	332	311	357	424	332	512	380	415	656	439	403
ENSG00000047617	313	331	114	233	270	296	230	243	180	249	226	240	192	224	219	268	317	297	342	295	248	295	162	238	212	218	206	229	202	206	295	268	180	136	192	315	255	360	250	204
ENSG00000047621	528	612	284	762	627	651	700	627	520	585	432	474	275	667	539	552	515	701	631	605	613	550	562	501	518	641	454	496	511	488	471	507	489	362	508	518	507	655	554	535
ENSG00000047634	811	819	401	867	802	844	952	818	648	673	703	620	456	787	781	683	686	734	863	750	739	686	795	651	662	895	660	666	615	685	563	628	712	482	815	597	657	796	708	595
ENSG00000047644	671	808	361	676	869	780	655	644	491	827	643	742	519	660	659	556	676	963	843	824	832	903	722	813	564	685	572	584	510	552	692	668	493	455	688	686	618	708	761	550
ENSG00000047648	750	839	257	767	762	833	646	748	689	645	827	585	500	741	696	775	516	736	681	414	806	622	819	737	663	897	626	589	607	501	560	682	792	414	649	732	517	825	814	857
ENSG00000047662	298	141	40	224	146	124	126	144	474	51	236	492	344	95	328	281	113	71	484	82	307	264	225	216	199	335	253	547	272	227	413	312	622	434	153	333	152	77	212	248
ENSG00000047849	39705	36409	18889	41705	51016	44471	47351	51386	35019	45853	41993	44890	29748	44404	38969	39245	29499	33799	38989	39042	44848	39818	57138	39895	47973	47601	32465	38035	24769	45135	40978	37671	37069	41130	40001	44583	28553	37039	38668	41386
ENSG00000047932	1069	1130	595	1374	1219	1223	1132	1255	914	1095	896	928	571	1127	1015	976	1032	1234	1132	1195	1066	948	1030	888	850	1104	864	1011	870	934	899	1012	942	746	1156	1147	1021	1218	970	994
ENSG00000047936	2	0	0	5	1	4	3	2	0	4	2	0	0	3	3	1	0	4	3	4	6	4	1	2	1	1	1	2	4	1	2	3	3	0	1	2	3	3	6	1
ENSG00000048028	3688	3184	1479	4030	3869	4707	3446	3209	3147	2890	2572	3263	1934	2994	2922	2605	2771	3378	3057	3305	3020	2311	3592	2773	2507	2903	3253	2583	2139	2924	2044	3160	3084	2120	2909	4722	2559	3949	2951	2793
ENSG00000048052	2658	1485	675	1656	1854	2718	1563	1436	1810	1066	855	1082	890	1610	1944	1280	1139	1428	1041	2034	1542	1334	1356	1343	1237	1933	1519	850	1417	1848	887	2046	2143	964	1681	2093	1198	1183	2114	1572
ENSG00000048140	595	641	313	636	698	742	716	714	577	634	491	662	437	635	565	512	466	525	576	589	610	567	675	615	549	558	551	469	454	585	467	528	688	444	584	733	424	672	602	592
ENSG00000048162	236	252	158	273	309	327	317	262	242	262	153	217	161	267	259	210	242	346	235	293	303	148	326	251	229	191	218	195	248	308	184	273	184	160	330	317	201	360	238	203
ENSG00000048342	191	197	86	204	252	275	274	227	121	281	201	190	147	204	167	206	193	320	222	211	251	305	251	280	213	214	206	194	158	165	303	156	132	97	170	212	185	210	255	217
ENSG00000048392	2078	2476	1152	2364	2544	2723	2704	2596	1930	1956	1607	1919	1230	2715	1996	1748	2129	2646	2459	2203	2303	1822	2115	1810	1839	2287	1683	1949	1857	1916	1453	2449	2384	1461	2364	2017	1787	2578	2320	1935
ENSG00000048405	744	885	413	1007	748	744	934	887	591	706	610	624	454	805	675	664	680	820	860	737	860	730	706	677	631	739	594	668	591	614	663	663	647	479	782	694	636	759	748	646
ENSG00000048462	2	2	1	3	5	1	4	1	5	0	0	2	1	2	1	0	2	6	4	0	0	0	1	1	0	0	2	1	2	0	1	2	0	0	0	0	2	0	1	1
ENSG00000048471	699	671	347	639	735	893	801	697	678	776	802	736	575	690	751	628	682	708	770	674	914	768	777	710	742	674	647	643	449	597	798	647	652	465	600	720	604	602	762	663
ENSG00000048540	77	44	46	81	117	74	133	25	44	118	195	54	43	78	63	116	109	50	116	71	128	220	121	120	59	100	53	137	100	33	152	31	52	57	71	92	123	68	88	114
ENSG00000048544	1476	1801	885	1834	1697	2173	1806	1634	1560	1479	1092	1246	949	1736	1409	1362	1568	2218	1644	1438	1544	1340	1600	1166	1380	1559	1271	1052	1205	1542	1230	1573	1323	1119	1681	1321	1282	1802	1639	1415
ENSG00000048545	0	0	0	0	0	0	0	1	0	0	0	0	0	0	0	2	0	0	0	0	1	1	0	0	0	0	0	0	0	0	0	0	0	0	0	0	0	0	0	0
ENSG00000048649	1537	1929	858	1782	1970	1824	1947	2009	1569	1655	1380	1484	1066	1945	1598	1552	1668	1872	1917	1774	1994	1919	1444	1725	1570	1750	1556	1574	1375	1295	1543	1535	1514	1242	1891	1800	1733	1890	1735	1539
ENSG00000048707	8685	10407	4231	8745	9666	10369	11076	10601	7909	8548	8289	8247	6531	9774	8455	8383	8738	9195	10036	8543	9811	9698	8220	9767	7710	9180	7594	9165	5996	7514	8103	7768	7631	6721	9582	9729	7765	8775	9006	8244
ENSG00000048740	1433	1549	644	1476	1317	1280	1354	1107	977	1583	1721	1283	900	1244	1320	1235	1067	961	1517	1148	1518	1403	1571	1540	1116	1194	1277	1613	1275	951	1472	950	1348	1206	1196	1336	1454	1044	1500	1142
ENSG00000048828	3747	4220	1947	3689	4799	4502	4950	4395	3681	4248	3339	4009	2860	3988	3774	3669	3708	4763	4269	4243	4201	3689	4640	4005	3936	4097	3443	3594	2887	3863	3542	3488	2973	3032	3894	4005	3205	3933	3944	3547
ENSG00000048991	930	1582	670	1426	1201	1313	1531	1233	1312	1231	1380	1522	878	1545	1323	1006	961	1177	1184	1181	1303	1063	1530	947	1232	1212	1117	1163	863	1165	1188	904	1090	1133	1348	1218	876	1560	973	1213
ENSG00000049089	8	19	4	5	17	17	5	13	6	16	7	16	6	10	7	6	13	13	5	8	13	17	11	12	6	5	12	11	7	11	10	7	7	3	9	6	6	12	9	1
ENSG00000049130	508	680	283	792	668	705	525	668	581	714	393	447	253	634	583	546	654	1579	724	792	596	506	492	548	370	520	402	494	562	420	345	584	522	308	719	481	636	611	631	502
ENSG00000049167	203	284	128	233	239	266	280	273	213	244	192	194	157	271	219	197	243	354	259	307	238	214	241	201	190	252	183	164	190	233	192	240	179	148	295	162	240	246	235	175
ENSG00000049192	45	69	82	65	49	74	78	54	29	156	32	61	30	84	45	60	53	81	53	64	89	69	157	63	59	40	76	76	40	45	73	42	43	44	51	66	49	48	90	81
ENSG00000049239	4022	2809	1465	2492	3375	3326	3678	4494	3237	2761	4334	2800	2662	4070	3664	3125	2577	3195	3115	2301	3388	4315	2680	3634	3484	4090	2805	3738	1907	2886	3131	3853	4570	2625	3189	4261	3084	4089	3939	3831
ENSG00000049245	1537	1784	905	1704	1921	2085	1969	1879	1459	1693	1487	1264	973	1715	1496	1472	1425	1905	1827	1692	1810	1709	1783	1660	1536	1739	1411	1479	1180	1519	1344	1628	1578	1235	1727	1611	1615	1823	1703	1611
ENSG00000049246	3743	1653	765	3086	2671	1874	2410	2382	856	1669	2566	1602	1776	2433	2820	2487	2489	2993	2477	2506	3386	2339	1864	1975	1948	2917	702	1402	1775	2558	961	3465	3712	1424	2516	3215	2063	1337	3446	2633
ENSG00000049247	0	2	1	8	4	3	8	6	4	6	2	1	1	1	4	2	7	1	7	5	5	20	3	3	1	4	11	5	0	4	4	5	3	1	1	7	4	3	6	2
ENSG00000049249	0	4	1	1	0	0	2	3	2	3	0	2	3	3	3	3	0	3	2	1	2	6	3	4	3	1	4	2	2	0	5	0	3	1	3	0	1	3	4	2
ENSG00000049283	1	1	12	0	3	0	1	0	1	0	1	1	2	1	3	4	2	1	0	0	2	0	0	1	1	0	3	3	0	1	9	0	0	0	0	2	1	1	0	1
ENSG00000049323	1427	1073	551	1568	1533	1377	1363	1251	1086	1715	956	1258	817	1382	1042	1263	1129	1938	1566	1205	1332	2054	1303	1353	1192	1263	1196	1098	980	1049	1722	1256	1156	761	1253	1256	1301	1108	1504	1126
ENSG00000049449	342	510	243	498	417	521	418	402	439	553	391	492	250	400	313	323	397	634	445	430	527	329	474	416	253	411	346	349	414	249	347	415	332	307	467	476	357	474	366	506
ENSG00000049540	346	303	263	520	445	420	447	263	252	1032	299	554	354	547	433	368	529	409	804	315	458	1026	494	797	438	266	600	418	452	265	1084	220	330	367	174	308	573	273	610	442
ENSG00000049541	240	248	130	266	235	263	273	268	236	219	165	195	121	209	278	229	238	260	258	215	245	246	219	190	193	255	199	183	131	238	210	230	189	137	220	234	240	246	239	196
ENSG00000049618	3502	3493	1557	2866	3401	3650	3540	3337	2808	3032	3151	3010	2449	3157	3428	3113	2994	2807	3338	2959	3502	3738	3239	3524	3142	3622	2879	3262	2177	2416	3388	2812	3174	2576	3257	3548	3083	3310	3308	3169
ENSG00000049656	385	456	273	494	486	474	536	414	392	468	439	399	327	480	420	379	401	455	467	478	466	442	433	500	383	429	369	395	274	394	451	377	339	329	376	442	405	409	421	402
ENSG00000049759	1622	1283	589	1824	1739	1475	1910	1560	1295	1073	1289	1309	971	1428	1380	1408	1406	1352	1659	1265	1632	1483	1414	1314	1315	1682	1038	1460	1085	1473	1164	1671	1843	1146	1266	1357	1299	1314	1490	1509
ENSG00000049768	0	1	0	0	1	1	0	2	1	5	1	1	0	1	0	0	2	0	1	0	3	0	0	0	0	0	1	0	0	0	1	0	2	1	1	2	0	0	0	0
ENSG00000049769	448	600	264	565	614	726	685	499	544	518	410	574	389	539	434	372	472	665	553	499	746	516	538	477	543	638	449	392	363	502	460	411	457	377	505	578	397	606	573	468
ENSG00000049860	473	569	306	589	603	602	535	476	376	606	526	431	262	565	478	425	434	745	531	557	594	490	555	539	362	526	477	453	443	415	394	452	498	366	544	497	353	566	632	484
ENSG00000049883	677	761	408	719	739	857	787	794	670	723	518	521	409	765	631	622	789	921	826	793	819	661	758	648	716	681	595	550	533	723	651	576	568	537	735	582	688	870	634	634
ENSG00000050030	19	29	13	31	24	22	40	21	17	30	18	22	12	36	16	19	11	30	18	20	25	42	21	27	16	16	13	18	14	10	28	17	20	13	24	26	27	23	20	28
ENSG00000050130	494	627	341	683	674	666	684	686	470	529	422	457	288	605	541	537	505	706	702	605	642	458	511	428	514	565	509	519	431	458	444	448	506	357	656	494	483	670	511	542
ENSG00000050165	196	298	157	188	333	240	189	154	114	518	111	206	127	185	448	201	177	411	404	232	365	488	244	337	164	132	216	173	177	125	405	196	138	116	166	207	264	246	472	264
ENSG00000050327	12	31	23	19	14	15	20	8	10	29	16	6	15	10	19	37	12	15	13	13	28	19	15	41	15	11	41	22	8	12	62	14	22	9	10	29	20	17	34	18
ENSG00000050344	24	45	28	43	29	21	42	25	21	28	48	28	9	15	25	24	42	62	19	28	23	18	15	44	30	22	30	49	24	22	29	30	25	24	9	38	31	26	35	17
ENSG00000050393	431	595	305	517	527	528	619	510	418	446	358	336	246	578	414	403	475	893	428	552	555	409	497	482	339	473	424	326	445	384	343	400	378	283	544	435	380	594	453	392
ENSG00000050405	1368	1021	639	1355	1038	1438	1210	886	855	1300	1447	997	826	1167	1208	1020	1093	1452	1562	1038	1809	1374	1066	1306	862	1027	1245	1222	1101	717	1084	1166	1423	794	1003	1227	1162	1197	1367	1077
ENSG00000050426	600	671	304	627	583	734	673	599	500	667	562	546	415	645	689	542	878	783	795	567	699	636	622	661	644	646	388	618	549	508	715	500	572	415	676	570	566	589	609	479
ENSG00000050438	23	16	5	25	11	21	20	10	8	32	31	11	15	12	24	18	23	25	21	22	30	16	18	29	19	14	21	23	8	12	15	14	13	6	16	21	20	18	27	13
ENSG00000050555	12	6	8	13	3	7	8	16	4	8	2	6	7	13	27	9	26	22	27	5	30	4	18	9	3	6	10	12	11	4	12	7	6	0	2	5	1	12	9	3
ENSG00000050628	52	67	94	26	65	48	135	37	23	67	364	62	47	63	73	40	84	65	105	48	168	166	79	76	40	41	99	55	33	28	117	20	35	49	31	63	117	73	50	79
ENSG00000050730	4	1	0	0	0	2	1	2	1	1	0	2	3	1	2	0	0	0	2	3	0	1	1	1	0	3	1	0	3	0	1	1	3	0	2	1	1	0	0	0
ENSG00000050748	1379	1499	705	1527	1710	1837	1785	1643	1350	1440	1121	1317	891	1541	1178	1213	1311	1883	1478	1642	1514	1364	1471	1295	1325	1463	1178	1200	1106	1245	1158	1363	1352	1134	1572	1398	1307	1525	1433	1306
ENSG00000050767	19	28	11	28	22	24	18	34	10	19	16	27	22	19	25	20	19	22	11	10	17	22	14	36	17	12	11	15	18	14	16	11	13	6	21	16	27	28	21	7
ENSG00000050820	1259	1642	654	1079	1586	1666	1369	1411	1183	1152	1139	1040	1080	1217	988	1338	1178	1009	1635	1399	1398	1473	1261	1638	1399	1143	1099	1269	906	988	1137	1010	1038	1044	1426	1351	1083	1307	1173	1174
ENSG00000051009	418	355	149	373	429	469	421	324	326	435	409	361	286	341	381	379	430	448	473	324	498	459	418	389	356	413	345	349	281	309	360	359	389	255	366	340	278	352	374	359
ENSG00000051108	2401	2147	1170	1928	2705	2821	2590	2246	1689	2046	1853	1896	1384	2461	2039	2069	2444	2170	2665	2166	2189	2002	2229	2076	1878	2295	1576	1955	1615	2095	1719	2631	2456	1343	2324	1654	2193	2223	2123	2121
ENSG00000051128	681	431	284	424	411	756	442	393	246	221	439	353	187	397	544	571	450	239	394	353	444	492	434	458	540	471	526	482	355	379	457	382	170	137	194	489	369	408	198	436
ENSG00000051180	9	12	7	17	7	14	4	10	14	6	10	14	11	23	19	11	8	12	9	14	10	8	5	9	9	11	7	13	12	11	10	17	13	8	10	5	10	21	14	12
ENSG00000051341	76	62	40	73	32	44	73	36	33	64	35	36	36	63	133	25	20	68	45	37	82	38	67	34	45	29	34	19	26	60	41	32	44	20	48	46	45	41	28	51
ENSG00000051382	1219	1804	590	1084	1469	1259	1517	1363	1142	1099	1302	1068	894	1346	1296	1192	1190	1243	1763	1244	1610	1490	1027	1364	1175	1248	1026	1299	1279	910	1007	1275	1259	918	1255	1043	1155	1275	1337	1173
ENSG00000051523	240	291	150	217	251	369	307	240	235	271	225	230	185	170	238	226	215	300	183	265	246	240	222	291	165	246	310	132	150	332	245	250	201	159	273	217	226	214	243	199
ENSG00000051596	126	119	92	142	138	144	154	138	106	139	87	115	86	138	135	129	165	164	149	156	119	109	118	142	109	165	108	103	100	126	104	99	84	74	114	115	117	159	143	133
ENSG00000051620	1865	2222	818	1527	2122	2207	2155	1855	1761	1704	1723	1518	1038	2017	1588	1487	1628	1640	1879	1624	1856	1688	1465	1648	1557	1780	1541	1570	893	1515	1512	1861	1722	1177	1807	1725	1572	2214	1671	1724
ENSG00000051825	878	1091	538	1032	963	1179	1150	1102	801	1036	719	906	657	1131	846	907	1005	1181	975	1079	966	765	932	893	925	1147	788	723	659	813	882	933	750	547	1047	811	828	908	822	797
ENSG00000052126	288	261	174	344	281	310	316	193	162	433	220	211	145	240	209	249	264	419	342	220	294	317	269	335	226	217	240	278	264	132	311	213	214	202	224	251	325	220	364	229
ENSG00000052344	3	4	15	0	2	1	1	1	1	1	0	0	1	1	3	6	3	0	1	2	2	1	3	2	1	1	3	17	0	0	8	0	0	1	1	1	0	0	0	1
ENSG00000052723	830	1190	631	1034	1028	1267	1167	1289	927	1109	663	788	574	1073	877	865	971	1437	1014	1151	994	883	1057	810	805	979	873	870	787	729	801	910	749	584	1216	865	875	1028	958	752
ENSG00000052749	683	854	584	969	546	851	646	705	997	1271	548	1724	661	864	1561	927	898	669	956	735	1122	664	1717	845	684	593	549	972	386	725	975	581	680	689	908	1229	396	809	695	422
ENSG00000052795	2247	1716	817	2595	1662	2512	1590	1427	1507	1673	1502	1819	1002	1525	1926	1630	1377	1533	1431	1775	1648	1550	3784	1457	1374	1781	1255	863	1536	2495	1207	1779	1489	927	1239	1788	1461	1570	1623	1314
ENSG00000052802	157	161	99	217	149	158	237	138	130	172	123	142	75	183	127	104	124	260	162	144	167	145	166	119	116	165	131	115	121	134	167	128	134	111	164	145	151	169	181	123
ENSG00000052841	2024	2062	1028	2089	1999	2106	2136	2128	1697	1790	1559	1569	1129	2071	1867	1876	1924	2224	2095	1987	2114	1922	1785	1795	1620	2113	1658	1858	1466	1626	1770	1830	1732	1369	2063	1889	1836	2104	1937	1719
ENSG00000052850	20	19	6	19	53	14	17	21	27	30	5	37	20	10	25	14	27	25	20	8	23	6	11	6	54	15	23	14	29	37	42	26	24	40	20	46	17	21	14	18
ENSG00000053108	2	3	1	6	2	1	11	7	1	4	6	0	3	6	1	6	1	5	3	2	3	6	6	8	1	5	1	6	5	3	9	3	3	1	5	2	2	1	5	3
ENSG00000053254	6980	6832	3065	5932	7585	7930	7596	8576	6090	6919	6804	6545	4662	6999	5883	6272	5399	6605	6495	6915	6651	6972	7235	6536	6369	7790	6018	7866	4613	6545	5454	6216	6332	5534	6695	6523	5483	7952	6136	6729
ENSG00000053328	10	5	2	7	6	6	8	0	2	12	3	5	5	8	2	7	3	6	4	4	2	25	4	14	2	2	5	8	3	0	10	5	6	4	4	2	13	10	12	7
ENSG00000053371	691	772	388	716	767	793	830	719	725	607	533	628	363	648	713	627	629	866	736	740	674	628	706	529	627	670	530	517	420	683	543	682	538	481	673	540	581	693	588	634
ENSG00000053372	285	319	177	435	327	333	439	378	286	328	256	296	251	337	361	263	321	366	309	344	326	309	389	320	319	378	305	280	278	338	321	281	255	199	345	389	276	369	353	306
ENSG00000053438	7	4	3	14	7	5	7	2	7	4	41	7	10	10	4	8	10	4	10	11	15	15	6	9	4	5	7	5	33	4	16	7	11	5	3	6	12	4	9	13
ENSG00000053501	193	211	86	187	211	272	196	143	197	186	139	176	136	195	170	172	209	227	189	192	182	159	212	171	159	205	166	161	144	169	195	203	175	138	171	174	172	222	160	145
ENSG00000053524	103	209	70	128	191	313	95	83	122	122	132	136	69	119	113	90	114	81	104	108	123	127	125	130	129	102	117	128	134	80	111	131	169	58	75	111	95	137	113	185
ENSG00000053702	38	38	21	18	34	28	35	32	8	76	10	22	31	40	10	28	27	66	38	41	32	85	43	83	37	33	55	26	29	22	37	39	19	22	23	31	43	29	70	46
ENSG00000053747	321	310	125	260	285	276	353	249	160	368	251	297	236	291	234	299	395	496	298	289	445	460	207	318	309	185	272	340	350	132	545	272	189	147	170	368	262	351	409	257
ENSG00000053770	1588	2250	1180	2179	2304	2554	2592	2265	1767	1998	1218	1553	1043	2197	1590	1563	1819	3366	2069	2169	2312	1492	1901	1708	1654	1905	1532	1308	1494	1844	1410	1855	1743	1129	2316	1850	1642	2494	2095	1506
ENSG00000053900	529	635	370	788	712	625	703	711	467	593	539	500	342	681	531	528	511	692	609	562	759	621	487	661	568	563	624	654	603	471	529	539	608	364	614	558	556	673	591	613
ENSG00000053918	29	38	23	39	38	41	46	39	31	62	55	28	20	33	43	32	35	70	29	25	51	39	39	41	30	24	42	28	25	27	26	24	35	26	35	41	42	37	33	24
ENSG00000054116	493	577	267	530	571	599	460	476	497	517	439	472	298	490	478	399	434	557	540	489	524	482	487	433	398	500	372	368	380	423	429	435	378	316	478	486	378	566	440	452
ENSG00000054118	5577	5490	2714	4987	6205	6122	5892	6503	5166	4796	4398	4759	3552	5876	5197	5218	5510	4709	6571	5488	5682	5819	5631	5306	5346	5758	4084	5622	3870	5402	4704	6010	5306	4223	5664	4448	5455	5535	5743	5097
ENSG00000054148	1475	1382	756	1226	1315	1662	1439	1378	1212	1176	746	1115	844	1078	1175	1096	1334	2017	1311	1478	1383	905	1209	1014	1059	1057	1059	914	845	1207	1017	1291	1112	772	1289	922	1066	1704	1095	1073
ENSG00000054179	14	17	5	13	6	5	8	9	5	10	8	3	16	5	18	18	19	9	10	6	10	9	10	24	10	9	11	17	9	8	10	15	4	6	21	17	8	13	4	15
ENSG00000054219	7	24	8	10	9	8	22	10	13	9	8	9	14	10	17	10	13	14	8	11	23	14	5	14	14	3	19	22	11	4	14	17	18	5	8	13	12	3	6	17
ENSG00000054267	1144	1290	539	1265	1230	1189	1138	1141	913	1091	951	899	674	1239	1067	1107	1083	1232	1435	1189	1185	1165	1086	1063	882	1208	954	1185	920	921	1056	1088	1010	796	1195	1033	1177	1248	1113	1035
ENSG00000054277	95	133	63	138	116	125	117	104	115	115	72	72	83	101	85	82	137	295	109	108	126	97	70	84	66	92	88	68	99	75	70	82	99	48	132	83	95	166	109	76
ENSG00000054282	888	880	420	1008	807	994	939	787	734	701	653	575	452	1003	756	777	760	774	895	792	970	828	795	800	713	848	675	887	673	696	761	784	727	608	849	787	705	860	800	648
ENSG00000054356	0	0	0	1	1	2	4	2	0	1	0	2	0	1	0	0	2	0	2	1	3	2	1	0	1	0	0	3	0	1	1	0	0	1	1	1	2	0	0	1
ENSG00000054392	63	28	23	56	44	49	45	35	31	46	42	37	25	42	27	51	31	47	51	38	43	53	42	66	29	40	38	44	37	43	37	41	41	23	46	37	42	45	40	38
ENSG00000054523	33170	36965	17726	31143	42175	41725	36352	34352	31602	28809	31067	28910	22193	36477	30763	31838	23254	22163	29620	34193	33974	29271	33008	32003	31367	32978	27191	25413	23843	29343	22070	37561	32781	29196	33190	34433	26440	34268	31482	30420
ENSG00000054598	82	171	47	84	98	91	109	58	48	181	70	90	69	103	76	86	93	89	135	111	125	317	70	135	98	67	106	84	72	55	201	88	73	57	70	93	106	74	125	104
ENSG00000054611	364	389	232	399	424	404	442	383	298	438	365	387	329	361	332	407	429	391	424	361	480	392	400	428	406	379	335	424	259	415	454	340	356	339	326	511	325	425	398	344
ENSG00000054654	17559	16491	8340	16065	16363	15579	15096	16854	13323	12698	11340	13262	8665	14253	11630	13721	12850	12503	15308	14069	14475	12814	14029	12553	13539	13695	11723	12887	10469	14907	10573	13988	12021	9835	13279	12809	14156	16445	12360	13484
ENSG00000054690	99	181	72	105	76	110	138	140	98	173	109	113	194	85	71	125	101	234	235	247	163	90	84	113	106	61	132	69	72	104	174	68	48	118	155	127	105	182	116	92
ENSG00000054793	1582	901	710	1550	1507	1952	1587	1014	1277	1683	1678	1656	965	1463	1047	1156	1021	1217	1904	1535	1610	1431	2529	1613	1248	1542	942	1101	1084	1831	1375	1054	894	894	1396	2088	1168	1339	1847	1514
ENSG00000054796	0	1	0	1	0	0	0	0	0	0	0	0	0	1	0	0	0	0	0	0	1	0	0	0	0	0	0	1	0	0	0	0	0	0	0	0	0	0	0	0
ENSG00000054803	21	7	1	9	19	19	5	6	30	6	10	12	13	5	6	16	14	6	12	6	1	4	3	3	12	18	11	16	12	6	8	7	27	25	22	12	11	7	7	12
ENSG00000054938	23	49	27	39	55	76	30	74	72	37	24	61	50	54	10	52	18	38	38	29	46	18	56	75	65	61	55	21	77	45	37	43	40	35	38	45	42	85	98	42
ENSG00000054965	1136	1442	671	1094	1404	1786	1416	1139	1340	1349	1119	1189	1020	1272	1266	1103	1203	1361	1478	1180	1406	1461	1301	1321	1224	1301	1228	1330	953	998	1385	1175	1180	952	1242	1354	1112	1365	1360	1258
ENSG00000054967	357	511	126	346	725	470	900	577	429	492	515	448	526	634	357	432	407	433	554	534	699	532	404	610	579	728	436	394	395	249	387	454	299	353	583	378	444	444	529	679
ENSG00000054983	505	606	324	567	606	615	589	525	432	539	415	424	309	479	509	496	422	614	648	511	655	524	405	573	438	587	436	515	442	438	502	481	539	367	623	443	459	664	563	503
ENSG00000055044	942	956	429	1002	881	973	881	906	800	861	611	722	486	926	842	774	769	830	1003	906	917	804	886	734	711	885	649	752	756	741	670	890	776	583	933	797	811	874	744	747
ENSG00000055070	2127	1787	920	1238	2421	2952	1850	2025	1959	2011	1711	2007	1803	1676	1894	1704	1591	1435	1953	1782	1940	1940	1923	1791	2139	1852	1726	1901	1156	1865	1776	1755	1817	1670	1837	2817	1458	2012	2007	1872
ENSG00000055118	11	6	3	10	3	3	7	11	6	22	5	7	4	8	2	8	5	5	10	3	4	14	10	12	7	6	15	5	4	12	20	8	5	5	13	3	7	4	4	6
ENSG00000055130	2651	3120	1383	2922	2628	3080	2887	2950	2728	2456	2108	2329	1529	3093	2408	2502	2457	2692	2834	2949	2777	2419	2810	2349	2237	2716	2312	2167	2076	2403	2196	2620	2366	1723	2833	2579	2310	3148	2626	2606
ENSG00000055147	560	661	352	683	697	767	693	613	478	680	464	530	380	730	509	526	528	725	685	577	676	556	661	561	586	617	504	431	429	529	531	547	534	415	629	556	468	763	610	462
ENSG00000055163	192	211	103	134	288	207	197	89	201	133	106	178	244	127	132	116	164	201	268	107	273	234	173	209	196	180	145	113	217	289	277	153	135	157	130	150	217	176	179	181
ENSG00000055208	2346	2559	1109	2293	2563	2952	2697	2637	2246	2219	2024	2053	1387	2616	2022	2245	1737	2200	2517	2490	2564	2501	2519	2296	2236	2452	2103	2216	1676	1776	1840	2154	2260	1765	2368	2349	2163	2539	2437	2276
ENSG00000055211	771	914	417	1051	920	1000	929	908	835	799	710	694	467	1033	870	745	792	1095	955	864	854	873	841	832	666	882	704	747	689	732	615	799	810	562	999	811	743	947	916	809
ENSG00000055332	1384	2811	832	1820	1501	1614	1706	1520	1367	1489	2055	1473	925	1648	1264	1229	1440	1733	2050	1503	1668	1468	1350	1594	1216	1341	1222	1329	1181	1230	1304	1331	1443	1093	1406	1544	1443	1668	1710	1311
ENSG00000055483	709	720	278	787	674	605	861	626	575	656	802	714	524	662	783	713	697	504	839	743	933	796	791	755	730	772	698	717	417	532	840	575	663	592	601	746	711	600	694	596
ENSG00000055609	9468	10202	4674	9568	9554	10730	11143	10354	8865	9315	8624	8526	6129	9143	8852	9565	8303	8198	10547	9044	10421	10574	9347	9978	9022	9648	8655	10021	6597	8268	9017	8233	8347	7475	9390	9569	8846	9071	8941	9231
ENSG00000055732	60	46	35	69	69	85	93	62	18	77	47	64	53	76	75	55	49	70	112	61	109	67	67	77	41	74	55	52	48	38	83	42	46	82	45	50	38	38	95	55
ENSG00000055813	160	171	77	144	122	191	178	126	112	167	146	144	117	137	98	139	214	267	193	162	147	142	126	145	125	132	147	141	145	74	139	125	105	86	144	183	149	202	181	100
ENSG00000055917	2904	2788	1482	2867	2760	3033	3078	2700	2316	2568	2068	2369	1588	2909	2349	2571	2580	2855	3027	2806	2856	2528	2577	2563	2144	2714	2297	2456	1995	2356	2350	2584	2371	1859	2720	2611	2633	3001	2511	2453
ENSG00000055950	829	911	435	757	754	966	801	703	737	698	589	574	460	734	639	650	800	930	843	793	774	703	723	662	651	751	659	661	563	669	666	742	675	491	765	699	630	917	765	718
ENSG00000055955	111	161	37	167	172	250	112	141	86	148	137	138	90	146	126	96	179	130	129	138	101	92	207	143	201	103	153	178	151	193	97	81	132	122	98	259	72	125	113	114
ENSG00000055957	1	1	0	0	1	1	0	0	0	0	0	1	0	3	1	1	3	0	0	0	0	2	0	2	1	4	0	2	1	0	2	0	0	1	0	0	2	0	2	3
ENSG00000056050	173	216	85	198	217	239	221	223	202	184	135	193	127	254	171	158	187	226	216	182	218	197	182	171	154	205	155	150	178	157	167	198	191	161	187	179	164	214	231	162
ENSG00000056097	2835	3022	1491	3254	3318	3467	3184	3325	2696	2498	2258	2411	1546	2983	2462	2474	2482	3142	3161	3107	2988	2734	2985	2496	2363	2965	2216	2456	2293	2724	2308	2892	2613	1945	2935	2773	2333	3250	2849	2559
ENSG00000056277	134	196	86	198	191	216	136	122	128	173	110	106	85	150	191	174	129	211	148	175	233	150	213	135	102	139	139	130	114	156	115	154	127	131	172	127	120	200	141	180
ENSG00000056291	0	0	0	0	1	3	1	0	0	1	1	0	0	1	0	0	0	0	4	0	3	3	2	1	0	1	0	0	0	0	2	0	0	0	0	2	1	2	1	0
ENSG00000056487	5	3	2	12	13	2	15	4	4	7	4	10	14	6	15	8	16	10	21	7	14	10	10	4	5	6	11	10	6	4	7	8	2	7	16	10	4	0	5	7
ENSG00000056558	156	188	66	173	123	154	190	132	133	238	162	155	118	144	147	123	166	181	192	129	180	167	156	170	110	129	172	132	112	120	195	108	88	98	160	151	138	183	122	146
ENSG00000056586	2126	2675	1316	2610	2699	2763	2688	2632	1938	2190	1895	1975	1433	2568	1855	2021	2194	2887	2612	2431	2325	2166	2299	2067	1813	2384	2161	2090	1728	2034	1849	2289	2195	1405	2418	2196	1976	2838	2181	2206
ENSG00000056678	0	0	0	0	0	0	0	0	0	0	0	0	0	0	0	0	0	0	0	0	0	0	0	0	0	0	0	0	0	0	0	0	0	0	0	0	0	0	0	0
ENSG00000056736	92	66	40	82	62	91	75	60	57	51	67	56	42	64	75	51	69	72	68	65	85	63	69	60	46	58	51	66	58	54	48	62	84	42	72	67	66	73	72	72
ENSG00000056972	154	183	102	239	157	146	176	137	132	155	146	151	111	195	123	174	178	213	221	141	231	199	139	122	134	139	103	159	131	142	214	132	114	85	123	165	134	202	164	99
ENSG00000056998	25	11	27	18	25	11	133	2	10	48	428	20	39	14	30	27	16	17	29	18	103	112	50	60	23	28	50	46	11	17	72	8	14	38	30	29	40	10	15	62
ENSG00000057019	892	826	465	1068	974	1226	1028	891	803	1053	768	835	503	918	633	836	791	1089	1067	960	864	943	910	860	656	913	760	771	717	832	774	897	738	665	979	1079	865	1035	900	871
ENSG00000057149	0	0	1	0	0	0	0	1	0	0	0	0	0	0	0	0	0	0	0	0	0	0	0	1	0	1	1	0	0	0	31	0	0	0	0	0	0	0	0	0
ENSG00000057252	219	303	154	255	263	302	329	305	188	317	221	219	159	248	191	240	283	387	310	273	258	293	228	267	166	251	261	189	234	176	262	215	200	165	276	262	315	318	299	254
ENSG00000057294	411	399	144	551	332	273	720	448	369	423	360	283	256	569	406	328	350	278	379	288	582	403	570	337	220	240	199	184	214	290	339	376	294	360	511	252	372	276	255	244
ENSG00000057468	97	118	43	86	82	69	80	129	84	71	58	98	53	98	102	67	78	110	96	77	102	91	82	70	97	89	83	84	71	122	81	66	53	62	75	147	76	85	85	77
ENSG00000057593	0	3	1	1	2	0	0	1	0	2	0	0	0	1	1	2	0	3	4	2	7	2	2	0	2	2	3	2	2	2	1	2	2	0	0	5	0	2	1	0
ENSG00000057608	2396	2573	1160	2936	2481	2739	2998	2755	2246	2416	1946	2119	1363	2607	2215	1987	1980	2849	2459	2604	2569	2136	2523	2168	2074	2489	1963	2064	1911	2535	1937	2322	2111	1678	2311	2532	2180	2573	2433	2202
ENSG00000057657	69	64	63	46	35	48	60	25	37	41	35	39	47	48	26	39	72	174	40	51	45	63	50	61	46	39	65	45	27	24	88	57	37	28	58	61	56	76	33	38
ENSG00000057663	692	675	367	671	725	781	820	764	598	688	494	504	374	809	599	576	591	957	694	612	720	609	747	599	570	655	595	568	605	618	519	623	638	453	786	598	603	852	706	632
ENSG00000057704	539	831	394	633	713	822	859	891	1021	608	432	586	450	628	548	596	761	768	713	481	775	657	616	663	843	445	785	774	491	550	718	470	420	457	798	612	591	864	589	439
ENSG00000057757	970	947	525	1018	1090	1143	1113	1058	887	879	649	807	628	1001	815	860	868	965	1034	898	972	958	901	825	836	945	728	804	630	891	797	918	814	634	1004	953	864	991	938	845
ENSG00000057935	385	416	202	445	441	518	494	389	422	365	348	367	292	381	318	394	414	484	418	405	505	460	354	459	382	377	418	414	304	298	444	326	311	293	456	428	367	439	454	336
ENSG00000058056	23226	20648	11895	26577	27049	28061	28704	28593	23937	21656	18762	24536	14893	24498	21358	23068	19479	24978	20839	19796	21136	21042	26664	22165	20918	24360	18261	20373	15325	31793	16025	22333	18195	16530	24580	19952	15389	28733	18786	20737
ENSG00000058063	1554	1516	995	2087	1622	1934	1873	1627	1463	1704	1381	1354	748	1735	1523	1484	1240	1701	1692	1547	1606	1648	1684	1366	1393	1752	1253	1287	1180	1592	1108	1483	1270	1018	1502	1525	1385	1639	1578	1248
ENSG00000058085	33	73	50	63	33	36	81	27	37	61	39	21	21	68	54	79	48	61	49	30	25	61	54	46	28	52	48	55	29	33	71	48	26	24	28	55	36	36	68	46
ENSG00000058091	493	497	255	505	508	608	572	425	477	480	432	423	314	475	414	432	421	508	558	452	511	577	407	533	418	385	418	446	390	378	424	423	451	367	494	395	506	564	509	381
ENSG00000058262	1783	1611	1196	1604	2112	2783	1778	1676	1653	1803	1582	2336	1585	1302	1603	1622	1289	1727	2011	1946	1617	1561	2321	1848	1588	1593	1674	1353	1143	2077	1577	1426	1334	1141	1682	2344	1250	1747	1557	1420
ENSG00000058272	2359	2605	1139	2690	2699	2978	2855	2763	2167	2423	1867	1972	1447	2588	2249	2254	2197	2978	2866	2602	2535	3026	2392	2414	2053	2484	2142	2451	2061	1945	2294	2514	2248	1663	2440	2426	2329	2575	2663	2350
ENSG00000058335	0	1	0	2	0	0	1	0	0	0	4	1	1	1	0	4	1	0	1	0	1	2	0	6	0	0	2	2	0	0	2	0	1	2	0	1	1	0	0	0
ENSG00000058404	3204	3026	1620	3288	3030	3323	3590	3017	2831	2686	3182	3508	2443	3123	3078	2683	2775	2123	3277	2875	3277	2755	3508	3132	3554	2295	2677	3254	2036	2635	3252	2805	3072	3052	3270	3881	2592	2802	2977	2658
ENSG00000058453	522	489	183	536	444	494	416	445	405	511	357	687	674	525	501	423	495	429	688	539	638	424	577	544	501	454	465	541	702	359	530	404	577	451	351	532	419	399	481	376
ENSG00000058600	1662	1677	811	1548	1655	1844	1954	1588	1602	1436	1274	1423	995	1104	1612	1317	1336	1689	1650	1602	1522	1325	1628	1584	1263	1523	1259	1296	1189	1499	1319	1565	1424	1018	1477	1487	1260	1705	1502	1504
ENSG00000058668	2159	2537	1523	2360	2368	3113	2823	2165	1806	3388	2711	2170	1750	2085	1801	2181	3143	3646	2678	3153	3273	2828	2546	3047	1877	2241	2504	2101	1720	1736	3040	2059	1571	1638	2122	3239	2367	2517	2755	2214
ENSG00000058673	5330	5784	2863	4976	5657	6680	5251	5424	4958	5010	3767	4340	3296	5450	4415	4753	4359	5063	5797	5378	5547	5396	4489	4680	4181	5147	4571	4497	4000	3566	4129	4890	5077	3471	5311	4679	4654	5630	5531	4806
ENSG00000058729	508	584	276	607	694	636	681	740	527	516	402	487	355	641	541	479	470	578	576	640	617	544	588	466	492	650	423	475	452	529	410	543	547	379	613	492	553	614	545	421
ENSG00000058799	251	257	141	267	308	318	279	250	134	264	195	201	167	279	195	235	213	286	246	235	290	278	284	215	224	247	230	190	167	234	194	226	241	178	264	283	192	325	277	232
ENSG00000058804	302	316	148	315	318	373	297	308	236	327	186	216	162	301	289	263	311	398	348	277	297	269	258	287	241	313	235	299	228	215	224	285	263	199	321	270	263	328	277	267
ENSG00000058866	208	207	77	190	237	132	209	311	127	357	180	206	103	216	116	185	115	177	154	228	211	290	194	264	137	161	206	206	128	201	322	154	89	153	185	253	229	158	181	228
ENSG00000059122	736	902	335	1258	884	1234	1233	1078	691	1041	1143	853	628	658	1144	883	925	1026	1092	1049	1162	806	1168	836	808	1045	629	613	437	911	1031	740	734	614	869	1108	734	812	724	792
ENSG00000059145	620	594	290	459	819	650	620	767	412	606	515	530	368	461	567	476	753	660	742	490	665	757	624	676	562	541	454	568	521	760	716	706	531	389	572	600	490	667	489	411
ENSG00000059377	40	71	41	71	42	68	72	44	52	110	76	62	55	58	65	61	55	65	48	55	62	52	70	83	35	40	77	53	40	32	40	42	67	43	42	52	84	84	60	45
ENSG00000059378	284	665	146	305	263	260	353	257	192	291	490	269	201	317	243	258	261	316	326	265	328	251	296	358	249	261	218	251	270	241	241	243	287	174	223	337	264	266	312	307
ENSG00000059573	170	154	127	163	188	164	198	157	138	220	137	211	114	172	138	210	135	224	242	204	278	167	213	178	149	157	163	128	116	185	232	138	133	105	173	208	159	139	216	160
ENSG00000059588	1588	1827	746	1670	1645	1602	1969	1657	1559	1290	1316	1202	857	1685	1660	1412	1475	1913	1571	1381	1694	1886	1159	1388	1498	1456	1403	1522	1259	1127	1359	1334	1679	947	1636	1526	1458	1500	1706	1286
ENSG00000059691	603	720	438	530	763	745	814	635	457	520	419	589	480	629	596	555	888	830	752	689	653	544	579	500	602	552	576	466	451	728	610	638	503	444	717	538	568	727	539	451
ENSG00000059728	352	403	167	349	371	468	337	359	248	304	323	381	373	314	292	307	350	324	349	358	392	381	321	384	281	333	338	296	233	251	341	379	332	221	381	327	363	376	448	253
ENSG00000059758	799	980	454	922	833	869	874	905	660	779	645	715	526	838	839	784	815	1158	1067	886	881	811	693	750	635	786	629	726	777	576	604	794	713	421	826	695	772	852	798	741
ENSG00000059769	95	171	89	106	180	255	152	174	138	166	116	126	99	172	124	121	148	219	167	153	135	135	141	103	127	127	147	104	135	97	94	140	135	81	161	103	99	182	127	144
ENSG00000059804	86	205	48	98	97	131	245	91	73	129	94	160	95	93	94	100	108	157	144	128	146	114	96	141	81	136	262	88	91	71	156	97	91	70	106	87	127	255	106	72
ENSG00000059915	2	12	4	13	2	7	15	8	6	3	8	12	11	7	10	6	18	10	6	3	13	3	6	5	11	10	4	4	4	4	9	11	7	7	2	11	4	6	12	12
ENSG00000060069	247	305	153	350	342	323	317	290	226	278	271	240	246	253	262	273	304	337	318	264	356	294	335	379	292	280	234	290	210	233	281	271	234	190	298	326	246	250	298	272
ENSG00000060138	44344	46355	18282	38584	43860	42767	46417	44717	30123	35002	37058	30985	27817	41109	43260	34195	33577	29832	39056	36853	28677	40681	50853	39939	33119	41873	31711	43585	33950	31571	35124	39670	44063	31180	32376	41302	33756	50803	35693	41118
ENSG00000060140	21	10	11	21	3	7	17	9	7	16	26	7	7	15	37	9	8	4	15	15	14	15	12	10	14	11	5	13	7	7	10	10	28	2	8	8	11	5	8	30
ENSG00000060237	11419	11577	5878	12149	14165	14031	14661	13919	9923	13829	9742	11296	8399	12464	9898	10056	9510	12293	11498	11831	14196	10472	14271	11019	12426	12687	9127	9825	7460	12626	11011	9611	8490	8582	11610	14972	8155	13539	10894	10851
ENSG00000060303	4	5	5	3	3	1	2	3	0	0	1	6	1	5	2	1	2	2	3	2	1	1	1	4	4	5	0	0	2	2	0	3	5	0	1	1	2	1	3	0
ENSG00000060339	1452	1649	772	1733	1845	1933	1547	1578	1265	1397	1128	1190	893	1564	1337	1372	1495	1759	1569	1627	1597	1446	1505	1327	1231	1485	1200	1454	1209	1275	1239	1626	1421	1087	1553	1434	1264	1635	1521	1270
ENSG00000060491	353	434	199	366	410	411	406	346	299	390	370	378	315	363	345	322	381	337	404	394	434	349	398	394	321	365	305	386	295	360	414	291	284	243	338	474	321	366	363	384
ENSG00000060558	21	21	18	17	14	21	15	9	17	25	26	20	15	14	19	28	11	31	10	15	22	14	26	31	23	19	23	17	8	15	29	23	17	14	9	15	19	16	32	4
ENSG00000060566	0	0	0	0	0	0	0	0	0	0	0	0	0	0	0	0	0	0	0	0	0	0	0	0	0	0	0	1	0	0	0	0	0	0	0	0	0	1	0	0
ENSG00000060642	108	138	61	135	115	152	125	140	126	136	132	119	78	150	131	124	118	161	147	143	164	156	136	135	135	135	128	157	103	96	138	122	121	103	150	122	140	173	150	160
ENSG00000060656	625	564	301	341	705	563	819	534	381	621	594	578	402	444	520	523	721	551	643	669	782	753	728	626	632	538	527	495	474	517	692	417	434	441	485	677	485	477	560	388
ENSG00000060688	507	587	220	598	550	621	602	595	487	475	434	482	318	633	594	524	469	543	660	543	600	537	531	466	505	634	445	450	420	522	470	556	507	373	544	458	528	524	501	491
ENSG00000060709	3	12	20	5	5	3	2	5	5	7	3	4	10	6	4	5	9	3	3	0	6	5	3	2	5	5	2	10	1	2	11	4	2	5	2	13	9	2	4	2
ENSG00000060718	8	9	16	26	53	11	24	5	13	21	8	20	11	10	58	12	9	17	49	21	60	38	30	28	10	16	8	6	15	2	136	6	14	14	22	22	12	11	20	15
ENSG00000060749	1932	2023	930	1872	1928	1945	2241	2185	1789	1752	1546	1587	1031	1858	1947	1676	1527	1904	2065	1853	1828	1808	1622	1738	1491	1921	1522	1743	1431	1284	1331	1628	1724	1235	1893	1919	1609	2132	1792	1596
ENSG00000060762	1587	2514	1162	1950	1827	2358	2448	1928	1821	1724	1162	1276	1110	2165	1927	1501	3316	5102	1916	1999	1805	1389	1963	1308	1248	1803	1392	1291	1812	2029	1320	1615	1403	1019	2202	1433	1526	2798	1778	1530
ENSG00000060971	580	581	367	489	549	794	696	569	478	576	513	570	525	568	511	558	789	969	631	616	664	635	763	569	552	536	450	434	402	605	574	555	497	409	659	556	519	714	654	491
ENSG00000060982	169	216	156	254	173	255	196	195	159	361	212	118	82	209	191	266	134	234	198	206	345	166	420	207	95	137	206	269	191	154	147	155	161	124	144	201	186	190	306	164
ENSG00000061273	835	964	456	733	851	1001	976	847	685	1112	751	868	810	798	748	855	930	956	939	922	1159	1062	966	1040	935	761	723	844	675	732	966	549	621	649	755	1059	823	843	1047	734
ENSG00000061337	25	74	15	37	53	41	58	54	37	45	34	36	64	25	30	33	48	98	33	51	52	50	44	36	42	43	37	43	42	43	66	33	24	24	23	59	50	55	30	28
ENSG00000061455	27	28	4	37	43	38	37	27	28	65	15	34	11	38	13	36	22	44	26	22	42	150	25	70	27	15	32	34	20	26	34	24	11	21	20	40	45	19	41	37
ENSG00000061492	1	0	0	0	0	0	0	0	0	0	1	0	0	0	0	0	0	0	0	0	1	0	0	0	0	0	0	1	0	0	2	0	0	0	0	0	0	0	0	0
ENSG00000061656	1	11	3	7	11	17	13	9	5	10	4	10	3	8	3	3	7	14	9	5	13	5	13	10	12	5	13	6	4	6	6	11	2	9	3	2	4	10	10	3
ENSG00000061676	6445	8002	3626	6571	7819	8297	7288	7217	6409	6171	5300	5525	3532	7305	5519	6009	5286	7500	6821	7001	7037	6100	6570	6054	5245	6607	5673	5829	5494	5577	4822	6786	6281	4403	6888	6341	5354	8025	7021	6125
ENSG00000061794	1271	1534	778	1469	1663	1632	1725	1686	1347	1259	959	1065	754	1567	1290	1147	1469	2238	1343	1507	1375	1164	1332	1152	1131	1454	1059	935	1169	1422	991	1345	1065	887	1676	1096	1218	1480	1330	1197
ENSG00000061918	212	382	137	244	197	280	197	234	202	276	130	200	154	215	169	218	280	557	281	377	258	337	194	235	187	221	226	197	208	135	246	296	191	135	231	247	206	272	287	211
ENSG00000061936	1325	1311	663	1286	1221	1451	1256	1181	1002	1147	1207	1153	929	1178	1222	1189	1319	1199	1401	1188	1378	1393	1183	1271	1140	1297	1130	1261	939	981	1383	1151	1285	939	1310	1356	1158	1251	1267	1160
ENSG00000061938	2010	2033	805	1783	2168	2081	2237	2145	1990	1864	2216	1859	1773	1636	2104	1865	1889	1192	2023	1836	1917	2203	1716	2196	2481	2122	1925	2036	1231	1372	2310	1600	2028	1706	2098	2562	1675	1663	1813	1579
ENSG00000061987	2353	2792	1281	2901	2625	2670	2702	2748	2047	2348	2185	2066	1427	2561	2417	2298	2323	2757	2991	2362	2892	2475	2456	2255	2162	2589	2083	2497	1972	2000	2276	2177	2101	1669	2665	2228	2297	2472	2395	2340
ENSG00000062038	3	9	4	2	2	1	5	3	4	2	1	1	1	1	1	3	4	1	1	0	1	0	2	2	0	2	2	9	2	3	18	0	2	0	3	1	3	1	0	1
ENSG00000062096	0	0	1	0	0	0	0	0	0	1	0	2	0	0	0	1	0	2	0	0	0	0	0	0	1	0	0	1	0	0	6	0	0	0	0	1	0	0	0	0
ENSG00000062194	2519	2684	1321	2725	2704	2941	2854	2704	2271	2345	2052	2185	1389	2913	2247	2352	2106	2454	2796	2688	2422	2238	2405	2206	2100	2722	2042	2172	2022	2092	1895	2331	2159	1747	2686	2183	2404	2686	2319	2228
ENSG00000062282	76	81	242	41	111	74	717	94	66	285	1467	78	191	137	192	88	124	972	152	276	738	168	136	198	155	129	279	93	80	72	220	149	93	115	165	143	320	113	114	137
ENSG00000062370	141	154	74	188	153	160	166	133	154	133	128	114	97	152	137	129	136	173	137	128	141	128	131	114	104	120	109	131	107	118	123	140	124	103	146	136	109	127	154	138
ENSG00000062485	6977	8680	3904	5634	7402	9538	8703	6794	6464	6791	5580	5776	5009	7031	7120	6354	11166	12655	7188	7574	7849	6884	7460	6198	5939	7050	5510	5505	5305	6225	6140	6874	5977	4492	7367	5845	6502	7838	7060	6091
ENSG00000062524	12	5	0	19	2	3	6	0	4	6	2	4	11	7	4	6	0	2	9	0	3	5	2	4	9	5	4	6	2	2	6	2	1	1	4	6	7	3	3	2
ENSG00000062582	16	23	14	22	6	22	21	23	18	23	14	10	15	23	25	21	13	19	16	11	12	19	9	20	8	11	12	14	16	10	13	19	14	9	18	13	14	20	18	12
ENSG00000062598	742	791	393	781	765	904	973	644	787	738	644	727	511	778	723	672	681	787	852	838	858	759	737	805	687	701	676	641	623	635	670	632	685	606	776	773	663	781	826	685
ENSG00000062650	2611	2869	1350	2749	2892	2900	2607	2990	2455	2392	1939	2094	1581	2709	2427	2514	2187	2432	2709	2591	2756	2426	2404	2333	2162	2519	2032	2225	2088	2103	1959	2465	2329	1642	2633	2214	2355	2715	2271	2352
ENSG00000062716	770	865	436	758	844	958	917	755	723	773	610	885	572	791	616	800	784	897	1007	689	979	864	746	827	689	743	1039	875	676	562	690	851	763	532	858	650	843	945	788	730
ENSG00000062725	1318	1432	665	1500	1398	1509	1432	1447	1251	1231	1141	1226	784	1355	1262	1252	1198	1444	1588	1330	1396	1302	1195	1249	1060	1359	1162	1338	983	1217	1038	1212	1238	905	1486	1137	1249	1357	1305	1190
ENSG00000062822	128	121	70	135	111	124	141	98	86	111	92	121	99	123	125	122	130	108	124	100	116	101	138	102	112	105	87	106	75	105	121	99	89	79	87	107	111	87	104	111
ENSG00000063015	1	0	1	0	0	1	0	0	2	0	1	2	2	2	0	2	0	0	1	0	0	0	3	2	0	1	2	2	0	0	2	0	0	0	3	0	1	1	2	0
ENSG00000063046	15656	15422	6524	15312	14512	14524	14782	12988	13400	12874	10914	10231	7425	14212	14768	12302	11299	14895	14722	15912	14345	14645	14288	13007	11491	16753	11569	13354	10509	11287	10496	13864	14730	9902	13479	10750	11339	14230	12427	11639
ENSG00000063127	20	35	19	17	32	32	36	21	11	21	24	25	12	24	13	30	23	28	31	17	39	50	17	49	37	29	14	40	18	18	41	26	18	16	17	31	20	35	29	19
ENSG00000063169	123	168	53	124	126	132	195	136	86	140	206	168	177	123	208	150	184	108	210	126	176	163	191	128	204	145	140	177	72	122	220	105	125	136	133	160	136	137	120	142
ENSG00000063176	71	212	95	152	190	241	224	174	165	195	189	146	146	146	152	193	163	143	175	157	173	138	177	202	185	164	167	107	100	192	151	120	96	167	197	134	175	150	151	137
ENSG00000063177	4734	4259	1944	4176	3895	4095	4637	3849	3923	4073	3442	3218	2521	4055	4697	3521	3585	3972	4085	4032	3615	3631	4089	3859	3117	4580	3588	3525	2859	3603	3204	3951	4237	2676	4067	3636	3399	4544	3707	3646
ENSG00000063180	51	60	29	32	87	69	50	52	25	73	30	36	37	58	28	64	70	49	52	71	66	60	36	54	58	44	47	52	65	35	57	35	50	49	44	59	58	68	76	57
ENSG00000063241	806	861	489	809	1006	1220	1070	933	933	877	568	730	609	879	677	624	602	1215	842	917	880	559	955	694	713	862	767	445	613	792	658	773	672	486	760	681	595	1015	897	780
ENSG00000063244	922	933	493	870	827	1017	932	833	824	918	799	829	731	853	846	770	874	869	906	833	997	832	927	895	791	905	742	809	643	776	1005	835	796	669	863	1051	801	977	892	785
ENSG00000063245	1447	1619	766	1167	1444	1827	1805	1412	1223	1612	1521	1621	1399	1325	1515	1358	1419	1306	1520	1378	1501	1621	2014	1636	1799	1505	1414	1391	916	1255	1706	1216	1398	1318	1311	1694	1131	1441	1377	1421
ENSG00000063322	424	457	217	442	494	454	586	510	428	442	406	366	322	431	445	379	483	519	514	446	581	455	449	410	465	490	386	472	323	401	467	437	382	348	424	465	367	428	447	336
ENSG00000063438	6	1	5	9	5	2	12	3	5	12	7	7	8	8	15	13	9	8	10	11	15	12	6	8	17	17	5	14	11	9	12	8	8	6	16	13	14	0	8	1
ENSG00000063515	0	0	0	0	0	0	2	0	0	0	0	0	0	0	2	0	0	0	0	0	0	0	0	0	0	0	0	0	0	0	0	0	0	0	0	0	0	0	2	0
ENSG00000063587	307	379	173	392	405	376	544	432	368	378	370	366	288	408	306	382	324	366	439	376	477	361	466	419	330	415	343	292	246	384	380	297	251	304	424	362	403	331	377	384
ENSG00000063601	821	915	405	903	869	825	1000	869	717	779	734	722	575	877	850	768	849	755	1046	880	863	808	764	752	675	863	725	799	590	783	708	783	843	540	872	751	794	869	801	702
ENSG00000063660	2494	2794	1415	2502	3236	3594	3900	4114	2538	3508	2666	2944	2919	3321	2769	2539	2177	3419	2571	2874	3215	2517	3550	3072	3470	3098	2240	1888	1758	3190	3011	2343	2522	2363	3738	3962	2312	3046	3173	2349
ENSG00000063761	237	314	141	197	233	286	311	243	230	213	197	259	185	199	216	206	231	249	213	249	288	177	211	241	248	234	231	150	142	251	235	216	129	161	245	233	236	207	210	196
ENSG00000063854	1543	2045	1039	1560	2266	2182	1947	1878	1893	1559	1108	1669	1126	1686	1387	1410	1881	2067	1555	1752	1786	1669	1832	1545	1837	1562	1679	1529	1228	1661	1618	1650	1560	1168	1797	1591	1386	1875	1813	1750
ENSG00000063978	605	637	319	637	653	732	721	656	549	627	547	521	423	632	538	604	630	688	705	650	665	622	654	666	520	602	527	613	509	511	577	506	550	451	658	631	557	696	673	596
ENSG00000064012	71	96	63	128	98	114	110	73	70	132	114	76	104	79	96	99	92	122	95	103	114	134	99	100	67	62	104	86	59	63	90	93	87	53	99	103	107	118	102	50
ENSG00000064042	17270	14731	7406	10854	18384	18804	14784	19040	16599	13452	12548	15633	12795	13749	17334	15223	13245	11536	15811	12565	14045	16933	13890	13136	16896	15992	12740	15518	10385	13988	14844	14996	18211	12967	14798	15303	13261	12699	17602	14144
ENSG00000064102	526	653	314	655	637	722	593	626	522	500	414	538	388	571	511	510	491	649	561	582	605	491	574	492	525	571	475	472	436	481	457	507	422	383	571	559	476	683	547	534
ENSG00000064115	499	557	300	608	527	576	676	509	492	534	413	422	348	568	418	419	472	615	524	591	511	474	481	500	502	503	443	453	428	417	460	434	420	319	564	535	524	581	534	451
ENSG00000064195	0	3	11	0	0	0	1	1	0	1	0	0	0	0	0	4	5	0	1	1	7	1	2	2	0	0	8	9	0	0	26	0	0	1	0	0	0	1	1	1
ENSG00000064199	12	11	3	11	17	12	5	7	15	16	8	9	9	12	18	10	4	11	6	8	14	17	12	12	11	13	11	8	13	12	7	7	5	6	7	8	7	12	13	6
ENSG00000064201	9	18	3	12	7	10	6	2	10	18	13	3	14	10	13	9	21	13	9	17	16	11	4	30	14	12	16	5	10	10	11	3	25	8	18	8	11	13	10	13
ENSG00000064205	513	334	338	560	591	640	617	292	448	637	503	443	299	420	801	567	297	347	856	523	770	1001	740	994	673	484	399	604	409	317	665	331	382	411	327	466	528	294	856	449
ENSG00000064218	9	12	2	9	12	20	15	13	11	20	3	4	21	9	6	13	14	19	18	16	19	13	14	11	15	10	7	12	11	5	14	13	14	2	9	12	14	6	16	9
ENSG00000064225	257	232	328	447	448	796	409	543	480	327	288	560	173	229	135	428	288	354	435	553	218	234	332	228	218	440	372	322	222	524	275	294	221	227	355	561	244	616	213	244
ENSG00000064270	2	4	17	1	1	0	2	0	1	2	1	0	0	1	3	11	1	2	1	0	4	2	2	3	1	0	7	18	0	0	40	0	0	3	0	0	1	0	1	1
ENSG00000064300	49	70	26	31	41	38	26	53	32	37	22	60	14	25	40	55	26	47	38	37	53	70	58	96	50	38	38	53	39	16	61	26	41	26	80	86	53	26	68	32
ENSG00000064309	240	183	190	229	209	234	261	161	188	454	314	177	140	270	212	232	180	290	334	251	455	298	199	346	157	214	235	280	194	128	324	162	187	128	176	269	232	235	303	250
ENSG00000064313	716	771	337	780	799	820	792	758	564	719	585	551	412	763	667	703	687	838	815	730	783	688	658	610	550	775	538	690	570	592	606	708	580	432	763	589	635	762	694	625
ENSG00000064393	3715	4640	2236	3976	3503	5035	4990	4110	3554	4821	4524	4494	3260	4112	4257	3331	3649	4414	4332	3861	5017	3916	5566	3700	4254	4330	3291	3114	2696	3297	4304	3114	2908	3221	4300	4730	2665	4946	3897	3371
ENSG00000064419	1484	1447	715	1529	1556	1824	1656	1523	1380	1516	1259	1297	931	1668	1301	1297	1241	1692	1691	1521	1562	1297	1611	1390	1293	1398	1301	1351	1104	1222	1208	1358	1354	1039	1555	1484	1061	1672	1522	1454
ENSG00000064489	0	1	0	1	0	2	1	0	1	2	1	0	0	0	0	0	0	0	0	0	0	0	1	0	1	1	0	0	3	2	0	0	0	0	0	1	0	0	1	0
ENSG00000064490	319	384	224	357	355	352	439	379	359	339	302	288	265	348	395	306	299	455	346	400	405	281	345	345	350	369	316	260	250	304	315	354	280	241	391	311	280	385	318	276
ENSG00000064545	726	624	227	568	650	632	514	444	429	527	524	360	309	412	662	594	456	416	658	512	435	420	415	462	621	495	344	424	328	249	562	581	412	311	478	639	511	584	454	394
ENSG00000064547	2	13	5	6	6	8	14	9	8	8	10	15	27	7	12	14	15	8	3	11	11	28	5	23	7	5	13	10	8	14	15	7	7	11	9	6	21	10	8	5
ENSG00000064601	843	957	466	623	832	1013	1011	746	640	871	685	642	636	826	654	695	960	1144	874	918	1071	802	954	928	664	803	649	713	519	831	969	742	578	557	944	843	818	780	881	632
ENSG00000064607	2129	2338	1198	2398	2404	2730	2753	2279	2097	2432	1971	2328	1798	2221	2217	2084	2188	2517	2445	2353	2626	2218	2223	2321	2220	2282	1804	1959	1673	2054	2166	2161	1916	1510	2366	2534	1967	2150	2539	2031
ENSG00000064651	2760	3366	965	2624	2803	3456	2271	3125	2354	1528	1393	1453	1298	2445	1868	1872	3144	3255	2507	2442	2402	2363	1676	2225	1620	2572	1270	2180	2219	1594	1253	3899	3317	1410	2032	1445	2245	1982	3271	2106
ENSG00000064652	256	356	174	290	348	365	289	299	303	257	231	245	188	301	281	258	295	379	317	366	302	305	270	289	246	300	283	248	232	211	215	227	263	204	303	253	246	350	318	232
ENSG00000064655	60	91	17	31	92	37	44	32	46	27	59	27	63	50	45	53	31	15	32	52	64	172	50	41	36	28	53	46	58	33	58	132	73	52	62	71	56	69	18	35
ENSG00000064666	100	185	66	119	124	152	116	63	55	170	206	114	142	120	98	116	129	129	159	88	169	259	144	201	75	108	133	108	95	59	174	89	90	85	83	82	172	117	117	112
ENSG00000064687	256	281	152	466	248	224	400	187	205	263	254	413	315	162	186	294	345	172	307	226	349	285	259	388	329	294	315	191	208	243	435	149	222	262	250	446	307	261	290	265
ENSG00000064692	76	95	42	52	74	71	67	43	25	105	58	41	46	62	54	53	51	126	60	63	65	146	67	79	44	46	54	62	65	31	75	33	66	34	43	54	64	42	104	63
ENSG00000064703	389	396	165	398	445	437	472	380	334	349	317	335	229	385	394	351	343	372	433	360	408	417	352	374	324	377	380	345	320	340	304	307	339	243	393	314	329	390	313	307
ENSG00000064726	7901	10755	4798	9967	10202	13813	11444	11399	9898	8520	6056	8336	5149	10886	8247	8088	8028	11964	9896	10212	8083	9729	8886	7446	7919	9296	8131	9639	7149	8696	6560	10260	8990	5257	8914	7277	7553	12044	9775	9461
ENSG00000064763	72	85	42	91	85	80	75	73	45	125	56	81	57	84	37	78	97	148	84	81	97	63	86	92	61	79	60	74	48	58	79	50	74	35	70	88	77	73	111	67
ENSG00000064787	5	10	2	0	5	3	5	6	4	4	0	3	2	3	3	6	12	2	8	0	2	14	1	34	0	6	0	2	2	2	3	1	1	1	5	9	6	3	2	6
ENSG00000064835	0	1	0	1	0	1	0	2	0	0	0	0	0	0	0	0	0	0	0	0	0	0	0	0	0	1	0	0	0	1	1	0	0	0	0	0	0	0	1	0
ENSG00000064886	4	6	3	5	4	6	21	0	3	12	42	4	3	1	8	1	2	2	5	1	26	3	7	11	2	4	2	3	3	3	15	8	3	4	3	2	9	1	9	2
ENSG00000064932	380	442	221	341	364	396	414	366	338	394	433	400	350	374	364	352	371	408	409	345	446	394	525	433	457	377	392	352	253	396	426	351	319	272	398	603	355	391	406	394
ENSG00000064933	489	549	250	562	421	472	555	505	454	444	398	380	251	493	490	446	462	483	539	500	495	445	420	424	392	492	398	451	404	345	395	379	385	295	467	420	446	506	488	396
ENSG00000064961	300	312	182	305	342	391	235	266	268	313	318	302	240	280	250	267	273	375	343	253	347	328	301	312	292	288	272	219	237	267	355	262	259	169	247	267	267	281	339	248
ENSG00000064989	582	573	433	815	607	723	769	818	471	895	548	500	323	695	466	626	623	1194	857	831	665	731	687	683	434	598	635	505	616	538	518	598	614	402	728	695	697	724	924	716
ENSG00000064995	379	418	201	438	448	497	454	400	341	376	344	350	213	437	365	340	403	452	426	390	405	431	402	336	337	380	354	379	340	327	369	347	383	250	426	326	348	487	471	367
ENSG00000064999	969	926	471	714	756	1023	993	637	799	839	869	917	861	656	779	726	1059	869	896	768	948	925	848	899	789	720	850	803	609	649	1154	670	747	581	760	1108	843	948	814	779
ENSG00000065000	1613	1713	935	1374	1768	1888	2037	1584	1576	1724	1640	1920	1437	1537	1476	1518	1611	1631	1822	1677	2075	1641	2044	1688	1723	1779	1469	1660	1129	1621	1947	1660	1405	1399	1571	2201	1255	1490	1664	1573
ENSG00000065029	1105	1203	488	744	1207	1452	1031	1026	1011	1011	938	895	817	1158	994	966	934	985	996	964	1025	1127	1012	1092	1056	1217	1089	1063	698	866	1064	998	1076	855	988	1190	805	1187	1204	1028
ENSG00000065054	789	762	505	1183	810	987	674	987	617	842	611	840	821	874	637	836	1204	1100	973	1064	877	762	888	918	769	908	616	713	647	823	1086	742	670	539	808	1002	876	1072	793	762
ENSG00000065057	97	87	58	108	110	142	130	89	106	135	88	86	79	97	93	90	99	157	109	99	121	85	98	112	115	127	82	76	83	90	118	99	97	69	122	83	90	102	101	88
ENSG00000065060	2445	2515	1020	1877	2479	3273	2893	2371	2173	1495	2368	1902	1446	1817	1965	2452	1764	2787	2488	2607	2839	2681	2365	2188	2452	2295	1529	2486	1576	1856	1264	2590	1908	1159	1940	2044	2025	2604	2224	2118
ENSG00000065135	770	919	478	910	811	870	1035	878	708	902	717	682	531	938	716	750	701	1044	940	802	931	845	814	776	658	795	841	703	742	652	682	694	742	556	833	866	820	819	911	735
ENSG00000065150	6395	6874	3258	7611	7277	7432	7805	7157	6426	6420	5932	5759	3731	7683	6239	5773	5513	6595	6931	6513	6168	6249	7143	6025	5791	7596	5189	5783	4682	5621	5288	6170	6475	4964	6397	6438	5525	7172	6038	6001
ENSG00000065154	1382	1382	565	1028	1505	1281	1168	1390	1156	1106	863	844	773	1332	982	1051	1024	947	1168	1081	1427	1183	1038	1133	821	1051	954	1214	1012	822	888	1216	1362	796	1259	1072	1282	1111	1438	1350
ENSG00000065183	564	616	268	682	671	716	748	638	563	646	484	500	358	710	545	534	570	801	682	605	664	539	646	515	523	579	497	531	475	559	551	570	480	333	666	583	455	591	578	545
ENSG00000065243	1570	1727	813	1498	1559	1671	1574	1509	1205	1417	1208	1154	828	1531	1420	1377	1374	1636	1687	1580	1516	1577	1293	1355	1140	1498	1148	1323	1196	1003	1172	1374	1326	927	1464	1247	1345	1557	1485	1290
ENSG00000065268	350	353	156	292	353	353	391	325	319	306	303	313	226	303	393	245	288	287	266	476	324	349	362	297	360	290	273	413	273	290	340	277	239	202	267	303	289	308	323	325
ENSG00000065308	300	372	195	325	310	428	326	292	262	501	303	324	236	292	280	318	295	434	367	334	356	409	501	426	299	288	353	307	228	192	365	270	235	201	268	395	368	264	420	285
ENSG00000065320	103	85	89	105	86	86	146	96	77	133	70	95	85	71	116	97	83	81	128	105	201	203	71	173	92	87	98	127	77	66	162	67	85	85	46	106	101	111	131	102
ENSG00000065325	3	0	0	0	3	1	3	1	2	0	10	1	1	0	1	3	3	0	4	3	5	5	3	0	2	1	2	5	2	2	4	5	2	2	1	0	2	4	2	4
ENSG00000065328	16	10	3	22	10	7	19	6	11	5	14	10	6	10	18	8	8	7	19	11	17	9	9	7	18	5	12	12	13	8	8	10	10	4	16	11	8	11	11	13
ENSG00000065357	78	122	86	75	93	92	87	52	46	95	78	92	97	73	64	98	106	92	94	82	124	95	86	114	59	69	83	116	74	73	173	69	73	41	81	99	86	85	102	55
ENSG00000065361	81	71	119	143	51	62	181	111	201	47	73	254	99	76	59	125	201	58	188	52	118	263	36	179	53	61	72	115	165	551	208	129	71	100	90	98	73	42	63	54
ENSG00000065371	0	0	0	4	1	1	3	2	0	1	0	0	0	1	0	2	1	0	2	3	1	1	1	1	0	0	2	1	1	2	0	1	0	0	2	5	1	1	0	0
ENSG00000065413	427	515	229	428	285	444	367	306	418	391	333	313	264	414	350	421	372	431	411	395	388	374	371	374	257	312	440	395	355	297	336	397	347	245	317	413	349	452	388	288
ENSG00000065427	3471	3554	1517	3585	3504	3628	3690	3351	3250	3063	2587	2547	1740	3566	2988	2943	3137	3585	3476	3521	3126	2795	3582	2900	2750	3830	2593	2924	2180	2944	2683	3304	2990	2250	3251	2996	2759	3861	2800	2726
ENSG00000065457	239	274	109	279	284	274	337	268	215	275	206	245	162	293	271	212	233	327	292	295	321	247	280	261	280	242	211	226	192	260	256	208	204	143	256	266	227	297	222	258
ENSG00000065485	85	103	43	91	76	106	101	84	51	123	76	110	77	95	70	74	82	121	91	92	129	123	91	119	102	101	107	75	83	56	143	67	72	56	57	124	73	95	140	114
ENSG00000065491	389	435	169	388	311	370	407	315	355	358	407	382	281	397	350	343	365	311	602	380	455	368	361	367	302	380	311	474	276	275	350	293	320	280	361	316	378	384	338	375
ENSG00000065518	2516	3621	1544	2682	3168	3872	2949	2761	2765	2341	1553	2005	1312	3311	2405	2159	2968	4128	2755	3007	2516	2060	2562	2009	1849	2556	2133	1902	2238	2422	1724	3007	2481	1604	2802	2026	2474	3689	2560	2287
ENSG00000065526	3359	3765	1753	3345	3064	3747	3871	3248	2826	3430	3419	3550	2765	3508	3038	3311	3094	2965	4334	3379	4287	3582	4190	3610	3140	3438	2810	2958	2330	2934	3005	2476	2350	2573	3344	3686	3410	3041	2934	3059
ENSG00000065534	657	794	320	724	1156	712	888	437	356	1495	509	603	497	684	758	645	628	1001	1192	841	1375	2946	658	1726	673	606	984	679	723	499	1996	603	623	465	375	771	1259	849	1316	1050
ENSG00000065548	1033	1281	582	1147	1483	1528	1304	1175	1092	1028	756	886	694	1295	1020	960	1046	1238	1239	1157	1146	1095	1104	974	985	1187	938	901	999	1013	886	1125	1039	774	1143	996	985	1200	1168	965
ENSG00000065559	1196	1478	638	1456	1434	1639	1445	1303	1311	1190	944	1167	745	1487	1097	1001	1185	1593	1432	1336	1350	1168	1204	1075	1126	1168	1004	1043	1025	1022	917	1221	1098	846	1340	1231	997	1524	1182	1183
ENSG00000065600	59	44	37	45	56	49	38	52	55	67	38	70	38	43	52	27	64	46	89	48	49	46	62	60	33	54	41	30	46	60	42	45	31	46	47	38	47	62	35	64
ENSG00000065609	23	11	29	16	16	21	21	12	8	34	14	10	11	10	46	9	5	9	19	16	19	12	36	9	37	12	3	9	6	14	21	17	10	8	6	6	14	4	17	35
ENSG00000065613	3010	3310	1759	3793	3406	3777	3428	3294	2857	3050	2480	2689	1822	3451	2720	2687	2817	3987	3565	3319	3339	3043	3230	2791	2661	3176	2568	2675	2697	2538	2406	3101	2819	2147	3162	2853	2691	3355	3349	2782
ENSG00000065615	428	451	250	589	435	510	417	441	365	556	389	347	280	519	399	382	401	576	476	435	436	383	416	428	342	387	365	422	415	288	344	402	423	353	515	438	346	540	473	396
ENSG00000065618	0	98	88	1	4	0	2	2	0	2	4	5	2	45	10	253	207	2	1	1	34	0	15	46	5	3	24	422	17	0	522	0	0	3	3	1	1	0	2	1
ENSG00000065621	41	57	36	74	43	53	51	54	37	40	20	53	26	73	40	52	75	66	35	45	65	42	54	47	56	56	27	24	22	67	73	16	25	29	48	60	41	44	30	35
ENSG00000065665	147	196	80	163	225	171	206	129	150	158	146	168	95	143	178	125	144	176	184	172	180	169	165	176	143	158	128	136	138	134	164	140	129	107	154	141	152	160	184	138
ENSG00000065675	4697	3619	1927	3703	4253	5125	3947	3930	3162	2958	2655	2497	2117	4072	4139	3824	3437	4883	3133	3748	3860	3662	3851	3524	2891	3815	2771	2842	3169	3206	2866	4752	4256	2029	4173	3642	3025	3839	3561	3471
ENSG00000065717	801	840	412	616	933	1054	942	759	767	878	791	987	698	623	815	849	728	745	896	822	882	991	910	956	939	866	797	711	513	838	928	658	678	735	730	1065	637	927	781	660
ENSG00000065802	1156	1201	611	1145	1235	1320	1318	1069	1178	1154	933	1073	873	1164	1184	1139	1179	1267	1230	1193	1148	1190	1110	1060	1210	1070	1027	1015	831	1189	1030	939	950	869	1229	1165	976	1163	1160	975
ENSG00000065809	148	159	144	168	196	264	171	119	120	370	383	172	122	181	186	239	155	177	237	189	287	240	220	237	142	158	229	221	154	109	260	128	166	146	140	161	286	153	250	187
ENSG00000065833	961	1307	670	897	1384	1671	1304	1133	1535	1215	1012	1343	632	1042	765	1011	828	1154	1219	1081	1338	1303	1336	1227	867	846	989	906	871	1538	968	1195	922	923	1326	1179	916	1361	1171	948
ENSG00000065882	2183	4084	1433	1430	4087	4171	1662	2169	1860	2012	2709	1623	1405	2836	1736	1945	2191	2268	2263	2930	2563	2800	2235	2905	2957	1812	1802	1560	2349	1142	2262	2165	4669	2025	2177	1975	1934	3001	3151	2788
ENSG00000065883	1867	2316	940	2057	1848	2103	2307	2107	1842	1903	1739	1784	1212	2102	1803	1783	1903	2048	2356	1820	1992	1912	1849	1835	1683	1998	1643	1831	1612	1563	1700	1562	1503	1344	1975	1700	1919	2148	1761	1641
ENSG00000065911	1052	728	244	714	746	790	618	810	737	489	916	637	518	591	823	681	505	334	772	531	643	839	594	646	513	780	818	948	598	469	606	798	739	598	693	1243	714	549	813	648
ENSG00000065923	803	765	360	915	1064	1230	1114	995	1043	901	598	848	699	1097	594	747	960	824	1090	966	855	916	761	918	816	953	844	1077	656	847	727	897	929	683	885	931	840	1049	976	675
ENSG00000065970	958	727	350	700	891	815	908	801	705	744	918	928	701	809	954	841	747	556	922	789	933	998	964	929	898	809	608	768	481	785	853	789	789	657	797	1176	675	629	840	814
ENSG00000065978	13085	13788	6172	11734	12969	14302	12142	12481	11271	10130	7828	8657	6443	12264	10626	10228	11642	13431	11762	13352	10748	10458	11275	9350	9493	12075	9208	10532	9581	9953	8858	12181	11490	8330	11046	11627	10544	13804	11388	10446
ENSG00000065989	528	623	320	465	592	714	759	668	573	663	435	715	547	622	463	670	550	723	567	667	729	531	708	778	680	612	616	449	299	443	671	430	402	523	704	780	483	593	608	526
ENSG00000066027	1732	2119	1008	1874	2043	2545	1932	2073	2181	1922	2173	2098	1215	1942	1796	1934	1578	1832	2196	1934	1779	1739	2091	1743	1764	2050	1917	1655	1453	1831	1705	1458	1490	1349	1836	1617	1617	2197	1527	1641
ENSG00000066032	18	9	2	1	13	2	4	7	38	10	10	4	12	14	19	22	1	5	16	7	7	24	2	11	4	10	26	15	9	3	8	22	36	8	10	8	9	8	10	17
ENSG00000066044	734	842	415	744	795	916	945	872	714	790	731	750	557	777	728	759	656	831	865	801	856	729	854	826	787	801	605	692	572	736	731	642	630	559	843	850	699	722	716	755
ENSG00000066056	488	583	221	411	456	535	482	455	348	583	351	384	423	396	332	420	728	929	481	779	565	539	360	474	407	380	379	336	493	359	525	558	326	219	314	677	490	625	467	410
ENSG00000066084	1186	1657	736	1476	1501	1651	1493	1538	1155	1267	1120	1255	828	1332	1272	1269	1102	1483	1511	1448	1325	1292	1688	1245	1249	1292	1126	1171	1072	1328	1241	1097	907	897	1436	1108	1194	1443	1156	1133
ENSG00000066117	390	451	204	406	458	456	477	462	415	448	438	367	355	415	391	406	410	429	495	398	530	436	406	496	425	445	400	339	308	379	418	308	388	286	444	462	384	432	474	334
ENSG00000066135	677	754	412	762	965	1002	799	759	710	713	660	717	574	639	781	813	734	785	831	686	832	839	680	749	752	920	595	605	511	640	790	852	822	498	801	786	624	606	966	641
ENSG00000066136	1269	1382	569	1275	1352	1749	1656	1341	1229	1215	895	1086	895	1214	1173	1135	1395	1678	1283	1351	1364	1060	1383	1233	1208	1383	1005	1052	846	1133	1182	1028	986	901	1425	1234	1052	1405	1173	1076
ENSG00000066185	65	56	30	62	55	45	69	51	44	29	33	30	22	40	47	64	50	68	79	54	64	49	39	46	43	43	40	30	38	40	43	52	42	28	71	25	14	67	43	37
ENSG00000066230	3	0	0	3	5	1	1	1	0	4	3	2	2	0	0	1	0	0	2	1	0	0	1	7	0	0	4	3	0	1	0	0	1	0	2	3	3	0	2	0
ENSG00000066248	15	10	19	16	20	4	9	21	6	29	12	12	11	34	19	16	13	17	13	26	38	19	24	21	6	16	14	14	1	11	29	20	3	9	11	13	11	14	16	12
ENSG00000066279	17	35	25	30	18	16	24	30	17	27	14	7	18	20	30	24	21	74	20	14	24	26	19	13	22	20	28	24	15	15	26	25	18	15	20	18	16	28	17	19
ENSG00000066294	120	182	49	113	124	196	132	76	109	155	189	91	75	105	98	110	73	159	99	131	124	90	107	140	78	73	155	128	60	99	72	74	98	81	86	89	117	91	137	88
ENSG00000066322	145	173	129	169	169	166	141	135	138	214	217	135	111	175	124	143	170	250	198	162	202	173	170	179	130	131	169	150	108	131	170	122	134	115	148	233	155	183	173	120
ENSG00000066336	56	69	38	47	47	52	76	44	44	77	77	61	90	35	58	38	57	60	45	42	59	71	67	88	33	37	55	36	29	50	69	39	59	42	51	55	92	70	69	33
ENSG00000066379	157	187	77	185	158	204	160	169	162	201	125	136	76	172	178	149	133	185	178	142	147	109	205	163	118	181	120	127	106	169	114	184	103	85	202	143	132	200	156	130
ENSG00000066382	270	216	136	258	221	318	425	321	362	199	206	253	178	229	159	339	235	271	338	273	501	365	273	237	210	305	242	345	158	176	245	353	186	118	265	246	236	294	244	152
ENSG00000066405	0	2	1	1	1	0	1	0	0	0	2	0	0	0	0	0	0	0	0	0	1	0	2	1	0	0	0	0	0	0	0	0	0	0	0	0	0	2	0	1
ENSG00000066422	1146	1369	613	1232	1268	1300	1240	1376	1031	1099	955	1053	687	1420	1014	1087	928	1068	1347	1307	1180	996	1106	1105	1020	1205	986	1072	992	984	907	1097	1064	774	1283	906	1121	1189	1119	1123
ENSG00000066427	752	852	455	935	827	775	1026	880	615	967	861	716	500	864	744	697	902	982	939	764	976	895	682	882	693	851	795	865	659	605	784	730	712	526	790	858	760	810	892	746
ENSG00000066455	700	636	369	737	795	764	704	749	572	661	548	553	338	730	613	570	538	864	673	611	756	665	700	643	580	656	554	600	504	590	558	630	611	462	659	702	565	717	745	554
ENSG00000066468	8	62	26	5	13	5	11	4	9	13	54	13	11	11	19	58	29	10	13	2	29	32	7	34	4	4	14	91	16	2	153	5	4	15	5	4	14	7	12	5
ENSG00000066557	399	462	233	502	454	553	448	510	373	392	333	296	235	458	408	420	440	573	495	472	459	419	392	330	355	438	315	370	356	351	301	418	433	251	493	356	409	485	443	384
ENSG00000066583	342	437	197	537	429	714	439	446	361	342	231	407	253	377	210	317	414	745	399	378	368	280	358	258	219	429	265	232	266	417	272	281	254	274	354	325	244	484	251	261
ENSG00000066629	1893	1834	927	1679	2011	1882	1628	2037	1833	1808	1227	1380	1055	1718	1235	1733	1507	1590	1668	1918	1666	1569	1517	1719	1754	1864	1363	1566	1111	1071	1396	1638	1832	1328	1863	1436	1680	1808	1978	1708
ENSG00000066651	442	530	239	571	450	496	593	536	371	456	378	364	233	533	479	410	521	564	573	480	533	435	438	389	390	551	405	475	400	439	404	427	483	332	535	449	441	524	463	411
ENSG00000066654	1409	1433	634	1581	1555	1524	1357	1546	1163	1279	1172	1065	769	1577	1155	1334	1214	1342	1499	1237	1369	1432	1172	1160	1082	1527	1117	1306	1103	1234	1209	1359	1294	833	1559	1109	1173	1606	1286	1334
ENSG00000066697	263	316	153	376	284	542	355	281	444	273	220	307	243	291	233	213	328	334	309	290	283	281	347	253	179	217	207	239	283	398	294	209	245	186	297	422	249	339	346	279
ENSG00000066735	188	162	77	174	163	230	160	167	134	176	137	189	155	157	140	144	286	282	251	238	188	171	150	147	174	199	148	159	127	131	189	139	102	117	154	193	153	190	191	104
ENSG00000066739	2658	2820	1408	2970	3207	2975	3317	2997	2386	2530	2425	2212	1581	2813	2676	2656	2550	2875	3058	2621	3055	2685	2584	2513	2450	2706	2230	2595	1965	2249	2320	2805	2536	1767	2809	2412	2508	2880	2800	2395
ENSG00000066777	2235	2391	1197	2575	2691	2757	2607	2273	2065	2171	1830	2002	1290	2498	1914	2062	1821	2844	2528	2450	2402	2322	2002	2272	1782	2280	1950	1983	1767	1843	1915	2193	1954	1462	2427	2141	1918	2504	2316	1955
ENSG00000066813	3	2	0	2	2	2	2	1	0	3	1	1	0	3	3	4	2	1	0	3	6	4	1	0	2	1	5	3	0	1	5	1	5	0	1	1	0	1	3	1
ENSG00000066827	451	447	249	517	484	643	516	445	446	497	394	417	311	509	431	494	397	374	485	488	501	422	612	501	438	556	427	400	287	413	408	433	423	300	522	538	368	518	529	436
ENSG00000066855	330	370	207	334	437	404	399	416	327	412	279	317	203	405	360	343	306	471	365	389	324	287	408	305	402	397	323	290	279	272	306	316	289	254	388	374	258	453	325	315
ENSG00000066923	64	35	20	31	44	65	38	27	17	35	51	57	29	57	49	60	28	15	43	27	29	32	49	33	23	35	40	51	19	36	33	49	61	19	39	32	49	60	61	38
ENSG00000066926	918	971	653	1274	954	1356	1490	1338	1029	1013	822	814	809	1405	1091	821	1021	1424	1120	1272	1168	1172	1084	909	1062	1244	1035	835	977	1089	1023	966	894	768	1440	873	1113	1132	1055	965
ENSG00000066933	3427	4262	2043	4492	4014	4541	4662	4490	3961	3744	3128	2979	2113	4092	3466	4186	3630	4673	5495	3831	3971	4250	3681	3857	2958	4645	3395	3757	2874	3111	3370	3679	2807	2826	4325	3810	4066	4282	3828	3814
ENSG00000067048	1931	2045	947	1912	1975	2147	1685	1918	1555	1667	1374	1568	966	1893	1724	1635	1574	1679	2002	1855	1775	1794	1767	1528	1518	1904	1474	1587	1427	1525	1308	1846	1785	1229	1788	1401	1574	1946	1862	1645
ENSG00000067057	164	262	102	340	230	247	235	135	146	326	288	286	198	204	233	200	276	222	505	165	377	243	202	334	203	194	197	301	160	93	295	198	223	148	133	261	232	158	256	214
ENSG00000067064	2186	3286	1895	3962	2943	3808	4075	3044	2759	2685	2033	2998	1718	2712	2270	2203	2814	4069	2383	2969	3140	1413	3458	2123	2760	2468	2620	2417	2145	2659	1780	2597	2000	1576	3811	3359	2219	3826	2320	2551
ENSG00000067066	815	1395	453	896	958	872	861	838	583	868	1049	800	561	906	568	643	776	928	1020	784	943	836	809	898	694	743	775	721	662	677	714	684	914	489	822	905	837	822	939	756
ENSG00000067082	1017	1211	462	919	943	1003	1137	773	716	1189	1460	1038	675	1021	1050	981	970	1034	1200	908	1234	1280	1295	1105	922	897	990	1069	717	768	1111	899	841	762	864	1221	1209	993	1021	853
ENSG00000067113	968	1004	533	1198	1153	1564	903	899	985	916	842	1258	651	707	825	873	712	932	926	878	1066	817	1073	898	781	867	821	834	942	1065	1006	853	1123	633	942	1659	587	1159	973	890
ENSG00000067141	2702	2332	1040	1933	2260	2229	2752	2225	3071	2327	1880	2293	1657	2339	2403	2214	1969	1544	2211	2159	2192	2681	1929	2258	2100	2415	2248	2381	1234	1713	2746	2045	2567	1949	2674	2417	2093	2248	2513	2036
ENSG00000067167	1180	1375	706	1416	1277	1408	1394	1246	1098	1448	1044	954	638	1346	1071	979	1040	1722	1281	1226	1291	1195	1181	1225	943	1170	1063	1082	1045	917	967	1079	1009	779	1284	1238	1127	1478	1341	1153
ENSG00000067177	5717	5543	2739	4995	6118	6340	4885	4393	4446	4439	5110	4248	3075	6179	3371	5012	6635	3420	5221	4413	5929	3899	5042	4760	4820	7585	4940	4812	4477	3282	4527	5665	6422	3284	5101	4889	5961	6380	5029	5283
ENSG00000067182	773	870	364	557	968	771	825	864	730	850	863	727	543	902	691	713	859	627	966	782	964	980	970	1034	781	867	806	846	686	622	1012	679	748	726	819	1197	820	836	837	768
ENSG00000067191	5228	4837	1942	4262	5767	5513	4630	4933	5124	4566	4219	4334	3694	4869	4718	4910	4160	3668	5458	4287	4500	5022	4062	5112	5175	4783	4166	4389	2904	4547	4360	4766	5134	4041	4995	5033	4090	4448	5512	4963
ENSG00000067208	797	851	476	883	1034	935	918	917	707	971	676	692	440	864	796	807	678	907	924	799	860	854	730	880	737	773	718	714	596	716	670	739	663	538	756	815	828	983	863	770
ENSG00000067221	183	163	90	238	214	196	272	181	211	216	159	207	164	218	128	172	200	239	178	179	234	177	202	200	173	183	169	157	140	204	204	197	178	129	220	179	137	220	176	169
ENSG00000067225	29799	33320	13373	21925	30992	41105	28384	17582	27036	20911	16035	20485	19493	25133	22462	22389	52443	31917	30007	24595	30843	27720	21501	22578	21525	22954	22951	24209	27579	16838	19626	28838	36051	18069	22702	19867	29450	36918	31465	25152
ENSG00000067248	1526	1712	743	1591	1767	1833	1583	1711	1401	1423	1287	1190	836	1747	1352	1354	1262	1592	1645	1543	1524	1448	1514	1319	1361	1605	1228	1282	1210	1436	1138	1590	1403	1082	1552	1436	1347	1691	1482	1431
ENSG00000067334	1036	1165	537	1180	1325	1168	1177	1261	1075	981	814	891	667	1245	1036	953	953	1128	1202	1151	1145	1039	1089	944	881	1182	845	994	838	1036	807	1120	1052	700	1125	1120	858	1159	1113	955
ENSG00000067365	750	687	433	951	644	804	874	679	738	704	671	705	429	836	645	705	654	791	768	787	838	578	1043	572	612	834	672	482	457	703	674	711	579	440	765	648	620	674	653	750
ENSG00000067369	1454	1288	665	1346	1430	1803	1605	1354	1247	1612	994	1524	1082	1216	1316	1090	1211	1690	1713	1257	1616	1291	1496	1338	1299	1348	1095	1072	1019	1483	1251	1053	1063	814	1418	1523	1085	1567	1223	1079
ENSG00000067445	54	57	21	101	101	54	59	50	46	74	52	96	60	67	82	69	71	99	158	33	97	74	83	74	93	47	74	47	84	63	90	54	89	49	70	47	45	58	52	62
ENSG00000067533	1373	1539	782	1943	1532	1689	1682	1534	1298	1495	1028	1162	726	1750	1256	1290	1342	1498	1685	1521	1752	1211	1447	1186	1438	1607	1196	1180	1087	1377	1096	1283	1286	1170	1637	1273	1374	1525	1529	1349
ENSG00000067560	3670	4138	1946	3864	4917	4480	3927	3936	3160	4293	3615	3335	2391	4011	3378	3398	3255	3828	3906	3751	4172	4034	3734	3791	3455	4015	3411	3995	3211	3216	3241	3525	3835	2835	3557	4182	3408	3893	4271	3523
ENSG00000067596	800	858	433	862	997	988	935	855	747	875	815	734	590	826	762	796	755	880	1071	900	928	846	835	957	810	826	735	791	625	700	833	793	726	577	801	893	765	898	877	861
ENSG00000067601	35	30	29	89	44	63	37	36	42	47	40	35	23	45	47	29	40	57	35	41	81	61	49	56	58	38	48	35	36	42	55	45	55	33	44	72	39	67	54	30
ENSG00000067606	8	6	8	15	14	6	8	7	6	12	10	12	11	5	11	16	10	7	16	9	19	26	6	13	9	8	7	9	7	7	22	13	10	2	6	9	12	1	13	3
ENSG00000067646	760	812	440	905	843	927	920	948	684	744	564	638	418	890	736	685	681	798	839	751	843	690	737	663	607	841	677	610	715	632	598	802	836	480	897	711	656	823	803	729
ENSG00000067704	2915	3354	1676	2988	3307	3943	3417	3185	2709	2960	2254	2357	1705	3289	2735	2453	3110	3734	3031	2939	2991	2590	2965	2378	2536	2727	2213	2256	2362	2744	2222	2804	2523	1777	2831	2472	2634	3398	2699	2807
ENSG00000067715	13	16	11	13	8	11	20	10	4	22	11	19	15	7	6	21	3	28	5	13	18	12	13	12	15	7	27	10	15	13	14	15	8	10	2	15	12	11	20	23
ENSG00000067798	217	333	91	154	227	240	190	128	142	108	304	171	102	211	192	199	183	279	354	103	231	231	131	204	110	224	217	270	478	150	336	287	380	121	139	155	239	175	198	130
ENSG00000067829	730	804	397	775	892	1018	858	750	778	751	558	662	612	656	772	717	1058	1014	859	839	819	708	768	663	800	830	713	774	550	689	738	714	738	597	705	763	642	820	754	676
ENSG00000067836	555	540	273	582	528	744	609	485	481	475	407	409	396	525	454	517	650	712	625	572	639	506	550	485	421	515	469	424	328	405	522	551	522	416	574	475	552	530	499	429
ENSG00000067840	120	78	43	138	137	173	62	123	85	160	173	112	55	116	119	88	53	82	121	92	28	179	79	129	142	113	70	127	47	17	113	126	123	76	100	122	72	43	87	98
ENSG00000067842	0	2	0	0	2	0	4	3	0	5	0	8	4	1	7	3	7	3	7	1	1	2	4	0	1	1	0	6	25	0	2	1	1	3	3	2	3	0	4	1
ENSG00000067900	1699	1843	840	1770	1956	1755	1698	1694	1214	1848	1430	1372	990	1840	1608	1549	1598	2054	1984	1755	1819	2390	1510	1857	1367	1738	1596	1626	1522	1162	1569	1686	1622	1069	1623	1636	1781	1814	1850	1621
ENSG00000067955	664	888	358	885	743	874	838	702	641	671	490	636	351	815	582	612	681	918	955	679	693	675	751	625	496	722	567	652	623	773	517	633	567	463	758	828	621	767	760	663
ENSG00000067992	95	181	38	85	120	111	114	76	82	144	53	82	73	114	101	90	100	106	95	104	130	244	61	162	54	68	119	78	79	97	139	49	79	85	95	101	116	144	129	116
ENSG00000068001	305	399	162	351	265	263	325	291	205	376	289	241	270	306	205	278	353	387	315	298	326	311	260	272	195	290	296	230	212	225	288	232	202	149	268	342	285	336	356	318
ENSG00000068024	3375	4867	1838	4474	3536	3933	6395	4450	3114	6044	3857	4323	2863	4480	3366	3861	4839	4524	6139	3935	4933	4767	3700	4205	3767	3215	2390	5231	2780	2820	5588	2923	2947	3355	3914	3682	4980	3986	3496	3819
ENSG00000068028	265	334	148	271	235	231	267	275	194	276	232	259	222	260	223	240	210	274	287	272	274	223	214	291	231	209	242	223	196	177	261	185	227	135	240	251	235	258	267	220
ENSG00000068078	19	33	147	26	14	15	23	20	8	30	19	22	11	31	20	142	28	12	20	21	24	24	26	62	19	14	57	197	11	9	224	15	8	31	21	35	38	18	22	22
ENSG00000068079	75	141	43	69	74	90	86	81	49	90	137	53	56	85	64	55	84	108	103	73	89	74	92	89	49	55	66	68	46	48	74	63	82	52	54	65	78	57	94	65
ENSG00000068097	562	478	285	524	545	676	613	584	486	455	379	398	339	518	450	476	455	536	519	526	570	461	496	441	532	535	447	461	441	464	492	456	459	352	552	455	396	516	498	443
ENSG00000068120	336	340	185	283	365	471	376	363	310	372	298	341	321	298	289	347	379	346	421	325	389	344	401	360	370	363	331	320	229	323	395	311	266	321	345	437	307	379	372	404
ENSG00000068137	781	1339	522	951	1197	1166	1715	1337	1587	746	679	796	1086	1222	723	1013	1196	1096	1345	1023	1229	1097	755	1408	1193	847	946	790	811	767	1013	574	591	912	1402	980	1062	1214	1029	582
ENSG00000068305	4854	5290	2498	4698	5141	5751	5113	4587	4506	4370	3814	4284	2970	4783	4712	4326	4512	5076	5500	5059	5029	4871	5146	4316	4263	4543	3983	4378	3486	4316	3826	4587	4585	3518	4848	3996	4098	4884	4748	4391
ENSG00000068308	619	549	265	582	631	749	642	576	469	559	525	518	418	546	608	548	556	539	715	536	673	634	597	610	630	610	458	578	382	564	590	648	570	458	559	652	550	561	634	492
ENSG00000068323	453	439	236	417	403	559	478	392	369	551	584	435	334	349	391	406	367	416	499	422	506	492	501	488	433	417	406	459	271	378	483	353	354	357	451	564	411	400	416	398
ENSG00000068354	195	147	83	129	200	239	178	180	146	188	168	203	173	163	174	190	163	142	187	179	229	208	205	214	173	193	165	181	109	171	198	112	169	147	202	238	148	194	181	155
ENSG00000068366	598	977	365	820	986	902	871	883	660	888	771	701	542	912	601	627	884	1242	906	781	857	753	710	800	565	757	714	782	696	720	605	725	705	481	739	758	671	926	864	762
ENSG00000068383	1968	2088	1139	1986	2349	2867	2539	2266	2130	1849	1487	1703	1292	1963	1670	1983	1493	2030	1934	2236	1702	2147	2205	1813	1976	2208	1697	1629	1265	1831	1680	2080	1636	1398	2027	2007	1461	2019	2096	1885
ENSG00000068394	475	543	258	547	583	570	573	559	481	467	421	466	380	523	441	431	478	489	512	497	476	515	540	507	470	581	395	435	343	471	468	446	409	335	516	479	401	531	511	433
ENSG00000068400	454	376	223	450	434	470	421	394	302	438	429	414	374	388	391	373	454	405	513	412	447	441	379	419	381	472	364	385	320	365	483	400	406	322	421	508	392	428	410	346
ENSG00000068438	263	286	135	315	299	319	357	306	217	320	232	274	187	280	278	254	261	322	286	278	307	266	289	312	272	263	224	219	216	240	226	266	247	200	267	257	258	284	296	259
ENSG00000068489	17	10	5	23	6	9	17	11	10	9	19	10	11	8	20	11	19	27	11	14	22	17	16	16	17	11	6	16	16	16	15	9	12	6	11	12	14	11	23	7
ENSG00000068615	986	904	538	959	940	1239	1208	1037	967	918	711	826	602	1074	658	927	872	903	1139	1047	967	976	762	808	823	980	856	709	628	892	837	871	945	693	1149	871	777	978	916	790
ENSG00000068650	1273	1363	655	1034	1338	1507	1271	1399	1179	1514	1406	1450	1167	1489	1313	1251	1177	1074	1189	1192	1548	1506	1324	1602	1374	1305	1292	1335	803	1088	1291	1035	1402	1169	1242	1940	1130	1420	1524	1265
ENSG00000068654	994	1290	679	1358	1254	1527	1421	1170	964	1439	1013	1383	949	1328	1124	1132	1103	1314	1359	1347	1503	1242	1406	1311	1364	1166	1078	955	864	1133	1353	994	660	819	1367	1386	1014	948	1140	903
ENSG00000068697	1540	1516	766	1431	1622	1896	1645	1432	1188	1561	1169	1189	835	1566	1288	1252	1399	1848	1621	1496	1482	1328	1483	1420	1232	1493	1300	1358	1153	1262	1355	1350	1359	1095	1547	1449	1375	1541	1601	1260
ENSG00000068724	302	295	218	318	264	310	338	269	245	441	350	289	267	282	310	276	211	240	408	244	487	335	375	414	317	305	280	324	236	214	345	185	235	262	303	387	269	226	366	269
ENSG00000068745	874	740	447	848	944	904	771	787	749	771	628	772	563	639	712	754	880	765	1001	611	825	885	615	811	764	748	673	817	607	674	833	902	764	552	700	781	604	620	887	792
ENSG00000068781	0	3	1	0	0	3	2	2	0	0	1	0	1	1	2	4	0	5	1	1	4	2	3	2	3	1	3	0	2	1	3	3	3	0	0	1	1	2	0	2
ENSG00000068784	264	320	187	337	309	336	377	332	303	292	292	268	192	314	295	297	310	348	360	323	364	344	269	336	300	368	273	315	287	262	342	381	242	211	328	258	329	331	333	278
ENSG00000068796	281	304	160	330	329	306	386	303	239	320	288	311	217	316	216	290	283	334	374	280	351	353	360	325	287	290	264	273	292	318	308	243	264	246	330	313	308	276	341	270
ENSG00000068831	185	272	101	199	188	229	231	183	154	213	173	186	224	172	146	170	257	247	181	233	229	247	158	220	173	177	181	139	149	148	234	142	142	142	178	229	200	253	223	162
ENSG00000068878	6247	7895	4264	6499	9078	11043	8912	8711	6939	6524	4792	6492	4035	7622	6101	6669	6045	9367	8613	7919	7208	6987	8276	5934	5553	6620	5480	5511	4995	7521	5315	7970	4835	4089	7936	5900	5492	8967	6004	6809
ENSG00000068885	146	194	88	167	155	169	158	169	141	200	146	139	106	172	178	185	180	244	212	187	184	174	154	145	146	188	158	154	163	126	148	129	137	91	178	113	185	193	190	173
ENSG00000068903	4932	5032	2886	4539	4584	6211	6426	5827	4551	4562	3311	4795	3529	4500	4094	4459	5159	6300	5349	5203	4403	3714	5439	3841	3896	5218	3992	3595	3260	7928	3906	4354	3496	3109	4876	4951	3669	5431	3897	4050
ENSG00000068912	802	955	436	1039	1023	1052	1031	1003	794	965	767	711	474	1066	796	759	698	1115	935	925	908	806	928	863	782	867	734	743	725	786	701	829	821	533	925	823	756	1029	913	857
ENSG00000068971	272	421	209	372	376	479	412	361	371	437	322	414	309	335	305	339	342	378	409	429	479	346	380	405	346	393	347	292	263	289	368	290	271	269	399	430	303	412	347	344
ENSG00000068976	138572	124258	46479	110477	111980	134954	105687	91471	111722	84613	102291	92758	81990	95014	103181	110781	124778	89030	127909	114664	102468	104179	103691	108664	105354	119221	102387	119783	82217	77280	110541	110799	131599	70435	101711	92351	103045	125023	95950	115542
ENSG00000068985	0	0	0	0	1	0	0	0	0	0	0	0	0	0	0	0	0	0	0	0	0	0	0	0	0	0	0	0	0	0	0	0	0	0	0	0	0	0	0	0
ENSG00000069011	155	188	80	67	195	219	160	88	56	296	119	254	20	94	66	34	148	63	51	379	127	308	322	149	130	246	137	32	152	102	417	325	78	210	180	729	217	257	372	188
ENSG00000069018	0	0	0	0	0	0	0	0	0	1	0	0	0	0	0	1	0	0	0	0	0	0	0	0	0	0	0	0	0	0	0	0	0	0	1	0	0	0	0	0
ENSG00000069020	1043	1293	591	1034	981	1417	1017	576	1247	1089	1008	1270	771	1083	1412	1172	703	1102	1138	1109	961	1052	2069	1269	1111	836	1397	1409	1036	631	1077	594	935	853	744	1083	906	1263	913	1094
ENSG00000069122	2252	3490	1232	2266	2308	2465	2364	2288	1462	1975	2069	1658	1401	2109	1429	1917	3064	3891	2825	2885	2906	2255	1799	1873	1701	2143	1558	1731	2181	1405	1955	2165	1502	1161	1786	2416	2240	3682	2171	2176
ENSG00000069188	16	10	8	9	28	26	5	12	9	30	18	24	10	7	15	12	14	8	4	19	24	19	19	35	21	12	12	16	10	12	18	26	7	26	25	18	12	9	31	27
ENSG00000069206	0	0	0	0	0	0	0	1	1	1	0	3	0	0	0	1	0	0	3	0	0	2	0	1	0	0	1	3	0	0	0	1	0	0	0	0	0	0	0	1
ENSG00000069248	1476	1594	789	1720	1667	1760	1886	1608	1405	1414	1289	1296	916	1602	1388	1364	1252	1487	1572	1458	1486	1440	1463	1407	1356	1546	1212	1279	1158	1320	1233	1483	1241	919	1527	1250	1243	1523	1425	1321
ENSG00000069275	9537	10136	4659	9799	10366	12455	11978	11522	9737	9235	7157	8944	5736	10786	8891	8461	8510	11771	11094	10108	9819	9746	9537	8630	8674	10782	7638	8315	7297	9305	7224	8758	8298	7603	11046	8349	8912	10351	10214	8373
ENSG00000069329	1554	1681	827	1680	1787	1901	1982	1715	1409	1555	1378	1323	870	1613	1447	1590	1448	1872	1678	1668	1715	1560	1673	1395	1259	1655	1454	1408	1251	1561	1392	1491	1400	1105	1678	1730	1438	1754	1616	1329
ENSG00000069345	2513	2761	1177	2676	2867	3141	2722	2939	2422	2322	1943	1947	1272	2691	2386	2140	2289	3020	2546	2529	2481	2125	2539	2169	2010	2899	1982	2181	2096	2369	1905	2515	2385	1666	2859	2248	2134	2821	2474	2282
ENSG00000069399	61	103	42	73	107	103	85	112	66	127	61	82	95	70	50	79	97	67	102	91	129	99	133	150	118	107	124	51	65	56	76	63	79	65	91	81	90	79	108	63
ENSG00000069424	39	68	52	66	60	71	109	55	45	81	64	73	59	55	55	48	58	113	88	77	86	73	60	90	65	70	79	56	61	56	93	41	53	47	50	60	65	93	83	51
ENSG00000069431	6991	7734	3381	6313	7413	7948	7964	7527	6471	5646	5089	6279	4614	6939	5893	5921	6086	7336	7206	6627	6876	6588	5294	5874	5841	6866	5709	6325	4481	6324	5139	6277	6267	4554	6511	6610	5733	7147	6394	6210
ENSG00000069482	1	0	2	0	0	0	0	0	0	0	0	0	0	0	0	0	1	3	0	1	0	0	2	1	0	0	1	1	0	0	0	0	0	0	0	0	1	0	0	1
ENSG00000069493	173	220	59	291	215	260	252	135	160	184	182	138	130	181	160	185	198	308	161	187	203	217	171	219	151	153	230	209	173	168	184	181	150	126	226	267	216	196	246	139
ENSG00000069509	123	122	67	142	140	161	133	152	115	134	88	84	72	151	105	104	139	194	146	139	128	117	136	129	101	136	94	92	103	106	87	103	102	81	149	106	101	144	133	112
ENSG00000069535	1772	1906	922	2055	1736	1808	1913	1712	1574	1604	1878	1982	1238	1803	1682	1342	2298	2336	1890	1640	1715	1512	2043	1632	1276	1742	1400	1447	1198	2056	1626	1374	1219	1214	1864	1519	1476	1766	1680	1664
ENSG00000069667	5885	6504	3073	6514	5882	4475	7155	4480	5102	3762	4043	4157	3144	5295	7134	6068	5290	4173	8335	4945	5959	5683	5222	5151	4512	4788	4952	6539	4927	4895	5018	6527	6051	3648	4763	3992	5961	5516	4616	6337
ENSG00000069696	11	14	3	20	6	5	35	14	7	16	16	9	17	12	23	13	19	7	26	16	19	19	17	26	21	16	13	16	9	13	22	12	6	18	26	28	16	13	12	14
ENSG00000069702	1512	1250	1295	2061	1521	1878	1924	1657	961	2506	1720	1272	801	1602	1562	1603	1267	1520	1700	1416	1931	1521	2245	1685	1143	1662	1295	1802	1416	1301	1443	1405	1384	944	1443	1901	1344	1159	1992	1731
ENSG00000069712	270	239	97	321	226	227	260	209	170	157	171	175	102	251	129	192	180	210	230	214	179	193	162	155	90	197	137	200	161	189	181	223	175	126	215	170	206	213	165	223
ENSG00000069764	1	0	0	0	0	0	0	0	0	0	0	0	0	0	0	0	0	2	0	0	1	0	0	1	0	0	0	0	0	0	0	0	0	0	1	0	0	0	0	0
ENSG00000069812	0	6	7	1	0	0	0	0	0	0	0	0	1	2	2	7	7	2	0	1	1	0	0	3	2	1	8	7	2	0	17	0	0	1	2	0	1	0	0	0
ENSG00000069849	271	485	221	349	331	402	338	255	232	414	261	341	194	332	276	260	330	460	324	324	351	307	368	296	233	279	456	270	298	268	382	253	215	231	256	345	244	310	340	335
ENSG00000069869	10343	7864	2602	6813	8379	11757	5502	6786	6691	5176	5183	5238	4289	7522	7624	5726	5364	4704	7997	6699	6986	7038	7255	4723	4294	6407	5040	6551	5513	5117	3668	8529	8727	3708	5514	7489	5787	7782	7121	8793
ENSG00000069943	89	77	49	87	88	102	106	68	67	98	73	63	61	62	75	65	104	131	115	65	105	109	91	85	66	45	76	89	92	49	112	80	96	52	72	52	91	80	59	54
ENSG00000069956	2117	2291	871	1876	2378	2862	1994	2227	1969	2005	1543	1497	1112	2410	1731	1777	1555	1676	2309	1933	2259	1961	2021	1856	1595	1935	1700	1634	1566	1511	1305	2222	2317	1387	2031	1765	1630	2326	2127	2133
ENSG00000069966	62	73	38	90	69	78	91	50	43	117	72	69	57	72	69	74	89	88	73	67	99	128	46	106	42	44	105	70	69	49	88	57	72	46	49	94	80	85	104	76
ENSG00000069974	136	185	77	123	104	111	165	82	108	148	96	81	80	126	100	85	113	168	141	96	123	143	125	159	81	75	129	124	99	70	147	110	134	90	117	125	105	93	85	104
ENSG00000069998	582	792	439	571	692	934	844	760	629	598	464	556	465	625	675	522	781	1101	627	713	668	591	693	519	552	650	549	421	422	766	543	552	464	355	679	609	505	735	613	543
ENSG00000070010	825	836	308	905	1045	878	865	736	741	752	648	612	578	639	719	648	575	646	1041	778	774	770	836	731	730	740	744	683	514	640	671	741	818	477	709	670	618	714	822	875
ENSG00000070018	3025	3107	1416	2599	3037	3439	3047	3222	2921	2882	2089	2499	1673	3233	2856	2656	2270	3143	2988	2954	3021	2812	2693	2625	2503	2656	2587	2424	2319	2126	2398	2622	2621	2054	2955	2586	2445	3093	2938	2417
ENSG00000070019	2	3	3	11	4	0	4	8	5	1	1	0	2	5	5	3	4	2	1	2	2	8	0	6	2	5	1	1	1	5	6	2	6	1	5	4	6	3	6	2
ENSG00000070031	13	27	9	20	27	34	12	4	18	26	9	12	5	31	38	5	14	40	10	12	8	17	16	2	10	13	8	9	8	3	6	9	34	11	9	21	20	6	36	8
ENSG00000070047	1032	1070	510	1025	1088	1037	1165	1081	878	942	1033	951	883	934	1029	982	1033	919	1162	974	1338	1135	1126	1192	1067	1074	850	1025	737	879	1172	1076	1017	922	990	1229	962	990	1111	920
ENSG00000070061	1245	1489	780	1615	1060	1576	1467	1279	906	1415	974	1212	814	1141	1100	1202	1155	1505	1444	1337	1482	1064	1284	1163	967	1288	1044	929	888	1173	1068	1180	907	832	1544	1248	1067	1368	1191	1166
ENSG00000070081	562	641	263	573	703	547	520	562	493	560	402	524	294	699	517	420	420	493	739	527	758	602	461	472	587	590	460	460	459	361	481	576	648	453	508	470	471	513	618	581
ENSG00000070087	5156	5450	2991	7688	7013	7343	6219	7423	5452	5580	4496	6034	2964	5574	6069	4571	3194	5098	5176	5779	4625	3913	6644	4236	5886	5145	4396	4263	4114	6867	3702	4225	4528	4068	5106	6701	4039	6442	4557	4076
ENSG00000070159	3266	3949	1445	4136	4585	4676	4816	3346	2926	3004	2329	2093	1919	3035	3151	2549	2861	3879	2679	3671	3169	2312	3478	2594	2358	3320	2554	2694	2696	3153	2942	2828	2145	1631	3193	3304	2241	3976	2500	2991
ENSG00000070182	13691	11169	4643	11957	11321	10154	15597	13738	11290	10388	13068	12303	11702	10365	12138	11763	11161	5593	10553	9401	11614	12386	14818	11820	13799	17327	9834	11900	6748	14876	16263	10593	11490	10848	11052	20053	9665	9591	10592	10226
ENSG00000070190	77	79	65	71	39	44	109	50	61	78	42	57	60	76	76	70	90	106	55	67	67	59	74	45	40	42	66	39	34	84	84	47	63	46	71	70	84	57	66	35
ENSG00000070193	33	24	5	15	19	15	10	12	9	14	35	10	17	18	15	19	14	11	40	8	35	32	6	21	16	15	19	13	17	16	20	28	17	18	22	21	16	11	9	22
ENSG00000070214	810	980	450	1050	1089	947	1001	820	784	1158	858	875	537	1009	825	819	923	1180	1116	881	1038	1041	838	867	832	891	907	823	891	700	935	858	891	547	901	783	969	1029	985	799
ENSG00000070269	385	439	231	549	394	424	443	450	271	383	352	303	193	429	348	365	354	456	481	403	442	419	380	354	337	396	343	394	299	349	332	371	301	277	420	397	366	416	396	357
ENSG00000070366	852	958	502	804	943	1009	1060	919	811	970	891	881	785	884	928	893	890	860	1000	828	1101	1073	918	1089	976	908	870	937	606	749	1051	797	810	678	896	1197	851	778	945	782
ENSG00000070367	1413	1817	832	1756	1825	1980	1778	1817	1629	1675	1293	1315	843	1753	1347	1310	1370	1917	1820	1738	1750	1558	1513	1462	1366	1641	1318	1312	1303	1354	1165	1476	1470	1155	1752	1573	1357	1720	1746	1447
ENSG00000070371	5497	7950	2796	6320	5457	6614	7312	3614	6385	4321	7177	4678	3819	4900	6145	6167	5004	3472	5296	5821	5527	5743	6245	5559	5961	5470	5408	6546	4486	3820	5456	3979	5443	3932	6184	5123	5255	5473	4468	5608
ENSG00000070388	2	5	3	9	8	5	2	8	3	4	7	4	4	8	6	11	3	9	4	3	4	0	4	4	1	6	7	3	0	4	5	4	0	3	8	4	3	6	2	9
ENSG00000070404	126	125	105	171	172	147	186	115	127	290	324	171	98	145	156	152	92	109	220	183	276	256	186	262	158	130	151	104	110	119	224	102	86	132	133	141	191	137	131	164
ENSG00000070413	879	1039	498	927	1122	1091	1209	984	827	981	975	979	793	1004	900	823	1056	866	1193	900	1199	1051	1002	998	979	1142	824	866	701	955	1009	760	708	702	1018	1062	889	982	875	890
ENSG00000070423	585	630	259	532	536	576	598	484	497	469	550	474	331	489	586	446	446	500	445	534	445	457	619	582	611	639	484	546	372	450	477	429	631	372	437	620	336	511	553	470
ENSG00000070444	179	205	109	152	177	219	293	203	158	241	232	212	182	164	149	195	229	191	203	188	232	205	292	270	263	218	278	173	143	162	237	117	174	192	187	279	203	164	219	167
ENSG00000070476	1877	1866	777	1828	1762	1951	2105	1826	1666	1629	1885	1600	1278	1577	1914	1768	1595	1508	2043	1611	1914	1642	2017	1706	1756	1890	1641	1807	1040	1536	1631	1529	1590	1241	1728	2093	1557	1649	1581	1640
ENSG00000070495	878	1048	441	874	1017	1160	917	1081	899	977	801	806	631	971	682	828	859	778	900	1058	1002	818	918	960	820	1003	801	828	675	769	794	796	698	608	1052	1080	880	1052	861	870
ENSG00000070501	825	1029	540	1462	1356	1583	1259	1274	1321	1035	759	853	703	1170	1037	938	816	784	1020	1140	1406	932	883	1062	990	1187	1190	673	943	957	764	1298	1246	926	1113	1151	937	1039	1555	968
ENSG00000070526	31	25	20	35	19	41	20	9	9	25	29	32	28	11	13	26	34	26	30	47	23	33	32	24	19	25	19	14	17	20	54	29	19	12	22	32	29	36	25	22
ENSG00000070540	1411	1812	969	1444	2547	2507	2291	2186	1627	1716	1261	1377	971	1885	1698	1366	1557	3362	1449	1881	1836	1341	2121	1643	1591	1824	1490	1066	1451	2041	1312	1953	1517	1157	2191	2024	1328	2314	1961	1674
ENSG00000070601	121	95	63	130	83	94	92	43	166	86	63	69	96	73	57	95	257	230	74	81	189	57	34	60	39	47	29	86	145	44	58	71	69	28	129	76	76	149	141	98
ENSG00000070610	1676	1875	970	1765	2144	2433	2213	1953	1670	1668	1645	1927	1312	1712	2252	1778	1817	2031	1959	1761	2164	1421	2198	1833	1587	2455	1631	1294	1246	1833	1894	1599	1423	1043	2790	1768	1759	1836	1751	1546
ENSG00000070614	1233	1627	775	1035	1622	1790	1844	1273	1398	1566	1528	1497	1374	1291	1286	1264	1507	1970	1261	1549	1772	1531	1495	1840	1457	1340	1389	1198	1029	905	1562	1105	1117	1006	1367	1922	1081	1503	1612	1061
ENSG00000070669	72	100	79	75	95	115	91	94	62	104	73	63	43	86	94	61	71	131	107	86	102	116	97	115	90	57	73	52	72	151	111	68	72	77	100	86	95	87	128	55
ENSG00000070718	289	361	195	449	486	542	355	376	373	323	272	267	222	347	412	348	315	639	370	392	386	232	427	336	291	315	319	263	272	315	295	337	296	251	325	337	269	391	402	345
ENSG00000070729	1	0	0	0	0	0	1	0	0	1	0	0	1	0	0	1	0	1	1	0	3	2	0	1	0	1	0	0	0	0	1	0	0	0	0	2	2	0	0	0
ENSG00000070731	331	296	116	316	255	497	293	200	512	307	365	338	222	332	285	332	271	419	395	251	280	304	336	256	215	317	292	288	160	228	286	321	273	220	192	278	206	452	224	292
ENSG00000070748	0	0	0	1	0	0	0	0	0	0	0	0	5	0	1	0	0	0	0	0	0	0	1	0	0	0	0	0	0	0	1	1	0	0	0	0	0	0	0	0
ENSG00000070756	1511	1445	920	1421	1507	1531	1786	1351	1022	1731	1760	1551	1089	1340	1550	1535	1667	1458	1669	1425	1940	2131	1720	1834	1347	1504	1459	1721	1165	1211	2043	1245	1189	1165	1212	1526	1531	1460	1595	1410
ENSG00000070759	246	204	85	205	218	252	199	217	223	141	146	183	136	230	188	199	209	181	223	197	230	227	144	184	204	238	233	274	140	124	257	248	338	151	174	222	177	179	243	228
ENSG00000070761	155	197	123	205	164	227	205	195	185	185	154	173	129	175	171	125	165	254	170	206	185	146	184	147	151	162	147	111	124	189	141	119	129	108	177	151	136	187	158	137
ENSG00000070770	653	575	358	594	680	626	691	597	504	659	698	625	429	609	554	639	559	609	692	536	645	785	604	675	571	597	600	574	416	680	622	564	541	486	559	755	595	655	627	590
ENSG00000070778	959	991	542	961	1062	1040	1023	1024	862	1140	1120	974	569	966	977	1019	713	797	938	938	1117	1080	988	991	868	970	875	831	691	864	861	794	846	868	895	1051	975	940	1022	835
ENSG00000070785	1171	1541	678	1378	1472	1625	1539	1417	1382	1351	1207	1072	789	1497	1170	1170	1195	1741	1327	1448	1453	1217	1161	1116	1155	1261	1144	1074	1026	1116	894	1371	1134	898	1564	1048	1076	1667	1260	1102
ENSG00000070808	4602	3815	1955	4926	6465	6108	5117	6094	5397	4871	4389	6066	3619	4142	5594	4199	3110	3887	4055	4249	3845	4188	5077	4455	5941	6238	4438	4215	2891	3502	4074	5250	5319	3936	4949	5221	2153	4517	4946	4611
ENSG00000070814	611	617	274	516	566	624	605	526	445	521	511	497	503	506	499	581	533	469	556	534	578	578	697	606	595	624	511	526	377	462	639	434	520	428	481	673	495	483	532	528
ENSG00000070831	2189	2288	1302	2527	2632	2902	2783	2555	2551	2214	1953	2080	1292	2379	1962	1970	2167	2600	2165	2213	2403	2194	2269	2101	1912	2280	1953	2014	1888	2297	1690	2151	2077	1549	2399	2257	1936	2704	2340	1913
ENSG00000070882	339	346	146	496	319	368	374	506	471	320	391	218	332	265	309	312	406	167	501	200	227	173	170	232	209	341	281	591	331	148	194	262	277	104	293	353	213	742	208	374
ENSG00000070886	2	0	1	1	1	1	5	0	1	3	2	1	1	2	1	4	4	1	0	0	1	0	4	2	1	2	2	0	6	2	9	2	1	0	0	1	2	1	1	1
ENSG00000070915	1	1	0	3	0	0	0	0	1	4	0	0	1	0	1	0	0	1	0	1	3	0	1	1	2	0	2	0	2	0	0	0	0	0	0	1	0	1	1	2
ENSG00000070950	123	128	67	123	129	123	171	112	105	109	91	117	81	119	104	130	145	157	156	114	152	156	107	119	114	135	125	129	107	100	119	117	119	76	109	118	125	130	144	125
ENSG00000070961	2112	2502	1267	2650	2589	3044	2611	2276	2315	2526	1713	2250	1458	2447	2054	2222	2064	2582	2600	2553	2176	1889	2601	1982	2002	2304	2098	1800	1776	2142	1633	1950	1798	1652	2636	2463	2091	2772	2168	2098
ENSG00000070985	0	0	0	1	1	1	0	0	0	2	2	3	0	0	1	0	0	0	1	0	0	1	0	0	1	0	0	0	1	0	1	1	2	0	0	3	1	0	2	1
ENSG00000071051	886	977	470	737	997	1046	975	790	937	811	701	778	677	870	711	731	770	765	920	854	1066	954	837	955	807	765	719	796	843	760	750	933	777	711	948	1099	697	965	979	901
ENSG00000071054	1809	1791	904	1847	2737	2583	2282	2037	1869	2247	1875	2071	1434	1891	1509	1735	1814	2320	1848	2255	2346	1930	2504	2119	1910	1734	1786	1755	1540	1991	2108	1842	1754	1763	1680	2576	1657	2305	2208	2149
ENSG00000071073	499	734	223	553	528	459	662	632	453	530	442	473	335	632	398	418	538	568	590	561	549	521	328	539	355	496	451	444	395	303	371	479	436	326	556	550	536	653	625	390
ENSG00000071082	4737	4952	2394	5372	3741	4604	5223	4255	4501	4188	3462	3274	2033	4950	4339	3882	4008	4869	4462	4528	3822	3739	4407	3898	3096	5115	3781	3443	3360	4176	3034	4311	4120	2812	4204	3181	4213	4749	4085	3588
ENSG00000071127	2425	3102	1290	2862	3317	3108	3069	2538	2871	2733	2428	2350	1946	2792	2742	2461	2146	2442	2128	2694	2715	2719	2746	2649	2261	2530	2871	2160	2119	2220	2475	2157	2664	1977	2682	3979	2289	3001	2778	2146
ENSG00000071189	3194	3577	1665	3427	3680	3970	3334	3635	2792	3050	2516	2539	1735	3697	3068	2905	2675	3333	3642	3289	3165	3193	3041	2526	2778	3290	2560	2851	2608	2514	2276	3478	3226	2142	3254	2632	2937	3445	3085	3110
ENSG00000071203	0	0	0	0	0	0	0	1	0	0	0	0	0	0	0	0	0	0	0	1	2	1	0	0	0	0	0	1	1	1	2	0	0	0	0	0	0	0	0	0
ENSG00000071205	2512	2390	926	2441	1863	2096	3157	2043	2090	1668	2311	1706	1601	2227	2420	2086	2503	1944	2350	1865	2287	2745	1729	1712	1968	2059	1570	1995	1926	1560	2064	2038	1907	1421	2249	2058	2527	2032	2038	1842
ENSG00000071242	1082	883	502	984	1009	990	1420	930	878	946	1059	913	872	1079	785	823	1265	1296	1125	1080	1356	907	961	961	988	979	934	708	690	1011	776	952	905	630	1020	1271	838	1078	1023	780
ENSG00000071243	406	405	211	431	447	506	417	415	335	409	308	340	216	398	396	395	406	489	401	391	469	383	313	326	286	434	360	411	283	318	406	438	404	253	460	298	355	391	414	345
ENSG00000071246	280	265	119	209	257	386	211	232	205	330	252	258	242	173	181	216	336	551	225	225	267	275	254	280	232	185	272	168	183	168	278	198	177	193	152	303	218	275	321	230
ENSG00000071282	7953	8140	3513	11605	8499	8897	8108	7405	6928	7693	5756	7046	4739	9490	9099	7111	6518	9987	6104	6847	10098	7676	9610	6310	6211	8163	5088	4536	5183	7769	5092	7652	5984	6076	7799	11807	7902	8741	8488	6423
ENSG00000071462	635	702	343	668	784	960	699	746	690	712	572	632	570	682	599	568	702	655	749	700	680	703	669	689	587	734	561	553	480	749	637	670	644	543	695	739	602	755	650	631
ENSG00000071537	2356	2519	1332	2525	2681	2788	2944	2818	2040	2483	2324	2146	1466	2603	2000	2083	2034	2718	2533	2330	2739	2439	2443	2270	1967	2348	1927	1953	1847	2194	1940	2279	2365	1641	2428	2598	2187	2914	2501	2211
ENSG00000071539	7	12	1	17	8	14	14	7	14	14	14	12	17	9	10	17	11	11	14	9	14	10	8	8	11	7	12	12	7	11	10	9	10	10	11	9	6	8	10	10
ENSG00000071553	721	716	356	673	810	961	845	720	579	733	591	596	527	774	705	639	761	940	783	721	825	610	790	725	681	743	605	557	492	646	701	650	664	565	747	753	553	795	784	587
ENSG00000071564	311	348	148	362	373	409	387	329	307	370	306	318	223	298	301	288	327	343	339	306	350	308	359	377	355	335	306	310	216	318	321	261	257	261	361	429	334	282	322	310
ENSG00000071575	379	611	250	448	448	615	412	371	360	542	381	396	323	374	506	387	503	658	392	489	443	381	420	408	363	368	330	303	315	251	389	334	273	273	445	387	442	502	387	290
ENSG00000071626	1314	1210	632	1283	1205	1307	1361	1275	1017	1320	1242	1313	1080	1264	1234	1134	1178	1267	1404	1205	1431	1138	1406	1189	1250	1259	941	1143	952	1225	1340	1071	1129	943	1252	1448	1053	1256	1212	1124
ENSG00000071655	1029	1231	618	1001	1043	1412	1292	1212	1077	965	949	1085	731	1030	860	909	874	1033	907	1135	941	873	1041	883	1174	1023	863	750	719	923	927	1006	861	788	1054	1140	779	1154	1053	1016
ENSG00000071677	0	0	0	0	0	0	0	0	0	0	0	0	0	0	0	0	0	0	0	0	2	0	0	0	0	0	0	0	0	0	0	0	0	0	0	0	0	0	0	0
ENSG00000071794	952	962	532	1006	1037	1236	1027	1102	943	829	762	747	431	985	877	829	828	1548	1072	945	971	817	767	783	689	867	700	677	790	812	636	794	789	587	1153	823	782	1063	742	626
ENSG00000071859	692	703	335	646	798	749	650	593	581	557	501	529	487	661	580	527	577	619	694	642	685	557	696	611	554	644	573	561	512	509	605	660	658	505	604	710	531	680	602	562
ENSG00000071889	462	489	203	384	420	517	464	399	415	384	314	427	305	440	413	355	418	457	462	412	466	452	431	432	450	410	353	352	286	387	330	389	378	309	479	473	300	436	437	393
ENSG00000071894	602	522	289	443	558	500	498	421	527	479	632	407	579	519	530	471	506	555	560	450	778	685	520	510	603	518	447	597	365	580	569	516	515	374	407	517	616	392	426	714
ENSG00000071909	15	16	2	14	12	11	27	8	9	18	8	10	15	13	27	9	22	16	7	12	13	38	15	12	30	10	8	17	12	16	11	7	11	5	18	10	21	3	9	7
ENSG00000071967	1707	1559	1407	2350	1975	2190	2271	1361	1317	2849	2202	1709	793	1669	2344	2056	1466	2167	2786	2152	2748	3080	2422	2987	1610	1705	1767	2350	1586	1389	2414	1752	1719	1467	1462	1724	2400	1665	2904	2169
ENSG00000071991	34	47	16	27	40	21	21	29	11	34	16	26	12	11	27	34	24	38	23	14	13	44	17	110	24	17	21	33	16	21	28	23	19	8	64	51	25	33	23	41
ENSG00000071994	726	822	398	820	717	837	803	764	708	707	585	560	435	863	680	619	698	892	770	806	771	648	736	624	641	820	617	541	621	678	562	719	697	470	786	651	606	819	828	660
ENSG00000072041	2	5	1	4	1	0	8	8	0	6	13	1	3	9	10	13	1	3	2	4	5	6	2	7	3	7	2	7	0	1	5	2	5	5	1	12	7	3	2	3
ENSG00000072042	214	304	155	275	252	273	255	226	202	279	175	174	154	254	171	206	229	337	248	239	229	239	222	238	189	266	201	210	227	158	225	162	169	152	263	260	230	302	245	184
ENSG00000072062	2017	2170	930	1350	2005	2477	2319	1915	1954	2276	2013	2357	2026	1942	2235	1987	2201	2116	2280	1646	2305	2195	2107	2084	2400	2051	1724	1884	1319	1714	2144	1633	1718	1626	1862	2309	1657	1751	2012	1998
ENSG00000072071	84	106	58	76	144	126	127	78	54	138	255	84	101	86	77	76	120	121	130	101	166	173	91	160	112	72	105	73	76	71	138	57	78	65	78	113	100	101	150	98
ENSG00000072080	2	0	0	0	1	1	0	0	0	0	0	0	0	0	0	0	0	0	0	0	0	1	0	0	0	0	0	0	0	0	0	0	0	0	0	0	0	0	0	0
ENSG00000072110	399	467	215	371	452	413	501	292	245	798	691	456	461	444	493	415	366	414	675	414	697	1510	517	876	420	243	557	429	278	291	1306	319	315	308	271	558	702	378	751	483
ENSG00000072121	1715	1674	894	1467	1701	1845	1854	1543	1306	1526	1512	1499	1215	1436	1593	1593	1448	1419	1733	1444	1719	1787	1552	1728	1625	1533	1412	1660	956	1452	1948	1585	1530	1158	1464	1614	1505	1452	1623	1536
ENSG00000072133	59	33	52	63	72	37	141	106	64	85	42	70	23	58	89	54	31	74	57	40	41	103	85	72	36	72	48	38	29	92	54	60	20	37	65	52	42	75	33	61
ENSG00000072134	898	917	447	884	861	1070	937	773	750	860	702	752	633	729	741	755	908	996	981	926	942	944	798	867	722	886	777	833	620	654	940	656	707	609	862	976	699	963	897	776
ENSG00000072135	332	322	184	408	295	358	346	264	265	386	322	271	284	350	308	281	419	413	413	331	395	373	324	349	319	303	273	232	262	307	397	284	318	232	327	352	319	352	350	317
ENSG00000072163	713	633	299	575	468	633	609	555	334	818	558	567	621	587	534	614	794	549	752	648	736	836	582	774	626	580	560	586	497	458	828	463	493	375	542	697	613	684	687	537
ENSG00000072182	2	1	0	3	5	0	1	2	1	2	3	1	1	4	2	2	0	0	3	4	5	0	0	1	2	2	1	1	2	4	0	0	2	3	0	2	1	3	1	6
ENSG00000072195	14205	16322	5984	11321	13489	16480	17585	12800	13846	13269	13636	15253	12216	13363	12847	13144	13204	11624	13232	13392	14449	16036	18549	16261	18088	17634	12916	12255	8491	12075	14736	10331	10753	11590	14112	16816	10068	12396	11574	12053
ENSG00000072201	182	258	161	198	207	309	311	178	146	129	184	157	131	168	120	152	293	298	285	259	275	201	119	167	196	164	174	171	181	130	199	175	176	100	177	221	212	443	184	185
ENSG00000072210	2138	2179	1391	2806	2654	3234	2515	2822	2195	2430	1946	2185	1533	2210	1895	1967	2102	2941	2653	2272	2533	1918	3013	1774	2138	2135	1855	1814	1822	3002	2092	2183	1668	1840	2546	2121	2019	2133	2046	2114
ENSG00000072274	2148	3259	2031	3894	4483	7750	9059	8297	4971	5948	2207	3754	4129	5859	3519	5475	2977	8760	2821	6734	3467	2396	4285	3890	7711	4241	3118	2134	2562	4506	1889	2782	4523	2628	5638	2121	3481	4029	4122	3762
ENSG00000072310	770	2458	477	1088	2274	1298	2569	1850	1368	1502	1503	1080	897	1315	1205	1780	1815	1056	1041	1414	1868	921	1553	2060	3058	1488	2316	928	1398	980	1313	740	892	977	1789	1716	1798	641	2254	1478
ENSG00000072315	0	0	0	0	1	0	1	0	0	1	0	0	2	0	0	0	0	0	0	0	0	0	1	1	0	0	0	1	0	0	1	0	0	1	0	0	0	0	0	0
ENSG00000072364	4161	4505	2175	4990	4397	5161	4717	4340	3427	3988	3708	3971	2549	4601	3712	4069	3708	3962	5141	4213	4441	4276	4402	3749	3484	4196	3256	3850	3278	4568	3152	3701	3726	2989	4217	3558	3674	4553	4025	3647
ENSG00000072401	5040	3974	1899	3707	4402	5197	4183	4941	3538	2979	2862	3068	1753	4896	3509	3733	2699	3432	4071	4638	3264	3584	4206	3795	2654	4377	3492	3534	3108	3880	2418	5830	4727	2422	4313	4033	2988	4125	3917	4043
ENSG00000072415	1592	1923	829	1729	1755	1996	1912	1879	1554	1598	1284	1306	1026	1843	1254	1532	1416	1685	1805	1598	1775	1452	1494	1422	1451	1629	1416	1469	1180	1099	1183	1458	1486	1162	1858	1336	1581	1840	1528	1423
ENSG00000072422	8555	6872	2384	5446	7364	5296	5445	5320	6028	4855	5721	4302	3952	8042	6343	6562	3936	3772	6968	5381	7317	7944	4263	5442	5523	6771	5249	6674	5492	4140	3967	10667	9405	5724	4840	4146	8098	4350	7962	8232
ENSG00000072501	1757	1810	867	1810	1719	2067	1715	1724	1394	1632	1370	1464	1192	1674	1489	1567	1830	1501	1845	1712	1999	1792	1751	1533	1552	1873	1459	1953	1310	1393	1810	1474	1495	1432	1778	2006	1637	1710	1723	1603
ENSG00000072506	416	532	250	507	504	532	568	469	362	455	333	385	262	480	426	354	446	644	486	394	485	367	559	396	319	422	316	283	359	514	476	453	327	275	423	437	342	527	401	377
ENSG00000072518	554	594	265	416	528	625	607	478	460	570	545	597	506	461	501	511	531	469	557	529	605	599	579	630	624	504	494	524	335	454	683	416	391	405	549	640	430	507	536	540
ENSG00000072571	40	23	11	20	20	22	34	41	31	32	8	15	17	30	22	22	15	47	23	28	35	27	13	20	8	24	20	32	11	18	16	26	39	14	34	31	47	21	29	23
ENSG00000072609	293	361	176	322	273	299	352	283	223	357	416	333	268	329	327	247	324	435	307	278	438	363	383	323	252	256	226	270	243	302	386	232	188	228	335	403	261	296	409	356
ENSG00000072657	84	61	41	75	89	134	78	112	41	49	110	91	41	90	61	88	133	56	114	93	71	92	49	108	76	124	77	131	62	63	70	121	65	51	119	70	64	68	73	91
ENSG00000072682	286	447	240	381	410	595	424	408	433	480	227	445	233	434	231	303	349	448	542	486	392	339	463	368	357	346	356	277	267	370	291	262	280	252	365	394	300	515	447	356
ENSG00000072694	60	94	48	86	63	115	76	49	36	163	103	49	43	82	70	71	70	100	71	73	78	61	106	100	69	52	86	94	57	46	56	65	62	46	63	56	87	80	79	87
ENSG00000072736	2067	2501	1063	2044	2268	2166	2635	2644	2314	1921	1754	1730	1549	2520	1686	2036	2034	1895	2462	2131	2265	2319	1914	2419	1867	2208	1886	2301	1553	1563	1994	1766	1787	1714	2625	2297	2157	2447	1947	2084
ENSG00000072756	250	272	113	297	235	312	297	284	170	262	209	215	147	226	180	247	248	306	272	242	269	235	235	262	192	266	219	211	263	196	214	243	214	163	277	256	231	318	264	251
ENSG00000072778	15621	16300	11001	16584	19735	20256	21195	14123	16502	13162	9629	17263	11773	14805	10780	13864	23952	35791	14724	17312	20951	14131	16942	13743	12807	11312	11587	11329	11219	21062	15883	14287	11184	9509	16606	15099	12594	19583	17070	13330
ENSG00000072786	241	362	158	299	211	306	308	214	169	251	306	226	341	231	204	224	412	490	327	313	368	342	228	359	225	217	280	236	236	194	327	247	221	182	256	329	314	305	270	185
ENSG00000072803	2209	2422	1155	2287	2342	2620	2563	2170	2038	2183	1608	1843	1184	2281	1977	1980	1923	2387	2374	2270	2252	2003	2189	1911	1953	2183	1765	1852	1733	1974	1593	2080	1800	1395	2211	1988	1838	2297	2182	1929
ENSG00000072818	52	128	27	58	60	88	77	54	58	66	67	41	60	56	67	89	94	95	83	66	61	71	29	53	44	56	55	52	50	54	63	63	61	36	76	49	95	67	55	39
ENSG00000072832	13	9	1	10	5	5	7	8	5	9	1	7	5	3	4	9	11	21	13	16	10	9	6	6	16	13	9	5	2	2	14	3	6	11	8	7	9	8	6	0
ENSG00000072840	240	230	142	234	315	297	247	229	155	350	322	241	220	228	208	252	202	269	341	208	336	401	316	373	248	207	230	259	205	165	354	192	205	197	227	284	273	217	350	280
ENSG00000072849	410	520	252	557	466	517	508	488	369	442	411	355	256	544	362	463	372	480	460	410	510	447	426	407	397	496	364	392	386	398	303	385	401	276	437	401	404	528	446	384
ENSG00000072858	21	32	13	30	26	30	28	24	20	31	12	33	37	30	17	38	38	46	40	29	31	29	47	39	12	20	27	30	33	19	25	34	21	11	17	25	20	28	30	17
ENSG00000072864	219	209	128	241	200	238	193	193	172	309	205	256	240	198	224	203	217	256	273	193	247	262	185	294	191	226	214	173	170	169	304	176	172	161	226	323	271	235	212	227
ENSG00000072952	371	460	194	377	642	421	469	297	281	627	304	344	363	467	409	362	409	592	610	405	591	1121	410	694	423	400	438	357	281	275	1078	316	289	301	260	392	597	492	603	480
ENSG00000072954	11544	11330	6041	7628	13237	15087	14647	14092	12120	8971	8323	9935	5986	14179	9028	10834	8511	12975	9317	10527	9853	9273	12101	9809	10698	11775	10897	9060	7555	9945	9185	11209	8773	6940	11484	11966	7767	10987	12537	9112
ENSG00000072958	635	656	295	634	695	685	779	647	534	727	653	726	572	646	621	612	626	587	646	613	782	575	712	651	722	736	615	583	480	667	746	560	558	498	671	748	532	657	683	624
ENSG00000073008	541	582	293	464	879	938	497	451	517	756	488	879	593	673	628	632	698	418	565	667	759	672	630	587	874	692	705	815	347	573	447	398	737	355	541	710	514	802	769	661
ENSG00000073050	175	217	98	221	233	230	212	207	199	181	179	187	158	165	242	179	206	173	237	190	211	229	183	187	195	199	180	196	130	165	210	165	153	171	187	201	156	190	187	193
ENSG00000073060	255	289	134	180	261	296	296	198	172	230	345	226	191	223	243	228	241	200	229	246	328	267	298	302	225	271	281	297	233	193	264	235	211	175	217	309	192	280	257	261
ENSG00000073067	0	0	2	1	0	0	0	0	0	0	0	0	0	1	0	0	5	0	0	0	0	0	0	3	1	0	1	1	0	0	0	0	0	1	0	0	0	0	0	1
ENSG00000073111	347	270	152	298	288	265	335	301	276	260	302	250	200	262	415	295	280	260	279	265	257	372	319	281	248	333	247	268	178	281	289	260	322	216	243	209	285	269	265	254
ENSG00000073146	5	1	2	4	4	1	3	5	1	6	12	2	7	4	1	1	4	1	9	1	5	11	9	4	3	6	5	3	2	5	21	1	7	2	2	0	2	3	5	2
ENSG00000073150	0	1	2	2	5	4	1	1	5	2	9	2	7	2	1	3	0	1	5	2	3	5	3	2	0	0	7	2	2	2	9	2	1	6	4	5	4	5	4	1
ENSG00000073169	461	474	264	437	417	477	414	471	361	428	355	393	342	383	402	362	438	487	461	399	408	390	434	394	468	426	329	356	296	391	418	470	372	253	470	425	328	429	381	380
ENSG00000073282	1972	1884	950	1935	1287	1962	1113	1216	1098	1157	1456	1511	1137	1256	2143	1639	1180	663	2172	1327	1299	1442	1536	1107	1497	1977	1303	2504	1602	1470	1574	1417	2013	1289	1430	624	1685	1394	908	1505
ENSG00000073331	252	271	108	227	228	177	238	159	154	232	235	148	171	216	242	207	116	303	287	188	300	274	197	237	186	161	220	207	183	169	264	204	191	143	163	236	295	176	267	210
ENSG00000073350	39	63	42	48	36	45	33	44	19	44	31	51	44	33	47	57	38	30	52	27	54	53	50	75	20	55	38	60	39	30	76	43	40	34	41	33	26	42	25	26
ENSG00000073417	791	1014	509	1182	800	1097	1095	784	819	913	931	906	606	794	721	839	995	1238	1169	932	1007	872	934	819	791	961	780	899	635	785	861	712	605	647	1059	769	882	1132	763	789
ENSG00000073464	3543	4201	1940	3141	4581	3959	4064	3988	3820	4040	3500	4043	2644	4060	3260	2784	2949	3748	4729	4083	4061	3273	3800	3985	3512	3554	3342	3436	2592	3485	3063	3958	3423	2752	4032	3127	2763	4160	3816	3798
ENSG00000073536	145	133	61	157	130	156	161	140	126	160	122	100	101	128	130	112	110	124	156	137	135	131	145	126	123	122	121	130	106	122	120	105	148	77	150	124	105	125	126	93
ENSG00000073578	8079	9934	5909	7250	8831	11291	10747	8391	8455	7442	5284	7307	6496	8068	8015	7366	13109	13333	9192	9875	9426	7414	9068	6840	6807	8122	5710	5342	6602	8946	7609	7821	5942	5132	9366	7038	7822	9353	8253	7092
ENSG00000073584	789	958	425	1001	897	870	997	906	691	765	692	747	429	871	762	793	715	993	884	840	902	860	816	782	734	856	683	770	666	804	626	828	753	567	786	808	759	850	842	757
ENSG00000073598	0	0	0	0	0	0	0	0	0	0	0	0	0	0	0	0	0	0	0	0	0	0	1	0	0	0	1	0	0	0	0	0	0	0	1	0	0	0	0	0
ENSG00000073605	132	141	66	227	131	152	208	149	148	168	233	149	115	170	142	134	157	93	185	148	198	154	143	168	141	170	163	146	115	131	188	113	78	133	178	279	141	146	132	146
ENSG00000073614	2372	2752	1310	2993	2783	2824	3034	3064	2088	2450	2381	2111	1630	2897	2528	2477	2335	2785	2958	2530	2760	2573	2244	2496	2275	2685	2172	2503	1872	2063	2256	2425	2325	1754	2663	2595	2526	2535	2649	2292
ENSG00000073670	11	7	2	14	13	10	18	17	5	4	11	13	10	10	10	7	7	8	12	7	7	14	11	4	12	13	10	7	11	9	11	6	10	8	9	11	7	9	7	4
ENSG00000073711	10433	11073	5163	11294	11929	13741	12129	13058	10189	9540	8638	8580	5872	12314	10640	9374	8430	10849	8631	10689	10133	9246	10468	8813	8763	9113	9104	8278	7362	8894	7326	10803	9924	7282	11250	10953	8057	11693	10818	8479
ENSG00000073712	2041	2376	996	1977	2015	2601	2327	2092	1834	2131	1946	1521	1231	2026	1519	1956	2016	2362	2270	2261	2227	2239	1886	2176	1696	1837	1640	1663	1575	1452	1642	1767	1633	1319	1951	1746	1967	2034	2061	1869
ENSG00000073734	0	1	0	2	0	1	2	0	1	0	5	3	0	0	0	1	1	1	0	0	1	2	1	3	1	2	1	3	1	0	1	1	0	0	1	2	0	3	0	2
ENSG00000073737	17	16	5	6	5	10	31	5	7	14	18	10	10	6	9	10	2	8	4	2	6	9	12	8	4	8	15	29	3	8	13	7	8	3	3	7	10	5	11	5
ENSG00000073754	1	0	0	0	0	0	1	1	0	0	0	0	0	0	0	0	0	0	0	0	0	0	0	0	1	0	0	0	0	2	0	0	0	0	0	1	0	0	0	2
ENSG00000073756	10	19	18	10	7	17	42	9	4	22	14	24	14	13	9	18	16	29	22	18	26	32	12	27	7	28	78	23	10	8	52	11	9	3	21	10	38	30	13	6
ENSG00000073792	89	97	89	86	78	76	56	51	56	183	95	52	79	101	101	99	90	50	67	77	105	97	98	100	62	52	66	60	54	48	85	99	51	46	67	79	86	84	94	75
ENSG00000073803	168	214	84	188	213	189	194	211	205	199	162	154	129	192	129	134	187	295	213	190	199	215	151	196	221	157	123	209	119	131	211	111	134	129	205	173	185	211	213	167
ENSG00000073849	666	763	272	544	650	731	793	456	470	814	464	668	415	615	480	400	614	884	543	696	805	662	715	562	434	421	576	343	461	499	565	691	608	405	535	1002	559	705	707	517
ENSG00000073861	11	19	2	6	14	19	8	5	13	5	10	5	14	4	9	10	13	11	6	14	5	13	2	16	9	9	6	10	13	8	7	12	9	10	7	15	7	6	7	6
ENSG00000073905	1083	1353	740	1070	1330	1523	1436	1277	1476	1136	790	1134	759	1570	1155	1089	1154	1535	1189	1362	1141	996	1130	1062	896	1344	1007	935	797	1204	895	1359	928	754	1240	934	1102	1277	1086	1115
ENSG00000073910	4709	3101	1763	3790	3134	4588	4058	3500	3759	3013	2885	2431	2026	3352	3847	3602	3977	4468	3478	3391	3517	3378	3578	3149	2289	2993	3092	2053	2252	4335	3114	3498	2771	1862	3774	3168	2963	3503	3872	2952
ENSG00000073921	3455	3515	1677	3466	3314	3871	3235	2998	2809	2953	2922	2816	1974	3311	2993	3233	2901	3340	3572	3399	3503	3493	3192	2961	2356	3177	2951	2963	2663	2681	2804	3226	3011	2125	3137	2699	3159	3239	3272	2934
ENSG00000073969	440	536	289	454	561	556	471	599	546	554	402	540	302	561	356	487	460	539	620	409	670	586	500	493	500	484	362	509	379	392	471	405	544	359	560	497	501	547	537	439
ENSG00000074047	74	60	50	59	67	70	81	66	40	124	60	66	70	67	39	71	54	82	100	61	82	94	88	111	94	64	72	80	35	66	89	38	68	60	80	86	65	54	90	75
ENSG00000074054	6374	6530	3178	6375	6262	7172	6769	6730	5845	5721	5012	5583	3839	6374	6007	5606	5363	6414	6195	6111	5966	5847	6107	6135	5774	5973	5703	5597	4224	5193	5471	5612	5783	4442	6416	6095	5071	6122	6198	5318
ENSG00000074071	658	774	457	825	777	860	872	883	782	753	568	555	429	774	706	603	747	1050	728	755	676	672	711	633	722	716	619	560	571	590	543	703	666	473	810	739	605	757	733	635
ENSG00000074181	1667	1800	822	1219	1324	1806	1635	1309	1076	2161	1461	1730	1966	1216	1320	1653	2005	2440	1778	1786	2019	3550	1601	2317	2071	1453	1650	1391	1021	1234	2675	1438	1022	954	1086	2343	1563	1773	1943	1236
ENSG00000074201	1154	1219	562	1187	1050	1283	1175	1129	1143	995	854	887	533	1200	988	879	1006	1351	1207	1092	1106	1032	1032	920	993	1165	917	953	886	1012	858	1112	1015	761	1039	912	944	1160	977	900
ENSG00000074211	22	20	45	18	187	32	27	20	37	89	18	50	28	18	21	29	18	9	15	24	62	50	54	67	47	20	18	42	12	17	99	29	25	95	22	47	30	57	58	58
ENSG00000074219	194	159	130	138	275	272	266	212	128	224	138	323	157	153	134	188	235	211	172	239	213	227	202	192	138	224	126	119	105	119	215	185	116	99	182	220	145	230	184	121
ENSG00000074266	352	436	214	383	355	397	405	382	289	375	279	297	231	438	322	316	359	423	436	371	366	341	353	347	316	392	324	318	285	306	344	330	288	266	385	320	330	386	338	323
ENSG00000074276	6	7	3	8	6	3	5	5	7	8	9	5	3	6	10	1	5	6	7	3	10	5	4	3	4	2	4	2	2	3	7	3	7	2	8	5	4	4	3	15
ENSG00000074317	11	14	20	1	4	10	17	1	10	14	0	6	4	7	0	2	46	30	35	29	11	6	11	8	4	6	7	4	9	10	7	21	3	6	7	1	12	24	7	4
ENSG00000074319	819	1004	518	913	1063	1212	920	1014	842	847	696	802	583	1031	884	717	955	996	1034	817	794	817	963	924	734	1031	735	746	669	897	783	841	900	534	1045	954	692	1002	785	863
ENSG00000074356	931	1192	571	1163	979	1211	1211	1144	973	1023	808	906	668	1006	944	932	1066	1208	1223	1021	1144	1032	1083	934	834	1020	825	843	800	842	1021	879	775	663	1124	1074	867	1179	1007	919
ENSG00000074370	91	176	36	71	62	100	98	68	84	122	53	127	126	92	78	97	105	98	96	140	84	138	88	182	98	111	108	89	30	69	173	81	80	43	95	92	101	111	111	59
ENSG00000074410	18	62	96	8	13	9	9	11	12	37	16	5	5	23	50	48	27	9	23	15	48	33	14	76	13	8	25	95	18	9	166	5	9	7	10	13	14	6	31	25
ENSG00000074416	1755	2020	1028	1423	1945	2428	2457	1727	1630	1965	2682	1996	1523	1637	1413	1411	2362	2323	1853	2094	2308	1855	1959	1946	1984	1748	1671	1306	1330	1757	1875	1612	1445	1398	1538	2505	1327	1953	2111	1602
ENSG00000074527	517	540	330	523	746	953	492	495	519	917	427	515	374	562	387	561	461	853	659	628	565	708	553	617	585	486	563	502	443	525	611	511	488	399	638	538	591	624	698	549
ENSG00000074582	324	389	210	359	361	461	462	426	378	383	297	314	274	335	359	327	412	469	397	352	360	311	346	289	401	288	324	341	230	344	309	338	269	271	378	330	302	378	372	310
ENSG00000074590	831	1112	475	902	794	1232	954	772	937	890	927	997	688	880	1026	901	699	840	1000	887	1064	1081	958	742	750	739	828	809	612	509	952	682	781	584	889	907	695	890	937	891
ENSG00000074603	2835	3759	1671	3267	3902	4603	3784	3689	3237	3143	2345	3184	1915	3728	2933	3099	3037	3625	3742	3411	3458	3066	3097	2862	2812	3240	2773	2794	2541	2905	2396	3251	3089	2357	3404	3034	2650	3800	3459	2967
ENSG00000074621	62	54	24	54	52	49	89	39	45	55	84	65	41	62	52	59	82	101	93	60	98	93	68	71	54	45	52	71	54	37	89	66	47	39	46	56	56	51	68	59
ENSG00000074657	3951	3904	2019	4613	3552	4293	4187	3558	3726	3509	3237	4316	2896	3049	3937	3800	3129	3245	4103	3348	4344	3775	4283	3663	3238	3585	3462	3425	2582	3971	3479	3277	3275	2948	3750	4431	2933	3426	3933	3085
ENSG00000074660	253	379	110	314	264	291	355	317	291	293	280	285	280	302	256	235	390	594	285	284	366	300	208	285	257	210	248	284	196	221	354	277	191	177	351	282	328	253	334	200
ENSG00000074695	2737	3404	1647	3178	3429	3839	3875	3509	3377	2838	2312	2550	1732	3033	2625	2368	2796	4360	3574	3570	3003	2810	2953	2497	2334	3264	2049	2272	2260	2925	2168	2625	2540	1853	3382	2731	2384	3700	2781	2785
ENSG00000074696	429	672	260	582	542	522	571	594	532	498	374	418	305	498	368	443	464	581	515	481	546	436	446	465	391	522	473	381	416	351	362	341	332	357	569	425	416	511	488	393
ENSG00000074706	5	19	4	8	7	9	10	6	5	17	6	10	10	6	12	7	8	17	8	6	12	15	6	16	5	4	16	10	5	8	12	8	10	6	12	4	7	10	8	2
ENSG00000074755	3175	3038	1429	2653	3087	3271	3237	2881	2451	2880	2970	2669	2236	2779	3280	2941	3317	2811	3333	2667	3369	3169	3032	3040	2941	2997	2601	3016	2059	2344	3090	2548	2768	2221	2950	3334	2658	2923	3175	2800
ENSG00000074771	0	0	0	0	0	1	0	1	0	0	0	0	2	0	0	0	0	0	0	0	1	0	0	0	0	0	1	1	0	0	1	0	0	0	0	0	0	0	0	0
ENSG00000074800	1808	2120	1013	1837	2002	2047	2208	1663	1770	2061	1768	1400	1133	1887	1644	1489	1891	3037	1944	1736	1915	1672	1880	1638	1438	1650	1461	1383	1407	1547	1604	1566	1386	1147	1656	1770	1469	1893	1957	1418
ENSG00000074803	3	1	0	1	1	0	1	1	0	0	0	0	1	0	2	3	0	0	0	1	2	2	0	2	1	0	0	3	0	0	4	0	0	0	0	2	0	1	0	0
ENSG00000074842	143	153	74	159	158	174	153	178	139	170	130	109	123	199	110	113	136	198	143	155	147	116	156	140	119	166	124	95	137	148	121	142	112	91	181	140	146	136	166	125
ENSG00000074855	327	280	178	255	342	362	375	309	295	303	333	298	270	248	295	263	271	299	300	277	340	315	317	302	323	330	256	263	172	248	327	222	251	261	323	418	208	279	271	259
ENSG00000074935	523	742	332	669	564	630	659	680	415	594	463	465	279	645	640	642	634	658	904	552	639	618	622	499	562	849	419	589	520	467	475	622	490	403	656	459	584	612	544	577
ENSG00000074964	2431	2592	1217	1971	2938	3065	2822	2196	2444	2573	2155	2610	2079	2344	2195	2249	2416	2522	2783	2566	2679	2742	2273	2654	2658	2252	1990	2165	1921	1826	2650	2334	2431	1845	2631	2783	1798	2483	2758	2153
ENSG00000074966	26	26	14	28	15	12	29	20	33	26	23	30	16	24	12	11	20	33	20	17	36	24	12	22	23	20	22	23	26	16	19	17	38	18	16	26	26	13	19	24
ENSG00000075035	61	42	34	37	32	50	37	28	29	95	32	64	43	32	66	41	40	31	47	28	83	61	75	69	69	39	46	56	30	10	62	29	30	44	19	51	34	20	73	53
ENSG00000075043	4	5	0	4	8	5	7	4	7	20	8	2	3	2	14	2	3	15	5	11	13	7	4	4	7	7	11	2	2	10	1	4	11	7	3	5	2	2	6	17
ENSG00000075073	12	2	2	8	9	1	10	4	13	7	7	9	4	15	3	10	4	2	3	14	4	13	4	3	10	3	10	8	7	11	1	8	2	4	4	2	1	8	8	1
ENSG00000075089	259	313	143	346	323	336	370	318	272	296	229	248	155	334	231	223	260	405	294	320	276	261	270	238	201	311	245	227	219	285	213	320	280	163	298	231	275	329	291	247
ENSG00000075131	67	90	41	112	68	93	107	107	74	56	60	72	46	74	87	83	57	93	84	67	104	77	68	79	78	73	66	73	63	100	71	62	96	52	83	71	84	62	70	57
ENSG00000075142	305	383	216	370	351	411	392	300	266	408	310	275	166	358	350	241	328	552	419	381	356	314	342	306	267	297	269	287	308	286	282	260	275	189	321	254	314	452	342	293
ENSG00000075151	3247	3273	1818	3581	4916	3895	3450	4702	3338	3606	3148	3627	2670	3575	2933	3499	2146	2067	3615	2173	3368	3020	4112	2771	4085	3807	3206	2920	2587	4209	3815	3355	3504	3101	2948	4950	2402	4188	3061	3543
ENSG00000075188	270	263	147	309	234	306	305	295	294	228	183	193	137	296	234	219	223	390	246	254	267	263	284	256	237	249	186	205	182	276	193	285	233	133	253	199	204	301	250	252
ENSG00000075213	36	21	11	12	8	12	22	5	8	11	105	5	12	19	6	10	8	9	10	7	50	57	3	16	6	12	15	23	22	12	20	9	27	20	17	14	11	12	12	13
ENSG00000075218	3	5	0	7	1	3	1	4	1	3	7	2	1	2	1	0	5	20	4	2	4	3	4	2	1	5	6	1	2	2	6	2	0	2	1	3	2	4	4	4
ENSG00000075223	2213	2409	2081	3270	3010	4636	3308	5154	2194	5213	2464	2336	1661	3845	2115	2765	2035	3032	2271	2391	2964	2123	3875	2304	3225	2605	2670	2178	2104	2863	2363	1728	2108	2191	2746	2759	2544	4194	2763	2765
ENSG00000075234	348	335	193	502	437	494	581	510	350	376	402	277	328	424	307	314	353	530	418	410	462	324	578	282	353	504	313	286	261	501	363	337	272	300	452	451	331	443	372	392
ENSG00000075239	8822	9847	5644	10410	7838	11845	13467	9782	7984	8283	4172	6791	4455	9420	5989	6724	8250	11478	8991	9892	8593	5783	8350	7072	6307	6564	6227	4896	6199	10657	5259	9178	5022	5057	9761	6096	6675	10822	5858	6334
ENSG00000075240	369	445	249	530	357	404	472	338	453	429	495	489	419	357	417	380	401	386	606	401	498	465	390	465	410	434	397	545	316	279	452	358	308	316	417	459	467	408	367	342
ENSG00000075275	16	40	35	31	42	14	21	7	2	89	12	13	9	33	44	47	38	20	49	16	61	83	42	74	16	17	40	81	26	4	145	13	23	12	7	27	37	4	47	29
ENSG00000075290	1	0	0	2	1	0	0	0	0	0	0	1	0	0	0	1	0	0	2	3	1	1	1	0	3	1	0	0	0	1	2	1	0	1	1	0	1	2	0	0
ENSG00000075292	6471	7104	3214	7190	6945	7302	6498	6853	5068	5777	5408	5666	3188	6997	6733	5417	5358	6655	6551	7085	6223	6137	6379	5348	4909	6745	5428	6099	4985	5431	4955	6159	5496	4032	6758	6091	5767	6215	6265	5470
ENSG00000075303	295	341	160	334	330	419	377	372	287	290	210	231	186	361	298	246	348	533	312	393	345	286	283	268	269	351	264	265	302	251	244	305	285	184	363	255	270	343	347	267
ENSG00000075336	933	1112	532	823	1087	1399	1213	1099	978	1030	612	738	574	1076	958	778	1126	1645	889	1070	1020	700	1149	804	837	939	732	591	810	877	684	1039	772	639	1124	849	753	1294	965	866
ENSG00000075340	88	46	42	86	54	82	61	70	60	81	52	89	58	85	55	67	88	81	49	80	91	57	50	40	62	45	50	70	40	54	69	33	59	44	73	103	59	120	64	68
ENSG00000075388	0	0	0	0	0	0	0	0	0	1	1	0	0	0	0	0	0	0	0	0	0	0	0	2	0	0	0	0	0	0	0	0	0	0	0	1	0	0	0	1
ENSG00000075391	1930	2242	962	2442	2720	3100	1551	2495	1456	2244	1630	1420	1143	1893	1423	1844	1556	1824	1603	1680	1833	1704	2224	1484	2257	2017	1720	1209	1371	2184	1693	1416	1785	982	1310	2026	1585	2117	1708	1748
ENSG00000075399	138	161	89	129	176	233	193	117	149	141	135	137	141	137	142	158	196	208	157	152	179	154	154	161	156	146	124	125	100	133	160	125	148	99	172	143	109	170	171	133
ENSG00000075407	859	1076	529	932	1071	1021	968	1193	800	1095	780	866	575	1089	893	894	937	1163	1240	1077	1064	992	856	995	797	964	824	1007	818	893	846	857	816	680	970	982	904	1066	1040	845
ENSG00000075413	2915	3042	1432	2732	2930	3103	2742	2783	2415	2435	2195	2310	1746	2839	2582	2551	2536	2515	3256	2702	2598	2565	2598	2430	2567	2711	2330	2474	2031	2107	2219	2643	2373	1819	2560	2419	2510	2469	2702	2459
ENSG00000075415	11432	14663	7034	10869	13049	15958	13498	11812	12209	11455	8274	9562	7114	13092	11920	9630	15092	23366	11970	12563	11285	9232	12393	9834	8519	11307	9543	7995	10255	11146	8245	12227	10363	6357	13057	8887	9973	15548	12174	9767
ENSG00000075420	2404	3422	1529	2436	2677	3402	2834	2619	2433	2687	2711	2170	2163	2326	2201	2528	1951	2704	3133	2726	2671	2821	3247	2490	2172	2223	2248	2625	2249	2659	2139	2063	1974	1833	2336	2467	2302	2961	2190	2245
ENSG00000075426	1482	1800	821	1466	1480	1588	2028	1668	1317	1609	1677	1836	1286	1637	1551	1374	1794	1117	2067	1285	1603	1865	1582	1566	1529	1448	1841	1690	1249	1089	2215	1418	1316	1124	1457	1256	1577	1824	1265	1565
ENSG00000075429	0	0	0	0	0	0	0	0	0	0	0	0	0	0	0	0	1	0	0	0	0	0	0	0	0	0	0	0	0	0	0	0	0	0	0	0	0	0	0	1
ENSG00000075461	0	0	0	0	1	0	0	0	0	1	0	1	0	0	0	0	0	0	0	0	0	0	0	0	0	0	0	0	0	0	2	1	0	1	1	0	0	0	0	0
ENSG00000075539	2275	3093	1226	2797	2245	2729	2728	2404	2016	2308	2030	1918	1416	2658	2094	2279	2645	3460	2904	2620	2616	2516	2165	2163	1949	2363	2017	2400	2016	1787	2138	2331	2024	1508	2416	2314	2302	2706	2254	2187
ENSG00000075568	3882	3314	1664	3269	3786	4137	3928	4006	3412	2647	2265	2765	2057	3668	3652	3076	3101	3624	3367	3401	3698	3405	2850	3235	2779	3635	2746	3003	2435	2917	2596	3998	3141	2064	4067	3710	2709	3282	3561	2740
ENSG00000075618	129	134	51	109	130	151	84	100	111	170	72	79	97	132	79	123	173	396	133	118	150	100	108	97	99	78	102	111	89	75	151	96	68	105	106	180	91	105	149	78
ENSG00000075624	8716	9972	4654	7944	11791	9771	9961	9633	7313	11659	9050	8797	8892	9414	8078	8857	8416	10239	10579	8579	11596	15154	8852	11091	9166	8640	9651	7023	6784	6618	11626	7993	9672	6282	8162	8996	10397	9643	12022	10014
ENSG00000075643	18	19	14	22	29	23	38	23	19	22	46	26	15	32	18	19	17	19	43	12	43	22	30	32	26	32	25	15	19	18	42	36	19	23	26	40	24	19	18	30
ENSG00000075651	348	328	243	365	310	344	348	292	192	428	285	229	171	330	251	382	352	599	399	361	364	460	258	367	235	305	247	388	312	206	363	378	257	195	274	335	332	252	372	309
ENSG00000075673	0	0	0	1	0	1	0	0	0	0	0	0	0	0	0	0	0	0	0	0	2	1	0	0	1	1	1	0	0	0	5	0	0	0	0	0	0	0	0	0
ENSG00000075702	630	725	378	260	1009	1631	617	1035	820	856	450	709	830	670	793	593	808	955	547	721	743	770	675	574	857	634	755	533	371	562	917	659	651	575	713	748	488	784	827	704
ENSG00000075711	1463	1807	855	1827	1882	1926	2074	1934	1645	1549	1668	1584	1056	1845	1519	1544	1588	1791	1765	1789	1873	1663	1481	1595	1423	1710	1543	1621	1268	1518	1645	1525	1411	1196	1837	1681	1487	1690	1708	1522
ENSG00000075785	2659	2808	1480	2124	3015	3312	2790	2857	2419	2545	2138	2521	1917	2461	2506	2428	2898	2705	2743	2899	2785	2704	2871	2703	2668	2660	2339	2309	1850	2252	2536	2395	2221	2377	2746	3080	2293	3002	2662	2467
ENSG00000075790	1287	1808	795	1874	1750	1961	1725	1837	1414	1535	1402	1381	867	1876	1452	1224	1171	1800	1565	1542	1649	1480	1483	1298	1391	1447	1237	1267	1315	1276	1060	1373	1523	1028	1554	1734	1188	2203	1633	1633
ENSG00000075826	579	588	304	548	689	608	663	638	390	517	560	565	415	496	649	396	527	630	573	613	512	665	548	601	524	541	530	556	366	611	591	555	389	370	581	618	537	645	527	485
ENSG00000075856	1082	1044	543	1102	1201	1219	1139	1090	893	977	960	850	721	1009	980	1038	1028	1039	1221	1065	1154	1041	1033	1082	995	1079	824	961	773	855	956	1049	1060	738	1046	981	974	1068	1114	926
ENSG00000075884	41	114	38	71	66	96	77	73	53	87	65	69	62	68	50	53	71	120	71	69	70	91	51	70	53	46	99	57	60	37	67	60	57	29	67	47	116	89	59	68
ENSG00000075886	1	0	0	0	0	1	0	0	0	1	2	0	0	0	1	0	2	0	2	0	1	0	1	1	4	0	0	2	0	0	0	0	0	0	0	1	2	1	0	2
ENSG00000075891	0	0	0	0	0	0	0	2	0	0	0	3	0	0	0	0	0	0	0	0	0	0	0	3	0	0	0	0	0	0	0	0	0	0	0	0	0	0	0	0
ENSG00000075914	483	529	510	548	817	492	1270	710	516	677	497	744	400	487	528	567	553	793	599	609	708	605	705	676	445	506	441	341	315	1312	638	620	362	370	730	720	521	693	467	378
ENSG00000075945	790	913	454	869	872	1017	924	814	761	861	686	626	463	835	877	765	841	1077	1045	789	863	878	800	761	677	797	675	729	658	710	722	756	751	540	871	764	786	907	825	639
ENSG00000075975	1000	997	568	1020	1237	1226	1159	1062	1043	1034	848	849	669	1015	920	1055	882	849	1043	1055	934	896	1134	932	992	961	1001	848	785	982	865	856	810	719	1017	714	979	1036	728	794
ENSG00000076003	325	319	143	345	330	370	381	374	259	267	321	276	212	324	338	364	310	324	382	312	402	387	358	296	298	293	275	341	225	321	291	287	286	243	305	304	336	298	326	303
ENSG00000076043	428	419	327	512	489	571	529	466	349	464	326	363	241	485	335	391	408	560	520	493	474	368	469	431	315	424	390	372	325	436	362	418	414	301	498	456	413	560	428	376
ENSG00000076053	308	364	179	429	365	428	448	441	306	351	322	338	182	385	343	335	334	378	372	413	393	342	326	360	303	385	315	311	312	313	318	345	328	212	374	355	338	375	365	333
ENSG00000076067	876	989	424	728	720	947	899	611	547	895	816	714	645	726	691	692	936	1163	1012	909	1051	1015	564	940	662	683	670	716	613	524	851	635	586	482	607	858	823	1083	863	675
ENSG00000076108	1262	1453	614	1167	1355	1527	1580	1350	963	1315	1466	1309	1297	1271	1238	1252	1546	1233	1593	1348	1435	1631	1410	1720	1340	1481	1174	1452	917	1019	1555	1051	1184	1132	1309	1659	1284	1352	1385	1123
ENSG00000076201	477	455	205	371	432	418	541	353	334	434	542	534	435	377	450	442	497	367	472	395	475	498	464	565	474	424	413	421	259	322	632	328	387	352	411	642	416	355	418	381
ENSG00000076242	1285	1356	648	1520	1553	1741	1612	1451	1368	1212	907	1266	781	1373	1035	1104	1272	1350	1084	1375	1337	1192	1334	1219	1147	1349	1046	1034	1071	1332	1080	1360	1075	781	1323	1154	991	1364	1310	1081
ENSG00000076248	562	662	384	652	683	797	767	605	688	540	390	543	429	617	496	576	665	800	733	682	755	564	557	546	540	558	444	456	544	760	484	620	523	476	651	544	600	660	635	568
ENSG00000076258	37	40	20	48	45	41	62	84	30	52	50	47	22	45	50	43	40	56	46	35	64	67	58	46	30	38	34	47	33	37	45	35	48	22	48	36	60	44	32	45
ENSG00000076321	608	726	311	663	701	738	731	771	551	712	603	510	438	709	609	611	637	728	712	687	718	664	606	657	562	683	514	633	485	518	532	634	593	448	728	565	537	694	681	582
ENSG00000076344	81	66	45	80	117	81	61	37	35	117	90	104	71	55	83	68	70	58	83	61	113	134	102	139	114	41	117	74	50	43	147	67	82	70	79	72	68	45	71	55
ENSG00000076351	204	161	91	181	167	195	239	187	186	248	189	171	138	198	151	143	161	173	197	159	195	154	195	222	164	160	176	182	121	133	214	134	125	153	219	206	153	164	186	168
ENSG00000076356	1072	1103	635	1574	1017	1272	1336	1186	1036	1493	1160	1299	1132	1235	1126	1102	1449	1250	1787	1082	1525	1468	1298	1309	1313	1061	1066	1092	855	1130	1330	899	928	961	1209	1838	1129	1290	1252	1057
ENSG00000076382	18	31	15	34	13	20	49	20	12	33	21	35	21	39	30	21	22	50	27	15	34	19	17	31	18	29	39	18	21	18	33	23	11	13	24	30	10	25	17	13
ENSG00000076513	587	676	306	769	547	648	749	686	514	564	510	493	411	699	509	530	688	854	611	616	642	612	547	614	481	629	562	567	468	414	635	604	514	366	742	604	558	632	638	532
ENSG00000076554	177	209	132	171	156	183	178	180	155	155	149	139	121	260	183	164	150	122	211	213	312	225	195	223	199	165	254	157	211	162	138	228	350	199	182	214	182	228	292	144
ENSG00000076555	6358	7340	3516	5630	6856	7614	9196	6041	7081	6028	8374	6871	7160	6356	5667	4775	8614	6766	9194	6202	9473	8296	6202	6521	4090	5325	5709	8390	5466	5962	10647	6065	5648	4543	7803	7422	6136	8605	7106	8357
ENSG00000076604	29	40	9	18	28	15	34	16	15	19	13	23	19	19	28	35	29	20	22	17	40	25	19	31	22	13	41	21	28	16	38	33	17	17	20	18	22	14	24	18
ENSG00000076641	230	352	137	292	334	376	231	242	231	313	261	239	201	265	216	224	340	692	295	289	242	281	235	214	228	209	222	220	231	171	271	296	255	165	238	290	274	403	298	216
ENSG00000076650	255	204	130	273	242	169	257	325	189	202	189	216	168	225	189	193	190	178	252	172	289	234	222	233	186	240	203	221	154	164	257	234	159	163	176	200	208	196	259	191
ENSG00000076662	102	134	61	129	128	158	185	134	141	112	92	123	158	135	138	89	123	251	121	119	150	121	128	138	79	110	113	86	73	106	93	128	114	67	147	68	143	204	118	101
ENSG00000076685	6355	4531	2603	5264	5472	6550	6297	5724	4251	4351	3539	4889	2727	4962	6075	5112	3783	3786	4332	5304	4850	4422	5084	4295	4906	4595	3713	5091	3226	5401	3895	5569	4945	3598	5225	4795	4457	4022	4562	4016
ENSG00000076706	835	1043	409	1005	929	917	1467	590	558	1487	2384	856	962	867	865	859	1085	2069	1474	1014	1454	3728	855	1770	753	657	1252	966	727	615	1827	847	823	592	587	1082	1292	927	1361	1074
ENSG00000076716	737	799	352	492	690	812	836	634	702	703	565	630	559	734	696	643	732	763	752	800	819	724	656	591	641	692	567	587	511	557	570	529	713	529	867	809	743	582	785	819
ENSG00000076770	202	239	144	227	152	228	275	178	186	264	309	231	459	228	196	243	495	325	294	195	213	498	179	323	180	185	357	233	161	159	200	222	200	156	387	191	449	257	278	190
ENSG00000076826	8	16	27	2	11	4	1	1	5	1	1	5	3	0	3	14	6	1	0	4	2	6	4	5	2	1	10	33	1	0	36	1	5	5	1	5	2	0	2	5
ENSG00000076864	4	18	5	4	1	2	3	4	1	1	1	3	5	5	7	4	5	2	8	2	4	5	6	6	7	2	2	8	3	10	8	3	4	6	5	2	2	1	3	1
ENSG00000076924	495	510	238	427	583	462	515	468	440	440	418	468	417	459	450	464	517	345	605	445	498	543	471	504	462	476	388	459	267	397	530	436	338	354	458	438	370	344	461	462
ENSG00000076928	285	334	162	271	293	338	313	285	198	390	328	318	357	234	264	302	371	364	308	295	353	399	299	423	311	334	300	286	195	238	464	289	268	251	272	406	293	305	346	273
ENSG00000076944	16	21	8	6	6	13	5	7	5	10	15	12	12	6	14	6	13	18	7	14	11	18	10	16	3	3	19	11	8	12	17	4	10	7	12	11	20	14	12	7
ENSG00000076984	904	788	345	652	859	927	875	741	676	696	722	663	610	696	807	758	766	759	783	746	863	815	885	833	852	850	621	846	515	658	828	797	767	659	715	857	609	781	782	802
ENSG00000077009	650	1537	1032	1762	2084	1085	4402	1953	697	1112	663	2493	896	1078	763	1809	4291	8959	1231	1711	878	669	1580	1070	1412	986	808	457	825	2620	1020	1002	871	589	1667	1412	897	1867	1597	1679
ENSG00000077044	4093	3575	1402	2449	3269	4952	3590	2966	3992	3274	3308	4077	2449	2205	4505	2458	2432	1746	3137	3144	2477	3123	4289	2416	3862	3260	3524	3027	1952	3566	2788	1931	2916	2087	2781	3832	2645	2072	2605	1249
ENSG00000077063	74	78	30	62	62	74	87	43	33	105	105	46	33	49	57	67	63	63	68	58	97	152	69	103	51	51	74	104	46	38	92	41	46	47	67	98	69	66	79	53
ENSG00000077080	0	0	0	0	0	0	0	0	0	0	1	0	0	0	0	1	0	0	1	0	3	0	0	0	0	0	0	0	0	0	0	0	0	0	0	0	1	0	0	0
ENSG00000077092	114	306	95	155	190	249	207	234	202	196	128	142	127	185	118	196	208	246	286	322	193	196	173	197	210	181	124	130	209	163	229	194	115	106	197	125	204	230	157	128
ENSG00000077097	4627	4896	2084	4789	4826	5044	4530	5635	3763	3906	4005	3485	2369	5083	4271	3795	3827	4936	4557	4239	4413	4180	4143	3949	3736	4858	3155	4106	3449	3813	3262	4498	4194	2879	4434	3988	3651	4667	4206	3927
ENSG00000077147	1974	2570	1225	2382	2440	2612	2431	2432	1919	2564	1943	1866	1247	2278	2030	2008	2068	2586	2780	2353	2486	2405	2231	2187	1857	2127	2052	1994	1919	1685	1949	2041	2096	1512	2250	2163	2236	2630	2466	1895
ENSG00000077150	258	232	112	209	214	263	245	153	171	252	199	285	209	165	209	214	202	215	264	178	270	261	216	272	216	223	286	270	130	194	253	177	229	192	186	325	252	229	196	182
ENSG00000077152	153	125	99	164	199	246	201	254	145	159	64	149	102	142	106	162	112	233	147	140	179	116	179	162	153	122	155	113	95	217	123	170	126	94	174	177	97	184	128	110
ENSG00000077157	17774	15790	9117	16149	19615	24681	19143	20031	16016	16211	13112	16746	12399	17871	15389	17514	14658	15116	19678	14920	18268	17617	17934	17525	17246	18201	14692	16910	12187	17912	16266	16053	16164	12551	17114	18788	13737	18296	17037	17085
ENSG00000077232	1053	1476	687	1597	1385	1449	1426	1357	1033	1537	1038	1027	715	1437	1017	1100	1125	1612	1441	1306	1372	1301	1208	1199	1085	1258	1121	1049	1202	1090	1063	1043	1076	813	1216	1286	1135	1639	1351	1256
ENSG00000077235	3091	3362	1645	2802	3511	3778	3316	3058	2637	3225	3061	3137	2919	3082	3060	2851	3419	2728	3542	3159	3445	4206	3143	3160	3475	2951	2651	2840	2272	2414	3338	2571	2670	2334	3249	3397	2871	3292	2964	2856
ENSG00000077238	177	187	123	197	188	236	198	150	100	326	223	166	176	181	173	199	156	203	222	165	264	332	190	279	138	169	226	171	159	131	298	149	178	133	134	175	258	194	271	206
ENSG00000077254	1480	1735	807	1662	1702	1836	1708	1591	1247	1502	1485	1275	889	1694	1319	1407	1556	1920	1840	1591	1715	1642	1504	1390	1189	1497	1307	1473	1201	1256	1298	1524	1397	1050	1548	1382	1501	1629	1624	1448
ENSG00000077264	64	58	31	60	58	67	71	53	39	107	61	68	36	70	52	61	54	79	58	44	65	105	35	103	49	31	59	78	53	29	55	49	75	43	70	69	62	54	54	60
ENSG00000077274	72	65	18	112	72	71	49	62	83	144	56	47	43	63	20	47	76	152	55	71	23	47	34	53	99	81	72	38	61	53	34	50	77	37	75	70	54	50	49	49
ENSG00000077279	6	9	1	15	8	7	5	10	6	23	3	13	3	6	2	5	12	16	2	4	3	2	1	2	13	3	7	1	3	2	0	5	5	1	16	4	13	6	5	5
ENSG00000077312	356	277	154	324	370	360	305	273	289	321	289	293	231	295	316	319	312	306	320	371	385	325	327	293	360	317	275	294	261	295	343	311	326	242	291	377	286	327	302	245
ENSG00000077327	10	8	2	3	0	4	4	7	1	2	6	4	6	5	6	3	2	3	4	2	2	0	3	6	3	1	3	0	3	4	4	5	3	2	1	6	1	4	1	5
ENSG00000077348	226	235	145	220	222	222	284	230	231	240	138	208	148	260	161	158	213	263	256	266	237	157	256	204	193	205	135	157	195	280	174	226	199	149	238	237	161	267	205	161
ENSG00000077380	774	848	434	832	890	990	903	784	746	854	620	767	488	771	682	661	772	942	882	783	779	817	793	752	625	705	695	710	653	718	652	739	695	536	719	850	714	876	780	716
ENSG00000077420	52	59	47	64	44	58	113	40	45	114	147	66	102	54	64	75	60	67	61	68	101	94	99	119	43	53	105	60	58	40	86	54	53	74	73	79	110	54	56	72
ENSG00000077454	137	132	52	112	137	128	123	87	111	130	97	143	131	96	122	120	127	105	157	95	135	139	179	137	119	128	92	124	75	112	137	118	93	93	132	167	113	129	117	97
ENSG00000077458	250	310	169	379	294	373	305	321	223	274	276	237	143	305	278	256	272	344	376	292	307	352	269	281	222	302	269	290	262	219	269	348	342	196	290	307	252	327	328	335
ENSG00000077463	80	91	39	81	123	87	104	94	67	96	84	66	62	88	86	71	82	70	104	79	99	73	110	74	74	91	88	79	52	73	94	95	78	50	71	86	62	87	74	78
ENSG00000077498	0	0	0	3	0	0	0	1	0	0	1	1	0	1	0	2	4	0	0	0	0	0	0	0	0	0	0	1	0	0	0	0	0	0	0	0	0	1	0	0
ENSG00000077514	216	209	99	246	178	176	226	234	140	212	200	135	134	186	188	204	232	212	242	183	194	209	178	190	172	237	130	163	163	151	165	223	147	148	217	163	176	187	210	187
ENSG00000077522	105514	89750	60878	131459	108539	115197	131419	127668	84438	95260	104342	119588	76872	118848	107570	103519	88687	92601	78323	75922	102539	73877	150180	89403	134880	116511	77378	77917	69874	121940	100441	83019	94541	80526	108578	147055	68479	116798	76203	80415
ENSG00000077549	1924	2033	984	1656	1968	2048	2130	1616	1703	1613	1500	1675	1260	1865	1736	1590	1913	1841	1861	1732	1768	1837	2129	1673	1715	1786	1666	1491	1181	1632	1682	1568	1656	1468	1670	1732	1461	1820	1802	1529
ENSG00000077585	25	54	20	55	48	47	50	43	41	88	62	24	14	32	36	45	41	74	49	42	58	35	57	58	30	28	53	52	39	35	40	30	26	39	33	46	41	42	44	34
ENSG00000077616	103	78	29	95	89	81	95	87	53	78	93	51	43	76	45	75	104	154	93	80	88	123	48	98	82	62	63	96	79	39	69	106	77	50	79	93	127	88	100	82
ENSG00000077684	967	1390	574	970	973	1060	1211	952	1245	873	983	763	590	999	902	877	1021	812	1280	917	1002	1050	899	891	1025	848	1110	1064	1007	598	882	697	915	787	1042	1068	1057	1037	1029	752
ENSG00000077713	62	74	57	84	80	81	86	72	57	119	73	78	56	87	64	84	66	121	65	91	115	101	89	91	83	72	51	74	69	48	98	57	58	61	85	83	77	61	115	57
ENSG00000077721	986	1163	664	1302	1235	1403	1322	1280	985	1043	862	982	660	1226	948	958	1024	1244	1167	1128	1077	979	1253	905	1005	1059	886	805	828	1054	814	1094	935	745	1144	1070	893	1422	1100	889
ENSG00000077782	1294	1254	613	1370	1264	1324	1368	1005	1009	1643	1496	1239	998	1046	1225	1159	1157	1266	1583	1212	1633	1443	1489	1627	1308	1108	1064	1098	942	1021	1362	958	977	929	1068	1562	1150	1052	1355	1138
ENSG00000077800	0	0	0	0	0	1	0	0	0	0	0	0	2	0	0	0	0	1	0	0	0	2	0	1	0	0	0	3	0	1	1	1	1	0	1	1	2	1	0	0
ENSG00000077935	0	0	1	0	0	0	0	0	2	1	3	0	1	0	0	4	1	0	1	1	2	1	1	0	0	1	0	2	0	0	1	1	0	1	1	0	0	0	0	1
ENSG00000077942	988	665	652	785	1382	1031	1169	653	553	2037	764	1145	580	820	1288	1093	582	692	1455	959	1798	2638	1380	2666	1029	947	936	1091	776	753	2413	687	957	889	651	1070	1592	615	1522	1484
ENSG00000077943	247	237	131	337	435	345	404	218	166	741	120	216	161	327	158	301	306	649	635	476	399	1444	231	782	268	221	596	243	424	155	615	351	244	162	206	246	394	456	614	469
ENSG00000077984	9	19	6	9	2	13	13	2	4	13	8	7	23	3	10	10	6	12	8	16	5	17	7	10	7	5	12	13	8	10	8	12	11	4	9	7	14	5	3	8
ENSG00000078018	203	294	146	197	286	246	270	192	164	251	217	193	173	247	196	228	206	343	360	214	215	386	135	253	186	209	212	239	186	163	346	193	162	152	182	234	291	303	251	272
ENSG00000078043	2308	3346	1430	3393	2805	3200	3162	2850	2588	2345	1989	2065	1490	2775	2554	2177	2436	3035	2893	2725	2939	2439	2890	2319	2206	2848	2151	2001	2196	2427	2006	2157	2446	1761	2877	2601	2320	3030	2730	2236
ENSG00000078053	70	84	37	202	224	71	194	81	75	86	90	92	63	126	131	128	91	191	151	174	83	78	78	189	80	73	147	101	93	79	161	62	117	116	170	134	58	80	70	75
ENSG00000078061	1657	1942	810	1397	1874	2300	1957	1674	1458	1717	1513	1596	1337	1748	1806	1431	1836	1927	1581	1878	1798	1657	2065	1730	1670	1794	1448	1419	1303	1534	1674	1655	1611	1470	1604	1775	1351	1909	1638	1512
ENSG00000078070	633	849	448	972	792	885	1247	864	680	757	853	556	487	806	756	770	889	1040	739	785	918	721	917	755	618	807	691	595	580	854	693	756	579	532	795	713	656	801	772	630
ENSG00000078081	0	1	1	3	0	2	3	1	1	1	2	0	1	3	2	5	0	2	1	0	2	0	1	2	4	1	1	2	0	1	4	1	1	0	0	0	2	1	1	0
ENSG00000078098	252	231	313	394	398	547	324	328	276	560	182	285	220	400	177	320	283	580	318	368	235	280	427	388	268	301	284	356	231	352	245	357	362	349	364	237	408	298	594	354
ENSG00000078114	97	225	159	167	140	172	125	112	81	150	86	95	125	143	83	140	197	381	165	227	148	151	166	126	104	125	113	124	150	63	262	134	96	71	89	117	136	193	119	135
ENSG00000078124	218	333	157	266	262	235	274	211	179	309	321	208	142	292	237	237	233	298	279	281	338	258	238	259	192	181	219	190	183	193	222	180	179	155	212	228	239	248	238	210
ENSG00000078140	1723	2176	1070	2154	2053	2274	2271	2460	1702	1886	1641	1644	1263	2215	1855	1840	1717	1943	2056	2002	2161	1895	1923	1722	1756	2113	1641	1737	1440	1635	1384	1728	1727	1514	2024	2079	1765	2087	1907	1804
ENSG00000078142	1347	1400	719	1458	1540	1631	1490	1453	1085	1389	1191	1093	812	1512	1246	1324	1205	1583	1579	1489	1452	1281	1267	1245	1231	1337	1161	1286	1153	1101	1201	1363	1351	949	1386	1256	1233	1425	1431	1244
ENSG00000078177	556	721	300	632	580	587	614	841	715	529	257	388	214	664	422	444	560	450	554	663	514	613	470	431	431	643	386	465	426	463	436	541	656	405	611	574	499	619	705	520
ENSG00000078237	139	354	111	199	285	352	283	242	293	207	160	163	185	360	106	208	183	257	184	172	284	171	208	243	172	214	203	135	217	193	147	137	126	141	258	302	177	294	240	205
ENSG00000078246	341	316	153	281	231	344	264	275	269	273	267	259	190	297	322	284	316	283	357	256	274	316	258	313	258	291	284	377	230	179	325	219	212	225	269	244	288	254	255	248
ENSG00000078269	367	638	289	571	531	510	638	353	335	559	269	500	426	449	350	349	564	954	913	711	802	696	713	547	403	340	421	191	366	372	435	340	213	221	492	516	459	450	570	455
ENSG00000078295	6063	5751	2667	4578	6460	6558	5710	5835	4932	3732	4858	4626	3528	6111	6582	4632	4122	4093	4863	5744	5317	5640	4910	5155	4795	6014	4823	4698	3720	4575	4380	5112	5660	3786	5689	5121	4432	4250	5641	6035
ENSG00000078304	2442	2762	1358	2698	2633	3315	2874	2864	2779	2373	1866	2388	1637	2509	2240	2279	2205	2856	2730	2531	2599	2416	2353	2119	2252	2398	2156	2135	1834	2378	1983	2259	2313	1702	2421	2463	2281	2735	2528	2239
ENSG00000078319	95	97	35	80	94	90	71	82	66	85	80	90	60	78	107	74	97	87	86	77	94	86	75	75	77	64	84	90	62	66	80	92	90	61	91	80	73	99	83	66
ENSG00000078328	3478	3900	1464	4037	3636	3133	3283	3181	3075	2937	2987	2965	2094	3903	3826	2762	3333	3012	3773	3171	3428	3464	3281	2885	2901	3924	2761	3466	2152	2421	3224	3282	2860	2835	3409	3908	2984	3192	3098	3271
ENSG00000078369	1549	1408	798	1481	1420	1509	1537	1301	1201	1589	1431	1332	1087	1259	1304	1286	1449	1786	1631	1451	1522	1518	1356	1511	1201	1330	1203	1201	1127	1128	1390	1180	1176	1007	1296	1596	1405	1377	1568	1255
ENSG00000078399	221	277	118	258	226	277	322	333	258	167	168	181	170	218	178	222	256	303	327	222	241	229	236	200	209	252	172	210	184	225	166	245	192	169	270	232	211	259	242	206
ENSG00000078401	42	49	15	24	41	58	51	31	32	58	47	24	44	36	36	41	33	45	43	39	64	69	22	49	41	28	31	49	35	22	123	60	33	20	13	36	69	43	63	40
ENSG00000078403	1254	1263	633	1183	1087	1221	1439	1281	1071	1178	920	925	688	1183	1083	1092	1216	1314	1399	1314	1348	1150	1144	1229	984	1244	1057	1197	825	1037	1115	1063	981	825	1386	1236	1036	1270	1099	994
ENSG00000078487	116	91	61	97	112	94	96	76	81	98	80	68	65	116	84	97	76	84	120	77	115	99	76	100	106	100	114	100	80	80	90	92	110	92	105	76	89	104	92	84
ENSG00000078549	32	81	20	54	55	33	94	77	78	49	76	46	56	78	32	63	98	107	125	128	127	83	34	81	46	64	54	60	80	67	51	33	48	37	74	91	39	77	48	70
ENSG00000078579	0	0	0	0	0	0	0	0	0	0	0	0	2	3	0	0	0	0	1	1	1	1	0	1	1	0	0	0	0	0	2	0	1	0	0	0	0	0	1	0
ENSG00000078589	7	10	4	2	5	2	2	3	3	2	2	0	3	1	1	1	3	6	0	0	7	5	1	2	0	2	10	3	4	1	2	2	4	1	7	3	8	2	2	1
ENSG00000078596	533	788	350	748	598	788	652	480	604	871	461	452	387	552	432	636	751	1360	692	723	635	709	489	636	567	489	648	590	645	453	571	546	547	431	513	644	618	647	724	667
ENSG00000078618	9210	9726	4305	8483	11105	10223	9347	9005	8351	8267	7471	7713	4863	9752	7905	7787	7228	6884	8655	8379	8986	7957	9111	8420	7465	9388	7446	8198	6210	6670	7310	8170	9433	6724	7849	8449	7335	8979	8485	8265
ENSG00000078668	7716	9444	4215	8706	8836	10632	10305	9301	8525	7715	5133	5957	4342	9167	7887	7076	9218	12952	8347	8371	7795	5960	8388	6532	6452	7908	6113	5456	6194	7749	5740	7836	6068	4868	8824	6066	6810	9526	7350	6706
ENSG00000078674	15445	16650	7228	15928	18250	17511	14914	19375	16389	13533	10920	11912	7921	17525	15537	13152	12323	14685	14944	14508	14584	14579	14461	12399	12900	14726	11731	12831	11861	13189	10834	16228	14125	10964	14177	13091	11432	15615	14824	13995
ENSG00000078687	1748	1857	897	1746	1707	1704	2048	1950	1617	1668	1549	1447	1499	1971	1635	1753	1742	1735	1767	1627	2358	2000	1778	1860	1896	1810	1461	1849	1185	1404	1768	1321	1591	1411	2071	1846	1699	1830	1742	1487
ENSG00000078699	835	705	362	640	731	765	782	707	639	659	671	685	549	701	732	747	651	612	763	712	786	779	701	743	659	819	635	690	480	613	708	648	709	598	751	753	649	657	824	660
ENSG00000078725	6	1	3	8	21	9	4	2	4	11	5	1	19	9	8	7	7	11	10	5	9	7	17	8	4	21	3	5	3	4	28	10	3	12	9	12	6	9	9	3
ENSG00000078747	2116	2370	1143	2264	2276	2491	2224	2178	1875	1940	1720	1695	1130	2180	1815	1973	1833	2279	2353	2184	2198	2045	2076	1888	1762	2247	1731	1816	1573	1770	1540	1979	1801	1304	2239	1832	1849	2179	1998	1924
ENSG00000078795	467	833	185	647	487	586	478	901	384	646	429	434	266	916	1100	461	342	494	544	430	537	383	491	587	660	542	288	424	427	388	290	397	492	369	697	542	523	481	385	543
ENSG00000078804	831	910	551	615	1040	1526	1190	796	754	1226	889	1304	1210	868	916	997	1162	1269	1081	907	1077	669	1534	938	1121	824	1036	656	567	936	1029	759	587	499	1157	1302	725	1333	705	838
ENSG00000078808	837	1019	530	930	1009	1117	1099	953	819	1040	807	885	723	884	944	733	920	1079	951	883	1047	996	1066	924	888	1019	801	750	706	847	928	847	837	664	979	991	727	962	895	861
ENSG00000078814	5474	3919	3160	4242	4555	7526	7124	6337	4646	5290	2814	6853	4740	4336	4371	5351	4860	6718	4145	7938	5591	4472	8495	5978	4892	5231	3801	2820	2026	9025	5024	4415	1588	3709	6733	7579	3266	6269	3961	2980
ENSG00000078898	0	0	0	0	0	0	0	0	0	0	0	1	0	0	0	0	0	0	0	0	0	0	0	0	0	0	0	1	2	1	0	0	0	0	0	0	1	0	0	0
ENSG00000078900	3	4	2	0	0	1	2	2	0	0	2	4	1	3	2	2	3	4	8	0	2	2	4	1	0	0	1	7	0	3	9	0	0	1	1	3	1	1	0	1
ENSG00000078902	712	682	365	692	736	763	742	693	545	653	566	653	547	675	603	612	758	599	724	630	734	670	843	686	612	669	558	622	478	681	762	595	588	620	627	729	597	697	607	592
ENSG00000078967	1907	1817	913	1446	2093	2495	2141	1863	1868	1648	1492	1787	1322	1968	1687	1621	1470	1799	2085	1894	1943	1856	1970	1647	1685	1905	1672	1572	1189	1481	1465	1718	1886	1386	1811	1757	1439	2236	1819	1711
ENSG00000079101	1	2	4	0	0	0	0	0	1	1	1	0	0	0	2	1	0	0	0	0	3	0	1	0	1	0	0	2	0	0	0	2	0	0	0	0	0	0	0	0
ENSG00000079102	844	835	314	904	607	824	930	910	550	851	641	589	544	804	539	740	904	1034	828	906	993	931	814	884	807	801	701	739	698	588	887	671	623	570	809	1051	934	843	836	614
ENSG00000079112	1	5	1	6	2	2	4	4	3	6	2	7	1	5	5	5	3	2	2	1	8	1	2	2	2	0	1	5	3	1	4	5	1	0	2	1	6	1	2	1
ENSG00000079134	711	741	365	778	617	717	802	714	521	565	581	554	370	682	646	575	724	789	821	682	755	673	653	569	619	770	620	712	568	602	614	735	657	448	714	617	590	704	603	638
ENSG00000079150	69	128	57	167	142	147	150	135	95	157	112	93	58	154	96	77	88	149	147	107	103	99	135	103	126	140	104	108	80	116	111	100	81	70	129	121	95	146	149	97
ENSG00000079156	2409	3458	1376	2899	2966	3484	3003	2948	2974	3183	2953	2613	2289	4039	2435	2333	2707	2129	4749	2350	3541	3601	2175	2893	3470	2500	2246	3086	2210	1647	2457	2193	2776	3128	2581	2298	3574	3564	2135	2794
ENSG00000079215	599	699	329	1083	606	1009	1662	1176	839	885	544	483	504	1004	555	517	908	1357	700	902	833	707	814	590	581	657	490	540	458	693	604	720	345	319	1119	657	547	1094	525	765
ENSG00000079246	4268	4702	2236	4351	4511	4522	4918	4380	3722	3986	3295	3368	2375	4458	3696	3807	3998	4567	4649	4326	4425	4016	4312	3870	3653	4276	3386	3787	3161	3883	3468	4074	3820	2862	4162	3939	3594	4812	4203	3781
ENSG00000079257	68	65	18	58	52	67	70	42	37	51	50	28	14	60	25	40	104	327	40	60	73	83	35	42	60	32	49	43	64	18	53	46	33	32	47	66	82	70	54	43
ENSG00000079263	9	26	13	11	12	8	17	7	8	10	17	8	18	7	12	8	9	11	15	17	15	23	8	16	5	11	15	15	16	9	14	9	15	9	9	10	17	6	6	3
ENSG00000079277	596	761	300	705	696	710	818	626	501	710	585	632	453	676	553	563	668	992	777	623	779	675	703	633	611	552	524	572	431	544	685	569	484	444	643	648	579	750	689	568
ENSG00000079308	8618	10054	4334	6923	10237	9421	12078	8712	7596	11069	15540	10674	10440	9571	9308	9380	10032	9955	13204	8660	13319	17848	10281	13685	10057	8655	8753	7971	6050	8137	13955	7118	7240	9423	9158	12231	8724	9560	11615	9811
ENSG00000079313	377	426	214	339	435	472	501	424	373	395	495	477	397	351	456	386	399	387	498	393	448	431	533	458	469	437	414	427	255	388	527	352	328	319	426	554	359	349	461	388
ENSG00000079332	1678	2157	1038	2202	2211	2504	2413	2148	1859	1945	1776	1678	1234	2194	1698	1653	1954	2291	2196	1928	2267	1992	1967	1754	1694	1862	1718	1583	1495	1707	1603	1929	1634	1386	2026	1710	1689	2124	1906	1915
ENSG00000079335	162	208	92	148	171	211	227	184	187	173	128	102	135	161	148	188	148	209	200	183	230	169	135	167	128	123	184	200	171	119	177	144	131	87	203	149	178	180	171	152
ENSG00000079337	650	624	291	655	467	574	573	501	332	649	682	569	687	573	568	591	1091	730	735	795	911	792	561	701	652	586	486	528	625	493	805	557	456	384	549	953	552	906	718	666
ENSG00000079385	61	157	44	76	55	136	104	64	69	63	45	49	61	59	38	74	153	145	108	118	108	79	88	100	69	71	57	80	70	59	67	82	66	50	61	46	67	103	54	62
ENSG00000079387	353	432	177	428	404	389	436	431	314	341	336	326	186	410	379	355	326	393	439	395	433	314	330	361	340	373	292	343	277	340	306	325	349	257	368	383	375	415	351	321
ENSG00000079393	4609	4506	2198	3742	4798	5497	4548	4654	4741	4455	2981	3430	2575	4953	3772	3614	3344	4523	3903	4490	3789	3398	4870	3510	4150	3829	3794	3226	2865	3363	3156	3681	4146	2435	3775	3787	3053	5094	3605	3756
ENSG00000079432	847	875	408	749	842	969	1073	783	709	950	1004	1060	947	808	996	928	907	708	1066	918	1086	1105	1085	1117	1191	906	820	879	534	694	1110	710	724	826	769	1112	961	780	908	799
ENSG00000079435	167	116	161	165	174	185	414	121	126	205	1551	190	241	143	133	177	262	414	162	200	505	334	255	234	150	188	172	168	83	218	321	159	153	138	171	241	171	279	194	223
ENSG00000079459	2744	2708	1159	2469	2921	3110	2788	2502	2426	2011	1921	1799	1174	2541	2248	2190	2308	2048	2100	2520	2238	2508	2356	2141	2192	2530	1955	2270	1748	2021	1775	2505	2370	1246	2265	2195	1935	2519	2381	2219
ENSG00000079462	108	68	35	60	67	67	66	70	56	59	33	36	39	53	73	76	80	43	31	64	52	66	50	80	60	48	62	60	32	24	45	59	76	29	51	82	71	61	94	68
ENSG00000079482	617	570	306	854	628	919	775	792	533	640	478	499	439	681	495	675	605	658	787	657	885	721	512	738	587	623	507	577	501	549	575	582	580	458	630	568	686	535	679	535
ENSG00000079557	1	0	0	0	0	0	0	2	0	1	1	0	0	6	3	0	0	1	1	0	0	0	1	2	1	0	0	1	0	0	0	0	0	1	0	0	1	0	0	0
ENSG00000079616	300	402	187	310	358	545	462	415	436	370	214	294	262	396	317	335	412	714	540	400	405	326	353	337	285	372	331	295	257	300	333	327	307	215	547	242	364	484	276	268
ENSG00000079689	1	0	0	0	1	0	0	0	0	0	2	0	0	0	0	0	0	0	0	0	2	3	0	2	1	0	0	2	0	0	1	0	0	0	0	0	1	0	0	0
ENSG00000079691	119	141	58	136	121	133	163	89	106	264	110	96	76	139	140	146	115	136	131	134	159	239	172	185	115	107	132	180	140	63	169	76	112	99	102	131	155	109	198	165
ENSG00000079739	24459	24218	10031	16705	19032	25764	19793	16148	19454	14233	16547	13809	13000	20926	17574	20867	20707	15208	19966	20613	19059	22904	16854	20199	14137	21864	17928	19713	13210	12082	13809	23283	23440	13114	19592	15358	20010	19312	20633	19927
ENSG00000079785	3041	3762	1736	3096	3971	4242	4034	3567	3328	3245	2441	2767	2033	3547	2993	2941	3171	4008	3761	3391	3500	3062	3357	3039	3086	3431	2841	2596	2541	3042	2646	3345	3147	2240	3602	2933	2741	4026	3204	2932
ENSG00000079805	2412	2775	1373	2218	2719	3169	2860	2523	2260	2397	2367	2243	2003	2385	2333	2212	2457	2677	2603	2387	2709	2426	2586	2579	2391	2565	2074	2161	1658	2129	2537	2334	2290	1886	2569	2889	1935	2424	2341	2224
ENSG00000079819	1866	2182	999	2224	1946	2400	2054	1636	1272	2250	1860	1546	1250	1842	1510	1831	2319	2981	2349	2299	2371	2204	1789	2120	1625	1960	1633	1891	1811	1291	1925	1674	1716	1425	1851	2043	1873	2669	2379	1746
ENSG00000079841	26	171	12	124	231	30	241	132	175	134	8	79	10	17	23	186	134	216	59	170	169	174	86	24	76	100	82	27	174	64	88	14	138	90	14	9	27	207	35	13
ENSG00000079931	2	12	5	4	19	30	8	10	6	22	17	15	3	4	4	5	13	11	12	5	5	6	7	14	10	3	8	5	4	4	25	2	7	9	5	4	6	1	16	5
ENSG00000079950	1521	1643	840	1841	1603	1930	1925	1784	1368	1694	1559	1209	783	1786	1429	1344	1379	1858	1514	1571	1635	1511	1617	1516	1164	1505	1432	1423	1235	1206	1154	1387	1464	1079	1578	1725	1551	1602	1615	1372
ENSG00000079974	66	70	32	113	65	77	79	58	44	99	56	68	49	61	76	66	67	85	85	84	89	106	69	100	66	78	79	58	63	51	126	55	56	86	68	84	100	78	83	50
ENSG00000079999	2820	3064	1478	2167	3183	3594	2698	2754	3013	2622	2470	2434	1653	2511	2346	2396	2252	2456	2679	2767	2756	2572	2824	2791	2360	2728	2324	2429	1944	2232	2219	2647	2734	1805	2684	2668	2273	2916	2714	2455
ENSG00000080007	30	3	0	15	26	18	10	5	2	21	19	8	4	17	11	12	18	4	6	32	29	9	15	21	7	19	6	16	6	15	41	9	12	7	24	21	12	11	9	5
ENSG00000080031	5	7	9	9	7	18	12	9	3	24	3	9	5	7	8	4	0	11	5	7	21	7	26	11	8	8	19	22	4	7	9	2	8	8	4	9	7	6	17	9
ENSG00000080166	66	46	24	62	34	34	54	29	29	48	63	34	19	47	42	56	39	44	41	26	67	40	26	44	46	22	33	43	23	69	59	21	23	27	48	36	51	41	36	33
ENSG00000080189	411	395	187	395	395	405	502	437	358	421	432	342	354	364	381	397	380	365	424	341	447	476	378	454	418	425	378	422	280	329	427	321	340	272	390	439	386	384	398	321
ENSG00000080200	3306	4403	1954	5271	4386	5387	4250	3835	3299	3727	3667	2814	2138	4303	3082	3321	3164	4116	3807	3938	3402	3315	3813	2974	2881	3770	2933	3244	3284	3615	3170	3685	2984	2161	3888	3187	2657	4588	3272	3346
ENSG00000080224	9	4	0	15	11	4	8	4	6	17	4	6	7	9	0	11	10	8	13	10	10	13	9	15	3	15	8	7	5	9	5	4	4	16	17	3	12	6	4	10
ENSG00000080293	1	2	4	6	9	1	2	4	1	1	2	4	3	9	8	4	4	8	4	7	7	3	13	8	6	5	12	2	2	6	9	1	1	1	6	2	3	7	6	4
ENSG00000080298	713	719	297	682	778	680	671	864	589	500	482	590	446	685	1004	729	601	658	732	596	650	761	464	728	485	1199	603	726	570	599	549	642	753	410	718	553	648	707	658	1110
ENSG00000080345	3961	3810	1736	3827	3329	3557	3430	3444	3034	3171	3041	2993	2086	3725	2887	3202	3167	3395	3712	3441	3020	3185	3339	2660	2338	3573	2999	3343	2687	2476	2993	3526	3186	2090	3743	2782	3400	3790	3429	2965
ENSG00000080371	4633	5307	2679	6071	4802	5784	5332	5319	4232	4125	3623	4163	2528	4882	4283	4548	3810	4598	5040	4815	4946	4190	5013	4129	3880	4807	3793	4282	3371	4750	3461	4721	3873	3428	5141	4660	3660	5705	4053	3670
ENSG00000080493	390	369	180	225	336	434	396	311	409	385	347	282	190	417	252	251	253	435	205	289	268	342	336	282	289	277	378	257	255	265	392	275	397	199	237	338	244	430	427	268
ENSG00000080503	5288	5016	2365	4898	5411	6101	5513	5280	5141	4790	3981	4100	3232	5254	4328	4384	4584	4512	5459	5202	4999	5064	5119	4610	4511	5132	4319	5201	3643	4218	4592	4493	4236	4075	4784	4667	4673	4961	4566	4681
ENSG00000080511	0	0	0	1	0	0	0	0	0	0	0	0	0	0	0	0	1	0	0	0	1	0	0	2	0	0	0	1	0	0	1	0	1	0	0	0	0	0	0	0
ENSG00000080546	8197	6167	2349	6959	6097	6278	5880	6727	3932	4167	5134	4104	3325	5606	5888	5782	5330	5821	6554	5355	5328	5244	5800	4822	4228	7171	3821	3794	4956	5071	3490	7945	6624	3482	5726	4808	5592	5798	5448	6875
ENSG00000080561	544	627	282	497	614	713	587	527	525	518	496	452	345	571	444	504	464	553	660	539	630	568	524	573	391	526	518	435	386	447	453	532	466	424	581	718	432	695	575	528
ENSG00000080572	2	0	0	0	0	0	0	3	0	0	1	0	2	0	0	0	0	0	0	0	1	0	0	0	0	0	0	0	0	0	0	0	0	0	0	0	0	0	0	0
ENSG00000080573	625	584	303	404	416	645	561	458	628	562	661	613	567	371	460	464	555	1155	580	641	706	494	387	594	612	488	764	560	405	398	690	425	333	425	386	622	538	475	518	303
ENSG00000080603	1719	1536	809	1198	1660	1839	1978	1607	1278	1859	1749	2005	1947	1493	1649	1770	1733	1228	1794	1484	2090	2050	1838	1997	1960	1694	1573	1609	924	1304	2461	1254	1444	1415	1677	1888	1515	1382	1719	1607
ENSG00000080608	310	419	207	451	355	385	442	414	280	397	319	312	233	415	316	315	345	407	425	375	406	389	368	372	336	388	334	359	372	333	390	345	355	248	397	402	371	387	383	347
ENSG00000080618	0	1	0	0	0	0	0	0	0	1	0	0	0	0	0	1	0	0	0	0	2	0	0	0	0	0	1	0	0	0	1	0	0	0	0	0	0	0	0	0
ENSG00000080644	0	0	1	4	1	0	0	1	1	4	1	1	0	0	3	1	3	2	0	0	3	1	2	1	0	1	0	0	0	1	4	0	0	0	0	0	0	1	0	3
ENSG00000080709	208	193	40	78	184	270	117	231	162	105	83	72	96	163	139	91	144	160	117	132	66	160	66	100	113	123	92	79	131	99	87	181	172	88	131	95	95	144	154	119
ENSG00000080802	1788	1904	866	1807	1832	2120	1754	1873	1598	1534	1314	1502	1048	1782	1543	1605	1493	1485	1817	1722	1790	1664	1697	1444	1411	1825	1468	1833	1315	1363	1513	1533	1560	1187	1682	1589	1388	1755	1549	1628
ENSG00000080815	789	857	502	952	933	991	987	797	661	931	848	804	548	886	870	813	866	964	1038	844	926	850	832	790	730	877	776	895	649	673	794	766	801	627	869	784	792	957	944	773
ENSG00000080819	311	345	224	362	364	388	404	362	293	366	257	323	184	352	218	270	342	453	392	349	346	298	378	305	284	308	271	266	330	324	237	281	300	227	354	312	286	386	300	270
ENSG00000080822	911	1087	484	922	826	1047	876	921	868	811	653	822	510	874	874	784	818	816	1002	961	960	779	760	753	731	872	811	797	727	651	672	836	786	564	1035	733	871	924	776	734
ENSG00000080823	85	68	67	106	121	79	82	120	70	114	104	129	79	90	155	109	115	85	163	77	75	102	96	118	103	161	63	89	59	93	102	70	74	56	92	83	92	69	105	131
ENSG00000080824	6672	7451	3818	5865	8010	10339	8801	8542	7384	8898	5730	7945	5424	8645	5322	7119	7971	7368	6984	7709	8338	7251	8721	7061	7435	6384	6129	7452	5334	6743	7305	7273	5809	7483	7548	10673	5648	9827	7705	7387
ENSG00000080839	1004	895	494	1063	959	1295	1320	1317	852	882	574	770	478	1074	956	809	987	1810	811	1037	1008	628	906	805	896	922	704	661	617	915	716	877	838	536	1471	1010	703	921	843	817
ENSG00000080845	1121	1123	478	802	1198	1155	1326	1006	1052	1481	1209	1523	1412	1048	1196	1025	938	958	1486	1017	1868	1568	1633	1396	1566	1238	1111	1113	713	1032	1415	889	954	1088	1146	1634	1230	1041	1120	1269
ENSG00000080854	136	107	95	122	215	148	195	151	90	156	238	112	178	162	132	166	205	75	207	148	161	208	172	271	278	214	177	119	100	162	329	100	190	182	160	239	134	91	160	141
ENSG00000080910	0	0	0	1	0	0	0	0	0	0	0	0	0	0	0	0	0	0	0	0	0	0	0	0	0	0	0	0	0	0	0	0	0	0	0	0	0	0	0	0
ENSG00000080947	244	224	116	249	174	194	237	234	215	238	192	215	143	209	159	177	201	223	271	225	253	236	183	302	241	198	198	223	193	107	249	147	160	186	214	274	168	237	234	149
ENSG00000080986	5	6	6	7	7	4	7	3	8	7	8	5	7	8	8	5	11	20	6	12	10	5	6	9	9	3	7	7	8	14	15	6	2	3	6	7	11	11	5	5
ENSG00000081014	977	1244	534	1156	1452	1314	1170	1254	922	1160	868	862	624	1280	823	964	928	1448	1242	1058	1017	944	1154	963	880	950	818	845	896	969	837	1105	967	684	1204	862	827	1279	1189	972
ENSG00000081019	898	1074	461	977	889	958	915	1068	758	805	743	719	486	987	786	855	752	817	1108	912	934	899	860	843	704	939	754	907	812	694	761	864	897	585	917	818	850	890	889	747
ENSG00000081026	294	426	211	458	418	440	469	373	414	483	338	405	202	420	336	375	315	456	462	436	421	410	413	440	369	361	344	338	287	396	360	288	280	282	384	395	330	470	393	374
ENSG00000081041	16	181	3	13	13	45	50	29	11	18	13	41	12	20	21	17	27	60	20	22	19	31	21	16	9	25	121	15	23	2	33	24	6	8	16	9	20	83	16	18
ENSG00000081051	1	2	0	3	1	0	4	2	1	4	2	0	2	1	3	2	3	1	1	0	2	4	2	1	1	2	1	1	2	0	1	3	3	1	2	3	5	4	0	6
ENSG00000081052	1706	1760	491	994	1318	1417	1282	1416	1321	1428	1417	950	981	1901	1489	1169	1735	685	2669	1398	1988	1651	843	1342	1307	1506	1062	1528	1226	576	1446	1795	2139	1249	1065	1437	2014	1148	1665	1467
ENSG00000081059	17	34	11	17	12	14	20	9	9	23	23	20	45	31	13	9	23	8	26	8	31	31	16	26	14	15	19	8	14	14	29	12	16	16	28	11	22	8	16	17
ENSG00000081087	361	475	267	659	466	496	521	503	393	529	447	399	252	580	351	364	371	683	546	431	492	474	516	468	378	472	411	408	395	476	425	436	476	272	519	481	380	590	499	417
ENSG00000081138	3	6	1	3	1	4	7	3	0	3	2	3	4	3	2	4	3	2	2	2	6	4	1	16	4	3	2	0	2	0	2	1	4	1	15	8	7	3	1	7
ENSG00000081148	48	78	28	81	68	55	88	100	45	63	47	71	34	63	83	59	39	72	63	62	76	46	57	71	58	46	44	25	35	57	57	68	41	26	55	60	64	50	49	49
ENSG00000081154	1910	2220	1156	2079	2203	2641	2293	2189	1781	1957	1493	1697	1113	2199	1887	1766	1638	2241	2358	2115	1814	2025	1999	1816	1819	2157	1630	1827	1720	1708	1614	2045	2033	1335	2099	1935	1870	2542	2166	1973
ENSG00000081177	551	664	314	462	551	728	647	591	613	528	434	424	337	516	495	429	512	623	526	578	613	511	548	553	490	532	495	478	394	416	548	469	493	371	559	528	467	573	589	522
ENSG00000081181	237	372	65	672	87	141	157	195	187	115	631	133	362	170	179	229	200	95	246	67	98	82	520	143	145	424	153	120	187	466	370	570	65	29	80	18	91	339	220	561
ENSG00000081189	23826	29097	11767	24454	30653	36606	25239	30259	21059	24208	16810	19644	14459	33011	26450	20098	18868	23927	23762	28340	24688	18620	25274	18893	23645	25811	20544	18456	23828	24005	17004	23859	27520	20463	19958	25141	19802	29650	27180	27237
ENSG00000081237	229	580	190	292	229	309	288	183	247	382	338	335	451	263	246	228	276	347	285	296	270	394	232	414	150	170	416	249	251	172	269	242	326	137	380	231	509	368	253	201
ENSG00000081248	17266	18930	8597	18094	19793	20125	22191	21417	17447	19551	18586	20157	16478	21150	18558	17273	14530	14549	16783	18313	21404	19588	21556	18881	21683	25178	19738	17187	11350	15014	18181	17092	19424	15806	19327	24024	15261	15947	17384	14779
ENSG00000081277	94	233	687	139	47	164	37	68	66	102	200	66	45	75	124	432	222	239	74	87	66	63	30	187	44	89	262	834	63	12	1133	59	34	86	40	93	41	101	132	131
ENSG00000081307	1049	1248	583	1144	1058	1363	1131	1225	952	986	855	820	652	1196	999	904	1165	1275	1260	1093	1157	980	1142	920	981	1063	857	819	797	950	807	1028	920	694	1111	924	867	1173	997	920
ENSG00000081320	261	378	168	281	246	278	237	184	176	281	372	217	185	255	197	224	238	319	322	248	284	315	224	243	168	213	279	189	187	141	322	217	277	141	231	179	290	344	235	213
ENSG00000081377	174	218	98	296	203	177	201	123	90	288	235	158	124	172	151	145	245	180	328	141	236	278	193	204	154	141	141	190	137	107	214	102	117	117	152	185	208	157	205	251
ENSG00000081386	563	714	307	651	683	803	819	764	558	587	525	467	402	694	608	598	591	730	786	626	677	622	573	596	566	669	566	589	491	568	485	576	476	452	706	548	591	628	633	612
ENSG00000081479	2	2	1	2	0	1	3	1	0	4	1	1	3	1	2	2	3	4	5	0	6	7	2	5	1	2	1	4	2	0	4	0	2	2	2	5	1	2	4	2
ENSG00000081665	643	709	332	826	692	750	698	696	521	622	627	563	425	635	572	534	647	850	792	689	762	706	612	648	587	655	515	676	498	541	634	518	536	463	773	652	562	680	728	599
ENSG00000081692	271	365	142	305	304	342	401	289	261	311	290	252	215	318	274	298	303	300	325	283	313	289	300	302	293	279	279	304	233	265	337	300	257	173	276	289	249	325	248	252
ENSG00000081721	103	152	79	139	149	155	178	120	108	166	87	86	65	127	109	97	102	164	113	99	135	141	110	89	96	124	102	104	117	86	98	122	132	64	134	107	118	158	151	93
ENSG00000081760	172	253	154	149	248	259	451	168	168	322	352	179	222	247	177	218	284	330	244	248	318	189	290	238	186	198	187	189	171	201	277	218	146	139	225	218	296	174	234	188
ENSG00000081791	1314	1264	686	1211	1418	1954	1677	1183	1274	1295	978	1297	963	1262	1208	1243	1441	2065	1647	1319	1343	1173	1433	1445	1048	1250	1133	1043	954	1334	1267	1382	1138	810	1405	1301	1144	1686	1252	997
ENSG00000081800	2	0	4	0	0	1	2	2	1	3	1	1	2	2	14	0	0	0	1	1	7	1	2	0	8	1	2	1	0	4	3	0	0	1	2	1	0	0	0	5
ENSG00000081803	232	264	109	275	214	260	289	173	166	272	191	211	135	265	184	229	256	411	289	231	286	270	178	239	146	135	230	195	283	156	204	211	186	136	189	249	224	236	205	216
ENSG00000081818	40	63	21	82	61	75	61	73	31	58	42	58	26	57	41	60	46	46	67	62	58	67	80	50	42	38	34	49	37	41	24	26	44	40	52	55	42	53	44	55
ENSG00000081842	8	3	1	2	4	4	5	1	4	6	4	2	2	3	5	7	4	8	4	8	4	3	3	2	3	2	4	4	0	2	1	3	1	0	4	4	4	3	3	11
ENSG00000081853	116	65	57	150	146	99	177	143	83	128	130	141	159	111	114	119	91	90	71	123	129	140	121	70	85	137	106	117	69	89	144	105	71	95	135	162	101	76	95	116
ENSG00000081870	107	112	51	106	133	172	151	130	118	124	79	102	60	144	114	114	116	159	133	135	108	128	95	117	91	98	107	110	86	96	103	128	92	77	135	123	93	142	144	114
ENSG00000081913	518	582	283	410	531	493	454	497	384	574	525	411	328	479	496	457	488	402	567	541	516	567	540	560	437	479	437	544	355	363	521	393	459	353	436	431	486	436	477	484
ENSG00000081923	320	258	151	325	263	346	337	247	230	384	219	241	154	286	277	285	271	610	307	357	310	408	251	290	212	207	277	225	229	173	301	294	281	135	238	239	284	354	349	285
ENSG00000081985	43	27	14	71	17	43	42	17	45	53	38	38	18	52	20	34	38	32	38	36	46	18	64	36	45	55	71	18	34	49	39	20	15	27	20	119	12	71	33	27
ENSG00000082014	2154	2729	1104	2457	2428	2709	2825	2643	2151	2436	1945	2159	1838	2620	2454	2194	2436	2547	2375	2392	2395	1898	2250	2213	2327	2520	1921	1976	1702	1861	2034	2116	2430	1721	2619	2469	1992	2479	2288	1868
ENSG00000082068	828	869	386	770	874	814	867	776	728	724	583	623	489	726	763	767	627	733	891	722	773	798	641	705	654	730	591	791	605	677	638	796	726	529	785	678	734	740	755	673
ENSG00000082074	60	190	46	81	52	89	94	59	72	91	113	113	136	79	106	76	79	109	98	102	69	154	90	124	59	54	129	68	46	74	92	51	106	50	107	55	170	86	80	60
ENSG00000082126	17	11	9	10	13	11	15	6	8	15	10	9	12	9	23	4	7	15	18	8	15	6	17	14	13	6	12	8	9	3	7	9	6	3	10	16	14	9	6	17
ENSG00000082146	1252	1844	739	1463	1807	2204	1774	1654	1623	1350	998	1321	965	1784	1139	1203	1331	1956	1638	1795	1536	1577	1347	1332	1221	1394	1405	1159	1230	1156	928	1471	1356	926	1870	1210	1270	2104	1491	1405
ENSG00000082153	627	944	429	991	957	987	828	858	725	848	640	652	423	863	718	730	753	1008	896	826	867	750	892	789	633	766	685	721	703	690	661	695	685	458	841	759	795	895	879	701
ENSG00000082175	107	181	62	220	198	225	193	144	196	219	104	159	145	168	211	188	200	209	331	185	196	342	148	159	126	119	157	154	171	90	234	187	210	126	179	125	240	109	250	203
ENSG00000082196	133	83	61	121	103	107	82	113	54	172	50	62	62	85	91	99	72	105	94	97	172	121	94	97	66	84	63	119	64	90	82	87	93	65	107	91	85	57	150	107
ENSG00000082212	1235	1451	859	1381	1592	1822	1884	1206	1648	1211	753	1568	778	1201	1042	1079	1414	1712	1798	1725	1437	1062	1435	1018	1158	1389	1051	1078	1163	1006	1001	1391	970	683	1409	1167	873	1829	1086	987
ENSG00000082213	702	825	408	912	1019	934	1050	899	696	745	649	632	445	842	648	648	750	1010	879	923	754	827	993	674	655	777	726	714	707	695	607	834	878	488	922	734	590	876	859	677
ENSG00000082258	1441	1652	787	1776	1628	1764	1721	1641	1293	1380	1246	1357	871	1630	1401	1424	1534	1709	1699	1696	1565	1410	1498	1282	1308	1508	1229	1318	1153	1280	1267	1633	1474	1032	1565	1285	1387	1486	1560	1364
ENSG00000082269	696	871	417	816	777	830	812	767	573	682	582	555	374	835	678	637	708	912	808	796	692	682	584	652	571	743	570	632	643	513	589	697	654	414	782	581	681	806	776	603
ENSG00000082293	156	73	63	741	149	66	194	45	191	66	33	399	335	228	189	126	339	245	1047	79	446	96	267	214	182	59	235	321	548	100	142	161	274	183	66	82	106	32	60	119
ENSG00000082397	559	606	350	605	496	671	610	397	420	1040	509	493	317	540	473	542	505	784	632	486	755	541	595	737	512	375	579	470	554	418	481	448	580	562	344	509	572	423	705	586
ENSG00000082438	679	799	409	667	593	720	692	579	436	792	1029	685	477	634	668	638	639	1097	1065	668	979	1133	576	818	578	579	609	652	644	523	859	674	620	472	467	661	763	602	762	619
ENSG00000082458	79	102	67	83	98	105	100	81	77	107	93	67	63	87	94	88	80	86	88	93	97	132	105	110	74	73	90	69	63	79	148	78	62	62	92	93	98	104	109	76
ENSG00000082482	31	35	30	19	47	15	69	27	95	50	72	64	17	29	58	55	22	11	55	40	70	56	36	23	7	29	16	20	20	40	60	33	14	25	79	18	43	29	44	25
ENSG00000082497	57	124	60	90	79	96	73	64	49	139	57	73	49	74	86	56	54	111	143	109	128	75	114	73	57	73	67	53	72	62	80	55	46	49	57	75	91	52	86	41
ENSG00000082512	198	246	107	229	217	220	230	177	167	330	188	205	129	239	213	216	203	346	288	173	250	304	192	287	178	167	246	240	209	146	250	152	182	114	200	208	258	223	273	208
ENSG00000082515	364	357	193	360	408	462	401	355	298	366	236	303	221	362	305	328	404	420	320	378	357	305	392	297	293	393	302	276	271	342	304	391	324	291	386	315	287	431	350	321
ENSG00000082516	1165	1246	591	1265	1206	1364	1279	1380	1120	1116	925	1009	724	1267	1213	1080	1062	1221	1385	1248	1318	1088	1256	1117	1036	1244	946	1034	934	1132	1004	1061	1089	726	1365	1049	1044	1130	1081	1096
ENSG00000082556	3	1	0	6	13	1	0	4	1	8	1	5	5	1	2	3	0	1	8	3	5	4	4	2	5	4	0	4	2	2	6	3	2	8	3	4	5	1	3	0
ENSG00000082641	27474	26045	12909	22441	38250	31825	25309	34595	25700	25719	22162	26470	18944	24996	28706	24060	24099	21055	26019	24651	22638	26637	29629	24928	29894	27174	21937	27289	17354	28821	24294	28150	28994	22814	22096	31737	17342	27380	26091	29706
ENSG00000082684	30	34	9	22	10	29	14	18	11	30	13	14	25	15	12	11	18	32	17	12	27	20	15	23	22	12	15	12	16	9	35	9	8	20	23	58	12	32	33	9
ENSG00000082701	2270	2496	1258	2477	2494	2745	2568	2429	2204	2508	1882	2393	1691	2378	2171	2011	1984	2434	2567	2124	2683	2186	2578	2224	2198	2205	2151	2001	1607	2091	2022	2284	2230	1683	2349	2517	1890	2676	2403	2056
ENSG00000082781	878	784	537	767	957	1005	804	722	674	1120	1057	810	566	795	717	748	748	996	972	826	1210	1340	1041	990	672	709	720	898	624	637	1105	713	892	550	691	1060	796	835	1030	868
ENSG00000082805	1493	1432	712	1339	1473	1671	1351	1445	1192	1566	1294	1286	1062	1316	1214	1369	1301	1415	1708	1398	1596	1531	1398	1467	1298	1308	1233	1406	999	1122	1549	1246	1054	998	1437	1402	1220	1431	1417	1381
ENSG00000082898	4979	4746	2158	5573	4286	5020	5521	4285	4001	3970	3765	3865	2700	4268	3979	4050	4453	5018	5442	4803	4512	3965	4569	3714	3957	4245	3509	3980	3659	4258	3276	3978	3607	3252	4571	3816	4157	4025	3809	3876
ENSG00000082929	0	0	0	0	0	0	0	0	0	0	0	0	0	0	0	0	0	0	0	0	0	0	1	0	0	0	0	0	0	0	0	0	0	0	1	0	0	0	0	0
ENSG00000082996	1293	1302	549	1309	1337	1301	1290	1318	967	1076	994	894	630	1289	1104	1073	947	1300	1264	1130	1272	1066	1057	1061	882	1178	866	992	943	932	778	1196	1263	749	1170	1153	990	1239	1292	1087
ENSG00000083067	38	17	7	11	10	19	33	13	10	24	17	24	11	20	23	14	17	13	20	21	29	39	20	22	15	18	17	16	26	11	30	21	15	10	12	19	19	9	34	20
ENSG00000083093	225	302	103	309	272	263	331	255	192	260	263	202	149	261	286	218	254	264	247	271	264	214	260	273	236	284	236	296	191	182	252	267	265	190	241	229	254	274	246	266
ENSG00000083097	1837	1900	1017	2157	1624	2146	1754	1586	1348	1419	1481	1313	1044	1934	1756	2024	1326	2002	2225	1860	1548	1738	1551	1614	1325	1981	1527	1568	1374	1168	1522	1438	1563	1174	1860	1390	1606	1574	1671	1269
ENSG00000083099	1182	1264	640	1027	1298	1457	1184	1206	892	1083	801	877	623	1216	947	843	1125	1232	1235	1141	1260	1015	1031	948	966	1083	918	920	911	928	905	1087	1010	731	1036	1023	773	1219	1206	988
ENSG00000083123	234	438	295	566	374	515	603	529	440	485	360	345	249	566	254	399	502	907	495	507	474	281	627	410	338	436	409	246	262	681	503	308	201	283	491	373	412	601	295	311
ENSG00000083168	2806	3076	1394	2590	2756	2965	3066	2961	2152	2538	2429	2398	1880	2782	2634	2571	2510	2413	3072	2763	3094	2767	2708	2739	2291	2880	2220	2677	2117	2092	2549	2417	2536	2006	2759	2697	2441	2831	2582	2371
ENSG00000083223	1009	1158	594	1288	1069	1273	1095	1160	901	1019	863	905	689	1117	898	970	967	1205	1110	1042	1142	1007	1206	946	897	1044	1021	967	773	1100	1003	972	940	691	1100	1142	927	1141	1001	950
ENSG00000083290	1069	996	537	1212	1161	1347	753	1287	970	887	863	1116	569	785	725	861	767	955	931	1035	1055	991	946	842	948	926	828	947	808	965	775	913	750	810	996	999	753	1118	1048	910
ENSG00000083307	1	36	33	0	0	1	2	1	4	0	1	2	1	10	3	22	14	0	1	0	9	1	2	5	1	1	7	36	0	0	66	0	1	1	0	3	3	1	0	3
ENSG00000083312	5583	5697	2502	5508	5246	6107	5638	5219	5293	4483	3592	3839	2532	5142	4624	4589	4369	5637	5923	5511	5196	4542	5112	4174	4035	4622	4210	4291	4219	4711	3340	4652	4695	3257	4976	4465	4491	5217	4401	4122
ENSG00000083444	981	1019	426	869	996	1130	969	805	807	945	781	870	544	869	686	704	855	1278	959	916	987	659	811	962	793	756	807	727	639	567	823	780	730	596	768	995	694	1234	892	750
ENSG00000083454	77	109	64	199	123	189	155	108	138	139	61	134	119	156	72	112	109	182	138	137	142	76	164	82	91	126	82	52	105	196	106	54	61	91	150	160	56	160	125	73
ENSG00000083457	215	248	192	406	288	355	324	262	240	220	157	230	150	377	209	250	208	335	244	223	232	186	269	168	211	232	215	143	156	248	158	224	168	144	287	209	167	406	222	236
ENSG00000083520	891	1183	559	1226	1155	1059	1198	1143	858	956	834	775	548	1131	861	983	987	1400	1228	1081	1117	1001	1108	973	817	1112	932	883	878	952	869	951	833	676	1065	1012	1009	1123	1045	947
ENSG00000083535	548	552	276	634	560	573	605	589	407	467	437	424	343	607	527	501	494	680	627	504	596	535	481	455	441	574	452	521	442	450	503	494	472	350	572	495	542	556	531	522
ENSG00000083544	1787	2395	1041	1924	2269	2372	2341	2211	1726	1744	1428	1618	1051	2269	2166	1737	2054	2496	2120	2011	2023	1797	1890	1680	1886	2154	1526	1579	1654	1620	1497	1905	1757	1336	2111	1730	1810	2140	1862	1781
ENSG00000083622	0	0	0	0	0	0	0	0	0	0	0	0	0	0	0	0	0	0	0	0	0	0	0	0	0	0	0	0	0	0	0	0	0	0	0	1	0	0	0	0
ENSG00000083635	165	190	68	193	165	210	186	204	151	170	137	148	121	207	151	132	174	196	187	170	227	157	163	148	147	163	143	159	145	163	152	179	174	128	195	168	181	180	142	183
ENSG00000083642	1409	1760	758	1666	1605	1638	1759	1659	1435	1450	1198	1320	935	1659	1488	1464	1488	1582	1873	1603	1545	1724	1396	1579	1368	1541	1319	1552	1236	1125	1324	1258	1313	1201	1589	1555	1468	1573	1493	1345
ENSG00000083720	609	594	740	1359	1653	1083	3078	1334	787	1037	945	865	820	2544	383	887	652	1032	1046	1758	1495	711	2117	920	961	1173	930	287	442	2869	1354	978	179	750	1173	812	847	1380	1333	816
ENSG00000083750	402	371	223	454	425	429	419	414	288	410	322	292	223	336	382	328	387	473	429	421	388	326	346	347	279	419	288	315	315	342	334	398	315	260	357	337	344	373	400	322
ENSG00000083782	0	0	0	1	0	0	0	0	1	0	0	0	1	0	0	1	2	0	0	0	0	0	1	1	0	1	2	0	0	1	0	0	1	0	0	0	1	0	0	0
ENSG00000083799	2141	2208	1126	3104	2396	2590	2571	2122	2044	1936	1595	2039	1291	2340	1763	1965	1989	2214	2542	2216	2155	1935	2348	1859	1674	2159	1818	1804	1727	2277	1589	2053	1891	1362	2187	2251	1680	2562	2194	1782
ENSG00000083807	56	60	27	78	69	64	56	39	23	53	42	42	66	57	53	51	56	69	63	61	56	42	46	67	52	57	40	48	39	40	51	31	42	29	60	62	72	48	48	41
ENSG00000083812	144	126	74	105	116	127	174	120	105	161	131	105	95	140	125	102	140	119	134	117	138	171	107	152	116	143	126	125	108	103	155	104	102	96	121	145	115	107	146	114
ENSG00000083814	312	255	113	353	323	300	339	250	302	268	336	276	235	394	276	287	309	311	330	328	294	247	233	233	253	328	266	250	170	219	265	277	267	192	327	230	284	262	258	224
ENSG00000083817	101	106	52	141	100	111	153	124	101	85	102	101	86	126	104	107	119	113	114	100	120	132	125	71	94	129	110	82	71	91	80	117	89	87	117	97	104	94	83	95
ENSG00000083828	398	405	173	408	493	500	383	377	424	377	419	368	298	447	444	422	495	391	460	466	380	395	380	380	350	403	414	444	330	361	452	494	394	305	373	406	398	459	441	357
ENSG00000083838	97	113	57	103	96	94	138	113	91	106	108	97	82	100	137	113	111	114	135	88	113	123	138	131	103	106	84	109	73	103	113	71	85	61	122	91	117	93	107	114
ENSG00000083844	1047	1196	549	1243	1093	1218	1323	1189	976	1131	981	1035	772	1398	1090	1029	990	1368	1243	1169	1332	1095	1042	1195	1042	1106	1038	1123	849	766	1009	965	1003	780	1020	1079	1002	977	1211	973
ENSG00000083845	5292	4794	2422	4920	4481	4526	5979	4553	5432	4133	4099	3843	2600	5165	6306	4070	3939	5084	4130	4813	4000	3926	5394	4479	3511	5314	3909	3774	2992	4895	3491	4599	4316	2801	4533	3461	4246	5018	4298	3585
ENSG00000083857	719	1200	671	921	1104	1185	1198	660	646	1874	1334	985	709	1010	1084	848	792	1546	1399	1515	1377	1627	1382	1857	881	796	985	755	1186	661	1857	662	728	677	810	1008	1250	764	1456	854
ENSG00000083896	1619	1636	824	1917	1548	1578	1812	1575	1250	1407	1250	1130	879	1732	1299	1442	1575	1769	1716	1560	1620	1538	1395	1307	1414	1653	1302	1701	1169	1299	1349	1741	1590	1238	1584	1565	1345	1621	1431	1397
ENSG00000083937	867	1081	548	933	1022	1050	988	998	808	863	697	739	464	962	752	753	794	1101	1031	972	991	828	854	756	719	935	773	738	820	777	648	836	930	640	1005	818	749	1108	952	845
ENSG00000084070	151	215	103	219	155	194	247	178	116	242	202	220	220	201	183	181	198	316	183	178	276	280	233	205	191	155	193	144	140	186	203	138	181	137	230	228	246	288	209	155
ENSG00000084072	533	538	334	574	601	730	569	593	492	503	441	478	373	493	511	522	617	656	568	502	498	605	501	446	452	529	436	450	394	441	447	473	421	352	599	443	480	583	574	406
ENSG00000084073	530	552	372	638	676	750	658	775	558	616	467	606	364	606	492	566	460	696	588	636	677	614	719	588	439	565	545	484	421	546	458	487	514	409	775	691	484	799	561	492
ENSG00000084090	7882	9200	3648	7779	9382	9716	8964	9445	8690	6464	5574	6324	5153	7946	6946	6863	7535	9322	9020	8536	8073	7129	6362	7046	6662	8323	5949	6962	6112	6861	5550	8005	7233	5563	7854	7022	8115	6951	9059	7086
ENSG00000084092	590	538	259	543	476	534	533	439	466	473	422	459	244	404	515	366	487	660	566	489	542	471	539	498	374	494	435	441	400	455	442	452	370	297	418	388	355	473	469	443
ENSG00000084093	1394	1428	596	1462	1624	1601	1540	1457	1182	1227	1238	1131	790	1651	1178	1294	1146	1376	1498	1214	1502	1512	1322	1225	1147	1289	1241	1301	965	1113	986	1256	1453	1006	1347	1355	1195	1465	1536	1303
ENSG00000084110	5	10	86	4	4	2	10	7	6	11	15	12	9	5	11	17	9	6	13	4	11	11	3	12	12	9	19	16	5	3	46	8	8	5	20	6	19	15	3	14
ENSG00000084112	972	1511	620	1009	1397	1407	1301	1171	1100	1464	1141	1203	1071	1214	1043	955	1113	951	1397	1131	1353	1313	1415	1252	1387	1055	1150	1008	953	963	1244	719	833	1019	1124	1453	1076	1329	945	899
ENSG00000084207	2071	1930	1055	1811	2078	2139	2232	2024	1645	1928	1574	1105	1122	1865	1677	1568	1492	2085	2018	1938	1942	1739	1572	1831	1518	1939	1642	1756	1429	1820	1654	1831	1573	1228	1776	1885	1629	2142	1790	1431
ENSG00000084234	1906	2150	961	1900	2028	2465	2030	1949	1660	2216	2005	1705	1338	1844	1751	1784	1997	2658	2253	2117	2257	2408	1953	2053	1554	1890	1680	1926	1493	1613	1902	1736	1687	1363	1796	2021	1993	2047	2163	1738
ENSG00000084444	115	135	87	99	133	119	96	110	83	150	119	92	88	115	127	123	115	116	122	125	125	118	117	142	78	129	103	102	95	83	171	77	86	85	130	86	130	133	99	113
ENSG00000084453	0	2	1	0	1	0	4	4	0	0	2	1	1	1	1	1	1	1	0	0	3	2	1	0	6	1	0	4	2	0	0	0	2	0	0	0	0	2	0	1
ENSG00000084463	1308	1179	577	1081	1307	1356	1419	1369	1106	1075	1015	1130	815	1124	1146	1094	1169	1166	1396	1183	1224	1299	1394	1119	1080	1287	981	1133	887	1299	1083	1143	1099	849	1279	1345	1048	1313	1155	1176
ENSG00000084623	2181	2451	1125	2460	2230	2255	2407	2013	2070	1988	1601	1634	1179	2095	1889	1693	1801	2202	2092	2121	2076	1779	2180	1774	1759	2169	1711	1801	1539	1827	1680	1989	1944	1321	2059	1826	1623	2302	2026	1746
ENSG00000084628	119	178	56	77	106	126	218	91	163	120	160	99	137	174	264	142	148	64	214	116	202	208	140	134	185	137	196	146	97	79	145	193	185	158	170	148	151	72	150	194
ENSG00000084636	468	441	395	464	699	738	561	477	382	836	464	537	407	456	489	532	506	541	714	580	869	892	671	681	595	531	495	517	393	414	1238	369	450	428	465	608	635	381	724	613
ENSG00000084652	1019	1008	454	968	1003	1098	1083	955	868	1060	920	885	777	928	848	929	953	967	1077	972	1105	981	1023	1138	972	901	956	1001	728	842	946	859	800	704	1014	1108	869	944	1042	923
ENSG00000084674	80	62	93	94	156	85	153	282	179	202	353	96	67	111	104	139	85	63	115	87	234	94	211	104	35	72	62	57	42	155	269	250	13	53	91	69	122	161	49	33
ENSG00000084676	3277	3629	1646	3987	3330	3981	4214	4191	3557	3142	3115	3435	2345	3526	3477	3704	3196	3973	4030	3471	3343	3588	3175	3664	3067	4187	2879	3702	2546	3185	2997	3036	2803	2547	4086	3713	3003	3629	3232	3622
ENSG00000084693	161	196	91	177	216	245	235	255	161	204	190	168	124	196	198	190	160	190	228	190	189	197	185	177	199	209	176	182	118	178	196	169	166	137	178	182	177	213	201	195
ENSG00000084710	338	390	192	437	396	509	565	616	329	571	311	420	310	547	441	314	649	541	364	319	356	294	533	275	465	441	388	216	386	489	332	278	263	291	343	625	310	415	408	460
ENSG00000084731	76	77	40	63	86	65	76	72	46	98	72	70	46	61	85	57	75	102	84	71	68	82	71	92	82	70	72	51	62	54	80	55	74	73	58	107	49	82	60	49
ENSG00000084733	6422	7590	3226	5882	6311	9751	6922	6826	7127	5344	4527	4572	4068	7134	7854	6442	4742	5875	8997	6874	7371	5600	6187	5388	5440	6465	5565	4887	4550	4885	5385	7650	5466	4479	6353	5358	4890	6209	6279	6701
ENSG00000084734	0	2	1	0	1	5	2	0	3	2	0	3	2	0	0	1	0	5	1	0	2	3	2	0	1	1	1	1	0	0	2	0	0	1	0	0	0	1	1	0
ENSG00000084754	7324	6560	4300	7737	8024	8948	9075	6498	7894	5677	4547	7672	4584	6505	5037	6187	9887	10527	7055	7015	8084	5998	7723	5819	5171	5332	5060	5815	5313	9090	6996	6909	5816	4183	7306	7481	5347	8100	6759	5691
ENSG00000084764	827	716	368	623	806	769	745	645	639	758	670	902	602	568	681	746	810	594	903	632	756	815	949	773	834	789	618	656	478	744	859	538	629	712	749	783	556	838	840	707
ENSG00000084774	367	422	197	373	332	370	476	345	296	460	359	435	317	415	396	352	319	414	503	306	539	458	422	501	431	335	370	394	249	307	485	306	285	301	428	419	356	408	384	359
ENSG00000085063	8355	9375	4974	9700	9354	11116	11622	9937	9476	9865	5293	8125	5905	9424	6477	7335	7410	10800	8911	9083	7871	8221	9218	7110	6852	8104	7205	7390	5447	9786	6977	7079	7023	5515	8629	12068	7148	11441	9015	7108
ENSG00000085117	174	312	119	357	208	243	284	270	202	215	218	260	192	278	160	189	346	282	365	200	333	245	223	280	211	241	227	198	226	209	252	196	190	156	239	286	196	219	199	201
ENSG00000085185	159	194	76	126	173	155	127	143	120	193	117	202	176	153	117	145	159	106	207	133	200	181	153	256	160	182	140	128	113	114	171	85	83	150	153	219	147	167	180	117
ENSG00000085224	4862	6041	2858	5897	5574	5974	5108	5737	4558	4702	4026	4608	3026	5822	4565	4656	4997	5776	5811	5615	5137	5292	4763	4622	4677	5498	4259	4903	4469	4511	4410	5393	5139	4103	5338	5136	4608	5677	5365	4649
ENSG00000085231	288	321	149	336	305	334	344	325	281	253	219	202	152	349	215	231	259	350	283	280	292	209	284	237	236	272	262	231	221	263	159	255	270	177	332	279	235	384	298	244
ENSG00000085265	36	109	17	35	26	26	48	15	38	27	64	62	124	23	63	29	71	42	43	34	41	77	20	73	39	20	103	17	17	23	48	52	29	24	64	21	99	73	44	28
ENSG00000085274	754	927	393	855	933	941	922	896	690	796	617	666	366	862	741	768	677	837	918	881	840	764	764	728	692	883	628	675	638	654	561	794	749	507	879	656	778	835	828	743
ENSG00000085276	328	729	252	341	362	657	405	347	278	390	344	331	277	297	298	300	492	1112	419	584	441	392	345	419	262	357	360	312	403	250	307	408	216	205	306	384	322	573	432	317
ENSG00000085365	1015	1166	589	1218	1202	1254	1227	1095	881	1001	883	900	615	1085	877	877	867	1518	1179	1156	1149	1061	917	940	803	1057	853	940	798	911	737	987	1054	611	1130	1117	913	1262	1000	873
ENSG00000085377	1906	1931	1025	1728	1975	2472	2070	1665	1900	1752	1424	1564	1529	1636	1354	1674	2103	1762	2187	2030	1933	1814	1734	1760	1652	1609	1598	1698	1600	1492	1367	1831	1771	1358	1951	1809	1639	2198	1825	1670
ENSG00000085382	460	529	276	511	494	483	553	438	343	408	409	396	262	483	413	352	378	584	655	569	493	454	392	426	349	489	410	416	393	365	432	419	406	277	489	376	461	533	423	410
ENSG00000085415	465	466	235	505	464	494	484	483	357	388	332	364	289	410	395	431	445	418	448	404	465	476	403	400	398	429	352	414	362	393	368	373	429	328	446	513	433	477	460	392
ENSG00000085433	1076	1126	596	1050	1078	1292	966	1028	1072	837	802	842	605	1135	782	1026	917	928	1065	1030	1100	925	853	769	803	976	804	929	786	916	760	963	909	658	1082	784	1039	1174	876	839
ENSG00000085449	929	1047	519	1149	1105	1176	1073	963	918	951	894	810	566	1058	850	951	954	1147	1199	1062	968	921	951	929	832	917	807	964	874	816	772	819	845	618	1038	987	903	1064	978	946
ENSG00000085465	28	43	14	50	31	25	62	43	41	32	51	32	19	57	48	21	25	45	33	31	44	50	27	48	36	55	22	37	14	24	34	30	37	24	40	63	35	15	39	27
ENSG00000085491	595	773	297	674	676	931	528	810	534	553	673	351	359	593	582	524	596	697	572	623	706	695	529	700	522	515	548	504	651	576	470	709	679	454	679	598	588	656	678	674
ENSG00000085511	1466	1593	701	1670	1531	1457	1569	1721	1284	1440	1269	1188	850	1516	1439	1372	1344	1605	1605	1503	1439	1333	1533	1328	1197	1520	1276	1455	1153	1019	1256	1275	1282	973	1601	1436	1313	1480	1363	1336
ENSG00000085514	22	26	15	32	18	24	38	30	25	26	36	32	35	32	40	28	16	32	73	25	33	39	16	24	23	21	32	25	14	23	26	22	29	16	45	31	49	26	22	30
ENSG00000085552	3	9	7	1	2	1	0	3	1	1	2	6	1	5	2	7	3	2	0	0	6	3	4	6	2	0	2	3	0	2	12	0	2	1	1	1	1	1	0	1
ENSG00000085563	45	29	15	40	26	54	24	27	15	51	26	33	31	40	18	38	15	30	51	28	52	26	51	36	55	37	34	23	22	36	33	40	17	20	24	49	38	34	28	29
ENSG00000085644	125	111	59	132	108	140	159	134	131	122	163	159	109	110	146	159	111	80	178	119	156	132	164	176	131	143	118	149	94	114	176	139	121	109	117	196	91	112	111	105
ENSG00000085662	2810	3083	1533	2691	2999	3367	2792	2634	2192	2568	2064	2543	1567	2654	2582	2317	2640	3365	2775	2769	2500	2336	3081	2223	2320	3099	2210	1924	1851	2353	2582	2289	2621	1877	2591	2289	2358	2787	2705	2308
ENSG00000085719	1371	1593	819	1539	1670	1688	1097	1844	1311	1393	1174	1135	790	1533	1287	1278	1428	1890	1556	1714	1560	1475	1441	1451	1180	1406	1129	1329	1176	1348	1254	1404	1176	1015	1618	1262	1415	1558	1662	1354
ENSG00000085721	1080	994	605	1444	1128	1239	1109	1621	1307	1401	970	798	641	1056	1307	1105	1348	2497	1330	1245	1434	942	1374	949	814	1204	773	1281	1267	914	1224	1343	899	828	1241	945	984	1404	1451	912
ENSG00000085733	1425	1420	846	1786	1694	1990	1579	1469	1258	1827	1468	1548	1074	1487	1235	1325	1445	1970	1756	1519	1748	1684	1717	1647	1373	1477	1290	1341	1124	1717	1583	1425	1393	1089	1478	2153	1233	1701	1775	1368
ENSG00000085741	151	228	96	199	230	191	283	173	230	272	195	167	124	244	215	160	304	240	307	241	270	224	253	254	183	221	209	154	176	93	158	138	147	125	220	274	243	194	200	131
ENSG00000085760	1067	1324	662	1150	1406	1667	1382	1411	1132	1182	827	827	626	1475	1035	973	1423	1982	1309	1234	1165	985	1275	988	954	1210	846	808	1123	1118	826	1182	983	591	1377	920	990	1649	1159	1095
ENSG00000085788	1133	1433	624	1390	1271	1471	1461	1261	1064	1208	1265	948	748	1346	1278	1098	1273	1486	1396	1170	1284	1492	1061	1126	978	1244	1022	1155	989	974	969	1127	1227	793	1265	1018	1114	1321	1182	1060
ENSG00000085831	22	31	26	58	53	48	88	39	44	50	38	68	36	43	26	33	24	79	61	69	70	28	121	60	66	26	53	33	21	47	53	28	35	32	74	48	27	43	51	37
ENSG00000085832	5275	5459	2342	3758	5063	5926	4981	5130	4315	4193	4734	3650	2664	5232	5350	4152	3745	4295	4325	4688	4643	4862	4672	3852	3913	5119	4146	5182	3231	3046	3403	4576	5161	3370	4832	4372	4341	5235	4452	4374
ENSG00000085840	3	10	1	10	7	6	19	6	9	11	5	2	5	10	5	2	6	13	6	5	12	5	6	12	5	4	7	8	3	10	9	6	2	6	7	7	12	9	6	4
ENSG00000085871	628	609	347	601	640	833	744	566	548	620	362	497	323	596	467	436	582	943	624	596	514	374	641	506	426	517	430	451	428	591	464	512	534	295	665	570	461	835	488	476
ENSG00000085872	377	274	139	248	326	377	368	281	230	331	299	404	318	231	346	298	325	260	355	307	356	402	363	381	378	334	278	346	189	300	415	254	325	276	266	395	284	297	275	281
ENSG00000085978	748	730	391	811	752	741	773	750	578	719	631	544	478	762	649	681	616	726	804	680	716	651	721	623	663	777	617	703	494	616	594	676	685	440	694	659	639	694	719	689
ENSG00000085982	1762	1808	859	1503	1755	1727	1800	1795	1479	1686	1412	1374	947	1602	1463	1455	1559	1686	1770	1774	1626	1634	1554	1440	1589	1571	1483	1422	1094	1472	1483	1416	1377	1173	1958	1341	1584	1611	1424	1355
ENSG00000085998	1144	1239	599	1230	1519	1759	1562	1381	1099	1288	1081	1241	977	1272	1012	1067	1125	1328	1293	1360	1305	1169	1253	1203	1182	1169	1023	1002	1004	1284	1155	1118	1237	966	1160	1395	919	1265	1315	1103
ENSG00000085999	4	2	1	5	3	1	1	2	5	2	2	4	3	1	3	1	3	7	2	0	7	2	2	1	2	0	6	5	7	0	7	3	4	2	0	3	3	0	5	1
ENSG00000086015	6947	6031	3187	5313	5614	8215	5610	5100	6455	5703	6109	7436	5377	4690	5959	5453	5788	3775	6941	4838	5922	5998	7763	5257	6002	5405	5152	5660	3162	6434	6299	4734	5404	5105	5852	6613	4807	5833	4422	5371
ENSG00000086061	967	1624	738	1177	1091	1676	1214	1087	1266	1214	713	1028	615	1331	759	1004	1049	1031	1513	1317	971	1035	1292	1063	818	1023	1027	1000	988	815	938	1001	700	757	1124	922	1096	1426	937	1000
ENSG00000086062	493	702	433	660	692	639	797	676	569	881	468	583	469	740	393	734	667	652	907	446	883	685	684	644	618	671	656	513	455	454	595	572	651	445	592	624	616	601	735	766
ENSG00000086065	583	703	381	661	652	653	663	596	491	538	435	450	292	620	456	480	514	690	582	609	515	499	548	478	478	600	462	400	465	534	424	541	534	377	531	495	502	581	615	468
ENSG00000086102	1721	1925	905	2028	2032	2064	2063	1894	1838	1755	1533	1645	1198	1740	1764	1832	1875	1695	2201	1820	1917	1877	1920	1649	1623	1865	1451	1732	1331	1758	1646	1692	1526	1334	1847	1689	1622	1778	1739	1556
ENSG00000086159	0	1	0	0	0	1	4	1	0	0	0	0	1	0	3	1	0	1	0	1	1	4	2	2	1	1	0	3	0	0	1	0	1	0	0	1	1	0	1	0
ENSG00000086189	289	313	114	307	310	360	291	311	280	304	224	227	150	299	236	246	239	341	302	327	262	262	286	256	241	287	210	208	248	243	218	264	247	156	324	248	244	313	256	218
ENSG00000086200	851	943	451	893	927	1072	896	993	667	748	758	800	553	910	802	749	718	900	899	939	871	769	772	751	731	863	704	742	636	801	757	681	765	611	892	748	785	837	919	842
ENSG00000086205	5	8	2	6	2	10	13	5	4	10	6	4	5	4	2	5	3	10	11	10	14	12	8	10	1	7	11	6	2	8	7	3	7	3	8	5	10	9	2	8
ENSG00000086232	957	1073	511	918	1111	1197	1068	989	826	1034	896	849	652	1018	872	928	1140	1025	1036	967	990	1097	1030	986	899	928	814	931	721	824	949	959	1026	753	1038	980	907	1138	1005	1018
ENSG00000086288	1	3	0	3	2	0	1	2	3	2	6	6	2	2	3	4	2	4	3	2	1	5	1	4	1	2	8	2	4	3	3	0	4	3	2	3	5	0	0	0
ENSG00000086289	1776	2126	1130	1733	2070	2764	2315	2221	2878	2131	1352	2067	1444	2123	1425	1792	1982	2297	2611	1759	1903	1716	1536	1799	2016	1735	1543	1639	1635	1982	1429	1771	1944	1417	1778	1263	1958	1978	1864	1847
ENSG00000086300	33	52	15	37	14	33	37	13	23	40	236	33	31	35	42	31	29	54	38	30	63	51	21	37	27	15	48	23	27	20	34	25	31	20	45	35	39	47	28	30
ENSG00000086475	634	747	340	771	754	809	861	743	689	685	526	508	418	814	583	658	651	800	763	774	762	727	634	617	587	719	554	619	524	547	600	622	619	445	714	610	599	840	667	605
ENSG00000086504	505	647	310	554	590	719	708	565	621	561	362	492	401	569	505	443	653	719	590	545	554	448	583	457	500	572	424	423	341	518	510	599	428	331	602	506	463	625	547	367
ENSG00000086506	0	0	0	0	1	1	1	0	1	0	0	1	4	0	0	0	3	1	0	1	2	0	0	0	0	0	1	1	0	0	4	0	3	0	3	0	3	1	0	0
ENSG00000086544	210	235	120	187	240	200	266	158	177	210	245	205	147	216	189	163	176	222	212	188	237	206	246	186	211	189	228	167	128	204	241	156	175	137	207	285	176	259	247	190
ENSG00000086548	0	60	0	0	0	0	0	0	6	0	1	1	1	9	1	0	19	0	3	0	4	1	0	0	0	0	0	1	1	0	8	1	0	0	0	1	0	1	0	0
ENSG00000086570	22	85	183	4	3	9	16	4	5	14	54	10	23	54	21	134	80	7	16	7	50	50	23	50	17	12	52	278	28	8	334	4	16	28	5	13	12	5	8	39
ENSG00000086589	941	958	420	831	850	1026	867	933	718	817	739	827	569	894	777	855	846	842	967	871	857	797	880	789	789	929	693	810	632	771	763	806	815	606	907	841	756	937	881	791
ENSG00000086598	2162	2867	1325	2564	2667	2674	2854	2668	2341	2443	1937	1886	1314	2781	2292	2098	2140	2688	2584	2405	2458	2342	2409	2158	1907	2465	2035	2182	1889	2093	1716	2303	2539	1740	2450	2183	2061	2567	2423	2250
ENSG00000086619	235	280	133	295	303	364	204	312	188	265	230	249	108	287	305	250	241	333	356	264	314	294	325	250	217	303	245	173	198	171	233	260	248	162	271	200	216	384	220	197
ENSG00000086666	1853	2031	1079	2241	2115	2474	2062	2045	1744	1861	1443	1562	971	2186	1567	1600	1855	2213	1997	1792	2108	1615	1886	1662	1597	1993	1520	1594	1442	1715	1439	1875	1901	1348	1929	1695	1596	2363	1874	1552
ENSG00000086696	1	1	2	0	1	0	0	2	0	0	3	0	1	0	0	0	1	0	0	0	2	2	0	1	1	1	0	1	0	0	1	0	1	1	0	0	0	0	0	1
ENSG00000086712	318	306	179	344	362	301	393	309	247	292	331	241	184	304	272	300	277	286	334	296	346	313	304	234	245	363	262	340	261	246	267	233	230	221	342	277	277	277	240	275
ENSG00000086717	3	2	2	11	9	3	4	2	4	19	3	6	5	5	10	4	2	2	2	8	6	1	8	2	3	3	2	4	6	16	1	4	1	2	8	20	3	0	3	7
ENSG00000086730	50	66	22	56	40	38	57	58	52	57	42	44	35	53	36	44	35	64	43	41	75	55	46	62	61	37	57	53	37	41	45	44	32	50	60	72	49	65	50	41
ENSG00000086758	11726	11260	5227	9662	12156	12875	12421	10801	9666	12239	10198	11414	8704	10654	11035	10351	10812	9868	12561	10713	13576	12238	12843	11711	12361	11919	9727	11342	6810	10722	12223	9277	9729	9302	10667	12677	9502	10286	10887	10325
ENSG00000086827	682	753	329	796	665	752	817	774	574	547	524	555	416	796	670	651	542	739	757	655	739	639	606	623	545	752	559	653	459	563	540	644	622	464	752	640	624	741	582	564
ENSG00000086848	227	252	107	302	265	260	346	265	242	255	254	277	151	253	251	216	250	208	270	230	260	260	273	234	244	303	237	297	155	197	211	203	238	177	304	297	241	277	224	212
ENSG00000086967	90808	61191	22705	34581	80678	56647	38802	33933	55298	52811	56432	37549	53342	44200	43628	79424	54595	11856	59788	41793	61171	68105	44535	57987	66383	69301	71096	64676	43153	22601	45766	56074	94295	64606	39244	48271	61080	52177	53249	59384
ENSG00000086991	168	117	112	210	156	143	219	95	50	189	134	102	58	114	157	205	119	169	201	140	207	226	283	165	84	164	117	143	115	79	210	150	110	79	88	171	163	94	186	163
ENSG00000087008	335	359	166	255	393	373	356	271	286	307	299	306	251	336	317	300	333	371	387	292	279	374	260	362	311	275	337	297	202	311	391	239	253	200	289	332	300	315	302	320
ENSG00000087053	423	477	245	387	486	557	473	457	334	439	359	382	298	424	386	380	364	542	333	387	438	457	442	467	398	442	398	325	334	379	425	374	378	241	463	464	359	529	487	433
ENSG00000087074	840	513	372	657	579	764	907	396	485	781	713	702	406	494	848	540	488	513	508	643	603	640	745	670	491	680	774	700	296	461	809	617	607	493	426	1041	457	655	462	535
ENSG00000087076	7	4	4	10	10	10	23	3	4	8	9	3	3	10	15	5	7	14	12	6	9	14	9	11	4	4	11	5	6	7	8	9	2	9	2	6	3	6	5	6
ENSG00000087077	141	132	95	153	166	164	142	132	110	191	227	150	108	137	145	164	140	160	192	149	230	232	162	227	126	103	147	146	104	113	214	139	149	110	126	148	191	115	169	141
ENSG00000087085	1353	1966	742	972	2691	3527	1629	2355	1009	1740	1217	1949	1592	1816	1827	1467	1005	2585	1666	2328	1203	1501	1509	2162	1818	2976	1884	1334	1078	1239	1505	1641	1520	1312	2291	1826	984	2075	2143	1640
ENSG00000087086	5286	6348	2998	4810	6234	5165	5717	4625	4282	6474	7615	4267	3081	4463	5009	4559	3743	4697	6747	4682	5768	6432	7158	4895	3983	4292	4585	4444	4392	6589	4717	4466	4390	3764	4657	6102	4104	5108	4569	4263
ENSG00000087087	633	695	308	602	582	750	716	640	559	591	632	624	588	570	639	622	722	547	640	621	725	641	711	648	623	709	594	665	421	563	785	547	580	597	673	856	572	674	637	559
ENSG00000087088	92	107	49	102	105	122	111	86	92	135	106	69	71	83	88	77	91	101	90	79	88	100	89	103	68	88	104	98	83	65	107	67	68	61	90	106	86	94	94	87
ENSG00000087095	375	481	238	441	448	498	401	404	418	418	342	358	249	417	357	353	397	527	526	394	447	432	375	427	359	401	370	343	370	362	340	376	351	267	421	326	350	523	396	354
ENSG00000087111	553	622	285	544	688	741	797	592	551	619	576	527	389	604	552	497	591	665	719	551	650	545	676	564	597	631	475	495	402	539	517	550	467	433	597	558	452	621	600	495
ENSG00000087116	142	125	167	139	129	197	196	144	133	422	305	151	141	112	148	114	113	169	187	149	326	261	409	270	209	138	188	170	119	65	306	88	170	160	105	213	138	106	369	176
ENSG00000087128	0	4	0	0	0	0	0	0	0	0	0	1	0	0	0	0	2	0	1	1	0	1	0	0	0	0	0	1	1	0	4	1	0	0	0	0	0	0	1	0
ENSG00000087152	496	645	283	474	596	618	633	548	516	559	449	453	419	509	458	457	556	557	567	551	626	548	515	598	478	488	499	481	421	461	531	378	412	333	577	628	472	564	529	479
ENSG00000087157	438	476	187	419	406	432	493	406	339	379	440	396	326	419	377	381	425	436	440	405	495	445	397	423	425	422	387	385	337	303	417	352	329	319	440	475	393	450	398	452
ENSG00000087191	1093	1224	601	1040	1164	1528	1239	1164	1077	1152	1136	1081	960	1269	1097	1053	1439	955	1294	982	1220	1150	1224	1135	1181	1205	899	1111	833	1193	1319	878	1253	1071	1195	1206	1089	1253	1340	1185
ENSG00000087206	658	652	290	622	696	677	660	678	604	579	558	610	440	643	654	583	574	593	692	671	655	651	559	636	537	632	567	623	474	567	565	527	609	438	730	689	610	660	619	562
ENSG00000087237	3	12	6	2	6	5	28	7	3	10	14	4	4	9	20	1	6	12	4	7	4	2	2	4	13	5	10	0	2	12	16	7	2	4	10	3	15	5	5	1
ENSG00000087245	1277	922	702	1422	1472	1533	1399	973	781	2236	1307	1326	849	1154	1448	1304	1024	1512	1740	1179	1860	1497	1569	1946	1335	1081	1045	1167	1120	939	1483	967	1139	959	1174	1242	1126	856	2018	1374
ENSG00000087250	5	5	1	4	4	3	8	3	1	2	3	3	3	5	9	4	23	20	2	4	3	1	5	4	1	6	1	0	3	8	1	3	1	0	0	1	3	9	4	4
ENSG00000087253	167	292	125	204	235	214	259	217	121	309	180	223	146	218	137	199	159	312	211	233	223	174	236	291	148	203	210	174	176	174	179	218	120	120	153	315	190	231	189	149
ENSG00000087258	64	41	35	47	60	72	58	58	40	86	41	79	65	52	51	51	69	86	70	45	101	87	61	88	66	59	51	49	40	46	92	60	36	54	41	65	64	56	76	49
ENSG00000087263	1603	1752	1048	2166	2054	2574	2081	1799	1688	1705	1429	1676	1141	2125	1725	1696	1372	2051	1856	1620	1463	1235	1930	1348	1362	1539	1490	1315	1395	1437	1248	1414	1417	1177	1638	1655	1275	2004	1727	1365
ENSG00000087266	709	712	458	653	770	770	738	731	520	896	726	604	599	720	661	689	941	793	709	701	883	782	713	967	616	657	776	730	448	639	935	682	698	526	670	983	627	787	959	652
ENSG00000087269	827	870	408	800	903	945	818	863	681	792	693	739	570	844	757	706	799	864	801	862	956	740	819	825	753	871	614	719	672	796	778	771	853	600	856	935	703	925	877	775
ENSG00000087274	5710	5360	2466	4510	5741	6737	5618	5415	4705	5274	5098	4535	3664	5252	4600	4962	4806	4875	5449	5488	5730	5629	5421	5594	5100	5809	4493	5183	3487	4380	5236	5143	4885	4094	5153	5853	4839	5190	5514	5039
ENSG00000087299	751	985	549	1013	907	1155	1048	1013	804	775	502	595	536	972	733	686	1079	1002	1028	1033	874	843	886	832	786	863	637	635	646	836	797	819	807	609	995	660	925	1027	746	811
ENSG00000087301	316	271	177	461	326	290	500	378	263	253	242	269	171	315	337	287	298	375	331	363	317	283	304	313	253	321	305	403	197	342	300	362	286	202	308	291	283	322	279	265
ENSG00000087302	1424	1697	831	1876	1579	1650	1782	1719	1312	1373	1144	1235	748	1817	1319	1169	1255	1607	1561	1532	1512	1262	1537	1303	1194	1732	1236	1295	1127	1382	1116	1465	1373	1027	1495	1347	1254	1697	1531	1345
ENSG00000087303	501	587	170	364	424	514	421	386	440	468	411	329	335	404	345	392	545	1168	431	525	555	397	326	533	498	340	425	377	329	281	542	331	321	253	372	477	419	429	404	298
ENSG00000087338	255	258	133	247	175	245	292	213	176	231	245	189	137	280	253	185	266	245	286	223	226	273	244	191	186	253	174	210	179	174	203	171	230	179	238	256	232	228	240	222
ENSG00000087365	1185	1321	594	1439	1494	1417	1516	1292	1133	1398	1293	1152	928	1337	1243	1160	1377	1366	1380	1405	1451	1425	1374	1328	1363	1299	1177	1321	1008	1283	1379	1234	1162	900	1173	1437	1110	1381	1307	1186
ENSG00000087448	318	415	178	380	401	389	375	297	267	380	272	229	223	354	292	315	294	437	422	342	408	426	316	383	297	318	319	298	328	197	364	321	285	245	317	329	377	356	374	327
ENSG00000087460	22862	20382	11918	19176	23351	26447	23642	21823	20638	20811	18024	19890	14809	19923	20551	20964	19302	18667	23559	20691	20590	21405	23870	20271	22089	21919	16841	18667	13663	18597	21183	19489	19715	16272	19266	22898	17755	21278	20151	19723
ENSG00000087470	2241	3154	1465	2917	3083	3710	3508	3016	2362	2688	1834	2125	1521	3106	2414	2177	2891	4364	2875	3104	2902	2259	2764	2125	2179	2759	1790	1698	2274	2422	2072	2464	2036	1716	3042	2248	2305	2836	2849	2199
ENSG00000087494	13	9	34	34	18	44	17	19	3	141	16	17	9	12	8	30	16	24	17	35	37	18	65	49	24	35	63	44	14	5	21	18	25	27	17	21	8	17	51	51
ENSG00000087495	18	3	8	8	1	1	6	3	1	5	17	7	10	8	4	4	7	2	10	3	3	15	5	4	2	3	5	6	5	5	7	4	11	5	4	25	9	14	10	10
ENSG00000087502	1082	1248	585	1397	1515	1460	1385	1400	1147	1058	904	914	636	1269	968	924	960	1402	1281	1292	1089	1120	1155	970	1038	1266	978	1033	805	1159	849	1093	1123	754	1139	1207	928	1247	589	1110
ENSG00000087510	3	24	26	3	2	4	6	3	6	4	6	0	6	3	6	32	12	7	4	3	3	4	6	9	0	4	10	33	6	3	66	5	3	2	1	4	3	3	5	3
ENSG00000087586	473	337	181	355	297	459	521	951	907	602	66	458	480	238	401	665	512	740	430	332	602	409	335	337	139	201	348	263	153	306	235	656	288	243	893	217	187	666	555	321
ENSG00000087589	18	23	7	26	13	20	14	11	18	31	12	27	24	18	15	16	14	21	15	19	22	27	15	34	14	12	17	9	14	18	12	13	15	15	18	20	13	27	16	10
ENSG00000087842	350	468	229	327	372	369	348	418	289	350	326	328	201	336	322	305	329	285	405	288	406	353	371	347	319	339	287	421	278	415	332	380	350	252	403	372	343	364	327	364
ENSG00000087884	1607	2208	1042	1623	1558	2640	1829	1551	1875	1156	1147	1197	1005	1590	1535	1481	1749	2202	1764	1864	1959	1908	1200	1485	1127	1562	1600	1334	1244	1155	1212	1862	1562	967	1815	1264	1882	1951	1944	1459
ENSG00000087903	90	65	72	65	105	110	66	98	75	209	87	157	86	67	77	137	76	64	157	54	129	106	147	165	76	185	112	74	52	225	143	66	66	80	77	217	73	65	81	111
ENSG00000087995	286	326	163	370	342	392	338	375	297	331	245	273	231	366	287	285	274	466	321	307	361	265	344	298	284	329	257	254	230	408	249	314	312	208	361	320	275	359	313	283
ENSG00000088002	1	1	14	0	2	0	0	0	1	4	1	0	0	1	3	10	1	1	0	3	3	0	2	2	1	0	4	12	0	0	25	0	1	4	1	1	0	1	1	3
ENSG00000088035	215	285	124	355	242	242	279	305	220	244	223	286	157	324	269	200	238	317	307	222	248	220	278	193	238	304	248	254	193	203	208	226	266	185	298	252	240	255	249	287
ENSG00000088038	310	296	147	262	330	325	317	242	231	284	292	366	311	249	319	267	452	250	348	265	362	382	300	368	335	327	218	314	195	261	417	259	264	308	319	360	253	277	303	330
ENSG00000088053	8	7	6	20	3	15	31	10	4	26	10	6	6	9	49	4	29	11	10	7	19	15	13	26	17	3	10	11	1	24	7	3	5	10	6	10	4	5	13	9
ENSG00000088179	2817	3394	1663	3508	3576	4223	3666	3518	3758	2680	1723	2517	1544	3506	2532	2840	2561	4144	2804	3686	3354	2730	2603	2643	2246	3405	2831	2305	2315	2577	2189	3095	2534	1864	3715	2902	2399	3504	3169	2734
ENSG00000088205	878	1062	491	1065	1006	1067	1026	1025	863	932	832	911	583	1037	827	915	938	1116	1082	1088	1024	951	963	867	761	1056	784	910	775	812	840	965	802	688	994	851	961	1074	962	885
ENSG00000088247	1024	1088	495	788	946	1008	1045	998	748	925	968	999	796	829	1017	904	1014	829	1092	955	1019	1140	1116	1079	1015	1142	760	1031	653	755	1183	854	847	852	1003	1252	927	851	897	935
ENSG00000088256	1871	1872	932	1533	2223	2440	2336	2088	1861	2128	1811	1909	1478	1854	1906	1783	1650	1904	1861	1870	1901	1911	2185	2047	2070	2101	1645	1634	1297	1628	1838	1810	1733	1341	1831	2246	1498	1889	1878	1878
ENSG00000088280	1118	1246	381	510	1385	1312	1056	1074	773	1414	1100	1084	781	617	1018	705	748	1107	1507	1162	1306	1087	1015	1348	1200	858	976	1015	759	950	1222	878	790	812	844	1630	991	745	1118	1055
ENSG00000088298	116	112	61	118	102	110	136	123	68	145	132	109	75	110	103	106	94	151	116	99	146	130	130	144	118	94	90	110	87	78	144	103	98	95	97	136	100	119	137	119
ENSG00000088305	19	25	18	26	41	21	36	31	34	26	25	28	21	23	31	41	35	37	33	32	50	33	19	36	19	19	33	30	25	26	37	21	17	14	43	40	30	27	24	21
ENSG00000088320	27	51	11	32	34	49	18	32	26	44	30	30	26	19	42	36	63	95	39	49	52	41	37	30	44	34	40	30	50	9	46	23	16	32	27	40	23	48	36	32
ENSG00000088325	50	62	35	59	76	58	103	93	64	82	47	76	52	101	73	95	54	49	80	87	73	91	57	67	96	67	53	84	24	43	85	76	77	64	92	34	67	57	55	105
ENSG00000088340	13	24	9	12	13	12	20	18	12	12	10	19	13	16	19	8	28	22	18	12	14	31	22	19	16	11	8	10	22	13	24	22	8	8	15	14	9	14	27	7
ENSG00000088356	145	149	81	144	157	245	144	168	148	150	110	112	121	131	120	105	175	153	135	138	128	133	150	136	176	127	120	108	100	111	105	133	103	103	151	130	103	160	130	121
ENSG00000088367	276	292	146	198	294	348	320	249	204	344	502	292	266	231	233	266	326	417	269	314	428	332	301	362	289	228	248	263	232	234	344	270	220	194	210	348	302	336	304	247
ENSG00000088386	3	5	34	4	0	0	0	1	0	0	4	0	2	1	1	4	3	2	1	2	0	6	1	1	0	2	7	19	1	2	20	0	0	2	1	2	3	2	1	0
ENSG00000088387	2006	2250	947	2078	1911	1981	2208	1631	1171	1869	1857	1440	1324	1582	1313	1612	2166	3319	2016	1799	2133	2119	1331	1744	1569	1501	1460	1360	1653	1180	1729	1659	1497	1089	1577	2059	1774	2122	2149	1614
ENSG00000088448	4272	4521	2009	5508	3949	4514	4578	4602	3876	3755	3489	3413	2409	4289	4094	3444	4192	3877	4953	3641	4057	3473	4058	3519	3581	4247	3637	3725	3799	3610	2956	4325	3827	2722	3952	4231	3885	4395	4074	3628
ENSG00000088451	121	128	68	206	131	154	158	134	98	130	121	127	74	120	110	116	160	172	177	142	173	179	132	117	112	128	118	119	111	117	106	114	103	70	171	106	135	158	125	116
ENSG00000088538	237	169	98	279	141	192	170	123	123	55	256	145	148	181	209	146	228	174	268	177	164	149	177	249	93	203	183	118	143	191	173	234	208	156	152	174	107	254	184	168
ENSG00000088543	537	652	260	374	598	647	571	504	518	472	342	437	327	514	579	375	428	678	487	444	411	424	484	422	477	369	490	392	468	403	385	530	459	315	484	463	305	634	371	468
ENSG00000088682	2977	3329	1761	3137	3227	4019	3498	3101	2995	2996	1947	2584	2053	3208	2792	2721	4141	4593	3481	3338	3237	2118	3175	2543	2909	3064	2375	2077	2205	2756	2779	3031	2457	1813	3429	2521	2597	3640	3086	2510
ENSG00000088726	13	12	30	18	13	12	11	15	14	20	31	48	7	11	16	18	14	12	11	14	16	8	13	16	11	7	6	13	6	33	29	19	14	11	11	20	11	13	12	7
ENSG00000088727	42	44	19	45	62	62	62	47	47	72	55	48	44	46	47	48	68	60	50	38	51	36	41	46	51	51	21	50	43	49	61	67	59	35	49	54	39	64	44	35
ENSG00000088756	650	381	94	855	422	465	425	378	617	324	241	533	421	485	363	431	551	618	626	284	645	372	539	444	452	481	523	509	507	442	485	318	936	369	383	367	473	507	422	424
ENSG00000088766	1230	1539	734	1294	1279	1651	1435	1437	1162	1312	896	1036	729	1420	1129	1191	1359	1410	1378	1440	1177	1042	1327	1027	927	1139	945	925	1178	1164	1018	1248	1070	706	1401	1027	994	1676	1213	1137
ENSG00000088782	0	0	0	0	0	0	0	0	0	0	0	0	0	0	0	0	0	0	0	0	0	0	0	0	0	0	0	0	0	0	0	0	1	0	0	0	0	0	0	0
ENSG00000088808	370	427	186	350	346	393	332	319	259	311	357	368	253	311	352	327	426	462	452	365	478	384	354	417	332	302	286	348	261	293	393	343	225	241	362	373	321	412	329	305
ENSG00000088812	1393	1535	781	1413	1603	1648	1658	1525	1381	1533	1258	1224	894	1526	1227	1233	1317	1652	1569	1348	1568	1376	1399	1463	1287	1483	1233	1319	998	1144	1312	1207	1233	965	1529	1399	1283	1569	1351	1232
ENSG00000088826	60	59	33	48	68	61	67	40	47	55	47	54	27	50	50	47	51	41	85	55	52	75	41	61	53	41	51	45	19	38	41	51	31	37	65	52	51	62	40	60
ENSG00000088827	269	425	185	280	250	272	359	187	200	432	497	258	181	261	270	256	227	421	285	297	378	186	463	405	238	188	277	307	155	280	253	211	205	208	237	290	285	191	396	227
ENSG00000088832	813	907	440	807	824	1017	979	773	734	911	701	718	619	764	692	741	862	1224	911	829	876	801	909	789	808	759	697	679	674	660	716	715	653	637	729	859	715	954	860	781
ENSG00000088833	1462	1336	692	1286	1545	1590	1565	1539	1268	1409	1466	1508	1098	1308	1343	1286	1475	1106	1572	1277	1656	1526	1475	1412	1397	1602	1312	1406	1017	1377	1422	1329	1425	1268	1431	1644	1218	1422	1318	1238
ENSG00000088836	42	77	23	28	54	45	59	21	32	46	26	56	49	40	44	45	59	28	45	49	53	64	47	65	37	41	22	28	42	19	71	64	25	30	23	65	56	65	47	27
ENSG00000088854	3248	2504	897	3639	2738	2015	2746	2388	1488	2358	2311	2463	1130	3001	3245	2245	1756	2470	1994	3708	2003	2151	3082	2456	1235	2663	2059	1472	1877	1352	1224	2603	2850	1640	2309	1852	1692	2268	2755	2872
ENSG00000088876	272	279	132	252	297	288	260	272	218	271	244	237	149	253	249	260	231	226	305	261	295	256	273	248	265	287	232	286	215	240	227	210	238	194	293	254	266	256	222	270
ENSG00000088881	29	26	14	42	39	37	27	26	14	40	26	28	38	24	30	26	34	30	25	32	34	42	29	24	35	18	38	27	29	11	32	25	14	25	20	29	29	24	32	35
ENSG00000088882	4	4	1	4	0	0	10	2	2	15	19	0	0	5	4	2	9	15	3	1	3	3	2	2	0	2	2	7	2	0	4	1	5	0	0	0	2	4	23	4
ENSG00000088888	4620	4487	2284	4358	5287	5357	5631	5537	4065	4977	4620	4729	3790	4453	4553	4453	4403	5430	4709	4868	5211	4102	7389	4917	5187	4999	4262	4040	3031	5681	5610	4245	3522	3823	5275	6252	3344	4496	4283	4056
ENSG00000088899	153	266	124	296	195	260	395	298	303	249	192	216	212	246	177	270	254	253	249	277	322	194	329	302	205	245	231	198	141	300	270	229	122	176	261	339	192	255	207	211
ENSG00000088926	25	31	4	4	7	2	20	22	26	13	2	5	11	12	14	7	6	33	11	10	7	5	9	3	9	4	6	2	27	7	7	11	0	3	3	4	2	21	23	13
ENSG00000088930	1328	1552	669	1310	1441	1506	1368	1293	1087	1153	951	960	676	1214	1103	1128	1120	1470	1374	1280	1381	1182	1235	1120	933	1248	1035	1082	972	1064	1015	1273	1151	807	1238	1261	1106	1302	1204	1107
ENSG00000088970	681	541	343	733	610	590	657	509	367	550	455	484	284	617	641	546	609	631	661	603	522	586	588	582	459	592	516	622	433	455	628	653	611	334	641	548	542	697	590	483
ENSG00000088986	480	579	424	617	497	594	470	671	586	628	433	748	297	628	411	571	564	539	807	523	597	490	498	652	527	573	541	421	432	473	474	488	394	359	520	568	515	722	512	554
ENSG00000088992	48	42	21	29	44	56	57	27	60	41	30	51	60	36	41	47	50	66	46	80	62	73	49	41	36	54	45	41	31	31	63	70	44	28	47	55	57	83	46	23
ENSG00000089006	1688	1829	748	1721	1507	1808	1650	1683	1562	1409	1324	1297	876	1577	1532	1435	1460	1436	1592	1615	1570	1415	1431	1467	1364	1631	1403	1418	1287	1230	1231	1494	1506	1060	1731	1397	1389	1589	1528	1391
ENSG00000089009	2593	2965	1243	2969	2460	2747	3086	2698	2368	2668	2268	2127	1371	2942	2910	2160	2336	2835	2568	2836	2503	2467	2789	2243	2148	3044	2364	2357	2104	2142	1925	2533	2744	1764	2841	2347	2115	3078	2629	2190
ENSG00000089012	0	3	0	0	0	3	1	1	0	0	1	2	3	0	0	1	1	0	1	2	0	1	2	3	0	2	4	2	0	1	2	0	0	0	1	0	2	1	1	1
ENSG00000089022	1051	1160	519	1202	1091	1236	1356	1277	970	950	860	894	668	1188	1089	1032	867	1008	1169	1068	1090	1119	1094	989	918	1096	921	1070	775	903	829	898	993	781	1087	1046	981	1101	1001	965
ENSG00000089041	39	37	35	39	34	23	52	16	30	57	68	18	26	36	33	47	33	45	30	29	54	48	23	59	31	44	55	46	41	24	56	28	23	19	23	46	46	36	51	23
ENSG00000089048	638	679	322	753	699	691	685	724	593	617	447	485	346	723	510	527	673	702	663	749	701	561	659	525	537	617	521	553	576	635	497	630	543	469	657	508	467	679	620	579
ENSG00000089050	173	252	100	208	219	193	264	176	164	250	142	149	127	227	189	181	163	238	235	241	226	207	179	215	182	206	145	156	143	136	205	151	172	152	222	211	167	199	240	175
ENSG00000089053	3680	3424	2109	4231	3819	4505	3674	3907	2924	3213	2453	2903	1776	3366	3548	3215	2865	3631	3541	3482	3654	2710	3109	2993	2524	3167	2679	2982	2320	3200	2894	3466	3256	2160	3709	3611	2833	4067	3132	3202
ENSG00000089057	230	333	178	290	331	322	351	297	299	354	299	311	259	288	270	250	310	447	370	283	394	457	272	435	224	243	278	302	275	242	397	254	240	200	328	290	304	331	336	272
ENSG00000089060	317	394	166	269	380	421	410	354	306	329	302	287	275	318	319	380	322	390	388	295	414	388	338	439	280	326	332	304	237	338	327	290	281	261	349	369	321	319	392	310
ENSG00000089063	1275	1563	793	1311	1515	1647	1449	1293	1272	1317	977	961	737	1302	1021	1045	1423	1836	1337	1524	1392	1192	1361	1083	1094	1179	1047	1110	1116	1244	974	1192	1164	867	1213	1091	1184	1723	1229	1064
ENSG00000089091	44	25	13	36	48	33	39	34	24	30	29	24	22	22	30	40	43	31	37	27	37	39	30	41	24	25	24	35	29	25	31	31	35	22	30	24	39	18	36	33
ENSG00000089094	502	510	232	483	531	483	641	686	526	526	515	457	431	587	385	471	563	508	474	501	525	535	472	574	535	558	498	557	346	318	570	430	429	377	514	577	494	517	552	397
ENSG00000089101	541	1079	456	394	1387	634	1176	575	638	588	1019	888	173	754	1070	458	286	158	549	1138	579	762	560	831	639	387	578	968	522	529	931	1274	677	507	537	504	932	343	1199	348
ENSG00000089116	0	0	0	0	0	0	0	0	0	0	1	0	0	0	0	0	0	0	1	0	0	0	0	0	0	0	0	0	0	0	0	0	0	0	0	0	0	0	0	0
ENSG00000089123	112	140	58	159	141	166	99	133	90	139	90	116	62	110	124	123	134	186	158	105	148	159	120	119	87	131	99	105	111	86	130	112	114	79	122	110	120	160	154	146
ENSG00000089127	81	575	49	80	59	99	79	63	70	110	432	95	90	101	48	87	91	134	171	94	77	70	90	171	65	69	87	82	54	55	81	57	125	55	43	107	95	62	103	54
ENSG00000089154	4143	3740	1893	3216	3849	4192	4050	3571	3285	3720	3656	3683	3186	3369	3803	3484	3941	3186	4182	3639	4203	3809	4371	3799	4088	3984	3274	3615	2396	3386	4166	3268	3286	2917	3651	4068	3157	3472	3433	3447
ENSG00000089157	8738	8096	3719	7288	7507	7404	9496	8191	7004	6779	7181	5999	4510	8020	10668	6591	6028	7060	6847	7091	5955	6423	7536	6704	5885	7667	6709	6028	5765	5779	5103	7691	8961	4484	7228	6679	6512	8569	7621	6882
ENSG00000089159	2326	2381	1106	2269	2177	2591	2805	2072	1752	2773	2942	3116	2508	2322	2968	2397	2479	1831	2589	1934	2919	2769	2926	2834	3253	2655	2289	2379	1488	1708	2894	1845	2348	2217	2196	3430	2102	2121	2531	2189
ENSG00000089163	87	92	61	77	80	141	87	100	86	79	44	56	55	78	54	76	65	135	69	98	76	65	63	100	59	69	85	84	50	64	66	94	65	47	88	72	54	67	90	66
ENSG00000089169	1	8	0	5	1	1	4	0	7	1	1	7	4	0	5	2	3	1	6	2	6	4	3	6	16	4	3	3	1	2	4	2	3	4	2	7	4	0	3	1
ENSG00000089177	874	686	410	983	844	1051	880	900	730	770	619	624	510	827	793	739	753	952	868	707	876	761	851	796	666	758	725	775	590	693	697	772	864	662	810	905	669	948	821	733
ENSG00000089195	200	242	104	228	218	268	289	211	204	216	169	171	145	224	174	181	267	239	206	248	213	202	224	171	166	244	221	230	182	179	166	232	224	154	221	222	158	304	223	235
ENSG00000089199	10	17	3	11	14	15	18	7	15	4	1	8	7	8	20	4	26	305	6	8	12	7	2	4	6	7	4	15	3	2	10	18	10	2	11	11	11	27	11	14
ENSG00000089220	5733	6547	3555	7851	6606	7165	7864	6738	6105	5518	5141	4955	3360	6677	5981	5076	5321	7154	6869	6878	6074	4671	6234	5461	5256	6681	5108	5019	4370	5679	4761	5817	4449	4402	6169	4879	4422	6615	5828	5537
ENSG00000089225	22	17	13	18	25	27	24	7	16	18	11	14	5	21	9	10	16	25	18	15	21	12	23	23	23	19	13	25	23	11	20	12	10	11	22	13	18	16	19	11
ENSG00000089234	632	670	301	667	746	729	712	740	631	627	573	562	328	708	583	592	573	705	705	576	763	594	749	645	584	717	559	631	517	563	524	645	600	461	665	642	558	750	676	609
ENSG00000089248	298	386	183	332	361	398	391	317	272	381	241	263	223	334	314	274	377	428	332	370	353	299	288	295	252	320	283	295	291	283	301	298	310	235	365	329	282	351	324	262
ENSG00000089250	2503	3820	1221	2109	3270	4416	4004	3112	3657	4826	2186	4154	3066	3852	3356	2229	5311	3577	3496	3805	3351	2795	2930	3680	3748	3034	2368	2556	1956	1841	2917	2716	2667	2128	3187	2760	2244	2461	2996	2219
ENSG00000089280	1884	1796	835	1579	1689	1711	1981	1762	1331	1800	1831	1857	1585	1703	1961	1765	2070	1447	2115	1553	2116	2198	1706	1874	1821	1839	1658	1877	1125	1365	2150	1513	1689	1586	1820	2256	1796	1649	1797	1537
ENSG00000089289	1189	1291	591	1290	1208	1194	1159	1012	1097	1068	945	985	576	1242	1073	932	868	1386	1153	1139	1113	979	1313	1128	850	1336	997	940	798	907	852	1017	985	716	1021	865	918	1206	1049	870
ENSG00000089327	89	100	59	85	90	86	69	91	44	143	86	78	89	86	86	77	109	131	70	114	135	90	123	127	69	58	90	84	99	73	102	70	76	76	68	88	94	119	117	70
ENSG00000089335	1565	1741	898	2117	1498	1954	1956	1637	1360	1289	1418	1382	840	1715	1567	1505	1496	2294	1752	1921	1769	1335	1659	1250	1309	1707	1244	1354	1313	1380	1211	1560	1407	946	1724	1552	1415	1702	1539	1380
ENSG00000089351	577	525	229	591	632	717	949	534	548	672	499	741	598	534	537	504	759	543	728	674	658	525	630	719	676	559	611	533	523	521	618	658	599	477	583	674	502	576	649	555
ENSG00000089356	0	48	17	4	2	2	3	0	2	1	1	1	1	11	5	15	16	0	2	0	6	0	2	3	3	1	3	33	5	4	43	1	1	2	2	0	3	1	1	4
ENSG00000089472	56	42	21	32	67	32	75	38	37	79	50	36	30	55	30	46	47	60	81	43	50	184	27	119	36	37	54	29	33	29	90	38	32	28	23	44	82	34	57	57
ENSG00000089486	515	522	215	322	562	670	536	426	412	480	439	449	401	418	431	409	473	462	489	512	491	428	483	537	514	433	417	449	324	442	447	403	457	408	384	625	393	575	435	434
ENSG00000089505	12	10	3	7	9	11	12	12	7	14	8	6	12	10	9	8	12	9	8	7	6	9	12	5	5	7	8	9	5	12	10	7	8	12	17	10	13	14	9	8
ENSG00000089558	1	3	0	1	4	0	0	2	0	1	4	4	2	2	2	0	3	2	1	1	4	5	4	4	2	2	1	4	1	1	5	4	2	2	2	5	1	6	2	1
ENSG00000089597	1123	1295	709	1159	1352	1386	1467	1161	1103	1491	1261	1130	1073	1196	1093	1149	1199	1498	1346	1253	1378	1317	1423	1408	1168	1175	1079	1152	825	990	1430	997	1077	895	1305	1540	1169	1238	1283	1148
ENSG00000089639	41	58	22	28	35	45	56	27	31	46	47	50	88	31	37	37	51	48	56	37	50	59	40	58	40	33	50	40	42	33	62	33	31	21	42	42	73	41	50	35
ENSG00000089682	588	662	301	587	714	677	629	661	522	603	451	458	355	606	454	566	553	672	686	663	627	609	522	529	481	613	544	637	473	491	467	593	600	406	595	561	552	706	649	588
ENSG00000089685	6	0	1	3	2	2	4	2	4	3	3	0	3	1	0	1	1	8	1	2	1	1	1	3	1	0	3	1	19	0	3	1	0	2	2	0	1	2	1	7
ENSG00000089692	4	5	0	1	6	2	4	5	3	4	3	4	4	2	3	4	4	2	0	2	6	4	1	6	1	2	4	3	2	6	5	2	6	4	4	4	2	2	7	4
ENSG00000089693	1059	1074	599	1149	1179	1491	1178	1159	1035	1020	824	1071	875	1114	944	1008	1166	1273	1302	1195	1226	1009	1060	1033	1077	1011	797	992	871	962	946	954	1114	867	1084	1127	820	1127	1187	920
ENSG00000089723	4	11	21	3	2	1	5	5	5	14	7	12	5	4	6	6	3	9	10	1	6	3	5	15	6	2	9	12	3	2	14	5	3	3	2	1	7	5	2	8
ENSG00000089737	2406	2371	1149	2595	2541	2471	2622	2688	2201	2291	2120	2205	1512	2437	2169	2115	2071	2347	2803	2399	2720	2399	2588	2437	2172	2570	2053	2242	1769	2322	2266	2291	2202	1500	2616	2491	2118	2526	2256	1893
ENSG00000089775	942	1450	541	1299	1166	1424	1222	1190	1003	1016	1076	816	620	1062	1014	1057	1094	1174	1269	1213	1203	1117	1087	988	1118	1077	1039	1049	1046	949	936	950	890	780	1034	1059	1044	1097	1035	894
ENSG00000089818	466	514	264	473	422	498	491	543	354	403	316	418	284	449	390	441	461	539	524	491	464	466	476	435	435	519	383	412	335	394	358	395	420	275	519	352	409	524	412	405
ENSG00000089820	126	122	53	116	115	158	80	86	71	190	107	98	131	119	109	76	102	194	108	143	136	146	122	157	112	100	126	96	109	95	123	94	125	70	90	118	126	140	146	74
ENSG00000089847	47	22	6	20	32	18	49	44	30	18	78	33	59	21	40	27	19	20	39	53	48	40	40	41	32	44	54	15	18	52	77	58	49	39	33	25	24	16	22	24
ENSG00000089876	655	790	399	665	755	869	820	725	689	671	595	590	394	629	564	592	626	922	698	687	710	561	740	626	565	658	587	530	533	639	509	586	519	416	720	605	552	725	570	615
ENSG00000089902	887	1008	464	935	1007	1099	970	992	846	877	756	809	583	990	913	877	780	961	1080	833	948	980	851	903	732	934	696	926	697	677	772	867	771	652	1055	794	842	996	769	808
ENSG00000089916	4066	4210	1852	4258	4478	4335	4133	4320	3375	3608	3406	3225	2538	4273	3737	3711	3449	4108	4637	3804	4314	4153	3285	3775	3770	4477	3394	3493	2922	3028	2923	3848	4178	2940	3779	3668	3575	3916	4010	3518
ENSG00000090006	1991	1431	1001	1467	2190	2079	1971	1511	1111	2904	1705	2267	1977	1642	1844	2100	1537	1738	2216	1823	2650	2374	2363	2840	2199	2030	1852	1733	1168	1478	2529	1224	1435	2144	1930	2447	1711	1549	2770	1676
ENSG00000090013	1270	1374	607	1396	1222	1327	1590	1295	1268	1005	1026	997	668	1178	1137	1034	1040	1487	1226	1326	1321	1018	1332	978	1065	1150	952	1021	823	1244	1038	1188	943	902	1285	805	1150	1187	1070	963
ENSG00000090020	116	195	85	203	191	165	293	248	111	331	191	251	145	217	220	172	136	299	151	213	304	202	248	189	248	237	157	98	91	135	185	99	86	160	263	262	141	199	136	141
ENSG00000090054	350	383	223	425	356	402	430	359	301	375	327	323	231	362	312	331	381	441	435	369	391	380	365	331	316	331	304	334	327	250	361	361	305	236	365	362	334	456	361	353
ENSG00000090060	3092	3417	1655	2991	2893	3577	3017	3175	2614	3005	2519	2887	1883	3117	2617	2870	2962	3133	3482	3376	3183	2948	3054	2870	2593	3238	2605	2718	2394	2358	2811	3047	2647	2287	3242	3105	2810	3464	2918	3095
ENSG00000090061	552	557	294	474	528	478	645	519	446	518	539	551	369	500	514	500	458	459	542	479	575	591	560	608	542	577	473	445	299	365	513	487	432	341	544	519	440	438	475	451
ENSG00000090097	1208	1465	739	1471	1732	1605	2060	1682	1338	1432	976	1374	959	1498	1496	1255	1115	1921	1306	1510	1373	1176	1584	1450	1357	1419	1135	791	739	1194	1007	1250	888	964	1890	1246	885	1628	1405	1038
ENSG00000090104	4	22	5	8	0	3	16	8	1	3	0	6	1	9	1	6	8	2	1	3	9	1	3	7	1	2	12	9	3	0	10	3	4	2	2	0	7	2	4	5
ENSG00000090238	1252	1152	471	916	920	1049	973	896	849	789	800	800	618	997	806	816	1135	798	1092	962	952	1140	916	921	696	1047	914	1260	708	941	975	1041	911	648	835	1063	973	1110	870	950
ENSG00000090263	650	836	398	743	792	1058	871	825	835	702	444	525	405	896	665	592	818	1188	732	797	676	515	758	562	623	742	613	538	680	751	556	709	640	428	804	582	669	1114	700	625
ENSG00000090266	2189	2964	1512	2351	2465	3628	2572	2274	2544	2074	1433	1896	1355	2497	2018	1846	2539	3767	2275	2430	2077	1483	2167	1740	1744	2039	1829	1365	1774	2206	1676	2217	1876	1194	2486	1736	1909	3024	2100	1888
ENSG00000090273	852	784	353	746	826	1062	798	770	705	760	607	721	616	804	689	631	961	818	792	812	749	751	1013	760	809	929	687	852	565	664	873	695	784	784	799	945	614	1051	742	782
ENSG00000090316	555	588	326	586	563	647	609	552	489	601	527	536	499	507	528	535	680	614	669	599	593	492	621	589	577	570	483	478	468	520	581	519	478	359	636	557	493	554	665	499
ENSG00000090339	111	206	85	119	116	137	177	160	98	205	161	117	104	139	129	139	163	209	118	160	160	136	254	183	147	138	287	114	95	107	152	101	103	88	122	142	136	143	213	93
ENSG00000090372	644	879	347	711	889	864	851	785	670	750	696	719	627	708	620	680	674	675	747	721	789	837	805	843	804	800	607	683	488	559	824	669	688	523	633	871	624	781	751	655
ENSG00000090376	398	500	193	491	431	392	416	342	223	499	498	381	297	479	381	390	474	576	539	511	514	594	383	441	303	378	361	341	439	279	343	404	379	244	396	421	361	624	539	431
ENSG00000090382	122	329	121	129	118	82	131	100	110	182	369	217	245	174	188	157	257	184	163	184	230	254	148	247	141	114	573	91	100	101	214	211	150	74	177	110	358	250	226	94
ENSG00000090402	0	0	0	1	0	0	0	2	0	1	1	1	0	0	0	0	0	0	0	0	0	1	0	2	2	0	1	6	0	0	1	2	1	0	1	0	0	0	0	0
ENSG00000090432	604	558	385	577	639	813	747	662	695	616	494	621	544	619	522	511	618	862	545	600	615	408	683	550	567	574	489	387	429	624	517	520	507	379	743	636	448	747	582	494
ENSG00000090447	170	121	87	152	107	132	184	140	99	152	127	95	84	128	127	115	181	122	132	119	135	154	145	139	108	131	195	245	93	121	147	122	144	135	143	170	126	113	108	98
ENSG00000090470	488	454	262	393	412	515	464	457	361	397	393	384	269	412	408	391	385	410	448	410	420	408	410	386	392	387	370	403	315	364	353	404	391	339	356	363	386	404	395	340
ENSG00000090487	635	839	317	587	703	791	770	698	610	772	564	529	341	739	654	539	654	924	676	668	678	583	713	609	565	560	595	506	627	550	569	655	594	418	724	624	579	784	721	592
ENSG00000090512	0	0	1	0	0	0	0	0	0	0	0	0	0	0	0	1	1	1	0	0	0	2	0	0	0	0	0	0	0	0	2	0	0	0	0	0	0	0	0	0
ENSG00000090520	399	545	267	487	585	553	491	469	390	487	409	416	274	516	404	362	450	573	544	510	502	454	482	414	394	522	377	415	363	386	387	458	472	326	458	481	387	567	441	418
ENSG00000090530	36	49	21	30	72	27	61	23	27	66	31	43	23	42	35	43	23	56	55	84	77	72	43	81	49	27	35	35	15	49	57	36	32	19	45	29	37	33	57	31
ENSG00000090534	18	14	7	12	25	44	10	13	20	19	5	21	15	12	12	12	11	11	18	27	25	13	44	17	15	22	25	10	8	21	20	3	7	12	9	24	5	14	19	8
ENSG00000090539	156	112	97	169	152	223	164	140	103	192	117	159	135	155	134	130	117	148	176	166	257	142	255	239	145	135	180	110	106	133	197	96	115	99	145	208	143	167	191	133
ENSG00000090554	6	3	1	6	4	11	2	2	5	4	2	7	13	5	1	5	1	7	4	3	5	8	6	6	5	2	10	3	2	1	10	3	6	6	2	6	9	1	3	5
ENSG00000090565	1128	1248	571	949	1477	1280	1334	1084	1246	1134	1516	1432	1148	1112	1204	1048	1042	883	1450	1072	1271	1389	1613	1422	1404	1054	913	1258	871	1109	1444	1019	919	1057	1116	1240	1309	933	1153	1161
ENSG00000090581	542	579	281	539	590	607	557	508	416	519	504	461	337	510	463	515	607	510	565	481	614	648	563	486	484	537	437	562	365	448	576	522	511	402	477	530	469	474	515	410
ENSG00000090612	306	424	197	553	371	408	459	443	293	394	414	298	286	348	463	325	370	448	438	382	489	385	408	384	373	387	313	358	284	373	347	327	330	261	349	350	402	400	416	383
ENSG00000090615	2256	2096	1093	2325	2497	2467	2339	2451	1954	2405	2111	2130	2054	2023	2115	1936	1955	2157	2599	2162	2446	2387	2514	2076	2193	2401	1770	2076	1411	1969	2446	2113	2132	1819	2088	2394	1720	2021	2338	2171
ENSG00000090621	7993	7684	3614	5902	6928	9299	6903	6796	7278	7360	5711	6831	5519	6013	6743	6585	6674	7676	8121	7407	7424	7403	8659	7199	6872	8236	6772	6794	4854	5350	6635	6465	6300	6209	6572	6339	5842	7387	7257	6773
ENSG00000090659	63	48	44	68	37	82	69	48	62	69	91	81	30	38	65	83	41	136	70	58	58	36	52	82	33	32	56	73	34	59	52	51	64	54	68	61	82	29	85	64
ENSG00000090661	58	66	49	53	55	40	67	67	39	76	48	67	43	69	46	54	45	51	50	59	97	84	85	90	50	49	73	58	48	37	81	43	45	41	58	65	48	46	73	50
ENSG00000090674	168	170	91	175	178	172	178	128	120	160	145	143	91	149	138	144	197	175	164	173	198	151	188	172	127	164	137	179	99	142	192	123	141	97	153	179	129	161	166	128
ENSG00000090686	1340	1554	861	1471	1517	1612	1548	1425	1317	1314	1197	1125	923	1392	1350	1358	1356	1464	1562	1244	1339	1363	1350	1289	1218	1425	1143	1220	1190	1171	1371	1122	1097	1038	1457	1228	1302	1421	1339	1219
ENSG00000090776	294	250	151	313	256	245	271	303	229	238	334	245	217	240	222	251	296	318	304	331	295	216	204	320	220	260	204	232	176	206	342	195	178	175	295	319	249	243	263	208
ENSG00000090857	1156	1084	1318	960	1158	1463	1719	1439	869	1525	1428	1066	835	1062	1025	2403	1432	2022	1613	1421	2141	1827	2441	1071	1630	1615	1000	1439	1169	936	1669	1134	1666	845	1204	1116	1106	1423	1131	987
ENSG00000090861	1754	1624	823	1376	2150	2232	2156	1775	1534	1726	1479	1577	1210	1844	1596	1572	1877	1797	1905	1896	1929	1662	2272	1621	1933	1659	1367	1377	1150	1801	1680	1630	1419	1295	1731	1923	1597	1840	1693	1644
ENSG00000090863	5005	4150	1999	4081	4933	4643	3964	3847	3668	4428	4289	4038	3579	4151	4640	3857	3654	3536	5101	4044	4986	4943	4722	4716	4036	4563	3749	4928	3231	3673	4270	3741	4464	3460	4285	5265	3697	4042	4432	4404
ENSG00000090889	3	1	4	2	7	2	2	1	4	5	3	3	2	3	1	6	6	11	3	4	2	3	3	1	1	3	3	2	3	4	6	1	1	2	1	1	1	2	1	4
ENSG00000090905	3364	3917	1698	3641	4293	4073	4275	4119	2968	3482	3282	2795	2456	3797	3509	3244	3702	4095	4171	3644	3987	3876	4037	3513	3389	3643	2807	3075	2993	2778	3099	3124	2998	2505	4233	3299	3419	3758	3783	2969
ENSG00000090924	165	240	60	143	181	208	137	143	122	205	191	177	162	151	135	136	239	373	212	191	239	265	184	242	186	124	186	137	98	84	235	130	110	94	140	237	181	187	204	146
ENSG00000090932	0	0	0	0	0	0	0	2	0	1	0	2	0	0	0	0	0	0	1	0	1	1	0	0	0	0	0	1	0	1	0	0	0	0	0	0	0	0	0	0
ENSG00000090971	13	25	15	28	21	25	24	23	23	30	13	24	22	18	25	20	19	17	25	28	30	24	20	29	20	24	25	12	17	21	15	19	25	13	17	30	22	27	29	13
ENSG00000090975	278	223	123	211	209	289	236	279	183	253	252	336	216	223	164	212	314	290	272	271	287	210	317	298	229	239	200	196	125	286	296	201	161	176	260	524	202	275	266	179
ENSG00000090989	663	694	387	845	746	800	767	703	600	702	625	557	367	743	525	605	655	979	794	665	794	639	688	580	646	685	626	677	638	563	658	679	616	456	661	698	586	859	725	667
ENSG00000091009	533	658	267	643	729	707	636	634	536	549	461	441	297	665	539	478	564	641	624	632	565	571	575	495	514	607	480	523	542	487	442	598	599	372	589	569	556	588	600	511
ENSG00000091010	0	0	0	0	0	1	0	0	0	0	0	0	0	0	1	0	0	0	0	1	0	0	1	0	0	0	0	0	0	0	0	1	0	0	0	0	0	0	0	0
ENSG00000091039	1540	2136	903	2669	2022	2014	1989	1804	1480	1961	1607	1754	981	1679	1751	1441	1339	1755	2115	1560	1745	1639	2890	1462	1462	1592	1740	1586	1961	1594	1519	1545	1360	1191	1565	1622	1554	1927	1581	1611
ENSG00000091073	165	165	77	142	135	180	168	142	152	180	152	167	139	167	167	152	175	106	178	133	206	193	190	199	174	140	172	200	117	116	201	119	147	120	164	202	139	129	140	141
ENSG00000091106	0	15	12	6	3	9	4	10	5	4	13	13	6	6	3	8	9	12	9	4	8	16	9	8	2	6	14	8	1	3	1	5	4	2	5	6	10	9	4	8
ENSG00000091127	396	494	225	396	444	423	506	468	383	397	322	371	302	438	342	394	311	428	461	432	486	457	349	359	274	422	339	328	375	388	286	341	327	298	426	428	330	408	469	368
ENSG00000091128	10	22	29	5	6	7	13	7	22	8	11	13	7	7	12	59	34	15	8	4	6	12	5	18	10	6	9	104	9	9	81	9	5	3	10	7	6	5	5	2
ENSG00000091129	19	6	4	31	46	7	35	19	5	27	103	25	29	19	24	8	14	21	71	6	28	16	27	13	35	11	19	9	48	18	38	9	22	22	9	16	10	9	22	34
ENSG00000091136	1060	1582	419	1873	1511	1209	1351	988	1114	1943	1291	1156	785	1472	1037	751	1248	3634	913	907	1113	1130	1010	1089	979	877	1097	802	898	853	1086	737	979	575	1271	1537	848	1653	954	1157
ENSG00000091137	26	34	8	33	19	23	23	18	12	22	12	11	10	23	22	20	20	43	21	18	27	30	19	25	25	21	26	26	25	14	19	22	20	10	20	24	25	24	15	29
ENSG00000091138	10	7	2	2	5	1	5	6	7	2	4	2	4	4	20	0	0	0	0	2	19	2	3	4	9	3	4	4	2	2	4	6	12	2	3	1	0	2	6	3
ENSG00000091140	4821	6531	3286	4910	5795	7979	6134	5747	4842	4607	3214	4289	3139	5753	4647	4407	6847	8395	5339	5341	5646	4328	5158	4117	4043	4586	3962	3285	4235	5288	3580	4972	4144	2930	5359	4140	4337	6525	4914	4584
ENSG00000091157	1284	1550	767	1519	1578	1493	1643	1468	1275	1396	1106	1250	906	1431	1268	1302	1379	1617	1563	1386	1550	1276	1299	1331	1319	1509	1244	1307	1140	1138	1393	1273	1250	976	1471	1370	1271	1566	1437	1267
ENSG00000091164	3026	3423	1547	3544	3410	3615	3342	3616	2981	2760	2337	2607	1685	3179	2756	2770	2619	2952	3378	3017	3321	2993	3148	2697	2842	3395	2583	2740	2290	2738	2331	2923	3110	2393	3288	2904	2600	3136	2831	2780
ENSG00000091181	0	6	4	5	1	3	3	2	4	20	6	3	5	3	12	6	1	6	4	5	8	6	5	9	13	5	13	3	4	6	1	4	7	1	4	7	8	5	5	5
ENSG00000091262	191	252	133	108	187	247	183	269	375	237	199	96	94	161	103	108	86	147	178	67	332	297	118	336	116	114	291	102	45	226	127	136	145	83	274	284	129	250	187	74
ENSG00000091317	230	406	225	316	242	351	300	296	219	348	267	264	172	276	248	275	296	423	321	310	297	303	255	310	172	234	293	219	241	192	285	263	225	170	270	255	295	354	325	248
ENSG00000091409	1592	2925	938	1965	1668	2037	2460	1942	1020	1533	1255	1372	1099	1981	1232	1175	2659	5854	2183	2381	2193	1692	1376	1688	1012	1534	1293	1183	1916	1219	945	1748	1223	828	2025	2285	1418	2937	1964	1559
ENSG00000091428	150	159	95	129	102	111	122	76	54	130	102	106	62	83	70	117	80	125	131	148	156	179	104	127	92	108	105	100	115	69	113	104	110	57	106	123	112	107	142	119
ENSG00000091436	29261	33616	17340	33524	41376	36653	33945	51143	27525	35181	30458	30492	18222	37412	33081	23576	20797	24971	23256	31480	31053	24351	40002	23517	37358	33113	27620	26004	26192	30902	24491	30819	32370	28864	30407	48616	20665	39547	32314	31549
ENSG00000091482	5290	6346	3814	9887	7632	8833	7332	8958	6309	6245	4099	5394	3109	9330	6435	6040	6530	8690	4804	6759	6106	3171	8962	4039	5544	6059	5048	4508	4529	7863	4653	6347	6180	4206	8545	7758	3230	11230	5921	5328
ENSG00000091483	2746	3834	2034	2879	3094	4236	3492	3289	2979	2486	1836	2272	1688	3268	2658	2329	3907	4842	3046	3267	2749	2138	2900	2075	2047	2651	2141	1788	2351	2938	2150	2863	2171	1590	3202	2237	2318	3740	2626	2391
ENSG00000091490	119	206	64	121	139	139	147	125	117	158	109	119	103	138	117	121	189	374	169	179	156	168	82	123	99	124	148	95	152	84	105	157	105	66	126	148	134	152	128	129
ENSG00000091513	12	14	13	24	19	10	93	18	21	25	240	14	14	29	8	19	21	26	19	29	104	31	19	32	16	27	33	20	26	27	23	22	6	20	16	16	48	17	28	15
ENSG00000091527	6614	7275	3301	8206	7882	7594	7192	6978	6274	6938	5826	5213	3585	8168	6430	5463	5169	6527	6235	6655	7014	5895	7281	5709	5471	6608	5625	5864	5566	5406	4737	6387	6941	5049	6966	7185	5250	7906	6594	6367
ENSG00000091536	13	8	11	12	10	11	16	11	11	14	9	19	13	8	21	17	11	6	15	9	23	12	15	17	13	20	12	7	13	4	18	17	15	10	15	16	19	14	13	10
ENSG00000091542	7058	7876	3868	6159	8291	9631	7493	7451	7062	6898	5317	6028	4576	7116	6643	5977	6490	6303	7007	7034	7323	6884	7229	6418	6733	7577	5662	6408	4981	5701	5670	6549	6900	5514	6471	6406	5440	6948	7438	6481
ENSG00000091583	0	0	0	1	0	0	0	0	0	0	0	0	0	1	0	0	1	0	1	0	0	0	0	2	1	0	0	0	0	0	0	0	0	1	0	1	0	0	0	0
ENSG00000091592	412	532	243	345	421	542	545	368	281	537	451	431	443	375	378	405	545	651	473	506	616	548	366	540	397	359	448	447	326	269	652	354	314	251	324	466	456	485	513	401
ENSG00000091622	29	37	40	59	48	45	35	40	44	70	28	35	40	44	51	68	31	52	58	40	70	57	54	80	57	39	42	48	38	41	88	20	29	26	25	37	47	38	59	55
ENSG00000091640	2041	2104	1041	1806	2009	2622	2108	2136	2012	1632	1288	1591	1293	1939	1674	1599	2317	3088	1956	1959	1773	1607	1920	1486	1549	1928	1385	1382	1165	1729	1377	2460	1580	1246	2080	1668	1503	2247	1814	1337
ENSG00000091651	9	14	6	13	16	11	9	21	13	4	5	8	8	10	15	18	12	17	14	5	19	14	11	12	9	12	11	9	10	13	17	13	16	8	6	6	6	4	12	6
ENSG00000091656	2287	1998	938	1831	2009	2106	2615	2303	1778	2098	1776	1807	1422	2041	1888	1916	1772	2165	2505	1935	2532	2146	1555	2261	1896	2549	1669	2183	1307	1659	2242	1850	2120	1581	2523	2293	2117	1930	2161	2054
ENSG00000091664	0	0	0	1	0	1	0	0	0	2	1	0	0	0	3	2	0	0	1	0	1	1	2	0	0	1	0	0	0	1	0	2	0	2	0	2	0	0	0	1
ENSG00000091704	7	2	0	16	2	5	5	5	6	6	5	7	5	10	6	5	3	11	17	1	4	2	5	7	7	4	7	3	24	3	0	5	9	3	5	4	3	8	6	4
ENSG00000091732	575	608	263	473	556	609	652	623	510	522	420	444	386	579	560	508	527	665	600	565	490	470	541	515	490	589	489	466	412	522	514	461	535	341	603	442	507	640	528	527
ENSG00000091831	853	522	153	715	530	437	655	641	583	551	350	356	396	629	567	380	495	543	451	537	663	395	459	348	598	568	404	305	372	465	420	454	468	377	549	571	573	550	571	523
ENSG00000091844	1	5	4	7	12	9	6	11	4	14	28	21	3	6	4	7	1	26	7	6	21	7	9	8	3	5	4	6	43	5	7	6	5	5	3	10	8	4	7	8
ENSG00000091879	175	243	66	194	120	144	180	109	140	142	112	131	115	100	130	84	155	361	180	108	212	252	145	102	142	92	129	222	223	95	142	156	103	105	114	196	155	130	148	147
ENSG00000091947	477	438	213	378	407	458	443	463	454	366	328	310	194	399	460	373	327	461	344	389	438	336	348	430	392	438	395	356	292	350	391	370	390	229	421	302	342	373	373	371
ENSG00000091972	25	38	11	45	37	52	41	31	28	41	23	26	19	30	21	23	26	61	32	47	39	33	39	35	34	31	23	43	39	25	32	38	20	9	28	28	33	29	31	34
ENSG00000091986	1531	855	1681	1533	2221	2828	1694	1383	1018	5705	2428	1892	1155	1637	1046	1529	1373	2534	2248	1462	1892	2126	2376	3066	2254	1422	2217	2091	1469	1847	2345	1005	1690	1518	1268	1871	1998	1723	3544	2574
ENSG00000092009	10	6	0	16	27	9	9	8	33	40	12	17	10	12	19	6	13	16	13	16	10	10	12	11	14	11	15	25	18	8	8	6	10	9	6	20	23	9	18	18
ENSG00000092010	746	912	438	963	827	931	990	923	653	823	637	589	450	889	644	618	776	1117	788	820	791	610	846	687	557	724	639	584	623	851	606	714	579	437	700	640	756	779	726	718
ENSG00000092020	354	514	253	507	480	533	540	475	425	519	369	349	177	552	373	367	452	551	449	435	454	406	419	381	384	425	377	387	425	298	317	410	407	274	413	394	458	599	466	436
ENSG00000092036	97	120	41	118	78	88	103	96	83	98	75	61	46	76	106	98	98	138	90	102	95	99	71	100	98	117	97	108	55	89	73	92	71	71	114	78	82	118	105	67
ENSG00000092051	6	3	1	6	2	4	5	3	3	9	3	4	3	7	8	2	2	2	1	7	5	6	6	7	1	4	6	4	1	2	3	4	2	5	4	1	1	5	4	6
ENSG00000092054	592108	593579	380931	604426	655288	1034411	931028	824192	733683	686896	293490	893453	658696	768505	555148	577229	609735	981356	593149	890875	690244	646283	1046417	630611	692110	772485	464761	362444	268683	848325	673743	586308	229426	438200	925939	642207	446964	893701	503091	559448
ENSG00000092067	1	0	1	2	0	0	1	0	0	0	0	0	2	0	1	1	0	0	2	0	2	1	0	4	0	0	0	0	0	0	0	0	0	0	0	0	0	0	0	0
ENSG00000092068	301	265	189	233	212	326	289	304	247	333	328	316	239	252	195	301	315	122	351	228	259	249	454	270	272	298	245	230	152	359	291	227	191	228	264	317	228	258	267	320
ENSG00000092094	580	497	259	634	485	755	750	873	499	635	440	531	439	688	659	444	580	519	876	674	548	604	544	431	634	540	602	684	496	495	594	500	559	459	785	615	603	534	642	471
ENSG00000092096	62	68	23	56	58	58	56	26	43	103	40	51	54	51	53	56	50	52	83	44	93	109	84	68	72	48	50	48	54	80	76	48	58	35	47	60	64	61	70	54
ENSG00000092098	392	547	195	455	471	550	564	458	342	401	385	344	311	444	433	400	540	617	444	460	476	345	487	477	376	430	369	397	312	356	472	412	378	288	441	428	339	405	439	314
ENSG00000092108	1204	1310	676	1581	1335	1401	1345	1484	1034	1145	961	1021	620	1333	1152	1070	1047	1390	1423	1263	1236	1271	1172	1066	999	1306	1018	1044	893	987	1032	1216	1095	841	1296	1050	1146	1521	1171	988
ENSG00000092140	417	511	236	702	493	559	575	617	384	461	377	414	247	513	434	433	454	629	538	535	503	479	505	378	394	521	376	401	407	394	457	385	424	302	499	462	441	559	448	404
ENSG00000092148	17436	22203	10074	23027	20560	22518	23027	19419	18666	17529	14784	15781	11612	21498	17901	17441	18156	21658	23041	19289	20868	15947	20045	15800	13978	19061	14859	16443	14719	16253	13726	19776	17503	11897	21985	15070	16087	23165	18708	18741
ENSG00000092199	3535	3922	1898	4265	3534	4057	3872	3908	3090	3487	2899	3141	2053	3568	3262	3312	3281	3860	3960	3777	3739	3244	3750	3287	3192	3883	2854	3225	2797	3476	3126	3520	2919	2428	3915	3377	3243	3368	3478	3100
ENSG00000092200	4	2	1	3	3	6	4	5	7	9	5	4	0	3	3	5	1	6	5	2	5	8	2	7	5	8	6	4	4	4	5	3	2	1	5	3	3	7	6	5
ENSG00000092201	1183	1323	642	1401	1420	1348	1432	1347	1033	1189	1061	903	680	1341	1170	1125	1248	1309	1396	1198	1323	1291	1215	1161	1026	1336	1033	1269	879	979	1150	1223	1136	865	1189	1168	1213	1292	1211	1233
ENSG00000092203	2210	2237	993	2035	2196	2435	2324	2128	1904	2037	1802	1749	1371	2149	1993	1868	1970	2061	2327	1993	2166	2134	2199	2089	1924	2182	1783	2057	1456	1913	1849	2128	2089	1601	2048	2093	1722	2255	2069	1883
ENSG00000092208	143	159	91	197	165	196	212	156	170	141	135	137	108	187	150	156	141	184	171	163	165	157	153	151	110	166	131	157	145	129	139	149	151	98	184	140	141	167	148	139
ENSG00000092295	13	14	38	15	17	13	13	10	11	11	13	12	10	18	14	13	6	9	13	8	11	17	8	21	11	14	21	32	6	6	59	2	6	10	4	11	16	8	14	10
ENSG00000092330	532	555	248	507	596	567	580	464	440	490	479	465	292	483	492	481	468	603	601	477	565	488	503	519	430	524	418	460	333	435	492	506	438	297	481	571	413	531	556	459
ENSG00000092345	1	0	0	0	1	0	0	1	1	0	0	0	0	0	0	0	0	0	0	0	2	1	0	1	0	0	0	0	0	0	2	0	0	0	0	0	0	0	1	0
ENSG00000092377	58	62	9	28	29	45	64	50	51	77	66	52	12	49	34	35	18	18	61	37	59	28	43	45	47	40	54	40	33	64	55	28	45	45	58	79	34	41	49	59
ENSG00000092421	358	498	231	462	324	477	447	328	305	374	251	282	253	493	216	316	605	733	441	572	514	511	398	324	301	317	356	340	404	251	395	260	306	215	395	513	526	646	422	364
ENSG00000092439	2852	2442	1351	2544	2637	2919	2843	2283	1851	1988	2088	2222	1419	2035	2731	2184	2121	2062	2479	2426	2099	2237	2845	1989	1849	2271	2252	1916	1889	2908	1980	2302	2101	1479	2156	2139	2062	2227	2301	2076
ENSG00000092445	119	63	74	81	94	83	124	42	44	97	456	77	67	78	92	68	51	97	113	76	181	112	85	161	67	68	87	107	69	68	150	66	65	93	77	117	100	67	103	124
ENSG00000092470	38	53	20	41	35	42	42	36	11	42	39	34	25	39	26	31	49	64	37	31	43	47	31	37	24	43	24	30	27	18	36	28	39	24	42	42	44	43	42	35
ENSG00000092529	3901	3292	1519	2877	3322	3497	3085	3064	3016	2682	2969	3086	1854	2978	3838	2770	2807	2178	2890	2709	2688	3085	2873	2776	2864	3673	2909	3136	2432	2327	2379	3388	3775	2715	2842	3764	2559	2913	3064	2497
ENSG00000092531	1148	1318	705	1760	1347	1602	1565	1365	1127	1184	1149	1085	728	1592	998	1172	1257	1401	1496	1414	1427	1122	1501	1164	1118	1335	1223	1037	964	1267	1161	1242	961	922	1356	1249	1228	1330	1179	1242
ENSG00000092607	4139	4103	1711	4081	5551	4648	4897	5426	3953	4498	3928	3847	2793	5435	3599	3886	3827	4102	3882	3896	4691	4747	4229	3724	4773	5294	3103	3689	3187	4014	3811	3913	4395	3537	4532	4730	3468	5723	3844	4678
ENSG00000092621	57	49	51	76	52	52	108	55	37	90	98	50	54	63	54	100	44	58	56	43	89	142	83	143	52	47	66	87	48	35	105	46	81	58	74	89	90	34	86	61
ENSG00000092758	22	19	10	20	11	23	22	41	18	23	11	15	7	18	15	14	20	36	20	20	26	13	23	46	15	12	12	19	19	15	29	19	15	10	29	20	15	20	29	21
ENSG00000092820	515	785	415	891	971	600	723	603	520	681	402	599	425	768	504	501	691	653	818	703	966	516	766	810	456	435	561	441	515	499	665	592	664	355	578	669	473	567	666	508
ENSG00000092841	1713	2150	978	1635	2434	2446	2168	1899	1723	2129	1929	1457	1655	1972	1739	1810	1745	2316	1929	1788	2005	2737	1588	1979	1584	1587	1822	1448	1559	1334	2045	1716	1746	1272	1737	1577	2311	2009	2402	1848
ENSG00000092847	984	1064	452	903	1083	1189	1246	1035	919	1018	932	947	870	1001	905	968	1048	1047	1077	1019	1161	1119	1004	1115	945	960	928	989	644	788	1057	864	994	814	970	995	872	1066	1044	886
ENSG00000092850	0	2	0	0	1	0	1	0	0	1	0	1	0	2	2	0	1	1	0	0	0	2	0	1	0	0	1	2	1	0	0	0	0	0	0	4	0	0	1	1
ENSG00000092853	3	4	0	0	5	1	2	3	0	3	3	1	1	5	1	11	2	12	4	4	6	2	3	4	2	3	2	5	3	0	8	0	2	1	8	5	4	5	1	7
ENSG00000092871	364	498	220	481	465	401	441	450	324	501	363	381	218	451	494	341	308	410	536	400	508	450	628	443	341	363	390	430	320	426	528	382	268	277	376	462	369	470	326	392
ENSG00000092929	167	172	69	154	113	138	195	122	118	134	175	189	162	166	179	123	119	111	166	145	150	159	178	197	176	96	153	164	70	234	232	127	110	159	162	281	136	102	108	109
ENSG00000092931	822	946	410	889	870	1103	965	873	748	830	645	739	553	903	771	800	766	895	814	805	834	815	807	764	883	866	697	773	599	645	690	744	815	565	908	868	734	812	834	696
ENSG00000092964	1762	2033	1050	1719	1959	2198	1861	1549	1263	2280	1703	1693	1285	1597	1765	1722	1842	2478	2115	1945	2297	2066	2100	2060	1466	1750	1701	1650	1564	1169	1954	1545	1316	1273	1351	2247	1794	1890	2086	1681
ENSG00000092969	489	591	334	702	640	1042	492	443	610	834	296	636	295	444	526	423	327	607	447	690	529	400	904	352	596	455	631	361	491	527	419	445	349	351	455	406	340	515	390	350
ENSG00000092978	331	373	160	403	420	335	393	414	352	347	332	299	204	341	341	333	309	362	426	291	382	371	301	337	336	385	315	364	268	354	322	331	335	250	334	375	304	395	391	349
ENSG00000093000	805	918	436	760	806	789	812	753	668	736	599	712	498	852	752	680	776	858	895	774	802	776	765	760	669	786	518	667	636	557	599	755	574	549	914	622	889	818	787	677
ENSG00000093009	0	0	0	3	3	3	6	1	2	3	4	4	0	2	1	2	2	5	1	1	5	4	1	2	2	0	2	5	1	3	4	1	1	1	0	2	0	3	1	2
ENSG00000093010	703	636	411	754	690	923	736	786	595	710	655	682	530	681	605	708	621	624	698	630	717	581	734	692	698	793	652	575	493	746	713	643	590	562	708	862	609	877	636	576
ENSG00000093072	90	124	50	82	68	106	106	45	79	116	157	92	73	91	89	82	74	219	77	73	165	73	53	101	65	69	102	50	30	53	55	72	49	39	66	56	74	65	116	34
ENSG00000093100	10	5	3	13	11	10	8	12	5	9	10	17	5	20	12	7	10	11	7	14	9	4	12	17	11	9	8	13	3	10	13	3	6	2	12	24	6	8	15	7
ENSG00000093134	2	12	4	3	0	3	8	0	6	2	3	14	8	7	10	3	8	4	5	5	0	15	4	5	3	5	5	1	6	3	11	2	4	2	11	2	23	15	6	6
[truncated: 63,218 more rows]
