# Supplementary material for: Bioinformatics and system biology approach to identify potential common pathogenesis for COVID-19 infection and sarcopenia
Source: Front Med (Lausanne). 2024 Jun 24;11:1378846. doi: 10.3389/fmed.2024.1378846 (PMC11228343; doi:10.3389/fmed.2024.1378846)
Supplement: Supplementary file 5 [file Data_Sheet_5.ZIP › raw data1/03.download/GSE171110/clinical.xlsx]

## Sheet: Sheet1
!Sample_title	507-V Healthy	1189-V Healthy	1406-V Healthy	1918-V Healthy	1951-V Healthy	1995-V Healthy	2064-V Healthy	3054-V Healthy	3136-V Healthy	3538-V Healthy	1-C Severe Covid-19	9-C Severe Covid-19	12-C Severe Covid-19	18-C Severe Covid-19	19-C Severe Covid-19	21-C Severe Covid-19	24-C Severe Covid-19	25-C Severe Covid-19	26-C Severe Covid-19	28-C Severe Covid-19	29-C Severe Covid-19	30-C Severe Covid-19	32-C Severe Covid-19	33-C Severe Covid-19	34-C Severe Covid-19	36-C Severe Covid-19	37-C Severe Covid-19	38-C Severe Covid-19	41-C Severe Covid-19	42-C Severe Covid-19	43-C Severe Covid-19	56 Severe Covid-19	58 Severe Covid-19	62 Severe Covid-19	65 Severe Covid-19	66 Severe Covid-19	67 Severe Covid-19	69 Severe Covid-19	70 Severe Covid-19	71 Severe Covid-19	72 Severe Covid-19	73 Severe Covid-19	74 Severe Covid-19	77 Severe Covid-19	81 Severe Covid-19	82 Severe Covid-19	83 Severe Covid-19	84 Severe Covid-19	85 Severe Covid-19
!Sample_geo_accession	GSM5218990	GSM5218991	GSM5218992	GSM5218993	GSM5218994	GSM5218995	GSM5218996	GSM5218997	GSM5218998	GSM5218999	GSM5219000	GSM5219001	GSM5219002	GSM5219003	GSM5219004	GSM5219005	GSM5219006	GSM5219007	GSM5219008	GSM5219009	GSM5219010	GSM5219011	GSM5219012	GSM5219013	GSM5219014	GSM5219015	GSM5219016	GSM5219017	GSM5219018	GSM5219019	GSM5219020	GSM5219021	GSM5219022	GSM5219023	GSM5219024	GSM5219025	GSM5219026	GSM5219027	GSM5219028	GSM5219029	GSM5219030	GSM5219031	GSM5219032	GSM5219033	GSM5219034	GSM5219035	GSM5219036	GSM5219037	GSM5219038
!Sample_characteristics_ch1	status: Healthy	status: Healthy	status: Healthy	status: Healthy	status: Healthy	status: Healthy	status: Healthy	status: Healthy	status: Healthy	status: Healthy	status: Severe Covid-19	status: Severe Covid-19	status: Severe Covid-19	status: Severe Covid-19	status: Severe Covid-19	status: Severe Covid-19	status: Severe Covid-19	status: Severe Covid-19	status: Severe Covid-19	status: Severe Covid-19	status: Severe Covid-19	status: Severe Covid-19	status: Severe Covid-19	status: Severe Covid-19	status: Severe Covid-19	status: Severe Covid-19	status: Severe Covid-19	status: Severe Covid-19	status: Severe Covid-19	status: Severe Covid-19	status: Severe Covid-19	status: Severe Covid-19	status: Severe Covid-19	status: Severe Covid-19	status: Severe Covid-19	status: Severe Covid-19	status: Severe Covid-19	status: Severe Covid-19	status: Severe Covid-19	status: Severe Covid-19	status: Severe Covid-19	status: Severe Covid-19	status: Severe Covid-19	status: Severe Covid-19	status: Severe Covid-19	status: Severe Covid-19	status: Severe Covid-19	status: Severe Covid-19	status: Severe Covid-19
[truncated: 5 more columns]

## Sheet: Sheet2
!Sample_title	!Sample_geo_accession	!Sample_characteristics_ch1
507-V Healthy	GSM5218990	status: Healthy
1189-V Healthy	GSM5218991	status: Healthy
1406-V Healthy	GSM5218992	status: Healthy
1918-V Healthy	GSM5218993	status: Healthy
1951-V Healthy	GSM5218994	status: Healthy
1995-V Healthy	GSM5218995	status: Healthy
2064-V Healthy	GSM5218996	status: Healthy
3054-V Healthy	GSM5218997	status: Healthy
3136-V Healthy	GSM5218998	status: Healthy
3538-V Healthy	GSM5218999	status: Healthy
1-C Severe Covid-19	GSM5219000	status: Severe Covid-19
9-C Severe Covid-19	GSM5219001	status: Severe Covid-19
12-C Severe Covid-19	GSM5219002	status: Severe Covid-19
18-C Severe Covid-19	GSM5219003	status: Severe Covid-19
19-C Severe Covid-19	GSM5219004	status: Severe Covid-19
21-C Severe Covid-19	GSM5219005	status: Severe Covid-19
24-C Severe Covid-19	GSM5219006	status: Severe Covid-19
25-C Severe Covid-19	GSM5219007	status: Severe Covid-19
26-C Severe Covid-19	GSM5219008	status: Severe Covid-19
28-C Severe Covid-19	GSM5219009	status: Severe Covid-19
29-C Severe Covid-19	GSM5219010	status: Severe Covid-19
30-C Severe Covid-19	GSM5219011	status: Severe Covid-19
32-C Severe Covid-19	GSM5219012	status: Severe Covid-19
33-C Severe Covid-19	GSM5219013	status: Severe Covid-19
34-C Severe Covid-19	GSM5219014	status: Severe Covid-19
36-C Severe Covid-19	GSM5219015	status: Severe Covid-19
37-C Severe Covid-19	GSM5219016	status: Severe Covid-19
38-C Severe Covid-19	GSM5219017	status: Severe Covid-19
41-C Severe Covid-19	GSM5219018	status: Severe Covid-19
42-C Severe Covid-19	GSM5219019	status: Severe Covid-19
43-C Severe Covid-19	GSM5219020	status: Severe Covid-19
56 Severe Covid-19	GSM5219021	status: Severe Covid-19
58 Severe Covid-19	GSM5219022	status: Severe Covid-19
62 Severe Covid-19	GSM5219023	status: Severe Covid-19
65 Severe Covid-19	GSM5219024	status: Severe Covid-19
66 Severe Covid-19	GSM5219025	status: Severe Covid-19
67 Severe Covid-19	GSM5219026	status: Severe Covid-19
69 Severe Covid-19	GSM5219027	status: Severe Covid-19
70 Severe Covid-19	GSM5219028	status: Severe Covid-19
71 Severe Covid-19	GSM5219029	status: Severe Covid-19
72 Severe Covid-19	GSM5219030	status: Severe Covid-19
73 Severe Covid-19	GSM5219031	status: Severe Covid-19
74 Severe Covid-19	GSM5219032	status: Severe Covid-19
77 Severe Covid-19	GSM5219033	status: Severe Covid-19
81 Severe Covid-19	GSM5219034	status: Severe Covid-19
82 Severe Covid-19	GSM5219035	status: Severe Covid-19
83 Severe Covid-19	GSM5219036	status: Severe Covid-19
84 Severe Covid-19	GSM5219037	status: Severe Covid-19
85 Severe Covid-19	GSM5219038	status: Severe Covid-19
87 Severe Covid-19	GSM5219039	status: Severe Covid-19
91 Severe Covid-19	GSM5219040	status: Severe Covid-19
92 Severe Covid-19	GSM5219041	status: Severe Covid-19
95 Severe Covid-19	GSM5219042	status: Severe Covid-19
101 Severe Covid-19	GSM5219043	status: Severe Covid-19
