# Supplementary material for: Bioinformatics and system biology approach to identify potential common pathogenesis for COVID-19 infection and sarcopenia
Source: Front Med (Lausanne). 2024 Jun 24;11:1378846. doi: 10.3389/fmed.2024.1378846 (PMC11228343; doi:10.3389/fmed.2024.1378846)
Supplement: Supplementary file 5 [file Data_Sheet_5.ZIP › raw data1/03.download/GSE171110/GSE171110_Data_RNAseq_raw_counts_geo.txt]

Series_sample_id	GSM5218990	GSM5218991	GSM5218992	GSM5218993	GSM5218994	GSM5218995	GSM5218996	GSM5218997	GSM5218998	GSM5218999	GSM5219000	GSM5219001	GSM5219002	GSM5219003	GSM5219004	GSM5219005	GSM5219006	GSM5219007	GSM5219008	GSM5219009	GSM5219010	GSM5219011	GSM5219012	GSM5219013	GSM5219014	GSM5219015	GSM5219016	GSM5219017	GSM5219018	GSM5219019	GSM5219020	GSM5219021	GSM5219022	GSM5219023	GSM5219024	GSM5219025	GSM5219026	GSM5219027	GSM5219028	GSM5219029	GSM5219030	GSM5219031	GSM5219032	GSM5219033	GSM5219034	GSM5219035	GSM5219036	GSM5219037	GSM5219038
A1BG	133.1436	110.14223	94.6867	89.60004	85.81497	59.03335	77.18392	64.63351	118.31709	79.67834	83.2688	137.5523	68.16603	78.8851	114.2332	64.6476	53.95959	83.4509	74.576	64.249026	92.8019	59.4654	73.44665133	47.97373	57.190308	64.5786	89.0543	48.00094	79.15448	71.01173	50.839396	85.36085	93.90937	73.99996	88.8289	75.26563001	71.6871	124.199994	79.64403	60.1078	64.65766	61.99567	71.27866	63.87714	54.11832	61.43464	90.2318	116.9638	104.56376
A1CF	9	8.000000065	1.000000082	10.00020021	3.00000005	6	4.000000125	5.000000071	6	0	16.00040004	5.003240137	12.00600011	6	11	8.000000467	6.00013	2.999998	6.000000246	4.00000012	5.000070243	3.000027011	6.001870035	6.000000025	1.001070098	10.00000022	2.00727005	11.00000026	8.00356131	10.0078	3.000000052	1.000000042	5.00607004	5.003230096	1.00124	5.000000236	7.000000153	6.000070125	5.003690055	6.000000056	7.00000008	15.00040007	3.005010023	2.00048	6.004730097	13.00020016	2.000020025	13.00490009	9.000140012
A2M	65.00001	31.720581	36.63567	19.225078	27.999979	40.60307	34.000033	31.562846	24.00001267	28.000009	26.999951	38.00004	46.000002	21.998616	45.00001	67.00005	29.999986	25.99997	41.999989	39.00004122	37.396382	45.000016	30.00001584	51.99996	129.00001	46.000045	84.00001	60.492917	29.999997	48	38.99996	27.000016	53.000002	28.0000083	99.99995	60.999955	47.9999746	47.999957	73	17.258114	19.999999	32.999995	27.999993	28.999949	16.999976	29.000019	57.000013	35.999958	57.000042
A2ML1	29.28124	26.3047	20.57935	13	5	39.4716	8.13204	20.04058	31.02818	51.08296	57.80256	30.37114	33.68818	22.3446	45.79115	21.3239	31.66436	37.4553	42.54337	28.32695	29.74667	16.84997	20.7031	30.61882	25.00652	29.80826	69.83409	31.87888	33.1284	29.339	21.56825	31.68098	13.08699	67.2622	18.74255	44.07126	73.17947	16.0184	56.5988	84.14297	29.39331	37.07064	19.6049	36.41428	33.2269	54.13332	65.73852	75.6008	51.43706
A2MP1	262.00034	83.00004	98.99997	55.99998	41	124.99995	49.00002	56.99999	97.00004	45	3	56	20	22	18.00004	22.99996	26.99999	44.000048	40.99998	25.00004	105.99995	88.99998	56	35.99997	12	54.99995	14	38.00002	40.99997	18.00001	7	6	33.00003	77.99996	33.00003	15.99998	12.999962	19.99999	14	26	15	11.000015	41.00004	12	8	12	29.99997	96.00001	29.99998
A3GALT2	12	1	5	7	0	1	5	0	4	0	9	5	29	0	11	1	2	2	3	5	3	0	5	5	1	7	9	2	1	6	10	4	6	16	0	7	9	3	17	71	7	17	18	11	49	14	13	40	44
A4GALT	6	2	3	8	2	2	1	1	8	1	4	4	1	10	1	1	4	3	5	0	2	0	0	0	13	0	11	2	3	9	5	82.99997	1.999996	1	4	2	15	0	1	4	3	7	1	4	20	4	0	4	0
A4GNT	0	0	0	0	0	1	1	1	1	5	4	0	0	0	0	1	2	0	1	0	0	0	3	3	0	1	0	0	0	1	0	1	2	0	0	2	1	0	3	2	2	0	0	3	2	9	0	6	1
AAAS	1115.00001	1128.00012	860.00008	1019.000152	968.0000714	1108.00061	1131.00004	861.999827	955.9998404	1088.00052	849.9997012	1378.99979	776.9997348	745.00007	854.00003	869.0004003	790.99975	872.0002354	826.9994702	709.9999388	957.9999616	818.99994	664.9999875	860.99973	1082.99963	1216.999618	1319.99955	751	1097.999889	892.9998321	775.00008	769.0004158	797.9998	839.9999514	1379.00048	897.0000586	783.9999886	1151.99961	1075.999645	732.9996801	752.0003586	926.9998523	879.00024	785.0006799	479.9997	984.99977	1133.9995	1004.9997	1240.99938
AACS	506.192	608.07535	436.11714	465.55992	416.2832	401.61695	523.31393	409.12617	467.42653	503.97867	283.7933	655.71163	378.16428	309.3913	363.3372	369.695629	368.56792	487.77472	392.15813	381.62635	461.23365	320.46027	439.4063	584.650263	431.25374	625.63031	527.91622	399.20262	530.30208	455.72111	309.46379	428.36072	444.63921	415.00991	576.06087	439.478	474.12174	571.45246	689.83812	441.41446	437.05608	548.05531	394.34313	479.07769	231.28806	472.35862	610.18184	581.96215	637.26693
AACSP1	12.6138	0	0	3	0	3	4	2	4	2	5	8	2	0	6	0	2	7	0	4.28488	1	2	3	3	0	2	0	2	4	4	1	2	2	4	4	0	2	1	3	5	4	4	1	2	1	3	4	7	7
AADAC	0	0	0	0	0	0	0	0	0	0	0	0	0	0	0	0	0	0	0	0	0	0	0	0	0	0	0	0	0	2	0	0	0	0	0	0	0	0	0	0	0	0	0	0	0	0	0	0	0
AADACL2	0	4	0	0	2	2	0	0	0	0	0	0	0	6	7.12821	0	0	0	0	0	8	0	0	0	0	0	0	0	0	0	0	0	0	0	0	0	0	0	0	0	0	4	0	0	0	0	0	0	0
AADACL3	0	1	0	1	0	1	0	0	1	1	4	0	0	0	0	0	0	0	0	2	1	0	1	2	1	0	0	1	0	1	4	0	0	0	0	1	0	1	1	2	1	0	0	0	0	1	1	1	1
AADACL4	0	0	0	0	0	0	0	0	0	1	0	0	0	0	0	0	0	0	0	0	0	0	0	0	0	0	0	0	0	0	0	0	0	0	0	0	0	0	0	0	0	0	0	0	0	0	0	0	0
AADACP1	0	0	0	0	0	0	0	0	0	0	0	0	0	0	0	0	0	0	0	0	0	0	0	0	0	2	0	0	0	0	0	0	0	0	0	0	0	0	0	0	0	0	1	2	0	0	0	1	0
AADAT	0	1.000000463	5	5.09710985	0	0	1.012157649	0	4.041132403	1	0	2.041245081	5.02015	3	2.01594366	1.000000364	0	0	1	0	0	0	0	1.015194412	3	0	0	0	1.013711553	2.010350951	1.046401178	0	2.054507053	1.041106388	3.00834945	0	1	0	3.022868956	0	0	0	1	3.215225244	0	1	3.022399025	2.005413301	0.999999654
AAGAB	1357	2008.00031	1336.00029	1369	1785.001	1517	1625.000419	1439	1415.999	1625.99997	1871.00086	2144.99931	1744.99987	1186	1171.00025	1349	1341.0007	1875.00053	1520.99951	1620.99935	1930.99967	1479.99975	1371.00018	1341.99891	1718.00088	1674.99959	2070.99945	1597.9999	1596.99944	1306.99929	1537.99881	1115.00016	1576.00013	1490.99955	1492.99999	1294.00126	889.00019	1760.00106	1531.00017	989.00053	1424.99916	1232.9999	1052.00012	1283	700.00087	1223.99956	1558.99928	1178.00008	1504.001
AAK1	5035.85257	5016.50699	4385.49476	3234.13192	3983.76564	5228.87304	4025.54236	4435.00582	3673.53347	3824.30234	2890.91388	5623.80672	3347.3224	2120.01327	2596.96961	3290.43134	2853.12417	3670.79801	2880.33378	5126.0771	5444.97461	4538.48889	3141.1833	2865.96052	2175.6483	4170.86942	2010.19724	3421.26671	3536.35487	2686.75072	2495.20274	1456.545837	3520.37455	4508.42065	2773.78154	2833.53207	2604.72953	3707.50725	3684.15153	2129.63354	3049.51615	2722.21774	2034.38743	3247.60994	1876.73028	2314.51404	4768.49938	3599.13652	4070.18835
AAMDC	104.7798138	138.01584	76.88451	98.370796	112.04578	90.15984	93.66479	86.72436	125.18353	112.38123	76.07985	166.3205	117.40883	90.82539	109.44988	97.13602104	69.3829	132.85702	76.05311	77.42335075	113.85962	114.8813	93.6259	60.58372	81.69889	73.27987	144.70154	83.22853	105.52566	99.9826	99.20194	103.16717	83.84372	75.41907	99.84603	149.23696	58.21806	111.14844	127.54753	97.7673	114.5353	70.76024	95.43189	89.03296	66.4626979	96.55778	111.99742	105.50534	113.024028
AAMP	1878.001	2151.99927	1770.9997	2006.9991	2151.9999	1885.99866	2182.9995	1601.00004	1624.9988	1709.0008	1008.0003	2354.9997	1242.0005	1338.9995	1134.9992	1469.99933	1055.9992	1560.00004	1354.00035	1499.0009	1721.00014	1678.9997	1458.0016	1053.000476	1829.0006	1844.0008	2288.00017	1025.99953	1952.9993	1520.99989	1215.00088	1326.9988	1877.0001	1704.0015	2296.9998	1515.0007	1120.99981	1870.00163	1905.00169	1181.99934	1522.00122	1425.00002	1276.99935	1697.00002	784.99965	1324.99945	2192.00087	1344.99976	2030.0007
AANAT	30.03796	16	13	18.00005	11.38836	16	13.08321	15	17	21.25851	104.47917	107.99999	41.39952	30.00001	66.37287	24.00001	26.00001	49.78649	54.16044	43.61439	65.99992	16.0584	52.99996	64.00003	44.00001	51.00004	149.00034	23	11.25719	17.0803	32.15817	9	32.99996	65.99996	16	34.00002	18	60.99997	49.13134	47.00002	202	250.9999	20.00003	10.0966	46.00009	45	96	31.99998	51
AAR2	1006.3104	1273.06243	1114.6037	1177.9998	1238.9981	1301.99588	1524.00217	998.04516	1017.5977	1157.00479	753.9997	1442.32922	882.9999	843.00012	540.9995	856.2212	786.00017	1210.0048	873.02528	1113.00292	1229.00171	1175.00451	964.0004	555.00028	1042.00017	1296.545	1342.0934	840.00007	1342.07191	857.00021	796.99983	751.00026	1339.0042	1060.31955	1386.5825	1095.0687	723.99986	1415.0042	1258.0017	706.99979	1062.4007	889.4839	755.01581	1172.3868	454.46423	819.9995	1533.02262	1030.1039	1132.8451
AARD	15.7596339	7.58049	8.49629	11.99998	4.01236	4.91864	7.00891	5.259163	5.334356	6.3501	15.81399	21.754448	15.12667	7.99343	5.524292	8.3194	5.268474	14.5866	10.9108	9.5343	9.20196	7.39805	17.41626	6.033926	0	9.92791	8.66202	6.87797	8.12000842	5.66274	6.50371	6.00554	10.31726	18.0805	3.00565	11.7307	6.31602	8.42906	11.062481	9.27706	12.732927	14.9111	10.02817	7.82855	15.004405	1.00664	16.80017	11.700085	11.213
AARS1	1655.16097	2287.82811	2019.1542	1842.0018	2137.50351	2269.8163	2336.74085	1870.66742	1933.2567	2230.3067	829.62136	6204.40034	3319.065	1641.867745	2138.09869	2708.26584	2488.53787	3451.6325	2759.46609	3404.72735	3833.03972	2926.99579	2054.61965	4666.74186	5053.69766	5140.23464	4147.36195	3827.0027	3411.84006	2230.7517	2461.9437	1863.0004	3488.4899	2186.69045	5331.9968	2071.80207	2738.0673	4979.982	3774.75532	1743.04687	2123.3634	3680.7916	2331.88814	1857.0391	1198.50545	3294.6517	4434.30756	1613.7864	4133.9734
AARS2	479.6	366.07865	385.56	308.357	283.693	370.31336	362.00007	259.022	331.33637	347.172	226.135	734.204	308.50749	232.607	338.896	340.63312	227.416	434.361	367.394	421.145	625.652	367.37708	288.373	486.2	292.25261	439.765	264.94931	326.97454	355.034	254.68175	235.5122	219.145	342.45438	328.85999	564.926	248.548	274.84373	552.52725	425.412	223.236	301.65171	353.001	252.54218	319.95825	114.053	303.502	381.645	353.991	392.255
AARSD1	451.42698	508.78637	400.10961	430.61297	480.0706	488.37423	435.41705	390.7265171	351.6070579	369.00431	231.4429	833.4929	338.56716	251.1178977	327.90052	329.82929	281.705865	437.3332488	377.59643	421.3027	529.53486	420.24567	281.52192	355.74964	437.44668	511.10135	628.185958	368.33637	398.67843	384.02664	291.26547	261.72329	404.15473	377.80231	560.8709	328.58642	254.00034	517.22207	453.029264	261.60942	270.88348	409.19212	358.1297566	280.79356	97.10911	366.188764	480.066274	210.8182096	396.38553
AASDH	648.0003106	531.00018	497	557.0000083	533.9997352	691.99995	688.0001	783.00029	531.99958	602.00027	357.00026	703.00035	387.00023	272.00002	315.99963	457.9998	499.00035	525.0003	433.99981	678.00076	690.0007606	502.9999	494.00019	427.0000734	351.00007	535.0003119	250.00032	581.999915	345.99978	350.99993	397.9995	289.00033	372.0003574	413.00045	461.99973	344.9999852	319.9996791	583.00016	466.0005	297.99986	467.99978	306.0001657	241.99968	408.9996	144.99983	264.9995797	645.9995497	402.999875	499.9995262
AASDHPPT	1611.0037	1728.9987	1416.9984	1364.00302	1562.9972	1860.0024	2007.00131	1984.000117	1745.99784	1637.0025	736.00025	2218.0023	1221.00357	992.99988	922.0003	1329.9998	1350.9967	1634.9989	1299.0001	1951.0015	1800.004	1617.0028	1456.0028	1309.0018	921.99953	1705.999	779	1575.0027	1478.9962	1169.9987	1247.00122	441.00043	1082.0001	1461.0031	1142.9998	1144.00373	769	1610.0009	1388.0024	704.00046	1232.0046	1078.99999	655.00007	1094.00018	463.00013	891.00004	1681.9994	1115.0001	1447.9978
AASS	91.23058	25.08097	54.64087	19.050471	27.01451	31.00003	6.038610415	50.07472	98.2372	72.02593	32.36874	73.38048	63.36887177	31.02474	36.37178918	32.0117	19.01783	47.10171	57.05913	90.033008	65.27303954	61.06583	64.03225	66.0834	7.06406	47.213	7.026417	32.01385	50.00839	50.09225	19.01975	13.000034	15.05623	33.03562408	25.012436	9.01826	40.01197	79.30198275	37.07485	22.32305	61.01738	27.00065	29.01162	30.0201	13.05176	19.00002	84.36707	53.11312645	43.28072
AATF	2078.99974	2888.00794	2115.999624	2264.000349	2910.99638	2806.9947	2602.99526	2343.994116	2265.0008	2200.00066	2875.00808	3924.00024	3054.00096	1946.00042	1892.99926	2226.00024	1995.999646	2926.00132	2411.00058	2632.0043	3279.00544	2418.991402	2564.994844	1784	3244.003874	2781.001016	4642.99494	2624.9943	2556.99484	2319.99594	2732.997084	1977.00058	2562.0017	2703.99198	2814.00012	2936.00738	1736.99942	2712.99176	2891.99776	2069.999058	2736.00516	2962.007918	2491.00476	2311.00322	1690.99944	2396.9956	2961.99434	1772.99972	3049.00444
AATK	2320.0002	981.99963	901.00058	2247.99496	808.00003	552.00068	700.9998	502.92695	1619.00029	1230.99974	7119.00721	2520.00448	4076.9997	1256.99958	4824.0019	1598.00025	1628.9993	1251.00025	3571.00109	995.000059	749.00043	706.00045	1783.99884	1475.0001	3603.99531	1101.000085	5508.0128	696.00124	1510.79652	2714.00327	3033.9922	3417.9985	1735.00038	2561.0087	1580.00064	3973.0014	3750.99385	3081.999306	2639.0018	3073.00536	2852.99822	6013.00211	5621.95066	4277.99793	4765.99966	4652.999917	2611.0016	6595.00256	5722.00183
ABAT	1804.53583	945.8243	1131.49974	1399.65202	829.073357	1022.13255	1484.59827	1175.49995	874.27466	1046.55422	1622.08497	1155.9796	1972.18538	1092.14423	1397.09374	1097.51797	1864.56192	915.12712	1258.33643	976.3862	977.20965	1097.00271	1249.81766	620.48887	430.52956	1150.73944	744.75323	858.80616	966.13823	1696.62164	1821.773932	827.215469	949.57333	1715.82466	1022.69151	932.24938	1144.31853	1781.46024	1278.708	1579.05112	1155.21461	1449.43307	835.65635	2140.32352	1444.79687	1970.79904	1176.57925	1888.59049	1252.35315
ABCA1	2461.99542	1158	806	1132	773.9995	982	1536	1615.99991	2010.99749	4187.99978	16269.95309	6706.00196	12772.95124	1837	8199.00069	4415.00081	6038.00333	6143.00297	7236.99745	10687.04917	7028.00144	2443.99742	12185.03652	4533.00495	3022.00431	5345.99714	4552.99879	7429	2577.99778	3796.99851	9457.99502	401	2687.00351	9582.00474	1680	1998.99807	2682.00113	3589.00114	8551.00229	2665.9998	4311.003	5107.99935	2716.99814	4845.00361	2650.99898	4573.99585	4383.99826	4034.99985	8190.9986
ABCA10	53.00618	27.0203	27.11183928	47.01878	11.005585	49.02675	29.06224	41.03019	49.14627	38.020946	63.397859	54.0093	65.08978	18.00373001	61.01519	35.014633	39.2582	28.123166	69.0107643	43.01422	38.020422	29.01405	33.0115	28.00394	50.025437	27.005954	43.037383	36.01459	26.00627	38.01848625	27.021763	26.0089578	28.014986	58.388665	39.017641	39.19716	14.012338	38.154226	27.009178	25.0291	39.02377008	39.0313	16.0183579	22.01012	23.038096	34.0081921	28.0297	61.057419	41.01615
ABCA11P	169.80544	84.5398	79.6949	92.39441	24.8803	84.3381	85.4619	110.94414	86.7043	63.4835	58.4953	66.8315	48.39368	62.62443	50.96033	59.531463	49.7745	72.00325	49.8177	58.70122	75.4069	48.40387	48.27499	7.907727	44.17288	123.1013	21.786	49.12411	65.9525	50.29811	46.90435	21.50597	45.95751	108.8166	29.59644	21.4481	30.2146	51.71883	34.66324	9.80322	58.41942	32.14271	21.95055	32.02621	26.9317	33.00748	41.23579	75.2272	46.67137
ABCA12	0	0	0	0	0	0	0	0	2	0	0	0	0	0	0	0	0	0	1	0	0	1	3	1	2	1	0	0	0	0	0	4	0	0	0	0	1	1	0	1	0	1	0	0	0	3	0	0	0
ABCA13	45.574153	66.08326462	26.26452	41.55119	32.2123	279.66541	163.26586	125.19127	244.75959	410.73025	3137.7356	59.70552	187.1120824	744.7305	311.7332	695.63707	443.32222	125.8989606	87.32255022	129.94006	115.9703432	77.77905	200.226803	2653.40236	1950.00078	90.72637	127.11703	104.985105	48.77455	1543.96525	920.4904	2473.36665	1214.59448	150.465	251.76921	797.1176	3171.8118	901.68201	5716.4589	3472.7358	1254.64829	241.6419	135.46722	7862.0155	1465.25822	2363.7716	488.09438	2377.96629	671.6016
ABCA17P	14.55813	13.99999	9.5849	12.3174	5.24565	6	4.5183	4	12.45976	4	4.82236	14	9.91908	4.59702	9	2.4626	7.54634	7	4	6	10	8	2	1.26158	3	8.00001	9.000003	13.78109	8.25674	3	6	4.9248	6.115406	6.17856	7.038968	7	1.11402	5.33039	4.81918	5.96668	6	6.44357	3	2	6.03453	3	0	2.15773	12.22725
ABCA2	4024.996682	1919.000731	2619.000724	2236.999141	1328.000531	2589.999086	2155.000406	1568.999731	2050.999961	2127.99961	5317.02803	4232.998516	7613.04225	1536.998784	4462.004307	2222.000049	2740.000648	3306.005755	5358.0451	2654.99961	2785.99874	1852.999686	2074.000082	3898.000054	1951.000558	3037.000094	5594.003107	2153.000797	2812.000099	3548.993663	3107.000241	2474.995112	2115.000849	5011.005958	2680.000377	2574.00035	5398.99918	3756.00017	3252.99925	6528.0011	5806.999966	6967.033567	3895.99992	4161.0046	2800.999283	3151.001546	4153.945519	10175.00108	6139.0211
ABCA3	299.0002368	322.00045	259.9998467	162.0004	208.000322	202.0004	221.9996	169.99965	237.9996606	168.0000426	64	389.0001002	280.00044	144.99985	115.000001	199.01756	118.00024	231.00027	270.00049	188.9997169	279.9994	207.0000179	162.000464	118.9998	138.99958	294.9998378	199.99955	222.05724	312.9996794	154.0000335	110.00001	277	229.0004	379.99989	290.07675	129.0002832	253.00011	221.99961	160.00038	129.0003263	237.000242	159.99993	254.99977	190.00011	114.9655	142.99994	263.9997721	297.00032	218.99971
ABCA4	0	0	1	0	0	1	0	2	0	3	0	2	1	1	0	0	0	0	2	0	0	0	1	2	0	0	0	0	0	1	0	6	0	1	1	0	2.000005	1	0	2	1	0	0	0	0	1	2	0	0
ABCA5	1304.948874	965.950287	904.94185	603.95677	546.999832	960.00026	639.97901	799.9997901	901.84818	813.81491	1394.79137	922.90244	1034.879095	390.00001	861.73097	543.00002	842.94147	483.81625	681.9206	729.8828801	884.96556	487.90449	471.97513	461.88617	571.79016	447.59728	565.97996	1026.00035	607.77901	579.96225	455.480179	384.99975	405.00006	774.94567	649.78307	512.000165	292.8758	598.94369	495.944023	533.8419	642.5436844	542.96491	353.89737	491.97343	483.00021	558.76266	519.9694075	873.71973	600.80366
ABCA6	40.2657	18.3538576	45.03546	30.02651	23.00712	37.70034	24.02663	27.02909	33.12493	31.20388	36.444924	36.6506	74.50112	26.30204	69.366805	30.080875	29.9463	20.18835	34.22465	29.59384	35.225081	29.521688	28.68898	17.4408	18.30284	26.1831	18.21779	21.352452	25.48974	36.431626	28.0416	22.0123825	25.00943	99.29836	12.246704	14.05642	28.972519	38.48126	83.46869	20.345132	536.07618	65.10229	18.86851	22.34975	28.05691	44.505313	55.26939	50.6761	21.638468
ABCA7	7499.19196	3356.562634	3024.795431	3546.962041	2393.460896	2646.034327	3025.168774	2050.716504	3655.5146	4020.011814	11164.7381	6428.567272	7972.669522	4300.675377	6571.753729	4696.541081	5342.172671	6225.874131	5529.947845	4447.826163	6479.599457	1902.781041	5467.326914	7884.293161	2987.78277	3264.493572	4536.708435	886.8104927	3142.075123	6456.949891	5334.993273	3683.093043	3761.70067	6746.776255	4691.031525	3205.386628	6578.873687	6630.651436	6296.722401	10695.03483	7308.375497	7739.219776	4414.268004	3997.64184	6750.02862	9305.028797	6209.14634	18643.99565	11686.96249
ABCA8	10.66987	4.13053	1	2	0	4	3.00734	1.06594	3.20775	5.11718	4.08946	3.00345	2.0257	6.18742	5.10192	6.489	2.02421	5.31257	5.64348	3.0337	9.40528	6.00758	2.13992	2.02322	3.01057	3.13078	6.26614	0	1.23294	6.18227	6.45129	2	1.00092	9.16618	1	7.06564	1.03797	3.00049	6.00334	4.0021	5.11725	6.2149	1.00488	4.1293	2.12626	3.02958	5.17775	6.21922	11.9846596
ABCA9	69.49059	23.46396	64.09772	17.48294	40	60.61552	30.84291	41.58622	47.96776	77.80321	132.0795	67.0354	103.95486	63.915063	78.6778	34.305639	80.469007	50.38879	76.933271	63.61698	88.525	31.50283	72.97341	70.99647	23.145805	65.49090478	42.18684	70.25374	35.02032	47.2816	55.52202	22.987059	44.109419	92.023195	33.23583	44.77033	45.22694	57.58041	81.86573	53.72591	255.59364	45.70924	25.13993	62.50247	46.1616	53.7243	77.72253	83.44011	66.6078
ABCB1	1546.4817	716.32795	668.62301	545.5755501	556.1795	1067.77099	946.1779002	1138.571402	733.4881055	557.9542953	38.12197	656.70623	426.77958	210.20216	204.2649701	482.2549541	362.5262	461.9996119	399.58036	502.85805	994.6195812	431.264797	577.59834	246.55319	126.8390166	558.614	98.696131	570.729	497.93818	266.05919	230.91334	70.02631002	242.7510201	660.17511	345.88987	96.66564	237.0004612	394.446383	368.1905002	260.96718	136.59323	364.5260734	480.3262	262.000317	95.78468	121.106364	272.00044	839.6565	269.99943
ABCB10	1152.9996	1098.99825	939.0001	890.00018	805.94311	1204.0023	1171.9862	1189.99712	1123.00363	1113.99942	1150.99814	1021.9995	950.00004	821.00017	709.00019	1069.0012	946.98829	959.00043	865.99991	1311.001	971.99956	1147.9952	1194.0048	893.926	788	1156.98848	471	772.9996	1082.998	866.00012	941.99952	1482.0033	1107.00286	1230.99528	657.9997197	969.00047	1206.00218	1271.0011	1736.99723	657.00033	1046	653.00009	441.99967	1276.9987	444.99966	783.0001	1441.00185	1057.99619	1091.00201
ABCB10P3	0	0	0	0	0	0	0.041143	0	0	0	0	0	0	0	0	0	0.0220978	0	0	0	0	0	0	0.0587363	0	0.0416332	0	0	0	0	0	0	0	0	0	0	0	0	0	0	0	0	0	0	0	0	0	0	0
ABCB10P4	0	0	0	0	3.29E-07	0	5.29E-08	0	0	0	0	0	0	0	0	0	1.29E-08	0	0	0	0	0	0	0	0	3.55E-06	0	0	0	0	0	0	0	0	0	0	0	0	0	0	0	0	0	0	0	0	0	0	0
ABCB11	0	0	3.345153	0	0	4.000003	0	1	0	1.3650813	0	9.696378	0.380622	4	2.82472	4.03547	0.824723	5.45155	0	1.36508	0.380622	3	1.36508	7	0	3.682544	6	2.03547	0	1	2	0	2	6.77778	0	0.0654918	0.725777	1	1.690377515	12.574843	1.4127	0.832176	5	0	15.3806	4.34516	7	4	0
ABCB4	98.52306	54.6714	119.37658	111.42474	80.82	93.2287159	94.82162	184.42808	178.51151	76.04564	27.87800868	133.2938296	26.22032	27.79778162	51.73488394	49.74479091	43.473459	54.99999479	70.419891	103.14236	38.37996	76.73517	67.40144	32.44643	105.161	81.385532	24.30392	84.2715	34.0616834	52.94088688	190.0863231	35.97367734	30.2487	124.82518	39.11004	7.33438	25.0000465	216.5540063	80.809885	10.0327	247.40642	61.47453	58.67381	44.00003	21.2153	36.8936509	83.00005155	37.3434964	31
ABCB5	16.0031	10.00511	6.01144	1.00985	1.01856	7.05075	3.05093	5.03718	3.04892	6.0412	18.3774	13.38964	3.69403	7.24187	5.19588	7.03576	6.24359	11.05162	8.33507	7.028	11.018853	2.04078	2.00664	5.02459	4.23477	9.53084	3.09181	6.0500942	10.01627	3.04765	6.02121	32.0399	5.4748	6.02054	3.03882	10.20119	15.60326	18.24403	4.01892	8.19621	8.0309	11.1457	2	6.01163	8.8419	12.0063	8.03263	10.16718	10.02321
ABCB6	180.3476	158.04967	100.87451	180.9999687	119.00006	153.57033	117.4696	121.75862	157.92084	157.61108	505.92407	391.97915	424.5455	182.03375	430.1726239	227.64646	270.9505888	180.90128	248.11633	142.8922754	174.68402	189.91602	111.90409	498.92541	418.40672	309.86964	512.43309	277.49749	267.695227	241.1441587	231.3865911	1646.65017	276.97919	377.70288	387.67607	208.55136	551.50383	322.52758	479.88751	625.47635	242.8151491	560.16936	323.99394	211.79462	266.07198	437.97514	377.31595	613.76562	471.12616
ABCB7	829.9996	891.0003	714.99996	653.000741	748.0009	942.0005	927	885.0007	804.9999593	817.0004	374.99971	859.00005	469.99996	618.99947	469.000293	683.00036	480.9993	603.99975	476.9998728	684.999921	657.99972	769.00047	677	545.99949	438.999548	679.99968	440.0000817	506.9998905	780.000399	541.99955	521.99977	449.99966	573.00031	687.0001537	689.99952	637.00035	509.99997	737.00093	960.0002	494.9998439	606.00052	525.00008	372.0005	753.9998504	273.99993	484.99966	1033.999878	685.00002	759.99909
ABCB8	912.6175	569.82628	555.0084707	619.03774	481.000167	594.3502932	541.9997334	427.096112	480.3843856	606.0074746	544.71031	1107.306398	583.0361835	551.0785784	635.32465	648.48553	368.00142	743.28137	694.369954	624.2327	940.0349102	592.019012	426.019587	666.03458	726.4743686	922.05646	879.0062454	453.1800092	757	496.0593016	454.043	576.02635	711.27537	623.121796	1210.025	685.887	623.02544	786.01954	777.07727	418.04962	496.0187131	691.0730729	795.42232	570.0874764	312.0778141	565.0713701	792.25134	805.21672	970.03981
ABCB9	63.16446608	71.32032	89.75432	56.94926	58.04731	46.35087061	61.11558	45.02779259	53.34178	72.56123	84.95375	191.45804	112.1668365	75.10327646	207.53547	200.5489429	121.38036	105.1801925	168.87126	141.8886992	79.58025	180.3678	63.512978	188.1417	186.24597	253.27628	590.49824	115.3455802	229.40408	144.7238828	140.85018	84.30768	184.0717581	174.17333	468.93245	133.9983388	266.6471764	293.0689	274.46126	173.72823	83.06984	380.9225519	207.81713	104.6978698	155.02121	252.4615	366.8602177	160.62117	519.0996374
ABCC1	2623.90704	2499.737993	2405.0691	2066.997591	1867.68799	2874.066974	2415.00037	2094.060686	2570.004526	2176.808955	1549.87243	3188.354828	2126.118343	1904.6952	1754.48987	2111.996662	1871.997378	2428.99498	1948.03899	2642.87702	2655.78709	2558.995951	2402.94108	2316.522556	2291.128763	2506.451247	1666.52795	1844.16756	2537.999163	1998.248011	2016.346349	1233.731437	2785.593241	2615.851102	2413.602226	1621.48204	2300.68989	2973.0044	3744.063093	1829.209777	2539.051415	2147.443677	1752.178375	3467.003171	1432.04408	2120.849259	3530.35515	2965.713287	3075.11248
ABCC10	1236.1773	695.3765	704.39129	664.5748	522.011	720.2433848	756.73852	593.52916	562.25748	781.61503	918.18887	1251.59922	893.91657	649.399988	754.13363	694.18806	674.55332	1002.1411	1090.1391	868.88623	1216.62216	750.2069	739.55821	622.00876	790.55506	1023.73583	963.13867	694.33582	899.54771	682.04218	873.08891	590.00292	903.25985	1170.74606	862.94705	921.54801	623.60817	902.16225	1100.35845	564.67624	853.53176	1030.32815	673.28161	794.90746	468.33578	807.82696	892.51288	1223.18898	1102.7632
ABCC11	5	4.09788	0	4.029111	1	1	1.0437	2	0	0	3.0415	2.02245	1	2	4	5	3.086011	0	6.000006181	4.01761	0	0	1	1	1	5.31031	4	0	0	2.01006	1	1	1	21.11278672	3.10351	4.000002	26.00003728	2.000001	25.99999677	36.11942784	0	58.43658	35.99998064	1.00831	48.05735085	25.31021	37.1536472	104.320629	76.14817197
ABCC12	0	0	0	0	0	0	0	0	0	0	0	0	0	0	0	0	0	0	0	0	0	0	0	0	0	0	0	0	0	0	0	0	0	0	0	0	0	0	1	0	0	1	0	0	1	0	0	3	0
ABCC13	170.0181	65.0036	43.17556	125.01234	154	99.00325	192.03211	98	234.99991	248.99968	672.0548	16.00003	23.00001	326.04788	18.00103	16.99999	111.0176	30.002268	52.99992	11	163	11.00047	18.000027	18.002146	61.00006	24.999987	91.99998	54.00924	24.999995	116.0068	23.00002	1251.9994	90.035	39.99997	57	68.9999934	445.0424	298.00039	18.00001	63.00907	19.000001	20.000003	49.99994	114.01187	97.01008	41.00178	5	545.0251	15.99996
ABCC2	3.54257	2.03453	0	1.02053	0	1.94607	1.06272	1.26638	0	5.45837	0	1.6555	4.87648	0	0	0	0.0240952	5.39614	5.33715	7.47993	0.17358	0	0	2.79253	0	8.82524	0	3.7094	2.69524	2.23816	0.12621	1.29684	6.35044	0	0	2.02157	2.86762	1.89244	2.36759	0	0	0	4.45552	4.08234	12.12257	6.77577	0	18.22227	0
ABCC3	1094.53427	530.13809	549.05952	930.2473947	1086.00053	562.56345	834.305705	227.99993	956.40085	1119.342941	695.62535	1497.89451	5132.95777	1819.581736	1700.11068	736.00003	1846.26905	531.99975	1116.99962	537.03768	649.01821	1415.86464	669.40309	814.26572	403.0959358	1123.99931	2553.78971	392.1688509	2047.19525	914.4134845	1128.42795	2222.16961	1446.86346	5986.51698	2099.99992	1329.67863	3765.65017	3229.31217	1193.21543	700.48207	979.8586	1103.99954	1272.094288	1775.5761	2314.42812	1048.78389	986.78801	2493.8116	964.6475509
ABCC4	36.81477	13.8723062	17.09884	4.47085087	29.4467692	9.48972	11.1893	32.86853	16.9194	31.7021	33.31958	37.6679	40.4538	34.4409	19.22715	18.52422	22.14060069	24.687	32.81831	26.32238	25.07048	17.13004	17.96661	30.02537068	7.415620139	32.2383	25.23219	6.377253	18.20154	20.3147	8.16113	47.83145	25.6542326	55.09488256	25.9035	15.2565	59.57686	50.83276	7.30922	21.88639	49.86519	15.76681	21.2799	50.8476	50.19766	8.81987	28.73082	81.45368	21.38616
ABCC5	3289.00125	1447.01652	1591.99961	1981.99909	628.000552	1116.000638	1230.99934	863.9998953	1390.000075	1349.99945	3017.994543	829.99956	1626.0003	1390.00035	1540.99908	1866.99941	1780.000893	789.99951	1056.011315	856.99981	821.0001	979.0001901	1153.999471	859.00037	629.000025	1071.000342	979.9993748	804.00022	1058.000528	1638.99998	1301.9992	1135.00127	1321.000508	1291.001059	886.0000384	534.0001709	1587.000293	1712.000513	1250.01174	1668.0007	872.99975	1180.069797	1427.99975	1474.00944	1133.09015	1522.00026	1466.99941	3242.99933	2163.0259
ABCC6	409.5641561	159.480014	145.0055	208.79704	152.53132	144.46204	144.87364	143.72072	248.78314	183.8306253	286.58609	157.9146113	110.978069	190.56409	392.03444	240.7683	255.52828	110.133198	177.088998	126.15232	58.366936	160.7431043	206.584858	116.144904	103.84939	138.89016	122.596712	40.8563	113.11497	250.44141	291.8666732	216.67474	122.21888	287.33384	207.8462	113.736336	128.34167	150.86278	270.92869	255.774128	261.44606	242.1892864	326.95381	400.001014	231.21897	393.7330741	264.4668753	795.40314	488.471889
ABCC6P1	6.76849	4.8017	0	3.81437	4.05085	8.16633	1.76158	1.41672	7.66765	4.16072	4.89275	11.72004	3.88439	26.93839	2.85394	31.59211	12.77629	1.21091	0	0	0	2.18251	2.26394	4.831697	9.91294	2.57386	6.00001	2.45875	6.21626	5.85452	9.52858	24.21687	10.845003	8.9738	14.43057	5.94418	10.83571	16.46133	10.07709	40.69272	22.06518	4.40207	19.86712	42.61192	7.49035	24.84141	2.90607	25.5135	46.24953
ABCC6P2	4.53E-08	1.1326	2.99626	0	0	0	0	1.414867973	0	0	3.77E-08	6.00054	6.64136	6.19008	14.56568	2.19664	10.76588	7.48274	3.78864	2.24198	0	0	5.20088	6.68814	0.64923	0	4.7634	0	5.8693	2.43248	13.45738	2.45406	0	1.212326	2.39372	2	9.78862	5.41226	8.68284	14.5577	0.426558	5.21032	16.2341	0	0	6.62476	0	32.721	22.1152
ABCC8	0	0	0	0	0	0	0	0	0	0	0	0	0	0	0	0	0	0	1	0	0	0	0	0	0	0	0	0	0	0	0	0	0	0	1	0	0	0	0	0	0	0	0	0	0	0	0	1	0
ABCC9	156.371	136.019	142.951	116.441	78.1978	167.747	103.546	119.395	155.421	187.181	274.15	215.129	210.233	121.314	218.801	142.582	139.3	183.281	185.617	170.639	237.492	105.374	174.471	164.505	145.108	178.421	253.882	163.92	114.083	155.742	129.412	74.0482	144.015	260.751	113.118	208.136	169.802	174.887	211.686	250.683	218.295	176.285	148.69	150.822	157.458	160.559	207.375	228.858	218.731
ABCD1	738.9996	877.9995	476.00034	650.99965	725.99972	412.00004	606.00034	522.99962	625.9995	753.99964	1081.0004	1365.00109	1015.00034	619.99979	790.00025	549.00011	589.99977	1196.9998	1063	740.99998	1185.00149	727.00053	1194.00262	507.9998	996.9997	916.9879	1919.0014	512.00006	790.99995	707.99954	927.00039	896.9996	960.9995	1222.0027	910.0001	1447.9972	743.00022	895.0001	1171.9976	827.0005	1148.0017	1362.9995	974.99959	1050.0003	727.9995	914.0002	847.0004	1186.0031	1202.9974
ABCD1P2	1	0	0	0	0	0	0	0	0	0	0	0	0	0	0	0	0	0	0	0	0	0	0	0	0	0	0	0	0	0	0	0	0	0	0	0	0	0	0	0	0	0	0	0	0	0	0	0	0
ABCD1P4	0	0	0	0	0	0	0	0	0	0	0	0	0	0	0	0	0	0	0	0	0	0	0	0	0	1.01169	0	0	0	0	0	0	0	0	0	0	0	0	0	0	0	0	0	0	0	0	0	0	0
ABCD1P5	0	0	0	0	0	0	0	0	0	0	0	0	0	0	0	0	0	0	0	0	0	0	0	0	0	0	0	0	0	0	0	0	0	0	0	0	0	0	0	0	0	0	0	0	0	0	0	0	0
ABCD2	603	668	774	548	705	1009	910	989	590	575	28	637	379	254	169	472	320	397	280	841	692	662	239	307	117	552	75	447	412	250	175	38	449	433	339	28	251	463	254	105	261	140	133	237	57	195	417	238	356
ABCD3	1391.1658	1270.14288	1075.12308	1092.00362	1005.9995	1448.1327	1411.02388	1468.85301	1479.04574	1232.36028	794.30622	1512.99582	932.01951	767.00027	679.04845	1165.0266	1146.00208	1013.00027	900.01714	1584.00112	1043.00035	1398.19504	1215.57314	1065.2133	898.6249	1340.42658	439.49899	858.0003	1069.0002	902.36954	931.0169	557.58393	1154.25692	1074.0001	770.19691	1017.20507	784.10855	1251.34392	1627.35848	787.16589	1146.88618	796.99988	505.5435	1394.8454	474.33751	765.73176	1579.27232	1010.0004	1260.72853
ABCD4	1542.9567	1330.817095	1102.221934	1124.23574	1007.042972	1385.0971	1076.419295	960.04343	1113.426572	1108.64623	1123.74049	1462.58453	869.15843	792.28316	1092.5663	805.3581373	543.735066	1024.930918	1031.66684	953.73652	1316.735747	827.95849	790.3170548	651.200314	718.90383	1105.15514	972.5707022	796.79795	890.1415686	875.437848	725.50524	454.19319	788.95231	1111.369196	841.14814	725.41469	587.90166	1090.953477	841.11782	535.563954	923.84377	917.46849	709.8614069	738.409068	487.11893	672.526891	868.53451	1147.66264	890.06874
ABCE1	2398.48421	2851.68318	2587.006722	2325.837339	2315.00495	3428.21607	3160.83258	3130.03388	2580.997911	2681.998341	778.04261	3547.9024	1907.0241	1544.00577	1327.00403	2402.02443	2063.004337	2267.05217	1757.00497	3169.136636	2796.009807	3137.99826	1804.02054	2207.00709	1819.40335	3220.150772	1507.999096	2407.00134	2682.993043	1722.0178	1741.00189	597.0548705	2195.00135	2348.22406	2371.7559	1382.00412	1492.00496	2865.02028	2491.01161	1098.56249	1728.0459	1862.09967	1256.13145	1530.02608	594.11399	1647.07162	3957.99298	1614.09048	2509.103657
ABCF1	2580.589091	3389.910565	2676.31575	2595.801508	3140.9992	3162.05059	3011.585357	2667.941899	2585.122104	2665.392933	1663.181719	4867.033007	2506.153534	1781.436634	1619.16882	2610.964735	2202.430834	3318.613101	2692.78542	3035.549226	3811.235691	2730.573939	2277.31028	2294.716043	3002.230869	4046.052266	2973.617527	3079.722332	3514.417805	2123.15649	2137.50544	2146.360859	3041.111432	2888.89142	3464.94834	1898.130948	1896.655221	3308.963451	3197.000966	1663.635078	2641.80291	2860.8835	2118.3877	2385.511714	1055.544115	2148.168777	3461.366313	2110.132733	2995.4036
ABCF2	1866.3013	2023.77075	1793.79605	1561.3474	1945.21741	1914.4821	2118.43192	1841.81281	1793.50629	1786.90979	907.2902	2831.863	1525.1929	1232.8077	1104.62928	1474.98214	1440.9179	1850.0409	1544.568	1858.83878	2009.81753	1862.51409	1520.7662	1608.57856	1693.45038	2159.5451	1991.6918	1691.00802	1916.37863	1394.5017	1290.61406	1153.993	1909.69421	1784.6676	2121.0589	1378.5945	1311.2146	2279.78471	2315.4841	1277.80362	1997.74237	1591.06767	1285.61115	1547.3222	580.546	1440.67145	2828.6687	1741.133	1884.9729
ABCF2P1	0	0	0	0	0	0	0	0	0	0	0	1.0018	0	0	0	0	0	0	0	0	0	0	0	0	0	0	0	0	0	0	0	0	0	1.00089	0	0	0	0	1.00126	0	0	0	0	0	0	0	0	0	0
ABCF3	1923.99955	1477.99946	1421.00092	1641.00041	1413.999339	1634.99976	1562.000019	1222.99942	1361.000701	1352.9996	1409.00063	2318.999525	1457.99988	1090.99915	1171.00145	1376.00041	1031.00068	1620.000378	1351.000328	1359.999838	1786.998263	1399.99922	1250.999917	1197.000105	1523.99927	1721.00068	2127.00052	1117.999065	1523.99911	1164.00024	1119.999639	885.99981	1383.99872	1544.00018	1692.999926	1318.999991	964.9994753	1656.000712	1555.999182	977.00064	1356.000657	1504.53248	1280.99997	1213.99952	736.9995236	1193.000634	1731.999541	1329.00033	1697.28141
ABCG1	1464.2903	1230.11918	733.97237	909.75767	644.01184	595.98248	1074.0065	960.09145	1282.5085	1218.18285	5725.1883	1569.13334	3766.47091	759.02428	2772.67973	1497.3099	1498.4228	733.15058	1308.42205	1779.0865	1380.2239	931.30577	1961.308	643.01363	822.98745	1527.1633	2155.3964	1524.0881	735.94459	1090.3015	2497.76493	326.0487597	727.24871	2992.7812	916.01323	633.00454	1149.36809	1370.2763	2465.06163	2383.90321	989.05845	2551.31485	2005.1286	1166.08863	1369.28914	2622.03598	1117.33261	3246.85769	3695.86736
ABCG2	45	48	27.99998	45	22.999982	10.000002	84.00006	117.00004	98.00009	59.0000284	50.00001	47.99998	14.999999	100.99965	9	23.000012	31	25	12.000041	64	95.00004	1	79	17.0000005	34	8	11	46.99992	4	42.000001	17.999991	305.00041	32.00001	42.99997	15.00004	11	127.9997	186.00048	14.999999	8	14.999999	8	39.00006	63	6	8	11	32.99998	10.000002
ABCG4	5	0	1	1	0	0	0	0	0	0	2	0	1	1	2	0	0	0	0	0	0	0	0	2	1	4	0	0	0	2	1	3	0	1	0	1	1	1	1	0	0	2.000002	2	1	1	1	0	0	0
ABCG5	10	2	4	0	1	3	3	1	2	1.00029	4	1	3	2.01659	6.04096	1	2	0	1	7.05802	1	5	3.00102	3	0	3	2	3	0	5	2	2.00072	4	9	7	3	4	1	6	5	6.00197	6.00223	0	1	5	3	5	8.00175	4
ABCG8	0	0	0	0	3	0	0	0	0	0	0	0	0	0	0	0	0	0	0	0	0	0	0	0	0	0	0	0	1	0	0	0	0	0	0	0	0	0	0	0	0	0	0	0	0	0	0	0	0
ABHD1	71.31917	50.23654	28.0417	26.126544	23.1483	43.64379	36.1083	34.5404	43.076804	48.070207	45.40490061	38.3594	51.9685	24.5655	50.530804	41.6235	18.75398015	41.574312	26.309402	41.0846	41.2101009	37.1011	36.0256	19.8364	33.12439	34.7478	26.5305	37.1331	32.0400007	34.73250653	38.076	26.0892	35.2703	54.87716	36.6634	25.193233	36.1567	44.2188	46.28250246	39.357301	38.7819	36.2739	26.3871	47.186011	28.0794	23.4574	54.88838	55.1407	36.589735
ABHD10	958.0002	1260.00397	960.00035	1022.00037	1010.00329	1113.00157	1352.00034	1203.99715	1110.0046	994.00033	397.99965	1301.9967	678.99944	646.00044	535.00018	830.99947	658.00023	934.0001223	731.9999	1140.00462	1095.0049	1082.999627	888.9997	634.0001	654.9996	1012.99954	748.00006	598.00048	802.00008	781.0003	770.00035	418.00019	831.99974	914.00007	669.00014	805.99959	522.99998	984.99996	1060.0013	484.999811	736.99998	703.99967	391.00004	734.99963	244.00044	525.9997	1028.9995	663.99965	834.99995
ABHD11	325.9870163	268.36338	207.35197	204.3598069	189.4989102	221.9696088	202.98236	186.1739828	202.94858	220.19156	568.6444862	243.58042	328.20906	237.6784102	222.9189548	184.00411	158.96287	185.52247	168.56592	153.61622	200.45497	178.4927108	224.56284	115.29131	202.944522	202.6023957	333.2294318	110.8711	206.341324	177.6623027	291.8618401	202.55205	229.857457	328.4847	234.7811958	194.97826	169.27159	248.52384	280.38798	263.5372066	205.10606	269.6947408	344.3925045	244.582266	273.5763707	282.51745	267.46749	396.1593212	480.14646
ABHD12	653.00006	693.00009	473.99955	501.00041	599.99994	560.99996	582.00037	446.99977	540.99971	509.99962	347.00039	771.99954	460.00011	508.00031	412.00008	558.00007	392.9998	664.99962	451.00038	456.99959	586.9995	545.00019	494.99957	398.9997	508	736.00001	894.0002001	347.99968	563.00034	400.99964	361.99959	653.0005	669.00006	526.00004	898.99962	623.99969	561.00035	765.00029	912.99949	422.99958	382.00006	626.00034	596.9999	573.00038	266.0003302	566.99991	704.00002	556.99982	643.9999178
ABHD12B	390.85502	305.02103	395.6383283	608.91396	186.28438	287.39035	292.9509	285.0474342	421.0159	301.28062	1069.6323	413.3863	1064.778694	337.8461583	562.3319	315.95329	411.52856	393.90243	332.7025	222.43813	330.14707	194.10367	302.613	373.87541	659.89244	253.70297	1661.823	333.91927	275.5082	427.2753181	641.2371	596.41681	288.6952	546.6315	181.5828	407.4977858	589.1644415	398.5215	388.48325	568.9142	466.3744	388.4743	663.368549	450.7375068	818.4529	540.58463	374.61255	1138.59696	866.88483
ABHD13	1835	1496	1213	1391	1199	1635	1795	1964	1803	1555	1933	1823	1666	1011	1150	1169	1572	1340	1300	1858	1468	1433	1501	986	998	1316	998	1173	1096	1390	1701	535	1355	1690	776	1334	996	1413	1383	986	1518	1286	754	1600	1202	1119	1544	1357	1733
ABHD14A	352.17765	374.0001	271.73766	394.9937	392.99981	312.20734	329.4897	283.03158	239.9998	261.46462	79.80058	481.9771	207.23458	155.06428	164.20346	210.06455	160.99928	306.51367	272.0685	228.0033203	400.9248	269.0001	126.0024	116.24802	263.01269	298.09065	303.00842	222.99952	342.78074	185.3212	178.00332	162.2857	239.9683	293.38088	460.02822	182.01313	186.2621	360.00606	230.03031	137.99966	245.02159	223.22524	288.62125	178.66512	108.46489	235.00022	253.30819	229.10993	340.98074
ABHD14A-ACY1	7.57002	0	3.23284	2.1603	1.14348	3.49178	2.98691	2.33065	0	0	4.57247	3.34184	4.94034	1.23947	0	0	0.00213077	3.75324	7.81258	0	14.8124	0	2.22333	0	0	30.05092	1.1165	0	4.099696	0	0	0	2.251695	1.08364	0	1.07249	0	1.05224	2.18312	1.04747	3.12166	1.06518	18.6075	1.12123	0	0	0	4.50389	1.13519
ABHD14B	1879.99652	2451.00302	1844.00213	2163.997	2524.99935	2055.99641	2169.99653	2020.00442	1655.00447	1510.00065	410.00005	1835.00418	927.0007934	1104.00012	660.99951	1133.00006	806.9991655	1275.000393	1183.99932	1193.99997	1478.000147	1265.99883	779.0001907	616.000394	1218.00004	1345.0007	1557.000282	892.999565	1667.0021	1071.999284	727	753.99998	1199.99942	1500.9999	2112.9988	1145.99941	1005.99911	1766.99924	1409.00087	704.99947	1236.00069	1056.99939	1189.99979	1085.00008	531.00041	818.99949	1732.00021	1480.99971	1510.00312
ABHD15	1154.79	1176.95	1009.28	913.557	802	1066.01	1076.26	1000	919.111	830.501	194.204	1095	482	610	435.615	481.937	433.248	933.754	589.686	609.067	794.193	740.78	593.073	490.957	351.851	713.477	376.917	734	826.08	391	412.732	261	538.262	663.234	714	467.003	347.051	763.892	778.635	338.615	741.114	470.009	559.988	605	145.785	337.849	752.057	726.048	587.645
ABHD16A	2268.122957	1475.840672	1325.097724	1596.651539	1443.991551	1353.579572	1715.884518	1131.640178	1466.457614	1903.676999	3307.443886	2714.213494	2657.404239	1497.802218	2094.410716	1336.536876	1678.82345	2187.96462	2059.892296	1530.634464	2426.935584	1145.852555	1831.12241	1316.936658	1964.094293	1611.620515	3632.60519	1332.013102	1494.765355	1863.855014	2224.004314	1866.238636	1611.81502	2088.831813	1633.160682	2448.433706	1926.152532	2525.513981	1920.144404	2110.358554	2302.461373	2974.676306	1913.671403	2001.817839	2063.41298	1919.705572	1754.795411	2909.39588	2513.346
ABHD16B	169	79	69	140	81	89	75	84	97	114	179	108	101	93	181	110	77	143	146	105	154	121	101	61	174	152	214	60	136	121	89	170	210	235	168	167	139	179	172	98	196	234	152	154	108	164	129	214	186
ABHD17A	4956.1164	2315.9827	2619.5999	4248.2096	1802.6914	2225.8368	2139.21282	1351.4284	2069.75277	1957.88675	3586.59174	3425.039	2117.7847	2138.279	2208.4427	1881.9938	1138.9925	2835.2495	2555.3218	1418.8635	3193.3304	1794.1534	1645.7857	1258.917931	2586.2453	2566.7073	2820.4602	1383.7374	2795.3511	1696.4607	1330.9104	2341.7253	2799.31	2908.2395	3696.5143	2046.931	2181.8163	3057.8165	1832.0055	1764.6476	2510.0516	2579.72	4950.374	2781.98	1729.9537	1724.7651	1841.032	4692.877	2909.526
ABHD17AP1	4.02961	2.07281	0	0	0	1.99324	0	3.53198	0	0	0	6.44402	0	0	1.88323	4.01959	0	2.12058	0	0	0	0	0	0	2.02354	0	0	0	1.85127	1.91557	0	0	0	0	1.73869	0	1.86674	0	1.80172	0	0	0	0	0	1.91439	0	0	0	1.87077
ABHD17AP3	0	0	4.46486	2.20233	0	1.11098	1.15422	2.24357	0	0	2.19551	5.41041	2.20933	2.15812	2.19753	0	2.15176	1.09242	1.12317	0	0	1.11169	1.11411	1.11724	4.27724	1.07907	0	0	2.19665	2.20131	4.43583	3.3022	2.1904	0	3.26071	0	0	3.27932	3.25689	1.07974	5.51412	1.08988	2.17455	12.0388	1.08812	7.61988	3.24264	1.08286	3.3037
ABHD17AP4	2.33116	0.000701389	0	0	5.15145	2.52716	0	0	0	0	5.14354	0	7.5186	0	0	6.53071	0	0	0	0	0	0	0	1.89347	0	0	0	0	3.51743	0	0	14.9633	8.0495	0	3.26964	0	15.3809	0	10.5361	3.63592	6.10704	0	1.87301	1.54584	1.46279	9.96249	0	12.5484	6.24224
ABHD17AP5	23.7406	1.4183	12.6008	14.2577	9.87107	8.53256	6.72467	10.024	28.927	9.11216	15.069	6.12977	0	2.5646	34.0913	0	4.85575	2.54237	16.4722	4.12755	6.50951	12.9119	2.54301	16.0716	7.44983	4.83463	2.53892	1.26141	2.99198	16.9414	15.654	7.01219	3.44503	28.2312	8.21458	0	10.937	40.1834	25.0721	6.1996	3.91427	8.53555	10.5835	72.0604	9.58045	3.82779	27.7256	4.16644	8.87578
ABHD17AP6	10.7832	1.52549	11.331	10.3361	11.2888	0	2.9078	2.77266	5.32025	0	0	2.9728	1.48723	0	1.38808	1.45476	0	0	3.08586	3.00877	5.16465	5.81914	3.55706	0	0	4.37867	0	0	3.09575	1.48089	0	0	0	13.5317	0	4.06824	0	2.71541	1.32816	1.43725	9.41295	2.65398	0	1.37807	0	2.82364	0	1.32595	4.18058
ABHD17B	762.0403	968.99984	720.0005	674.9996	662.07698	1081.9976	794	922.0002	939.4076	790.7883	559.953	822.6919	581.4873	490.0002	436.4301	513.7053	682.384	612.6947	523.2432	750.4211	626.94898	675.9997	603.9998	463.0248	482.20243	716.9999	431.05631	595.1018	582.0003	509.9996	579.304	286.6985	488.5458	686.7142	429.3354	507.6055	359.3374	661.425	709.0586	455.8289	602.6228	554.7654	395.8269	646.345	330.0321	479.3185	758.3711	741.5229	660.113
ABHD17C	152.00024	237.0000043	99.99998	128	132	178.0001	117.99981	131.00034	153.00001	132	425.9999422	162.9995809	139.00002	135.00022	176	102	199.99968	192.00018	109.00001	140.9996263	165.99996	126.9999	110.99999	149	230.0002	185.9996	217	180.0001149	150.00022	152.99989	142.9998	169.00003	144.99949	117	183	223.00015	109.9999957	196.0004	222.9999	138.00029	232.9995	221.0003	179	236.0002	153.0004	142.9996	245.0004	241	126.99969
ABHD18	990.7453	633.32019	622.2001	530.79663	422.27927	901.2315	655.7371717	734.84388	758.6356	867.6846	858.5553	975.2069	780.27374	513.24121	663.968775	599.19126	700.0681	630.06596	607.70059	877.14385	766.43999	654.0891	827.8721	653.13159	388.53763	785.28541	415.57399	552.13546	611.6019	638.47869	703.39468	307.05475	605.4198	888.6608	483.8640962	584.3406068	479.27673	650.4281381	889.7159	509.73642	739.5215	670.1817	424.87409	613.6837	515.6079	558.7157	876.1078	881.6835	876.5515
ABHD2	9552.30714	1191.71861	4175.9486	1457.12	332.128	3994.0076	2365.21493	2098.35659	3991.50636	3490.95932	20824.98522	6589.10886	8886.28038	2143.81477	6163.2822	5303.14116	10808.7431	3797.90015	3742.63029	4804.57151	4456.61936	4882.56766	6450.30909	4842.5646	3013.09206	4471.56048	2696.9529	3714.2935	3613.47579	3572.8653	7646.35574	5305.72226	9529.63786	9018.90851	4736.32894	6920.39725	7519.6809	9666.54393	11566.28052	7159.39945	12114.98229	8951.09581	8540.50074	18707.09331	10132.2193	8804.07502	13423.99474	14676.00017	13820.33447
ABHD3	2569.50632	1806.00309	1811.0962	2103.00729	1294.00066	1714.01584	2032.22671	1840.01783	2399.01857	2433.036	4932.91623	3193.0603	3546.59674	2743.01053	3643.89997	1722.01762	3051.00996	2622.0437	2475.01955	2038.07132	2867.26164	1333.00355	2602.23577	2464.4762	968.0007	2227.04318	1981.53078	2007.99953	1754.9247	2356.00478	2557.0112	781.00899	1314.64179	1829.78275	1342.00772	1275.00045	1837.04549	2660.99883	2010.01949	3155.60201	2356.1384	2616.0364	1857.02121	2284.9752	1942.80008	1936.65271	2149.835	4013.34147	3663.1485
ABHD4	1864.99948	1979.99814	1017.00025	1859.001584	1248.0032	1414.99829	1418.000311	1221.00388	1774.00483	1436.9953	2550.00221	2156.0028	2614.99499	1336.00294	1717.00138	1233.99922	1654.00008	1539.99655	1889.00111	1002.99975	1425.99876	963.999992	1111.99944	1359.00222	1762.99671	1366.99883	3297.99634	1270.99527	1606.00165	1521.9997	2023.99906	2416.99907	1333.9981	2463.00412	1548.99781	1150.999643	2611.0007	1875.00231	1823.99961	1928.00372	1474.00116	2540.99865	2240.996303	1930.00282	1970.00198	2352.996	1338.99778	3261.00473	2515.00267
ABHD5	2635.00023	1227.99968	1519.00262	1861.0008	1280.004	1242.99915	1524.99617	1690.00151	2750.00047	1335.61008	3701.00224	1581.57685	2533.00286	1581.00142	2273.99904	1375.9977	3109.99999	1316.99884	1589.99618	1543.00288	1237.99858	873.9995	1880.99955	1864.99843	1762.0012	1028.016	2219.0022	1434.99541	1083.9994	1947.13731	2375.00039	2437.79416	1218.0039	2133.00093	874.9996	2657.99564	2912.00328	1683.80488	2795.00316	5449.9957	1768.38754	2720.28813	2963.99756	3749.99793	3778.00084	3569.99534	1592.00441	5150.63861	4280.0006
ABHD6	396.11833	381	283.99985	245.9998	299	374.71994	355.82195	331.00026	316.57794	351.3374	145.02185	285.0001	194.214625	179.99968	140.00042	214.00035	154.10555	219.66101	265.9997	215.88813	226.99978	259.0000641	282.0156	166.9999	150	271.63861	371.00046	233.05518	304.08383	211.11772	156.83016	126.85374	189.110465	235.0003	282.00001	448.93171	185.82049	320.01715	497.77792	449.03162	287.8316	318.84367	271.00015	301.07807	116.78619	266.4672	863.14483	535.81681	578.07149
ABHD8	196.00032	269	184.977	330.934	274.982	132	208.0004	155.00036	189	199.983	234	353	207.00025	221	257.99997	259.818	144.0004342	265	201	172.00009	215	262	187	208	462	319.00025	352	92	356	251	214	455	375.969	369.00004	463.96095	588.98599	293	305	411	255.00043	470	429.00043	335	422	165.00048	303	379	421	377
ABI1	5176.288503	4962.834476	3967.3112	4427.525149	3851.769381	5341.1486	5450.23191	4894.2683	5641.16493	5439.34602	7655.051101	6768.035484	7131.83495	3500.38143	4203.420641	3982.27184	5142.58598	5020.515829	5001.754801	5481.169194	5733.420827	4173.7388	6069.383523	3654.96993	4061.948006	4315.37317	4038.972914	4559.036746	3818.245614	4245.00299	5889.3289	2702.791182	4325.91619	7097.42648	3186.004	5108.33951	3899.947311	5426.350553	6028.832976	4826.41893	6012.82161	4932.5723	3183.1072	5644.900097	4140.0608	4835.12544	5524.38513	5858.929691	6172.89999
ABI1P1	0	0	0	0	0	0	0	0	1	0	0	0	0	0	0	0	0	0	0	0	0	0	0	0	0	0	0	0	0	0	0	0	0	0	0	0	0	0	0	0	0	0	0	0	0	0	0	0	0
ABI2	918.45448	960.53485	924.94481	646.12625	732.17626	898.37982	814.90745	873.6568403	809.35146	833.18427	211.99993	1008.75115	1205.60631	465.22469	593.6928324	714.93733	618.6896	838.83676	623.3253526	839.31992	1010.11102	869.28143	511.070849	796.38064	371.19431	872.42488	524.25764	652.3645644	765.3274089	620.35504	462.8111652	388.21855	643.88283	983.5431844	788.41235	175.02994	557.60494	1112.89658	621.47623	274.7999982	649.87829	497.9176	383.929921	503.633763	261.50638	418.71326	681.2240291	643.99714	518.57989
ABI3	2082.0008	2111.00191	1310.0033	1662.9965	1720.0006	1745.0029	1776.9949	1054.9997	1415.0006	1822.0038	393.0001	1670.3935	964.99934	1582.00464	641.00025	1022.9992	651.0004	1925.0016	1223.9997	873	1995.42309	1420.999	1897.0004	430.00073	749.99952	1304.0049	1525.0017	890.99996	1760.0041	999.9996	674.99929	630.99959	1012.9997	1573.0042	1603.0013	1856.0054	750.0006	948.0002	1312.0035	707.99994	822.00039	1027.0008	1937.8658	1335.003	391.0002	407	1170.37	1808.0023	1158
ABI3BP	39.001709	19.00291	23.00005	6	20	27.9999965	23.00001	21	17.00034	18.000102	63.000762	56.083918	57.000566	16.00042	51.00093	26.00932	22.06218	46	35.004615	46.99999	47.000675	30.00417725	58.000179	18	16.00035	42.00043	24.00167	39	26.00104	32.00015	20.000004	8.000001	34.999998	60	10	19.000314	24.00049	27.00013	52.00063	16.00102	38.000003	39	17.00091	22.000962	31	34.47326991	48.00011	62.002575	27.0003
ABITRAM	739.0005	935.00018	519.00013	508.9996	637.00024	699.99971	699.00041	599.99977	680.99971	632.99967	1104.9961	727.00042	723.99976	514.99974	527.99975	579.99951	670.0002	674.00043	657.99976	600.99981	564.99962	532.00024	581.00018	458.00018	644.99968	581.99974	668.9998	476.00031	586.99958	776.00037	828.00002	470.99976	555.00029	679.99996	468.00017	708.99978	481.9997	667.00008	677.0003	536.99964	466.99997	733.0001	404.9996	703.99965	610.0004	609.00026	667.99968	740.0002	812.99968
ABITRAMP1	0	0	0	0	0	0	1	0	0	0	1.00348	0	0	0	0	0	0	0	0	0	0	0	1	0	0	0	0	0	0	0	0	0	0	0	0	0	0	0	0	0	0	0	0	0	0	0	0	0	0
ABL1	1701.0049	1413.0045	1233.9988	1107.0035	1277.0031	1352.9994	1548.999	1218.0002	1298.9952	1363.0011	787.0002	2241.0001	1238.9978	917.0001	792.0003	1255.0035	1014.0004	1764.9992	1412.997	1636.002	1988.0038	1573.0011	1555.0004	985.9999	1395.9976	1706.9987	1354.99888	1220.9998	1708.0016	1020.9996	1293.0004	835.0002	1564.0009	1681.9981	1706.0016	1582.0023	1030.0005	1659.0026	1805.0008	896.0001	1573.9981	1301.9968	1090.9997	1552.9955	640.0001	1079.0005	2076.0013	1581.9981	1827.0047
ABL2	866.85804	778.88276	793.48506	521.21146	695.116	795.86201	735.10685	775.86341	797.41747	922.46149	778.65137	1821.21417	1905.08221	438.045	834.77701	777.1471	943.97204	1143.13118	1535.73349	1513.3312	1200.75962	900.278	1269.21102	844.2802151	809.17862	998.85728	1040.86375	1120.855956	776.09869	947.19216	1231.42022	431.93	962.5478729	1837.65068	747.86318	776.627589	895.10859	1181.39431	1228.946288	778.87613	1462.99419	1149.55329	516.23107	783.17184	488.4992738	944.26065	1764.45735	1080.817072	1158.76511
ABLIM1	7734.9993	9954.986493	8362.7134	6819.00494	8716.99477	10185.50343	8372.99657	9385.892459	6021.00475	6172.000564	909.2457315	9600.99648	5307.79036	2514.99677	2259.19512	3950.57347	2709.2771	4788.00399	3448.9438	8395.768	7737.860116	6852.99646	2867.99668	2803.99991	3678.79505	5166.64313	1600.30209	4660.85301	4742.8467	3158.28867	2291.79985	1024.999821	4917.003086	6105.744	4779.84621	536.4175895	2564.99835	7489.75848	2276.36223	1034.05647	3510.00235	1690.99587	1706.90575	3822.99806	919.68675	1207.99977	3008.99742	2733.55993	2082.99762
ABLIM2	41.99996	30.00002	33.99998	37.99996	37.9999947	29	36.0000405	42.00003	32.000014	27.00000072	4.000000078	43.000046	10	21.000013	11.000006	5.99999982	6	17.00001	20.000009	21.99998	37.99995019	21.999999	15.000006	12.999999	12.999984	9.99999432	14	18	26	16	14.99999	3.999997	9.999994818	19.00002	20.00003	6.99999819	6.999995453	28	8.999998	9	21.99995	11	13.99998396	9.00000549	4	10	19	14.999997	14
ABLIM3	961.9998	256.00042	293.9996117	510.00026	420	233.9999	303.0001254	158.00007	490.00013	839.000369	450.000111	1146.99987	4774.99706	1016.99953	1135.00023	986.00008	1089.999412	817.00014	842.999953	273.99996	802.99959	626.00055	219.000639	1231.999943	728.0004525	1013.00067	2722.00484	231.9996	1040.99966	902.9994	944.999383	2245.99737	855.9997483	3555.00267	1211.00028	2488.99841	2389.00346	2490.99839	749.99919	1445.00071	656.00043	1553.00202	1842.99623	1586.00328	1567.999	1725.002461	1365.000694	2915.9955	1438.99873
ABO	161.067	203	129.021	144.038	72.304	162.33	415.05564	95.3826	131.117	135	104.318	61.4618	274.11705	155.547	206.497	388.2502	272.280843	140.017	167.804	125.082	62.0257	78.1067	184.148	62.0217	149	150.838	435.854	74.0976	343.097	267.10826	57.0108	110	221.60072	473.344	82.2387	34.1717	23.0026	180.437	84.0293	96.1074	153.031	225.134	78.3248	219.547	149.984	28.0078	71	355.72635	89.1143
ABR	7007.717854	4974.354824	4380.050235	4844.56267	4283.000859	4329.104475	5489.337131	4561.874202	5835.678438	5864.773595	9766.326643	7339.99783	8263.869356	5434.686049	6726.255278	5285.416885	5935.384003	5930.303123	7146.254415	5690.663151	5612.546497	5478.6965	7030.0556	4982.850219	4486.613676	5329.06859	6338.002794	4402.06598	6094.689957	5974.165532	7586.665218	5011.53901	7524.001647	7178.082039	4942.44166	6615.457992	5671.208723	7389.220356	8254.307594	7767.944007	8437.64892	7795.687128	6815.884289	9248.81065	5219.513806	6173.745179	7081.159581	12280.28	9223.794354
ABRA	8	3	7	2.00632	2	2.0133	0	3	1	0	5	1	8	4	4	2	0	2.01413	1.00321	2.01892	1.00332	2	2	3.00961	6	3	2	0	1	0	1.0022	1.00356	1.00682	2.00428	0	2.00746	0	6	3	3	2	2	0	0	0	3	2	3.11219	5
ABRACL	1445	2626	1340.00429	1899	2765.99588	2284	2063	1875	1845.99938	1634.00416	1039.99556	2645.99961	1491.99582	1692	1160.99997	1517.99525	1833.99631	1892.00345	1551.9974	1513.99915	1960.00213	1598	1450.99979	1044.99551	1414	1691.0017	1813	1261.99914	1933.00053	1364	1485	1101	1452	1433.99843	1746	2207	987.99982	1678.9975	1416	1242.00463	1175.00211	1136.00016	1234.00468	1575.99823	838	1434.9981	1257.99602	1005.99572	1414
ABRAXAS1	1008.55323	934.13614	842.50687	712.9832	892.5763	1016.8991	1071.08567	1281.57802	951.25773	972.24419	395.50653	960.5889	555.69968	416.50921	406.52819	575.73728	460.83578	785.36318	554.89613	1219.3188	1061.33797	656.82016	753.96035	337.22276	355.74914	746.7856	229.69316	460.72804	575.613716	568.95814	525.81183	117.774	495.07043	893.29468	410.54495	421.8015	337.22508	605.79641	586.10068	332.8906	602.7577236	423.23711	239.75892	540.70461	261.32523	320.60466	550.5321	463.36339	520.57033
ABRAXAS2	1155	1243	1001	924	1013	1270	1236	1140	1117	1061	999	1616	966	812	738	905	1027	1239	973	1323	1225	1146	1127	842	887	1263	1064	1006	1094	936	1070	559	1027	1150	887	1117	560	1189	1264	701	1237	861	593	954	510	760	1323	916	1181
ABT1	1258	1439	997	1335	1423	1313	1378	1146	1091	1028	778	1608	906	775	690	977	790	1119	980	992	1228	1047	784	694	1082	1092	1314	753	1193	852	908	770	1183	1187	1324	835	765	1296	1052	714	995	1091	1155	986	599	959	1125	1183	1385
ABT1P1	0	0	0	1	0	0	1.00343	0	0	0	0	1	0	0	1	0	0	0	0	0	0	1	0	0	0	0	0	0	0	0	0	0	1	0	0	0	0	0	0	0	0	0	0	0	0	0	0	0	0
ABTB1	19269.00935	9066.006	7786.9968	18223.9956	7752.9988	7745.9995	10153.98894	6760.9974	13447.9992	9396.9942	39609.97406	8772.996611	18441.0068	13084.99567	22333.98928	9292.0045	13745.00086	6809.99729	12058.9959	6149.0059	7356.9954	4794.0083	8167.0047	6978.9933	10063.0152	7123.0031	28750.99722	6197.00531	8088.011099	16383.00172	15172.9975	20492.991	11201.0007	16420.0039	10870.0023	11352.00035	21584.99508	14771.0122	14323.0008	31252.95449	11838.0115	33308.00761	38157.9644	24865.0088	36514.98753	28254.99809	12461.99403	52269.929	34863.006
ABTB2	181.99982	247	130	121	68	79	84	66	115	106	280	264	153	84	93	117	90	368	237	262	328	78	542.00007	123	185	222	239	157	138	176	153	201	239	202	106	225	160	179	233	105	256	190	100	128.00026	170	154	183	219	188
AC000041.1	64.3373	25.2162	49.786	28.8984	38.3903	46.4259	57.4166	37.8165	62.4758	55.0061	74.4208	120.516	83.3122	42.3007	44.9472	74.8017	94.4839	63.7738	78.6699	81.3888	68.8124	74.1475	118.57	77.1395	60.1919	81.9302	51.5227	31.4735	84.8796	64.9373	86.3629	48.8324	137.028	200.692	97.7753	151.91	141.425	129.995	219.111	82.7331	139.254	97.2046	43.9767	135.085	36.1977	90.8	219.144	137.69	148.817
AC000078.1	24	13	11	15	7	8	7	3	19	23	25	8	3	6	10	6	9	4	9	15	7	9	11	6	3	5	2	4	14	6	5	9	13	21	3	8	6	10	12	3	3	15	3	13	8	19	15	16	6
AC000081.1	0	0	0	0	1	0	0	0	0	0	0	0	0	0	0	0	0	0	0	0	0	0	0	0	0	0	0	0	0	0	0	0	0	0	0	0	0	0	0	0	0	0	0	0	0	0	0	0	0
AC000089.1	3.01377	3.01651	7.25766	4.02138	3.01693	2.17625	2.0091	2.00982	1.13837	4.02149	0	3.73814	1.00665	4.24438	2.0103	1.00614	3.01855	1.00493	1.00594	2.00862	1.00514	1.00566	0	0	0	0	2.08629	0	3.016	1.00384	4.01779	1.00259	0	0	0	0	0	1.00163	0	1.00182	0	2.00388	2.00359	1.00202	3.00499	1.00218	0	1.10334	0
AC000093.1	1496.8227	505.9884	459.0596	1402.6474	842.4437	273.7932	358.3773	192.585	659.67892	716.1924	1429.252	883.82298	3373.2628	1635.2796	1497.0482	1205.1381	744.1294	459.34831	523.34439	295.9664	487.99923	628.6042	462.3184	1059.3761	2553.6702	604.9696	3126.1557	240.053	1114.8654	1638.9782	1031.6057	4384.5453	2216.775	3005.9272	1627.5557	804.9417	3489.116	2185.0301	1101.969	1674.1766	1227.3724	1206.5422	2611.8216	3077.201	3629.268	2444.0579	515.644	3418.196	1318.4982
AC000095.1	11	14	2	5	3	3	4	8	3.00561	9	38.0139	36	14.013	8.0119	58	9	25	8	33.0241	9.00993	17	10	15	22	8	14.0118	44.0191	11	23	12.0074	14	11	10.0081	12.0035	12	8	11	10	9	35	16	139.063	9	20	24.0056	18	6	29.0035	10.0017
AC000120.3	7.34533	4.69531	0	3.72815	1.68475	0	2.95564	0	0	5.22426	2.70771	1.81262	6.70429	1.51374	4.33731	9.13665	5.04692	13.3406	15.99058	8.13759	7.41062	1.7061	11.1155	0	1.5725	1.67865	6.66788	9.41099	1.84422	4.56693	7.06019	0	2.28806	6.02052	1.7308	1.94178	6.03369	6.42613	5.60123	1.88918	0.429279	11.1968	6.75554	4.91812	0	2.72347	2.5147	11.919	6.94428
AC000367.1	26	16	9.12259	4.09281	3.01798	7	10.0404	11	19.2373	11	22.245	17	18	11.1127	17.1639	3.03302	9	16.0419	16.1004	17	22	7	14	16	11	10	15.5344	10.9289	6	5.04858	10	5	4.06206	11	4	13.0417	8	8	10	21	17	12.1489	11	10	17.942	10.1688	27	20	20
AC001226.2	19.0075	3.13825	9.63078	16.6299	12.6996	26.2973	6.05301	5.48295	6.69542	11.9142	34.0739	18.2323	17.105	4.57768	24.4702	8.58449	17.4789	10.404	13.3085	9.16223	2.68272	8.78363	17.0198	16.7609	9.00656	9.62903	19.1898	10.2346	12.1323	13.977	14.5294	5.46048	14.0762	12.5902	5.53312	3.90603	21.5345	21.4134	17.9592	42.8289	14.7774	24.8907	19.2928	24.5906	16.6492	16.7893	19.7723	55.0909	23.1851
AC002056.1	0	0	0	2.3614	0	1.17636	1.22247	1.19354	0	0	0	0	0	0	0	0	0	0	0	0	1.22986	0	0	1.2005	0	0	0	0	0	0	1.19397	0	0	0	0	0	0	0	0	1.22492	0	0	2.45563	2.55446	0	0	0	0	0
AC002075.2	5.06238	5.60297	4.04798	8.12517	5.0819	10.2906	6.08402	2.03144	5.08331	6.09897	1.01111	3.79062	5.07141	0	1.01234	3.54445	4.05406	0	1.01572	2.03693	4.0486	4.66407	1.01316	1.01406	1.01543	3.04375	2.02613	1.01613	3.0067	1.0142	2.02852	1.00633	1.00503	0	2.01097	1.00629	1.00584	0	2.00878	2.00871	0	0	3.0187	1.00643	0	1.00568	0	0	3.01255
AC002076.2	0	0	0	0	0	0	3	0	0	0	0	0	0	0	0	0	0	0	0	0	0	0	0	0	0	0	0	0	0	0	0	0	0	0	0	0	1	1	0	0	1	0	1	0	0	0	0	0	0
AC002094.3	1.07242	0	0	0	0	0	0	0	0	0	0	0	0	0	0	0	0	0	0	1	0	0	0	0	0	1.53621	0	0.122449	0	0	0	0	0	0	0	0	0	0	0	0	0.0724191	0	0	0	0	0	0	0	1
AC002310.3	0	1.0057	1.00225	2.01493	2.00435	1.0069	0	0	2.00853	0	0	4.01671	3.01459	0	0	1	0	1.00417	0	0	1.00567	2.00793	1.02006	1	0	2.00333	0	4.06306	0	1.00537	2.01071	0	0	3	1.00167	2.00476	1	0	0	0	1.00459	3.01444	0	1	0	0	2.00834	0	0
AC002310.4	29.0365	0	0	8.48905	0.0177168	0	5.78603	0	4.54349	0	10.1891	2.90832	0	6.77258	16.3087	2.1155	2.24363	9.1648	4.16381	2.81173	10.2047	0	0	1.87382	5.71337	12.631	5.38155	1.96895	18.6279	11.2918	0	7.42899	0.274422	12.879	34.6415	10.4586	11.8239	6.832	11.3339	0	10.7456	30.5352	3.64E-07	18.993	12.5772	0.00559345	11.7916	24.4103	13.1222
AC002381.1	0	0	0	0	0	0	0	0	0	0	0	0	0	0	0	0	0	0	0	0	0	0	0	0	0	0	0	0	0	0	0	0	0	0	0	0	0	0	0	0	0	0	0	0	0	0	0	0	0
AC002456.2	0	0	0	0	0	0	0	0	0	0	0	0	0	0	0	0	0	0	0	0	0	1	0	0	0	0	0	0	0	0	0	0	0	0	0	0	0	0	0	0	0	0	0	0	0	0	0	0	0
AC002470.2	24.3784	5.86549	13.4791	0	14.7608	10.3967	15.7712	12.4125	0	13.5248	0	36.6979	0	0	14.0123	0	0	55.0365	0	35.4279	36.8501	0	0	20.8809	0	20.9909	5.79511	13.0157	0	25.1349	0	0	19.3897	21.7814	0	0	2.49E-06	13.3062	22.2793	0	29.6509	47.2885	32.9949	24.1834	0	11.1399	0	14.0546	0
AC002472.2	24.176	18.1355	3.85815	21.6667	2.84809	9.52525	13.3425	15.8493	21.8802	13.1786	10	22.6399	5.92844	13.0483	4	17.3382	6.01632	11.0553	11.4932	4.90168	6.90844	5.96411	6.38306	4	22.8145	1.29207	17.7912	1.10845	13.3561	1.30268	9.78449	4	8.2557	11.857	6.44296	10.6764	4.7757	8.8477	12.0418	6.36846	11.6673	23.0672	8.99041	10.8257	6.5497	4.43914	10.9711	12.0086	16.6857
AC002486.1	0	0	0	0	0	0	0	0	0	0	0	0	0	0	0	0	0	0	0	0	0	0	0	0	0	0	0	0	0	0	0	0	0	0	0	0	0	0	0	0	0	0	0	0	0	0	0	0	0
AC002486.2	0	0	0	0	0	0	0	0	0	0	0	0	0	0	0	0	0	0	0	0	0	0	0	0	0	0	0	0	0	0	0	0	0	0	0	0	0	0	0	0	0	0	0	0	0	0	0	0	0
AC002519.2	0	0	0	0	0	0	0	0	0	1.00597	0	0	0	0	0	0	0	0	0	0	0	0	0	0	0	0	0	0	0	0	0	0	0	0	1	0	0	0	0	0	0	0	0	0	0	0	0	0	0
AC002524.1	1.01276	1.00378	0	0	0	0	0	0	0	0	0	0	0	0	0	0	0	0	0	0	0	0	0	0	0	0	0	0	0	1.01247	0	0	0	0	0	0	0	0	0	0	0	0	0	0	0	0	0	0	0
AC002542.1	0	0	0	0	0	0	0	0	0	0	0	0	0	0	0	0	0	0	0	0	0	0	0	1	0	0	0	0	0	0	0	0	0	0	0	0	0	1	0	0	0	0	0	0	0	0	0	0	0
AC002543.1	0	1	0	0	0	1	2	1	0	0	3	0	1	1	3	0	0	0	0	1	0	0	0	1	0	1	0	0	1	1	0	1	0	2	0	2	2	0	4	0	2	0	0	1	1	0	2	2	1
AC002545.1	0	0	0	0	0	0	0	0	0	0	0	0	0	0	0.415759	0	0	0	0	6.54166	0	0.982839	0	0.57881	0	0	0	0	0	0	0	0	0	0	0	0	0	0	0.469608	0	0	0	1.31947	0	0	0	0	0	0
AC002558.1	3	0	0	0	0	1.00002	2.00011	0	0	0	1	0	2	0	2	0	0	0	0	0	0	0	1.00006	1	0	2.00006	1.02631	0	0	0	0	1	1.00002	0	1.00019	0	0	0	0	0	0	1	0	1	2	0	3.00016	1.00003	0
AC002984.1	0	0	0	0	0	0	0	0	0	0	0	0	0	2	0	0	0	0	0	0	0	0	0	0	0	2	0	0	0	1	0	1	0	1	0	1	0	1	0	0	0	2	1	1	0	0	0	1	0
AC002985.1	30.831	10.3045	16.8857	15.5404	9.80066	9.9509	29.3734	8.46853	19.3459	14.8152	57.8141	11.2351	28.6602	8.78595	35.2176	16.91730459	9.4066	22.4049	19.3799	8.47514	21.5757	9.50389	11.4566	28.8514	28.1496	37.243	55.549	5.2094	27.3857	24.4872	10.34119	16.0931	15.5054	35.4242	18.8002	18.4516	15.8822	32.9674	45.2079	24.0297	18.8155	26.68	24.9512	5.2187	11.207	31.8668	10.1744	47.6735	41.3697
AC002996.1	330.847	0	125.577	138.226	32.8407	10.5863	139.206	83.7576	171.381	188.739	617.177	189.842	36.8224	190.141	70.6376	148.857	143.836	98.1893	75.6014	186.206	41.5457	305.999	318.479	158.977	151.91	188.711	30.2902	21.1065	239.548	184.651	191.589	140.553	577.065	226.498	297.792	428.861	433.54	202.441	900.004	307.48	461.507	174.366	135.223	1230.29	229.745	529.521	822.108	1037.03	516.731
AC003001.2	0	0	1	0	1	1	0	1	1	4	6	4	5	0	3	3	1	1	0	1	1	2	1	0	1	2	1	0	3	6	2.00511	1	0	1	1	1	1.00689	0	2	2	2	2	1	1.00411	1	2	4	0	2
AC003002.1	0	0	1.7928	0	0	0	0	0	0	0	0	0	4.17258	0	0	3.5089	0	2.6715	4.96179	0	0	1.99415	0	0	1.32115	0	0	0	1.97914	0	0	0	5.7463	0	2.92524	0	0.0801001	0	0	3.77553	0	0	0	2.07518	0	6.38083	0	0	0
AC003002.2	31.4898	17.5484	20.7196	1.38018	0	6.92947	4.3871	4.3871	26.0631	21.9355	26.5115	22.8509	23.7622	8.77416	29.7478	24.858	13.1613	10.8719	0	28.4469	3.92086	7.06223	23.8958	12	8.77419	4.3871	8.77419	8.77419	4.40969	18.2004	18.7493	11.5969	18.1579	21.9355	0	11.4502	8.77419	8.77419	26.4679	16.5391	8.77419	9.98006	19.8278	23.3611	4.3871	8.77419	16.7076	20.4115	22
AC003002.3	0	0	1.28577	1.31271	7.45157	0	0	0	1.21155	0	1.35817	3.88705	1.46102	0	0	1.65036	0	2.83536	0	5.20223	1.21424	1.65217	1.40479	2.52489	1.47825	5.68799	0	1.11499	3.86177	0	2.37611	1.0821	2.16491	3.448786	3.14155	8.78E-07	3.11804	4.17355	0	3.60463	3.20198	2.70789	0	7.68396	2.93162	1.4287	7.05749	3.83777	5.90324
AC003005.1	0	0	0	0	0	0	0	0	0	0	0	0	0	0	0	0	0	0	0	0	0	0	0	0	0	0	0	0	0	0	0	0	2.41982	0	0	0	0	0	0	0	0	0	0	0	0	0	0	0	0
AC003006.1	13.3198	0	0	0	0	0	0	0	0	0	0	8.59527	2.48E-08	0	6.06632	0	0	0	4.17E-05	5.33395	11.7283	0	0	15.7811	0	0	0	0	0	1.20029	0	0	0	3.12211	0	2.73002	17.9359	0	26.6237	11.9867	20.35769	8.80085	0	6.52278	2.16E-07	10.3713	12.2379	0.0590198	15.6041
AC003042.2	9.00894	1.50174	5.00174	3.50282	0	5.00281	3.00257	3.00117	3.50302	5.00413	16.5123	5.00338	9.50799	2.00053	8.50233	4.50091	7.50589	4.5024	7.00528	8.01119	4.50251	6.00646	7.50822	12.5085	0.500372	6.0087	2.00173	9.01397	3.00251	7.50983	6.00442	1.00043	3.50109	11.5029	3.14358	3.50134	7.50504	5.00322	8.00087	10.0016	11.5005	9.006	3.00075	15.005	3.50226	13.0016	8.50479	27.5096	16.0038
AC003072.1	116.556	161.455	68.506	122.854	73.9977	67.2175	61.9876	67.5004	80.4164	84.5189	460.933	165.056	186.535	97.1964	95.8373	58.2169	74.709	128.347	107.25	57.6522	114.535	48.1297	80.9222	89.0405	113.413	102.787	164.844	69.0927	72.1315	99.9327	88.3851	105.682	105.536	101.418	62.9866	62.3344	60.3885	122.189	127.72	79.3565	143.999	192.069	135.197	71.8499	135.615	84.5374	100.262	179.46	150.638
AC003080.1	0	0	0	0	0	1.00005	0	0	0	0	1	0	0	1	0	0	0	0	0	0	0	0	0	0	0	0	0	0	0	0	0	0	0	0	0	0	0	0	0	0	0	0	0	1.00005	0	0	0	0	0
AC003669.1	0	0	0	0	0	0	0	0	0	0	0	0	0	0	0	0	0	0	0	0	0	0	0	0	0	0	0	0	0	0	0	0	0	0	0	0	0	0	0	0	0	0	0	0	0	0	0	0	0
AC003688.2	2.72106	4.76341	0	0	0	0	1.47549	0	2.09085	0	1.29683	4.13632	0	0	11.9849	0	0.146626	0.00555062	0	0	0.714912	2.81005	0.202022	1.44758	2.31026	0	5.78618	1.36557	1.92198	0	0	0	2.43643	2.02672	0	10.6646	0.910897	1.70102	0	6.78432	2.21479	4.1848	0.796086	1.74835	0	0.881865	0	1.62709	0.241639
AC003958.3	0	0	0	0	0	0	0	0	0	0	0	0	0	0	0	0	0	0	0	0	0	0	0	0	0	0	0	0	0	0	0	0	0	0	0	0	0	0	0	0	0	0	0	0	0	0	0	0	0
AC003989.1	0	0	1	0	0	0	0	0	0	0	0	0	0	1	0	0	0	1	0	0	0	0	0	0	2	0	0	0	0	0	0	0	0	0	0	0	0	0	0	0	0	0	0	2	0	0	0	0	0
AC003989.2	0	0	0	0	0	0	0	0	0	0	0	0	0	0	0	0	0	0	0	0	0	0	0	0	0	0	0	0	0	1	0	0	0	0	0	0	0	0	0	0	0	0	0	0	0	0	0	0	0
AC004022.1	0	0	0	0	0	0	0	0	0	0	0	0	0	0	0	0	0	0	0	0	0	0	0	0	0	0	0	0	0	0	1	0	0	0	0	0	1	0	0	1	0	0	0	0	0	0	0	0	0
AC004024.1	0	0	0	0	0	0	0	0	0	0	0	2	0	0	0	1	0	0	0	1.07701	0	1	0	0	0	1	0	0	0	0	0	0	1	0	0	0	0	0	1	0	1	0	0	0	0	0	0	1	0
AC004057.1	1014.23	6866.89	1049.53	6300.56	13694.2	6525.55	12056.8	5212.06	1124.19	1202.86003	2123.3	9792.67	946.568	3047.05821	2075.65	3360.28	4515.62	1169.92	3837.2	2493.96	1271.99	3672.2	2254.76	1762.63	6001.87	5664.29	8180.34	2054.78	7198.31	1147.93	4044.4	5568.86	1673.64	3704.8	12161	4278.84554	4752.56	6093.23	5004.2	4354.24	4179.98	3091.07074	4300.29	7038.43	2186.75	1721.94	1581.95	3921.91	1797.36
AC004069.2	0	0	0	0	0	0	0	0	0	2	1	2	4	2	1	1	0	0	7	0	1	0	1	5	0	0	0	5	1	3	0	0	0	0	0	0	5	2	1	9	1	1	0	4	1	0	4	3	7
AC004076.1	0.537083	0	1	4.07681	3.14003	0	0	4.40331	9.23226	7.39951	0.000550821	2.666340109	2.17775	1.38539	1.57139	1.50504	2.58879	1.80266	1.01766	4.07499	4.34685	0	0.770185472	0	2.61992	0	1.87708	0	1	0.474565	0.38627	1.60911	3.47729	4.07753	4.14067	0	2	0	1.77535	0.508686	0	0	0	0	1.12899	1.0663	0.385889	7.71467	4.28917
AC004099.1	0.5	0	0	0	0	0	0	0	0	0	0.5	0.5	1	0.5	0.5	1	1.5	0	0.5	0.5	0	0.5	0	0	0	0	0	0.5	0.5	0	0	0	0	0.5	0	0	0	0.5	0.5	0	0	0	0	0	0	0	0	0	0
AC004129.2	0	1.00007	0	0	0	1.00018	0	0	0	0	0	0	0	0	0	0	0	0	1.00007	0	0	0	0	0	0	0	0	1	3.00035	0	0	0	0	0	0	0	0	0	0	0	0	0	0	0	0	0	0	0	0
AC004129.3	0	4	0	0	0	0	0	0	0	0	0	0	0	0	0	0	0	0	0	0	0	0	0	0	0	0	0	0	0	0	0	0	0	0	0	0	0	0	0	0	0	0	0	0	0	0	0	0	0
AC004134.1	0	0	1	0	0	0	0	0	0	0	0	0	0	0	1	0	0	0	1	1	0	1	0	0	0	0	0	0	0	0	0	0	2	0	0	0	2	1	0	1	0	0	0	0	0	0	0	0	0
AC004217.2	0	0	0	0	0	0	1	0	0	0	0	0	0	0	0	0	0	0	0	0	0	0	0	0	0	0	0	0	0	0	0	1	0	0	0	0	0	0	0	0	0	0	0	0	0	0	0	0	0
AC004223.1	0	0	1.00031	0	0	0	0	0	2.00069	1	0	1	0	0	2	0	0	0	0	0	0	0	0	0	0	0	0	0	0	0	0	1.00068	0	0	2	0	1	0	0	0	0	1	0	0	1	1	0	0	1
AC004223.3	23.1553	0	0	6.942537	0	0	0	0	4.04117	7.87E-05	0	7.85788	5.13715	12.2123	0	18.976	0	9.718	9.5363	21.1148	0	12.9424	0	39.7461	3.829691191	7.27544	6.96455	0	11.9554	12.6013	0	5.04322	13.7947	0	2.30342	8.56906	0	0	4.33404	11.92646	0	0	15.7532	19.32042	0	4.24565	23.474	8.30429	4.56795
AC004224.1	2	0	0	0	0	4	1	0	0	0	0	5	0	0	1	0	0	2.00025	0	0	4	0	0	0	0	0	6	0	1.00008	1.00011	0	1	0	2	0	2	0	0	0	1	2	1	1	2	0	1	0	0	0
AC004383.1	0	0	0	0	0	1	3	2	1	1	1	3	1	1	0	2	2	3	3	0	3	0	0	1	0	0	2	1	1	2	2	0	0	0	1	0	0	0	2	0	1	0	1	2	1	1	1	2	2
AC004386.1	2.00005	0	0	4.00061	0	0	2.00014	1.00011	2.16177	5.12427	15.0015	1.0001	2.00014	1	6	2	4	1	4	1.10418	4.00016	3.00027	4.00042	0	6.00024	1.00004	1.2068	3.00019	1.00007	2.00025	8.00054	4.18398	5.20728	4.28144	1.00005	0	5.18063	3.0004	5.14727	5	5	9.0007	5.00051	3	7	1	7	7	4
AC004453.1	9.17952	9.19903	3.0402	3.0667	15.3255	8.16748	5.09379	5.09994	9.18676	5.08553	0	4.07874	2.02991	1.01788	0	1.055	1.01581	5.109	2.04542	1.01964	2.03503	4.08271	1.01934	1.02058	2.04219	1.02248	7.13075	4.09697	6.12453	1.01893	1.02217	2.01689	1.00609	0	5.03238	0	1.00928	3.01668	2.01504	1.01004	0	0	5.0414	1.00833	1.00863	0	1.00745	1.00808	1.00608
AC004461.2	1	1	1	2	0	0	0	0	1	0	1	0	0	1	1	3	0	0	0	0	1	0	0	2	0	0	1	2	1	1	1	0	0	0	0	1	0	1	0	1	0	0	1	0	2	0	1	1	1
AC004486.1	2	0	0	0	0	0	0	0	1	0	1	0	0	1	2	1	0	1	0	0	0	6	2	0	0	1	1	0	0	0	0	0	2	0	0	0	0	0	0	0	0	0	0	0	0	1	0	0	1
AC004552.1	2.47414	6.39354	0	2.93721	0	0	0	0	0	0	2.36844	7.25638	0	0	0	5.11769	2.04421	0	0	2.64863	0	0	0	2.91219	0	3.06669	0	2.99251	3.08771	0	0	0	0	0	4.54724	5.74404	4.49569	0	0	2.26497	0	0	0	4.44212	0	0	0	0	0
AC004554.1	0	0	0	1	0	0	0	0	0	0	0	0	0	0	0	0	0	0	0	0	0	0	0	0	0	0	0	0	0	0	0	0	0	1	0	0	0	0	0	0	0	0	0	0	0	0	0	1	0
AC004556.3	0	567.84	209.018	222.273	0	8.47956	0	0	0	0	300.695	380.432	0	244.321	0	0	3.37895	0	0	0	0	198.427	6.00345	194.635	0	0	597.874	0	0	2.93896	0	6.25214	452.736	0	0	3.57597	304.317	386.395	450.671	0	0	0	0	0	0	568.601	0	0	0
AC004584.2	0	0	0	0	0	0	0	0	0	0	0	0	0	0	0	0	0	0	0	0	1	0	0	0	1	0	1	0	0	0	0	0	0	0	1	0	0	0	0	0	0	1	0	3	2	1	0	0	0
AC004593.2	17	0	1	1	2	4	1	2	1	7	2	0	6	0	0	0	3	12	0	2.11691	0	0	0	2	0	3	6	0	3	1.20856	1	2	2	1	2	1	0	0	4.19338	8	8	1	1	2.02363	2	1	3	0	3
AC004674.2	0	0	0	0	0	0	0	0	0	0	1	1	2	0	1	2	0	0	2	1	0	0	0	0	0	0	0	0	0	0	0	0	0	1	0	1	0	0	0	0	2	0	0	0	0	0	0	0	0
AC004675.2	4.05118	1.5	0	1.5	0	4.5	1	1.5	0.623501	0.595092	0	0	1.5	0	0	0.5	0.5	0	0.5	1	0.5	0	1	0	0	1.5	0	0.5	0.5	0	1	1	0.5	1.67763	2.74901	0	0	1	1	0	0	2	2.5	1	0.5	0	0.5	0	1.5
AC004678.1	1	2	1	1	0	1.08487	0	0	0	0	2.16586	2.05798	0	2	8	2.09875	2.13194	1	5	0	2	1	2	1	4	8	1	1	0	2	2.09319	0	1.03355	2.24139	0	2.07471	2	0	0	2	1.08937	1	3.18288	1	2	0	2.09904	1.05371	1.0578
AC004691.2	1.04386	0	0	0	0	7.44259	0	0	0	0.64519	0	0	0	0	0	0	0.552708	0	0	0	0	0	0	0	3.01571	0	0	0	0	0	0	0	0	0.0072085	0	0	0	0	0.188647	0	0	3.42569	0	2.78248	3.09504	2.10818	0	0	0
AC004692.1	1.0007	1.00153	0	2.00258	2.0035	1.002	2.00294	1.0015	0	0	0	1.00196	0	0	2.00085	1.00185	0	0	0	0	0	1.00075	0	0	0	0	1.00074	0	0	0	1.00079	0	0	0	0	0	1.00026	0	0	0	0	0	0	0	0	0	0	0	0
AC004696.1	12	12	11	9	3	4	17	15	5	20	1	9	6	6	3	11	5	9	2	9	16	16	13	3	12	10	12	8	9	9	8	3	1	7	6	8	12	17	7	1	16	12	2	17	13	10	6	2	4
AC004706.2	0	0	0	0	0	0	0	0	0	0	0	0	0	0	0	0	0	0	0	0	0	0	0	0	0	0	0	0	0	0	0	0	0	0	0	0	0	0	0	0	0	0	0	0	0	0	0	0	0
AC004801.1	0	0	0	0	0	0	0	0	0	0	0	0	0	0	0	0	0	0	0	0	0	0	0	0	0	0	0	0	0	0	0	0	0	0	0	0	0	0	0	0	0	0	0	0	0	0	0	0	0
AC004801.2	45	41	20.99995	18	10	23.999997	22.99995	24.99996	18.999993	23.99999	34.00004	35.00004	12	14.00001	22.99995	10	9	8.999996	8	14	17.00001	13	16.00003	8.999996	22.000015	17	33.99998	8	14.00005	10	8	16.99997	12	12.00001	18.00005	9	16.00005	21.00003	12	4	14.99999	5.000003	9	14	14.00005	10	21.00003	18.00001	7
AC004805.1	0	0	0	0	0	0	0	0	0	0	0.320661	0	0	0	0	0	0	0	0	0	0	0	0	0	0	0	0	0	0	0	0	0	0	0	0	0	0	0	0	0	0	0	0	0	0	0	0	0	0
AC004805.3	1	0	0	0	0	0	0	0	0	0	0	0	0	0	1	0	0	0	0	0	0	0	0	0	0	0	0	0	1	0	0	0	0	0	0	0	0	0	0	0	0	0	0	0	0	0	0	0	0
AC004812.1	0	0	0	0	0	0	0	0	0	0	0	0	0	0	0	0	0	0	0	0	0	0	0	0	0	0	0	0	0	0	1	0	0	0	0	0	0	0	0	0	0	0	0	0	0	0	0	0	0
AC004825.1	0	0	0	0	0	0	0	0	0	0	0	0	0	0	0	0	0	0	0	0	0	0	0	0	0	0	0	0	0	0	0	0	0	1	0	0	0	0	0	0	0	0	0	0	0	0	0	0	0
AC004832.3	79.6646	42.63387	67.0352	5.641676	99.5301	34.16476	85.5573	50.58905	46.9591	27.49493	20.5214	33.31058899	51.32518	0	12.84667	68.9404	34.28212	27.83962	29.23296	51.67546	40.9625	53.0374	9.58063	24.82670002	86.40109	44.0506	95.8093776	77.0445	54.4174	40.63789	11.098268	75.4777	114.9552	229.2929	0	49.38036	175.24704	71.467	101.3082201	54.5395001	27.78548	71.91532	25.4239	33.36674	56.12677508	44.38313	71.2024	77.33347	40.5851
AC004837.1	0	0	0	0	0	0	0	0	0	1	0	0	0	0	0	1	0	0	0	2	0	1	0	0.0320958	0	0	0	0	0	0	1	0	2	0	0	0	0	0	0	1	0	1	0	0	0	2	1	0	0
AC004840.2	0	0	0	0	0	0	0	0	0	0	0	0	0	0	0	0	0	0	0	0	0	0	0	0	0	0	0	1	0	0	0	0	0	0	0	0	0	0	0	0	0	0	0	0	0	0	0	0	0
AC004854.1	0	2	1	0	0	0	0	0	2	0	0	2	0	0	0	0	0	0	0	1	0	0	0	0	1	0	0	0	0	0	0	0	0	0	0	3	0	0	0	0	0	0	1	0	0	0	0	0	0
AC004858.1	0	0	0	0	0	1	0	0	0	0	0	0	0	0	0	0	0	0	0	0	0	0	0	0	0	0	0	0	0	0	0	0	0	0	0	0	0	0	0	0	1	0	0	0	0	0	0	0	0
AC004865.1	0	0	0	0	0	0	1	0	1	0	0	0	0	0	0	0	0	0	0	0	0	0	0	1	0	1	0	0	0	0	0	0	0	0	1	0	0	2	0	0	0	0	0	0	0	0	0	0	0
AC004870.1	0	0	0	0	0	0	0	1	0	0	0	0	0	0	0	0	0	0	0	0	0	0	0	1	0	0	0	0	0	0	0	0	0	0	0	0	0	0	0	0	0	0	0	0	0	0	0	0	0
AC004884.1	1	0	0	1	1	0	0	0	0	0	1	0	0	0	0	0	0	0	1	0	1	0	0	0	0	0	0	0	0	0	1	1	0	0	0	0	0	0	0	0	1	0	0	1	0	0	0	0	1
AC004890.1	2.06121	3.04437	1.02251	3.05865	0	5.06161	1.01679	6.10717	5.08734	3.07779	3.06664	0	3.07062	1.02154	2.05754	0	0	3.07446	0	0	1.02001	2.03703	0	3.12018	0	1.01457	0	0	1.01765	0	1.02407	3.01616	4.05837	0	2.01484	0	0	2.01818	2.0164	0	0	1.00772	0	1.01593	1.00788	3.05029	3.0222	3.03652	2.03643
AC004890.2	159.42045	137.0683	164.51161	145.96303	45.79166	133.90488	107.21292	101.5177	80.22321	106.3588	90.11431027	132.05082	74.76429	72.08061	122.45666	90.254	26.4259	79.8769	105.09008	79.34957649	141.62443	111.7214	48.38803	49.85404	62.63808	113.23869	40.93179	78.7721	96.94445	76.70783	30.59866	39.346	90.263464	127.87074	87.65399	44.94938	33.136314	101.19297	63.24059	38.92521	87.00987	56.46295	46.2677	48.258926	68.7686	68.3701	76.08065	100.0745616	70.477863
AC004890.3	12	11	7	2	3	11	4	5	4	12	2	11	8	4	10	6	6	2	11	7	11	8	8	4	1	5	4	7	7	5	0	2	14	8	4	1	1	8	2	4	2	2	1	6	0	2	7	14	8
AC004898.1	1.07114	0	2.15474	0	1.02219	2.06911	0	1.0488	0	1.06901	3.12933	1.05452	1.04576	1.0498	3.14029	0	0	1.05116	1.04672	0	1.0516	0	0	0	0	0	0	2.09115	1.09558	1.05485	2.09485	0	0	2.10456	0	0	0	0	1.05058	0	1.04329	1.05967	0	2.12191	1.05491	2.0879	1.06652	0	2.08525
AC004910.1	2.00008	6	3.00008	5.02877	0	0	1.08291	4.52798	2.00009	4.00007	8.13453	9.00018	9.68979	1.01392	8.26912	1.72272	5.00222	6	9.27983	2.14302	1.00004	7.93754	4.0236	6.81765	3	1.01794	1.00006	5	8	2.40955	8.06024	2.0097	5.00445	4.50421	6.07036	1.00162	14.0156	5.28879	9.61993	5.0083	7.03097	8	2.01087	5.2182	5.16549	1.02235	5.33056	7.20918	8.19053
AC004922.1	6.25565	28.3508	12.4041	21.0198	14.092	13.5094	33.2228	22.2725	42.1202	26.5003	18.3236	29.1152	40.5169	31.5603	25.3237	15.274	13.0002	14.7092	46.3981	18.9658	24.2787	13.1025	19.4155	6.3336	39.1677	25.085	33.5127	3.39841	13.5369	16.049	9.67843	26.9419	23.1313	24.9622	25.8503	31.2322	9.74001	25.6584	52.2062	35.0523	18.8129	41.0332	9.73087	22.15	41.8897	25.6867	44.5173	48.5722	32.421
AC004923.2	0	1	0	1	0	0	0	3	0	1	0	0	0	0	0	0	0	0	0	2	1	0	0	0	0	1	0	1	0	0	0	0	0	0	0	0	0	0	0	0	0	0	0	0	0	0	0	0	1
AC004938.1	0	0	0	0	0	0	0	0	0	0	0	0	0	0	0	0	0	0	0	0	0	0	0	0	0	0	0	0	0	0	0	0	0	0	0	0	0	0	1	0	0	0	0	0	0	0	0	0	0
AC004951.2	31.2969	42.6175	30.9291	15.0081	22.1286	35.6386	36.3086	24.1735	39.7998	37.2111	58.8491	45.0853	44.5424	41.7205	24.9349	22.2181	14.6804	16.1219	32.8022	36.2616	41.9539	25.7172	15.6828	26.9139	25.0085	27.1827	27.6475	26.4067	22.4841	24.4753	38.037	19.0415	31.175	45.3451	23.3219	27.1274	18.8409	24.3604	21.1373	31.5646	42.0107	57.3616	46.0358	26.3502	30.3945	24.6039	32.5251	53.6578	52.8779
AC004951.3	53.8033	57.1055	31.6737	34.8952	42.7576	35.5484	24.096	44.7718	24.1273	37.8464	43.7053	76.121	40.6154	21.2452	43.1445	18.1658	22.1441	50.8291	43.4453	42.9409	61.5779	42.897	23.8333	19.4419	37.5966	27.6581	48.1899	23.4982	67.0749	22.8998	38.7288	26.0969	80.1834	52.47	36.2212	27.2891	20.1104	51.7116	31.405	12.9003	43.3225	57.3983	19.6364	17.6701	32.7414	30.0478	36.3549	34.2391	62.354
AC004967.1	38	19.149	17.491	19.0776	12.1168	14.0954	13.3027	27.0913	15.0603	23.0869	26.0909	50.2412	33.2983	25.128	25.7062	32.639	23.1639	33.3346	30.1094	20.1526	30	16.1618	21.0863	37	34	20.4756	51.4688	12.1321	30	23.155	19.1486	27	39.351	33.1865	46.2951	28	27.2034	37	36.4956	24.106	22.1356	36.6926	37	31.1154	25	31.1065	43.0966	30.2742	35.1146
AC004975.1	15	0	6	0	0	4	0	1	1	1	5	5	3	0	9	2	2	2	2	3	3	1	4	5	0	2	0	1	4	1	3	1	2	2	1	0	2	1	3	6	5	3	0	1	1	1	2	6	6
AC004980.1	63.3237832	39.747698	40.38451	60.33991	34.4725	41.91249405	29	30.5937	27.007772	41.19796	43.21957	157.4288	27.33285	28.47422	24.591379	35.882078	68.37372	26.43432	100.12624	36.7632	73.6234	32.44649	23.04882	33.01889	125.282	35.86674	41.431	20.449786	181.61249	33.97701	19.553214	25.224979	36.26807	60.35577	62.7583	107.17397	39.54224	53.981083	36.72409	29.100619	26.837404	43.92156	27.86992	75.7850015	20.774695	27.91075	45.95274	55.25704	45.91563
AC004980.2	0	0.545383	0.596321	0	0	0	0	0.572964	1.27372	2.74292	1.84183	0.580212	0.889037	0	1.17849	1.24663	0.649423	1.33395	1.88384	0.664675	1.39609	2.03286	0	0.749461	0.561509	1.96796	0	0	4.29711	0	1.18768	0	0	1.26412	0	1.81396	0	1.24324	0	0.670509	0.720031	0.57669	0	0	2.9381	1.23794	1.33018	1.3459	1.9218
AC004980.3	7.01771	14.0256	0	20.3807	3.90086	16.5244	10.8862	20.5417	22.8706	1.46E-07	12.1152	0	18.0172	3.69601	8.70834	1.94958	9.6886	1.11E-07	10.6166	10.4027	23.5682	0	5.90965	0	15.4691	23.3293	10.0408	15.4299	9.08233	6.81089	5.7072	6.31215	14.771	14.0999	23.1831	16.0821	11.3763	0	11.1547	17.4243	9.39093	11.2711	10.9854	3.09252	5.80265	5.07756	0	19.9216	22.2503
AC004980.5	2.10217	1.07104	1	2	0	3.53131	0	0	2.10145	0	1	2	0.914951	2	2.57805	0	6.39646	0	0	0	0	1	0	0	1	0	1.41613	0	0	3.08605	1	2	1	0	0	1	1.12041	1	1.15097	2	5	0	0	0	2	1.50044	2	0	3
AC004980.6	71.1739132	39.5808	41.38451	63.95357	34.4725	40.63430405	29	30.709191	27.007772	41.19796	46.79293	168.4	27.33285	29.62621	26.236389	38.003988	64.6122	26.43432	96.1875	36.7632	73.6234	32.44649	24.37267	33.01889	127.38345	35.86674	41.431	20.15644	178.579	31.8203	18.88886	24.704188	35.45843	55.31743	66.04929	100.06299	30.8579	53.5948	36.72409	24.707739	31.436624	37.07099	21.42699	85.4817015	20.42956	30.42762	39.9385	53.3005	45.61636
AC004980.7	0	0.545383	0.596321	0	0	0	0	0.572964	1.27372	2.74292	1.84183	0.580212	0.889037	0	1.17849	1.24663	0.649423	1.33395	1.88384	0.664675	1.39609	2.03286	0	0.749461	0.561509	1.96796	0	0	4.29711	0	1.18768	0	0	1.26412	0	1.81396	0	1.24324	0	0.670509	0.720031	0.57669	0	0	2.9381	1.23794	1.33018	1.3459	1.9218
AC004986.1	0	0	0	0	0	0	0	0	0	0	0	0	0	0	0	0	0	0	0	0	0	0	0	0	0	0	0	0	0	0	0	0	0	0	0	0	0	0	0	0	0	0	0	0	0	0	0	0	0
AC004987.3	8.17579	5.46961	7.54855	3.45604	0	0	4.83727	1.97854	5.70163	4.99408	21.7674	9.25081	2.80999	0	9.03482	0	5.83913	11.5718	7.28394	2.4423	10.9805	0	3.12128	11.0168	20.1577	8.747	4.72767	3.13667	6.08857	0	9.07087	2.20156	2.50561	17.834	0	2.84729	0	10.0695	6.7928	12.6848	2.58942	2.45459	0	2.62601	14.8319	20.1058	13.0337	9.34222	7.27531
AC004997.1	151.5127559	52.335833	58.76983	91.06464	210.5654	129.8411	89.8716	70.38651269	130.9536077	39.39200019	37.1232077	102.1836783	39.86105	64.60282214	4.30708	32.569177	16.28493	71.3455	96.9033	69.6902	36.25808615	95.27689	15.14953614	46.78417006	40.0082	81.495	20.52931742	107.226391	111.1908	28.3879	59.94201669	18.7315522	5.151019204	84.95784928	54.8172	55.2658	16.16345	54.5299	28.90446	19.60036386	48.4875	47.8252	70.30524	39.0677	7.01223	9.24086	21.25013	1.57E-05	37.9671105
AC005000.1	2.88009	2.93783	0	2.76328	0	0	0	2.39724	2.96179	2.91464	0	0	2.98162	0	5.66434	0	5.18596	0	0	0	0	0	0	2.28517	2.6377	0	0	0	2.53866	0	3.4591	0	2.73359	0	0	0	0	2.85424	0	2.98221	0	0	0	0	2.6909	2.94949	0	0	0
AC005005.1	0	0	0	0	0	0	0	0	0	0	0	0	0	0	0	0	0	0	0	0	0	0	0	1	0	0	0	0	0	0	0	0	0	0	0	0	0	0	0	0	0	0	0	0	0	0	0	0	0
AC005005.2	0	0	0	0	0	0	0	0	0	0	0	0	2	0	0	0	0	0	0	0	0	0	0	0	0	0	0	0	0	0	0	0	0	1	0	0	0	0	0	0	0	0	0	0	0	0	0	0	0
AC005014.1	0	0	1.00031	2.00294	0	2.00248	0	0	0	1.00181	1.00112	1.00088	0	0	1.00035	0	0	1.00064	1.00077	0	0	0	1	0	1.0006	0	0	0	1.00063	0	0	0	0	0	0	1	0	0	0	1.00074	0	0	0	1.00073	0	0	0	0	0
AC005019.1	1.00103	0	0	0	2.00133	0	0	0	1.0009	0	0	0	0	1.00064	0	0	0	0	0	1.00035	0	0	0	0	0	0	2.001	0	1.00023	1.00052	0	0	0	0	0	0	0	0	0	0	0	0	0	0	0	0	0	0	0
AC005020.1	1	0	0	0	0	0	1	0	2	0	2	2	1	0	1	1	0	2	1	3.00922	1	1	1	1	0	4	0	1	3	1	1	0	0	0	1	0	0	1	0	0	2	1	0	0	1	1	2	4	1
AC005020.2	10.7964	7.70127	13.1964	16.9608	8.66992	10.7272	10.0404	3.3037	4.52279	6.77247	15.9835	1.17259	3.35753	7.74126	2.25175	7.82756	0	5.55991	4.56043	3.32187	4.57809	5.5003	5.60139	2.21821	16.7234	11.947	9.88791	3.196	32.9117	6.58909	3.39659	2.26343	5.13217	10.4258	13.4719	5.74722	10.4234	2.30001	6.9365	2.33962	9.16759	3.48611	10.435	7.07187	1.1968	10.3159	4.60607	16.6248	8.1193
AC005041.1	62.0371	20.2762	53.2865	93.9293	59.2034	24.9522	52.5082	38.352	46.3644	43.843	31.3581	126.025	6.78969	32.5494	29.1255	22.9908	14	33.9843	37.1828	14.2092	24.1268	31.5255	24.3835	18	25.8325	38.0163	25.1428	57.8704	9.44018	29.8389	36.8163	39.4257	14.1456	65.1121	60.4539	20.0031	31.0388	60.0638	36.0111	12.8844	84.8969	31.8475	0	26.027	16.3658	16.0064	32.3097	23.2503	10.5741
AC005070.1	0	0	0	0	0	0	0	0	0	0	1	0	0	0	0	0	0	0	0	0	0	0	0	0	0	0	0	0	0	0	0	0	0	0	0	0	0	0	0	0	0	0	0	0	0	0	0	0	0
AC005070.2	2	1	1	0	0	2	1	0	0	0	5	0	2	2	1	1	0	0	4	1	4	2	0	0	1	2	0	2	1	1	2	1	6	1	0	1	3	1	5	3	3	1	0	1	0	4	1	5	7
AC005077.1	0	0	0	0	0	0	0	0	0	0	1	0	0	0	1	0	0	0	0	2	0	0	0	0	0	0	0	1	0	0	1	0	0	0	0	0	0	0	0	0	0	2	0	0	1	0	0	0	0
AC005077.2	0	0	0	0	0	0	0	0	0	0	0	0	1.10477	0	0	0	0	0	0	0	0	0	1.76089	1.02808	2.16844	1.07501	0	0	0	1.21767	0	1.04469	0	1.10406	0	0	1.08877	0	0	0	0	0	0	0	1.09014	0	1.10486	0	0
AC005077.3	1	0	0	0	0	0	0	0	0	0	0	0	0	0	0	0	0	0	0	0	0	0	0	0	0	0	0	0	0	0	0	1	0	0	0	0	0	0	0	0	0	0	0	0	0	0	0	0	0
AC005077.4	26	7	9	10	2	8	6	6	3	5	18	15	12	15	21	6	2	3	21	15	13	7	11	7	17	19	22	10	15	11	5	7	14	22	16	15	18	7	9	10	18	24	22	11	19	18	9	14	30
AC005084.1	0	0	0	0	0	0	0	0	0	0	0	0	0	0	0	0	0	0	0	0	0	0	0	0	0	0	0	0	0	0	0	0	0	0	0	0	0	0	0	0	0	0	0	0	0	0	0	0	0
AC005086.3	4	0	1	0	0	2	0	1	0	2	1	4.53801	3	1	8	0	1	4	1	2	6	4	2	1	0	1	2	1	1	3	0	0	1	5	0	0	2	3	7	1.45856	2	5	3	2	1	2	1	6	3
AC005086.4	2.3827	1.62773	0	0	0	4.19045	0	0	0.944959	3.09481	15.3948	3.05786	6.06756	2.8547	7.96384	2.63444	0	3.83725	3.77614	3.49853	4.63853	0	2.06173	0.136314	1.106	1.11546	0	8.98871	6.12241	4.29518	5.14593	0	0	10.6102	0	0	1.91569	0.967518	0.386079	3.29234	2.13414	1.37384	0	3.00995	5.3269	0	1.45892	6.08254	4.28225
AC005086.5	13.3114	5.85585	5.10817	3	3.93427	2	3	0	5.04496	5.89906	14.4776	11.7937	8.86262	3.75858	12.5339	4	9.66037	2	7	2.90974	9.31834	2.55209	7.00793	9.92014	1.68692	4.74447	1	4.77945	4.88985	6.94141	5.83833	3	3	6.58029	5.57042	4	4.42311	4.60906	5.65215	7.84884	6.65106	9	8.95508	5.41487	4.8686	1.64225	12.5475	28.1161	11.6084
AC005088.1	0	0	0	0	0	0	0	0	0	0	0	0	0	0	0	0	1	0	0	0	0	0	0	0	1	0	0	0	0	0	0	0	0	0	0	0	0	0	1	0	0	0	0	0	0	0	0	0	0
AC005094.1	0	0	0	0	0	0	0	0	0	0	0	0	0	0	0	0	0	0	0	0	0	0	0	0	0	0	0	0	0	0	0	0	0	0	0	0	0	0	1	0	0	0	0	0	0	0	0	0	0
AC005099.1	0	2	9.00074	1.00008	1.00005	6.00034	3.00005	1.00004	0	4.00023	0	2.00005	1	1.00009	0	2.0001	1	4	2.00037	1.00006	1.00004	1.00008	0	0	1.00014	2.00008	0	6.00085	2.0002	0	0	0	1	0	5	1.00013	1.00006	0	5	2.00026	1.00006	0	0	0	1	0	3.00015	5.00065	2.00016
AC005102.1	0	0	0	0	0	0	0	0	0	0	0	0	0	0	0	0	0	0	1.00097	0	0	0	0	0	0	0	0	0	0	0	0	0	0	2	0	3	0	0	0	0	0	0	0	0	0	0	0	0	0
AC005104.2	1	0	1	1	0	0	0	0	0	0	0	0	2	0	1	0	0	1	0	0	0	0	0	3	0	0	0	0	0	0	0	0	0	0	0	0	0	1	0	0	0	0	0	0	0	1	1	1	0
AC005154.1	14	1	4	6	1	1	6	2	4	2	45	6	4	3	8	4	6	1	3	9	8	4	4	1	5	5	1	5	3	8	3	6	6.62682	7	1	2	0	8	1	4	4	9	11	5	3	19	5	14	16
AC005154.2	181.486	86.5992	102.015	69.9619	54.1023	98.7181	85.1591	60.8763	94.0706	122.374	416.818	82.2176	102.464	69.1637	135.95	56.1121	105.403	75.413	51.4573	86.0206	79.747	54.1727	109.889	50.2153	54.9832	69.3621	96.5638	39.0383	31.1678	107.283	73.5867	84.2744	69.5176	98.8056	37.572	76.8512	71.1765	88.3567	84.7062	94.7012	80.6285	104.724	50.7536	84.9491	77.3292	90.6801	85.6438	145.666	145.651
AC005154.5	294.989	265.895	266.779	203.898	171.23	259.386	181.479	197.598	222.03	213.023	607.161	222.236	205.753	170.014	303.163	147.729	225.151	135.585	158.207	192.781	219.978	127.886	162.338	160.515	133.116	193.375	241.785	144.276	102.005	226.095	173.22	176.694	206.923	205.749	127.233	203.989	147.986	227.614	214.984	177.069	178.864	232.696	148.559	151.229	174.858	250.619	245.576	321.106	318
AC005156.1	0	0	0	3	0	3	1	0	0	0	1	0	0	0	2	0	0	0	0	0	0	1	0	1	1	0	0	0	0	1	2	0	0	0	1	0	0	2	0	0	0	0	0	0	0	0	0	0	0
AC005165.2	1.00024	0	1.00006	1.00041	0	1.00031	0	0	1.0003	0	1.00041	0	1.00023	0	0	0	0	0	0	1.00022	0	0	0	0	0	2.00116	0	0	0	0	0	0	0	0	0	0	0	0	0	0	0	0	0	0	0	0	0	0	0
AC005176.1	3.36025	7.12454	3.16022	0	6.52376	4.08221	1	5.1087	4.02861	3.54656	3.73908	2.02417	4.14183	0	6.14119	1.03496	3.05362	4.56929	1.28039	2.18955	1.14085	0	3.10808	0	1.01702	1.11241	2.00239	3.446292	3.45513	4.36181	7.24722	1.04233	8.6533	4.09019	5.00132	4.56856	2.05935	2.05593	4.42109	3.22437	4.07831	2.23005	2.05853	3.48862	2.90222	4.44398	6.24008	2.11676	7.65384
AC005183.1	2	0	0	0	0	0	0	0	0	0	3	0	0	0	1	0	0	0	0	0	2	0	1	2	0	0	0	0	0	0	0	0	0	1	0	1	0	0	0	1	0	0	0	0	0	2	4	2	0
AC005189.1	0	0	1	0	0	0	0	0	0	0	0	0	0	0	0	1	0	1	2	0	0	0	1	0	0	0	1	0	0	0	0	1	0	0	0	1	0	0	1	0	0	0	0	0	0	0	0	0	0
AC005229.2	0	0	0	0	0	1	0	0	0	0	0	1	0	0	0	0	0	0	0	0	0	0	0	0	0	0	0	0	0	0	0	0	0	0	0	0	0	0	0	0	0	0	0	0	0	0	0	0	1
AC005230.1	0	0	0	2	0	0	0	0	0	0	0	0	2	0	0	0	0	1	0	0	0	0	1	0	0	0	0	0	0	2	0	0	0	1	0	0	1	1	0	0	0	0	0	0	0	0	0	2	0
AC005232.1	1	3	1	0	3	0	0	5	0	2	8	3	3	1	3	0	0	2	0	1	0	0	1	0	1	2	6	2	0	2	2	1	1	2	1	4	0	0	2	0	0	0	0	2	4	4	3	3	1
AC005237.2	0	0	0	0	0	0	0	0	0	0	0	2	0	0	0	0	0	0	0	0	0	0	0	0	0	0	0	0	0	0	0	0	0	0	0	0	1	0	0	0	0	1	0	0	0	0	0	0	0
AC005244.1	2	1	1	1	0	0	1	0	2	0	0	0	0	1	3	1	2	0	2	0	0	0	0	0	0	0	1	0	1	0	4	1	2	5	0	1	2	3	2	1	1	1	0	0	3	0	4	4	2
AC005252.4	0	2.86224	0	0	0	1.01771	0	2.29063	0	0	0	1.00297	0	0	0	1.00261	0	0	2.12687	1.00004	0	1.00869	0	2.00392	0	0	2.77487	0	0	2.16323	0	0	0	1.02163	0	0	1	1.00413	4.79E-05	0	0	0	0	0	2.20298	1.53797	0	2.00822	0
AC005255.1	57.1407	40.0825	43.4765	46.8889	45.7988	33.4646	54.3346	34.571	62.6141	79.1253	113.996	133.489	109.799	32.7376	99.4388	67.5192	152.628	99.2028	59.2577	64.1539	74.3366	64.8814	110.308	62.7796	55.9615	78.3998	114.979	30.6173	78.7984	56.1246	89.2874	56.7133	100.01	122.525	91.3059	179.919	64.7148	129.624	168.306	120.181	139.131	88.6647	84.2035	148.095	83.8424	135.402	155.151	156.635	158.779
AC005258.1	7.20026	0	3.82862	9.37072	7.47625	0	13.4637	0	0	3.67245	18.3217	4.70493	6.9587	0	0	0	4.43412	8.82864	5.15895	0	0	5.31904	5.21646	4.86176	0	0	4.13181	3.22395	0	7.18244	16.6223	6.11236	4.91634	0	0	0	0	0	10.7075	0	0	0	0	0	0	0	0	0	0
AC005261.4	0	0	0	0	0	0	1.02671	0	0	0	0	0	0	0	0	1	1.03576	0	0	2.10436	0	0	0	1	0	0	0	0	0	0	0	0	0	0	0	0	0	0	0	0	0	0	0	0	1.05371	0	0	0	0
AC005262.1	0	0	0	0	0	0	0	0	1	0	0	0	0	0	0	0	0	0	0	0	0	0	0	0	0	0	0	0	1	0	0	0	0	0	0	0	0	0	0	0	0	1	0	0	0	0	0	0	0
AC005280.2	418.997	257.6727	215.8815	259.3088	187.6516	170.588	131.677	152.5092	308.6757	242.3668	625.565	305.8181	475.594	243.6145	469.854	150.0236	291.3073	240.1239	412.6533	193.6131	151.792	92.4816	222.9635	88.8623	102.5144	104.6069	540.687	199.5496	115.834	391.457	321.471	148.8638	97.7269	284.2838	160.722	127.0429	280.485	303.3843	228.7675	409.639	163.7344	438.674	425.8057	285.1177	366.623	405.377	239.1511	586.569	493.742
AC005280.3	371.593	230.5021	218.0972	267.5594	202.0145	135.7022	250.925	180.8329	417.187	373.689	413.714	675.708	798.864	238.0829	762.805	305.058	769.912	370.707	609.029	290.987	428.9639	118.5357	459.001	368.48	108.0593	231.6268	335.9669	404.3234	205.2513	562.517	695.88	215.2006	165.1889	548.337	386.413	251.208	602.988	519.476	394.526	1063.054	500.434	858.807	607.653	698.414	684.906	690.461	350.476	1202.521	848.608
AC005294.1	0	0	0	0	0	0	0	0	0	0	0	0	0	0	0	0	0	0	0	0	0	0	1	0	0	0	0	0	0	0	0	0	0	0	0	0	0	0	1	0	0	0	0	0	0	0	0	0	0
AC005296.1	0	0	0	0	0	0	0	0	0	0	0	0	0	0	0	0	0	0	0	0	0	0	0	0	0	0	0	0	0	0	0	0	0	0	0	0	0	0	0	0	0	0	0	0	0	0	0	1	0
AC005300.1	0	0	1	0	1	2	0	0	0	0	0	1.00009	0	0	0	0	0	0	0	0	1	0	0	0	0	1	0	3	0	0	0	0	1	1	0	0	1	0	0	0	0	0	0	0	0	1	0	0	0
AC005324.3	5.0496	0	1.29618	2.68646	0	3.19816	0	0	0	1.64169	1.35653	19.5736	3.1676	7.04237	2.71312	2.72812	4.07206	1.61359	0	7.55158	0	5.30355	2.43282	0	2.77068	3.14626	4.87556	0	0	1.44746	0	0	5.43214	7.11926	1.6391	0	1.39695	0	5.13645	1.36593	0	4.05695	0	0	3.87845	1.73091	0	4.79131	0
AC005324.4	0	0	0	0	0	3.84809	0	0	5.09647	0	0	0	0	0	0	4.04313	0	0	0	3.22439	5.02958	0	3.39584	0	1.34721	0	0	1.80214	2.15717	4.46619	0	0	4.4806	0	0	1.89374	0	0	2.581	0	4.4071	0	0	2.10586	0	4.77935	0	0	0
AC005326.1	0	0	0	0	0	0	0	0	2	0	0	0	0	0	1	0	0	0	0	0	1	0	0	0	0	0	0	0	0	0	0	0	0	0	0	0	0	0	0	0	0	0	0	0	0	0	0	0	0
AC005336.1	0	0	0	0	0	0	0	0	0	0	0	0	0	0	0	0	0	0	0	0	0	0	0	4.03808	0	0	0	5	0	0	0	3.10539	0	0	0	0	0	0	0	0	0	0	0	1.02194	0	1.00647	0	0	0
AC005336.2	0	1	0	0	3.24214	0	0	0	1.03156	1.11521	0	0	0	1	0	0	1.0203	0	0	0	0	0	0	2.09536	5.21103	0	0	0	0	0	2.12141	2.23758	0	0	2.1573	0	0	0	2.03745	0	2.07029	1.00964	0	1.0332	1	0	0	0	1.04045
AC005351.1	0	1	0	0	0	0	0	0	1	0	0	0	0	0	0	0	0	0	0	0	0	0	0	0	0	0	0	0	0	0	0	0	0	0	0	0	0	0	0	0	0	0	0	0	0	0	0	0	0
AC005357.2	0	0	1	0	0	0	0	0	0	0	2	0	0	0	0	0	0	0	0	0	0	3	0	0	0	0	0	0	0	1	0	0	0	0	0	0	0	0	0	0	0	0	0	0	0	0	3	0	0
AC005363.1	19.2795	2.17068	46.4365	5.31983	13.09	18.1951	11.788	56.6701	38.9494	19.7432	31.5027	16.0029	33.6039	4.55433	48.0235	13.167	9.51088	18.3753	17.3617	12.1763	27.9367	10.3839	15.1845	9.93954	4.71171	244.661	16.2706	8.97109	13.1516	10.8043	7.59423	5.11981	84.8522	16.9221	58.6849	6.90022	7.72803	92.1714	31.1942	10.1175	8.66593	2.23684	9.5312	11.6689	8.50107	29.6643	18.8894	6.42374	12.6118
AC005377.1	2	0	0	1	0	0	0	0	2	0	2	1	10	1	9	2	3	3	0	5	11	0	4	9	1	0	7	0	3	4	0	0	0	2	0	2	3	0	6	0	6	5	0	3	2	4	6	4	7
AC005410.1	2.01293	0	1.00003	2	0	1.0079	1	3	2.03426	2.08726	1.07895	2.02307	0	0	2.19663	1	3	1	0	1	1.0137	3.7493	2	1.02089	0	0	3	1	1.00005	0	2	0	2.05643	0	6.13459	0	0	2.00789	1.00008	2.02327	0	6.06622	0	1.10318	1.00007	1.15615	2.09306	2.56781	1.12243
AC005412.1	0	0	0	0	0	0	0	0	0	0	0	0	0	0	1	0	0	2	0	1	0	0	2	0	0	0	0	0	0	0	0	0	0	0	0	0	0	0	0	0	1	0	0	0	0	0	1	0	0
AC005476.1	0	0	0	0	0	0	0	0	0	0	1	0	0	0	2	0	0	0	2	0	0	0	0	0	0	0	0	0	0	0	0	0	0	0	0	2	0	0	0	0	0	0	0	0	0	0	1	0	0
AC005480.2	2.00028	4.00065	0	1.00014	1.00016	3.00039	3.00038	2.00033	2.00035	0	0	1.00019	0	0	1.00009	2.00015	0	1.00011	0	1.00012	0	1.0001	1.00012	1.0001	2.00022	0	2.00027	0	0	1.00009	0	2.00003	1.00006	0	0	0	0	0	0	0	0	0	1.00008	0	0	0	1.00004	0	0
AC005515.1	1.00257	8	10	10.01674	7.004361	4.00346	4.00583	17	6.00495	9.04412	2.006805	59.05882	20.03162	11.0095	9.00992	8	10	33.18472	6.015512198	41.05604	69.06474	9	12.000001	13.0141	20.99998	11.05939	8.01583	5.013328	4.02106	3.001378	5	3.0125626	8.0303	10.0316	6	5.06936	3.01525	14.07181	5	1.00077	22.0141	5	3	8	2.02308	8.00942	14.05603	2	0
AC005520.3	29.2154	44.7881	30.1792	14.8997	11.7121	37.5632	4.23543	4.9756	18.2062	54.0713	28.7272	73.3013	53.1566	49.6254	32.7325	22.5936	30.4246	33.1818	27.5871	51.4635	69.7991	28.5084	20.5707	21.9913	16.653	31.8111	18.9133	85.5133	17.5856	5.14063	42.2747	5.96138	21.8038	40.393	10.2452	25.5383	16.5667	42.0694	50.346	14.7889	35.2768	42.0051	6.24965	12.1455	11.2304	30.0692	36.6779	72.9538	32.114
AC005521.1	1.00371	0	0	0	0	2.00012	0	0	0	0	0	0	0	0	0	0	0	0	0	0	0	0	0	1.00008	0	0	0	1.0001	1.00012	1.00016	0	0	0	0	0	0	0	0	0	0	0	0	0	0	0	0	0	0	0
AC005531.1	5.15218	4.1295	0	3.00407	0	2.00488	4.01373	4.00798	3.11357	3.0423	12.135	7.36784	9.52201	6.01368	6.20827	6.35909	6.1035	2.0267	3.09305	1.0328	6.36205	5.03118	4.03983	6.03259	3.10671	11.0421	7.2868	4.07741	6.02546	3.02572	7.41214	4.19684	3.01766	9.15516	1.00618	4.18471	5.15846	1.01401	11.5151	3.45508	4.04766	4.13413	10.0475	3.02108	3.04129	7.11761	5.38465	3.06451	8.16501
AC005532.2	9	7	8	1	2	9	2	2	6	8	3	8	2	3	4	3	2	4	3	3	4	9	4	1	0	7	1	9	3	2	7	0	4	3	3	0	0	13	0	1	0	0	3	0	1	0	2	3	2
AC005534.2	2.65278	1	1.00014	0	1.00021	1.00012	0	1.0002	0	0	0	1.00015	0	0	0	0	0	0	0	0	0	0	0	0	0	0	0	0	0	0	0	1.00018	0	1.00019	0	0	0	0	0	0	0	1.00045	1.00044	0	1	0	0	2.0003	1
AC005559.1	0	0	0	0	0	0	0	0	0	0	0	0	0	0	0	0	0	0	0	0	0	0	0	0	0	0	0	0	0	0	0	0	0	0	0	0	0	0	0	0	0	0	0	0	0	0	0	0	0
AC005562.2	0	0	1.63418	0	0	0	0	0	0	0	0	0	0	0.238034	0	0	0	0	0	0	0	0	0	0	0	0	0	0	0	0	0	0	0	0	0	0	0	0	0	0	0	0	0	0	0	0	0	0	0
AC005587.1	0	0	0	0	0	0	0	0	0	0	0	0	0	0	0	0	0	0	0	0	0	0	0	0	0	0	0	0	0	0	0	0	0	0	0	0	0	0	0	0	0	0	0	0	0	0	0	0	0
AC005588.1	0	0	0	0	0	0	0	0	0	0	0	0	0	0	0	0	0	0	0	0	0	0	0	0	0	1	0	0	0	0	0	0	0	0	0	0	0	0	0	0	0	0	0	0	0	0	0	0	0
AC005632.2	0	0	0	0	3	0	3	0	1	0	0	0	0	0	0	0	0	0	0	1	0	0	0	0	0	2	1	0	0	0	0	0	0	0	0.5	0	0	0	0	1	0	0	0	0.5	0	0	0	0	0
AC005632.4	1	1.0003	0	0	0	0	0	0	2	0	0	1	1.0011	0	1	0	0	0	0	0	0	0	0	0	0	0	0	0	0	0	0	1	0	0	0	0	0	2	0	0	0	0	2	0	1	0	0	0	0
AC005670.2	3.06059	0	2.8731	0	0	0	0	0	2.78564	0	2.71641	0	0	6.4002	0	3.82437	0	0	0	0	0	0	0	0	0	0	2.38511	0	0	0	0	0	0	0	0	0	4.52165	0	0	0	0	0	0	0	0	0	0	0	0
AC005682.1	15	53	21	27	32	29	31	36	22	14	2	20	16	18	11	14	9	10	15	13	16	10	11	6	36	19	22	10	10	4	13	10	19	22	16	1	8	14	15	5	14	10	6	11	4	5	21	14	14
AC005697.1	0	0	0	0	0	1.49919	0	1.59899	0	0	0	1.5717	0	0	0	0	0	0	0	0	0	1.62352	0	0	0	0	0	0	0	0	1.47074	0	1.42964	0	0	0	0	0	0	0	0	0	0	0	0	0	0	0	0
AC005702.1	9.88898	16.3665	6.50295	6.01002	19.832	8.68727	8.1341	2.99646	10.4841	13.0305	5.23313	12.079	9.73588	11.1477	8.82488	8.82589	13.8864	25.7609	9.97868	7.89489	21.8599	2.68057	5.42938	2.70317	22.3065	7.84862	14.9562	24.8245	8.87794	6.77267	6.41876	4.3566	4.06596	8.87879	6.54501	10.4829	4.01132	9.22921	9.80039	5.19022	12.356	10.9497	7.28947	13.7734	5.36923	4.88092	6.27633	9.33845	11.4406
AC005702.2	0	0	0	0	0	0	0	0	0	0	0	0	0	0	0	1.02931	0	0	0	0	1.0565	1.05031	0	0	0	0	0	2.10398	0	0	0	0	0	0	0	0	0	0	0	0	0	0	0	0	0	1.04386	0	0	0
AC005702.3	0	0	0	0	0	0	0	0	0	0	0	0	0	0	0	0	0	0	0	0	0	0	0	0	0	0	0	0	0	0	0	0	1	0	0	0	0	0	0	0	0	0	0	0	0	0	0	0	0
AC005722.1	0	0	0	0	0	0	0	0	0	0	0	0	0	0	0	0	0	0	1	0	1	0	0	0	0	0	0	0	0	0	1	0	0	0	0	0	0	0	0	0	0	0	0	0	0	0	0	0	0
AC005726.1	37.6669	10.5051	14.4524	72.38689	11.7729	7.05738	0	0	41.5144	26.8503	147.605	40.8397	54.0141	57.3467	42.31454	32.9195	20.2682	19.3112	39.0099	36.762	22.4387	23.6884	30.3831	28.1968	42.7395	16.1083	57.4165	3.59742	34.0462	88.253	37.6631	60.0167	53.3772	36.6751	45.24273	44.2587	54.2949	40.1991	29.9804	71.5195	44.5274	57.9628	118.15	55.8296	120.22	48.1785	34.2301	192.265	85.2603
AC005730.1	1	0	0	0	0	0	2	0	0	0	0	0	0	1	0	0	0	0	0	0	0	0	0	0	0	0	0	0	0	1	1	0	0	0	0	0	0	0	0	0	0	1	0	1	0	0	0	0	0
AC005740.2	0	0	0	0	0	1	0	0	0	0	1	0	0	0	0	0	0	0	2	0	1	0	0	0	0	0	0	0	0	0	0	0	0	1	0	0	0	0	0	0	0	1	0	0	0	0	0	1.02973	0
AC005758.1	0	0	0	0	0	0	0	0	0	0	0	0	0	0	0	0	0	0	0	0	0	0	0	0	1	0	0	0	0	0	0	0	0	0	0	0	0	0	0	0	0	0	0	0	0	0	0	1	0
AC005776.1	0	0	0	0	0	0	0	0	0	2	1	0	0	0	1	0	0	1	0	4	1	0	0	0	0	1	1	0	1	0	0	0	0	0	0	0	0	1	1	0	0	0	0	1	1	0	0	0	1
AC005777.1	0	0	0	0	0	0	0	0	0	0	0	0	0	0	0	0	1	0	0	0	0	0	0	0	0	0	0	0	0	0	0	0	0	0	0	0	0	0	0	0	0	0	0	0	0	0	0	0	0
AC005786.1	0	1.00309	0	0	0	0	0	0	0.956177	0	0	0	0	1	0	0	0	0	1.01054	0	0	0	0	0	0	0	0	0	0	0	0	0	0	0	0	0	0	0	0	0	0	0	0	0	0	0	0	0	0
AC005798.1	5	0	1	5	3	0	1	1	7	4	5	1	16	3	10	7	6	4	5	11	3	0	5	8	2	1	1	2	4	3	7	0	2	9	0	7	2	5	5	5	5	2	2	3	3	4	9	2	5
AC005822.1	0	3.42624	2.30724	5.84826	0	8.16138	1.14654	3.54932	1.18053	2.31009	2.29445	3.42726	0	4.75451	3.45675	2.39003	2.32374	1.18309	0	0	2.27007	8.37408	4.70302	4.7264	3.53697	2.319	2.31121	2.35985	2.37338	3.37168	2.35876	0	1.15689	5.88414	6.01053	4.62483	0	0	1.22929	2.35659	2.33133	1.17506	2.38387	1.17662	1.15701	1.16687	1.21289	4.60775	0
AC005828.6	2	0	0	2	0	0	0	0	0	0	0	0	1	0	5	1	1	0	1	1	0	2	0	2	0	1	0	0	0	3	1	0	1	6	1	0	3	1	2	0	3	3	3	1	2	3	5	4	0
AC005829.1	0	0	0	0.5	0	0	0	0	0	0	0	0.333333	0	0	0	0.5	0	0	0	1.33333	0	0	0.333333	0	0	0	0	0.5	0	0	0.5	0	0	0	0	0	0	0.5	1	0	0	0	0	0	0.333333	0	0	0.5	0.5
AC005829.2	0	0	0	0	0	0	1.09121	0	0	0	0	0	0	0	0	0	0	0	0	0	0	0	0	0	0	0	7.04E-06	0	0	0	0	0	0	0	0	0	0	0	0	0	0	0	0	0	0	0	0	0	0
AC005832.2	0	0	0	0	0	0	0	0	0	0	0	0	0	0	0	0	0	0	0	0	0	0	0	0	0	0	0	0	0	0	0	0	0	0	0	0	0	0	0	0	0	0	0	0	0	0	0	0	0
AC005832.3	0	0	0	0	0	0	0	0	0	0	0	0	0	0	0	0	0	0	0	1	0	0	0	0	0	0	0	0	0	0	0	0	0	0	0	0	1.00172	0	0	0	0	0	0	0	0	0	0	0	0
AC005832.4	183.459	288.671	159.692	264.796	234.789	241.582	343.483	219.926	216.162	280.011	130.667	375.211	224.084	218.114	192.774	263.292	249.76	283.034	234.214	323.05	299.106	306.607	164.391	227.972	246.837	446.15	356.767	273.449	280.012	224.768	237.936	181.194	301.198	191.595	344.213	318.189	215.43	283.118	341.748	154.865	239.071	195.76	177.477	216.568	107.614	174.88	363.287	170.339	224.86
AC005833.1	126.835	206.607	104.197	91.1637	160.967	168.354	205.23	142.024	142.118	159.939	96.7824	247.733	101.491	125.203	79.543	150.018	130.2530026	181.26	154.935	144.057	164.165	183.239	118.833	121.852	237.671	199.169	331.772	159.226	166.879	123.345	139.395	122.605	173.941	130.189	249.996	190.146	90.3577	143.129	204.492	70.669	132.799	135.135	134.288	113.473	64.7018	146.4349102	203.678	92.336	147.54
AC005837.2	16.3632	7.52452	13.3566	5.55621	10.8297	6.97536	0	0	0	0	0	11.9897	0	5.26536	0	0	0.099054	0	6.21483	8.58091	8.18416	0	3.38824	7.01196	12.358	12.2326	5.98649	0	0.976096	0	0	7.31905	3.40013	21.3322	11.797	0	12.2663	0	4.04273	0	7.77832	2.31043	10.3247	5.58182	10.224	0	0	0	0
AC005838.1	15.007	13.2104	7.53179	6.63113	6.66373	16.0679	21.8789	14.7119	14.0304	19.5414	2.18856	13.2377	7.05597	11.2301	7.84711	6.14548	12.3628	18.9884	12.3055	25.2792	9.93492	13.3141	14.4783	2.52358	8.11979	17.6481	11.3806	12.0737	13.9743	10.3073	14.5484	3.7164	18.713	16.1708	21.9825	13.9286	10.2284	13.3029	13.3544	11.4186	12.0679	6.95657	10.1516	13.7995	8.29254	4.9049	15.8855	13.3247	8.0563
AC005840.1	0	0	1.00212	0	0	0	0	0	0	1.4942	0	7.00096	1.00047	0	5.03921	0	2.00026	2.00069	2.00034	0	1.00053	2.0002	4.00072	3.00069	0	2.01351	2.00379	0	2.0038	3.00793	1.00033	0	1.4944	3.00064	0	1.00013	0	0	1	2.00623	2.00036	5	1	0	3.00951	2.00024	2.00029	2.00097	7.03057
AC005840.3	13.2655	4.14893	2.17611	5.10621	13	2.10579	1	3.13965	4	2	5.07544	2	5	6	5.22511	6	3	6	3.1179	3	3	5.49227	2	1.02466	1.06921	5.18453	4	2	2.03734	2	2.04325	0	8.2541	6.28301	4.11561	0	2.04312	3.12451	0	7.15183	4.10578	4.05009	1.02985	2.05612	5.08938	2.07624	4.29091	0	4.0893
AC005899.3	5	0	0	0	0	2	0	0	0	0	0	3	0	1	0	1	0	1	5	0	0	0	1	0	0	0	0	0	0	3	0	0	0	0	1	0	0	0	0	0	0	0	2	0	1	0	1	0	0
AC005906.1	0	0	0	0	0	0	0	0	0	0	0	0	0	0	0	0	0	0	0	0	0	0	1	0	0	0	0	0	0	0	0	0	0	0	0	0	0	0	0	0	0	0	0	0	0	0	0	0	0
AC005908.1	0	0	0	0	0	0	0	0	0	0	0	0	0	0	0	0	0	0	0	0	0	0	0	0	0	0	0	0	1	0	0	0	0	0	0	0	0	0	0	0	0	0	0	0	0	0	0	0	0
AC005912.1	19.861	42.3298	29.0394	18.679	31.6949	26.699	60.2825	32.7587	18.6196	4.00462	9.89481	28.3603	8.33172	20.9076	8.46131	16.1219	0	3.73868	0	0	24.9391	15.7805	7.25597	10.7178	26.7778	18.9398	10.9555	4.42911	16.0418	7.56365	11.4901	5.01868	13.0628	11.6331	24.2209	5.42128	9.99039	20.8384	10.4831	4.79719	17.9203	15.5605	0	15.0932	9.14166	10.8355	20.2287	10.3209	9.71695
AC005921.2	0	0	0	0	0	0	0	0	0	0	0	0	0	0	0	0	0	0	0	0	0	0	0	0	0	0	0	0	2	0	0	0	0	0	0	0	0	0	0	0	0	0	0	0	0	0	0	0	0
AC005943.1	145.153	78.8163	82.9556	148.917	78.7411	36.4895	149.512	15.4522	77.0086	77.7538	112.181	327.343	67.2076	139.298	109.57	116.294	51.3956	186.37	86.5979	159.371	183.749	136.462	92.2995	81.7422	133.14	179.3	154.505	24.2207	155.577	156.484	98.7431	101.121	246.244	193.468	451.721	157.775	166.819	243.093	264.778	97.4965	212.081	210.388	169.975	252.346	109.224	165.366	222.748	175.141	235.599
AC006001.1	1	0	0	0	0	0	0	0	0	0	0	0	0	0	0	0	0	0	0	0	0	0	0	0	0	0	0	0	0	0	0	2	2	0	0	0	0	0	0	0	0	0	0	1	0	0	1	0	0
AC006001.3	88.7092	33.9033	42	39	34.2068	57.6258	31.4891	43.8835	50.145	62.4536	88.3348	74.9461	53.3163	52.067	57.3978	49.719	52.4555	45.2218	54.8146	25.6519	47.32	57.0606	42	37.2886	46.1464	60.4823	48.1653	31	53.5619	57.6064	58.2672	47.1956	69	83.806	54	52.4299	55.5714	62.3899	64.5512	37.5739	51.9187	52.3136	43	77.8406	33.11	65.1654	78.7566	62.9861	50.2399
AC006001.4	50.0165	120.652	56.4099	65.8488	75.2918	88.2295	75.8599	103.937	86.4188	91.2973	73.1997	77.0201	56.182	46.8864	34.1961	55.8818	53.122	69.2494	55.521	41.3898	38.044	85.4953	62.56	67.9169	81.4016	59.5003	108.313	63.6861	71.9573	47.3256	65.2464	77.3177	54.924	82.1608	71.2534	72.4541	45.5835	115.744	67.5815	55.3628	43.7627	57.3466	27.5983	86.5404	60.849	41.8082	97.566	59.3112	69.4272
AC006020.1	0	0	0	0	0	0	0	0	0	0	0	1	0	0	0	0	0	0	0	3	0	0	0	0	0	0	0	0	0	0	0	0	0	0	2	0	0	0	0	0	0	0	0	0	0	0	0	0	0
AC006022.1	0	0	0	0	0	0	0	0	0	0	0	0	0	0	0	0	0	0	0	0	0	0	0	0	0	2	0	0	0	0	0	0	0	0	0	0	0	0	0	0	0	0	0	0	0	0	0	0	0
AC006023.2	0	0	1	0	0	1	0	0	2	0	2	0	1	0	1	0	0	2	0	0	0	0	0	0	2	2	2	0	0	1	0	0	1	0	0	0	0	0	0	2	0	0	0	0	0	0	1	0	0
AC006023.3	2	0	2	1	0	6	2	0	1	1	12	2	3	0	3	1	3	1	5	0	2	0	1	1	0	1	10	8	0	3	3	2	2	0	1	0	0	0	1	5	2	3	0	1	3	2	1	2	3
AC006026.1	0	0	0	0	0	0	0	0	0	0	0	0	0	2.00253	0	0	0	0	0	0	0	0	0	1.00337	7.00894	0	2	0	0	0	0	0	0	0	0	0	1.00271	0	0	0	0	0	0	0	0	0	0	0	0
AC006028.1	0	1	0	0	0	0	0	0	0	0	0	0	0	0	0	0	0	0	0	0	0	0	0	0	0	0	0	0	0	0	0	0	0	0	0	0	0	0	0	0	0	0	0	0	0	0	0	0	0
AC006030.1	34.2432	14.7229	25.946	20.3049	11.8824	15.5746	33.0935	24.2119	7.94238	45.0951	15.9997	58.9623	44.9639	17.5242	21.6864	36.2056	0	54.6979	29.6232	51.835	48.8231	8.62367	39.2063	13.2455	14.9012	33.406	29.1167	14.3371	21.4163	18.5776	4.33518	0	22.1443	64.4053	42.9373	26.4918	9.42782	36.5135	18.8563	26.6493	50.3848	52.5843	5.62262	28.0726	26.6377	30.2514	53.6234	20.6455	31.6229
AC006033.1	3	0	0	0	0	1	0	1	0	0	1	1	1	0	1	1	0	1	1	0	0	2	2	0	1	0	2	1	1	0	0	1	6	0	0	1	0	3	0	0	0	2	2	1	0	0	0	3	1
AC006042.2	3	3	5	3	5	5	3	6	3	1	31	16	31	8	35	33	17	6	10	7	4	18	2	8	7	29	31	7.0123	9	13	3	4	15	17	24	11	11	35	23	7	8	13	5	7	18	21	19	6	36
AC006059.2	0	0	9.26717	2.62942	0	0	0	2.05E-06	0	0	26.832	15.6029	9.19976	0	26.6277	6.9633	35.6873	0	6.47997	3.18467	12.9547	0	3.87575	16.9616	9.67836	20.6237	0	9.87304	0	3.60695	18.8352	13.4451	34.2954	25.066	9.8808	9.22369	23.7255	23.1231	29.115	41.2715	31.6687	5.85575	16.8411	0	23.8983	46.3593	34.2053	79.5192	17.9923
AC006059.3	0	0	0	0	0	0	0	0	0	0	0	0	0	0	0	0	0	0	0	0	0	0	0	0	2	0	0	0	2.27795	1	0	0	0	1.91232	0	0	0	0.0788195	0	0	0	0	0	0.675711	1.02624	0	0	0	0
AC006065.1	0	0	0	0	0	0	0	0	0	0	0	0	0	0	0	0	0	0	0	0	0	0	0	0	0	0	0	0	0	1	1	0	0	0	0	0	0	0	0	0	0	0	0	0	0	0	0	0	0
AC006116.2	6	8	9	3	4	14	5	5	5	13	1.00077	2.00301	13	6	2	7	1	4	2	3	1	8	7.00195	3	7.0119	5	0	1	7.01808	3	6	8	6	2	1	1.00153	4.01042	5	2	2	0	0	0	3	1.00319	2.00411	3	10	3.01117
AC006116.3	0	3	3	1	1	0	1	1	1	2	0	3	3	2	0	0	0	2	0	0	0	2	6	2	2	2	0	3	3	1.00232	2.00401	5	0	2	0	0	0	0	3	1	0	0	0	1	2	1	0	1	0
AC006116.4	0	0	0	1	0	0	0	0	0	0	0	0	1	0	1	0	0	0	0	0	1	0	0	0	1	0	0	0	1	0	0	0	1	0	2	0	0	0	0	0	0	0	0	0	0	0	0	0	2
AC006116.8	0	0	0	0	62.531	0	0	0	0	0	0	0	0	0	0	0	0	0	0	0	0	0	0	0	0	0	0.0300594	0	0	0	0	0	0	0	0	0	0	0	0	0	0	7.57835	0	0	0	0	0	0	0
AC006122.1	0	1.00112	0	0	0	1.00122	0	1.0011	0	0	2.00169	1.00064	0	0	0	0	0	0	1.00203	0	0	1.00163	0	0	0	1.00106	0	1.00117	2.00237	0	0	0	0	0	2.00072	1.00024	0	0	0	0	2.00163	2.00091	0	0	1.0003	0	0	0	0
AC006144.1	2.22799	5.00326	4.73565	0	0	2.0001	5	3.05469	3.01804	8.04309	14.0321	8.81143	8.58561	3.00058	4.29506	1.05851	4	3.00354	7.76123	5.00052	5.536	1.0049	4.0199	5.3554	2.11318	8.0011	2.02196	9.00057	6.00028	3.00073	3.12852	2.00544	4	6.0778	3.01064	2	3.13846	3.00087	6.00224	9.03044	10	9.05522	6.08052	8.00321	5	9.02346	10.1416	9.02367	8.18155
AC006195.1	0	0	1	0	0	1	0	0	0	2	1	0	0	0	1	0	0	0	0	1	0	0	0	0	0	0	0	0	0	0	0	0	0	1	0	0	0	0	0	1	0	0	0	1	0	1	4	0	0
AC006199.1	2	2	0	0	0	2	1	1	1	0	0	0	0	1	0	1	0	0	0	0	0	0	0	1	0	0	0	0	0	0	0	0	0	0	0	0	0	0	0	0	0	0	0	0	0	0	0	0	0
AC006210.1	0	0	0	0	0	0.660917	0	0	0	0	0.0902182	0	0	0.694192	0	0	0	0	0	0	0	0	0	0	0	0	0	0	0	0	0	0	0	0	0	0	0	0	0	0	0	0	0	0	0	0	0	0	0
AC006210.2	0	0	0	0	0	0	0	0	0	0	0	0	0	0	0	0	0	0	0	0	0	0	0	0	0	0	0	0	0	0	0	0	0	0	0	0	0	0	1	0	0	0	0	0	0	0	1.00364	0	0
AC006236.1	0	0	0	0	0	0	0	0	0	0	2	0	0	0	0	0	0	0	0	0	0	0	0	0	0	0	0	0	0	0	0	0	0	0	0	0	1	0	0	0	0	0	0	0	0	0	0	0	0
AC006254.1	463.9236	163.67821	339.9208	168.26976	105.90186	211.66013	188.55773	182.499	306.82768	284.29539	1055.5627	397.85421	261.2064	216.05005	354.203175	208.08812	83.0344	384.12466	316.1029	217.95369	363.02094	247.6305	426.60986	174.8759	248.2713	194.31922	446.1451	146.74351	205.0263	197.79658	178.8318	176.7033	270.4154	448.66204	171.6863	302.16902	280.449	256.87062	276.97225	491.7304	224.1763	264.04159	786.90725	319.4646	706.1876	643.6997	421.82343	785.9348	725.3901
AC006254.2	0	0	0	0	0	0	0	0	2	1	0	0	0	0	0	2	0	0	0	0	0	0	1	0	0	1	0	0	0	0	0	0	1	0	0	1	0	0	0	0	0	1	0	0	0	0	0	0	0
AC006254.3	0	0	0	0	0	0	0	0	0	1	0	0	0	1	1	0	0	0	0	0	0	0	0	0	0	0	0	0	0	0	0	1	0	0	0	0	0	0	0	0	0	0	0	0	0	0	0	0	0
AC006270.2	0	0	0	0	0	0	0	0	0	0	0	0	0	0	0	0	0	0	0	0	0	1	0	0	0	0	0	0	0	0	1	0	0	0	0	1	1	0	0	0	1	0	0	0	0	2	0	0	0
AC006270.3	0	0	0	0	0	0	0	0	0	0	0	1	0	0	0	0	0	0	0	0	0	0	0	0	0	0	0	0	0	0	0	0	0	0	0	0	0	0	0	0	0	0	0	0	0	0	0	0	0
AC006328.2	0	0	0	0	0	0	0	0	0	0	0	0	0	0	0	0	0	0	0	0	0	0	0	0	0	0	0	0	0	0	0	0	0	0	0	0	0	0	0	0	0	0	0	0	5.05E-05	0	0	0	0
AC006329.1	0	0	0	0	0	0	0	0	0	0	0	0	0	0	0	0	0	0	0	0	0	0	0	0	0	0	0	0	0	0	0	0	0	0	0	0	0	0	0	0	1	0	0	0	0	0	0	0	0
AC006338.1	0	0	0	0	0	0	0	0	0	0	0	0	0	0	0	0	0	0	0	0	0	0	0	0	0	0	0	0	0	0	0	0	0	0	0	0	0	0	0	0	0	0	0	0	0	0	0	0	0
AC006349.1	0	0	0	0	0	0	0	0	0	0	0	0	0	0	0	0	0	0	0	0	0	0	0	0	0	0	0	0	0	0	0	0	0	1	0	0	0	0	0	0	0	0	0	0	0	0	0	0	0
AC006386.2	2.52338	2.52026	2.01483	6.06067	6.05055	1.51398	1.00975	1.51207	2.01566	1.0124	0	1.51286	0	0.50298	0	1.51077	0	1.00832	2.01725	1.00573	1.51144	0.504789	1.51213	0.503607	1.00705	1.51483	2.01654	1.00804	1.51738	1.00998	0	1.50969	0	0.503324	1.50827	1.50707	0.503725	2.01256	1.00622	0	0	1.00591	0	1.00685	0.503143	0.503427	0	1.00873	1.00623
AC006390.1	0	0	0	0	0	0	0	0	0	0	0	0	0	0	0	0	0	0	0	0	0	0	0	0	0	0	0	0	0	0	0	0	0	0	0	0	0	0	0	0	0	0	0	0	0	0	0	0	0
AC006427.1	0	0	0	0	0	1	0	0	0	0	0	0	0	0	0	0	0	0	0	0	0	0	0	0	0	0	0	0	0	0	0	0	0	0	0	0	0	0	0	0	0	0	0	0	0	0	0	0	0
AC006445.1	1	0	0	0	0	0	0	0	1.00026	0	0	0	0	0	0	0	0	0	0	0	0	0	0	0	0	0	0	0	0	0	0	0	0	0	0	0	0	0	0	0	0	1	0	0	0	0	0	0	0
AC006445.2	0	1.00002	0	0	0	0	0	1.00007	1.00003	2.00026	0	0	0	0	0	1	0	0	1.00012	0	2.00009	1.00006	0	0	0	0	0	0	1.0001	0	1.00011	0	1.00008	0	1.00012	0	1	1.00011	0	0	1	1.0001	1	0	0	1.00017	1	1.00003	0
AC006455.2	0	0	0	0	0	0	0	0.99999	0	0	0	0	0	0	0	0	0	0	0	0	0	0	0	0	0	0	0	0	0	0	0	0	0	0	0	0	0	0	0	0	0	0	0	0	0	0	0	0	0
AC006455.3	0	0	0	0	0	0	0	0	0	0	0	0	0	0	0	0	0	0	0	0	0	0	0	0	0	0	1	0	0	0	0	0	0	0	0	0	0	0	0	0	0	0	0	0	0	0	0	0	0
AC006480.2	3	0	3	1	2	2	2	1	1	0	1	0	2	1	2	1	1	2	0	4	2	1	2	0	2	5	0	0	7	2	0	1	0	1	0	0	0	1	0	2	4	4	0	1	5	0	2	1	5
AC006483.1	0	0	0	0	0	0	0	0	0	0	0	0	0	0	0	0	1.00016	0	1.00121	0	0	0	0	0	0	0	0	0	0	0	0	0	0	0	0	0	0	0	0	0	0	1.00027	0	0	0	0	0	0	0
AC006486.1	374.16	209.166	271.125	293.999	201.278	245.572	231.597	218.792	299.678	291.805	551.198	418.036	345.182	325.987	255.102	227.212	349.478	239.481	285.787	255.967	339.462	173.682	312.752	231.468	256.272	218.78	272.562	133.694	210.88	189.383	338.541	251.203	254.823	389.118	244.538	418.86	347.275	332.597	363.182	329.458	304.198	292.555	219.044	410.274	399.697	357.475	357.769	520.872	404.086
AC006499.1	0	0	0	0	0	0	0	0	0	0	0	0	0	0	0	0	0	0	0	0	0	0	0	0	0	0	0	0	0	0	0	0	0	0	0	0	0	0	0	0	0	0	0	0	0	2	0	0	0
AC006499.6	0	1	0	0	0	0	0	0	0	0	0	0	0	0	0	0	0	0	0	0	0	0	0	0	0	0	0	0	0	0	0	0	0	0	0	0	0	0	0	0	0	0	0	0	0	0	0	2	0
AC006499.7	0	0	0	0	0	0	0	0	0	0	0	0	0	0	0	0	0	0	0	0	0	0	0	0	0	0	0	0	0	0	0	0	0	0	0	0	0	0	0	0	0	0	0	0	0	0	0	0	0
AC006504.3	13	0	2	0	4	0	3	5	4	6	4	6	4	0	3	1	4	3	9	7	2	5	9	7	1	7	0	9	5	6	2	1	6	6	5	4	1	5	6	3	6	3	2	5	0	6	2	6	4
AC006509.1	19.1885	11.1194	9.98517	10.4255	5.92764	13.7589	7.65788	11.8953	12.9704	13.7905	52.1082	21.9544	33.9345	2.77771	19.9773	10.0543	5.50699	11.6031	26.6111	17.2987	38.2101	16.8613	30.2236	20.8651	11.5439	16.8903	14.2663	15.3722	12.3093	20.4891	15.8225	15.69	7.56643	31.0954	11.1988	10.9906	15.5626	8.33315	19.1778	16.6182	24.1491	26.7871	12.3264	26.0891	22.0274	21.3547	32.297	39.7409	18.3797
AC006509.2	0	0	0	0	0	1	0	6	0	0	0	0	0	0	0	0	0	0	0	0	0	0	0	0	0	1	0	1	0	0	0	0	0	0	0	0	0	0	0	0	0	0	0	0	0	0	0	0	0
AC006511.2	0	0	0	1	0	0	0	0	0	0	0	0	0	1	2	0	0	0	0	1	0	1	0	0	0	0	0	1	0	0	1	0	1	0	0	0	0	0	0	0	0	0	0	0	0	1	1	3	1
AC006511.3	1	0	0	2.00394	0	0	0	0	0	1.0018	0	0	1	0	1	0	0	0	0	0	0	0	0	0	0	0	0	0	1.00084	0	0	1.00175	0	0	0	0	1	0	0	2	1	0	0	0	1	0	0	0	0
AC006511.6	135.875	46.6005	44.9527	82.7398	56.6306	40.7928	102.892	41.2312	165.152	211.686	265.694	171.903	94.6764	56.1081	117.369	51.1651	121.126	67.9435	177.071	65.2724	70.631	71.7073	106.207	27.943	89.8601	119.085	105.796	78.8517	72.7147	140.479	182.379	155.53	208.838	92.1407	106.146	146.641	112.266	171.204	136.984	50.5523	83.3922	96.8095	114.253	224.96	79.6465	104.447	74.7277	197.398	162.979
AC006512.1	0	0	1	3	0	1	0	0	0	1	2	0	0	1	0	0	0	0	0	2	1	1	0	0	0	3	2	1	0	0	0	0	0	1	1	0	0	0	0	0	0	1	0	0	0	0	0	0	0
AC006517.4	0	0	0	0	0	0	0	0	0	5	8	1	1	1	6	0	1	4	2	7	1	1	3	1	1	0	2	1	0	5	1	0	0	0	0	5	2	0	5	2	5	3	0	1	0	2	1	4	1
AC006518.1	1	0	0.666667	0	0.333333	0.666667	0	0	0.666667	0	0	1.33333	0	0	0	0.333333	0	0.333333	0	0	0	0.333333	1	0.333333	0	0	0	0.666667	0	0	0	0.333333	0	0.333333	0	0	0	0.666667	0	0.333333	0	0	0.333333	0	0	0	0	0	0
AC006518.2	0	0.352209	0.352209	0	0.333333	0.417967	0	0	0	0	0	0.352209	0.666667	0	0	0	0	0	0.333333	0	1	1.33333	0	0	0.352209	0.352209	0	0.333333	1	0.333333	0.333333	0	0.666667	0.333333	0.333333	0.352209	0	0	0.666667	0.333333	0	0.352209	0	0	0	0	0.333333	0	0
AC006518.3	1	0	0.666667	0	0.333333	0.666667	0	0	0.666667	0	0	1.33333	0	0	0	0.333333	0	0.333333	0	0	0	0.333333	1	0.333333	0	0	0	0.666667	0	0	0	0.333333	0	0.333333	0	0	0	0.666667	0	0.333333	0	0	0.333333	0	0	0	0	0	0
AC006518.4	0	0.352209	0.352209	0	0.333333	0	0	0	0	0	0	0.352209	0.666667	0	0	0	0	0	0.333333	0	1	1.33333	0	0	0.352209	0.352209	0	0.333333	1	0.333333	0.333333	0	0.666667	0.333333	0.333333	0.352209	0	0	0.666667	0.333333	0	0.352209	0	0	0	0	0.333333	0	0
AC006518.5	1	0	0.666667	0	0.333333	0.666667	0	0	0.666667	0	0	1.33333	0	0	0	0.333333	0	0.333333	0	0	0	0.333333	1	0.333333	0	0	0	0.666667	0	0	0	0.333333	0	0.333333	0	0	0	0.666667	0	0.333333	0	0	0.333333	0	0	0	0	0	0
AC006518.6	0	0.352209	0.352209	0	0.333333	0.417967	0	0	0	0	0	0.352209	0.666667	0	0	0	0	0	0.333333	0	1	1.33333	0	0	0.352209	0.352209	0	0.333333	1	0.333333	0.333333	0	0.666667	0.333333	0.333333	0.352209	0	0	0.666667	0.333333	0	0.352209	0	0	0	0	0.333333	0	0
AC006518.7	1.68646	2.13209	0.35968	0	6.90559	4.38836	0	1.87131	0.488578	1.65511	0	0	1.85812	0	2.78306	4.47875	0	0.560839	0	2.17601	5.78017	0	1.2732	0.774105	0.584247	0	4.27517	0	0	1.58816	0	0	1.73259	0	0	0	0	1.43576	3.01369	1.33985	4.32496	0	0.435479	0	0	2.06825	1.81677	0	2.77597
AC006529.1	0	0	0	0	0	0	0	0	0	0	0	0	0	0	0	0	0	0	0	0	0	0	0	0	1	0	1.00084	0	0	0	0	0	0	0	0	0	0	0	0	0	0	0	0	0	0	2	0	0	0
AC006530.1	0	0	0	0	0	0	0	0	0	0	0	0	0	0	0	0	0	0	0	0	0	0	0	0	0	0	0	0	0	0	0	0	0	0	0	0	0	0	0	0	0	0	0	0	0	0	0	0	0
AC006538.2	0	0	0	0	0	0	0	0	0	0	0	0	6.36712	0	0	0	0	0	0	0	0	4.08265	0	0	0	0	0	0.364442	5.79688	2.4096	0	3.2921	9.53265	0	9.79024	0	3.82651	0	2.10934	0	0	3.85955	2.539	0	3.79634	0	0	0	0
AC006539.1	0	1.00017	2	0	0	0	1	0	1.00008	0	0	0	0	0	0	0	0	0	0	0	1	1	0	0	5	0	0	0	0	1	0	0	0	0	1	0	0	0	0	0	0	0	1	0	1	0	0	0	0
AC006539.2	0	4	1	1	0	0	0	1	0	0	0	1	1	0	2	0	0	0	0	1	1	1	2	0	0	0	0	2	0	0	0	0	0	1	0	0	0	0	1	0	1	0	0	0	0	0	1	0	0
AC006539.3	0	0	0	0	0	0	0	0	0	0	0	0	0	0	1.14346	0	0	0	0	0	0	0	0	0	0	0	0	0	0	0	0	0	0	0	0	0	0	0	0	0.181608	0	0	0	0	0	0	0	0	0
AC006548.1	0	0	0	0.9776	0	0	0	0	0	0	1.98778	0	0	0.484388	0	0	0.986424	0	0	0	0	0.489139	0	0	0	0	1.48982	0	0	0	0	0.494283	0.489818	0	0	0	0	1.48439	0.4951	0	0	0.487103	0	0.493891	0.99239	1.48642	0	1.98507	0
AC006548.2	0	0	0	0	0	0	0	1	0	2	0	0	0	0	0	0	0	0	0	0	0	0	0	0	0	0	0	0	0	0	0	0	0	0	0	0	0	0	0	0	0	0	0	0	0	0	0	0	0
AC006557.2	0	0	0	0	0	0	0	0	0	0	0	0	0	0	0	0	0	0	0	0	0	0	0	0	0	0	0	0	0	0	0	0	0	0	0	0	0	0	0	0	0	0	0	0	1	0	0	0	0
AC006557.4	0	0	0	0	0	0	0	0	0	0	0	0	0	0	0	0	0	0	0	0	0	0	18.3501	0	0	0	0	0	0	0	0	0	0	0	0	0	0	0	0	0	0	0	0	0	0	0	0	0	0
AC006557.5	4	0	1	1	2	1	0	0	1	1	1	0	1	2	0	3	1	0	2	0	1	0	2	1	0	1	0	0	0	0	0	0	0	0	1	0	2	4	0	0	3	1	0	2	0	1	2	3	0
AC006600.1	0	0	0	0	0	0	0	0	0	0	0	0	0	0	0	0	0	0	0	0	0	0	0	0	0	0	0	0	0	0	0	0	0	0	0	0	0	0	0	0	0	0	0	0	0	0	0	0	0
AC006927.1	0	0	0	0	0	0	0	0	0	0	0	0	1	0	0	0	0	0	0	0	0	0	0	0	0	0	0	0	0	0	0	0	0	2.00263	0	0	0	1	0	0	0	0	0	0	0	0	0	0	0
AC006946.1	15	2	6	1	0	2	1	0	6	10	39	15	33	9	27	14	23	22	25	28	11	12	28	20	3	20	1	12	12	20	12	4	13	32	6	17	25	13	24	24	16	14	11	21	29	19	33	52	33
AC006960.2	0	3	0	0	0	0	1	0	1	0	4	0	0	0	0	1	1	0	0	0	0	0	1	1	0	2	0	0	0	0	0	1	0	0	0	0	0	1	0	0	0	1	0	2	0	1	1	1	0
AC006965.1	0	0	0	0	0	0	0	0	0	0	0	0	0	0	0	0	0	0	0	0	0	0	0	0	0	0	0	0	0	0	0	0	0	0	0	0	0	0	0	0	0	0	0	0	0	0	0	0	0
AC006967.1	0	0	0	0	0	0	0	0	0	0	0	0	0	0	0	0	0	0	0	0	0	0	0	0	0	0	0	0	0	0	0	0	0	0	0	0	0	0	0	0	0	0	0	0	0	0	0	0	0
AC006970.1	0	0	0	0	0	0	0	0	1	0	0	0	0	0	0	0	0	0	0	0	0	0	1.00015	0	0	0	0	0	0	0	0	0	0	0	0	0	0	0	0	0	0	0	0	0	0	0	0	0	0
AC006971.1	0	0	0	0	0	0	0	0	0	0	0	0	0	0	0	0	0	0	0	0	0	0	0	0	0	0	0	1.0157	0	0	0	0	0	0	0	0	0	0	0	0	0	0	0	0	0	0	0	0	0
AC006978.1	309	306	326	209	258	310	296	341	247	265	290	281	223	184	124	167	152	267	196	235	366	197	256	83	210	232	303	248	224	193	169	150	231	313	175	191	152	229	187	155	170	124	166	222	133	143	224	256	268
AC006978.2	128.78	115.935	109.072	98.6956	93.1518	123.817	150.432	91.0105	110.471	161.625	70.3916	233.739	142.923	114.219	104.111	89.3652	79.7363	172.56	191.488	194.982	163.513	98.1679	238.481	84.511	64.9127	97.9398	79.5274	89.0453	111.667	53.9587	129.193	83.2105	105.499	210.569	105.509	153.416	137.831	119.734	191.232	118.523	132.901	138.383	81.6641	154.43	101.416	152.602	213.169	236.782	164.09
AC006989.1	0	0	0	0	0	0	0	0	0	0	0	0	0	0	0	0	0	0	0	0	0	0	0	0	0	0	0	0	0	0	0	0	0	0	0	0	0	0	0	0	0	0	1	0	0	0	0	0	0
AC006994.1	0	0	0	0	0	0	0	0	0	0	0	0	0	0	0	0	0	0	0	0	0	0	0	0	0	0	1	0	0	0	0	0	1	0	0	0	0	0	0	0	0	0	0	0	0	0	0	0	0
AC007000.2	30.7937	13.3165	21.3263	45.4067	8.03779	23.186	9.45418	5.14919	15.01	26.9771	30.9863	6.77417	6.92559	16.2352	21.5289	5.30559	17.2229	2.8988	3.65298	10.5212	10.0011	7.07741	8.92602	16.3981	4.55035	10.4833	4.38646	6.80758	8.55802	20.6333	6.00892	10.6736	7.3679	10.0938	5.75666	4.1751	12.6008	11.376	2.43116	14.9067	9.72532	6.55167	15.5627	7.06848	6.31494	4.05914	3.33387	21.0724	18.5151
AC007000.3	12	10	3	2	0	6	0	7	4	10	14	15	9	2	27	7	18	15	13	15	11	2	11	6	1	5	9	16	7	14	10	1	3	14	0	1	4	10	12	10	10	9	5	9	7	7	6	9	18
AC007016.1	0	0	0	0	0	0	0	0	0	0	0	0	0	0	1	0	0	0	1	0	0	0	1	1.00093	0	0	0	0	0	0	0	0	0	0	0	0	0	1	0	0	0	1	0	0	0	0	0	0	0
AC007040.2	15.26465	10.15339	9.19594	7.79031	12.20231	10.90137	9.57466	7.21006	16.14808	19.66485	45.3812	19.29633	19.08978	9.63718	24.90138	12.46324	6.53893	15.47774	24.09337	13.50935	18.18767	16.6611	8.49952	10.53872	20.44286	13.87628	6.90527	19.8575	5.8281	13.554	12.01808	10.82532	13.56728	16.70227	12.7092	8.85918	6.53486	24.06575	8.5904	26.15467	16.30729	23.29134	10.9097	18.95153	14.03998	10.89163	18.74608	25.17104	14.4052
AC007064.3	0	0	0	0	0	0	0	0	0	0	0	0	0	0	0	0	0	0	0	0	0	0	0	0	0	0	0	1	0	0	0	0	0	0	0	0	0	0	0	0	0	0	0	0	0	0	0	0	0
AC007066.1	2.00763	0	2.00743	2.00973	1.00443	2.00798	0	2.00839	1.00398	2.00678	0	0	0	0	0	2.00695	3.01288	1.00419	0	0	2.00479	0	0	0	0	1.00291	0	0	0	0	0	0	2.00285	1.00257	0	0	3.00586	0	0	0	1.00388	2.0048	1.00324	0	0	3.01055	0	0	0
AC007068.1	894.761	681.554	951.039	866.508	733.023	1267.44	1048.82	734.737	916.633	797.704	557.647	937.093	802.728	355.508	487.607	625.764	393.142	927.478	581.241	851.291	1168.82	734.4	447.244	362.863	389.87	796.834	269.971	1347.94	427.475	417.948	274.345	114.298	549.565	827.98	647.138	129.012	366.282	770.743	543.009	445.521	538.64	295.55	437.494	418.993	112.463	348.167	530.765	836.148	355.967
AC007098.2	0	0	0	0	0	0	0	0	0	0	0	1.00016	0	1	0	0	0	0	0	0	0	0	0	0	0	0	0	0	0	0	0	0	0	0	0	0	0	0	0	0	0	0	0	0	0	0	0	0	0
AC007136.1	0	0	0	0	0	0	0	0	0	0	0	0	0	0	0	0	0	0	0	0	0	0	0	0	0	0	2	0	0	0	0	0	0	0	0	0	0	0	0	1	0	0	0	0	0	0	0	0	0
AC007151.1	0	1	0	0	0	1	0	0	0	1	3	1	1	0	3	2	0	0	1	2	0	0	2	0	0	0	0	3	0	5	1	0	0	1	0	0	3	0	1	0	0	4	0	0	2	1	0	2	3
AC007160.1	0	1	0	1	0	0	0	0	0	0	0	0	1	0	0	1.00048	0	0	0	0	0	0	0	0	0	0	0	0	0	0	0	0	0	0	0	0	0	0	0	3	0	0	0	0	0	0	0	1	0
AC007161.1	1	0	1	0	0	2	0	0	0	0	0	0	0	0	0	0	0	0	0	0	0	0	1	0	0	0	0	0	1.00499	0	0	0	1.00542	0	0	0	0	0	0	0	0	0	0	0	0	0	0	0	0
AC007161.2	2	0	0	0	1	0	0	0	0	0	1	0	1	0	0	0	0	0	0	0	4	1	0	0	0	0	0	0	0	0	0	0	0	1	0	0	0	0	0	0	0	0	0	0	0	0	0	2	0
AC007182.2	0	0	1.00577	1.00666	3.01758	3.01711	1.00601	1.00617	1.00556	2.0114	4.02458	1.00554	0	2.01118	1.00726	0	1.00673	4.02643	3.01625	4.02813	1.00433	1.00584	0	0	0	4.0198	5.02955	2.01253	2.00937	3.02067	1.00567	2.00581	3.00909	2.00537	0	3.00688	1.00289	2.00533	1.0021	0	2.0064	2.0052	0	7.02077	0	2.00408	4.01294	0	2.00473
AC007192.1	0	0	0	0	0	0	0	0	0	0	0	18.9259	0	0	0	0	0	0	17.5459	0	0	0	0	0	36.2287	18.2048	0	0	0	0	0	16.6593	0	36.9572	34.9527	54.135	36.1988	0	19.5752	0	0	0	0	0	0	16.3249	34.4639	0	0
AC007204.1	0	0	2	0	0	0	2	0	0	0	0	0	0	1	0	0	0	0	1	0	0	3	2	0	0	0	0	0	1	0	0	0	0	1	0	0	0	0	0	0	1	0	0	0	0	0	0	0	0
AC007204.2	0	0	0	0	0	0	0	0	0	0	0	0	0	0	0	0	0	0	0	0	0	0	1	0	0	0	0	0	0	0	0	0	0	0	0	0	0	0	0	0	0	0	0	0	0	0	0	0	0
AC007207.1	0	0	0	0	0	0	0	0	0	1	0	4	2	0	3	1	8	5	0	1	5	2	0	3	3	5	4	4	2	4	2	0	0	0	1	1	0	0	5	0	4	6	0	0	0	2	2	0	3
AC007215.1	0	0	0	0	0	0	0	0	0	0	0	0	0	0	0	0	0	0	0	0	0	0	0	1	0	0	0	0	0	0	0	0	0	0	0	0	0	0	0	0	0	0	0	0	0	0	0	0	0
AC007216.5	1.79593	1.27105	1.121	1.01055	0	0	0	0.843354	0	0	0	0	0.754879	0	1.27782	0.370438	0	0	0.947069	3.20068	1.88503	0	0	1.5667	0	0.541546	0	0.780409	0	0	0	0	0	1.63815	0	0	0	0	0	2.74002	3.20458	4.65525	0	0.428042	1.84086	0	1.38548	0.53161	2.49417
AC007224.1	0	0	0	0	0	0	0	0	1	0	0	0	0	0	0	0	0	0	0	0	0	0	0	0	0	0	0	0	0	0	0	0	0	0	0	0	0	0	0	0	0	0	0	0	0	0	0	0	0
AC007225.1	0	0	0	0	0	1	0	0	0	0	1	0	0	0	0	0	0	0	0	0	0	0	0	0	0	0	0	0	0	0	0	0	0	3	0	0	0	1	0	0	2	0	0	0	0	0	0	0	1
AC007229.1	0	1.34933	0	0	0	0	0	0	1.47065	1.24582	0	1.42757	0	0	1.3878	0	0	1.60003	0	0	0	1.26186	0	0	0	2.65379	5.08907	0	7.83195	0	1.36127	0	0	1.26415	0	0	2.5624	2.54965	1.37484	0	0	0	0	0	0	0	0	0	0
AC007237.1	0	0	0	0	0	0	0	0	0	0	0	0	0	0	0	0	0	0	0	0	0	0	0	0	0	0	0	0	0	0	0	0	0	0	0	0	0	0	0	0	0	0	0	0	0	0	0	0	0
AC007238.1	1.19013	0	0	0	0	3.56808	0	0	1.19372	2.40694	0	1.20481	1.19658	0	0	0	0	1.20644	0	1.19801	2.40795	1.19627	1.20536	0	0	3.57992	0	2.38908	0	1.2036	0	0	0	1.19288	0	1.19265	0	1.18995	1.194	0	0	0	0	0	0	0	0	0	0
AC007262.1	0	0	0	0	0	0	0	0	0	0	0	0	0	0	0	0	0	0	0	0	0	0	0	0	0	0	0	0	0	0	0	0	0	0	0	0	0	0	0	0	0	0	0	0	0	0	0	0	0
AC007274.3	0	0	0	0	0	0	0	0	0	0	0	0	0	0	0	0	0	0	0	0	0	0	0	0	0	0	0	0	0	0	0	0	0	0	0	0	0	0	0	0	0	0	0	0	0	0	0	0	0
AC007279.1	5	1	0	0	5	2	1	1	1	2	1	2	0	0	0	3	0	0	1	2	3	0	4	0	0	1	0	0	1	3	1	0	0	1	0	3	0	0	1	1	0	0	0	0	1	3	1	0	0
AC007318.1	3.96638	3.80387	8.61566	0	8.12192	0	11.7543	7.74697	3.89323	3.77737	3.4902	7.64458	7.59307	3.98674	3.59473	3.75606	0	7.85604	4.39442	12.3763	0	0	0	0	8.02343	3.70501	16.389	0	0	0	4.21961	4.21025	0	0	0	0	0	0	0	3.37282	12.8207	15.3814	0	0	3.42205	3.44211	3.73078	0	3.50807
AC007318.3	0	1	0	0	0	1	0	0	0	0	0	10	4	2	1	0	0	3	3	2	2	2	0	1	0	1	6	7	0	0	2	0	2	2	1	2	0	1	0	3	1	1	0	0	0	0	0	0	2
AC007325.1	48.7423	40.1381	89.7403	23.1501	5	4.9527	45.0241	0.909719	18.8488	21.8667	399.074	33.376	669.676	23.7223	167.169	53.5093	137.829	120.203	228.744	89.6707	116.303	28.5298	103.144	272.414	50.2597	131.165	75.3158	209.273	54.7322	321.414	278.136	80.5419	98.4951	407.953	34.9562	218.512	522.362	105.584	85.689	271.155	97.4958	405.481	245.971	103.159	391.259	84.7712	232.905	806.221	688.994
AC007325.2	0	0	0	0	4.03944	0	0.0298768	0	0	0	0	0	0	2.49427	0	0	0	0	0	0	0	0	0	0	2.29381	0	0	0	0	1	1	0	0	1	0	0	0	0	3.08742	1	2.32288	1.52837	0	0	0	0	0	0	0
AC007325.3	2.44771	0	0	4.94401	8.48264	0	0	0	0	5.54878	0	0	0.407506	0	0	3.69192	7.7295	0	6.84111	0.000548852	2.46E-08	3.75435	0	0	0	5.42424	0	0	0	0	2.44242	2.98753	0	0	0	0.00140675	7.71686	0	0	3.57775	1.89924	0	0	0	6.54025	2.55407	3.02E-06	0	7.05636
AC007325.4	22.7965	8.18768	31.8638	22.6863	24.3104	7.98814	0	5.25199	3.31651	12.121	16.0638	0	5.33748	17.5284	0	0	3.708	4.04692	5.19773	7.20293	5.49102	0	10.2166	10.0519	13.0259	6.62619	9.733	2.28E-05	10.2015	12.2802	1.45938	12.1124	0	13.0554	49.9466	0	0	18.1093	16.7184	5.54023	8.45213	0	7.27099	25.8113	0	10.6908	10.0327	0	4.88313
AC007326.5	181.963	254.308	146.15	215.194	162.127	247.52	219.839	122.795	172.861	298.163	274.997	405.833	276.302	302.188	409.847	164.377	157.163	427.89	238.989	239.742	509.772	168.911	368.701	164.402	95.815	228.768	226.06	242.62	142.341	203.947	313.841	83.763	119.113	181.859	107.901	145.358	102.528	205.793	167.611	152.09	253.9	206.111	115.729	97.3768	98.9363	83.6521	132.962	169.076	96.1294
AC007327.1	0	0	0	0	0	0	0	0	0	0	0	0	0	0	1	0	0	0	0	0	0	0	0	0	0	0	0	0	0	0	0	0	0	0	0	0	0	0	0	0	0	0	0	0	0	0	0	0	0
AC007342.2	34	18	28	30	2	13	7	24	26	27	21	12	41	15.9378	46	14	13	24	21	18	21	5	10	10.8831	3	9	27	20	17	29	23.2704	11	5	24.889	8	12	9	22	22	35	14.8278	38	14	18	29.3265	16	9	77	44
AC007342.3	1049.656	565.519	554.725	823.614	788.45	659.277	867.942	532.243	1561.694	822.88	834.72	726.755	846.777	751.371	1524.231	555.879	706.454	601.733	549.708	544.323	1140.63	503.664	1160.995	259.888	116.8368	396.142	423.214	662.373	413.423	925.443	961.001	415.353	308.361	693.541	339.955	409.146	531.213	524.504	453.742	1295.732	717.259	795.173	995.06	741.425	740.941	779.618	375.235	1088.538	983.935
AC007347.2	1	0	0	1.99012	0	4.79006	0.225872	0	0	1.25123	0	2.04987	0.449324	0	0	1.73239	0	2.36888	1.06215	0	6.36624	0	3.36528	1.85389	1.01578	0	0	0.683318	0.520844	0	0	1	0.754264	0.0591284	0	0	0	0	0.654855	0	0.878662	1.28848	0	0	1.42283	3.03349	0	1.47041	1.00848
AC007365.2	1.00032	0	0	0	0	1.00043	0	0	0	0	0	1.00029	1.00067	0	0	0	1	1.00043	1	0	1.00018	0	0	0	0	1.0004	0	0	0	0	0	0	0	0	1.00009	1.00057	0	0	0	0	0	0	0	0	0	0	0	0	0
AC007375.2	0	0	0	0	0	0	0	0	0	0	0	0	1.38125	0	0	0	0	0	0	0	0	0	0	0	0	0	0	0	1.09422	0	0	0	0	0	0	0	0	0	0.919942	0	0	0	0	0	0	0	0	0	0
AC007386.1	0	1	0	1	2	0	0	1	4	3	2	3	1	0	0	2	0	1	2	0	3	1	1	2	0	0	0	1	1	0	1	0	0	2	0	0	0	1	5	2	6	0	0	3	0	5	4	0	0
AC007389.2	0	0	0	0	0	0	0	0	0	0	0	0	0	0	0	0	0	0	0	0	0	0	0	0	0	0	0	0	0	0	1	0	0	0	0	0	0	0	0	0	0	0	0	0	0	0	0	0	0
AC007389.4	0	0	0	0	0	0	0	0	0	0	0	0	0	0	1	1.00399	0	0	1	3	0	0	0	0	0	0	3	0	1	0	0	0	0	0	0	0	0	1	0	0	0	1	0	0	0	1	0	0	2
AC007395.1	3	3	0	0	0	0	0	0	0	1	0	0	0	0	0	0	0	0	0	0	0	0	6	0	0	0	0	0	0	0	0	0	0	0	0	0	0	0	0	0	0	0	0	0	0	0	0	0	0
AC007424.1	13.1623	4.05722	3.298	7	4.00097	13.1459	3.00049	11	6.2005	4.03602	16.7314	8.17878	12.5264	7.51212	12.6759	5.02684	5.51379	7.15811	4.04875	10.1337	6.07481	5.70745	8.19584	7.15876	2.04844	7.19264	12.6003	9.23831	2.01501	5.18076	5.18994	7	8.13956	10.1218	6.05938	7.17152	6.15039	10.8703	6.14787	6.2133	9.38312	14.0104	4.35925	3.06388	8.27973	6.58979	8.10398	12.9205	8.23244
AC007448.2	0	0	0	0	0	0	0	0	0	0	0	0	0	0	0	0	0	1	0	0	0	0	0	0	0	0	0	0	0	0	0	0	0	0	0	0	0	0	0	1	0	0	0	0	0	0	0	0	0
AC007450.2	0	0	0	0	1	0	0	1	0	0	0	0	1	0	0	1	0	0	0	0	0	0	0	0	0	0	0	0	0	0	0	0	0	0	0	1	0	0	0	0	0	0	1	0	1	0	2	0	1
AC007450.3	0	0	0	0	0	0	0	0	0	0	0	0	1	0	0	0	0	0	0	0	0	0	0	0	0	0	0	0	0	0	0	0	0	0	0	0	0	0	0	0	0	0	0	0	0	0	0	0	0
AC007450.4	0	0	0	0	0	0	0	0	0	0	0	1	0	0	2	1	0	0	0	0	0	1	0	0	0	0	0	0	0	1	0	0	0	0	0	0	0	0	1	0	1	0	0	0	0	0	2	0	0
AC007458.1	0	0	0	0	0	0	0	0	0	0	0	0	0	0	0	0	0	0	0	0	0	0	0	0	0	0	0	0	0	0	1	0	0	0	0	0	0	0	0	0	0	0	0	0	0	2	0	0	0
AC007494.1	0	2	0	0	0	0	0	0	2	2	6	4	13	0	3	2	2	4	3	6	5	2	5	0	0	1	0	3	1	0	4	0	3	6	0	2	3	1	7	2	1	1	0	0	3	5	1	6	5
AC007536.1	0.229794	0	0	0	0	0	0	0	0.482234	0	0.688083	0.493199	0	0	0	0	0	0.618432	0.563603	0	0	0	0.000375878	0	0	0	0	0	0.66575	0.492603	0	0	0	1.11334	0.574214	0	0	1.564	0	0	0.501947	0	0	1.44219	0	1.63965	0	1.56974	0
AC007537.1	0.500102	1.00029	0.50011	2.00051	1.50055	0.500167	0.500144	0.500211	0	0	0	0	0	0	0	0	0	0	0.500168	0	0	0	0	0.500258	0	0.500096	0	0	0	1.00048	1.00039	0	0	0	0	0	0	0	0	0	0.500166	0	0	0.500147	0	0	0	0.500162	0
AC007537.2	0.500102	1.00029	0.50011	2.00051	1.50055	0.500167	0.500144	0.500211	0	0	0	0	0	0	0	0	0	0	0.500168	0	0	0	0	0.500258	0	0.500096	0	0	0	1.00048	1.00039	0	0	0	0	0	0	0	0	0	0.500166	0	0	0.500147	0	0	0	0.500162	0
AC007546.3	296.5	249.73	142.803	175.212	110.311	170.92	150.012	126.069	213.402	242.989	423.507	279.173	544.177	202.012	371.088	252.295	220.541	217.246	229.212	264.151	220.412	164.453	243.233	217.841	202.876	223.628	425.288	162.628	188.696	240.773	269.988	272.365	239.429	392.193	146.876	189.565	330.704	318.54	254.349	419.32	359.291	475.786	278.488	282.316	385.216	350.254	333.618	702.335	403.409
AC007547.2	0	0	0	0	0	0	0	0	0	0	0	0	0	0	0	0	0	0	0	0	0	0	0	0	0	0	0	0	0	0	0	0	0	0	0	0	0	0	0	0	0	0	0	0	0	0	0	0	0
AC007551.1	0	0	0	0	0	0	0	0	0	1	0	1	0	0	0	0	1	1	0	0	2	0	1	0	0	0	1	0	0	0	0	0	0	0	0	0	0	1	0	0	0	0	0	0	0	0	1	0	0
AC007551.2	1	0	1	0	0	0	0	0	0	0	0	0	1	0	0	0	0	0	0	0	0	0	0	0	0	1	0	0	0	0	0	0	0	0	0	0	0	0	1	0	0	0	0	0	0	0	0	0	0
AC007552.1	0	0	0	0	0	0	0	0	0	1	0	0	0	0	0	0	0	0	0	0	0	0	0	0	0	0	0	0	0	0	0	0	0	0	0	0	0	0	0	0	0	0	0	0	0	0	0	0	0
AC007559.1	0	0	0	0	0	0	0	0	0	0	0	0	0	0	0	0	0	0	0	0	0	0	0	0	0	0	0	0	0	0	0	0	0	0	0	0	0	0	0	0	0	0	0	0	0	0	0	0	0
AC007560.1	0	0	0	0	0	1.0477	1.02989	0	0	0	0	0	0	0	0	0	0	0	0	1.1192	0	0	0	0	0	0	0	1.09461	0	0	0	0	0	0	0	0	0	0	0	0	0	0	0	0	0	0	0	0	0
AC007599.1	0	0	0	0	0	0	0	0	0	0	0	0	0	1	1	0	0	0	0	0	0	0	0	0	1	1	0	0	0	0	0	2	0	0	0	0	0	0	0	0	0	0	1	0	0	0	0	0	0
AC007610.4	1	3	0	0	0	3	0	0	0	1	0	0	1	0	0	0	0	1	1	0	1	0	1	0	0	0	0	1	1	0	0	0	1	0	0	0	0	1	1	0	0	0	1	3	1	0	2	1	0
AC007619.2	0	0	0	0	0	0	0	0	0	0	0	0	0.5	0	0	0.5	0	0	0	0	0	0	0	0	0	0	2.5	0	0	0	0	0	0	0	0	0	0	0	0	0	0	0	0	0	0	0	0	0	0
AC007619.3	0	0	0	0	0	0	0	0	0	0	0	0	0.5	0	0	0.5	0	0	0	0	0	0	0	0	0	0	2.5	0	0	0	0	0	0	0	0	0	0	0	0	0	0	0	0	0	0	0	0	0	0
AC007621.1	0	0	0	0	0	0	0	0	0	0	0	0	0	0	0	0	0	0	0	0	0	0	0	0	0	0	0	0	0	0	0	0	0	0	0	0	0	0	0	0	0	0	0	0	0	0	0	0	0
AC007621.2	0	0	0	0	0	0	0	0	0	0	0	0	0	0	0	0	0	0	0	0	0	0	0	0	0	0	0	0	0	0	0	0	0	0	0	0	0	0	0	0	0	0	0	0	0	0	0	0	0
AC007622.1	0	0	0	0	0	0	0	1	0	0	0	0	0	0	0	0	2	0	3	0	0	0	0	0	1	0	0	0	0	0	0	0	0	0	2	1	1	2	0	1	1	0	4	0	0	0	0	0	0
AC007663.1	1	8	6	3	0	5	1	1	1	0	0	4	2	2	0	3	1	0	0	2	4	4	0	5	4	2	0	0	2	0	0	1	4	5	4	0	3	0	1	0	5	0	0	1	1	0	1	2	4
AC007683.1	0	0.500269	0	2.50166	0	0	1.00089	1.00057	0	0.500225	0	0	0.500308	0	0	0.50024	0	1.0008	1.00098	0.500349	0.500213	2.00159	1.50083	1.00078	0	0	0	1.00075	1.00064	0.500344	0	0	0.50014	0.500052	0	1.00006	0.500172	0.50015	0	0	0	0.500257	0	1.00039	0	0	0.50005	0	0
AC007685.1	0	0	0	0	2.00049	0	0	1	0	0	0	0	0	0	0	0	0	0	0	0	0	0	0	0	0	0	1.00025	0	0	1	0	0	0	0	0	1	0	0	0	0	0	0	1.00023	0	0	0	0	0	0
AC007686.1	1	5	4	0	1	0	0	0	3	0	3	0	0	0	3.00052	0	3	4	2	0	1	0	0	3.00049	0	1.00011	1.00007	1	0	2	3.00048	0	2	6	1	2	11	2.00014	4	24	1	7	5	6	23	35	17	49	30
AC007688.2	0	1.00131	0	1.00125	0	2.00248	4.00558	0	2.00241	0	0	1.00097	0	0	1.00046	1.00065	0	1.00135	0	0	0	0	1.00134	0	2.00213	1.00094	1.00111	0	1.00091	0	2.00158	0	0	1.00075	0	0	1.00055	1.0008	0	0	1.00061	0	0	0	0	0	0	0	0
AC007690.1	0	0	1	0	0	0	0	0	0	0	0	0	0	0	0	0	0	0	0	0	0	0	0	0	0	0	0	0	0	0	0	0	0	0	0	0	0	0	0	0	0	0	0	0	0	0	0	0	0
AC007731.2	24.3267	14.316	13.2227	2.02216	9.11855	25.3873	8.12522	9.27773	8.06917	19.308	29.5642	38.6076	18.3268	19.4394	31.5417	17.2301	20.4513	13.173	27.4791	22.5904	22.3887	26.5719	26.8691	17.4336	9.16735	37.0092	4.05258	34.6496	13.4785	20.5224	9.15052	5.11086	22.4699	25.4103	9.09051	13.2955	9.18355	23.3878	12.2188	13.3256	19.4839	18.445	8.23439	20.4122	9.07774	9.06696	17.4102	16.2884	14.3638
AC007731.5	0	0	0	0	1.95252	0	0	0	0	0	0	0	3.25953	2.16555	0	0	0	0.0986285	0	3.10696	0.207395	4.60531	0	0	4.76229	0	0	0	0	0	0	0	12.0433	0	0	0	1.32978	4.93449	0.368418	0	0.354741	0	2.1032	0.963246	0	0	2.39525	0	0
AC007738.1	0	0	0	0	0	0	0	0	0	0	0	0	0	0	0	0	0	0	0	0	0	0	0	0	0	0	0	0	0	0	0	0	0	0	0	0	0	0	1	0	0	0	0	0	0	0	0	0	0
AC007742.2	0	0	0	0	0	0	0	0	0	0	0	0	0	0	0	0	0	0	0	0	0	0	0	0	0	0	0	0	0	0	1	0	0	0	0	0	0	0	0	0	0	0	0	0	0	0	0	0	0
AC007785.2	0	0	0	0	0	0	2	0	0	0	2	0	2	0	1	0	0	0	0	0	0	0	0	2	0	1	1	0	0	1	0	0	0	0	0	0	2	0	1	0	0	0	0	2	0	1	1	0	1
AC007834.2	0	0	0	0	0	1	1	1	5	1	5	2	1	0	2	2	1	1	1	1	4	1	3	1	1	7	0	0	0	1	3	1	1	1	1	3	4	1	1	0	0	2	0	0	1	1	3	0	3
AC007842.1	17.5213	6	5.5	9.5	1	10.5	6.01524	8.00567	10.5061	5.50259	4.50245	6.502	7.00669	6.0086	6	7.5	2.00112	3.50349	3.0027	12.5052	8.5	13.0084	5.50393	3.50233	1	8.50455	0.500345	4.50188	3.50222	7	4.0031	1.5	7.5	17.0056	8	1.0004	5.5	9	8	2.50219	8.5	3.00143	3	2.50125	6.00358	5.00465	10.0039	9	8
AC007842.2	17.5213	6	5.5	9.5	1	10.5	6.01524	8.00567	10.5061	5.50259	4.50245	6.502	7.00669	6.0086	6	7.5	2.00112	3.50349	3.0027	12.5052	8.5	13.0084	5.50393	3.50233	1	8.50455	0.500345	4.50188	3.50222	7	4.0031	1.5	7.5	17.0056	8	1.0004	5.5	9	8	2.50219	8.5	3.00143	3	2.50125	6.00358	5.00465	10.0039	9	8
AC007846.1	15.4908	13.3931	15.3266	9.39544	1.27178	8.05388	14.7544	6.01954	5.83527	0	20.1698	9.46601	14.2809	5.00618	18.7328	7.04596	4.82725	9.01073	4.47333	4.01302	8.07278	2.30675	3.61676	10.5294	4.69765	12.0272	13.2427	6.96412	6.8035	11.2607	5.53484	11.9808	5.08585	10.0621	4.40912	4.58374	8.12217	15.9434	3.89451	19.1278	2.18199	6.10401	8.53871	5.43839	0	13.1944	7.70468	24.3594	2.43193
AC007846.2	0	0	0	0	0	0	0	0	0	0	0	0	0	0	0	0	0	0	0	0	0	0	0	1	0	0	0	0	0	0	0	0	0	0	0	0	0	0	0	0	0	0	0	0	0	1.22209	0	0	0
AC007849.2	2.08417	0	1.04219	0	0	2.07482	0	0	0	0	0	0	1.04642	0	0	0	0	2.10852	0	0	1.04496	1.10387	0	1.06058	0	0	0	0	0	0	0	0	0	2.0622	0	0	0	0	0	0	1.03307	0	0	0	0	0	0	1.02572	0
AC007881.1	354.984	380.211	221.455	330.815	279.652	177.531	412.432	237.92	307.198	426.047	666.107	468.963	262.917	353.854	366.136	173.988	258.47	519.621	302.353	265.855	547.336	232.621	421.393	146.148	322.985	216.268	753.044	116.446	234.302	366.182	360.265	349.157	239.768	291.311	299.475	336.316	133.831	360.158	311.17	353.096	187.71	303.663	314.221	312.277	207.936	277.406	203.288	421.389	291.699
AC007908.1	0	1.20048	0	0	12.2355	2.54203	4.63622	0	0	26.1994	0	1.25811	3.3391	28.4329	0	1.8667	4.67925	5.99E-08	1.20349	0	0	1.07463	1.22552	3.53982	4.78006	0	14.4584	2.16451	2.67447	0	1.14466	1.17371	2.22543	5.99869	21.6926	2.3066	30.135	6.55667	1.53461	2.36843	0	2.78553	1.1296	2.31774	2.58038	2.58669	0	0	0
AC007919.1	3	0	1	0	1.0597	0	0	0	0	0	1	0	1.10883	1	1	0	0	0	6	1	1	0	2	1.11733	0	1	0	1	0	1	1	0	1	3	0	1	0	1	2	1	1.09903	2	1	1	1	0	2	1.07434	2
AC007919.2	0	0	0	0	0	0	0	0	0	0	0	0	0	0	0	0	0	0	0	0	0	0	0	0	0	0	0	0	0	0	0	0	0	0	0	1	0	0	0	0	0	0	0	0	0	0	0	0	0
AC007954.1	0	0	0	0	0	0	0	0	0	1	1	1	1	0	0	0	0	0	0	0	0	0	0	1	0	0	0	0	0	1	0	0	0	2	0	0	0	0	0	0	0	1	0	0	0	1	1	2	2
AC007956.2	18	10	6	5	12	3	6	6	9	8	32	16	8	9	8	10	10	2	10	9	6	5	5	4	3	8	2	7	6	12	10	2	4	5	3	5	2	5	3	11	5	22	9	13	11	16	10	26	18
AC007969.1	4	0	2	1	0	1	0	0	0	1	0	0	0	1	0	0	0	0	1	1	0	0	0	0	0	0	1	0	2	0	0	0	1	0	1	0	0	0	0	0	0	0	2	0	0	0	2	3	0
AC007992.1	0	0	0	0	0	0	0	0	0	0	0	0	0	0	0	0	0	0	0	0	0	0	0	0	0	0	0	0	0	0	0	0	0	0	0	0	0	0	1	0	0	0	0	0	0	0	0	0	0
AC007993.1	0	3.23983	1.0247	2.1212	6.47805	2.03473	2.04063	2.05	0	5.28964	0	3.09359	3.16585	3.20822	3.05743	0	0	3.0608	0	5.13722	5.0903	0	2.03483	4.04702	2.07745	1.04744	0	2.03597	0	1.03636	0	0	2.04988	5.11089	0	1.02508	0	4.1158	3.14903	2.03974	1.01095	1.02698	2.05259	1.07662	0	1.01901	1.01136	0	2.02907
AC007998.1	0	0	0	0	0	0	0	0	0	0	0	0	0	0	1.00011	0	0	0	0	0	0	0	0	0	0	0	0	0	0	0	0	0	0	0	0	0	0	0	0	0	0	0	0	0	0	0	0	0	0
AC007998.2	0	2.35194	0	0	0	1.17138	0	0	1.34167	1.2066	0	1.31252	0	0	0	2.49877	1.23099	1.15188	0	0	1.21252	0	0	0	0	0	5.25243	0	1.34327	0	0	0	0	1.27599	0	0	1.32878	0	1.35606	1.31997	0	2.77517	0	0	0	0	1.36249	1.29777	0
AC008013.4	2	1	2	0	0	0	2.33513	2	0	0	2.80844	2.33513	5	2.32162	0	2	2.46854	1	0	1	2	0	1.39688	1	0	5.10907	0	0	2	0	1.00095	5	2.4274	1	6	1.18763	3	0	0	1.48415	0	1.10182	1	1	0	6	4.525	0	5
AC008015.1	0	0	0	0	0	0	0	0	0	0	0	0	0	0	0	0	0	0	0	0	0	0	0	0	0	0	0	0	0	0	0	0	0	0	0	0	0	0	0	0	0	0	0	0	0	0	0	0	0
AC008026.1	7.50939	5.68783	16.5684	3.21685	11.427	7.1913	10.7428	6.01113	5.29425	6.00801	1.18715	2.9459	8.02385	6.37731	6.16828	8.4281	8.14659	1.17986	1.37817	1.22499	7.92427	3.59842	0	1.16269	0	2.72804	4.62159	0	3.19068	0	2.45448	0	1.3225	1.75003	0	0	1.19623	3.69029	0	0	0	1.10082	2.4417	0	1.11281	1.1824	1.11798	0	1.22036
AC008026.2	0	0	0	0	0	0	1	0	0	0	0	0	0	0	0	0	0	0	0	0	0	0	0	0	1	0	0	0	0	0	0	0	0	0	0	0	0	0	0	0	0	0	0	0	0	0	0	0	0
AC008033.1	0	0	0	0	0	1.00065	0	0	0	0	0	0	0	0	0	0	0	0	1.00084	0	0	0	0	0	0	0	0	0	0	0	0	0	0	0	0	0	0	0	0	0	0	0	0	0	0	0	0	0	0
AC008033.2	0	0	0	0	0	0	1	0	0	0	0	1	0	0	2	0	0	0	0	0	0	0	0	0	1	0	0	0	2	0	1	0	0	0	1	0	1	2	0	0	0	3	0	1	0	0	0	0	1
AC008040.2	0	0	0	1.54809	0	2.66545	0	0	2.88739	0	2.19025	0	0	0	1.6887	2.04591	2.38126	4.2335	5.71579	8.4289	2.56843	0	0	0	2.58935	3.96625	0	0	0	0	6.70084	2.71186	0	0	0	0	5.9979	0	2.20149	5.89913	2.62578	2.8404	0	0	0	5.23944	5.2634	9.45368	2.19581
AC008040.3	0	0	2	0	0	0	0	0	0	1	0	0	0	0	0	0	0	0	1	0	0	0	0	0	1	0	0	1	0	0	1	0	0	0	0	0	1	0	1	0	1	0	0	0	0	0	1	0	0
AC008040.4	0	0	0	0	1	2	0	2	2.00799	0	6	1	0	1	0	0	0	1	2	0	0	0	1	0	2	1	0	0	0	0	2	18	0	1.00462	1	1	4	5	1	0	10	6	2	0	3	1	3	2	0
AC008055.1	0	0	0	1	0	0	0	0	0	0	0	1	0	0	1	0	2	3	2	2	0	0	1	0	0	0	1	0	0	1	0	0	0	0	0	0	0	0	0	0	0	0	2	0	0	1	1	0	0
AC008066.1	0	0	0	0	0	0	0	0	0	0	0	0	0	0	0	0	0	0	0	0	1.00188	0	0	0	0	0	0	0	0	0	0	0	0	0	0	0	0	0	0	0	0	0	0	0	0	0	0	0	0
AC008072.1	19.8492	11.721	16.2405	32.8125	8.66134	17.981	7.01112	7.40009	7.70027	10.3308	43.5019	37.0187	50.9459	9.47293	47.4032	14.7781	8.03987	17.6326	25.7023	26.0217	41.251	14.8754	45.391	31.7574	18.1127	23.0112	52.7558	28.4913	14.1966	17.6092	22.7905	15.0168	20.3872	34.5396	15.4931	17.7978	31.8342	15.0261	12.1952	52.4525	37.3463	33.7898	31.8544	24.2685	29.6529	28.6526	39.2642	52.3629	27.2332
AC008073.3	13.7124	13.1637	17.7681	2.72358	3.96428	7.67666	2.22729	7.20094	2.52305	10.7956	20.4901	4.14909	6.48893	5.91912	17.3023	8.1285	1.39676	10.3663	10.4654	9.63509	8.33648	3.23014	8.35935	9.30235	4.63687	3.38698	4.20645	5.39217	7.08197	8.62877	11.6434	1.83167	6.14789	4.99043	8.38907	6.41339	13.3676	13.9341	4.90424	9.00611	3.68591	17.5232	10.0297	8.51804	4.34966	4.90346	13.5132	12.7121	2.39318
AC008074.1	23	7	8	3	0	6	1	0	8	11	5	14	34	4	15	3	28	6	19	11	10	6	46	11	3	8	4	16	12	13	14	4	6	34	1	4	17	28	25	23	16	23	3	18	10	20	21	100	27
AC008121.2	0	0	0	0	0	0	0	0	0	0	0	0	0	1	0	0	0	0	0	0	0	0	0	0	1	0	0	0	0	0	0	0	0	0	0	0	0	0	0	0	0	0	0	0	0	0	0	0	0
AC008126.1	0	0	0	0	0	0	0	0	0	0	0	0	0	0	0	0	0	1.07401	0	0	1.0703	0	0	0	0	0	0	0	0	0	3.28211	1.02268	0	0	0	0	0	0	1.06271	0	0	0	0	0	0	0	0	1.06702	2.12895
AC008127.2	0	0	0	0	0	1	0	0	0	1	0	0	0	0	0	0	0	0	0	0	0	0	0	0	1	0	0	0	0	0	0	0	0	0	0	0	0	0	0	0	0	0	0	0	0	0	0	0	0
AC008132.1	6.00262	7.04694	1.02953	11.4012	1	4.02823	5.00166	2.00016	5.01509	9.64042	16.54009	1.19605	8.64905	2.179253	14.5711	6	10.0182	5.01594	6.787	2	5.61568	4.72124	7.86131	5.28769	10.2657	4.38431	4.45627	4.00119	3.50856	7.51378	3.02118	21.5473	24	11.8235	4.04351	1.00384	25.54878	2.02741	1.00002	4.00042	5.62976	7.9608	4.42247	4.25765	2.00451	13.6063	4.00567	7.60492	13.01627
AC008147.3	0	0	0	0	0	0	0	0	0	0	0	0	0	0	0	0	0	0	0	0	0	0	1	0	0	0	0	0	1	0	0	0	0	0	0	0	0	0	0	0	0	0	0	0	0	0	0	0	0
AC008147.4	0	0	0	0	0	0	0	0	1	1	0	1	0	0	0	0	0	0	0	1	0	0	1	0	0	0	0	1	0	0	0	0	0	0	0	0	0	1	0	0	0	1	0	0	0	0	0	0	0
AC008155.1	1	0	0	0	0	0	0	0	0	0	0	0	0	0	0	0	0	0	0	0	0	0	0	0	0	0	0	0	0	0	0	0	0	0	0	0	0	0	0	0	0	0	0	0	0	0	0	0	0
AC008162.2	0	0	0	0	0	0	0	0	0	0	0	0	0	0	0	0	0	0	0	0	0	0	0	0	0	0	0	0	0	0	0	0	0	0	0	0	0	0	0	0	0	1	0	0	0	0	0	0	0
AC008171.1	0	0	0	0	0	0	0	0	0	0	0	0	0	0	0	0	0	0	0	0	0	0	0	0	0	0	0	0	0	0	0	0	0	0	0	0	0	0	0	0	0	0	0	0	0	0	0	0	0
AC008264.1	0	0	0	0	0	0	0	0	0	1	0	0	0	0	0	0	0	0	0	0	0	1	0	0	1	1	0	0	0	0	0	0	0	2	1	0	0	0	0	1	1	1	0	0	0	0	0	1	0
AC008267.1	0	0	0	0	0	0	0	0	0	0	0	0	1	0	0	0	0	1	0	0	1	0	0	0	0	0	0	0	0	0	0	0	0	0	0	0	0	0	0	0	0	0	1	0	0	0	0	0	2
AC008267.2	21.6339	3.82097	8.14543	8.891	13.8942	19.0685	9.11071	4.95053	7.85345	12.7461	17.6744	20.5434	14.7145	6.24676	31.3556	7.18494	8.67825	10.5916	11.3245	18.9514	20.9604	9.75514	20.3409	8.45083	3.55246	15.3352	6.85019	31.7058	10.5694	14.9445	16.903	3.1642	5.71109	19.7489	12.2205	9.69981	11.5084	8.67734	11.6219	9.52762	7.81249	16.2394	13.897	6.12241	11.1613	13.3273	9.47339	26.058	16.7107
AC008267.3	14	10	3	4	2	13	3	9	8	1	18	17	9	6	7	15	3	8	4	9	12	12	3	1	1	5	1	9	2	10	3	2	3	9	8	5	6	5	6	5	4	7	3	4	4	9	4	8	6
AC008267.4	0	0	0	0	0	0	0	0	1	0	0	1	1	0	5	0	0	1	1	0	0	0	0	0	0	0	0	1	0	0	2	0	0	1	0	0	1	1	1	2	0	1	1	1	1	2	3	7	0
AC008267.6	0	0	2	3	0	2	0	0	2	0	4	2	1	1	1	1	1	3	0	2	1	0	1	0	0	4	1	4	0	0	0	0	1	2	1	2	2	3	1	3	0	1	0	1	2	1	2	1	4
AC008267.7	0	0	2.77704	0	0	0	0	0	0	0	0	0	0	0	1	0	0	0	0.209958	0	0	0	0	0	0	0	0	0	0	0	0	0	0	1.4473	0	0	0	0	0	0	0	0	0	0	0.487711	0.172256	0	0	0
AC008277.2	0	0	1	0	0	1	0	0	0	0	0	0	1	0	2	0	0	0	0	0	2	0	0	0	0	0	0	0	0	0	1	0	0	1	0	0	1	1	1	0	0	3	1	0	1	0	0	0	0
AC008280.1	0	0	0	0	0	0	0	0	0	0	0	0	0	0	0	0	0	0	0	0	0	0	0	0	0	0	0	0	0	0	0	0	0	0	0	0	0	0	0	0	0	0	0	0	0	0	0	0	0
AC008379.1	0	0	0	0	1	0	1	0	0	2	0	1	0	1	0	0	0	0	0	0	1	0	0	0	1	0	0	0	0	1	0	0	0	0	0	0	0	0	0	0	0	0	0	1	0	0	0	0	0
AC008385.1	0	0	0	0	0	0	0	0	1	0	0	0	1	0	1	1	0	0	0	0	0	0	0	0	1	1	0	0	0	1	1	1	2	0	0	0	0	0	0	1	1	0	2	0	0	0	0	2	0
AC008397.1	0	0	0	0	0	0	0	0	0	0	0	0	0	0	0	0	0	0	0	0	0	0	0	0	0	0	0	1	0	0	0	0	0	0	0	0	0	0	0	0	0	0	1	0	0	0	0	2	0
AC008397.2	0	0	0	0	0	0	0	0	0	0	8.65559	0	0	0	0	0	0	0	0	0	0	0	0	0	0	0	0	0	0	0	8.65559	0	0	0	4.32779	4.32779	0	0	0	8.65559	0	4.32779	0	4.32779	0	0	4.32779	8.65559	0
AC008403.1	1.17589	5.12554	23.0574	15.8455	0	0	0	0	0	0	58.6925	8.15599	21.7817	0	21.0455	14.607	17.5229	37.6547	6.97005	0	22.7474	0.301804	0	12.9297	6.72514	14.0906	0	0	2.89196	6.74216	0	7.85243	9.73918	0.102989	41.4355	20.6378	30.6145	3.19759	14.6468	0	10.5569	0	10.4434	15.7958	0	26.0711	1.58E-08	25.7418	19.4212
AC008413.1	0	0	0	0	0	0	0	0	0	0	0	0	0	0	0	0	0	0	0	1	0	0	0	0	0	0	0	0	0	0	0	0	0	0	0	0	0	0	0	0	0	0	0	0	0	0	0	0	0
AC008417.1	1	0	1	0	0	0	0	0	1	0	1	4	1	0	1	1	0	0	0	1	2	0	0	3	0	0	0	3	0	0	3	1	2	0	0	1	0	2	3	0	0	2	0	0	1	1	0	3	5
AC008429.2	1.15779	0	0	0	0	0	0	1.10479	0	0	0	0	0	0	0	1.13492	0	0	0	1.1452	0	2.27817	0	0	0	1.13384	0	0	0	1.10016	1.12007	0	0	0	0	0	0	1.12656	1.13413	0	1.13923	2.23156	0	0	0	0	0	0	0
AC008429.4	0	0	0	1	0	0	0	0	0	0	0	0	1	0	0	1	1	0	2	1	2	1	1	0	0	0	2	0	0	0	2	0	2	1	3	1	0	0	3	0	0	2	0	3	1	4	2	0	1
AC008432.1	0	0	0	0	0	0	0	0	0	0	0	0	0	0	0	0	0	0	0	0	0	0	0	0	0	0	0	0	1	0	0	0	0	0	0	0	0	0	0	0	0	0	0	0	0	0	0	0	0
AC008443.7	19.946	1.29943	7.83674	3.23619	1.50347	9.87233	4.99223	0	4.96044	13.6176	64.263	97.8735	32.1211	3.39203	7.93845	8.89131	17.8729	8.75632	27.044	13.417	14.4734	3.48679	21.4668	21.7129	48.9845	11.8311	2.10474	8.80821	2.41625	21.1754	24.8806	3.42731	7.35166	9.35796	3.35454	4.815	8.40162	10.9828	7.72335	12.6301	10.0788	24.062	2.46355	34.8241	28.5757	19.2642	19.0013	42.8541	41.9506
AC008446.1	0	0	0	0	0	0	0	0	0	0	0	0	0	0	0	0	0	0	0	1	0	0	0	0	0	1	0	0	0	0	0	0	0	0	0	0	0	0	0	0	0	0	0	0	0	0	0	0	0
AC008463.1	0	0	0	0	0	0	0	0	0	0	0	0	0	0	0	0	0	0	0	0	0	0	0	0	0	0	0	0	0	0	0	0	0	1	0	0	0	0	0	0	0	0	0	0	0	0	0	0	0
AC008481.1	0	1.00228	0	0	0	0	1.00197	0	0	1.00286	0	0	1.0017	0	1.00167	0	1.00115	0	0	1.00194	0	0	1.00159	0	0	0	0	0	0	2.00541	0	0	0	0	0	1.00118	1.00068	0	1.00073	0	0	0	0	0	0	0	1.00096	0	1.25687
AC008481.2	1	2	0	2.00008	2	0	1	0	1	0	1	0	1	0	0	0	0	2	0	2	1	0	0	1	1	1	1	3	2	0	0	2	2	0	2	0	4	1	1	0	3	0	2	0	1	2	2	3	3
AC008481.3	3.55188	0	0	1.93394	0	2.19E-07	0	0	1.09526	0	0	0	1.33727	0	0	0	0	0	0	0	0	0	0	0	0	0	0	0	6.86293	0	0	0	0	7.0416	0	0	0	0	0	0	3.67608	0	0	0	0	2.39E-06	0	3.82045	0
AC008489.1	0	0	0	0	0	0	0	0	0	0	0	0	0	0	0	0	0	0	0	0	0	0	0	0	0	0	0	0	0	0	0	0	0	0	0	0	0	0	0	0	0	0	0	0	0	0	0	0	0
AC008494.1	5	4.00006	2.00007	6.00026	2.00002	1.00003	6.00026	3	3.00011	3.00015	1	9.0006	4	8.00043	5.00026	2	4	3	5.00024	3	5	3.00009	5.00028	5	5.00029	3.00026	4.00016	3.00033	12.0005	13	10.0008	10	5	5	3	6	7	6	14.0004	2	15.0013	2.00017	9	10.0008	7.00033	3.0003	5	4	10.0003
AC008498.1	4	6	7	4	2	3	1	7	12	3	0	3	4	9	6	2	5	3	1	7	1	7	1	1	4	12	2	2	2	8	5	1	3	8	5	3	2	4	5	8	4	4	2	4	4	2	6	9	4
AC008507.1	35.0523	35.0483	33	33.0719	28	38.0739	35.1135	39	26.1131	21.0444	10	17.1016	2.00614	16.1347	12.0253	19	8	22.0879	15.0507	13	29	33.0443	11	6	25.0466	28.2014	20.0606	15	16.0352	23.0542	13.0375	6	21	20	14	6	8	19.0357	5	5	8	3.00463	5	7	9	6	18.0356	8	17.036
AC008514.2	0	0	0	0	1	0	0	0	0	1	0	0	0	0	0	0	0	0	0	0	0	0	3.02899	0	1	0	0	0	0	0	0	0	0	0	0	0	0	1	0	0	0	0	0	1	0	0	0	0	1
AC008522.1	1.01881	0	0	0	0	2.04662	0	1	0	0	0	1.0269	1.02448	1.01587	1.01243	0	0	2.03265	0	1.00826	0	0	0	0	0	0	0	0	0	0	1.09418	0	0	1.01001	0	0	2.0774	1.02951	1.01122	0	2.03416	3.39936	0	1.03011	0	1.20233	0	0	0
AC008537.1	0	1.04115	1.05061	1.04681	0	0	0	0	0	0	0	0	0	1.06252	0	0	1.05269	0	0	1.92603	0	0	0	0	0	0	0	1.04789	1.05484	0	0	0	0	0.00702282	0	0	0	1.03536	0.724219	0	0	0	0	0	1.04728	1.02752	0	1.14927	0
AC008537.4	1024.93	885.445	701.961	1200.77	970.795	583.817	858.627	533.417	771.549	743.942	1137.35	947.135	584.617	782.273	554.661	572.653	473.714	762.333	760.324	444.883	734.681	461.241	611.374	391.239	1070.47	639.534	1588.68	388.189	760.665	584.946	726.596	1322.32	683.959	733.467	776.087	851.78	608.417	839.067	620.905	669.71	758.836	861.583	1224.12	755.459	987.027	825.386	472.505	1180.78	1014.65
AC008550.1	0	0	0	0	0	0	0	0	0	0	0	0	0	0	0	0	0	0	0	0	0	0	0	0	1	0	0	0	0	0	0	0	0	0	0	0	0	0	0	0	0	0	0	0	0	0	0	0	0
AC008555.3	0	0	1	0	2	2	2	0	1	0	0	3	1	1	0	0	0	1	0	0	0	0	0	0	0	1	0	0	0	2	1	0	1	3	0	0	0	0	1	0	0	0	0	0	0	0	0	0	0
AC008555.6	0	0	0	0	0	0	0	1	0	0	0	1	0	0	0	0	0	0	3	0	1	0	0	0	0	1	0	0	0	0	0	0	0	0	0	0	0	0	0	0	0	0	0	0	0	0	0	0	1
AC008565.1	8.13929	3	10.1139	1	0	4	4.18166	1.00718	4.14756	3.00499	11.1482	5.07395	9.15124	2.03864	10.188	7.09743	3.14518	4.23313	12.1788	6.12941	13.3385	6.06991	12.4886	15.5912	1.01806	3.00718	11	6.11861	5.06106	8.07207	8.71261	0	2.04265	9.35763	8.24392	11.8929	0	2.03741	6.15456	13.3874	5.14853	3.17181	2.1057	1.00535	17.3358	19.7842	22.5185	31.4754	21.0418
AC008567.1	6.03564	6.7949	0	2.01064	0	1.00347	3.21346	3.25161	2.01252	2.10125	4.61355	0	2.09285	1	3.15095	1.00076	3.02153	4.01742	3.01863	5.04526	1.00411	6.07768	4.07037	2.06625	4.01354	1	1.08929	6.09911	2.01869	3.01708	4.48075	3.17779	1.32471	2.25594	0	1.01412	2.06888	3.01363	3.02649	2.05295	4.02287	7.08771	4	3.01537	0	5.06432	6.35206	10.3488	3.01429
AC008571.1	0	0	0	0	0	0	1	0	0	0	0	0	0	0	0	0	0	0	0	0	1	0	0	0	0	0	1	0	0	0	0	0	0	0	0	0	0	0	0	0	0	0	0	0	0	0	0	0	0
AC008575.1	0	0	0	0	0	0	0	0	0	0	0	3.70568	0	0	0	0	0	4.22107	0	0	0	0	4.70135	0	0	0	0	0	0	0	0	0	0	0	0	0	0	0	0	0	0	3.8672	0	0	0	0	0	0	0
AC008608.1	0	2	2	3	2	0	0	0	0	0	0	2	1	0	1	0	0	0	0	1	0	0	0	0	0	0	0	0	2	0	0	0	0	2	0	0	1	0	0	0	0	1	0	1	0	0	0	0	0
AC008620.2	0	0	0	0	0	0	0	0	0	0	0	0	0	0	0	0	0	0	0	0	0	0	0	0	0	0	0	0	0	0	0	0	0	0	0	0	0	0	0	0	0	0	0	0	0	0	0	0	0
AC008622.1	0	0	0	0	1	0	0	0	0	0	0	0	0	0	0	0	0	0	0	1	0	0	0	0	0	0	0	0	0	0	0	0	0	0	0	0	0	0	0	0	0	0	0	0	0	0	0	0	0
AC008626.1	9.20474	3.73107	4.7559	1	1.2472	4.03963	1.02643	6.88259	6.05254	2.06747	6.99318	1.24799	8.72059	4	4.30044	4.934	1.05228	1.08658	3.89662	6.48462	3.63376	4.50082	2.31342	5.42206	0	5.37845	0	1.01533	2.03649	0	0	1.3352	5.1519	7.89163	1.02095	1.99692	2.31102	6.45356	2.27466	4.51885	4	2.20287	0	3.55377	4.33012	1.0784	5.18506	6.16503	5.66916
AC008626.2	6.54856	1.83631	1.22545	0	2.35155	5.65456	1.88319	0	2.90904	2.89477	12.7341	10.7434	10.2875	2.85022	3.8717	5.0676	3.31987	3.5538	4.73228	4.29757	4.7569	4.48755	5.67213	9.89219	1.91456	3.2371	7.51572	0.832562	4.86015	2.88399	1.77333	7.73108	0.89227	2.78813	2.80353	1.90608	1	4.89366	9.29114	3.87749	10.3561	2.44352	2.50743	0.721953	1.88843	8.79408	5.76031	6.02397	5.76889
AC008629.2	0	0	1	0	0	0	0	0	0	0	0	0	1	0	0	1	0	0	0	1	0	2	0	1	0	2	0	3	0	0	0	3	0	2	0	0	0	0	0	2	0	0	0	0	0	0	1	1	0
AC008629.3	0	0	0	0	0	0	1	0	1	0	0	0	0	1	1	0	0	0	1	0	0	0	0	0	0	0	0	2	0	0	0	0	0	0	0	0	0	0	1	0	0	0	0	0	0	0	0	0	0
AC008638.2	0	0	0	0	0	0	0	0	0	0	0	0	0	0	0	0	0	0	0	0	0	0	0	0	0	0	0	0	0	0	0	0	0	0	0	0	0	0	0	1	0	0	0	0	0	0	0	0	0
AC008676.2	0	0	0	0	1	0	2	1	0	0	1.0002	0	0	0	0	0	0	0	0	0	0	0	0	0	0	0	1	0	0	1	0	0	0	0	0	0	0	0	0	1	0	0	0	0	0	0	0	0	0
AC008677.1	0	0	0	0	0	0	0	0	0	0	0	0	0	0	0	0	0	0	0	0	0	0	0	0	0	0	1.00014	0	0	0	0	0	0	0	0	0	0	0	0	0	0	0	0	0	0	0	0	0	0
AC008677.2	0	1.00011	0	1.00019	0	0	0	0	5	0	1	0	0	0	0	0	0	1.00016	1.00022	1	0	1	0	0	1.0001	0	0	0	0	0	0	0	0	0	0	0	0	1.00027	0	0	1.00022	0	1	1	0	0	0	1	0
AC008687.1	0.5	1.5	0	0	0	0	0.5	0.5	0	0	0	1	0	0	0	0	0	0	0	0	0	1	0	0	0	0	2.14905	0	0	0	0	0	0	0	0	0	0	0	0	0	0.5	0	0	0	0	0	0	0.5	0
AC008687.7	1	0	1	0	0	0	0	2.7279	0	0	0	0.727899	0	0	0	0	0	0	0	0	0	0	0	0	0	1	0	0	0	1	0	0	0	0	0	0	0	0	0	0	0	0.727899	0	0	0	0.189614	0	1	2
AC008687.8	0	0	0	0	0	0	0	0	0	0	0	0	0	1	0	0	1	0	0	0	0	0	0	0	0	0	0	0	0	0	0	0	0	0	0	0	0	0	0	0	0	0	0	0	0	1.81039	0	1	0
AC008694.2	0	1.01119	0	1.02066	0	1.01194	1.01352	1.01459	0	0	0	0	0	0	0	0	0	1.01137	0	0	0	0	0	0	0	0	0	0	0	0	0	0	0	0	0	0	0	1.00497	0	0	0	0	0	0	0	0	0	0	0
AC008695.1	0	0	0	0	0	0	0	0	0	0	0	0	0	0	0	0	0	0	0	0	0	0	0	0	0	0	0	0	0	0	0	0	0	5.20E-08	0	0	0	0	173.132	0	23.6219	0	0	0.0175987	0	0	1.22E-07	0	0
AC008696.1	0	0	0	1.11101	0	0	1.12398	0	0	0	0	0	0	0	0	0	0	0	0	0	0	0	0	0	0	1.03187	0	0	0	0	0	0	0	0	0	0	0	0	0	0	0	0	0	0	0	0	0	0	0
AC008716.1	0	0	0	0	0	0	1	0	0	0	4	0	0	0	1	0	0	0	0	0	0	0	0	0	0	0	0	0	1	0	0	0	0	0	0	0	0	0	0	0	0	0	0	0	0	0	0	0	0
AC008723.1	0	0	0	0	0	0	0	0	0	0	0	0	0	0	0	0	0	0	0	0	0	0	0	0	0	0	0	0	0	0	0	0	0	0	2	0	0	0	0	0	0	0	0	0	0	0	0.993842	0	0
AC008725.1	0	0	0	0	0	0	0	0	0	0	0	0	0	0	0	0	0	0	0	0	0	0	0	0	0	0	0	0	0	0	0	0	0	0	0	0	0	0	0	0	0	0	0	0	0	1	0	0	0
AC008737.2	0	0	0	0	0	0	0	0	0	0	0	0	0	0	1	0	0	0	0	0	0	0	0	0	0	0	0	0	0	0	0	0	0	0	0	0	1	0	0	0	0	0	0	0	0	0	0	0	0
AC008739.2	0	0	0	0	0	0	0	0	3	0	0	0	0	0	0	0	0	0	0	0	0	0	0	0	0	0	1	0	0	0	0	0	0	0	0	0	0	0	0	1	1	0	1	0	0	0	0	0	0
AC008739.3	0	0	0	0	0	1	0	0	0	0	0	2	0	0	0	0	0	0	0	0	0	0	0	0	0	0	0	0	0	0	0	0	0	0	0	1	0	0	0	0	0	0	0	1	0	0	0	0	0
AC008740.1	2.79076	0	1	0	0	0	0.770452	0	0	0	0	0	0	3	0	2	0	3	0	0	0	1	0.526293	0	0	0	0	1.8193	0	0	0	0	0	0	1	0	0	0.585506	0	0	1	1.46458	1	0	0	0	0	2.44454	0
AC008740.2	0	0.000771992	0.00169901	0	0	0	2.65916	0.781501	1.39496	0	0	0	0	0	0	0	0	0	0	2.10422	0	0	0	0	0	0	0	0.000730476	0	0	0	0	0	0	0	0	1.1115	1.56977	0	0	0	0	0	0	0	0	0	0	0
AC008745.1	1	0	0	0	0	0	0	0	0	0	0	0	0	0	0	0	0	0	0	0	0	0	0	0	0	0	0	0	0	0	0	0	0	0	0	0	0	0	0	0	2	0	0	0	0	0	0	0	0
AC008746.5	0	1	0.5	0	0	0	1.5	1	1	1.5	0	1	0	0.5	1	0	0	0	0	0	0.5	0	0.5	0	2.5	0.5	0.5	0	0.5	0	0	0	1	0.5	0	2	0	0.5	0	0.5	0.5	0	0	0	0	0	0.5	0.5	1.5
AC008749.1	0	0	0	2.27939	1.41265	0.200352	0	2.23071	1.60401	5.72431	3.29381	0.84213	1.77623	0.11035	0.895316	2.32106	0.158593	0.103994	0.124923	0	3.78769	2.21101	0	2.33842	1.08328	3.07254	0.507726	0	0.30293	0.0434588	2.04165	0	3.47133	4.64557	0	0	0	0.930316	4.8529	0.857474	3.81096	6.02046	0.947018	0	0	0	0	0.324956	0
AC008750.8	42.9049	32.2853	37.6243	14.8903	12.744	9.99263	4.30287	0	12.5245	8.11579	11.2814	25.6811	11.106	24.1922	4.23494	12.5002	2.82727	36.2256	26.6829	8.45826	26.6639	0	14.9251	20.983	7.99544	12.3263	21.0196	20.202	18.6079	9.53284	0	10.8047	10.7646	21.7135	24.0355	29.0119	15.8181	3.5606	6.47932	3.74212	16.8198	8.64786	96.1267	7.18463	2.89662	9.30617	3.30679	19.0611	16.8024
AC008751.1	3	0	0	0	0	0	0	0	0	0	0	1	0	0	0	0	0	0	0	0	0	0	0	0	0	0	0	0	0	0	0	0	0	0	0	0	0	0	0	0	0	0	0	0	0	0	0	0	0
AC008751.2	0	0	0	0	0	0	0	0	0	0	0	0	0	0	3	0	0	0	0	0	0	0	0	0	0	0	0	0	0	0	0	0	0	0	0	0	0	0	1	0	0	0	0	0	0	0	0	0	0
AC008752.4	39.0248	29	16	16	6.19954	20.0854	25	24.7003	23.4467	14.0336	14.3935	24.0644	26.0725	18.95	17.0966	12	8.5431	21.4698	3.11518	41.1999	28.4791	22	17.0494	14.0426	8	14.5033	16.0208	10.015	17.0299	16.0697	13	4	9	21.1369	9	16.0315	3.11266	19	13	6.23153	18.2021	9	7	17	9	4	28	16.7402	19.3824
AC008753.1	1.00197	1.00375	2.00424	0	3.01431	0	1.00336	2.00953	1.00394	1.00343	9.02144	4.00875	8.05113	3.0056	9.01337	2.00951	5.00626	3.01889	1.00199	1.00606	2.00628	3.00746	0	2.01178	10.0152	3.0095	5.00436	0	5.02396	6.03413	4.00721	2.00245	6.00815	6.0264	3.00388	9	9.00868	2.00372	4.00574	0	2	1.00336	4.00642	10.0292	8.02907	7.01579	4.00926	12.0112	2.00254
AC008758.1	62.3469	0	35.6773	0	60.546	32.9261	86.8141	121.237	48.3859	46.2347	0.000624749	58.9453	4.86E-05	28.9927	35.7991	32.1443	34.6995	39.703	0	105.583	55.9245	94.3414	0.329434	12.3434	37.6871	104.142	26.0448	31.33	49.354	28.9031	62.4268	18.6642	64.4366	78.6218	27.7769	0.000906694	9.69082	35.3575	67.525	5.13834	65.8911	28.4276	0	38.178	28.4916	19.7818	28.0642	20.645	15.1482
AC008758.3	16.0529	12.5489	9.50195	26.8601	20.6605	7.81286	28.1304	19.2505	1.71025	7.51847	5.65652	18.9584	15.5068	9.69615	18.546	9.91454	7.43621	31.1783	16.0959	17.9142	25.6885	27.3032	15.5927	4.66718	0	31.3947	0	8.16873	13.2804	8.63127	33.7894	0.611672	0	10.2049	9.69815	22.0518	15.5022	18.5613	11.6227	8.32499	14.2148	28.0503	0	7.33962	1.75969	22.2857	33.2629	6.1958	39.3573
AC008758.4	31.1503	15.5047	18.7364	15.3449	12.372	31.599	25.1198	12.9803	37.5185	24.6498	12.3779	31.2161	18.5743	12.3191	9.57479	3.25378	12.7048	0	28.045	22.3804	9.36339	18.8362	12.4727	9.39502	42.3574	24.6347	41.2961	19.0358	24.8043	15.5697	9.21376	12.4445	20.2799	39.7518	6.38199	3.12402	9.6397	34.7954	12.6139	9.90267	32.3193	28.1128	25.1333	18.9604	31.5109	38.3836	15.9289	16.0285	12.8218
AC008758.5	0	0	0	0	0	0	0	0	0.00542314	0	0	0	0	0	0	0	10.2351	0	0	0	5.83526	0	1.31656	0.742662	0	0	0	0	0	0	0	0	0	2.81652	0	0	10.3534	2.84781	10.2092	0	0	0	0	16.7773	0	4.20674	9.19983	0	4.68168
AC008758.6	23.4134	7.00603	1.57421	11.3652	15.3743	11.1765	19.1942	5.96905	7.31748	14.6137	11.4447	15.4427	7.1115	5.41517	7.29384	13.1346	11.8349	7.58753	1.7882	8.76082	2.75333	4.247	9.82967	10.8022	9.8562	7.50266	4.07523	10.2595	8.22035	5.67329	7.93265	2.40071	14.1172	16.3495	10.3991	8.7783	6.92012	13.1954	11.4446	14.6809	8.91978	11.3425	8.78078	8.73473	8.88536	5.82026	12.6698	17.1815	9.50925
AC008763.2	2395.578	1481.468	1272.141	2109.137	1500.451	1259.18981	1841.8	1383.88449	1883.62458	2082.639	5120.50679	2565.32411	3094.17397	2147.074	2114.456	1514.101	1719.81616	1976.414	2388.255	1605.3	1856.59487	1497.52	2138.76089	1709.86323	3304.96498	1812.774	4289.94269	963.709	2130.806	2705.27583	2734.185	4172.36	3219.227	3135.39275	2224.22112	3497.5809	3364.41	3323.99308	2959.78226	3043.07575	3030.28513	3462.94624	3129.5763	3813.71584	3389.30529	3093.25967	2478.60029	4498.18	3746.76
AC008763.3	90.9589	17.3159	37.0885	80.8972	46.4697	0.0123439	22.7477	29.9835	26.4037	90.5948	212.416	152.986	60.019	73.7798	104.057	63.8615	58.3918	134.502	98.1662	27.9449	70.9526	58.4361	40.1362	54.993	196.013	48.2553	214.04	25.8252	83.7288	54.2739	48.5925	483.466	196.879	163.907	195.548	260.393	167.561	225.592	142.176	88.2154	305.683	254.955	248.552	172.13	163.409	196.666	110.156	488.191	168.951
AC008764.1	1.61125	5.67606	0	0	0	0	0	1.25792	0	3.80511	0	1.7049	0	0	0	0	1.37216	2.5658	0	0	0	1.54132	0	0	0	0	0	0	1.54489	0	0	0	0	0	2.96246	4.33216	0	2.13409	1.97421	1.32495	0	0	0	3.50369	1.44647	0	0	0	0
AC008764.4	169.274105	126.21206	127.936	97.49303	142.297	125.7233506	169.1925	86.98841645	196.5213106	124.31989	147.7593	201.92823	153.99741	139.51111	113.201	148.3175	154.55516	179.55924	113.72035	126.9630297	147.210834	176.1956	136.295	99.63661002	137.73444	134.44268	231.64	73.8515	159.9341	130.404	103.4610207	117.25572	196.17981	162.12751	212.0631	257.53622	169.6658	211.87553	219.13824	178.64909	150.85846	174.2737	174.94335	209.899	104.56861	147.56664	227.32105	225.64505	204.69134
AC008770.1	1.75401	0	0	0	0.525168	0	0.37073	0	0	0	0	0	0	0	0	0	3.17341	0	0	0.770973	0	0	0	0	0	0	1	0	0	0	0	0	0	0	0.508389	0	0	0	0	0.0167785	0.331448	1.69376	1.09804	4.73855	0	0	0	0	0
AC008770.2	17.4831	45.7717	8.12704	33.260614	0	21.0283	19.7534	7.93113	22.12966	4.90996	44.91833	25.20452	11.08526	13.94299	10.48962	16.4875	10.272	15.02201	12.575	22.5124	13.58903	3.69233	13.69841	1.02604	12.6546	14.6916	16.7047	4.416830042	10.23108	7.48663	5.66783	9.42067	16.87866	37.7101	20.08111	18.60859	0	7.70879	13.6592	15.2822	13.73906	18.8173	5.19874	20.54065	8.63055	15.34978	26.90057	13.35361	6.25877
AC008799.1	1	5.4553	0	0	0	1.00029	0	0	2.0003	1.00016	4	1.00009	2	4	1.00018	1.00012	3.00094	2.00024	1.00019	1	0	0	0	1	1	0	1	1.00037	1.00016	1	0	1	0	0	1	0	2.00032	3	1	3	2	3	0	2.00049	4	1	2	0	5.00077
AC008802.1	0	0	1.0001	0	0	0	1.00025	0	2.00024	2.00031	0	1.00014	0	0	1	0	2	0	0	0	2.00028	0	0	1.00012	0	0	3.00019	0	0	0	0	0	0	0	0	1	0	0	0	0	0	1.0001	0	0	0	0	0	0	0
AC008805.1	0	0	0	0	0	0	0	0	0	0	0	0	0	1	0	0	0	0	0	0	0	1	0	0	0	0	0	0	0	0	0	0	0	0	0	0	0	0	0	0	0	0	0	0	0	0	1	0	0
AC008813.1	0	1	2	0	1	0	0	3.0017	1	7.00528	3.00136	6.00101	1.00046	3.00244	1	1.00028	0	4.00332	4.00296	2	2	0	3	1	1	2	1	2	1	0	1	1	1	2	0	2	1	0	4.00086	2	6	5	0	5.00147	0	0	2	4.001	1
AC008814.1	1	0	0	3	0	0	1	0	1	0	1	0	0	0	2	0	4	0	0	0	0	0	4	1	0	1	2	0	0	0	2	1	0	0	0	0	1	2	1	1	0	0	0	2	0	0	1	7	0
AC008817.1	0	0	0	0	0	1.00053	0	0	0	0	0	0	0	0	0	0	0	0	0	0	0	0	1	0	0	0	0	0	0	0	0	0	0	0	0	0	0	0	0	0	0	0	0	0	0	0	0	0	0
AC008825.2	0	0	0	0	0	0	0	0	0	0	0	0	0	0	0	0	0	0	0	0	0	0	0	0	0	0	0	0	0	0	0	0	0	0	0	0	0	0	0	0	0	0	0	0	0	0	0	0	0
AC008833.1	0	0	0	0	0	0	0	0	0	0	0	0	0	0	0	0	0	0	0	0	0	0	0	0	0	0	0	0	0	0	0	1	0	0	0	0	0	0	0	0	0	0	0	0	0	0	0	0	0
AC008850.2	0	0	0	3	0	0	0	0	0	0	0	0	0	0	0	1	0	2	0	0	0	0	0	0	0	0	0	0	0	0	0	0	0	0	0	0	0	0	2	0	0	0	0	0	0	0	1	0	3
AC008868.1	0	0	0	0	0	0	0	0	0	0	0	0	0	0	0	0	0	0	0	0	0	0	0	0	0	0	0	1.00015	1.00008	0	0	0	0	0	0	0	0	0	0	0	0	0	0	0	0	0	0	0	0
AC008878.1	10.093	0	13.0397	0	18.84817	6.975	5.67E-05	8.59029	16.525	22.5636	9.5833933	15.80954	17.62133	0	1.5	11.536	11.55	3.06338	6.95735	0	0	5.59E-06	0	2.83037	0	4.508982932	4.6265	10.4676	3.725	0	2.275	0	0	4.28065	4	20.225	3.325	0	17.475	12.07213	11.15	7.96506	5.75	5.9	0	15.19067	21.635	9.05	0
AC008897.1	9	6.00139	4	15	4	8	6.00041	4	9	8	26.0102	14.0013	16	2.00055	14	10.0025	17	6	16.0035	7	12	8	11	36	7	6	4	9	6	16	11	5.00082	1	13	4	6	5	14	12	24	15	7	6	13	7	16	12	30	14
AC008953.1	0	1	0	0	0	0	0	0	0	0	1	0	0	0	0	0	0	0	0	0	0	0	0	0	0	0	0	0	0	0	0	0	0	0	0	0	0	0	0	0	0	0	1	0	0	0	0	0	1
AC008958.1	0	0	0	0	0	0	0	0	0	0	0	2	0	0	0	1	0	0	0	0	0	0	1	0	1	0	0	0	0	0	0	0	0	0	0	0	0	0	0	0	0	0	0	0	0	0	1	0	0
AC008982.1	44.0889	142.883	83.6042	110.023	152.089	44.7434	79.6014	58.2834	52.5026	25.2721	19.1096	118.113	58.9344	32.2399	36.6764	59.3939	28.1472	66.0239	48.1535	55.17134	44.824	25.6771	51.4139	38.4411	126.6974	61.3702	1024.374	58.6898	46.9577	57.3301	42.2907	520.141	25.404	33.4385	16.8576	115.2242	20.7323	39.8767	5.63391	9.40604	69.6036	11.4483	104.0982	3.78E-05	0	0	72.8885	18.9119	13.3899
AC008984.1	2.5	0.5	0.5	0	1	1	0	0	1	0	0	0	0	0	1	1.5	0	0	0	1.5	0	0	0	2	0	0.5	0	0	0	2	0	0.5	0	0	2	0	0	0	0	0	0	1.5	0.5	0.5	0	0	1	0.5	0.5
AC008984.3	1	0	0	0	0	0	0.5	0	0.5	0	3.5	1	0.5	0	2.5	0	5.5	0	1	0	1	0	1	4.5	0	1	0	1.5	0	1	0.5	1.5	2.5	0.5	0.5	3	1.5	0.5	0	5	0.5	1	1	3	3.5	2.5	0	1	1.5
AC008984.4	4.81E-05	0	0	0.000297366	0	0	0	0	0	0	0	0	0.000406105	0	0	0	0	0	0	0	0	0	0	0	0.000603566	0	0	0	0	0	0	0	0	0	0	0	0	0	0	0	0	0	0	0	0	0	0	0	0
AC008984.5	6	5.5	1.5	2.5	2	2.5	2.5	3.5	2.5	15.5	39	24	31.5	6	31	20.5	55	9	53	5.5	12.5	4.5	13	47.5	15	11.5	31.5	25	17	35.5	20	35.5	19.5	25.5	11.5	45	32	13	16	38.5	33	43	13	46.5	32	31.5	31.5	38.5	17
AC009022.2	0	0	0	0	0	0	0	0	0	0	0	0	1	0	0	0	0	0	0	0	0	0	0	0	0	0	0	0	0.5	0	0	0	0	0	0	0	0	0	0	0	0	0.5	0	0	0	0	0	0	0
AC009027.1	0	0	1	0	0	0	0	0	0	0	0	0	0	0	0	0	0	0	0	0	0	0	0	0	0	0	0	0	0	0	0	0	0	0	0	0	0	0	0	0	0	0	0	0	0	0	0	0	0
AC009053.2	266.401	129.35364	211.90159	149.36563	106.44112	191.99637	143.48302	159.52577	146.40912	166.51292	218.6286	223.4975436	190.8117	96.4481	152.00453	196.2474	132.59755	160.667	161.20857	224.44046	193.751	210.73122	175.74717	123.32092	96.92704	247.019	117.74771	145.33178	200.71695	111.5043	135.31206	118.69821	169.44009	234.5363	100.8557	211.37063	136.69189	163.807	249.3898	92.24708	181.79139	132.81306	147.84368	173.57627	130.54976	189.61749	279.6323	259.1474	231.8198
AC009053.5	8.01392	9.62992	0	5.52574	0	5.41952	3.70462	0	4.57331	6.72094	3.85E-07	2.36386	10.2073	2.48204	6.61064	7.08689	0.72196	1.55E-07	1.816	4.80647	10.3244	0	0	15.2012	0	10.8552	2.78948	0	0.010298	0.197891	4.48014	8.94414	2.36385	11.7532	3.19942	4.81374	7.9174	5.43877	0	10.1267	0.0414952	19.2202	7.56526	6.13675	3.66766	5.80356	6.21044	34.676	24.1419
AC009060.2	0	0	0	0	0	0	0	0	0	0	1.88663	0	0	0	0	0	0	0.574355	0	0	0	0	0	0	0	0	0	0	0	0	0	0	0	0	0	0	0	0	0	0	0	0	0	0	0	0	0	0	0
AC009075.2	0	0	0	0	0	0	0	0	0	1	0	0	0	0	0	0	0	0	0	0	0	0	0	0	1	1	0	0	0	0	0	1	0	0	0	0	0	0	0	0	0	0	0	0	0	0	0	0	0
AC009078.1	0	0	1	0	0	0	1	0	0	0	0	0	0	0	0	0	0	0	0	0	0	0	0	0	0	0	0	0	0	0	0	0	0	0	0	0	0	0	0	0	0	0	0	0	0	0	0	0	0
AC009078.2	0	0	0	0	0	0	0	0	0	1.00363	0	0	0	0	1.06814	0	0	0	0	0	0	0	0	0	0	0	0	0	0	0	0	0	0	0	0	0	0	0.480817	0	0	2	0	0	0	0	0	0	0	1.05941
AC009086.1	0	0	0	2	0	2.78327	0	0	0	0	0	0	0	0	0	0	0	0	1	0	0	0	0	0	0	0	0	0	0	0	0	0	0	0	0	0	0	1	0	0	0	0	0	0	0	0	0	1	0
AC009093.3	24.8996	7.2108	6.65511	4.52536	5.03595	10.0819	2.04097	5.01386	7.09939	10.2443	8.35185	17.2573	4.70949	5.21927	10.1413	4.71578	10.93501	4.56786	4.05581	1.11446	7.21276	10.1048	9.38152	1.03608	3.07574	4.05613	9.36351	8.15009	6.12816	6.13518	5.15428	9.29276	5.12803	10.13208	9.16716	16.3655	4.36348	6.5277	5.02674	6.59577	7.25886	13.20137	5.05717	0	4.33888	5.54886	7.07673	15.3337	5.13009
AC009093.9	12.4665	0	0	0	5.17793	0	0.000633146	0	5.84831	0	7.96492	0	0	0	0	6.06087	0	8.76557	6.72226	8.45113	3.70241	0	10.6157	0	0	0	4.424	0	2.14357	0	0	0	0	32.0675	0	5.37908	0	3.15912	11.1086	0	0.728801	0	0	11.0651	0	8.62835	30.5179	0	4.13846
AC009094.1	0	0	2.00795	0	0	0	0	0	3	0	0	0	0	0	0	0	0	0	0	0	0	0	0	0	0	0	0	0	2	0	0	0	0	0	0	0	0	0	0	3.02413	0	0	0	0	0	0	0	0	0
AC009108.1	8.002	1.00016	4.00046	4.38833	1.00009	2.0002	5.00109	2.00056	8.00139	8.00159	3.00092	5.00089	4.00028	0	2.00099	1.00027	2.00027	4.00072	1.00007	3.0007	9.00092	5.00167	1.00058	3.00021	1.00021	6.00176	1.00014	4	5.00137	6.00029	4.00109	2.00014	1.00022	4.00052	0	1.00013	0	4.00027	3.00048	2.00027	7.00281	6	3.00016	0	0	6.00095	2.00037	2.0001	3.00147
AC009117.1	1	0	0	0	0	0	0	2	0	0	0	0	0	0	0	0	0	0	0	0	0	0	0	0	0	0	0	0	1	0	0	0	0	0	0	0	0	0	0	0	0	0	0	0	0	0	0	0	0
AC009120.1	12	8	11	8	2	9	5	7	4	23	21	21	14	2	17	11	15	11	14	15	24	9	16	9	4	28	8	4	6	13	18	10	14	13	4	2	9	4	10	7	16	6	12	10	5	11	6	18	17
AC009127.2	0	0	0	1	0	0	0	0	0	0	0	0	0	0	0	0	0	0	0	2	1	0	0	0	0	0	0	0	0	0	0	9	0	0	0	1	2	0	0	0	0	0	0	2	0	0	0	0	0
AC009133.6	0	0.313448	0.000107886	5.06896	0	0	0	0	10.8601	0.940603	0	0.484654	0	0	0	1.31187	11.9033	0	0	0	0	0	0	0	0	0	0	0	0.000386291	0	2.71E-06	0	0	0	4.2324	0	0	1.12E-06	2.12577	0	0	0	0	0	0	0	3.42E-05	13.2106	11.8865
AC009153.1	0	0	0	0	0	0	0	0	0	0	0	0	0	0	2	0	0	0	0	0	0	0	0	0	0	1	0	0	0.5	0	0	0	0	0	0	0	0	0	0	0	0	0.5	0	0	0	0	0	0	0
AC009163.3	0	0	0	0	0	0	0	0	0	0	0	0	0	0	0	0	0	0	0	0	0	0	0	0	0	0	0	0	0	0	0	0	0	0	0	0	0	0	0	0	0	0	0	0	0	0	0	0	0
AC009163.5	25.6128	22.6804	23.8606	19.6626	32.9471	47.0656	27.4441	28.7739	41.4952	43.8341	37.2507	110.16791	46.6245	23.0878	21.3096	36.4302	42.2987	53.29006	37.7394	42.4302	57.835	18.1979	29.6152	24.42973	23.7413	25.2579	47.0215	44.973	53.6023	32.7466	51.6783	40.3233	40.1352	39.4585	29.4996	25.3698	14.3227	48.86592	42.9454	61.25398	32.8252	54.1015	16.3169	29.7529	8.2276	34.1847	40.6898	34.24795	39.1331
AC009220.1	2	0	4	1.00027	1.00017	0	0	0	6.0047	0	5	2.00068	4	0	0	0	0	0	1	3.00184	1.00042	0	3	0	0	2	13.0053	3	0	0	0	3.00157	0	2	0	2	0	1.00037	0	0	6	2	0	0	0	1	0	3.00151	2
AC009220.2	1.03092	3.09601	1.08985	1.11309	1.53976	2.08846	1.03106	0	1.0439	1.04093	6.38594	6.34218	7.69666	0	2.36581	1.36327	0	1.35269	3.22312	2.07294	4.11159	3.16982	11.2712	2.05702	2.01863	1.01564	2.0406	4.23168	1.04078	1.07311	2.0133	0	3.15204	6.16921	1.00768	2.08319	1.09092	4.13399	3.16352	3.58996	4.23418	1.06718	0	0	1.03252	2.13725	1.04203	4.09778	2.25562
AC009220.3	4	2	3	0	0	0	1	5.01236	2	4	1	2	2	2	0	0	1	4	2	4.00753	4	2.00463	13	1	2	1	3	3	2	3	1	0	1	0	0	0	3	1	1	2	3	3	11	1.00296	0	1	5	7	2
AC009237.16	0	0	0	0	0	0	0	0	0	0	0	0	0	0	0	0	0	0	0	0	0	0	0	1	0	0	0	0	0	0	0	0	0	0	0	0	1	0	0	0	0	0	0	0	0	0	1	0	0
AC009237.3	17	26.41658	15	22	11	19	17	17	13	17	12	34	16	11	21	20	16	18	17	15	44.3269	9	16	16	13	16	20	11	13	18	11	10	16	38.00000001	25	15	11	24.00001	24.0343	19	35	37.04318	11	18	23	36.00004	25	23	31.99999
AC009237.6	0	1	0	0	0	0	0	0	0	0	0	0	0	0	0	0	0	0	0	0	0.5	0	0	0	0	0	0	0	0	0	0	0	0	0	0	0	0	0	0	0	0	0	0	0	0	0	0	0	0
AC009237.8	3	0	1	0	0	2	0	0	0	1	0	1	1	0	1	1	1	0	0	1	1	0	0	2	0	0	0	0	0	0	0	0	0	1	1	1	3	1	1	0	0	1	0	0	0	0	0	0	0
AC009238.1	0	1	0	0	0	0	0	0	0	0	0	0	0	0	0	0	0	0	0	0	0.5	0	0	0	0	0	0	0	0	0	0	0	0	0	0	0	0	0	0	0	0	0	0	0	0	0	0	0	0
AC009238.3	0.450918	0.680598	0	0	2.69988	0.913159	0	1.81986	2.62602	0	5.21295	1.94377	0.973403	3.37094	2.53987	0	0	3.69507	0.248691	0	1.30327	1.54797	0.93166	6.94669	1.69561	1.63418	1.43598	0	4.51417	1.61404	2.34366	4.42933	4.63889	6.09431	10.7914	0.249766	0.672234	7.27283	1.31813	0	0	0	6.18641	0	0.89561	1.59386	0	3.73672	13.7562
AC009244.1	253.501	494.542	259.13	390.884	398.104	373.395	310.481	328.946	332.017	285.557	274.166	452.343	296.929	223.814	219.623	225.198	240.242	355.575	265.048	280.438	367.016	277.182	190.491	290.496	388.303	306.48	467.771	347.725	272.437	283.858	285.879	254.883	207.875	239.967	279.803	280.925	202.56	271.127	262.165	249.073	299.068	227.602	272.572	215.006	238.102	271.153	232.133	229.05	235.142
AC009245.1	13.9951	10.6055	10.3659	14.2082	19.8614	17.0583	14.0739	19.607	8.87685	14.1393	3.9976	5.14273	5.22072	3.96145	2.60793	10.2259	2.55128	1.26994	0	6.50802	6.46678	2.57872	3.92482	2.69411	2.77157	4.03846	3.94551	3.85443	7.94553	3.94633	5.30179	2.48667	7.57815	2.50635	6.25777	2.4832	1.28787	9.96422	3.81605	2.56278	1.26475	1.25483	2.46651	3.72526	3.87991	3.75384	12.7023	5.03016	1.23682
AC009248.1	0	0	0	0	0	0	0	0	0	0	0	0	0	0	0	0	0	0	0	0	0	0	0	0	0	0	0	0	0	0	0	0	0	0	0	0	0	0	0	0	0	0	0	0	1	0	0	0	0
AC009263.1	0	0	0	0	0	0	0	0	0	0	0	0	0	0	0	0	0	0	0	0	0	0	0	0	0	0	0	0	0	0	1	0	0	0	0	0	0	0	0	0	0	0	0	0	0	1	0	0	0
AC009268.1	0	0	0	0	0	0	0	0	0	0	1	2	0	0	0	0	0	0	0	0	0	0	0	0	1	0	0	0	0	0	0	0	0	0	0	0	0	0	0	0	0	0	0	0	0	0	0	0	0
AC009286.1	0	0	0	0	0	0	0	0	0.5	0	0	0	0	0	0	0	0	0	0	0.5	0	0	0	0	0	0	0	0	0	0	0	0	0	0	0	0	0	0	0	0	0	0	0	0	0	0	0	0	0
AC009286.2	0	0	0	0	0	0	0	0	0	0	0	0.5	0	0	0	2	0	1.5	1	1	0	0	0.5	0.5	0	0	0	0	0	0	0	0.5	0	1	1	0.5	0	3	0.5	0	0	2	1	0	0	0.5	2.5	1	0.5
AC009286.3	6	0	8.53884	3.17094	2	15.7432	1.17523	9	6.22967	1.04707	0	82.5819	81.617	24.0604	22.3488	42.0376	1.04698	26.1482	0	35.7939	5.5189	23.595	5.30671	40.445	68.9609	105.135	11.9688	13.74	19.6699	59.5319	55.3531	3	9.01215	44.6424	69.5176	2.05235	22.6737	9.2517	69.3786	53.8096	0	4.09207	57.1049	0	3	161.868	553.129	2.04897	10.755
AC009296.1	0	0	0	0	0	1	0	0	0	1	0	0	1	0	0	0	0	0	0	0	0	0	0	0	0	0	0	0	0	0	0	0	0	0	0	0	0	0	0	0	0	0	0	0	0	0	0	0	0
AC009299.1	1	2	4	0	0	0	0	3	0	0	3	1	1	0	0	0	0	0	0	0	0	3	0	2	2	0	1	2	0	1	3	0	3	0	1	0	0	0	0	0	2	0	3	1	0	0	1	7	0
AC009302.1	14.9675	29.9661	14.3532	0	0	1.39E-05	25.1355	0	39.8958	23.2928	34.8663	20.4686	21.68	7.402	22.8557	44.7841	46.5305	30.2888	6.5261	25.9557	29.3516	1.54089	42.4752	39.6569	40.6041	12.2344	4.46262	1.53688	39.8323	0	0	11.4459	25.2646	6.67192	28.8689	34.401	23.5946	25.2944	0	1.88919	35.8214	40.263	0	13.8233	2.55225	14.8266	29.6918	11.679	19.1947
AC009303.1	2	0	0	0	0	0	0	0	3	0	1	3	0	0	2	1	2	3	0	0	4	0	2	1	0	0	0	2	1	2	1	0	0	0	0	0	0	1	1	2	2	1	0	1	1	2	3	0	0
AC009313.2	0	0	0	0	0	0	0	0	0	0	0	0	0	0	0	0	0	0	0	0	0	0	0	0	0	0	0	0	0	0	0	0	0	1	0	0	0	1	0	0	0	0	0	0	0	0	0	0	0
AC009319.1	0	0	0	0	0	0	1	0	0	0	0	0	0	0	0	1	0	0	0	0	0	0	0	0	0	1	0	0	0	0	0	0	0	2	0	0	0	0	0	0	0	0	0	0	0	0	2	0	0
AC009362.1	1.00011	0	0	0	0	0	0	0	0	0	0	0	0	0	0	0	0	0	0	0	0	0	0	0	0	0	0	3	0	0	0	0	0	0	0	0	1	0	0	1	0	0	0	0	0	0	0	0	0
AC009412.1	108.94719	778.958	95.6473	206.60885	578.653	611.67812	237.194669	584.59814	174.38595	75.65862	241.3985	692.7177	50.236132	354.535837	5.41518	14.86669	466.151	439.281	365.787	464.9818993	443.88119	445.22466	425.537	301.447	407.107	502.26462	26.6765	489.833	446.428376	0.524837	474.298	213.827	318.8839932	451.10788	451.2262	359.40166	8.76227	474.34183	10.9458	8.17369	54.31511	69.53285	300.29771	14.87465	184.02609	329.93944	372.27324	353.34902	8.65142
AC009474.2	2.0023	0	0	0	0	0	0	0	0	0	0	0	0	0	0	0	0	0	0	1	0	0	0	0	0	1	0	0	1.00145	0	0	0	1	1	0	0	0	0	0	0	0	0	0	0	0	0	0	0	0
AC009477.1	0	0	0	0	0	0	0	0	0	0	0	0	0	0	0	0	0	0	0	0	0	0	0	0	0	0	0	0	0	0	0	0	0	0	0	0	0	0	0	0	0	0	0	0	0	0	0	0	0
AC009480.2	0	0	0	0	0	0	0	0	0	0	0	0	0	0	0	0	0	0	0	0	0	0	0	0	1	0	0	0	0	0	0	0	0	0	0	0	0	0	0	0	0	0	0	0	0	0	0	0	0
AC009501.1	0	0	0	0	0	0	0	1	0	0	0	0	1	0	0	0	0	1	0	0	0	0	0	0	2	0	0	0	1	0	0	0	0	0	0	0	0	0	0	0	0	0	0	0	0	0	0	0	0
AC009501.2	0	0	0	0	0	0	1	0	0	0	0	0	0	0	0	0	0	0	0	0	0	0	1	0	0	0	0	0	0	0	0	0	0	0	0	0	0	0	0	0	0	0	0	0	0	0	0	0	0
AC009509.4	0	0	0	0	0	0	0	0	0	0	0	0	0	0	0	0	0	0	0	0	0	0	0	0	0	0	0	0	0	0	0	0	0	0	1	0	0	0	0	0	0	0	0	0	0	0	0	0	0
AC009517.1	0	0	0	0	0	0	0	0	0	0	0	0	0	0	0	0	0	0	0	0	0	0	0	0	0	0	0	1	0	0	0	0	0	0	0	0	0	0	0	0	0	0	0	0	0	0	0	0	0
AC009533.1	130.987	120.993	102.211	90.1765	53.6668	122.548	97.5492	30.1957	58.2467	110.957	195.042	120.551	48.6592	73.3551	136.387	111.059	45.0076	120.084	131.343	123.422	204.702	180.197	71.9833	130.534	189.691	193.682	106.39	110.411	91.3876	48.3538	39.4624	95.7012	71.3078	53.1945	181.052	70.4497	143.025	64.8926	135.128	64.2439	79.4413	109.068	80.4996	85.1499	78.1123	208.454	187.929	211.794	154.733
AC009533.3	2	0	3.03126	1	1.6566	1	3.66487	0	3	0	3.27455	3.66487	2	0	1.88484	4	0	1.13948	1	5	3.24038	2	3.50284	5.30674	0	6.89093	0	1	0	1	0	2.38713	2.5726	0	0	0	1.36641	9.74746	3.63877	3.67602	3.03126	7.68846	0	0	1	3	3.47851	2	1
AC009542.2	1	0	0	0	1	0	0	0	0	0	0	0	1	0	3.09626	0	1	0	0	0	4.01484	0	0	0	0	0	0	1.01254	0	1	0	2	2.00577	3	1.0194	0	0	0	0	0	1.03519	1	1.00751	1.0319	2	2.05604	1	1	1.0175
AC009570.2	27.78137	14.1863	20.2147	9	7.17865	8.07067	5.06607	12	11	15.1574	13.69775	89.046	34.8763	13	87	88.5436	41.6275	45	28.36359	42.7672	19.8244	49.375	19.25899	176.6638	17	99.5377	49.4163	48.5272	61.0062	37	36.38441	18	14.99999	19.17836	91	15.21816	61	103.0051	76	49.4741	18.2493	88	42.3043	16.20552	25.40293	95.8658	78.4958	28.2577	119.6253
AC009597.2	0	0	0	0	0	0	0	0	0	0	0	0	0	0	0	0	0	0	0	0	0	0	0	0	0	0	0	0	0	0	0	0	0	0	0	0	0	0	0	0	0	0	0	0	0	0	0	0	0
AC009690.1	83.676	8.75231	28.1232	38.5229	7.59443	29.5429	8.86283	22.1532	30.4294	74.6777	103.545	144.679	55.6352	37.9412	91.1748	29.2341	45.9141	66.7519	97.2394	23.6427	128.368	4.02849	61.3101	32.7889	11.3534	47.8006	9.7782	67.0211	32.3204	41.5095	41.7038	15.6472	0	72.5347	21.3346	34.3405	19.9439	35.5849	30.8669	14.3503	41.1429	24.5038	24.3351	17.6314	7.43083	24.3249	33.0035	57.14	24.8
AC009690.3	0	0	0	0	0	0	0	0	0	0	0	0	0	0	0	0	0	0	0	0	0	0	0	0	0	0	0	0	0	0	0	0	0	0	0	0	0	0	0	0	0	0	0	0	0	0	0	0	0
AC009712.1	0	0	0	0	0	0	0	0	0	0	0	0	0	0	0	0	0	0	0	0	0	0	0	0	0	0	0	0	0	0	0	0	0	0	0	0	0	0	0	0	0	0	0	0	0	0	0	0	0
AC009729.1	6	0	0	3	0	1	0	0	1	0	0	1.0001	0	0	2.00042	0	0	0	1	0	1.00015	0	0	3.00083	0	0	2.00009	1	0	1.00057	1.00009	1	0	0	0	0	0	0	1.00025	0	0	0	0	0	1	0	0	2.00028	0
AC009779.1	0	0	0	0	0	0	0	0	0	0	0	1	1	0	0	2	0	0	0	0	0	0	0	2	0	0	2	0	0	0	0	0	0	1	0	0	1	0	1	0	0	0	0	0	0	0	0	0	0
AC009779.4	248.103	126.33894	172.073	217.56605	57.6068	157.74565	118.69655	87.7198	172.996	310.559	517.84612	292.864	376.80996	148.14832	584.221	230.2333	191.095	214.34	298.69317	183.76697	301.4527	192.4602	256.92023	187.141	253.05065	239.94039	500.953	298.5963783	168.21351	334.503	288.85675	302.22991	253.06117	437.2663	141.82921	318.6546	259.7228777	197.404	348.46764	426.591	356.598	572.0199004	275.11431	364.63975	301.90608	391.881	443.837	726.5967322	307.48399
AC009779.5	5	0	3	0	1	2	0	1	1	1	4	2	6	1	2	1	4	2	0	1	5	0	2	1	7	1	3	0	0	9	8	1	4	27	1	9	6	1	7	8	9	32	29	11	16	35	7	14	17
AC009779.7	0	0	0	0	0	0	0	0	0	0	0	0	0	0	0	0	0	0	0	0	0	0	0	0	0	0	0	0	0	0	0	0	0	0	0	0	0	0	0	0	0	2	0	0	0	0	0	0	0
AC009784.1	0	0	0	0	0	0	0	0	0	0	0	0	0	0	0	0	0	0	1	0	0	0	0	0	0	0	0	0	0	0	0	0	0	0	0	0	0	0	0	0	0	0	0	0	0	0	0	0	0
AC009831.2	0	0	0	0	0	0	0	0	0	0	0	0	0	0	1	0	0	0	0	0	0	0	0	0	0	0	0	0	0	0	0	0	0	0	0	0	0	0	0	0	0	0	0	0	0	0	0	0	0
AC009879.1	4.04118	8.00495	7.86554	7.51689	0	7.00247	7.01361	5.00973	9.01842	12	15.0847	8.01938	11.0387	4	7.20585	4.01512	7.01787	11.4885	8.01855	5.00291	7.49904	3.02491	17.933	7.00564	7	12.2566	10.0191	5.89459	4.02715	7.71886	5.01359	4.00785	7.02995	8.06099	6.01236	8.00515	1.00926	7.53331	13.0429	13.3996	17.4764	9.25297	6.46157	7.03631	14.0876	9.01925	18.061	14.0873	17.0488
AC009879.2	0	0	0	0	0	0	0	0	0	4.4179	0	3.03E-08	5.97E-07	0	0	0.00460025	0	0	3.53867	0	0	0	1.44701	0	2.35873	2.44108	0	0	0	0	0	2.78763	9.18908	0	4.93063	0	0	2.58E-06	0	0	0	1.09717	0	0	0	0	0	0	0
AC009879.3	9.02683	3.25152	22.24159	28.27453	10.2164	2.10261	17.63129	8.05536	11.43644	16.32056	14.158567	11.47264	19.0843	17.01028	7.36983	17.50908	11.63868	6.03987	4.88594	12.043306	18.200446	13.0753	7.456384	4.95786	2.342891	1.97973	2.23168	6.973148	14.21236	2.09594072	6.1924	3.86991	8.86144	4.95724	5.83006	5.79851	2.58546	23.690861	4.64949	1.000026636	15.50339	1.9329	0.666671	18.6875	0	4.45277	2.976959	16.75789	2.981923
AC009892.2	0	0	0	0	0	0	0	0	0	0	0	0	0	0	0	1	0	0	0	0	0	0	0	0	0	0	0	0	0	0	0	0	0	1	0	0	0	0	0	0	0	0	0	0	0	0	0	0	0
AC009892.3	0	0	0	0	0	0	0	0	0	0	0	0	0	0	1	0	1	0	0	0	1	0	7	0	0	0	0	0	0	0	0	0	0	1	0	0	0	0	1	0	2	0	0	0	0	0	1	1	0
AC009902.1	0	0	0	0	0	0	0	0	0	0	0	0	0	0	0	0	2	0	0	0	0	0	0	0	0	0	5	0	0	0	2	0	0	0	0	3	0	0	0	1	0	0	0	1	1	0	2	0	0
AC009927.1	9	5	1	0	0	5	0	2	6.00622	7	38	15	18	11	13	5	18	3.00366	9.02273	9	10	4	10	7	7	9	12	2.00248	1	6	8	1	8.00787	24	2	5	28	8	16	20	18.0306	16	18	12	18	12	48	31.077	24
AC009945.1	0	0	0	0	0	0	0	0	0	0	0	0	1	0	0	0	0	0	0	0	0	0	0	0	0	0	0	0	0	0	0	0	0	0	0	0	0	0	0	0	0	0	0	0	0	0	0	0	0
AC009947.2	0	0	0	0	0	0	0	0	0	0	0	0	0	0	0	0	0	0	0	0	0	0	0	0	0	0	0	0	0	0	0	0	3	0	0	0	0	0	0	0	0	0	0	0	0	0	0	0	0
AC009948.1	0	0	1.00602	0	0	0	0	0	2	1.01223	0	0	0	0	0	0	0	0	0	0	0	0	0	1.00857	0	0	0	0	0	1	1.00215	0	0	1.00357	2	0	1.0028	0	0	0	0	0	0	0	0	0	0	2.00793	0
AC009951.6	0	0	2.78646	0	1.73741	0	0	0	0	0	2.1659	0	0	0	0	0	0	0	0	0	0	0	0	0	0	0	1.15919	0	0	0	0	0	0	2.64765	5.54879	0	0	5.06986	2.49329	0	0	4.82053	0	5.11274	0	0	0	2.20303	0
AC009961.2	2	1	1	0	0	3	1	0	3	0	1	2	3	0	1	0	1	0	1	0	1	0	0	0	0	0	0	0	0	1	1	2	1	0	0	0	0	1	0	0	3	0	1	0	0	0	0	1	2
AC009963.1	0.448511	0	3.37214	0	1.52961	4.27248	0.303807	0	0	0	0.733421	5.99939	0.0365456	0.345089	1.3668	0	0.0795577	1.58307	0	6.20092	1.35905	1.2399	0	0	0	3.00949	0	0	1.45745	0.275856	0.23301	1.66828	1.79787	2.55917	1.4742	0	0	2.3002	2.33389	1.19287	0	2.05574	0	1.89651	0.645534	2.15292	2.78388	2.91893	0.707392
AC009963.2	19	15	8	1	6.96182	3	5	11	27	6.99238	9.95129	18	16	7.98526	10	11	8	20	12	16.9782	8	8	14	17	3	11.9808	6	3	4	10	11.9892	0	5	4	3	0	4	7	6	4	2	3	5	6	4	8	1.90928	24	12
AC009969.1	0	0	0	0	0	0	0	0	0	0	0	0	0	0	0	0	0	0	0	0	0	0	0	0	0	0	0	0	0	0	0	0	0	0	0	0	0	0	0	0	0	0	0	0	0	0	0	0	0
AC009977.1	34	13	14	8	13.325	22	11	7	8	5	6	15.293	9	3	12	14.2889	10	5	7	0	15	0	7	14	2	0	0	6	12.3596	14	6	2	8	6	5	6	0	0	6	1	7	4	3	5	9	3	7	15	5
AC009994.1	0	0	0	0	0	0	0	0	0	1	2	0	0	0	2	0	0	0	0	0	0	0	0	0	0	0	0	0	1	0	0	0	0	0	0	0	0	2	0	0	0	0	0	0	0	1	0	1	0
AC009997.1	0	0	0	0	1	0	0	1	0	1	0	0	0	0	0	0	0	0	0	0	0	0	1	0	1	0	1	0	0	0	0	0	0	0	0	0	0	1	0	0	0	0	0	1	0	0	0	0	0
AC010086.1	15	10	11	10	4	9	10	10	3	8	4	19	2	3	19	16	2	2	3	0	2	0	5	5	5	0	2	5	7	7	4	0	6	6	0	2	0	0	32	8	44	3	6	10	11	7	19	13	15
AC010086.2	0	0	0	0	0	0	0	0	0	0	0	0	0	0	0	0	0	0	0	0	0	0	0	0	0	0	0	0	0	0	0	0	0	0	0	0	0	0	0	0	0	0	0	0	0	0	0	0	0
AC010087.1	0	0	0	0	0	1	0	0	0	0	0	2	0	0	0	0	0	0	1	0	0	0	0	0	0	0	0	0	0	0	0	0	0	0	0	0	0	0	0	0	0	0	0	0	0	0	0	0	0
AC010099.1	0	0	0	1.00089	1.00133	0	0	0	0	0	1	0	0	0	0	0	0	0	0	0	0	0	0	0	0	0	0	0	0	0	0	0	0	0	0	0	0	0	0	0	0	0	0	0	0	0	0	0	0
AC010132.3	828.132	723.06194	535.483	947.242	650.261	702.088	870.45	615.346	745.24525	823.867	1154.66	1137.35473	1010.12013	919.42833	789.273	673.65826	736.658	794.08994	638.56	630.642	576.631	569.32365	733.643	600.831	695.263	965.706	1118.25651	440.02287	679.00693	1156.34708	1264.67	1118.13	750.805	820.634	581.28195	614.791	785.35	845.35977	1103.53	2554.7333	781.394	947.70329	729.69737	1066.62561	881.343	1057.63568	760.353	2962.066	2150.09272
AC010153.1	0	0	0	0	0	0	0	0	0	0	0	0	0	0	0	0	0	0	0	0	0	0	0	0	0	0	0	0	0	0	0	0	0	0	0	0	0	0	0	0	0	0	0	0	0	0	0	0	0
AC010182.1	2.00332	1	0	0	0	1.00279	0	0	0	0	6	0	0	1	0	0	0	0	1.00363	2.00247	0	0	0	0	0	0	0	0	0	1	0	0	2.0041	1	0	3	0	0	0	0	1	1	0	0	0	5.01026	2	1	1.00241
AC010186.2	999.102	815.0153	827.3384	756.6583	612.3891	1042.4407	1025.7033	994.02208	853.64	755.0058	299.96525	664.6595	549.64689	292.47845	438.051	509.3815	471.43632	784.5272	453.0292	683.4705	838.50888	703.4673	426.4895	292.38273	267.97846	509.5355	301.26366	325.101	536.4444	438.7388	375.9989	125.75481	429.60792	627.9059	384.7476	262.34481	345.0997	637.2196	506.1181	421.6123	605.612	504.1538	356.9762	493.8985	158.71136	278.5601	466.01499	946.1718	583.37537
AC010200.1	0	0	0	0	0	0	0	0	0	1	0	0	0	0	0	0	0	0	0	0	0	0	1	0	0	0	0	0	0	0	0	1	0	0	0	1	0	0	0	0	0	1	0	0	0	0	0	0	1
AC010203.1	24.71724	5	3.82942	6.783039	1.90996	8.5032	11.113057	18.20141	9.07366	10.517	8.55609	17.95928	10.04581	4.53847	8.50069	18.5845	6.90899	7.57326	10.65503	18.6717	15.57377	7.41483	1.943467	11.49861	7.26135	15.06362	3.372209	5.697298	20.584712	4.99804	10.99999	3	6.553818	32.32064	4.69372	1	12.00274	13.10447	14.89042	10	23.21963	11.390758	8.14075	18.965614	4.38147	9.999994	15.81048	8.26518	10.0011076
AC010240.2	0	0	0	0	0	1	0	0	0	0	0	0	0	0	0	0	0	0	0	0	0	0	0	0	0	0	0	0	0	0	0	0	0	0	0	0	0	0	0	0	0	0	0	0	1	0	0	0	0
AC010240.3	1.00015	3.00062	0	4.00097	2.12529	3.00054	1.07686	6.00152	4.00099	3.00079	2.00045	4.0009	2.00057	1.00013	2.00017	1.00014	0	0	0	2.00034	2.00035	1.00016	3.00053	2.00039	0	1.00015	0	0	1.00022	3.00078	4.00115	0	2.00009	2.00022	1.00007	1.00005	0	2.00016	0	3.00029	0	1.0001	1.00009	0	3.00032	3.0001	1.00006	4.00033	4.00033
AC010255.3	0	0	0	0	0	0	0	0	0	0	0	0	0	0	0	0	0	0	0	0	1	0.513756	0	0	0	0	0	0	0.63981	0	0	0	0	2	0	0	0	0	0	0	0	0	2	0	0	0	0	0	0
AC010265.1	0	0	0	0	0	0	0	0	0	0	0	0	0	0	0	0	0	0	0	0	0	0	0	0	0	0	0	0	0	0	0	0	0	0	0	0	0	0	0	0	0	0	0	0	0	0	0	0	0
AC010285.2	0	0	0	0	0	0	0	0	2	0	0	0	3	2	3	1	4	0	0	0	0	0	0	0	1	0	0	3	0	0	0	0	0	0	0	0	1	0	1	0	1	0	1	0	0	1	0	2	0
AC010287.1	1	0	0	0	1	0	0	0	0	0	1	0	0	0	0	0	0	0	0	0	0	0	0	0	1	0	0	0	0	0	0	1	0	0	0	0	0	0	1	0	0	0	1	0	0	0	0	0	0
AC010301.1	0	0	0	0	0	0	0	0	0	0	0	0	0	0	1	0	0	0	0	0	0	0	0	0	0	0	0	0	0	0	0	0	0	0	0	0	0	0	0	0	0	0	0	1	0	0	0	0	0
AC010319.1	98.2921	70.0716	54.9752	54.8073	20.0259	68.4793	34.2789	63.2213	62.4401	94.8075	173.885	139.748	157.008	63.9273	159.315	61.3301	96.3291	128.64	104.72	84.513	216.903	57.558	196.009	81.4974	54.1449	69.2617	78.0371	102.489	49.8175	89.2552	98.4718	39.7309	76.6989	110.99	38.4229	58.2843	62.9266	87.1667	98.6923	95.0706	142.9	88.5566	53.2133	75.0786	65.3552	61.8553	113.256	142.323	97.832
AC010319.2	0	0	0	0	0	0	0	0	0	0	0	0	0	0	0	0	0	0	0	0	0	0	0	0	0	0	0	0	0	0	0	0	0	0	0	0	0	0	0	0	0	1	0	0	0	0	0	0	0
AC010320.6	0	0	0	0	0	0	0	0	0	0	0	0	1	0	0	0	0	0	0	0	0	0	0	0	0	0	0	0	0	0	0	0	0	0	0	0	0	0	0	0	0	0	0	0	0	0	0	0	1
AC010323.1	16.1157	10.7387	0	0	0	0	0	0	0	10.0496	0	13.7275	32.3712	0	17.8302	0	0	15.8933	21.096	21.4961	18.3899	0	22.1585	0	14.3031	0	24.0012	12.7835	0	0	12.6134	26.5955	0	26.3185	0	0	0	0	18.2445	0	0	13.8567	0	0	0	0	13.637	0	0
AC010323.2	0	2.00018	0	0	0	0	0	0	0	0	0	0	0	0	0	0	0	0	0	1.00019	0	0	0	1.00023	0	0	0	0	0	1.00008	1.00031	2.0004	0	0	0	0	0	0	0	0	0	0	0	0	0	1.00019	1.00048	0	0
AC010326.1	0	0	0	0	1	1	0	0	0	0	0	0	1	0	0	0	1	1	1	0	0	0	0	0	0	0	1	1	1	0	0	0	0	0	0	0	0	0	1	0	0	1	0	0	0	0	0	0	0
AC010326.2	0	1.70997	0	0	0	0	0	0	2.102	0	0	3.09416	0	0	1.32778	0	0	0	0	0	0	0	0	0	1.27861	0	0	0	0	1.15234	0	1.26184	0	0	0	0	0	0	0	0	0	0	0	0	0	1.27127	4.05582	0	0
AC010326.4	214.1921	216.778	78.2978	125.5947	101	156.916	118	117.1613	134.0804	157.0622	489.815	152.4618	209.641	115.1982	218.8323	110.3432	92.4583	142.3766	94.2568	92.5529	139.8731	81.6529	118.7661	138.3161	78	111.4527	206.5123	127.4191	105.0658	158.5226	93.3076	76.3815	84.7427	91.3486	72.2051	68.105	107.7581	173.8499	107.3884	217.481	102.1302	78.0144	166.0634	106.4892	131.5946	159.97	128.7009	295.496	139.2095
AC010327.2	0	0	0	0	0	0	0	0	0	0	0	0	0	0	0	0	0	0	0	0	0	0	0	0	0	0	0	0	0	0	0	0	0	0	2.36949	0	2.06655	0	0	0	1.45783	0	0	0	0	0	0	1.11703	0
AC010327.3	3	0	0	1.00278	0	1	2.00549	1.00358	1	0	2	1.00187	1.00261	2	3	2	2.00735	0	1	1.00829	2	2	2	2	0	1	0	0	2.01022	2.00593	2	0	2	2	2.00447	3	2.00582	3.00551	0	0	1	1	0	0	1.00381	1	1	0	0
AC010328.2	0	0	1	0	0	0	0	0	0	0	0	0	0	1	0	0	1	0	0	0	0	0	0	0	0	0	0	0	1	0	0	0	0	0	0	0	0	0	0	0	0	0	0	0	0	1	0	0	0
AC010329.2	5.00393	6	8.02228	4.40107	8.01971	5.91185	0	3.00343	13.0334	3.00909	7.02561	16.0316	3.03517	2.00157	10.1078	2.15211	0	9.0262	1.0268	2.00184	5.04284	5.00403	8.02181	6.24318	4.06279	5.00329	3.00432	0	4.0054	5.0048	0	5.00103	8.18527	8.03706	3.00075	1	3.02168	3.15769	3.00241	9.0101	6.25342	9.03145	6.0508	0	11.0059	5.33563	7.00358	23.1073	13.0158
AC010329.3	1	0	0	0	0	0	0	0	0	0	0	0	0	0	0	0	0	0	0	0	0	0	0.5	0	0	0	0	0	0	0	0	0	0	0	0	0	0	0	0	0	0	0	0.501344	0	0	0	0	0	0
AC010329.5	1	0	0	0	0	0	0	0	0	0	0	0	0	0	0	0	0	0	0	0	0	0	0.5	0	0	0	0	0	0	0	0	0	0	0	0	0	0	0	0	0	0	0	0.501344	0	0	0	0	0	0
AC010332.1	9	4	2	1	3	2	0	4	5	0	1	1	0	4	3	0	1	0	3	0	1	1	5	0	0	1	4	1	1	0	1	1	1	5	2	1	1	1	2	1	0	0	0	0	0	0	2	0	0
AC010332.2	0	0	0	1.00438	0	0	0	0	0	0	0	1.00443	0	1.01002	0	1.00361	0	1.00323	0	0	0	0	0	0	1	2.00642	0	0	0	0	0	0	0	2.00945	0	0	0	0	1.00338	0	0	0	0	0	0	0	0	0	0
AC010332.3	49.10399	40.99997	28.04219	22.00149	26.01595	28.67457	27.00665	16.14068	33.06186	43.0036	12.01505	50.21161	11.01684	20.00005	18.01789	14.00326	6.00044	20.00474	30.0188	19.2829	29.02315	13.0063	13.344548	10.0019	6.00781	16.04548	4	19.00002	22.106951	24.0112	9.00647	3.00109	13.00452	13.02534	12.01647	4.00702	9.00546	31.28556	8.00142	7.013969	13.04745	13.14977	10.02545	11.012431	10.00206	9.00535	7.01145	7.00518	13.023237
AC010342.1	1.62408	0	0	0	6.21504	0	0	0	0	0	0	0	1.55524	0	0	0	0	0	0	0	0	1.51909	0	0	0	0	0	0	0	0	0	0	0	0	0	0	0	0	0	0	0	0	1.60565	1.53787	0	0	0	0	1.56334
AC010343.1	2.0128	2.01659	2.01171	7.04956	3.02609	5.04023	10.0807	4.03584	3.02418	2.01578	0	4.02907	0	4.01708	3.01204	1.00589	2.01197	1.00796	2.01223	3.02646	2.01112	2.01442	2.02059	1.0065	7.06429	2.01831	0	3.02936	2.01892	1.00899	2.01655	0	1.00289	1.00241	2.00287	0	0	2.0032	3.00547	1.00272	1.00167	0	0	0	0	0	1.00247	1.00292	1.0023
AC010368.1	0	0	0	0	0	0	0	0	0	0	0	0	0	0	0	0	0	0	0	0	0	0	1	0	0	0	0	0	0	0	0	0	0	0	0	0	0	0	0	0	0	0	0	0	0	0	1	0	0
AC010376.1	0	0	0	0	0	0	0	0	0	0	1	0	0	0	0	0	0	0	0	0	0	0	0	0	0	0	0	0	0	0	0	0	0	0	0	0	0	0	0	0	0	0	0	0	0	0	0	0	0
AC010385.1	0	0	0	0	0	0	0	0	0	0	0	0	0	0	0	0	0	0	0	0	0	0	0	0	0	0	0	0	0	0	0	0	0	0	0	0	0	0	0	0	0	0	0	0	0	0	0	0	0
AC010385.2	0	0	0	0	0	0	0	0	0	0	0	0	0	0	0	0	0	0	0	0	0	0	0	0	0	0	0	0	0	0	0	0	0	0	0	0	0	0	0	0	0	0	0	0	0	0	1	0	0
AC010409.1	0	0	0	0	0	1.00005	0	0	0	0	0	0	0	1	0	0	0	0	0	0	0	2	1	0	0	0	0	1	0	0	0	0	0	0	0	0	0	0	0	0	0	0	0	0	0	0	0	0	0
AC010409.2	0	0	0	0	0	0	0	0	0	0	0	0	0	0	0	0	0	0	0	0	0	0	0	0	0	0	1	0	0	0	0	0	0	0	0	0	0	1	0	0	0	0	0	0	0	0	1.00055	0	0
AC010422.3	21.9179	40.8831	30.7735	64.243	39.0679	38.5523	45.5736	6.36633	12.5873	32.7705	29.1785	10.51	9.0968	24.291	21.3761	14.8482	33.9161	7.59658	3.04553	5.927	4.93363	23.3988	15.4376	2.85065	4.25169	17.8297	39.1101	11.4595	9.88741	9.8469	22.3437	20.8349	41.6053	6.8438	51.7714	25.3528	37.6033	41.8779	46.3346	23.1343	34.9949	45.8679	22.7558	32.8175	27.9861	15.3235	51.7137	12.4518	47.8442
AC010422.5	28.8859	0	0	0	0	0	0	0	0	0	0	13.7893	0	0	0	5.92533	150.887	0	9.22212	6.56672	0	0	87.7377	22.5678	0	22.596	2.13518	0	0	0	0	3.64487	56.0356	109.326	1.44639	35.2732	37.8125	108.483	314.839	0	56.6541	0	0	241.96	0	81.9891	295.444	28.0144	160.522
AC010422.6	318.954	402.202	304.205	338.642	359.644	445.494	406.975	376.728	415.713	308.191	284.292	430.835	340.99	204.498	231.68	210.441	199.431	442.466	259.405	331.921	427.341	423.131	333.496	133.382	291.798	350.726	456.011	399.112	382.192	215.198	347.915	206.702	265.303	295.563	338.113	266.724	125.183	348.792	179.286	107.681	365.548	401.779	293.056	296.362	187.611	269.489	263.747	251.286	303.846
AC010422.7	3.53746	7.7557	0	0	0	7.76633	10.0778	2.29837	5.58065	0	0	6.08419	6.2811	0	14.0565	5.08367	4.8679	0.742677	13.6014	6.59076	16.4632	0	2.5139	12.4792	0	4.08192	1.82507	7.33349	3.03675	9.20934	0	0	2.3922	0.852752	5.77671	5.07552	0	3.44084	3.34972	0	4.53719	7.6857	0	2.71384	0	0	0	0	0
AC010424.1	0	0	2	0	0	0	0	0	0	0	0	0	0	0	0	0	0	0	0	0	0	0	0	0	0	0	0	0	0	0	1	0	0	0	0	0	0	0	0	0	0	0	0	0	1	0	0	0	0
AC010442.2	1	0	0	0	0	0	0	0	0	0	0	0	0	0	0	0	0	0	0	0	0	0	0	0	0	0	0	0	0	0	0	0	0	0	0	0	0	0	0	0	0	0	0	0	0	0	0	0	0
AC010442.3	0	0	0	0	0	0	0	0	0	0	0	0	0	0	1	0	0	0	0	0	0	0	0	0	0	0	0	0	0	2	0	0	0	0	0	0	0	5	0	0	0	0	0	0	0	0	2	0	0
AC010460.4	0	0	0	0	0	0	0	0	0	1.00269	0	0	2.00505	0	0	0	0	0	0	0	0	0	0	0	0	0	0	0	0	0	0	0	0	0	0	0	0	0	0	0	0	0	0	0	0	0	1.00269	0	0
AC010463.1	0	0	0	0	0	0	0	0	0	0	0	0	0	0	0	4.71423	0	0	0	0	0	0	0	0	0	0	0	0	0	0	3.80122	0	0	0	0	0	3.11165	0	0	0	0	0	0	0	0	0	0	0	0
AC010469.1	1.00038	0	0	0	1.00041	2.00062	1.00025	0	1.00017	0	1	0	0	0	0	0	1	0	0	0	0	1.00026	0	0	0	0	0	0	0	0	0	0	0	0	0	0	0	0	0	0	0	0	0	0	0	0	0	0	0
AC010469.2	0	2.00209	0	2.00194	1.00108	0	3.00243	3.00384	2.00238	3.00288	1.00073	0	1.00119	0	0	0	1.00198	0	0	0	0	0	0	0	1.00113	0	0	2.00262	1.0008	1.00114	0	0	0	0	0	0	0	1.00029	0	0	0	0	0	0	0	0	0	1.0002	0
AC010476.1	0	0	1	0	0	0	0	0	0	0	0	0	0	0	0	0	0	0	0	0	0	0	0	0	0	0	0	0	0	0	0	0	0	0	0	0	0	0	0	0	0	0	0	0	0	0	0	0	0
AC010492.1	0.20316	0	0.392125	0	0	0	0	0.121431	0	0	0	0	0	0	0	0	0	0	4.51834	1.49827	0	0	0.415971	0	3.48383	4.15017	0	0	0	0	0	0	0	0	0	16.2947	0	0	0	0	0	11.1223	0	0	0	11.8928	0	0	0
AC010492.3	3.5	0	0	0	0	0	0	0	0	1	1	0	0	0	2	0.5	0	1	0	0	0.5	0	0.5	0.5	0.5	0	0.5	0.5	3	0.5	0	2.5	0	0.5	0.5	3	0.5	1	0.5	0	2.5	0	2.5	1	1	0	0	2	0
AC010503.4	0	0	0	0	0	0	0	0	0	0	0	0	0	0	0	0	0	0	0	0	0	0	0	0	0	0	0	0	0	0	0	0	0	0	0	0	0	0	0	0	0	0	0	0	0	0	0	0	0
AC010507.1	8309.1605	1834.50787	3365.39175	5943.74458	1043.02464	1034.90957	1479.27217	873.02571	2763.4629	2551.67	28551.3561	4533.9574	5626.8956	4005.9985	6541.357	1271.92082	1955.9883	2829.39607	5889.44332	1991.23541	2811.8367	1157.11184	2804.99482	3183.1088	7755.48039	2219.90789	13172.6972	904.71196	1660.12574	6368.72892	4517.2567	5802.87694	4573.59661	6551.02611	1998.57701	2666.07946	6307.72912	4333.90854	2915.10703	5901.3919	6393.19699	10536.392	8026.16731	9968.3775	11856.9015	4781.76908	3530.86858	14671.3482	12680.0095
AC010507.2	4328.61	1245.48	2335.23	2535.49	471.334	1141.09	995.563	693.39	2079.63	1559.56	15270.4	3336.75	4758.63	2153.41	3095.68	1034.2	1845.1	1672.43	4845.44	1046.2	2188.63	842.5	2231.3	1795.5	5179.92	1887.74	7169.34	927.055	986.391	3991.97	3536.16	2587.96	2335.36	3237.95	997.679	1808.41	2463.51	2136.51	1615.36	2887.92	3152.95	5808.46	4213.09	4765.88	6704.19	2990.23	2407.42	6782.86	7083.34
AC010518.1	0	0	0	0	0	0	0	0	0	0	0	0	2.75941	0	0	0	0	0	0	0	0	0	0	0	0	0	0	0	0	0	0	0	0	0	0	0	0	0	0	0	0	0	0	0	0	0	0	0	0
AC010522.1	19.41597	1.017	9.20321	0	11.08546	2.06945	3.07108	2	5.96016	9.07574	12.4122	18.95152	8.108770061	4.21116	10.79377	12.3132	10.81975	13.21199	14.2223	18.72555	6.764969	15.2511	12.25662	13.36633	3.02946	14.2812	8.17145	6.41287	7.22326	4.77651	9.44328	3	27.10782	21.77069	16.88964	16.60126	9.4413976	19.79503	33.52166	6.61007	17.09072	26.21606	7.02982	21.14831	16.17084	7.96951	39.245	33.14258	38.2481
AC010531.1	8.7629	0	2.15481	0	5.70275	0	12.7081	4.1675	0	3.24054	3.53232	0	0	1.3425	2.22032	4.84942	0	10.9736	0.0352678	0	0.0095423	5.39289	5.46792	11.0344	15.657	9.75336	0	0	9.80587	0	0	4.6653	2.9839	12.1885	32.1404	0	10.5136	3.19472	4.34814	4.435	7.49939	3.34477	11.8935	6.16415	6.00269	14.8346	11.4375	0	12.0083
AC010531.2	0	0	0	0	0	0	0	0	0	0	0	0	0	0	1.0009	0	0	0	0	0	0	0	0	0	0	0	0	0	0	0	0	0	0	0	0	0	0	0	0	0	0	0	0	0	0	0	0	0	0
AC010542.3	45.517	51.1727	17.85386	35.24	5.26793	16.10007	16.34629	51.2428	27.13191	55.0513	104.5046	44.6133	105.6961	12.7118	86.37031	31.0573	36.32108	17.90392	45.6148	46.6056	23.61105	15.78379	23.3395	19.88524	62.1469	26.8123	126.1109	28.05137	59.2102	67.8313	44.5491	22.51566	43.7458	241.3356	23.14842	63.22796	30.50217	34.438	57.2159	63.7833	45.5408	116.6989	22.7131	47.32155	70.4575	64.9207	57.65149	65.4693	106.8802
AC010547.4	35.8006	5.07622	22.3077	0	20.2011	41.3596	0	6.69738	10.9775	30.6615	10.7213	0	4.84954	0	19.3577	14.0996	6.40611	0	16.6712	21.2927	9.106	8.95662	9.1749	0	0	20.353	4.64652	8.93512	7.80546	0	0	46.3689	31.2885	5.04409	0	11.943	0	9.75162	6.08701	8.07075	0	0	0	24.842	0	8.19793	52.2454	47.104	30.8465
AC010547.5	0	0	0	0	0	1	0	0	0	0	0	0	0	0	0	0	0	0	0	0	0	0	0	0	0	0	0	0	0	0	0	1	0	0	0	0	0	0	0	0	0	0	0	0	0	0	0	0	0
AC010547.6	0	0	0	0	0	0	0	0	0	0	0	0	0	0	0	0	0	0	0	0	0	0	0	0	0	0	0	0	0	0	0	0	0	0	0	0	0	0	0	0	0	0	0	0	0	0	0	0	0
AC010598.1	0	0	0	0	0	0	3	4	0	0	0	0	2	1	1	0	0	1	1	0	2	0	0	1	0	0	1	0	0	0	0	0	0	0	0	0	0	2	0	0	0	0	1	0	0	0	0	0	0
AC010614.1	0	0	0	0	0	0	0	0	0	0	0	0	0	0	1.4525	0	0	0	0	0	0	0	0	0	0	0	1.4525	0	0	0	0	0	0	0	0	0	0	0	1.4525	0	1.4525	0	0	0	0	0	0	0	1.4525
AC010615.1	98	18.0074	29	27	24	80.0674	53.0663	43.0198	53.2989	45.1764	18.082	39	45	18	44	49	70.1592	45	70	41	49.3376	61.0418	51	52	20	75	6.05466	31.033	36.0185	47	24.0116	13	33	65.0195	14	32	36.0614	43.0736	41.1298	42	37.0623	18.0266	25.0107	53.0864	31.0668	26.0159	71	73.1113	47.031
AC010615.3	0	0	0	0	0	0	0	0	0	0	0	2.0358	1.00593	0	0	0	0	0	0	0	0	0	0	0	0	0	0	0	0	0	0	2.00443	0	1.00693	0	0	0	0	0	0	0	0	0	0	0	0	0	0	0
AC010615.4	0	0	2.14311	0	0	0	1.62372	0	2.36569	0	2.42165	3.26528	8.41669	0	2.25428	3.59546	9.62805	5.26185	8.81818	0	0	0	1.63154	0	0	1.68222	0	0	0	6.78371	0	3	0	9.44435	4.56611	0	2.90286	0	0	2.33711	1.70796	2.1705	2.23961	4.5332	1.38054	1.82233	1.69924	4.94204	17.6949
AC010618.1	0	0	0	0	0	0	0	0	0	0	0	0	0	0	1.0001	1	0	0	2.00023	0	1	0	0	0	0	0	0	0	0	0	1.00008	0	0	0	0	0	0	0	0	1	0	0	0	0	0	0	0	0	0
AC010619.2	0.960301	0	14.655	0	0	0	14.4245	12.1897	5.48615	0	6.66718	18.8711	0	0	0	9.00984	0	0	0	0	4.50475	0	0.0969701	0	7.53587	0	0	3.03813	0	7.15725	0	0	0	4.68E-07	0	0	0	19.9602	1.71E-05	6.26862	14.5991	0	0	10.575	3.99239	0	0	9.62396	5.39554
AC010620.1	0	0	0	0	4	4.01308	2.00463	0	0	1	1.00518	0	0	0	2.88512	0	2	0	2	0	0.41202	0	0	0	0	0	0	1.00534	1.00587	0	0	0	0	0	0	0	0	0	0	0	0	0	0	0	3.02619	0	2	0	1
AC010620.2	0	0	0	0	0	0	0	0	0	0	1	0	0	0	0	0	0	1	1	0	0	0	0	0	0	0	0	0	0	0	0	0	0	0	0	0	0	0	0	0	0	0	0	0	0	0	0	0	0
AC010624.4	0	0	0	0	0	0	0	0	0	0	0	1	0	0	0	0	0	0	0	0	0	0	0	0	0	0	7	0	0	0	0	0	0	0	0	0	0	0	0	0	0	0	0	0	0	0	0	0	0
AC010627.1	12	7	3	1	6	2	2	0	10	10	13	11	16	7	21	8	17	4	14	8	4	10	14	24	4	7	3	6	10	21	9	3	17	60	3	23	23	10	26	33	17	14	10	15	12	28	26	41	51
AC010631.1	0	0	0	0	0	0	0	0	0.2627	0	0	0	0	0	0	0	0	0	0	0	0	0	0	0	0	0	0	0	0	0	0	0	0	0	0	0	0	0	0	0	0	0	0	0	0	0	0	0	0
AC010642.1	7	2	3	1	0	0	1	1	0	2	0	1	2	5	3	4	1	0	0	3	0	0	3	1	1	2	0	0	1	2	0	0	2	2	3	0	0	3	3	1	0	4	0	0	2	0	4	0	1
AC010646.1	0	0	0	0	0	0	0	0	0	0	0	0	0	0	0.25034	0	0	0	0	0	2.37866	0	0	0	0	0	0	0	0	0	0	0.26361	0	0	0	0	0	0	0.903063	0	0	0	0	0	0	0	0	2.99629	0
AC010653.1	3	0	0	0	0	1	2	1	0	0	1	2	0	0	5	0	2	4	0	1	1	3	1	1	0	0	1	1	0	1	0	1	0	1	1	1	0	1	0	1	2	4	0	0	2	0	0	3	0
AC010655.1	0	0	0	1	0	0	0	0	0	0	0	0	0	0	0	1	0	0	0	0	0	0	0	1	0	0	0	0	1	1	0	0	0	0	0	0	0	0	0	0	1	2	0	0	2	0	0	2	0
AC010655.3	2	5	5	4	0	6	2	1	7	2.9474	7	3	7	4	0	3	3	3	4	6	1	2	3	10	0	10	3	4	3	8	3	1	1	3	4	2	1	4	4	1	5	2	0	2	0	3	5	3	4
AC010677.1	0	0	0	1.00098	1.00059	0	0	1.00123	1.00076	0	0	0	0	0	0	0	0	0	0	0	0	0	0	0	1.00148	0	0	0	0	1.00117	0	0	0	0	1.0006	0	0	0	0	0	0	0	1.00061	0	0	0	0	0	0
AC010683.1	0	0	0	0	0	1.00005	0	0	0	0	0	0	1.01437	0	0	0	0	0	0	0	1.00008	0	0	0	0	0	0	0	1	0	0	0	1.0001	0	0	0	0	0	0	0	0	0	0	0	0	0	0	0	0
AC010724.1	11.7076	9.01741	12.715	7	18.565	7.65167	8	3	2	2	2.82243	17.7383	6.85264	2.14754	9.36301	4.64509	2.83254	2	3.22132	0	10.7211	2	8.62601	4.12992	2.06841	1	7	2	11.8115	9.68304	3	7.21766	4.18474	0	12	4	6	18.8537	2	4.88074	6.79473	2	4	5	0	5	12	8.76992	6
AC010724.2	0	0	0	0	0.889259	0	0	0.792624	0	0	0	0	0	0	0	0	1.00134	0	0	0	0	0	0	0	0	0	0	0	0	0	0	0	0	0	0	0	0	0.550625	0	0	0	0.501342	0	0	0	0	0	0	0
AC010768.3	0	0	1	0	0	0	0	0	0	0	0	0	0	0	0	0	0	0	0	0	1	0	0	0	0	0	0	0	0	0	0	0	0	0	0	3.00021	0	0	0	0	0	0	0	0	0	0	0	0	0
AC010867.1	5.63581	1.61601	0	2.90878	0	5.53521	7.71755	2.14167	2.44174	3.2894	7.23465	1.18516	4.85083	1.27354	7.73613	0	3.20264	0	0	2.32796	2.4903	3.10045	3.08021	0	2.46888	3.85144	5.23096	4.52092	3.2265	1.15416	1.06193	0	1.07007	2.70433	1.13988	0	3.14844	1.1295	1.70915	4.94795	3.13549	2.76957	0	3.93924	4.26995	0	4.70247	7.47059	7.89872
AC010878.1	7.00645	9	14	23	2	11.0096	7	10	7.00749	14	67	32.0427	73	8	50.0687	23	16	18.022	26	42.0745	9.00899	4	56	3	7.01891	27.0212	18	15	17	36.0363	17.0198	3	8.00726	75	9	24	54	26	56	109	72	43	12	15	21	82	19.011	99	106
AC010886.1	30.3652	1.02806	9.90697	9.7397	2.02406	3.26386	6.01262	8.08499	17.1454	16.2618	112.001	8.17812	30.9792	9.28758	54.4861	10.3969	23.364	8.25644	7.04335	17.6291	12.1158	9.00151	37.4195	38.2936	4.82452	17.0732	10.3115	13.4717	7.02346	36.7174	22.8434	3.19303	16.698	43.8853	6.05055	35.5626	20.0047	26.2155	21.8962	62.8796	34.4759	39.062	11.6753	36.4428	34.7709	31.999	49.2421	67.8413	70.0079
AC010894.1	0	0	0	0	0	0	0	0	0	0	0	1	0	0	0	0	0	0	0	0	0	0	1	0	0	0	0	0	0	2	1	0	0	0	0	0	1.04864	0	1	1	0	0	0	2	1	0	0	1	1.03381
AC010900.1	3	0	0	0	0	0	0	0	0	0	0	0	0	0	1	2	0	0	0	0	0	0	0	0	0	0	0	0	1	0	0	0	0	0	0	0	0	0	0	0	0	0	0	0	0	0	0	0	0
AC010928.2	0	0	0	0	0	0	0	0	0	0	0	0	0	0	0	0	0	0	0	0	1	0	0	0	0	0	0	0	0	0	0	0	0	0	0	0	0	0	0	0	0	0	0	0	0	0	0	0	0
AC010928.3	0	0	0	0	0	0	0	0	0	0	0	0	0	0	0	0	0	0	0	0	0	0	0	0	0	0	0	0	0	0	0	0	0	0	0	0	0	0	0	0	0	0	0	1	0	0	0	0	0
AC010970.1	7636	6029	13336	12155	14182	6464	7708	14129	11723	11763	6718	8546	5866	9068	6300	9493	10731	7788	6257	10102	10709	5599	5681	5574	6643	5404	12021	6030	8804	6083	5531	6204	23328	16945	11241	5564	9219	17584	8935	8126	5260	9059	7575	6450	11961	10264	10620	41093	15145
AC011005.1	0	0	0	2.18376	0	1.17739	0	0	2.30857	1.1307	4.43536	1.11842	0	3.31323	0	0	0	1.13714	0	0	0	0	0	0	3.32661	2.22181	2.25053	0	0	0	0	0	1.13311	1.13	0	0	0	0	2.24208	0	0	0	0	0	0	0	0	0	0
AC011037.1	0	0	0	0	0	0	0	0	0	0	0	0	1	0	0	0	0	0	0	0	0	0	0	0	0	0	0	0	0	0	0	0	0	0	0	0	0	0	0	0	0	0	0	0	0	0	0	0	0
AC011043.1	69	33	113	54	62	39	66	17	1	304	41	116.541	258	22	157.951	116	49	150	99	64.9754	262	22	65	190	95	137	169	127	173	59	101.954	12	24	54	200	60	197	587	78	186	108	80	75	111	111	358	251	60	316
AC011043.3	2.5	1	1	0	0.5	1.5	3	0	1.5	2.5	1	4.72941	4	2.5	2.52427	1.5	1	0	0	0.512277	1	1.5	0	3.5	0	1	1.5	4	1	2	1.52276	0.5	1	0.5	3	0	0	2.5	2	1.5	2.5	0.5	1	1	0	4	1	1	2.5
AC011092.1	0	0	0	0	0	0	0	0	0	0	0	0	0	0	1.41987	0	0	0	0	0	0	0	0	0	0	0	0	0	0	0	0	0	0	0	0	0	0	1.78965	0	0	0	0	0	0	0	0	0	0	0
AC011155.1	0	0	0	0	0	0	0	0	0	0	0	0	0	0	0	0	0	0	0	0	0	0	0	0	0	0	0	0	1	0	0	0	0	0	0	0	0	0	0	0	0	0	0	0	0	0	0	0	0
AC011195.2	0	0	0	0	0	0	0	0	0	0	0	0	0	0	0	0	0	0	0	0	0	0	0	0	1	0	0	0	0	0	0	0	0	0	0	0	0	0	0	0	0	0	0	0	0	0	0	0	0
AC011195.3	0	1.00053	0	0	0	0	0	0	0	0	0	0	0	0	0	0	0	0	0	0	1.00062	0	0	0	0	0	0	0	0	0	0	0	0	0	0	0	0	0	0	0	0	0	0	0	0	0	0	0	0
AC011247.2	0	0	0	0	0	0	0	0	0	0	0	1	2	0	0	0	0	0	0	0	0	0	0	0	0	0	0	4	0	1	0	0	0	2	0	1	0	0	0	2	0	1	0	0	0	4	0	2	0
AC011270.1	0	0	0	0	0	0	0	0	0	0	0	0	0	0	0	0	0	0	0	0	0	1.00943	0	0	0	0	0	0	0	0	0	0	0	0	0	0	0	0	0	0	0	0	0	0	0	0	0	0	0
AC011290.2	25	21	16	9	3	20	14	4	20.034	25	14	12	9	5	20	12	7	10.0171	16	15	19	15	7	5	3	15	1	11	8	10	3	3	6	11	11	13	5	16	3	1	6	5	3	4	3	5	6	16	5
AC011295.1	9372.813	11999.20474	6017.62	6474.29	7244.95	12935.585	13934.927	30.9251	13234.824	67.9301	3172.067	4069.340017	79.9799	4496.351	3017.623	4596.567	243.204	5156.132	3331.979	2446.87	37.736	6364.93	2504.47268	1238.73	3109.68	3169.45	4829.74356	3963.274528	50.654	5604.135	1947.15	1833.15	2563.825816	1943.41	8957.52	2277.424402	1962.13008	7659.3	1606.501639	3587.957	2791.263	2166.595822	4965.729	3074.96	3440.64	2123.963515	73.9434	4488.428	2542.360003
AC011295.2	12.64255	4.19225	9.01553	4.62697	7.54828	17.7545	3.05522	0	0	2.79371	2.20144	15.32737	5.030207	0	14.96695	8.02212	4.56079	7.87095	3.88319	0	16.3301	0	7.12206	1.61514	0.818251	4.50143	0	0	9.26362	6.67086	0	0	3.18235	0	6.13075	2.16443	1	18.0501	2.59872	4.85471	7.44155	0	0	1	0	1.79788	0	7.42341	13.6739
AC011330.1	0	2.46053	3.16661	0	0	15.8635	0	4.05707	6.74501	4.16126	0	0	7.30642	3.36281	0	0	0	0	0	0	18.9573	6.9634	0	0	0	0	0	0	0	6.62922	0	0	0	0	0	4.9106	0	0	0	0	4.54432	0	0	16.1243	0	4.05689	60.465	0	0
AC011406.1	0	0	1	0	0	0	0	0	0	0	0	0	0	0	0	0	0	0	0	0	0	0	0	0	0	0	0	1	0	0	0	0	0	0	0	0	0	1	0	0	0	0	0	0	0	0	0	0	0
AC011411.1	0	0	0	1	0	0	0	0	2	1	0	0	0	0	0	1	0	0	1	0	1	0	0	0	0	0	0	0	0	0	0	0	1.02	0	0	0	1	0	0	0	0	0	0	0	0	0	0	1	0
AC011416.1	0	0	0	0	0	0	0	0	0	0	0	0	0	0	0	0	0	0	0	0	0	0	0	0	0	0	0	0	0	0	0	0	0	0	0	0	0	0	0	0	0	0	0	0	0	0	0	0	0
AC011416.2	0	1.0005	0	1.00158	0	0	1.00197	0	0	0	0	0	0	0	0	0	0	0	0	0	0	0	0	0	0	0	0	0	0	0	1	0	0	0	0	0	0	0	0	0	0	0	0	1.0009	0	1.0018	0	0	0
AC011444.4	0	0	0	0	0	0	1.00053	0	0	0	4.00113	0	0	0	0	0	0	0	1.00017	0	1.00061	0	0	0	1.4583	0	2.00018	0	0	0	0	0	0	0	0	0	1	1.00017	1.00058	0	0	0	0	0	0	1	0	0	0
AC011447.1	8.69896	13.4757	3.12513	0	12.0621	2.48017	6.46909	2.79173	1.4589	1.77694	0	0	3.79202	0	0	4.5003	2.74445	0	0.482558	4.871	0	6.83273	0	0	0	0.739118	0	221.277	2.78625	3.28669	2.50655	3.11611	4.0843	0.181485	2.29834	0.501724	1.19381	1.09996	0	5.41814	6.0469	1.00652	3.88842	4.38429	12.6272	8.90759	6.03429	5.51658	0.596046
AC011447.2	0	0	0	0	0	0	0	0	0	0	0	0	0	0	0	1	0	0	0	0	0	0	0	0	0	2	0	1.06357	0	1	0	0	0	1	0	0	0	0	1	0	0	0	0	0	0	0	0	0	0
AC011447.4	0	0	0	0	0	0	0	0	2	0	0	0	0	0	0	0	0	0	0	0	0	0	0	0	0	0	0	0	0	0	0	0	0	0	0	0	0	0	0	0	0	0	0	0	0	0	0	0	0
AC011447.5	0	0	0	0	0	0	0	0	0	0	0	0	0	0	0	0	0	0	0	0	0	0	0	0	0	0	0	0	0	0	0	0	0	0	0	0	0	0	0	0	2.10545	0	0	0	0	0	0	0	0
AC011448.1	90.7985	40.1929	67.646	34.882	25.5328	34.4048	41.0882	21.70365	45.0671	46.9013	73.0909	129.66	56.7785	51.4194	90.7613	61.9848	67.3259	59.9466	73.131	47.6114	75.1036	39.6713	26.0425	51.1211	29.20698	66.5233	56.939	51.6117	32.30407	61.1755	35.5358	44.516	32.2469	51.819	60.0035	63.5913	24.46986	61.4343	64.289	45.218	73.5867	79.098	39.6154	43.22	28.8142	56.1702	31.6239	56.4055	46.8996
AC011451.2	13	6	7	6	9	13	4	7	4	4	2	12	7	2	11	2	3	13	8	2	8	0	6	2	1	7	0	5	8	4	1	1	2	1	1	4	3	7	3	4	11	3	0	11	3	5	0	4	1
AC011452.2	14.7169	0.948177	0	0	0	0	0	0	0	1.14503	0	4.26223	1.18E-07	8.50302	0	0	0	0	15.1098	0	0	0	0	4.85324	4.39E-08	10.2408	0	4.65024	0	0	2.19189	0	3.06388	0	0	0	8.5548	0	11.1216	15.9082	0	0	0	0	0	0	0	0	0
AC011455.2	6.49031	0	0	0	0	0	0	0	0	0	0	0	0	0	0	0	0	0	0	0	0	0	0	0	0	0	0	0	0	0	0	0	0	0	0	0	0	0	0	0	0	0	0	0	0	0	0	0	0
AC011458.1	0	4	2	0	0	1	0	1	0	0	0	0	4	0	3	1	0	0	0	1	1	0	4	0	2	2	1	7	2	0	0	0	0	2	2	1	1	0	1	2	0	1	0	0	0	0	0	3	1
AC011458.2	0	0	0	0	0	0	0	0	3	0	1	0	2.07845	0	1	0	0	1	0	1	1	0	0	0	2	1	1	1	0	0	0	0	0	0	0	1	0	0	0	0	0	1	0	0	0	0	0	0	1
AC011462.1	35.9831	6.4054	15.5514	9.1981	2.17519	15.0249	2.6667	7.71192	5.6562	8.32844	11.7648	11.4194	14.0495	3.61264	16.4512	3.28244	8.48142	16.4501	147.214	4.75359	13.5836	17.5905	0	6.08051	4.14082	30.8528	8.96647	1.86306	0	18.815	16.1197	73.2203	48.8562	0	23.3106	15.8412	39.2332	21.67029106	11.6665	12.5837	5.99883	13.56	6.63498	30.638	16.49940002	52.8254	7.542130069	23.4582	8.47856
AC011468.4	0	0	0	0	0	0	1	0	0	1	0	2	0	0	0	0	0	5	0	1.01177	0	0	0	0	1	0	0	0	0	2	0	0	0	0	1	0	0	2	0	0	0	1.02392	0	0	0	0	0	0	2
AC011471.1	0	0	0	0	0	0	0	0	0	0	0	0	0	0	0	0	0	0	0	0	0	0	0	0	0	0	0	0	1	1	0	0	0	0	0	0	0	0	0	0	0	0	0	0	0	0	0	0	0
AC011475.1	11.9391	9.12161	7.87391	6.86898	4	5.01595	11.4795	5.60551	5.9006	7.08689	22.3661	4.09799	4.45604	6.69561	6.85558	2.20907	9.13857	1.03539	6.40358	8.52107	9.51281	1.00164	8.00561	4.42405	7.08629	9.54179	7.25043	0	7.34167	1.02122	2.17924	2.06358	7.58911	7.61882	5.03945	7.4121	9.40267	5.18797	6.66649	6.15025	5.61629	10.3408	4.18097	3.27203	3.74918	5.5258	9.78551	11.0146	5.44719
AC011476.1	0	0	0	0	3.0015	0	0	0	0	0	1.00038	0	1.56635	0	1.00089	0	0	0	0	0	0	0	0	0	0	0	0	0	0	0	0	0	0	1.00039	0	0	0	0	0	1.00025	0	0	0	0	0	0	1.00034	0	0
AC011476.10	2.46441429	0	17.6789	5.73008	9.616229	25.1647	16.3673874	12.602502	12.90778	9.29856	17.3246	22.58087	18.2277262	13.843543	21.2643	15.793465	5.2283925	3.776428317	21.02332782	6.270365	5.89708	0.9547228	1.59565714	10.74265	2.23872	10.5562156	0	6.1315156	0.0208318	9.70877	13.711	0	2.13477135	4.044437809	0.31070072	8.200735666	14.1759295	5.97620392	7.50239163	15.13571	6.0811904	15.54485	7.0319829	25.23904	1.48087	11.9513	0.00856528	39.6247989	12.937307
AC011476.11	2.46441429	0	17.6789	5.73008	9.616229	25.1647	16.3673874	12.602502	12.90778	9.29856	17.3246	22.58087	18.2277262	13.843543	21.2643	15.793465	5.2283925	3.776428317	21.02332782	6.270365	5.89708	0.9547228	1.59565714	10.74265	2.23872	10.5562156	0	6.1315156	0.0208318	9.70877	13.711	0	2.13477135	4.044437809	0.31070072	8.200735666	14.1759295	5.97620392	7.50239163	15.13571	6.0811904	15.54485	7.0319829	25.23904	1.48087	11.9513	0.00856528	39.6247989	12.937307
AC011476.4	2.46441429	0	17.6789	5.73008	9.616229	25.1647	16.3673874	12.602502	12.90778	9.29856	17.3246	22.58087	18.2277262	13.843543	21.2643	15.793465	5.2283925	3.776428317	21.02332782	6.270365	5.89708	0.9547228	1.59565714	10.74265	2.23872	10.5562156	0	6.1315156	0.0208318	9.70877	13.711	0	2.13477135	4.044437809	0.31070072	8.200735666	14.1759295	5.97620392	7.50239163	15.13571	6.0811904	15.54485	7.0319829	25.23904	1.48087	11.9513	0.00856528	39.6247989	12.937307
AC011476.5	2.46441429	0	17.6789	5.73008	9.616229	25.1647	16.3673874	12.602502	12.90778	9.29856	17.3246	22.58087	18.2277262	13.843543	21.2643	15.793465	5.2283925	3.776428317	21.02332782	6.270365	5.89708	0.9547228	1.59565714	10.74265	2.23872	10.5562156	0	6.1315156	0.0208318	9.70877	13.711	0	2.13477135	4.044437809	0.31070072	8.200735666	14.1759295	5.97620392	7.50239163	15.13571	6.0811904	15.54485	7.0319829	25.23904	1.48087	11.9513	0.00856528	39.6247989	12.937307
AC011476.6	2.46441429	0	17.6789	5.73008	9.616229	25.1647	16.3673874	12.602502	12.90778	9.29856	17.3246	22.58087	18.2277262	13.843543	21.2643	15.793465	5.2283925	3.776428317	21.02332782	6.270365	5.89708	0.9547228	1.59565714	10.74265	2.23872	10.5562156	0	6.1315156	0.0208318	9.70877	13.711	0	2.13477135	4.044437809	0.31070072	8.200735666	14.1759295	5.97620392	7.50239163	15.13571	6.0811904	15.54485	7.0319829	25.23904	1.48087	11.9513	0.00856528	39.6247989	12.937307
AC011476.8	0	0	0	0	0	0	1	0	0	1	1	0	0	0	1	0	4	0	0	1	2	0	0	0	0	0	2	2	3	1	1	0	0	1	0	0	0	0	0	2	0	1	1	0	0	1	0	1	0
AC011476.9	2.46441429	0	17.6789	5.73008	9.616229	25.1647	16.3673874	12.602502	12.90778	9.29856	17.3246	22.58087	18.2277262	13.843543	21.2643	15.793465	5.2283925	3.776428317	21.02332782	6.270365	5.89708	0.9547228	1.59565714	10.74265	2.23872	10.5562156	0	6.1315156	0.0208318	9.70877	13.711	0	2.13477135	4.044437809	0.31070072	8.200735666	14.1759295	5.97620392	7.50239163	15.13571	6.0811904	15.54485	7.0319829	25.23904	1.48087	11.9513	0.00856528	39.6247989	12.937307
AC011477.4	0	0	0	0	0	0	0	0	0	0	0	0	0	0	0	0	0	0	1	0	0	0	0	0	0	2	0	0	0	0	0	0	0	0	0	0	0	0	0	0	0	0	2	0	0	0	0	0	0
AC011477.5	2	0	0	0	0	0	1	0	0	0	0	2	0	0	0	0	0	0	0	1	0	2	0	0	0	1	0	0	0	1	0	0	0	0	0	0	0	0	0	0	0	0	0	0	0	0	0	0	0
AC011477.6	0	0	0	3	0	2	2	1	2	1	0	0	2	3	0	2	0	0	2	0	1	1	0	0	1	1	0	2	1	1	0	0	2	0	1	0	0	1	0	0	0	0	0	0	0	0	0	0	0
AC011479.2	6.23413	1.06703	7.76539	0	0	2.58621	6.22383	4.33307	13.4216	0	11.78743	7.06444	4.54691	0.000315607	0	1.77811	0	3.03341	0.963735	5.55119	7.60535	0	0	3.98457	4.94312	4.54008	10.602366	3.28801	3.762410542	0	0	0	8.5236	11.3754	0	0	0	9.32611	3.49269	0	4.73272	3.468247	0	13.31060981	0	13.0348	2.13204	17.9027	0
AC011487.1	0	0	0	1.24001	0	0	0	0	0	4.24767	1.26707	2.89371	1.22037	0	3.17214	1.47547	3.42908	1.51756	0	1.28164	0	0	0	2.08878	0	1	4.01638	2.89181	0	1.15246	3.3075	1.08006	2.36686	2	0	1.40937	0	0	2.84707	2.07201	4.65526	2.52941	0	0	0	1.32662	0	1.39158	0
AC011487.2	9.26006	7.65465	7.18946	4.37821	1.02761	8.9253	6.06105	3.91847	4.74761	19.636	15.4824	14.2526	12.7664	1.00089	13.8247	7.07397	8.81483	8.82465	10.4804	16.111	8.76137	3.39472	25.5447	6.43774	9.67659	19.0368	9.1426	16.8235	9.00913	11.9066	7.35129	4.0925	4.42038	12.0141	1.64967	9.03532	13.8043	10.2678	12.3118	7.40413	8.92689	9.14682	4.00379	3.1152	20.0537	7.26566	17.6516	11.3132	8.88582
AC011487.4	0	0	0	0	0	0	0	1	1	0	0	0	0	0	0	0	1	0	2	0	0	0	0	0	1	0	0	1	3	1	0	0	0	2	0	0	0	3	0	0	0	0	0	0	0	0	0	0	0
AC011492.1	0	0	0	1.01494	0	0	0	0	0	0	0	0	0	0	0	0	0	0	0	0	0	0	0	0	0	0	0	0	0	0	0	0	0	0	0	0	0	0	0	0	0	0	0	0	0	0	0	0	0
AC011495.1	8.01397	0	1.00197	11.0248	1.00188	7.01078	9.01726	4.0072	1.00198	0	1.00204	2.00338	1.00206	2.00288	1.0035	4.00537	0	1.00246	3.00505	3.00319	3.00751	8.0165	1.00168	1.00182	1.00163	5.00847	2.00416	4.01001	3.00567	4.00695	0	3.00107	1.00102	3.00137	3.0018	0	2.00084	4.00276	4.44299	0	2.00217	1.00067	1.00113	3.00267	1.00025	1.00065	2.24868	0	0
AC011497.2	99.7157	53.1717	47.0525	53.674	32.0711	47.8689	78.8008	72.9947	51.4367	94.6667	125.706	132.241	115.859	77.6479	122.639	69.9983	128.358	110.865	83.6319	98.4595	80.6201	76.4938	141.911	52.585	25.4644	74.1086	36.9046	64.5738	73.2844	50.9596	115.382	65.0422	86.2095	137.88	69.3865	103.479	92.213	142.324	128.187	94.2212	115.286	93.1277	68.0438	138.081	73.4635	79.2121	115.862	121.32	98.2385
AC011498.4	115.837	29.1151	56.463	36.732	17.5825	43.7094	37.4437	43.1761	47.5981	72.3548	1130.14	43.7252	179.582	63.0844	99.2942	56.3002	122.361	33.4194	91.2323	64.368	33.1883	36.0489	95.0775	113.657	64.559	30.502	195.015	22.044	30.006	138.719	97.0296	63.0035	155.027	285.694	26.0015	139.038	251.782	74.7399	157.328	360.564	140.121	188.394	181.671	334.267	524.433	569.693	270.077	434.444	731.095
AC011498.5	0	0	0	0	0	0	0	0	0	0	0	0	0	0	0	0	0	0	0	0	0	0	0	0	0	0	0	0	0	0	0	0	0	0	0	0	0	0	0	0	0	0	0	0	0	0	0	0	0
AC011499.1	0	2.75394	2.32164	2.41625	3.40285	0	2.86723	1.42667	1.25413	1.52132	7.07731	3.4693	4.58593	2.85276	5.28021	4.41327	2.27131	2.7105	0.855463	1.28741	0.0155087	4.0053	0	0.147661	1.50422	6.91083	6.28486	0	9.92502	2.70061	0	0	0	2.05623	11.8099	0.54063	1.48629	0	0	0	1.79211	0.439636	3.58052	1.33931	4.64375	7.22322	2.4099	1.53063	9.85483
AC011503.3	5	0	4	2	3	1.00767	4.717	6.55	9.09188	1	0	5.0442	1	1	0	1	1	4.04746	1	1.42233	1	1.0329	2.69868	0	2.77392	1.43714	0	2	0	2.49095	1	0	3	1	4	1.81964	2	2.44262	0	0	0	4	1.79643	2	0	1	1	2	8
AC011506.1	0	0	0	0	2.00014	0	0	0	0	0	0	0	0	0	0	0	0	0	0	1	0	0	0	0	0	0	1.00004	0	1.0001	0	0	0	0	0	1.00023	0	0	1.00003	0	0	0	0	0	0	1	0	0	0	0
AC011511.1	60.04532	16.7093	50.4793	30.4388	25.6316	28.0156	33.2231	20.2716	33.1233	25.6706	52.03997	46.8785	53.9498	36.9168	68.0183	26.072784	37.2971	26.5552	34.7573	34.4818	48.5497	18.7833	36.4555	35.4679	9.50522	28.4117	18.2507	26.4347	33.372	54.9899	23.7294	24.76558	28.1656	35.9026	24.3695	15.78144249	27.4013	52.0864	29.6726	74.1326	38.256579	42.4083	25.166	33.0187	23.3954	26.9162	40.9481	65.1838	32.4029
AC011511.4	1849.99	1774.51	1198.18	1493.91	1617.2	1659.63	1587.79	1279.94	1371.86	1366.13	1420.88	1884.92	1309.86	1059.79	1358.89	1080.72	1041.24	1142.16	1140.53	861.523	1376.61	1020.91	970.237	1051.37	1348.57	1324.42	2889.46	1099.25	1403.72	1346.87	1183.46	1162.49	1182.45	1200.64	1245.39	959.515	946.975	1534.62	1164.38	1309.11	1160.41	1339.22	1511.08	974.844	858.514	917.511	1386.9	1570.53	1426.04
AC011515.1	3.5	2.5	1.5	4.5	0.5	3.5	2.5	3	2.5	2	1	0.5	2	5	1	0.5	1	1	2	2	2.5	1	1	4.5	2	4.5	14	2	2	3.5	0	1.5	5	1.5	1	2.5	1	4	3	1	2	1	0	2	0	3	2	0	1
AC011530.1	5.00109	3.69508	6.65534	7.85835	18.67507	10.28763	2.54899	7.80016	3.58425	5.51576	9.9136434	3.59026	11.96668	2.19107	2.98388	11.96138	3.00362	6.31726	11.68756	8.14326	10.06839	8.20114	5.707541	7.13072	0	1.904964	24.89096	14.24907956	10.06444	11.21379	14.1651	13.25184	3.70435	11.16434	13.427771	5.00804	4.92249	17.74973	4.994626	10.35854	7.27137	4.91396	1.81595	11.9447	1.6953	1.595	12.72263	12.37299	2.71984
AC011551.1	0	0	2	1	0	1	1	0	0	0	1	1	0	0	1	0	0	0	1	0	0	0	0	0	0	0	0	0	0	3	0	0	0	0	0	1	0	2	0	0	0	2	0	0	0	1	0	3	1
AC011603.5	0	0	0	0	0	0	0	0	0	0	0	0	0	0	1	0	0	0	0	0	0	0	0	0	0	0	0	0	0	0	0	0	0	0	1	0	0	0	0	0	0	0	0	0	0	0	0	0	0
AC011611.5	1.00936	0	0	1.0105	0	0	0	1	4	2.00563	2.01504	0	2	1	1	1.00363	0	0	1.00342	0	6.03438	1.00337	1.01394	0	1.00406	0	0	0	1.00374	0	3	0	2	5.01523	1	0	0	0	1	0	0	0	0	0	0	0	0	0	0
AC011611.6	0	0	0	0	0	0	0	0	0	0	0	0	0	0	0	0	0	0	0	0	0	0	0	0	0	0	0	0	0	0	0	0	0	0	0	0	0	0	0	0	1	0	0	0	0	0	0	0	0
AC011726.1	0	2.00318	2	1	0	2	1	0	5	0	3	1	1	1	2	2	0	0	0	1	6	2	2	0	0	1.00101	2	4	0	2	1	1	0	1.00046	0	0	1	3	0	3	0	1.00062	0	0	1	2	1	2	2
AC011742.1	0	3	0	0	0	0	0	0	0	2	2	2	2	0	0	0	2	0	0	0	2	0	0	0	0	0	0	0	0	1	0	0	2	0	0	2	1	2	1	1	2	0	0	0	1	1	0	0	0
AC011753.3	0	0	1	0	0	0	0	0	0	0	1	0	0	0	1	0	0	0	0	0	0	0	0	0	0	0	0	1	2	1	0	1	0	0	0	0	0	0	0	0	0	0	0	0	0	0	1	0	3
AC011767.1	4	0	1	1	0	0	0	2	4	0	1	0	1	0	0	1	0	1	1	1	1	0	0	0	2	2	0	0	1	1	0	0	1	0	3	0	3	2	1	1	1	0	0	0	0	0	0	0	1
AC011816.1	15	1	5	12	0	8	6	7	10	1	7	0	10	5	15	2	10	25	9	8	33	2	4	12.0153	0	0	0	19	0	8	3	0	0	6	0	0	0	18	7	5	18.0192	19	3	4	2.00315	1	4	8	1
AC011825.1	2.0022	2.00193	1.00061	1.00115	1.00061	4.00327	2.00334	0	0	4.00542	0	1.00018	4.00163	0	0	1	1.00041	2.00134	0	2	1.00022	1.00069	3.00178	0	0	0	1	0	2.00051	0	1.00093	0	0	0	1.00054	1.00041	0	0	0	0	1	1.0005	0	0	1.24043	0	3.00144	4.00106	0
AC011841.1	2.5	1	1	0	0.5	1.5	3	0	1.5	2.5	1	4.72941	4	2.5	2.52427	1.5	1	0	0	0.512277	1	1.5	0	3.5	0	1	1.5	4	1	2	1.52276	0.5	1	0.5	3	0	0	2.5	2	1.5	2.5	0.5	1	1	0	4	1	1	2.5
AC011890.1	0	0	0	0	0	0	0	0	0	0	0	0	1	0	0	0	0	0	0	0	0	0	0	0	0	0	0	0	0	0	0	0	0	0	1	0	0	0	0	0	0	0	0	0	0	0	0	0	0
AC011894.1	0	0	0	0	0	0	0	0	0	0	0	0	0	0	0	0	0	0	0	0	0	0	0	0	0	0	0	0	0	0	0	0	0	0	0	0	0	0	0	0	0	0	0	0	0	0	0	0	0
AC011904.1	1	0	0	0	0	0	0	0	0	0	0	0	0	0	0	0	0	0	0	2	0	0	1	0	0	0	0	0	0	0	0	0	0	0	0	0	0	0	0	0	0	0	0	0	0	0	0	3	0
AC011921.3	0	0	0	0	0	0	0	1	0	0	0	0	0	0	0	0	0	0	0	0	0	0	0	0	0	0	1	0	0	1	0	0	0	0	0	0	0	0	0	0	1	0	0	0	0	0	0	0	0
AC011933.1	6.6704	9.30291	0	1.44376	4.80495	1.49765	2.92191	2.95949	2.91467	0	5.34933	2.81562	0	0	2.69582	1.39626	1.3174	0	0	1.49811	0	0	0	2.93753	4.33159	2.828	0	0	2.81194	4.44877	0	1.29427	2.57944	1.31629	0	1.34389	0	0	1.30794	5.19107	2.66369	1.30429	0	1.29515	2.63047	0	2.61959	1.26798	3.85363
AC011939.1	1.0373	4.08726	1.03618	2.08595	0	1.02845	0	1.06043	0	0	1.03451	2.0782	0	0	4.17814	0	2.10019	2.1108	7.2418	0	2.07722	2.09547	0	1.05825	2.05346	0	0	6.43353	1.0349	3.06158	2.1114	2.08302	0	1.04849	1.04496	0	3.30246	3.10718	0	2.09458	0	0	1.04282	1.03621	0	1.07282	1.06208	2.09289	0
AC011978.1	1.00242	1.00094	0	0	0	0	0	0	0	1.84342	0	0	0	1	0	0	0	0	2.00701	1.00131	0	0	0	0	0	1.00151	0	0	2.00653	0	0	0	0	0	1.00056	0	0	0	0	0	0	0	0	0	0	0	0	0	0
AC011979.1	18.0293	29.3289	2.95845	35.2974	42.7472	27.3409	44.0631	21.0135	17.5531	14.2532	7.14768	19.7968	7.10028	1.22077	0	0	2.86532	8.35766	6.32134	9.18063	5.68947	13.0164	6.40094	9.06495	7.59034	8.58358	5.9519	12.9173	15.065	9.02677	8.24312	0	1.08292	1.08845	5.41883	1.10842	1.08921	3.2819	2.16966	0	0	1.08363	0	1.68619	1.40219	1.08531	0	3.25153	1.09047
AC012005.1	2.52338	2.52026	2.01483	6.06067	6.05055	1.51398	1.00975	1.51207	2.01566	1.0124	0	1.51286	0	0.50298	0	1.51077	0	1.00832	2.01725	1.00573	1.51144	0.504789	1.51213	0.503607	1.00705	1.51483	2.01654	1.00804	1.51738	1.00998	0	1.50969	0	0.503324	1.50827	1.50707	0.503725	2.01256	1.00622	0	0	1.00591	0	1.00685	0.503143	0.503427	0	1.00873	1.00623
AC012005.2	0	0	0	0	0	0	0	0	0	0	0	0	0	0	0	0	0	0	0	0	0	0	0	0	0	0	0	0	0	0	0	0	0	0	0	0	0	0	0	0	0	0	0	0	5.05E-05	0	0	0	0
AC012044.1	0	0	0	0	0	0	0	0	0	0	0	0	0	0	0	0	0	0	0	0	0	0	0	0	0	0	0	0	0	0	0	0	0	0	0	0	0	0	0	0	0	0	0	1	0	0	0	0	0
AC012065.2	4	2	2	1	0	1	1	5	1	1	0	4	8	0	8	2	2	4	1	6	6	3	2	3	2	0	0	5	2	4	4	0	0	5	0	0	1	2	1	1	3	1	1	1	1	1	3	2	4
AC012066.1	0	0	0	0	0	0	1.00627	0	0	0	0	0	0	0	0	0	0	0	0	0	0	0	0	1.00445	1.00505	0	0	0	0	0	0	0	0	0	0	0	0	0	0	0	0	0	0	0	0	0	0	0	0
AC012085.1	0	0	11.7925	0	0	0	0	0	0	0	0	0	12.4665	0	23.7354	0	15.5753	0	0	0	0	0	0	0	0	19.5457	0	0	0	0	0	0	72.6736	85.2706	47.7141	0	1.16E-08	0	127.207	0	1.85093	87.4168	16.3383	186.946	0	0	79.0879	88.7408	7.66E-05
AC012100.1	0	0	0	0	2	0	0	0	0	0	0	0	0	0	0	0	0	0	0	0	0	0	0	0	0	0	0	0	0	0	0	0	0	0	0	0	0	0	0	0	0	0	0	0	0	0	0	0	0
AC012119.2	0	0	0	0	0	0	0	0	0	0	0	0	0	0	0	0	0	0	0	0	0	0	0	0	0	0	0	0	0	0	0	0	0	0	0	0	0	0	0	0	0	0	0	0	0	0	0	0	0
AC012123.2	0	1	0	0	0	0	0	0	0	0	0	0	0	0	0	0	0	0	0	1	0	0	0	0	0	2	0	0	0	0	0	0	0	0	0	0	0	3	0	0	0	0	1	0	0	0	0	0	0
AC012146.2	1	0	0	0	0	0	0	1	0	0	0	1	2	0	0	0	0	2	0	0	1	0	0	1	0	1	0	0	0	0	0	0	0	0	0	0	0	0	0	0	0	0	0	0	0	0	0	0	0
AC012146.4	0	0	0	1	0	1	0	0	0	0	0	0	0	0	0	0	0	0	0	0	0	1	0	0	0	0	0	0	0	0	0	0	0	0	0	0	0	0	0	0	0	0	0	0	0	0	0	0	0
AC012158.1	3	0	0	1	0	1	0	2.00397	1	3.08618	5.11274	5.16819	6.34798	1	4.021622	1.07914	0	8	3.27688	2.01459	11.49754	3.01347	9.01704	5.073462	1	4.01542	3.01418	1	1	0	1	0	3	6.00194	2.01793	1	2.10783	2.05394	2.06357	3.04739	11.2437	8.79963	3	0	1.06592	3.02591	10.18351	6	2.03281
AC012158.2	0	0	0	0	0	0	0	0	0	0	0	0	0	0	0	0	0	0	0	0	0	0	0	1	0	0	0	0	0	0	0	0	0	0	2	0	0	0	0	0	0	0	0	0	0	0	0	0	0
AC012170.1	0	1	0	0	0	1	0	0	0	2	5	2	2	0	0	0	1	0	1.00033	0	0	0	0	0	0	2	0	0	0	2	0	0	1	1	1	0	3	0	3	2	0	1	0	0	2	0	5	0	4
AC012184.2	22.78465464	0	1.15786	0	10.4872	0	0	2.27E-08	0	3.82792	8.20155	32.8669	72.06770134	33.4428	0	2.55E-06	0.0140725	57.0675	0	1.64325	8.65132128	1.26E-07	28.7883	0.0967093	0	0.0783104	0	10.59337948	16.3789	0.000164551	0	0	23.4934	98.8085	0.00673222	0	0.00621638	4.72E-07	0.00464209	5.478170323	2.67626	137.897	61.58534612	119.293	0.017226119	0.277374	0	0.6416288	0.00243974
AC012186.1	0	0	0	0	0	0	0	0	0	0	0	0	0	0	0	0	0	0	0	0	0	0	0	1	0	0	0	0	0	1	0	0	0	0	0	0	1	0	0	0	0	0	0	2	0	2	0	0	0
AC012254.2	129.64547	87.8581	87.3566	126.894	74.5852	89.48833	56.0955	48.3122	109.382	91.8695	72.7957	293.092	121.677	90.7371	129.578749	192.093477	186.85884	100.262	118.637	116.482	152.766	110.46645	84.1539	132.52	90.1622	231.127	159.86	50.0476	200.65254	93.024	108.762	151.406	156.629	151.58295	382.25468	167.345	214.219	239.562	242.756	126.2	133.089	236.09	168.336	177.61287	96.5307	208.57258	224.261	127.275	286.912
AC012254.4	4	4.00807	7	3	2	0	0	3	2	0	5	4	2	2	12	1	1	0	3	2	2	4	1	3	0	2.00446	0	4	5	2	2	0	2	3	0	4	0	0	2	1	1	3	0	0	3	0	2	3	1
AC012308.1	0	0	0	0	0	0	0	0	1.36594	0	0	0	0	2.22997	0	0	0	0	0	0	0	0	1.22629	0	0	0	0	0	0	1.07479	0	1	0	0	0	0	0	0	0	0	0	1	0	0	0	0	1.02651	0	0
AC012309.1	10.2263	2.72169	0	9.72008	2.69377	2.48297	9.19358	11.00684	4.65981	0	4.33444	3.17774	0	9.90459	3.78255	2.03029	0	2.04738	3.0307	0	0	6.09445	4.17521	2.4589147	0	2.4818	2.49535	4.06926	2.48206	5.77547	5.06853	1.33459	8.41118	4.21774	3.64319	4.21513	0	5.23473	0	3.75451	0	2.44916	4.51443	7.30729	5.53121	0	0	5.77112	1.3842
AC012314.1	0	0	0	0	0	0	0	0	0	0	0	0	0	0	0.5	0	0	0.5	0	0	0	0	0	0	0	0	0	0	0	0	0.5	0	0	0.5	0	0	0	0	0	1	0.5	1	0	0.5	0.5	0.5	0	1.5	0
AC012314.10	2.68163	2.53831	0	0	0	0	0	0	1.55017	0	7.87478	11.7242	1.69723	1.02401	11.5784	0	0	4.88723	3.81057	0	0	0	2.81299	6.98199	0	2.49892	17.5634	0	0	0	0	0	0	0	0	0	0	0	0	0	2.72827	3.28627	0	10.0428	0	0	3.14441	0	0
AC012314.12	8.40341	7.642864	7.402920264	5.862688	19.71190004	4.24048561	5.22599	4.22622	0	16.6534	4.71002764	21.1614	7.56119	4.65124	8.47951797	4.23677224	21.20577298	11.6696	8.47792643	4.24123	0	0	0	8.05622	8.48246	4.2190781	4.44704	8.01886	8.47872	0	7.01653	15.758	18.1743	0.000305184	13.2345	4.24123	7.85229	18.0678	2.44E-06	4.241208206	20.0561	12.03809	16.07215	6.080460494	7.30815	8.1402471	15.68379	10.8112916	21.7809
AC012314.13	8.40341	7.642864	7.402920264	5.862688	19.71190004	4.24048561	5.22599	4.22622	0	16.6534	4.71002764	21.1614	7.56119	4.65124	8.47951797	4.23677224	21.20577298	11.6696	8.47792643	4.24123	0	0	0	8.05622	8.48246	4.2190781	4.44704	8.01886	8.48299	0	7.01653	15.758	18.1743	0.000305184	13.2345	4.24123	7.85229	18.0678	2.44E-06	4.241208206	20.0561	12.03809	16.07215	6.080460494	7.30815	8.1402471	15.68379	10.8112916	21.7809
AC012314.14	2.68163	2.53831	0	0	0	0	0	0	1.55017	0	7.87478	11.7242	1.69723	1.02401	11.5784	0	0	4.88723	3.81057	0	0	0	2.81299	6.98199	0	2.49892	17.5634	0	0	0	0	0	0	0	0	0	0	0	0	0	2.72827	3.28627	0	10.0428	0	0	3.14441	0	0
AC012314.15	8.40341	7.642864	7.402920264	5.862688	19.71190004	4.24048561	5.22599	4.22622	0	16.6534	4.71002764	21.1614	7.56119	4.65124	8.47951797	4.23677224	21.20577298	11.6696	8.47792643	4.24123	0	0	0	8.05622	8.48246	4.2190781	4.44704	8.01886	8.48299	0	7.01653	15.758	18.1743	0.000305184	13.2345	4.24123	7.85229	18.0678	2.44E-06	4.241208206	20.0561	12.03809	16.07215	6.080460494	7.30815	8.1402471	15.68379	10.8112916	21.7809
AC012314.16	8.40341	7.642864	7.402920264	5.862688	19.71190004	4.24048561	5.22599	4.22622	0	16.6534	4.71002764	21.1614	7.56119	4.65124	8.47951797	4.23677224	21.20577298	11.6696	8.47792643	4.24123	0	0	0	8.05622	8.48246	4.2190781	4.44704	8.01886	8.48299	0	7.01653	15.758	18.1743	0.000305184	13.2345	4.24123	7.85229	18.0678	2.44E-06	4.241208206	20.0576	12.03809	16.07215	6.080460494	7.30815	8.1402471	15.68379	10.8112916	21.7809
AC012314.17	2.68163	2.53831	0	0	0	0	0	0	1.55017	0	7.87478	11.7242	1.69723	1.02401	11.5784	0	0	4.88723	3.81057	0	0	0	2.81299	6.98199	0	2.49892	17.5634	0	0	0	0	0	0	0	0	0	0	0	0	0	2.72827	3.28627	0	10.0428	0	0	3.14441	0	0
AC012314.18	2.68163	2.53831	0	0	0	0	0	0	1.55017	0	7.87478	11.7242	1.69723	1.02401	11.5784	0	0	4.88723	3.81057	0	0	0	2.81299	6.98199	0	2.49892	17.5634	0	0	0	0	0	0	0	0	0	0	0	0	0	2.72827	3.28627	0	10.0428	0	0	3.14441	0	0
AC012314.3	8.40341	7.642864	7.402920264	5.862688	19.71190004	4.24048561	5.22599	4.22622	0	16.6534	4.71002764	21.1614	7.56119	4.65124	8.47951797	4.23677224	21.20577298	11.6696	8.47792643	4.24123	0	0	0	8.05622	8.48246	4.2190781	4.44704	8.01886	8.48299	0	7.01653	15.758	18.1743	0.000305184	13.2345	4.24123	7.85229	18.0678	2.44E-06	4.241208206	20.0576	12.03809	16.07215	6.080460494	7.30815	8.1402471	15.68379	10.8112916	21.7809
AC012314.4	8.40341	7.642864	7.402920264	5.863788	19.71190004	4.24048561	5.22599	4.22622	0	16.6534	4.71002764	21.1614	7.56119	4.65124	8.47951797	4.23677224	21.20577298	11.6696	8.47792643	4.24123	0	0	0	8.05622	8.48246	4.2190781	4.44704	8.01886	8.48299	0	7.01653	15.758	18.1743	0.000305188	13.2345	4.24123	7.85229	18.0678	2.44E-06	4.241208206	20.0576	12.03809	16.07215	6.080460494	7.30815	8.1402471	15.68379	10.8112916	21.7809
AC012314.5	2.68163	2.53831	0	0	0	0	0	0	1.55017	0	7.87478	11.7242	1.69723	1.02401	11.5784	0	0	4.88723	3.81057	0	0	0	2.81299	6.98199	0	2.49892	17.5634	0	0	0	0	0	0	0	0	0	0	0	0	0	2.72827	3.28627	0	10.0428	0	0	3.14441	0	0
AC012314.6	8.40341	7.642864	7.402920264	5.862688	19.71190004	4.24048561	5.22599	4.22622	0	16.6534	4.71002764	21.1614	7.56119	4.65124	8.47951797	4.23677224	21.20577298	11.6696	8.47792643	4.24123	0	0	0	8.05622	8.48246	4.2190781	4.44704	8.01886	8.48299	0	7.01653	15.758	18.1743	0.000305184	13.2345	4.24123	7.85229	18.0678	2.44E-06	4.241208206	20.0561	12.03809	16.07215	6.080460494	7.30815	8.1402471	15.68379	10.8112916	21.7809
AC012314.7	2.68163	2.53831	0	0	0	0	0	0	1.55017	0	7.87478	11.7242	1.69723	1.02401	11.5784	0	0	4.88723	3.81057	0	0	0	2.81299	6.98199	0	2.49892	17.5634	0	0	0	0	0	0	0	0	0	0	0	0	0	2.72827	3.28627	0	10.0428	0	0	3.14441	0	0
AC012314.8	8.40341	7.642864	7.402920264	5.862688	19.71190004	4.24048561	5.22599	4.22622	0	16.6534	4.71002764	21.1614	7.56119	4.65124	8.47951797	4.23677224	21.20577298	11.6696	8.47792643	4.24123	0	0	0	8.05622	8.48246	4.2190781	4.44704	8.01886	8.48299	0	7.01653	15.758	18.1743	0.000305184	13.2345	4.24123	7.85229	18.0678	2.44E-06	4.241208206	20.0561	12.03809	16.07215	6.080460494	7.30815	8.1402471	15.68379	10.8112916	21.7809
AC012314.9	0	0	0	0	0	0	0	0	0	0	0	0	0	1	0	0	0	0	0	0	0	1	0	0	0	0	0	0	0	0	0	0	0	0	0	0	0	0	0	0	0	0	0	0	0	0	0	0	1
AC012358.3	10	19	14	18	4	13	16	11	17	11	16	16	8	15	13	12	11	7	7	5	20	17	8	5	7	20	30	2	15	9	10	16	18	44	13	28	14	7	23	8	13	30	16	14	12	12	24	15	19
AC012368.3	1	1	3	0	0	0	1	0	3	2	0	1	0	0	1	0	0	0	2	0	2	0	0	0	2	1	2	0	0	0	1	0	0	2	1	0	0	2	2	2	0	1	1	3	3	3	0	1	1
AC012414.1	3	0	0	0	0	0	0	0	0	0	0	0	0	0	0	0	1	0	0	0	0	0	0	0	0	0	0	0	0	0	0	0	0	0	1	0	0	0	0	0	0	0	0	0	0	0	0	0	0
AC012414.6	3	0	0	0	0	0	0	0	0	0	0	0	0	0	0	0	0	0	0	0	0	0	0	0	0	0	0	0	0	0	0	0	0	0.102158	0	0	0	0	0	0	0	0	0	0	0	0	0	0	0
AC012435.2	4252.15	875.348	1022.11	1249.71	4428.34	3148.35	1095.18	835.39	1428.18	1756.71	1129.36	432.986646	542.949	537.19209	581.281	489.152	683.182	1133.57	637.907	318.084	913.815	265.794	701.828	338.340109	476.882	502.649	701.892	1333.58	344.26	746.972	598.812	2205.02	1729.39	973.528	528.64	256.157	747.329	5008.78	344.21567	1548.02	368.47	430.492	593.903	1154.56	4240.24	986.234	490.264	2525.34	520.999
AC012441.1	152.917	98.7953	193.159	277.867	75.5856	123.357	121.225	49.4332	176.614	150.878	1510.31	212.7	321.976	253.265	252.017	59.5988	150.169	137.085	188.587	110.748	166.453	79.7707	125.042	184.237	178.285	25.8434	485.449	26.571	69.4478	328.463	179.436	29.2362	111.476	217.613	59.475	28.4856	292.842	121.038	165.935	320.175	124.305	251.336	234.001	323.814	284.174	30.9657	182.477	439.501	425.241
AC012441.2	54.3748	18.848	20.8975	39.2492	26.0124	11.7406	11.8136	3.65865	36.525	17.4419	25.0165	34.4747	14.1411	0	30.6206	14.2106	13.6464	22.5377	20.4604	13.7995	14.114	22.4859	32.2499	0	36.5413	10.2185	26.632	9.6006	40.0651	22.6503	12.9039	9.29185	45.3284	41.4101	42.6405	4.90954	22.1965	9.25717	30.5942	14.8873	21.7177	57.0844	15.1357	56.0645	19.4303	12.5482	6.59902	39.1612	27.3309
AC012468.1	0	0	0	0	0	0	0	0	0	0	0	0	0	0	0	0	0	0	0	0	0	0	0	0	0	0	0	0	2	0	0	0	0	0	0	0	0	0	0	0	0	0	0	0	0	0	0	0	0
AC012488.2	0	31.6645	18.0424	23.6395	0	0	19.2982	0	1.55E-07	0.0817434	10.3209	3.06198	0	0	25.6805	5.09E-06	0	6.03E-07	0	9.6029	0	0	0	6.74132	0	4.46E-08	28.2941	0	0	20.2736	10.5757	59.7243	91.5591	43.2911	55.0405	38.8815	32.5665	115.106	54.2493	44.0391	33.4127	27.1349	37.3412	16.2666	51.0993	15.3957	34.4618	68.5269	61.6265
AC012501.3	0	0	0	0	0	0	0	0	0	0	0	0	0	0	0	0	0	0	0	1	0	0	0	0	0	0	0	0	0	0	0	1	0	0	0	0	0	0	0	0	0	0	0	0	0	0	0	0	0
AC012513.2	0	0	3	1	0	1	0	0	0	0	1	0	1	0	0	0	1	0	0	0	2	0	1	2	0	0	2	1	0	1	0	0	1	2.00028	0	0	0	0	1	1	0	0	0	0	2	1	0	0	0
AC012519.1	0	0	0	0	0	0	0	1	0	0	0	0	0	0	0	0	0	0	0	0	0	0	0	0	0	0	0	0	0	0	0	0	0	0	1	0	0	0	0	0	0	0	0	0	0	0	0	0	0
AC012531.3	0	0	0	0.972763	0	0	0.972763	1	0	0	0	0	0	0	0	0	0	2.45914	1	0	2.48638	0	0	0	1	0	0	0.972763	0	0.486381	0	0	0	1	0	0	0	0.486381	0	0	0	1	0	0	0	0	0	4.89105	0
AC012569.1	12.0396	7.00931	8.01245	0	4.00903	5.00762	3.00509	1.0004	9.00386	8	23	9	10	8.02226	15	8.01615	9	20	18	11.0053	30	8.02157	15	22.0176	15	12.0051	15	7	4.0058	27	17.0473	13	16.0221	26	2	14	20.0196	13	21	30	25.0403	40	11	26.0413	25.0471	15.0371	17.0251	21.0416	30
AC012616.1	0	0	0	0	0	0	0	0	0	0	0	0	0	0	0	0	0	0	0	0	0	0	0	0	0	0	0	0	0	0	0	0	0	0	0	0	0	0	0	0	0	0	0	0	0	0	0	0	0
AC012618.1	0	0	1.00019	1.00031	0	1.00021	1.00053	1.00011	0	1.00013	0	0	1	0	0	1.00014	0	0	1	0	2.00015	0	0	0	0	0	1.00017	2.00044	0	1	0	0	0	0	0	0	0	0	0	0	0	1	0	0	0	0	0	0	0
AC012618.2	10.0003	1.00003	6.00043	3.00012	0	4.00013	1.00005	0	1.00003	1.00005	6	7.65801	5	0	4.00019	1	0	1.00003	9.002	4	5	1.00003	14.0007	2.00008	0	2.00016	3.00016	3.0003	5.0003	2	0	1	2	8	0	1	2	5	6.00016	2	7.00057	1.00012	5	3.00021	7.0003	1.00012	4	13	6.00039
AC012653.1	0	0	0	0	0	0	0	0	0	0	0	0	0	0	0	0	0	0	0	0	0	0	0	0	0	0	0	0	0	0	0	0	2	0	0	0	0	0	0	0	0	1	0	0	0	0	0	0	1
AC012676.2	1.5	0	0.5	0	0	0	0	0	0	0	1	0	0	0	0	1.5	0	0	0	0	0	0	0	0.5	0.5	0.5	0	0.5	1	0	0	0	0	0	0	0	0.5	0	0	0	0	0	0	1	0	0	0	0.5	0
AC012676.6	1.5	0	0.5	0	0	0	0	0	0	0	1	0	0	0	0	1.5	0	0	0	0	0	0	0	0.5	0.5	0.5	0	0.5	1	0	0	0	0	0	0	0	0.5	0	0	0	0	0	0	1	0	0	0	0.5	0
AC013244.1	0	0	0	0	0	0	0	0	0	0	0	0	0	0	1	0	0	1	0	0	0	0	1	0	0	0	0	0	0	0	0	0	1	0	0	0	0	0	1	1	0	0	0	0	0	1	0	0	0
AC013244.2	0	0	0	0	0	0	0	0	0	0	0	0	0	0	0	0	0	0	0	0	0	0	0	0	0	0	0	0	0	0	0	0	0	0	0	0	0	0	0	0	0	0	0	1	0	0	0	0	0
AC013262.1	0	0	0	0	0	0	0	0	0	0	0	0	0	0	0	0	0	0	0	0	0	0	1	0	0	0	0	0	0	0	0	0	0	0	0	1	0	0	0	0	0	0	1	0	0	0	1	0	0
AC013268.3	0	1	0	0	0	0	0	0	0	0	0	0	0	0	0	0	1	0	0	0	1	1	0	0	0	0	0	0	0	0	0	0	0	0	1	0	0	1.00494	0	0	0	0	0	0	0	0	0	6	0
AC013290.1	0	0	0	0	0	0	0	0	0	0	0	0	0	0	0	0	0	0	0	0	0	0	0	0	0	0	0	0	0	0	0	0	0	0	0	0	0	0	0	0	0	0	0	0	0	0	0	0	0
AC013355.1	0	0	0	0	0	0	0	0	0	0	0	0	0	0	0	0	0	0	0	0	0	0	0	0	0	1.04594	0	0	0	0	0	0	0	0	0	0	0	0	0	0	0	0	1.0362	0	0	0	0	0	0
AC013356.1	0	0	0	2.00061	0	0	0	0	1.00015	0	0	0	0	0	0	0	0	1.56064	0	0	0	1.00039	0	0	0	0	0	1.00033	0	0	0	0	0	0	1.00014	0	0	0	0	1.00016	0	1	0	0	0	0	0	0	0
AC013394.1	918.7336	715.7518	625.5383	788.7691	629.8045	627.2896	755.2807	663.1636	847.8436	856.3194	1327.925	796.9404	790.0183	572.6902	729.879	495.3841	766.3976	619.4284	551.8888	629.1766	766.4155	485.8852	597.9469	380.8669	540.056	533.8904	678.7874	485.6008	504.8217	546.9194	588.1829	565.0179	651.6406	922.502	567.1897	493.7052	628.2086	833.0513	728.216	633.7434	680.914	669.8386	545.7441	744.1555	510.0412	700.5828	740.3139	873.6841	941.2207
AC013399.1	0	0	0	0	0	0.222532	0	0	0	0	0	0	0	0.634164	0	0	0	0	0	0	0	0	0	0	0	0	0	0	0	0	0	0	0	0	0	0	0	0	0	1.05303	0	0.593441	0.548433	0	1	1.21098	0	0	0
AC013404.1	0	0	0	0	0	0	0	1.00004	0	1	0	1.00004	0	0	0	0	0	0	0	0	0	0	0	0	0	0	0	0	0	0	0	0	0	0	0	0	0	0	0	0	0	0	0	0	0	0	0	0	0
AC013410.1	0	0	0	0	0	0	0	0	0	0	0	0	1	0	0	0	0	0	0	0	0	0	0	0	0	0	0	0	0	0	0	0	0	0	0	0	0	0	0	0	0	0	0	0	0	0	0	0	0
AC013429.1	0	0	0	0	1	0	0	0	0	0	0	0	0	0	0	0	0	0	0	0	0	0	0	0	0	0	0	0	0	0	0	2	0	0	0	0	0	0	0	0	0	0	0	0	0	0	0	0	0
AC013439.1	0	0	1	0	0	1	0	1	0	0	3	1	0	2	3	0	0	2	0	2	1	0	0	1	2	0	0	1	0	1	1	2	1	0	0	1	0	0	1	1	1	4	2	1	2	0	0	1	1
AC013452.2	0	0	0	0	0	0	0	0	1	0	1	0	0	0	0	1	0	0	0	1	0	0	0	0	0	0	1	0	0	1	0	0	0	0	0	0	0	0	0	0	0	1	0	0	0	1	1	0	0
AC013467.3	0	0	0	0	0	0	0	0	0	0	2	0	0	0	0	0	0	1	0	0	0	0	0	0	0	0	0	0	0	0	2	0	0	0	0	0	0	0	0	0	0	0	0	0	0	0	0	0	0
AC013470.1	0	0	0	0	1	0	0	0	0	1	0	0	0	0	0	0	0	0	0	0	0	0	1	0	0	0	0	0	1	1	0	0	1	1	1	1	0	4	2	0	1	1	0	1	1	1	0	0	0
AC013470.3	0	0	1	1.00127	0	0	0	0	0	0	0	0	0	1	0	0	0	0	0	0	0	0	0	0	0	0	0	0	1.0006	0	0	0	0	0	0	0	0	0	0	1	0	0	0	0	0	0	1.0011	0	0
AC013474.1	1.00083	0	1	3	2	1.00049	0	0	1	5	7.02247	3	2	2	4	2.00348	5	0	2.00309	10.014	6	2.0017	8.00549	8.00663	2	6.01269	2.00119	3	2	0	4	8	3	14	0	5.00476	3.01359	4	6.00357	2.00441	7	4	1.00414	3	4.00436	5.02213	4.00138	15	7.01877
AC013476.1	0	0	0	0	0	0	0	0	0	0	0	0	0	0	0	0	0	0	2	0	0	0	1	5	0	0	2	0	0	0	0	0	0	0	0	0	0	0	0	0	0	0	0	0	0	0	0	0	0
AC013489.2	0	0	0	0	0	0	0	0	0	0	0	0	0	0	0	0	0	0	0	0	0	0	0	0	0	0	0	0	0	0	0	0	0	0	0	0	0	0	0	0	0	0	0	0	0	0	0	0	0
AC013553.1	1	1	0	0	0	1	0	0	0	0	1	0	0	0	0	0	0	0	0	0	0	1	1	0	0	0	0	0	0	1	0	0	0	0	0	0	0	0	0	0	0	0	0	0	0	0	1	0	0
AC013553.2	1	0	0	0	0	0	0	0	0	1	0	0	2	0	1	0	0	0	0	1	0	0	0	0	1	0	0	0	0	2	0	0	0	0	0	0	0	0	1	0	0	0	0	0	0	0	0	4	0
AC013734.1	0	0	0	0	0	0	0	0	0	0	0	0	0	0	0	0	0.228626	0	0	0	0	0	0	0	0	0	0	0	0	0	0	0	0	0	0	0	0	0	0	0	0	0	0	0	0	0	0	0	0
AC013759.1	0	0	0	0	0.5	0	0	0	0	0	0	0	0	0	0	0	0	0	0	0	0	0	0	0	0	0	0	0	0	0	0	0	0	0	0	0	0	0	0	0	0	0	0	0	0	0	0	0	0
AC015688.4	193.2752	88.113	67.3135	58.3921	38.8447	89.0589	115.4846	73.3019	178.426	95.9992	241.4119	106.0524	84.172	97.0685	39.26613	64.78972	113.9958	103.5242	77.1684	64.4646	97.5641	78.3596	188.0832	92.5742	39.98532	59.5649	41.56335	59.95202	87.3585	87.9458	83.3436	60.3285	80.59608	78.2426	29.8621	82.908	31.9417	109.1585	109.4634	90.2984	94.1617	45.395	62.49344	117.4158	67.8239	85.02854	59.6336	141.4942	88.2097
AC015688.5	1	0	0	0	0	0	0	0	0	0	0	0	0	0	2	0	0	0	0	0	1	0	0	1	0	0	0	0	0	0	0	0	0	0	0	0	0	0	0	0	0	0	0	0	0	0	0	0	2
AC015689.1	0	0	0	0	0	0	0	0	0	0	0	1.01636	0	0	0	0	0	0	0	0	0	0	0	0	0	0	0	0	0	0	0	0	0	0	0	0	0	0	0	0	0	0	0	0	0	0	0	0	0
AC015720.3	0	0	0	0	0	0	0	0	0	1.00062	0	0	0	0	0	0	0	0	0	0	0	0	0	0	0	0	0	0	0	0	0	0	0	0	0	0	0	0	0	0	0	0	0	0	0	0	0	0	0
AC015743.1	0	0	0	0	0	0	0	0	0	0	0	0	0	0	0	0	0	0	0	0	0	0	0	0	0	0	0	0	0	0	0	0	0	0	0	0	0	0	0	0	0	0	0	0	0	0	0	0	0
AC015802.2	0	0	0	0	0	0	0	0	0	0	4	2	0	0	2	0	0	1.08545	0	0	0	1	0	0	0	1	0	0	0	0	0	0	0	0	0	0	0	0	0	0	1	2	0	0	0	0	1	0	1
AC015813.2	327.951	377.754	184.388	393.241	140.818	253.441	156.533	207.938	228.279	266.827	584.718	348.622	367.616	266.796	505.456	218.809	205.72	234.71	470.215	252.652	311.644	151.495	171.838	315.16	143.98	272.446	316.334	267.072	237.967	353.9	304.896	127.051	151.784	197.456	184.965	182.164	196.137	230.818	209.897	444.833	177.94	331.154	299.642	146.454	266.92	280.597	244.944	514.718	466.043
AC015818.3	0	0	0	0	0	0.5	3.95054	1	2	0	0	3.98447	1	0	2	0	1	0	0	0	0	1	0	0	0	0	2.88712	0	0.5	1	1	0.5	0	2.63051	1	1	0	1	1	3.322706	0	0	0	0	0.5	1.90416	1.98953	0.894476	0
AC015818.5	1	2	1	7	1	1	1	1	4	6	1	1	7	2	0	4	0	0	1	2	3	1	0	1	1	1	2	2	0	1	4	5	4	3	2	1	2	4	6	2	4	3	1	3	1	2	1	3	3
AC015849.10	0	0	0.507653	0.50281	0	0.505171	0	0	0	0	0	0.505262	0.510531	0	0.509272	0.513796	0	0	0	0	0.504907	0	0	0	0	0	0	0.50887	0	0	0	0	0.509271	0	0	0	0	0.501383	0	0	0	0	0	0	0	0	0	0.51031	0
AC015849.6	0	0	0.507653	0.50281	0	0.505171	0	0	0	0	0	0.505262	0.510531	0	0.509272	0.513796	0	0	0	0	0.504907	0	0	0	0	0	0	0.50887	0	0	0	0	0.509271	0	0	0	0	0.501383	0	0	0	0	0	0	0	0	0	0.51031	0
AC015871.1	0	0	0	0	0	1	0	0	0	2	0	0	3	0	1	0	0	0	1	1	0	0	0	0	0	0	0	2	0	0	0	0	0	0	0	0	0	0	0	0	0	0	2	0	0	2	1	0	1
AC015871.2	0	0	0	0	0	0	0	0	0	0	0	0	0	0	0	0	0	0	0	0	0	0	0	0	0	1	0	0	0	0	0	0	0	0	0	0	0	0	0	0	0	0	0	2	0	0	0	0	0
AC015910.1	5	3	4	3	0	3.09597	0	1	4	3	6	0	3	6	5	2	8	3	5.55988	2	1	3	3	0	0	7	1	3	1	0	2	1	3	1	2	1	4	1	5	4	5	2	3	2	6	6	6	11	3
AC015911.1	0	0	0	0	0	0	0	0	0	0	0	0	0	0	0	0	0	0	0	0	0	0	0	0	0	0	0	0	0	0	0	0	0	0	0	0	0	0	0	0	0	0	0	0	0	0	0	0	0
AC015911.4	3.01994	1.00117	0	1.00954	3.00711	6.01602	0	0	2.00708	1.0064	0	2.00882	1.00603	2.01646	1.00436	1.00874	0	5.02466	3.01244	3.0182	2.01193	1.00224	2.00701	0	0	7.01667	0	0	4.0327	1.00555	1.0029	0	2.00861	5.0271	3	0	1.00772	4.02025	4.01954	1	3.00667	3.01775	2.00441	1.00423	0	3.02171	1.00388	3.01888	2.0162
AC015911.7	591	749	612.709	453.679	366	661	421.604	507	485.662	415.858	85	447	332	228	197	227	160	572.685	292	330	1088	276.509	281	121	182	466.22	296	693.298	343.557	235	119	75	184	203	322	57.2368	118	305	63.1783	92	121	101	201	91	34	85	109	297	100
AC015911.8	154	47	73	28	25	95	59	46	66	56	16	115	97	46	47	78	39	122	58	100	159	74	117	38	14	111	60	80	82	56	17	11	65	86	54	53	51	51	43	33	46	53	38	57	18	39	78	108	55
AC015912.2	1	0	1	1	1	0	1	2	0	2	7	4	4	0	1	0	3	1.07274	1	0	1	0	1	0	2	1	1	0	1	5	4	2	1	3	1	0	2	1	0	5	2	2	2	0	0	2	6	3	3
AC015914.2	2	0	1	1	0	0	0	0	0	0	0	0	0	0	1	0	3	0	0	1	0	0	0	0	2	0	0	0	0	0	0	0	0	0	0	0	0	2	1	1	0	3	0	0	1	0	0	2	0
AC015917.1	0	0	0	0	0	0	0	0	0	0	0	0	0	0	0	0	0	0	0	0	0	0	0	0	0	0	0	1	0	0	0	0	0	0	0	0	1	0	0	0	0	0	0	0	0	0	0	0	0
AC015922.1	0	0	0	0	0	0	0	0	0	0	0	0	0	0	0	0	0	0	0	0	0	0	0	0	0	0	0	0	0	0	0	0	0	0	0	0	0	0	0	0	0	0	0	0	0	0	0	0	0
AC015977.1	0	0	1	1	1.00017	0	0	0	1	1	0	0	0	0	0	0	0	0	0	0	0	0	0	0	0	0	0	0	0	0	0	0	0	0	0	0	0	0	0	0	0	0	0	0	0	0	0	0	0
AC015983.1	0	0	0	0	0	0	0	2.00011	0	0	0	0	0	0	0	0	0	0	0	0	0	0	0	0	0	0	0	0	0	1.00011	0	0	0	0	0	0	0	0	0	0	0	1	0	0	0	0	0	0	0
AC016027.4	0	0	0	0	0.0924969	0	0.834908	0.771046	0	4.45251	1.61615	0	0	0.0300536	0	0.889711	0	0	0	0	1.17707	0.912521	0.819902	3.83618	1.32644	0	0.0574604	0	1.70644	0	2.07904	0.313044	0	0.665734	0	0	1.31146	0	0	0	1.86312	0.959411	0	1.85984	0	0	0	0	2.68389
AC016027.5	0	0	0	1	0	0	0	0	1	0	0	0	0	2	1	3	0	0	0	0	1	0	0	0	0	0	0	0	0	0	0	0	0	0	0	0	1	0	1	0	0	1	0	0	0	0	1	0	0
AC016065.2	0	0	0	0	0	0	0	0	0	0	0	0	0	0	1	0	0	0	0	0	0	0	0	0	0	0	0	0	0	0	0	0	0	0	0	0	0	0	0	0	0	0	0	0	0	0	0	0	0
AC016180.2	0	0	0	0	0	1	0	1	0	0	0	0	0	0	0	0	0	0	0	0	0	0	1	0	0	0	0	0	0	0	0	0	0	0	0	0	0	0	0	0	0	0	0	0	0	0	0	0	0
AC016182.1	0	0	0	0	0	0	0	0	0	0	0	0	0	0	0	0	0	0	0	0	0	0	0	0	0	0	0	0	0	0	1	0	0	0	0	0	0	0	0	0	0	0	0	0	0	0	0	0	0
AC016292.2	0	0.5	0.5	0	0	0.5	0	0	0	0	0.5	0	1	0	0	0	0	0.5	0	0	0	0	0	0	0	0	0	0	0	0	0	0	0	0	0	0	0	0	0	0	0	0	0	0	0	0.5	0	0	0
AC016304.1	0	0	0	0	1	0	0	0	0	1	0	0	0	0	0	0	0	0	0	0	0	0	0	0	0	1	0	0	0	0	0	0	0	0	0	0	0	0	0	0	0	1	0	0	0	0	0	0	0
AC016394.4	0	0	0	0	0	0	0	0	0	0	0	0	1.26512	0	4.22732	1.23987	0	1.47873	0	0	0	0	0	0	0	0	0	0	1.33909	0	0	0	0	0	0	0	0	0	0	0	1.45051	1.14716	0	0	0	0	1.18864	1.676	1.22299
AC016397.1	0	0	0	0	0	0	0	0	0	0	0	0	0	0	0	0	0	0	0	0	0	0	0	0	0	0	0	0	0	0	0	0	0	0	0	0	0	0	0	0	0	0	0	0	0	0	0	0	0
AC016482.1	0	0	0	0	0	0	0	0	0	0	0	0	0	0	0	0	0	0	0	0	0	0	0	0	0	0	0	0	0	0	0	0	0	0	0	0	0	0	0	0	0	0	0	0	0	0	0	0	0
AC016482.2	0.500104	0	0	0	0	0	0	0	0	0	0	0	0	0	0	0	0	0	0	0	0	0	0	0	0	0	0.513049	0	0	0	0	0	2.0004	0	0	0	0	0	0	0	0	0.5	0	0	0	0	0	0	0
AC016546.1	0	0	0	1.00077	0	2.00128	0	1.00064	1.00066	0	0	1.00063	0	0	0	0	0	0	0	0	0	0	0	0	0	0	0	0	0	0	0	0	0	0	0	0	0	0	0	0	0	0	0	0	0	0	0	0	0
AC016559.2	0	0	0	0	0	0	0	0	0	0	0	0	0	0	0	0	0	0	0	0	0	0	0	0	0	0	0	0	0	0	0	0	0	0	0	0	0	0	0	0	0	0	0	0	0	0	0	0	0
AC016559.3	0	0	0	0	0	0	0	0	0	0	0	0	0	0	0	0	0	0	0	0	0	0	1	1	0	0	0	0	0	0	0	0	0	0	1	0	0	0	0	0	0	0	0	0	0	0	0	0	0
AC016582.2	0	1	3.07625	0	0	2	2	1.03375	2.0329	1.04818	0	1	3.07788	0	4	1	3.07662	1.04993	0	2.00268	2.07734	3.07137	1.00142	0	1	2.04568	1.03157	1	0	0	2	1.02889	2.07382	1.03934	3.06528	3.00418	0	1	1.0352	1.00086	3.07674	0	0	1.0012	3.00448	1.03986	0	0	1.03486
AC016629.1	5.47837	4.69275	7.71139	3.86639	1.87925	7.65613	6.7811	3.69915	13.8117	6.66157	15.665	14.6703	8.7847	3.80024	9.66463	6.82805	9.89901	5.88324	8.92565	7.63559	9.76954	1.88501	7.86104	3.86226	7.8323	9.82825	21.638	8.70063	10.8659	17.6065	7.54768	7.78213	12.7688	8.67035	9.84468	4.92346	8.81209	3.69368	9.76556	4.74251	14.6749	13.4791	13.8607	5.59577	11.6942	7.73256	13.9429	15.1188	9.55838
AC016629.3	48.4626	32.20806	26.0038	14.4652	13.0725	26.6496	23.6988	25.9799	13.3796	33.03919	28.077	30.1652	20.66252	17.28996	32.89406	14.78487	7.9377	12.641	5.28249	30.6112	17.02686	11.16115	14.06423	13.75726	16.10317	16.59762	29.49748	27.17	10.42838	37.2143	38.5386	18.17579	19.12233	29.0682	12.3057	6.60478	16.73234	27.3074	18.19648	19.71849	31.44291	52.21747	12.94369	35.3499	30.63575	22.01482	6.069741	85.4604	45.98485
AC016687.1	0	0	0	0	0	0	0	0	0	0	0	0	0	0	0	0	0	0	0	0	0	0	0	0	0	0	0	0	0	0	0	0	0	0	0	0	0	0	0	0	0	0	0	0	0	0	0	0	0
AC016700.1	2.20859	0	0	0	4.7747	0	0	0	0	0	0	2.09338	0	0	0	0	0	0	4.27177	2.49637	2.34913	0	0	0	0	0	3.93709	0	0	0	0	0	0	0	0	0	0	0	0	0	0	0	0	0	0	0	0	0	0
AC016717.1	0	0	0	0	0	0	1	0	0	0	0	0	0	0	1	0	0	0	0	0	0	0	1	0	0	0	0	0	0	0	0	0	0	0	0	0	0	0	0	0	0	0	0	0	0	0	0	0	0
AC016724.1	0	0	0	0	0	0	0	1	0	0	0	0	0	0	0	1	0	0	0	0	0	0	0	0	0	0	0	0	0	0	0	0	0	0	0	0	0	0	0	0	0	0	0	0	0	0	0	0	0
AC016734.1	2.71935	0	2.60457	6.69449	2.51798	1.24952	3.58612	3.69731	5.10036	0	4.21074	0	1.38453	5.00855	1.29234	5.20706	9.87173	3.9463	1.31309	7.6197	0	3.93966	7.91573	5.37803	5.15816	1.26551	5.32692	1.22225	4.05909	3.92892	2.62686	0	1.38354	4.35687	2.78843	6.91656	5.95299	0	4.37372	0	1.4439	2.84681	1.29474	6.01566	2.70222	2.82609	4.26665	0	0
AC016739.1	9.27975	7.57355	9.15594	8.9582	4.19547	10.8917	11.7071	11.7902	4.04806	0	0	8.99844	1.95201	3.47635	0	3.88161	0	6.01273	0	0	1.98283	3.90378	0	2.5263	9.81435	4.66518	2.15355	1.91635	5.72991	2.11128	1.9792	5.4673	8.23967	3.73781	12.2298	4.62771	1.74118	8.4829	7.2164	1.68957	0	3.68506	4.25165	5.48855	1.69592	10.7446	12.1794	2.02973	0
AC016769.1	1	0	0	0	0	0	0	0	0	0	0	0	0	0	0	0	0	0	1	0	0	0	0	0	0	0	0	0	0	0	0	0	0	1	0	0	0	0	0	0	0	0	0	0	0	0	0	0	0
AC016769.2	0	0	0	0	0	0	0	0	0	0	0	0	0	0	0	1	0	0	0	0	0	0	0	0	0	0	0	0	0	0	0	0	0	0	0	0	0	0	0	0	0	0	0	0	0	0	0	0	0
AC016769.3	0	0	0	2	0	0	0	0	0	0	0	1	0	0	0	0	0	0	0	0	1	0	0	0	0	0	0	0	1	0	0	0	0	0	0	0	0	0	0	0	0	0	0	0	0	0	0	0	0
AC016772.1	0	0	0	1	0	0	0	0	0	0	0	0	0	0	0	0	0	0	1	0	0	0	0	0	0	0	0	0	0	0	0	0	0	0	0	0	0	0	0	0	0	0	0	0	0	0	0	0	0
AC016831.2	0	0	1	0	0	2	0	0	0	0	0	2	0	0	0	0	0	0	0	0	0	0	0	0	0	0	0	0	0	0	1	0	0	0	0	0	0	0	0	0	0	0	0	0	0	0	0	0	0
AC016831.3	2	0	0	0	0	0	0	0	0	1	1	0	0	0	1	0	3.00574	0	0	0	1	0	0	0	0	0	3	0	0	1	0	3	0	0	0	0	3	0	0	3	0	0	0	0	5	0	0	2	0
AC016877.2	0	0	0	0	0	0	0	0	0	0	0	0	0	0	0	0	0	0	0	0	0	0	0	0	0	0	0	0	0	0	0	0	0	0	0	0	0	0	0	0	0	0	0	0	0	0	0	0	0
AC016894.1	1.00013	0	0	0	0	0	1.15776	0	0	0	1.00102	0	0	0	0	0	0	0	0	0	0	0	2.00099	0	0	0	1.00074	0	0	0	0	0	0	0	0	0	0	0	0	0	0	0	0	0	0	0	0	0	2.00043
AC016907.1	0	0	0	0	0	0	0	0	0	0	0	0	0	0	0	0	0	0	0	0	0	0	0	0	0	0	0	0	0	0	0	0	0	0	0	0	0	0	0	0	0	0	0	0	0	0	0	0	0
AC016930.1	0	0	0	0	0	0	0	0	0	0	0	0	0	0	0	1	0	0	0	0	0	0	0	0	1	0	0	0	0	0	0	0	0	1	1	0	0	1	0	0	0	0	0	0	0	0	0	0	0
AC016954.1	0	0	0	0	0	0	0	0	0	0	0	0	0	0	1	0	0	0	0	0	0	0	0	0	0	0	0	3	0	1	0	0	0	0	0	0	0	0	0	0	0	0	0	0	0	0	0	0	0
AC016957.1	3	6	1	3	0	3	3	5	7	7	3	11	16	3	8	6	3	9	5	2	4	5	6	6	0	3	7	3	2	7	5	1	0	7	0	1	6	4	1	13	3	5	3	6	5	2	4	18	4
AC016999.2	0	0	0	0	0	0	0	0	0	0	0	0	0	0	0	0	0	1	0	0	0	0	0	0	0	0	0	0	0	0	0	0	0	0	0	0	0	0	1	0	0	0	0	0	0	0	0	0	0
AC017002.2	1	0	0	0	0	0	0	0	0	0	0	0	0	0	0	0	0	0	0	0	0	0	0	0	0	0	0	0	0	2	0	3	0	0	0	0	0	0	0	0	0	0	0	0	0	0	3	0	0
AC017007.2	0	0	0	0	0	0	0	0	0	0	0	0	0	0	0	0	0	0	0	0	0	0	0	0	0	0	0	0	0	0	0	0	0	0	1.0002	0	0	0	2	0	0	0	0	0	0	0	0	0	0
AC017007.3	0	0	0	0	0	0	0	0	0	0	0	0	0	0	0	0	0	0	0	0	0	0	0	0	0	0	0	0	0	0	0	0	0	0	0	0	1.01508	0	0	0	0	0	0	0	0	0	0	0	0
AC017007.4	5.65648	1.00032	1.0001	0	2.00071	1.21264	0	0	1.00043	0	0	0	0	0	1.06103	0	5.00153	2.00102	0	1.00012	2.00062	0	0	0	0	0	0	0	0	0	3.00045	0	0	2	0	0	0	2	0	0	0	0	1.00012	2.0002	0	0	0	0	3.00069
AC017007.5	0	0	0	0	0	0	0	0	0	0	0	0	0	0	0	0	0	0	0	0	0	0	0	0	0	0	0	0	0	0	0	0	0	0	0	0	0	0	0	0	0	0	0	0	0	0	0	0	0
AC017013.1	0	0	0	0	0	0	0	0	0	0	0	0	0	0	0	0	0	0	0	0	0	0	0	0	0	0	0	0	0	0	0	0	0	0	0	0	0	0	0	0	0	0	0	0	0	0	0	0	0
AC017015.1	0	0	0	1	0	0	0	0	0	0	1	0	0	0	0	0	0	0	0	0	0	1	0	0	0	0	0	0	0	0	0	0	0	0	0	0	0	0	0	0	0	0	0	0	0	0	0	0	0
AC017037.2	0	0	0	0	0	0	0	0	0	0	0	0	0	0	0	0	0	0	0	0	0	0	0	0	0	0	0	0	0	0	0	0	0	0	0	0	0	0	1	0	0	0	0	1	0	0	0	0	0
AC017083.3	0	2.44E-06	8.14522	0	0	18.0173	7.96147	0	0	9.15E-07	0	12.8354	8.12523	5.81943	9.91622	4.40579	47.5006	4.51092	12.9929	17.5649	4.07501	4.59654	0	4.67251	0	5.09256	2.47481	1.86501	0	0	4.02039	6.09E-06	3.10E-08	6.21448	14.778	5.30901	0	14.2073	14.1133	12.0698	9.0347	21.0728	0	4.22472	0	8.03417	10.5586	10.3413	0
AC017099.1	0	0	0	0	0	0	4	0	3	3	0	7	3	2	3	0	2	0	2	5	2	0	0	4	0	1	0	0	5	4	1	0	0	2	6	2	1	1	2	2	0	1	0	1	0	4	2	1	5
AC017104.2	0	0	0	0	0	2	0	0	0	0	0	0	0	1	2	0	0	2	2	0	1	1	0	0	0	0	0	0	0	0	0	0	0	0	0	1	0	0	1	0	0	0	0	0	0	0	2	0	0
AC018371.2	0	0	0	0	0	0	0	0	0	0	1.00043	0	0	0	0	0	0	0	0	0	0	0	0	0	0	0	0	0	0	0	0	0	0	0	0	0	0	0	0	0	0	0	0	0	0	0	0	0	0
AC018442.1	0	0	0	0	0	0	0	0	0	0	2	0	1	1	1	0	0	0	0	0	0	0	0	1	0	0	0	0	0	0	0	0	0	0	0	0	0	0	0	0	0	0	0	0	2	0	2	0	0
AC018442.3	0	0	0	0	0	0	0	0	0	0	0	0	0	1	0	0	0	0	0	0	0	0	0	0	0	0	0	0	0	0	0	0	0	0	0	0	0	0	0	0	0	0	0	0	0	1	1	0	0
AC018462.2	0	0	0	0	0	0	0	0	0	0	0	0	0	0	0	0	0	0	0	0	0	2	0	0	0	0	0	0	0	0	0	0	0	0	0	0	0	0	0	0	0	0	0	0	0	0	0	0	0
AC018475.1	7.088	1.72209	1.83763	3.93959	9.7407	0	6.91814	12.314	3.06714	6.3427	6.32399	6.33194	3.08818	2.37692	0	5.23927	3.62354	5.87831	4.69706	1.46723	8.85409	6.09878	6.0888	1.70968	2.66109	8.36182	5.68428	4.63081	2.32339	7.31494	0	2.1719	2.67661	5.34943	0	2.90169	0	5.98999	0	0	1.46189	3.51205	3.41207	1.43302	0	0	1.62176	0	5.31721
AC018512.1	0	0	1.66918	0	0	1.67768	0	0	0	1.58461	3.76495	5.34453	0	0	1.83486	0	0	0	6.26926	0	0	0	0	3.59593	0	0	0	0	0	0	0	0	0	0	1.99267	2.13441	0	1.85482	1.84313	0	10.0287	3.3325	0	0	0	0	0	0	0
AC018523.1	3.0001	0	4.00023	0	1.00002	3.00016	1.00002	0	0	4.00031	1.00014	7	1	0	6	0	1.09983	1.00007	2	2	1	1	3	2.00023	0	4	0	1	5.00023	2	0	2.00015	0	3	1.00006	0	0	0	1	2	1.00024	0	0	0	0	1	0	3	3
AC018523.2	17.7655	0	19.736	9.94654	0	10.9879	22.1634	11.6795	8.93982	8.19314	0	0	16.7565	7.69447	0	37.9895	17.2118	0	0	19.9684	22.9686	0	24.4742	0	5.46059	0	0	0	9.09205	7.36423	8.36707	0	0	0	16.8829	9.15148	17.0243	0	0	31.0772	10.9744	8.5935	0	23.9255	0	0	44.0001	27.2354	10.6436
AC018552.1	0	0	0	0	0	0	0	0	0	0	0	0	0	0	0	0	0	0	0	0	0	0	0	1	0	0	0	0	0	0	0	0	0	0	0	0	1	0	0	2	1	1	0	0	0	0	0	0	0
AC018620.1	1	0	0	0	0	2	0	0	0	0	2	0	0	0	2	1	0	0	0	0	0	1	0	0	0	0	0	0	0	1	0	1	0	1	1	0	0	0	0	0	0	0	0	0	0	0	0	1	3
AC018630.1	0	0	0	0	0	0	0	0	0	0	0	0	0	0	0	0	0	0	0	0.5	0	0	0	0	0	0	0	0	0	0	0	0	0	0	0	0	0	0	0	0	0	0	0	0	0	0	0	0.5	0
AC018630.2	0	0	4.82221	0	1.30681	0	0	0	0	0	0	1.69948	0	0	0	0	3.59569	0	8.51121	4.33186	0	0	3.99524	0	5.83573	13.048	1.6591	0	0.0824997	0	0	0	0	6.95E-06	11.55126	7.50319	6.911682	0	0	1.37279	0	0	0	5.26707	0	0	0	4.63413	0
AC018634.1	5	0	0	3	0	3	0	0	0	1	1	2	8	2	8	0	1	0	2	2	1	0	1	1	4	2	3	0	3	4	2	2	0	1	0	3	4	3	4	4	3	0	3	2	5	2	4	7	3
AC018638.1	143.467	92.4374	55.0546	74.2336	21.9733	45.0524	40.6829	46.9856	72.5276	49.3234	222.754	94.9416	99.2611	67.1163	109.638	45.1888	44.9204	73.6044	64.1405	41.8283	106.053	27.8963	73.002	40.8918	74.0256	35.6428	125.255	32.2627	47.8733	72.4616	70.0211	71.1001	105.321	135.982	42.4203	65.887	76.214	91.0875	67.8158	65.9006	67.7457	64.4475	102.891	139.079	196.676	165.949	141.012	269.154	160.92
AC018638.2	417.593	191.79	280.147	349.58	69.8251	160.196	178.156	95.7022	274	209.409	1707.28	353.461	536.532	288.713	444.158	222.147	249.235	297.863	356.051	210.055	304.306	154.909	305.143	179.341	315.134	121.139	613.461	116.172	169.54	351.52	353.854	125.38	373.856	443.409	171.514	175.841	392.867	195.622	307.236	430.054	286.941	373.477	338.04	451.928	419.947	279.347	382.218	786.152	570.53
AC018638.3	6	3	3	5	0	4	2	1	1	1	14	4	15	3	1	1	2	2	9	0	0	0	2	4	1	3	1	4	2	1	2	2	3	0	2	1	11	2	4	15	1	5	5	5	12	9	5	19	10
AC018638.4	8153.09	2617.31	4674.06	3887.81	1062.74	3005.83	2839.95	1789.68	3484.48	4538.85	35144.5	6273.61	12811.6	4573.33	7977.34	3119.06	3803.05	4575.62	8691.75	4184	4719.57	2229.97	5643.17	3606.17	6821.75	3452.93	14848.9	2348.69	2910.22	8830.37	9647.34	3800.05	5498.02	8255.47	1938.97	2926.43	6228.45	5092.62	4640.95	6352.54	6312	8226.12	4692.55	8277.36	12660.3	5920.86	7171.69	13722.4	12297.6
AC018638.5	550.202	292.01	239.559	458.287	195.719	145.04	187.291	112.647	290.039	206.535	1317.03	368.375	420.758	326.766	451.753	170.585	147.215	329.466	340.636	236.836	290.838	183.927	263.803	203.571	374.153	194.593	744.536	121.754	266.413	282.732	241.144	280.009	304.845	443.56	226.013	239.691	428.474	277.922	303.322	386.768	335.433	388.504	458.168	388.067	428.412	281.504	358.275	912.987	537.224
AC018638.8	35.2669	3.33896	12.4969	5.77605	8.13815	14.2153	3.20296	5.32941	29.3056	17.2311	53.2543	42.1618	37.2518	13.0612	25.6471	20.2154	22.0655	28.6349	30.5914	28.4919	48.2199	27.2821	51.3725	22.6689	6.55939	23.1612	11.9201	13.3587	16.0066	17.5772	29.484	2.35657	33.0147	47.5996	14.9909	36.4619	20.7782	20.5282	66.6264	29.5172	23.1234	26.0423	21.3819	56.4436	42.4394	42.8679	50.2912	63.1009	62.0898
AC018639.1	0	0	0	0	0	0	0	0	0	0	0	0	0	0	0	0	0	0	0	0	0	0	0	0	0	0	1	0	1.00118	0	0	0	0	0	0	0	0	0	0	1	0	0	0	0	0	0	0	0	0
AC018641.1	0	2	0	0	0	0	0	0	0	0	0	1	0	0	0	0	0	0	0	0	1	0	0	0	0	0	1	0	0	0	0	0	0	0	0	0	0	0	0	0	0	0	0	0	0	0	0	0	0
AC018644.1	23	4	4	1	5	9	3	8	9	19	37	23	45	7	26	4	5	19	13	25	29	10	58	31	4	18	14	32	3	9	16	5	14	21	3	4	12	11	16	24	33	22	11	10	11	12	25	20	24
AC018653.2	0	0	0	0	0	0	0	0	0	0	0	0	0	0	1	0	0	0	0	0	0	0	0	0	0	0	0	0	0	0	0	0	0	0	0	0	0	0	0	0	0	0	0	0	0	0	0	0	0
AC018692.3	0	0	0	0	0	0	0	0	0	0	1	0	0	0	0	0	0	0	0	1	0	0	0	0	0	0	0	0	0	0	0	0	0	0	0	0	0	0	0	0	0	0	0	0	0	0	0	0	0
AC018693.2	0	0	0	0	0	0	0	0	0	0	0	0	1.00708	1.00199	0	0	1.00805	0	1.0023	0	0	0	0	2	0	0	0	0	0	2.00746	0	0	0	0	0	0	0	0	0	0	1	0	0	0	0	0	0	2.02013	2
AC018695.1	0	0	0	1.00004	1.00004	0	0	1	0	1.00014	0	0	0	0	0	0	0	0	0	0	0	0	0	0	0	1.00016	0	0	1	0	0	0	0	1.0001	0	0	0	0	0	1	0	0	0	0	0	0	1	0	0
AC018712.1	0	0	0	0	0	0	0	0	0	0	0	0	0	0	0	0	0	1	0	0	0	0	0	0	0	2	0	0	0	1	0	0	0	0	0	0	0	2	0	0	0	0	0	1	0	2	0	0	0
AC018714.1	0	0	0	0	0	0	0	0	2	0	0	0	0	0	0	0	0	0	0	0	0	0	0	0	0	0	0	0	0	0	0	0	0	0	0	0	0	0	0	0	0	0	1	0	0	0	0	0	0
AC018735.1	0	0	0	0	0	0	0	0	0	0	0	1.00075	0	0	0	0	0	1.00076	0	0	0	0	0	2.00343	0	0	0	0	1.00059	0	0	0	0	0	0	0	0	0	0	0	1.00041	0	0	0	0	0	1.00099	0	0
AC018737.1	0	0	0	0	0	0	1	0	0	0	0	0	0	0	0	0	0	0	0	0	0	0	0	0	1	0	0	0	0	0	0	0	0	0	0	0	0	0	0	0	0	0	0	0	0	0	0	0	0
AC018738.1	0	2.18305	0.640924	1.87957	0	1.26485	0	0	0.639984	1.27241	0	0.590822	0	1.31363	0	0	0.588649	1.28485	0	0	0	0	0.649187	0	0	0	0	0	0	0	0	0	0	0	1.98335	0	1.20978	1.31925	0.581842	0	0	0.586175	0.603872	0.712991	0	1.18212	0	0	0.594927
AC018755.2	340.681	13.1342	43.21160011	17.6291	15.195	24.4494	20.6818	10.2032	18.6322	86.0384	2052.784	58.912	19.8961	27.2442347	101.814581	36.90581	54.282	166.9560018	28.33570046	81.850995	376.4816	76.37476	832.86	1058.7199	16.3601	15.9805	0.0407346	0.114586	0	55.0535	51.0403	52.0091	1990.542	1031.152	201.4661	184.098	2121.453	488.858	1401.699	803.554	835.088	704.35	651.702	367.6900002	839.187	1004.77	759.864	2065.557	1801.976
AC018755.3	1	1	2	2	0	0	2	1	2	5	3	10	7	1	3	11	6	3	12	6	3	2	1	10	9	7	10	6	4	1	5	2	2	5	12	4	11	9	10	6	18	11	10	4	1	7	3	10	13
AC018797.1	3	0	5	4	0	3	2	3	8	2	11	0	7	7	10	1	6	0	4	2	1	0	6	7	0	4	0	1	3	3	3	0	5	5	2	4	6	5	1	8	7	4	1	8	5	5	9	12	12
AC018797.2	0	4	1	3	4	1.00201	0	4	4	0	7	3	3	4	4.01714	4.01254	5	4	4	2	0	1	5	5.0117	0	5	4	1	0	3	3	3	1	6	1	3	1	5	1	5	4	8	2.01838	10	2	3	8	5	17
AC018804.1	2.4113	31.8599	4.63071	5.79182	0	18.1092	3.75977	4.02056	0	6.02663	20.3622	25.4136	2.09628	2.35906	1.99203	2.40398	0	0	7.18585	7.08885	2.73265	15.9612	0	0	20.3111	28.9648	40.9823	7.95211	31.7293	9.65358	7.13597	9.04439	0	5.92744	0	6.32805	6.18313	18.211	2.01789	0	12.8597	6.92111	0	6.67785	0	0	4.45466	2.26963	0
AC018845.2	0	0	0	0	0	0	0	0	0	0	0	0	0	0	0	0	0	0	0	0	0	0	0	0	0	0	0	0	0	0	0	0	0	0	0	0	0	0	0	0	0	0	0	2	0	0	1	1	1
AC018846.1	0	0	0	0	0	0	0	0	0	0	0	0	0	0	0	0	0	0	0	0	0	0	0	0	0	0	0	0	0	0	0	0	0	0	0	0	0	0	0	0	0	1	0	0	0	0	0	0	0
AC018865.2	7.75681	37.5067	0	9.49626	0	14.0768	6.5202	3	4.66475	3.5247	24.8019	24.0209	0	4.22907	11.2132	32.1168	10.1909	13.948	6.62089	1.18545	34.5298	5.48196	25.3526	5.86713	16.259	7.85215	14.3883	27.0578	5.29653	8.14727	5.93015	7.93877	8.19698	10.034	12	4.12165	5.57158	5.32123	9.09916	12.1394	7	11.2789	4.77407	16.0951	14.799	11.3882	1.3756	6.88993	4.27991
AC018868.1	4.76803	3.50708	0	3.0471	6.11787	4.06706	4.07267	5.08984	2.03491	3.05317	0	0	1.01957	0	2.03024	1.01173	4.05692	1.01832	0	1.01965	3.04319	1.01858	1.01824	1.01517	0	4.06634	2.02955	4.08797	1.01573	1.01706	1.02183	1.00872	0	2.02158	0	2.02172	1.00863	0	1.01201	1.0139	1.01118	2.02166	1.0074	0	0	0	3.56186	1.01096	1.01238
AC018868.2	1.00012	0	0	0	0	2	1.00013	0	1	3	3	2.00012	1.00007	1.0001	4	2	1.00021	0	0	0	0	1.00035	1	4.00029	0	2.0005	0	2.00061	2	0	1	0	0	0	1.00005	1	0	1	1.00007	3	3.00033	0	0	1	2	1.00018	1	7	2.00013
AC018889.1	0	0	0	0	0	0	1	0	0	0	2	0	2	0	0	0	0	1	0	0	0	0	0	0	1	0	0	0	0	0	0	0	1	0	0	0	2	0	1	0	0	0	0	0	1	0	0	0	0
AC018892.2	1	0	0	0	0	0	0	0	0	0	0	0	0	0	0	0	0	0	0	0	0	0	0	0	0	0	0	0	0	0	0	0	0	0	0	0	0	0	0	0	0	0	0	0	0	0	0	0	1
AC018992.1	1	0	0	1	0	0	0	1	0	1	3	1	1	0	1	1	3.00087	2	0	2	5	0	1	0	0	0	0	0	0	0	1.00011	0	0	1	0	0	2	0	2	1	0	0	0	1.00046	0	0	1	0	0
AC019072.1	0	0	0	0	0	1	0	0	0	0	0	0	0	0	3	0	0	0	0	0	0	0	0	0	0	0	0	0	0	0	0	0	0	0	0	0	0	0	0	0	0	0	0	0	0	0	0	0	0
AC019084.1	0	0	0	0	0	0	0	0	0	1	1	0	1	0	2	0	0	0	0	0	0	0	0	0	0	0	2	1	0	0	0	0	0	0	0	0	0	0	0	0	0	0	0	0	0	0	0	0	0
AC019129.1	0	0	0	1	0	1.00097	0	0	0	0	0	0	0	0	0	0	0	0	0	0	0	0	0	0	0	0	0	0	0	0	0	0	0	0	0	0	0	0	1.00085	0	0	0	0	1.00084	0	0	0	0	0
AC019155.1	1	0	2	1	0	2	0	0	1	2	0	0	0	1	0	0	1	0	0	0	1	0	0	0	0	1	0	0	0	0	0	0	0	2	0	0	1	1	0	0	0	0	0	0	0	0	0	0	0
AC019159.1	0	0	0	0	0	0	0	0	0	0	0	0	0	0	0	0	0	0	0	0	0	0	0	0	0	0	0	0	0	0	0	0	0	0	0	0	0	0	0	0	0	0	0	0	0	0	0	0	0
AC019176.3	0	0	0	0	1	1	0	0	0	2	0	0	0	1	0	0	0	0	0	0	0	0	0	0	0	2	0	0	1	0	0	0	0	0	0	0	0	0	0	0	0	0	0	0	0	0	0	0	0
AC019181.1	4.00054	0	0	0	0	0	0	0	1.00014	1	0	0	0	0	3	1.00028	0	1	1	0	0	1	0	1.0002	0	1.00011	0	2.00039	0	3.00081	0	0	0	0	1	0	2	0	3	1.00021	0	1	0	0	0	2	1	3.00083	2.00022
AC019185.2	0	0	0	0	0	0	0	0	0	0	0	0	0	0	0	0	0	0	0	0	0	0	0	0	0	0	0	0	0	0	0	0	0	0	0	0	0	0	0	0	0	0	0	0	0	0	0	0	0
AC019206.1	1	0	5	0	0	2	3	2	4	6	4	2	3	0	3	4	1	2	1	0	1	3	5	0	0	3	2	0	6	3	1	1	0	5.045	1	0	2	0	2	0	4	1	2	2	1	1	4	2	3.30441
AC019294.1	0	0	0	0	0	0	0	0	0	0	0	0	0	0	0	0	0	0	0	2.31227	0	0	0	0	0	0	0	0	0	0	0	0	0	0	0	0	0	0	0.0646695	0	0	0	0	0	0	0	1	0	0
AC019322.3	0	0	0	0	0	0	0	0	0	0	0	3	0	1.06023	0	0	0	0	0	0	0	0	0	0	0	0	0	0	0	0	0	0	3.88576	0	0.851644	0	0	0	2.71811	0	0	0	0	0	1.24712	0	0	0	2.70651
AC019322.5	1	0	5	0	0	1	0	2	0	0	2	2	1	0	0	0	1	0	0	0	0	0	0	0	6	2	0	0	0	0	0	0	0	3.6949	0	6	0	0	0	0	0	0	0	0	3	0	0	0	0
AC020549.2	2	0	1	0	0	0	0	0	3	0	0	1.00022	0	0	0	0	0	0	0	0	0	0	0	0	0	0	0	0	0	0	0	0	0	1	0	0	0	3	0	0	0	0	0	0	0	0	0	0	0
AC020549.3	0	0	0	0	0	0	0	0	0	0	0	0	0	0	0	0	0	0	0	0	0	0	0	0	0	0	0	0	0	0	0	0	0	0	0	0	0	0	0	0	0	0	0	0	0	0	0	0	0
AC020550.1	0	0	0	0	0	0	0	0	0	0	0	0	0	0	0	0	0	0	0	0	0	0	0	0	0	0	0	0	0	0	0	0	0	0	0	1.00039	0	0	0	0	0	0	0	0	0	0	0	1	0
AC020593.1	0	0	1	0	0	0	0	0	0	0	0	0	0	0	0	0	0	0	0	0	0	0	0	0	0	0	0	0	0	0	0	0	0	0	0	0	0	0	0	0	1	0	0	0	0	0	0	0	0
AC020611.1	0	0	0	0	0	0	0	0	0	0	0	0	0	0	0	0	0	0	0	0	0	0	0	0	0	0	0	0	0	0	0	0	0	0	0	0	0	0	0	0	0	0	0	0	0	0	0	0	0
AC020612.1	0	6	0	0	3	3	1	2	3	0	0	4	3	1	1	1	1	4	3	4	3	1	0	1	1	2	0	0	3	2	1	0	2	1	4	0	0	3	0	1	1	4	0	0	1	0	1	0	0
AC020612.2	0	0	0	0	0	0	0	0	0	0	0	0	0	0	0	0	0	0	0	0	0	0	0	0	0	0	0	0	0	0	0	0	0	0	0	0	0	0	0	0	0	0	0	0	0	0	0	0	0
AC020629.1	0	0	0	0	0	0	0	0	0	0	0	0	0	1.02379	0	0	0	0	0	0	0	1.07734	0	0	0	0	0	0	1.03111	1.02534	0	0	0	0	0	0	0	1.02739	0	0	0	0	0	0	0	0	2.01772	0	0
AC020633.1	33.0528	11.033	21	7	6	9	20	9.01783	22	6	13	26.0514	17	17.0788	27	31.0772	8.02148	7.01818	11.0293	4.01891	9.02649	7	25	29.0968	4	16	2	6.04395	12.0666	46.3111	23	3	26.078	6	9	22	14	25.0668	13	15	12.0264	6	17	26	12	11	36	27	36.1997
AC020636.2	1	3	5	6	0	1	2	1	0	2	46.96662	5	14.22612	1	15.00004	7.93603	4	3	25.11335	0	4.75238	3	2	16	1	2	23.43638	7	2.999996	14.8636	5.00722	11.99996	0	13.52526	0	10	18.47584	1	10	54.7953	6.73287	65.81744	12.00004	20.4971	31.6277	27.40781	22.7889	55.86826	60.34933
AC020658.1	1.00222	3.00543	0	1.00178	0	2.00288	2.00343	2.00356	0	2.00262	4.00733	0	2.00332	0	0	0	0	0	1.00147	1.00194	0	2.0029	0	0	0	0	1.00148	3.00498	1.00167	2.00425	2.00311	0	0	1.00086	0	1.00047	0	0	0	1.00088	1.00042	2.00056	0	2.00058	0	0	0	2.0012	2.00126
AC020688.1	0	0	1.21778	0	0	0	1.24216	0	1.25866	0	0	1.25835	0	0	2.46032	0	0	0	1.24574	0	1.26352	0	1.24376	0	1.24655	0	0	1.20742	0	0	0	0	0	2.47463	0	0	0	0	1.28475	1.25446	1.29554	0	0	0	0	1.28055	2.56067	0	1.26566
AC020728.1	0	0	0	0	0	0	0	0	0	0	0	0	0	0	0	0	0	0	0	0	0	1	0	0	0	1	0	0	0	0	0	0	2	0	0	0	0	0	0	0	0	0	0	0	0	0	0	0	0
AC020765.1	0	0	2	0	0	0	0	0	0	1	4	0	0	0	0	0	0	2	0	0	0	0	1	0	0	0	0	0	0	0	0	0	2	0	0	0	0	0	0	0	1	0	0	0	0	1	0	0	1
AC020765.3	2.04101	3	1.06607	3	0	1.09152	0	2.16299	3	2	2.16426	3.39013	7.16829	0	4.13774	2	12.6962	1.03776	2.0729	4	2.13525	2	7	2.10238	2	2.25472	1.05415	1	2.24269	5.11723	2.08446	0	2.09002	5.12443	1.07066	2.141	0	1.03136	4.18514	0	0	4.3383	3.67808	5	0	0	1.02805	4.37158	3.33784
AC020765.4	2	5	1	2	2	3	0	2	2	0	6	12	2	1	19	1	31	3	7	4	3	3	5	5	6	4	2	7	1	5	2	0	3	7	4	1	0	6	2	9	7	2	13	5	2	4	8	12	6
AC020779.1	15.0255	12.3318	7.52531	5.04216	5.43075	10.4079	2.17795	15.1748	17.2853	10.6208	18.6335	12.0854	26.7252	8	13.331	13.5349	9.32468	7.58622	15.9968	8.03532	15.0338	9.15727	10.4012	5.77109	10.92	8.93302	11.9594	2.16462	7.8757	11.1613	10.8695	11.8395	16.5369	18.7069	8.13138	8.45357	7.74795	16.1428	10.4583	12.3269	10.3199	21.6334	11.5262	8.35563	19.14	16.1368	14.7806	26.9208	9.30258
AC020891.4	1.00289	0	0	0	0	0	0	0	0	0	0	0	0	0	0	0	0	0	0	0	0	0	0	0	0	0	0	0	0	0	0	0	0	0	0	0	0	0	0	0	0	0	0	0	0	0	0	0	0
AC020893.1	0	0	0	0	0	0	0	0	0	0	0	0	0	0	0	0	0	0	0	0	0	0	0	0	0	0	0	0	0	0	0	0	0	0	0	0	0	0	1.00237	0	0	1.00171	0	0	0	0	0	0	0
AC020893.2	0	2.0006	0	0	0	0	0	0	2.00196	0	0	0	0	0	1	1.00179	1.0012	1.00119	0	0	0	0	1.00045	0	0	0	1.00022	0	0	0	0	0	3.00243	1.00043	0	0	0	1.00062	3.00215	0	0	0	0	0	0	0	2	1.00039	0
AC020895.1	1	5	3	9	0	3	5	2	0	3.21085	18.2565	5	6	1	2	3	1	1	6.08538	0	2	1	4.08611	8	3.04142	4.08325	16	0	0	6	1	4	1	9	2	5	8	0	1	1	6	5	0	5	3	11	3	1	1
AC020899.1	0	1.00045	0	1.00047	2.00104	1.00056	0	2.00069	1.00041	1.00028	0	0	0	0	0	0	0	1.00041	0	0	0	1.00049	0	1.00043	0	0	0	0	2.0006	0	2.00096	1.00006	1.0002	0	1.00009	0	0	0	0	1.00022	1.00042	0	0	0	0	2.00072	1.00012	0	0
AC020904.1	0	0	0	0	0	0	1	0	2	1	0	1	2	2	0	3	0	0	1	0	1	0	1	1	0	0	1	0	0	0	0	0	0	0	0	0	0	0	0	1	1	3	0	0	0	0	0	0	0
AC020904.2	8.00006	12.218936	4.58325	4.50829	0	4.51107	6.835977	10.2551	5.59543	9.01936	15.8904	16.94791	7.96186	7.97428	7.94358	2.26983	5.64052	11.4881	9.23083	12.8944	6.81765	6.914874	9.22503	9.26036	6.6964	8.13409	3.2588	12.50625	13.67725	10.26028	18.05189	12.3403	1.13099	17.00112	6.84349	22.53066	4.58735	14.8668	20.27929	11.2271	21.54797	37.26254	5.653190034	4.566	3.37044	5.71046	10.0892	19.2376	12.3923
AC020909.1	2.28E-06	0	0	0	5.09623	0	0	5.74412	0	0	0	0	0	0	0	0	0	0	0	5.92035	0	0	0	0	0	0	22.1508	0	0	0	0	10.0625	0	3.71342	5.52E-05	0	0.00020229	0	0	0	0	0	19.1451	0	0	10.8438	0	0	0.206363
AC020910.3	2	3	4	0	0	0	0	0	0	0	0	2	1	1	0	0	0	0	1	0	1	0	0	0	1	0	1	0	0	0	0	0	0	1	0	0	1	0	0	0	1	1	0	0	0	0	0	3	0
AC020910.4	0	0	0	0	0	1	0	0	2	0	0	1	0	0	1	1	2	1	1	0	0	0	0	1	0	1	0	0	0	0	0	0	1	0	0	0	0	0	1	0	1	0	0	0	0	1	0	0	1
AC020914.2	0	0	0	0	3	0	0	0	0	0	0	0	0	0	0	0	0	0	0	0	0	0	0	0	0	0	0	0	0	0	0	0	0	0	0	0	0	0	0	0	0	0	0	0	0	0	0	0	0
AC020914.3	0	0	0	0	0	0	0	0	0	0	0	0	0	2	0	0	0	0	0	0	0	0	0	0	0	0	0	0	0	0	0	0	0	0	0	0	0	0	1	0	0	0	0	0	0	0	0	0	0
AC020914.4	0	0	0	0	0	0	0	0	0	0	0	0	0	0	0	0	0	0	0	0	0	0	0	0	0	0	0	0	0	0	0	0	0	0	0	0	0	0	0	0	0	0	0	0	0	0	0	0	0
AC020914.5	0	0	0	0	0	0	0	0	0	0	0	0	0	0	0	0	0	0	0	0	0	0	0	0	0	0	0	0	1	0	0	0	0	0	0	0	0	0	0	0	0	0	0	0	0	0	0	0	0
AC020915.1	1083.9	967.197	1003.27	969.246	825.993	1096.66	1059.57	810.722	1068.62	886.87	647.325	1165.99	785.552	618.922	656.282	699.699	635.944	799.146	671.848	734.604	1189.17	707.722	727.051	509.652	703.349	863.146	735.477	704.806	753.362	622.498	694.187	469.602	775.937	907.008	864.45	536.526	579.559	945.518	814.558	585.233	747.014	885.435	727.336	837.379	532.465	701.347	884.376	933.932	863.481
AC020915.4	0	0	0	0	0	0	0	0	0	0	0	1	0	0	0	0	0	0	0	0	0	0	0	0	0	0	0	0	0	0	0	0	0	1	1	0	0	0	0	0	0	0	0	0	0	0	0	0	0
AC020917.1	2.00034	1.00015	0	1.00007	1.00018	1.00019	3.00214	1.00014	1.00017	0	0	0	1.00031	1.00014	0	0	0	0	2.00009	2.00029	1.00044	1.00022	2	0	2.00032	1.00025	2.00043	1.00019	1.00018	1.0003	1.00011	1.0002	0	4.00013	1.00008	0	0	1.00016	2.00026	0	1.00008	0	0	2.00009	1	0	4.00009	4.00105	2.00031
AC020922.1	0	0	0	0	0	0	0	0	0	0	0	1	0	0	0	0	0	0	0	0	0	0	0	0	0	0	0	0	0	0	0	0	1.08845	0	0	2.85422	2.63421	1.97914	1.04973	0	2.04067	0	0	0	0	0	0	0	0
AC020937.1	0	0	0	0	0	0	0	0	0	0	0	0	0	0	0	0	0	0	0	0	0	0	0	0	0	0	0	2	0	0	0	0	0	0	0	0	0	0	0	0	0	0	0	0	0	0	0	0	0
AC020983.1	0	0	0	0	1.00091	0	0	1.0012	0	1.00117	1.00093	0	0	0	0	0	0	0	0	0	0	0	0	0	0	1.00063	1.00078	0	0	0	0	0	1.00018	0	0	0	0	0	0	0	0	2.00116	0	0	0	0	0	0	0
AC021006.2	0	2	0	0	0	0	1	0	3	1	3	3	0	1	1	1	0	1	1	0	3	0	1	3	1	2	1	1	0	1	0	0	1	0	1	0	0	1	1	1	1	0	2	0	0	0	0	3	0
AC021074.1	0	1.00042	0	0	0	0	0	0	1.00033	0	0	0	0	1.00016	0	0	0	0	1.00094	0	0	1.00091	0	1.00089	0	0	2.00164	1.00072	0	1.00044	0	0	1.0002	3.00115	0	3.00148	0	0	0	1.00059	0	0	0	1.00018	0	2.00191	0	0	0
AC021074.2	0	0	0	0	0	0	0	0	0	0	2	0	0	0	0	0	0	0	0	0	0	0	0	0	0	0	0	0	0	0	0	0	0	0	0	0	0	0	0	0	0	0	0	0	0	0	0	0	0
AC021087.2	14.8206	11.7539	2.10945	1.51168	5.20992	4.24213	2.67253	1.07601	2.14888	3.9338	10.5127	11.5559	10.5592	6.41298	11.8299	8.52581	2.10181	5.98575	3.55173	4.72847	3.63194	2.14299	14.8641	9.46359	1.04929	1.17067	2.03691	5.25913	0	6.90817	13.7669	2.07587	5.19942	7.25124	4.19458	2.08895	6.24012	7.33562	7.35249	12.2261	14.4907	15.698	8.34008	9.51853	11.5703	9.41577	12.0691	8.43215	6.98707
AC021106.1	94	42	65	79	33	73	63	88	119	71	215	101	120	66	125	82	182	43	109	95	55	82	64	115	34	104	23	84	79	128	105	43	83	127	55	117	101	110	144	122	84	111	69	124	107	110	118	242	186
AC021106.2	6	1.00019	0	0	0	2	1.00017	3.00089	2	0	4	4	4.00096	0	2	1	3	9.00253	1	8	3.00038	0	1	6.0015	0	1	1.00028	4.00091	2.00043	3	4	1	0	5	1	0	0	0	3.00056	1	3	4	0	2.00091	2	2	4	11	12
AC021106.3	40	9	16	23	9	21	18	18	31	22	83	31	42	28	46	33	62	13	45	37	17	19	35	45	15	40	8	24	20	30	30	11	41	44	12	40	43	36	60	37	41	44	21	50	38	33	59	81	66
AC021146.1	0	0	0	0	0	0	0	0	0	0	0	0	0	0	0	0	0	0	0	0	0	0	0	0	0	0	0	0	0	0	0	0	0	0	0	0	0	0	0	0	0	0	0	0	0	0	0	0	0
AC021146.11	0	0	0	0	0	0	0	0	0	0	0	0	0	0	0	0	0	0	0	0	0	0	0	0	0	0	0	0	0	0	0	0	0	0	0	0	0	0	0	0	0	0	0	0	0	0	0	0	0
AC021146.14	0	0	0	0	0	0	0	0	0	0	0	0	0	0	0	0	0	0	0	0	0	0	0	0	0	0	0	0	0	0	0	0	0	0	0	0	0	0	0	0	0	0.5	0	0	0	0	0	0	0
AC021146.7	0	0	0	0	0	0	0	0	0	0	0	0	0	0	0	0	0	0	0	0	0	0	0	0	0	0	0	0	0	0	0	0	0	0	0	0	0	0	0	0	0	0.5	0	0	0	0	0	0	0
AC021146.8	0	1.53412	0	0.504379	0	0	0	0	0	0	0	0	0	0.513864	0	0	0	0	0	0	0	0	0	0	0	0	0	0	0	0	0	0	0	0	0	0	0	0	0	0	0	0	0	0	0	0	0	0	0
AC021148.1	2.00651	11	15.08687	4	7	15.0578	10	8.000000143	13.02242	8	10	12	3.01386	6	6.020105	1.00782	6.02319	2.01423	6.01761	5.04207	6.0319	7.076677	2.00871	3.00881	4.00813	9.06889	4.02861	7.01517	5	2.01056	4.00975	0	2	2.00733	2.01016	7.016	4.02395	9.04463	6.029128	1	3.000002	5	2.01632	1	1.01161	1	7.05965	3.00571	0
AC021171.1	0	0	0	0	0	0	0	1	0	0	0	0	1	1	2	1	3.02045	0	1	2.00213	0	1	2	0	0	4.04661	0	0	0	0	2	0	0	0	1	1	0	0	0	0	0	1	0	0	3	0	1.00466	0	0
AC021171.2	0	0	2	0	0	0	0	0	0	0	0	0	1	0	0	0	0	0	0	0	0	0	0	0	0	0	0	1	0	1	0	0	0	0	0	0	0	1	0	0	0	0	0	0	0	0	0	0	0
AC021231.2	0	0	0	0	0	1.00972	0	1.00771	2.01252	0	0	0	2.0124	0	0	2.00665	0	0	0	0	0	0	0	1.00517	1.00714	0	1.00532	0	0	1.00429	0	0	0	0	0	0	1.00267	1.0036	0	0	0	0	0	0	0	0	2.00372	0	0
AC021231.3	0	1	1	0	0	0	0	0	0	0	0	0	0	0	0	0	0	0	0	1	0	0	0	0	0	1	0	0	0	0	0	0	0	0	0	0	0	0	0	0	0	0	0	0	0	0	0	0	0
AC021242.1	0	0	0	0	0	0	0	2	0	0	0	0	0	0	0	0	0	0	0	0	0	0	0	0	0	0	0	0	0	0	0	0	0	0	0	0	0	0	0	0	0	0	0	0	0	2	0	0	0
AC021269.1	0	0	0	0	0	0	0	0	0	0	0	0	0	0	0	0	0	0	0	0	0	0	0	0	0	0	0	0	0	0	0	0	0	0	0	0	0	0	0	0	0	0	2	0	0	0	0	0	0
AC021443.3	0	0	0	0	0	0	0	0	2.00352	0	0	1.00282	0	0	0	0	0	0	0	0	1	1.00605	1.00602	0	0	0	0	0	0	0	0	0	1.00374	0	0	0	0	0	0	0	0	0	0	0	0	0	0	0	0
AC021451.1	0	0	0	0	0	0	0	0	0	0	0	0	0	0	0	0	0	0	0	0	0	0	0	0	0	0	0	0	0	0	0	0	0	0	0	0	0	0	0	0	0	0	0	0	0	0	0	0	0
AC021646.2	0	1	0	0	0	0	0	0	0	0	0	0	0	0	0	0	0	0	0	0	0	0	0	0	0	0	0	0	0	0	0	0	0	0	0	0	0	0	0	0	0	0	0	0	0	0	0	0	0
AC021660.1	0	0	0	0	0	0	0	0	0	0	0	0	0	0	0	0	0	0	0	0	0	0	0	0	0	0	0	0	0	0	0	0	0	0	0	0	0	0	0	0	0	0	0	0	0	0	1	0	0
AC021660.3	9.52446	0	0.239177	0	0	9.93484	0	6.74086	2.38204	0	0	0	0	0	2.61467	0	0	0	3.28766	0	3.19728	0	4.08925	3.68151	0	4.28991	0	6.27703	0	9.56097	3.53028	4.69291	6.57688	7.56364	0	0	8.7357	8.79676	0.632163	0	0	0	0	3.98796	0	0	0	0.867559	0
AC021678.1	0	0	0	1	0	0	0	0	2	0	0	0	0	1	1	0	0	0	0	0	1	1	0	0	0	1	0	0	0	0	0	0	0	2	0	0	0	0	0	0	1	0	0	0	0	0	2	0	2
AC021723.1	0	0	0	1.00006	0	0	0	1.00007	0	0	0	1.00008	0	0	0	0	0	0	0	0	1	0	0	1.00062	0	0	0	0	0	0	0	0	0	0	0	0	0	0	1.00014	0	0	0	0	0	0	0	0	0	0
AC021733.3	0	0	0	0	0	0	0	0	0	0	0	0	0	0	0	0	0	0	0	0	0	0	0	0	0	0	0	0	0	0	0	0	0	0	0	0	0	0	0	0	0	0	0	0	0	0	0	0	0
AC021739.1	0	0	0	0	0	1	0	0	0	0	0	0	0	0	0	0	0	0	0	0	0	0	0	0	0	0	0	0	0	0	0	0	0	0	0	0	0	0	0	0	0	0	0	0	0	0	0	0	0
AC021755.1	1	0	0	0	0	0	0	0	1	0	0	0	0	0	1	1	0	0	0	1	0	0	0	0	0	0	0	0	1	0	0	0	2	0	0	0	0	0	2	0	0	0	0	0	0	1	0	0	0
AC021818.2	2	1	1	2	0	1	0	1	4	2	7	3	2	2	0	0	3	0	4	1	3	0	0	3	0	2	1	4	0	2	10	1	4	6	0	2	4	2	1	4	3	13	13	5	2	5	2	17	12
AC021820.1	2	0	0	0	0	0	0	0	0	0	0	0	0	0	0	0	0	0	0	0	0	0	0	0	0	0	0	0	0	0	0	0	0	0	0	0	0	0	0	0	0	0	0	0	0	0	0	0	0
AC021876.1	0	0	0	0	0	0	0	0	0	0	0	0	0	0	0	0	0	0	0	0	0	0	0	0	0	0	0	0	0	0	0	0	0	0	0	0	0	0	0	0	0	0	0	0	0	0	0	0	0
AC022001.1	0	0	0	0	0	0	0	0	0	0	0	0	0	0	0	1	2	0	1	1	0	0	0	0	0	0	0	0	0	0	0	0	1	0	0	1	1	0	0	2	0	0	0	0	0	0	0	0	1
AC022018.1	2.00339	2.00337	0	2.00178	2.00412	2.00151	1.00185	1.00172	3.97254	2.00497	2	2.00289	0	0	1.00077	1.00043	1	0	0	0	0	0	0	0	1.00225	0	0	0	0	3.00525	0	0	0	0	2.001	1.00116	1.00114	0	1.00046	1	0	0	0	0	0	1.00061	0	3.00401	0
AC022022.1	0	0	1	0	0	0	0	0	0	0	0	0	0	0	0	0	0	0	0	0	0	0	0	0	0	0	0	0	0	0	0	0	0	0	0	0	0	0	0	0	0	0	0	0	0	0	0	0	0
AC022022.2	0	0	0	0	0	0	0	0	0	0	0	0	0	0	0	0	0	0	0	0	0	0	0	0	0	0	0	0	0	0	0	0	0	0	0	0	0	0	0	0	2	0	0	0	0	1	0	0	0
AC022034.2	8.0117	8.01243	2.00393	10.0166	12.0182	10.0162	13.0242	4.00577	13.0219	4.00565	2.00182	2.49879	3.00388	0	0	0	1.0012	5.0083	4.00375	2.00342	2.00245	4.00509	2.00434	1.00093	1.00109	3.00352	7.00696	3.00413	5.0119	1.00137	0	0	0	1.00034	1.00048	0	0	1.00041	0	1.00039	0	1.00031	0	0	1.00091	0	0	1.00034	0
AC022069.1	0	0	0	0	0	0	1	0	0	0	0	3	0	0	1	0	0	0	0	0	0	0	0	0	0	0	0	0	0	0	0	0	0	0	0	0	1	0	0	0	0	0	0	0	0	0	1	0	0
AC022080.2	13.8422	3.56975	3.50878	1.92503	3.7211	4.70356	1.69226	0.614841	2.21075	9.71508	11.0992	5.92242	12.18	5.35585	13.6297	0	5.53968	14.157	10.8573	4.15635	6.68931	2.61878	8.33957	0	3.28254	10.046	0	1.65266	0	8.55755	16.3148	1.21537	5.89905	12.9451	3.77612	6.49177	9.5149	5.71214	12.2135	5.77862	16.0187	6.06328	2.71057	18.6889	10.8122	11.7025	12.5071	16.6466	13.1125
AC022080.3	0	0	0	0	0	0	0	0	0	0	0	0	0	0	0	0	0	0	0	0	0	0	2	0	0	0	0	0	0	0	0	0	0	0	0	0	0	0	0	0	0	0	0	0	0	0	0	0	0
AC022106.1	0	0	0	0	0	0	0	0	0	0	0	0	0	0	0	0	0	0	0	0	0	0	0	0	0	0	0	0	1	3	0	0	0	2	0	0	0	1	0	0	1	0	0	0	1	0	1	1	0
AC022106.2	0	0	0	0	0	0	0	0	0	0	0	0	0	0	0	0	0	0	0	0	1	0	0	0	0	0	0	0	0	0	0	0	0	0	0	0	0	1	0	0	0	0	0	0	0	0	0	0	0
AC022121.2	0	0	1	0	0	0	1	0	0	1	0	1	1	1	4	0	1	3	3	0	4	0	9	1	0	0	0	0	0	1	2	0	0	3	0	1	0	1	0	0	0	1	0	0	1	5	0	1	0
AC022133.1	0	0	0	0	0	0	0	0	0	0	0	0	0	0	0.429245	0	0	0	0	0	0	0	0	0	0	0	0	0	0	0	0	0	0	0	0	0	1.04779	0	0	0	0	0	0	0	0	0	0	0	0
AC022137.1	5.57082	4.70652	4.64717	1.68327	3.64792	3.60445	8.56233	5.59696	4.64288	3.56519	0	6.48548	0.770681	3.8135	2.78495	0	3.79072	1.67563	2.73168	5.47044	7.59246	1.61798	2.61741	0	1.88335	1.62809	8.88619	1.74075	4.72042	7.75448	0	4.87743	5.73074	0	1.76762	4.81976	1.84914	3.66188	4.61297	0	6.69814	7.79738	3.86028	4.66428	1.90457	2.86139	2.60792	0.793197	1.77394
AC022137.3	39.0785	27.7119	11.3743	26.6592	0	34.4339	8.01E-06	10.0964	6.18744	0	25.3326	22.9047	28.3409	0	18.7418	18.9965	3.55316	11.7189	17.2419	13.1905	17.8226	0	5.97148	0	16.36	14.0882	13.6715	0	12.2196	20.8005	17.6317	19.1071	16.7596	23.3512	8.67745	31.4133	16.7356	23.9053	28.8602	8.18159	8.48E-08	28.5366	12.8097	16.2904	29.2789	25.7433	14.2184	28.6335	15.2048
AC022146.1	0	0	0	0	0	0	0	0	0	0	0	0	0	0	0	0	0	0	0	0	0	0	0	0	0	0	0	0	0	0	0	0	0	0	0	0	0	0	0	0	0	0	0	0	0	0	0	0	0
AC022149.1	712.668	567.431	714.596	500.906	452.295	755.982	845.33	619.007	693.432	667.439	233.109	518.117	955.737	459.837	404.16	704.86	633.046	604.848	447.93	439.882	620.987	850.682	474.214	669.86	273.55	731.182	39.292	377.565	958.27	527.773	434.231	310.373	572.579	924.443	1186.2	416.765	998.028	1076.37	862.044	600.824	600.507	583.974	555.372	921.123	384.538	677.1	913.538	704.757	1192.54
AC022149.2	2	1	3	0	0	1	2	4	6	2	13	0	5	0	7	1	5	1	2	1	1	1	1	1	0	0	0	0	1	6	7	0	4	3	3	0	3	2	3	4	2	0	1	1	7	3	1	8	7
AC022182.3	9.17754	18.3899	18.1443	15.1437	16.4171	24.3293	6.10648	7.08441	4.0049	29.6961	20.7075	56.7779	41.4983	14.2689	41.7265	11.4127	15.2687	47.7231	17.7965	25.75	80.1271	10.3412	29.0747	10.209	14.6137	17.6151	30.4778	63.1018	22.3163	12.3908	33.3136	10.274	14.1031	40.8999	18.22	8.09527	16.3066	17.1965	29.8582	25.4215	42.6248	54.1044	19.601	18.0141	6.15567	27.5834	41.7312	18.7258	33.9754
AC022202.1	0	0	0	0	0	0	0.556487	0	0.474254	0	0.838875	0	0	0	0.080076	0	0	0	0.119675	0	0	0	0	0	0.548343	0	0	0.36562	0	0.677737	0	0	0	0.583095	0	0	0	0	0.734348	0.750191	0	0	0	0	0	0	0	0	0
AC022210.1	8.95157	9.14484	2.02117	6.58993	12.2224	2.73668	7.09738	5.08377	5.08499	2.02463	1.52491	3.61605	0	0	3.03385	0	2.02425	0	2.03692	5.74211	1.74294	3.38488	0	2.03363	5.65098	5.42078	6.1015	0	3.45438	3.79736	4.06873	2.72953	3.02681	0	4.87867	1.00957	2.01589	2.01895	1.35742	2.02103	0	0	6.04652	1.01047	3.03192	3.49735	0	1.09991	5.04726
AC022215.1	0	0	0	0	0	1	0	0	0	0	0	0	0	0	2	0	0	0	0	0	1	1	0	0	0	0	0	0	0	0	0	0	0	0	0	0	2	0	1	0	0	1	0	0	0	1	0	0	0
AC022217.2	1	7	0	1.00514	4.01621	0	1	3	0	1	5	3.01074	6	1	5.03181	1	1	5	3	3	1	1	5	1	2	2	11	1	2	5	8	6	0	4	0	6	5	1.00997	1	66	4	16.1878	16	2	6	14	0	30	7
AC022217.5	1	1	0	0	1	0	0	0	0	0	0	1	0	0	0	0	0	0	1	0	1	1	0	0	0	0	0	0	0	2	0	0	0	0	0	0	0	1	0	4	0	0	0	0	2	0	1	1	3
AC022254.1	0	0	0	0	0	0	0	0	0	0	0	1	0	0	0	0	0	0	0	0	0	0	0	0	0	0	0	0	0	0	0	0	0	0	0	0	0	0	0	0	0	0	0	0	0	0	0	0	0
AC022296.2	0	1	1	2	0	0	2	1	0	0	0	1	1	0	0	1	2	1	1	1	4	1	0	1	0	1	1	0	3	0	0	0	0	3	2	0	1	2	5	0	2	2	2	0	2	3	2	3	3
AC022296.3	0	0	0.149994	0	0.65815	0	0.120543	2.24572	2.17408	2.14302	2.66569	4.79579	3.73562	0	2.92614	0	0	0	0	0	0.422474	0	0.785843	2.24525	1.93981	0	2.97274	0.824092	2.634	2.85815	0	0	0	4.30887	2.86076	0.0180287	2.29426	5.74281	1.01724	0.196563	1.83576	0	0.304978	2.74016	1.191	4.08326	0	2.30611	0
AC022306.1	11.1032	6.06355	5.05103	1.00527	3.06102	5.03787	1.00838	3.0089	0	7.06796	3.02129	1.00594	2.01394	1	14.0861	6.11139	0	1.01242	2.00665	6.0462	1.00647	1.01034	3.02153	4.06334	2.01018	7.02155	2.01253	1.00642	1.01634	0	4.02223	0	0	6.01407	2.0024	0	0	4.02518	1.00772	1.00296	1.00849	1.01361	2.00487	1.0077	0	3.0345	2.00301	2.01487	0
AC022325.1	7	7	9	11	6	9	9	14	2	7	5	9	3	4	7	3	5	2	3	2	8	4	3	6	4	3	7	7	8	8	5	6	9	6	9	2	9	7	6	3	7	6	12	8	4	2	11	7	5
AC022336.1	0	0	0	0	0	0	0	0	1	0	0	0	0	0	1	0	0	0	0	0	2	0	0	1	0	0	0	0	1	0	0	0	0	1	0	0	0	0	0	0	0	0	0	2	1	1	0	0	0
AC022384.1	299.6734	4.77991	13.1391	0	17.7849	6.75E-06	16.56075002	8.5248048	51.709	132.4718	65.834	535.1503	430.4893	0	227.5206	208.4567	142.111	372.424	446.7454	666.1337	423.3433	121.076	562.994	359.1032	6.33699	307.132	10.7803	144.389	72.0656	107.4769	289.013	0	207.522	324.3832	91.5303	206.5125	155.1544	73.8589	429.5793	247.76	482.1689	147.556	132.6146	337.0845	50.442	240.7035	675.9556	395.9604	480.186
AC022400.4	3	0	0	0	0	1	0	0	1	1	3	1	1	1	2	0	0	0	1	0	0	0	0	2	0	1	0	0	0	0	0	0	0	0	1	0	3	0	1.05576	0	0	0	0	0	0	1	1	3	2
AC022400.7	442.9899069	371.9033	294.2346	433.4926	127.5504	363.0461	308.617	224.607	317.313	355.3366	2086.188	454.5404	718.2556	344.41347	500.7327	235.8334	260.09487	215.5802	518.727	268.6742	412.5396	231.7383	219.96942	239.686	572.3095	335.20327	1400.349	270.2222	311.1855521	469.6662	453.5149	368.8686	424.1938	745.9177	266.3692	355.2008	384.5761	497.4055	318.4898	425.975	720.6535	1014.559	276.6316	387.08427	445.8169	299.85746	476.5438	680.69849	687.4951
AC022404.1	0	1.00059	0	0	0	0	0	0	0	0	1.00026	0	2	0	1	0	3	0	0	1.00156	2.00072	0	1.00113	0	0	0	0	0	0	1	0	0	0	0	0	0	0	1.00036	2.00065	0	1.00084	0	0	2	0	0	0	0	0
AC022415.2	15.78221	39.8182	15.51708	20.69367	26.2922	23.3927	24.03307	21.17092	18.99244	14.56684	10.15096	40.4416	17.9887	19.19774	9.80623	17.11319	12.47988	22.93868	20.91632	27.82593	24.68371	20.49356	21.41015	10.51429	25.71468	25.63594	22.99939	26.31382	31.5642	18.61799	9.29157	10.10951	11	19.67781	11.38723	14.8832	9.46509	19.61462	7.13137	6.74846	17.6065	11.08561	27.00002	11.99997	5.41308	6.37514	24.7292	18.58718	9.74561
AC022432.1	0	0	0	0	0	0	0	0	0	1	0	0	0	0	0	0	0	0	2	0	0	0	0	0	2	0	0	0	0	1	0	0	0	0	0	1	0	0	0	0	0	0	0	0	0	0	0	0	0
AC022441.3	0	0	0	0	0	0	0	0	1	0	0	0	0	0	0	0	0	0	0	0	0	0	0	0	0	0	0	0	0	0	0	0	0	0	0	0	0	0	0	0	0	0	0	0	0	0	0	0	0
AC022447.4	0	0	0	0	0	0	0	0	0	0	0	0	0	0	0	0	0	0	0	0	0	0	0	0	0	0	0	0	0	0	0	0	0	0	0	0	0	0	0	0	0	0	0	0	0	0	0	0	0
AC022483.1	0	0	0	1.01068	0	0	0	0	0	0	0	1.00751	0	0	0	0	0	0	0	0	0	0	0	0	0	0	0	0	0	0	0	0	1.00301	0	0	0	0	0	0	0	0	0	0	0	0	0	0	0	0
AC022493.1	0	0	0	0	0	0	0	0	0	0	0	0	0	0	1	0	0	0	0	0	0	0	1	0	0	0	0	0	0	0	0	0	0	0	0	0	0	0	0	0	0	0	0	0	0	0	0	0	0
AC022493.2	0	0	0	0	0	0	0	0	0	1	0	0	1	0	0	0	0	0	0	0	0	0	0	0	0	1	0	0	0	0	0	0	0	1	0	0	0	1	0	1	1	0	0	0	0	0	0	0	1
AC022494.1	0	0	0	0	0	0	0	0	0	0	0	0	0	0	1	0	0	0	0	0	0	0	0	0	0	0	0	0	0	0	0	0	0	0	1.00125	1	0	0	0	0	0	0	0	0	0	0	0	0	0
AC022507.1	0	0	0	0	0	0	0	0	0	0	0	1	0	0	0	0	0	0	0	0	0	0	0	0	0	0	1	0	0	0	0	0	0	0	0	0	0	0	0	0	0	0	0	0	0	0	0	0	0
AC022559.1	0	0	0	1	0	0	0	0	0	0	0	0	0	1	0	0	0	0	0	0	0	0	0	0	1	0	0	0	0	0	0	0	0	1	0	0	0	0	0	0	0	0	0	0	0	0	0	0	0
AC022616.4	0.974969	0	0	0	0	0	0	0	0	0	0	0	0	0	0	0	0	0	0	0	0	0	0	0	0	0	0	0	0	0	0	0	0	0	0	0	0	0	0	0	0	0	0	0	0	0	0	0	0
AC022634.1	0	0	0	0	0	0	0	0	0	0	0	0	0	0	0	0	0	0	0	0	0	0	0	0	0	0	0	0	0	0	0	0	0	0	0	0	0	0	0	0	0	0	0	0	0	0	0	0	0
AC022662.1	4	3	0	0	0	1	0	1	0	0	5	0	3	2	3	1	1	3	1	2	0	0	2	5	2	1	1	1	0	2	1	0	1	3	0	2	0	1	2	2	1	2	1	1	2	1	1	5	1
AC022690.1	0	0	0	0	0	0	0	0	0	0	0	0	0	0	0	0	0	0	0	0	0	0	0	0	0	0	0	0	0	0	0	0	0	0	0	0	0	0	0	0	0	0	0	0	0	0	0	0	0
AC022730.1	0	0	0	0	0	0	0	0	0	0	0	0	0	0	0	0	0	0	0	0	0	0	0	0	0	0	0	0	0	0	0	0	0	0	0	0	0	0	0	0	0	0	0	0	0	0	0	0	0
AC022730.2	0	0	0	0	0	0	0	0	0	0	0	0	0	0	0	0	0	1	0	1	0	0	0	0	0	0	0	0	0	0	0	0	0	0	0	0	0	0	0	0	0	1	0	0	0	0	0	0	0
AC022748.2	2	0	1	0	0	0	0	1	0	0	0	0	2	2	3	0	2	1	1	1.00267	3	0	0	0	0	0	0	0	0	0	0	0	0	2	0	0	0	0	0	0	2	1	0	0	0	0	0	1.2154	0
AC022795.1	0	2.00213	1.00164	2.00194	1.18026	4.00552	0	1.00146	1.00116	2.22083	2.37E-07	0	0	0	0	2.0037	0	3.00439	0	1.0008	1.00134	0	0	0	0	1.00095	1.00129	0	2.28142	2.00205	0	0	0	1.00069	0	2.00175	0	0	0	0	0	0	0	1.00089	1.00087	1.00073	0	0	0
AC022826.1	5	0	4	1	0	2	0	1	2	1	13	1	2	0	7	0	0	6	5	1	4	1	5	2	0	5	2	1	1	1	0	2	6	8.70505	1	4	0	1	1	1.00123	1	5	2	4	6	7	3	12	4
AC022826.2	16.5803	0	3.83023	0	0	12.643	0	0	0	1.44E-07	0	0.39355	41.6007	0	0	12.0966	11.7523	0	0	0	1.62968	0	56.8761	0	0	10.7008	0	4.13878	0	0	33.0084	0	7.17501	66.025	15.7862	24.7222	9.252	69.3202	60.7424	24.5562	42.3131	14.9087	5.16067	48.033	25.0458	20.1656	40.0521	28.3024	67.8324
AC022868.1	1.1159	0	1.12791	4.43194	0	3.14887	2.13496	1.10207	0	7.85322	2.32515	8.09245	2.29399	1.24734	1.29584	1.22971	0	1.17137	4.47474	6.56917	4.50484	2.29251	5.30855	2.21387	1.13989	1.16154	4.45387	3.30728	2.35224	2.14723	3.52074	0	1.08887	4.87771	0	5.16327	0	0	3.49989	1.16717	1.19095	2.3971	4.69314	3.5525	0	2.3334	1.24292	0	8.02078
AC022905.1	0	0	0	0	0	0	0	0	0	0	0	0	0	0	0	0	0	0	1	0	1.08766	0	0	0	0	0	0	0	0	0	0	0	0	0	0	0	0	0	0	0	0	0	0	0	0	0	0	0	0
AC022916.4	18	8	18	12	9	27	22	16	6	29	0	2	4	2	0	1	1	0	5	0	1	13	3	0	4	8.71282	1	15	9	8	0	2	2	3	6	0	8	13	2	1	0	4	0	2	2	2	6	0	0
AC022960.3	0	0	0	0	0	0	0	0	1	0	0	0	0	1	0	0	0	0	1	0	0	3	0	0	0	0	0	0	0	0	0	0	0	1	0	0	0	0	0	0	0	0	0	2	0	0	0	0	2
AC022968.1	0	1.44603	0	2.82447	0	0	0	1.47449	4.42048	0	0	1.40357	1.45568	0	1.51976	0	0	0	0	0	0	1.44196	2.97599	1.56309	1.52293	2.86112	0	0	0	1.41641	1.57142	0	0	2.90642	0	1.4427	0	0	0	0	0	1.44753	1.43764	1.40918	1.5414	2.93995	2.90813	1.41251	1.50933
AC022973.2	3	1	1	2	0	1	2.0001	1.00007	1.00006	1	4	2	7	2	5	1	2	7	6	1	3	0	4	5.00084	1	3	0	1	0	1	4	0	0	1	0	0	4	2	5	4	3	2	1	3	2	3	4	12	6
AC023050.1	1	0	0	0	0	0	0	1	3	0	1	2	5	0	2	0	0	0	4	3	2	0	2	0	1	0	1	1	0	4	3	1	0	2	0	2	2	0	3	4	3	3	1	3	5	2	2	8	1
AC023050.3	0	0	0	0	0	0	0	0	0	0	0	0	3	0	0	0	3	2	0	1	2	0	2	0	0	0	0	2	0	0	0	0	0	0	0	0	1	0	0	0	0	3	0	0	0	0	1	0	0
AC023050.4	0	0	0	0	0	0	0	0	0	2	0	2	3	0	4	4	3	1	1	0	1	0	1	0	0	4	0	1	0	0	1	0	0	1	0	0	0	0	2	2	1	0	1	1	0	0	0	4	2
AC023050.5	3.79455	10	9	4	0	2	1	3	3	11	8	7	13	5	13	7	7	5	8	7	4	11	15	9	2	8	2	16	2	12	3.87145	2	2.52933	15	3.00103	4	13	3.0006	15	10	13	7.00174	5	8	3.02079	14	10.9114	21	6
AC023051.2	0	0	0	0	2	0	0	0	0	0	0	0	0	0	0	1	0	0	0	0	0	0	0	0	0	0	0	0	3	0	0	0	0	0	1	0	0	0	0	0	0	0	1	0	0	0	0	0	0
AC023055.1	191.47298	119.60325	99.6278	130.1727	103.5037	178.52988	150.422	116.880866	239.97575	230.23277	148.27209	209.44383	128.35256	172.43463	105.51729	231.71025	78.51991	230.36165	197.57311	261.51419	256.72306	155.0238	164.5279	148.1919	147.92668	191.50641	74.2988227	102.37618	241.21584	252.12351	180.97625	75.50247	114.6778	209.73228	140.22343	118.20621	135.42534	140.0986	196.53187	130.13064	123.62998	200.66326	104.20755	48.69912	59.07533	185.98304	125.46922	63.2698293	179.4254
AC023141.1	0	0	0	0	0	0	1	0	0	0	1	1	0	0	0	0	0	0	0	0	0	0	1	0	0	0	0	0	0	0	0	0	0	0	0	0	0	2	0	1	0	0	0	0	0	0	0	2	0
AC023141.11	0	0	0	0	0	0	0	0	0	0	0	0	0	0	0	0	0	0	0	0	0	0	0	0	0	0	0	2	0	0	0	0	0	0	0	0	0	0	0	0	0	0	0	0	0	0	0	0	0
AC023141.12	0	0	0	0	0	0	0	0	0	0	0	0	0	0	0	0	0	0	0	0	0	0	0	0	0	0	0	0	0	0	0	0	0	0	0	0	0	0	0	0	0	0	0	0	0	0	0	1	0
AC023141.2	4	0	0	2	0	0	0	0	0	2	0	1	0	0	1	0	0	0	0	0	0	0	2	0	0	2	0	0	0	0	0	0	0	0	0	0	1	0	1	0	0	0	3	0	1	0	0	4	0
AC023141.4	0	0	0	1	0	0	0	0	0	0	0	0	0.806321	0	0	0	0	0	0	0	1	0	0	0	0	0	0	0	0	0	0	1	0	0	0	0	0	0	0	0	0	0	0	1	0	0	1	0	0
AC023141.5	0	0	0	0	0	0	0	0	0	0	0	0	0	0	0	0	0	0	0	0	0	0	0	0	0	0	0	0	0	0	0	0	0	0	0	0	0	0	0	0	0	0	0	0	0	0	0	0	0
AC023141.6	2	0	0	1	0	4	0	0	0	4.27667	3	2	4.01345	1	5.29379	2	1	1	3.15247	1	2	3	3	5.36541	0	3	1	2	0	0	7	0	0	0	2.15353	2	4	0	3	1	0	3	1	1	1.50087	1	3	3.24244	1
AC023141.8	3	0	0	0	0	0	0	0	0	0	0	1	1	1	0	0	0	0	1	0	0	0	0	2	0	0	0	0	0	2	0	0	0	0	0	0	0	0	0	0	0	0	1	1	0	0	0	1	0
AC023141.9	0	0	0	0	0	0	0	0	0	0	0	0	0	0	0	0	0	0	0	0	0	0	0	0	0	0	0	0	0	0	0	0	0	1	0	0	0	0	0	0	0	1	0	0	0	0	0	0	0
AC023157.1	13.5417	17.5047	21.4632	28.4216	15.9316	17.3059	37.2242	23.0791	16.5024	28.2112	22.6982	32.9359	20.829	20.4006	18.2911	29.5781	25.2378	35.2398	22.7547	22.0733	13.4614	9.5193	19.0262	10.7963	16.5298	23.9869	30.4909	30.3957	28.4057	22.1192	26.3891	28.0053	17.6912	24.9729	32.2842	26.3782	18.9936	35.8391	32.4232	30.9184	23.239	25.8042	30.2319	21.5955	25.7863	20.7655	16.2188	47.6394	41.6527
AC023162.1	0	0	0	0	0	0	0	0	0	0	0	0	0	0	3	0	0	0	0	0	0	1	0	0	1	0	0	0	0	0	0	0	0	0	0	0	0	0	0	0	0	0	0	0	0	0	0	0	0
AC023194.1	0	0	0	0	0	0	0	0	0	1	0	0	0	0	0	0	0	0	0	0	0	0	0	0	0	0	0	0	0	0	0	0	0	0	0	0	0	0	0	0	0	0	0	0	0	0	0	0	0
AC023194.2	0	0	0	1.00006	1.00017	1.00005	0	0	0	0	0	0	0	0	0	0	0	0	0	0	0	0	0	0	0	1.00012	0	0	0	0	0	0	0	0	0	0	0	0	0	0	0	0	0	0	0	0	0	0	0
AC023206.1	1	4	1	0	0	0	0	0	0	1	5	1	0	1	1	0	0	0	0	0	1	0	0	0	0	1	1	0	1	0	0	0	1	0	0	0	0	0	0	0	0	0	2	0	2	1	0	0	0
AC023232.1	0	1	0	0	0	1	0	0	0	0	0	0	0	0	0	0	0	1	1	0	0	0	0	0	0	0	0	0	0	0	0	0	0	0	0	0	0	0	0	0	0	0	0	0	0	0	0	0	0
AC023271.2	4	0	0	0	0	0	0	1	0	0	1	0	1	0	0	3	0	0	1	1	0	0	0	0	0	0	0	0	1	0	0	0	0	0	0	0	0	0	0	0	0	0	0	0	0	1	0	0	0
AC023310.1	0	0	0	0	1.10841	2.33606	0	0	0	0	0	0	1.71856	0	0	0	0	0	0	0	0	0	1.59636	0	0	0	0	0	0	0	0	3.43685	4.90909	1.48141	6.48787	0	0	0	7.37776	7.07373	0	7.65268	0	4.90475	0	0	0	0	0
AC023310.2	0	0	0	0	0	0	0	0	0	0.541089	0	0	0	0	0	0	0	0	0	0	0	0	0	0	0	0	0	0	0	0	1.01054	0	0	0	0	0	0	0	0	0	0	0	0	0	0	0	0	0	0
AC023389.3	0	0	1	0	0	0	0	0	0	0	0	0	1	0	0	0	0	2	0	0	0	0	0	1	0	0	1	0	0	0	1	0	0	1	0	0	0	0	0	1	2	1	0	0	0	0	0	0	1
AC023424.1	4	1	0	3	6	3	0	2	5	4	9	0	4	0	3	3	2	0	5	2	2	0	0	6	1	2	0	7	2	1	4	5	2	1	5	0	1	3	2	7	6	1	1	7	7	5	2	8	4
AC023449.1	0	0	0	0	0	0	0	0	0	0	0	0	0	0	0	0	0	0	0	0	0	0	0	0	0	0	0	0	0	0	0	0	0	0	0	0	0	0	0	0	0	0	0	0	0	0	0	0	0
AC023490.5	3	1	1	0	2	1	2	1	0	0	3	1	0	0	0	4	0	0	0	2	0	1	0	0	0	2	0	0	0	0	0	0	3	2	0	0	0	1	0	0	0	0	2	2	1	0	0	0	1
AC023491.1	2.44771	0	0	4.94401	8.48264	0	0	0	0	5.54878	0	0	0.407506	0	0	3.69192	7.7295	0	6.84111	0.000548852	2.46E-08	3.75435	0	0	0	5.42424	0	0	0	0	2.44242	2.98753	0	0	0	0.00140675	7.71686	0	0	3.57775	1.89924	0	0	0	6.54025	2.55407	3.02E-06	0	7.05636
AC023491.2	0	0	0	0	5	0	0	7.50138	0	0	10.5036	0	0	0	2.12E-06	0	0	0	0	0	3.30523	0	0	0	0	8.23E-05	0	0	0.241684	0	0	0	0	0	0	22.1444	0	0	0	0	0	22.6362	0	0	23.1712	3.01E-05	5.76E-06	1.39E-06	2.54E-07
AC023509.5	0	2	0	4	0	0	0	0	0	0	2	0	0	0	1	0	0	0	0	0	0	0	0	1	0	0	0	0	0	0	0	2	0	0	0	1	0	0	0	0	1	1	0	0	0	0	0	0	0
AC023512.1	0	1.01886	0	0	0	0	1.01861	2.03127	0	0	0	1.01857	0	0	0	0	0	1.01298	0	0	1.01431	0	2.03084	0	0	0	1.01437	0	1.02164	0	1.01735	0	0	0	0	0	0	0	0	0	0	0	1.00887	0	0	0	0	0	0
AC023513.1	0	0	0	0	0	0	0	0	0	0	1	0	0	0	0	0	0	0	0	0	0	0	0	0	0	0	0	0	0	0	0	0	0	0	0	0	0	0	1	0	0	0	1	0	0	0	0	0	0
AC023632.1	1	0	0	0	0	0	0	1	1.00005	0	0	1.00007	0	1	0	0	1	3	2.03851	1	3	1.0001	0	1	1	3	0	0	1	0	0	0	1.00011	1	0	0	0	0	0	0	0	1	0	0	0	0	0	0	0
AC023632.3	0	0	0	0	0	0	4.62E-05	0	0	0	0	0	0	0	0.399773	0	0	0	0	0	0	0	0	0	0	0	0	0	0	2	0	0	0	0	0	0	0	4.93E-05	0	0	0	0	0	0	1.2007	0	0	1.18239	0
AC023790.1	0	0	2	0	0	0	1.00007	0	0	0	0	0	0	0	0	0	0	0	0	0	0	0	0	0	0	0	0	0	0	0	0	0	0	0	0	0	0	1.00014	0	0	0	0	0	0	0	0	0	0	0
AC023794.5	66	34.00004	42.99995	61.99996	21.99999	72	44.00004	32.00002	41.00002	35.999969	17.000043	68.99996	28	23.00004	32.99999	30.99998	11	61.00003	34.00003	30.00003	68.99999	41.00001	29.99999	21.00001	12	53.99997	22	13.000035	45.00004	26.99999	19.00001	8	16.999977	27.00001	42	8	16	37	36.99997	26.00005	23.99999	21.00001	36.99997	13.000002	18.00004	14.999974	31	34	30.99999
AC023813.2	0	0	0	0	0	0	0	1	0	1	1	0	0	0	2	0	0	0	3	0	1	1	0	0	2	0	0	1	0	0	1	0	0	1	0	0	0	0	0	1	0	2	0	0	0	0	0	0	0
AC023825.1	3	1	1	4	1	0	2	0	6	4	26	2	25	1	2	4	7	1	4	1	3	1	4	10	5	5	9	20	1	12	6	6	7	15	0	30	8	8	3	22	8	20	0	1	2	0	3	5	16
AC023906.1	0	1.00104	1.00053	0	0	0	1.00078	0	0	0	0	0	0	1	0	0	0	0	0	0	0	1.00016	0	0	1.00074	0	0	1.0003	0	0	0	0	0	0	0	0	0	0	0	0	0	0	0	0	0	0	0	0	0
AC023934.1	2.01367	0	4.05459	0	0	3	1	2	4.02316	6	3.01486	5.00213	5.01935	3.03878	4.01706	7.08339	3.15208	5.08848	1.00847	11.2886	5.05417	1	14.2805	4.02059	0	1.00358	0	5.05297	1	1.01473	4	0	4.04363	1	0	3.00453	0	2.00276	2.05328	0	3.00205	2.33716	11	2.02706	2	2.01991	2.02967	3.06242	1
AC023968.2	0	0	2	0	0	0	0	1.00166	1	1.00204	1.00087	0	0	0	1.00351	0	2	0	0	0	0	0	0	0	0	1.00284	1	0	0	2	0	0	0	1.00096	1.00089	1.00099	1	0	0	1.00104	0	0	0	0	0	0	1.00079	4.00526	1.00103
AC024067.1	0	0	0	0	0	0	0	0	0	0	3	0	0	0	3	0	0	0	0	1	0	0	0	0	0	0	0	0	0	0	0	0	0	0	0	0	2	1	1	2	1	2	0	0	0	0	0	2	0
AC024082.2	0	0	0	0	0	1	0	0	0	0	0	0	0	0	0	0	0	0	0	0	0	0	0	0	0	0	0	0	0	1	0	0	0	0	0	0	0	0	0	0	0	0	0	0	0	0	0	0	0
AC024085.1	0	0	0	1.0001	0	1	0	0	0	0	0	1	0	1.00018	0	0	0	0	0	0	0	0	0	0	0	0	0	0	0	0	0	0	0	0	0	0	0	0	0	0	0	0	0	0	0	0	0	0	0
AC024224.1	0	0	0	0	0	0	0	0	0	0	0	0	0	0	0	0	0	0	0	0	0	0	0	1	0	0	0	0	0	0	0	1	0	0	0	0	1	0	0	0	1	0	0	0	1	0	0	0	0
AC024257.2	0	0	0	0	0	0	0	0	0	0	0	2	0	1	0	0	0	0	0	1	0	0	0	0	0	0	0	0	0	0	0	2	0	0	0	1.60928	0	0	0	0	1	0	2.39577	0	1.19719	0	0	2.35849	0
AC024267.3	0	0	0	0	0	0	0	0	0	0	0	0	0	0	0	0	0	0	0	0	0	0	0	0	0	0	0	0	0	0	0	3	0	0	0	0	1	0	0	0	0	0	0	0	0	0	0	0	0
AC024270.1	0	0	1	0	0	0	0	0	0	0	0	0	0	1	1	0	0	0	0	0	0	0	0	0	0	0	0	0	2.0049	0	2	0	0	1	0	3.00482	0	1	0	0	0	0	1	1	0	0	1	0	0
AC024293.1	4.95121	9.26307	19.0913	10.5631	6.47527	16.8719	24.8488	7.22231	15.3246	0	8.33615	4.48513	0	4.07962	0	3.69324	0	7.22366	3.62409	0	3.76689	3.49458	3.65289	0	0	3.33034	10.8869	0	3.50633	16.5771	0	17.6402	0	14.905	15.3253	8.47372	0	10.6543	4.61669	10.1862	4.06136	5.96925	9.83103	17.1265	0	0	5.38425	9.64498	0
AC024405.1	0	0	0	0	0	0	0	0	0	0	1	0	0	0	1.00123	3	0	0	1.56268	0	0	0	0	1.04445	0	0	0	0	0	0	0	0	0	0	0	0	0	0	0	0	0	1.00093	0	0	0	0	0	0	0
AC024405.2	0	1	0	0	1	2	1	5	1	0	0	0	0	0	0	0	1	0	0	1	0	1	0	0	4	0	0	1	0	0	0	0	0	1	0	0	0	1	0	0	0	0	0	1	0	1	0	0	0
AC024451.1	0	0	0	0	0	0	0	0	0	0	0	1	0	0	0	0	0	0	0	0	0	0	1	0	0	0	0	0	0	0	3.00062	1	0	0	0	1	1	0	0	0	0	0	0	1	0	0	1	0	0
AC024451.2	14	2.00145	6.00388	12.0053	6.01484	12	25.0118	9	7	14.0146	13.0141	13	9	6.00266	14.0079	7	8.01287	15.006	9.00842	17.026	13.0062	16.0091	8.00356	7	3.00833	7.01352	11.0024	13.0068	9	4.00322	5.0037	4.00212	17.008	9	5	15	6.00927	15.0236	13.0143	10.0019	7	8	11	11	1	7	2	17.0053	11.0171
AC024451.3	0	2	2	0	0	0	0	0	1	0	0	0	1	0	1	1	0	0	0	0	1.00166	0	1	0	0	0	0	0	0	0	0	0	0	0	1	0	0	0	0	1	0	1	3.00764	0	1	0	0	0	1.00235
AC024475.2	0	0	0	0	0	0	0	0	0	0	0	0	0	0	0	0	0	0	0	0	0	0	0	0	0	0	0	0	0	0	0	0	0	0	0	0	0	0	0	2	0	0	0	0	0	1	0	0	0
AC024558.1	0	0	0	2	1	2	1	2	1	0	0	1	3	0	1	1	1	0	0	0	0	3	1	0	0	0	2	0	0	0	0	0	0	0	1	1	0	0	0	0	0	0	0	0	0	0	1	0	0
AC024560.2	47.6118	41.1481	30.1084	21.1775	11.679	30.7683	29.5925	20.9135	12.5257	43.5156	40.0333	66.187	46.9295	24.1791	40.0065	27.4747	25.0496	51.646	24.5622	40.5452	81.0705	48.1575	28.8962	45.8635	4.4136	55.039	18.856	34.4417	26.0115	33.3544	30.2318	11.1717	19.5334	26.6744	29.071	16.7714	8.10706	34.8206	17.6401	13.6645	16.2006	22.0415	18.4549	37.2976	17.8006	33.0493	12.8422	14.5884	21.2817
AC024568.1	27.5003	7.34222	9.40408	10.5875	5.30335	16.7464	7.94208	8.40203	10.7004	24.5117	13.4499	11.7354	10.2242	13.2979	7.90406	7.17514	14.0202	13.1396	10.0967	12.3492	13.5111	5.23899	8.21326	22.2024	7.26506	13.4616	3.10426	8.01154	11.2599	13.28	8.08187	7.03106	13.3389	7.33906	7.21668	10.0334	11.1382	18.2945	9.61057	22.3515	12.2069	8.13559	3.04578	7.15721	12.0442	7.13304	6.06192	9.43648	8.38494
AC024581.2	0	0	0	0	0	0	0	0	0	0	0	0	0	0	0	0	0	0	0	0	0	0	0	0	0	0	0	0	0	0	0	0	0	0	0	0	0	0	0	0	0	0	0	0	0	0	0	0	0
AC024587.1	0	0	0	0	0	0	0	0	0	0	0	0	0	0	0	0	0	0	0	0	0	0	0	0	0	0	0	0	0	0	0	0	0	0	0	0	0	0	0	0	0	0	0	0	0	1	0	0	0
AC024589.3	0	0	0	0	0	0	0	0	0	0	0	0	0	0	0	0	0	2	0	0	0	0	0	0	0	0	1	0	0	0	0	0	0	0	0	0	0	0	0	0	0	0	0	0	0	0	0	0	0
AC024592.3	4.16888	1.62843	40.0985	27.15598	0	196.64053	195.7774	61.427128	75.70428	56.7435	38.77056	108.25725	151.27221	19.99949	25.61838	71.74314	80.43967	12.95050001	9.5244	22.65228	71.87382	58.49241	78.0884	18.44854	3.30261	95.49036	8.70461	3.5151362	50.3676	64.9305	14.62975	9.5917	43.09423	30.37986	11.3938	3.86617	14.79207	23.01454	11.66993	50.4154	5.87336	13.8663	20.05307	11.52816	4.36098	21.99271809	9.27181	13.9476621	42.5121
AC024619.4	0	0	0	0	0	1.00905	0	0	0	0	0	0	0	0	1.00786	0	0	0	0	0	0	0	0	0	0	1.01066	0	0	0	0	0	0	0	0	0	1.00219	0	0	0	0	0	0	0	0	0	0	0	0	0
AC024681.1	0	0	1	0	0	0	0	0	0	0	0	0	0	0	0	0	0	0	0	0	0	0	0	0	0	0	0	0	0	1	0	0	0	0	0	0	0	0	0	0	0	0	0	0	0	0	0	0	0
AC024884.1	0	0	0	0	0	0	1	0	0	0	1	0	0	0	0	0	0	0	0	0	0	0	1	0	1	1	1	0	1	0	1	0	0	0	0	0	0	1	0	0	0	1	0	0	0	0	2	0	0
AC024937.1	1	1	0	0	0	0	1	0	0	0	3	2	1	6	0	0	0	0	1	0	0	1	1	0	1	0	0	0	0	2	1	1	1	2	6	0	2	1	2	0	1	0	0	0	0	0	2	0	2
AC024937.2	2.25321	0	0	5.60709	0	0	6.35415	0	0	3.15791	1.48008	2.25269	0	0	0	0	1.32346	0	0	1.5419	0	0	0	1.81115	0	1.83729	0	7.35121	0	2.1995	0	0	2.10174	0	0	0	0	0	1.84919	3.08309	0	0	0	0	0	0	0	0	0
AC024940.11	0	0	0	0	0	0	0	0	0	0	0	0	0	0	0	0	0	0	0	0	0	0	0	0	0	0	1	0	0	0	0	0	0	0	0	0	0	0	1	0	0	0.5	0	0.5	0	0	0	0	0
AC024940.2	116.5036	20.69506265	12.86539	0	15.2793	4.94204	4.7956	2.8266	47.64359	10.1231	10.54409	9.8162	115.0168	8.88891	0.0849147	64.69036	8.35991	2.55161	6.07712	13.96633	0	13.69806	52.49149	18.44416	10.6723	21.32469	12.75584	9.997233	3.25097	9.37698	7.55914	32.60138	9.289831	104.43103	17.07787	5.36487	2.914605	0	0	78.223	3.18645	31.59189	2.78E-07	6.3342339	57.17706	9.11827	14.50487	11.42432	18.25921
AC024940.3	4.02945	4.04354	1.50918	7.56432	4.59858	4.04158	5.05619	6.70368	1.51707	1.51708	1.6397	3.03057	1.51282	0.503169	1.00678	2.01311	1.51013	1.0098	2.02021	1.00978	1.0331	2.52373	0.505102	1.07273	3.0322	4.03996	2.01629	1.51621	3.53719	1.57875	1.68802	0.502507	0.50244	0.502687	0.514284	0	0	1.00484	1.005	2.01188	1.00658	0	0	2.01265	0	3.52248	0.503047	0.50287	0.502908
AC024940.4	0	0	0	0	0	0	0	0	0	0	0	0	0	0	0	0	0	0	0	0	0	0	0	0	0	0	1	0	0	0	0	0	0	0	0	0	0	0	1	0	0	0.5	0	0.5	0	0	0	0	0
AC024940.7	11.8458	37.879048	22.04501	61.89925	0	28.19493	4.7956	34.75228	12.8519	15.80318	14.40337	14.95972	24.47658	8.88891	252.85142	7.66585	10.54124	10.65433	7.49479	18.45263	30.99259	10.16217	69.9114	21.65229	18.15796	23.24736	13.201372	10.604272	12.47938	24.0521	1.89904	2.61684	27.331951	10.0337	26.0375	5.36487	11.740475	18.71323	31.22328	0	8.36402	8.33249	20.69425	6.3342339	7.88117	15.08663	26.05377	16.86351	14.9465
AC024940.9	4.02945	4.04354	1.50918	7.56432	4.59858	4.04158	5.05619	6.70368	1.51707	1.51708	1.6397	3.03057	1.51282	0.503169	1.00678	2.01311	1.51013	1.0098	2.02021	1.00978	1.0331	2.52373	0.505102	1.07273	3.0322	4.03996	2.01629	1.51621	3.53719	1.57875	1.68802	0.502507	0.50244	0.502687	0.514284	0	0	1.00484	1.005	2.01188	1.00658	0	0	2.01265	0	3.52248	0.503047	0.50287	0.502908
AC024995.1	2.05188	0	0	2.06033	0	1.03772	1.04331	0	0	0	0	1.03166	0	0	0	0	0	1.02524	0	0	0	0	0	0	0	1.02919	1.01767	0	0	0	0	0	0	0	1.00831	0	0	0	0	0	1.01046	0	0	0	1.01916	0	0	0	0
AC025030.1	0	0	0	0	0	0	0	0	1	2	1	0	0	0	1	0	0	1	0	0	0	0	0	0	0	0	1	0	0	1	0	0	1	0	1	0	1	3	1	0	0	0	0	0	0	0	1	2	0
AC025033.1	0	0	0	0	0	0	0	0	0	0	0	0	1	0	0	0	0	0	0	0	0	0	0	0	0	0	0	0	0	0	0	0	0	0	0	0	0	0	0	0	0	0	0	0	0	0	0	0	0
AC025040.2	0	2.0453	0	1.01997	0	2.08016	1.035	0	1.06379	0	2.06546	0	1.05495	0	0	0	0	1.06031	1.07565	0	0	0	1.07389	0	6.11896	0	0	0	0	0	0	1.0244	0	2.12845	0	3.219	1.06565	0	0	0	1.05775	0	1.06147	1.0993	0	0	0	1.04149	0
AC025048.3	0	0	0	0	0	0	0	0	0	0	0	0	0	0	0	1	0	1	0	0	0	1	0	0	0	0	0	1	0	0	0	0	0	0	0	0	0	0	1	0	0	0	0	0	0	0	0	0	0
AC025048.6	106.963	25.091	71.3664	16.3523	224.774	27.2427	110.188	14.4739	121.264	166.587	38.6979	66.3663	67.3172	54.3352	5.17975	110.387	22.6629	41.8066	53.6895	55.1554	33.4522	72.3206	174.091	0	0	19.9786	3.0644	8.00411	0.983912	82.5437	0.239539	0.169386	86.2545	157.158	93.8249	146.887	33.5	32.8089	38.5291	2.77E-08	31.4236	1.39E-06	0	185.84	0.00764572	71.407	80.8237	8.98272	82.294
AC025062.1	0	1.00048	0	0	0	2.00085	1.0004	0	0	1.00036	0	0	0	0	0	0	0	0	0	1.00046	0	1.00018	0	0	0	0	0	0	0	0	0	0	0	1	0	0	0	1.00024	1.00042	0	0	1.00012	0	0	0	0	0	0	0
AC025062.2	0	0	0	0	0	0	0	0	0	0	0	0	0	0	0	0	0	0	0	1	0	0	0	0	0	0	0	0	0	0	0	0	0	0	0	0	0	0	0	0	0	0	0	0	0	0	0	0	0
AC025161.1	0	0	0	0	0	0	0	0	0	0	0	0	0	0	0	0	0	0	0	0	0	0	0	0	0	0	0	0	0	0	0	0	0	0	0	0	0	0	0	0	0	0	0	0	0	0	0	0	0
AC025165.3	9.94622	5.77883	0	0	2.46365	11.98475	11.399409	2.4934	0	0	6.62304	10.2601	4.29674	2.6689	3.58306	12.0529	0	6.79958	11.14809	0	5.1404	3.71148	0	1.29937	2.4724332	0	0	2.98663	2.56077	1.4008	0	7.08345	23.5833	2.88866	7.73739	0	5.86704	6.30648	1.36405	0	5.99888	0	3.70499	4.12E-05	4.04409	1.78853	5.23171	0	7.35151
AC025165.6	6.78658	0	1.5056	9.55701	5.47654	0.1408	8.87904	0.322761	0.216102	1	0.424063	0	0	4.36567	0	1	2.77425	3.18284	0.365672	2.77328	2.73134	2.54851	5.77425	1.77425	3.95709	1.98885	2.36567	0	4.2161	0	0.0720339	4.52079	0	0	2.36567	0.295442	0	0	4.77425	0	1.59142	4.52542	6.08315	0.520788	1.59142	1	2.38136	0	0
AC025181.1	0	0	0	0	0	0	0	0	1	4	2	1	2	1	0	1	1	0	8	1	0	0	1	4	10	4	7	1	3	1	7	5	4	3	4	9	2	2	8	0	5	4.00106	3	6.00092	0	2	3	1	0
AC025186.1	0	0	0	0	0	0	1	1	1	0	0	2	0	0	0	0	0	0	0	0	0	0	0	0	1	0	0	0	0	0	0	0	0	0	0	0	0	2	0	0	0	0	1	0	0	0	1	1	0
AC025198.1	0	0	0	1.12891	1.24674	0	0	0	0	0	1.18858	0	1.29716	0	0	0	0	0	0	0	0	0	0	0	1.2205	0	0	0	1.15642	1.18738	0	3.793	0	0	0	0	0	1.31741	1.25373	0	1.43382	0	0	0	0	1.13983	1.27294	1.18383	0
AC025260.2	1	0	0	0	0	0	0	0	0	0	0	0	0	0	0	0	0	0	0	0	0	0	0	0	0	0	0	0	0	0	0	0	0	0	0	0	0	0	0	0	0	0	0	0	0	0	0	0	0
AC025263.2	0	1.96001	0	0	0	0	0	0	0	0	3.3001	1.22679	2.73487	1.72507	2.7162	4.14243	0	0	0	0	0	0	0	0	0	0	0	0	0	0	1.71704	0	1.63989	0	0	0	0	0	0	5.77953	0	1.87287	0	0	1.32932	0	1.59043	2.57362	1.84847
AC025271.1	0	0	0	0	0	0	0	0	0	0	0	0	0	0	0	0	0	0	0	0	0	0	0	0	2.00042	0	0	0	0	0	0	0	0	0	0	0	0	0	0	0	0	0	0	0	0	0	0	0	0
AC025279.2	13.2092	18.1469	6.11293	4.02346	8	2	7.58852	3	13.0827	9.07542	10	2	4.15434	2	4	6	3	6	1	7	3.06261	6.07818	8.47371	4.0455	5	6	4	3.23237	11	6.2038	6	2	13.1032	7	3	4	7	7.41449	8.08077	1.00917	8	8	8.04524	21	19	6	19	13.1894	16
AC025279.3	0	0	0	0	0	0	0	0	0	0	0	0	0	0	0	0	0	0	0	0	0	0	0	0	0	0	0	0	0	0	0	0	0	0	0	0	0	0	0	0	0	0	0	0	0	0	0	0	0
AC025283.1	0	0	1	0	0	0	1	0	2	0	0	0	0	0	0	0	0	1	0	1	0	0	0	0	0	0	0	0	0	0	1	0	0	0	0	0	1	0	0	0	2.00413	0	0	0	0	0	1	0	0
AC025283.2	0	0	0	3.72861	0	6.24411	0	3.06496	0	0	0	1.76856	0	1.826	0	0	2.98123	0	0	3.72248	0	0	0	3.72117	0	0	0	4.2881	0	6.14139	0	0	0	4.32885	0	3.10487	4.73682	2.23179	0	2.8212	0	0	15.7914	3.4232	6.83401	0	5.67353	0	2.3024
AC025423.2	417.088	232.546	249.442	240.794	206.35	284.498	222.035	318.755	436.861	301.241	240.598	435.717	288.623	185.038	406.303	310.604	447.182	452.905	276.386	346.457	325.729	261.065	332.004	365.812	140.517	334.528	122.874	272.945	284.064	214.169	294.729	97.6519	260.055	470.9	226.711	330.242	337.99	299.611	615.831	355.87	255.688	572.569	316.029	320.445	458.85	387.379	662.851	495.375	786.215
AC025423.3	1	3	0	0	0	3	0	0	0	0	0	3	1	0	0	1	0	1	1	0	0	3	0	3	0	0	3	0	0	0	1	0	0	1	1	2	0	1	2	3.00758	0	2	0	0	0	3	0	1	2
AC025445.1	0	0	0	0	0	0	0	0	0	0	0	0	0	0	0	0	1	0	0	0	0	0	0	0	0	0	0	0	0	0	0	0	0	0	0	0	0	0	0	0	0	0	0	0	0	0	0	0	0
AC025449.1	32.944	48	25	17	39	26	33.0795	23	32	18	4	30	14	7	7	14	2	13	12	12	25	13	15	7	22	24	23	31	15	13	19	11	11	17	16	10	3	17	10	8	9	7	10	8.01465	8	10	16	16	4
AC025458.1	0	0	0	0	0	0	0	0	0	0	0	0	0	0	0	0	0	0	0	0	0	0	0	0	1	0	0	0	0	0	0	0	0	0	0	0	0	0	0	0	0	0	0	0	0	0	0	0	0
AC025459.1	0	0	1.01209	0.974633	1.06398	1.01622	1.05601	2.04183	1.04205	1.05811	1.00723	2.04438	0	0	0	0	0	0	0	0	0	0	0	0	0	0	1.03469	0	0	0	0	0	0	0	0	0	0	0	0	0	0	0	0	0	0	0	0	0	0.938766
AC025470.1	1	1.00245	0	0	0	0	0	0	0	0	0	0	0	0	0	0	0	0	0	0	0	0	0	0	0	0	0	0	0	0	0	0	1	1	0	0	0	1	0	1	0	2	0	0	0	1	0	0	0
AC025518.1	1.05436	2.08605	0	1.05034	7.31682	3.15149	4.23784	1.04153	0	0	1.03933	0	0	0	0	0	0	0	4.21067	0	0	0	0	1.04174	3.17275	4.19478	3.1777	2.07932	0	0	1.0455	0	0	1.0307	3.10845	2.06836	0	4.11284	0	2.07994	0	0	0	3.08892	0	2.08266	0	0	0
AC025538.1	0	0	0	0	0	0	0	0	0	0	0	0	0	0	0	0	0	0	0	0	0	0	0	0	2.0578	1.04864	0	0	0	0	0	0	0	0	0	0	0	0	0	0	0	0	0	0	0	0	0	0	0
AC025574.1	0	0	0	0	0	0	0	0	0	0	0	0	0	0	0	0	0	0	0	0	1	0	0	0	0	0	0	0	0	0	0	0	0	1	0	0	0	0	0	0	1.00505	0	0	0	0	0	0	0	0
AC025578.1	0	0	0	0	0	0	0	0	0	0	0	0	0	0	0	0	0	0	1	0	0	0	0	0	0	0	0	0	0	0	0	0	0	0	0	0	0	0	0	0	0	0	0	0	0	0	0	0	0
AC025588.1	3	6	1.00107	1	0	2	1	3	6	0	0	0	0	0	4	0	0	1	0	2.00147	1.0007	0	3	1	0	0	0	0	0	0	0	0	0	3	0	0	0	0	0	0	3	0	0	0	0	0	0	1	2
AC025594.1	0	0	0	0	0	0	0	0	0	0	0	0.930814	0	0	0	0	0	0	0	0	0	0	0	0	0	0	0	0	0	0	0	0	0	0	0	0	0	0	1	0	0	0	0	0	0	0	0	0	0
AC025627.2	0	0	0	0	0	0	0	0	0	0	0	0	0	0	0	0	0	0	0	0	0	0	0	0	0	0	0	0	0	0	0	0	1	0	1	0	0	0	0	0	0	0	0	0	0	0	0	0	0
AC025627.3	20	7	2	11	2	5	8	1	8	10	5	4	3	8	5	1	4	2	0	1	11	2	5	1	1	6	1	0	3	3	1	7	1	5	2	2	5.81544	4	0	13	4	6	5	5	5	3	5	1734	3
AC025647.3	0	0	0	0	0	0	0	0	0	0	0	0	0	0	0	0	0	0	0	0	0	0	0	0	0	0	0	0	0	0	0	0	0	0	0	0	0	0	0	0	0	0	0	0	0	0	0	0	0
AC025674.1	0	0	0	0	0	0	0	0	0	0	0	0	0	0	0	0	0	0	0	0	0.5	0	0	0	0	0	0	0	0	0	0	0	0	0	0	0	0	0	0	0	0	0	0	0	0	0	0	0	0
AC025674.5	0	0	0	0	0	0	0	0	0	0	0	0	0	0	0	0	0	0	0	0	0.5	0	0	0	0	0	0	0	0	0	0	0	0	0	0	0	0	0	0	0	0	0	0	0	0	0	0	0	0
AC025678.1	0	0	0	0	0	0	0	0	0	0	0	0	0	0	0	0	0	0	0	0	0	0	0	0	0	0	0	0	0	0	0	0	0	0	0	0	0	0	0	0	0	0	0	0	0	0	1	0	0
AC025750.1	0	0	0	0	0	0	0	0	0	0	0	0	0	1	0	0	0	0	0	0	0	0	0	0	0	0	0	0	0	0	0	0	0	0	0	0	0	0	0	0	0	0	0	0	0	0	0	0	1
AC025755.1	0	0	0	0	0	0	0	0	0	0	0	0	0	0	0	0	0	1	0	0	0	0	0	0	0	0	0	0	0	0	0	0	0	0	0	0	0	0	0	0	0	0	0	0	0	0	0	0	0
AC025857.1	2	0	0	0	0	0	0	0	0	0	0	0	0	1	0	0	0	0	0	0	0	0	0	0	0	0	0	0	0	0	0	0	0	0	0	2	0	0	0	0	1	0	0	0	0	0	0	0	0
AC025884.1	68.4604	12.7683	23.4211	23.831	10.3531	20.8091	20.8084	24.9142	23.7613	13.1127	1	10.721	8.80771	5.6824	4.6065	9.87005	11.431	11.633	20.923	11.2552	29.2895	13.1035	11.0857	5.42449	6.41881	21.0651	4.55206	15.4992	17.8127	5.81425	6.65057	6	3.70999	15.1379	30.5849	0	1.31068	7.8333	13.8808	6.88589	0	6.31087	0	22.0024	6	12.3871	5.72748	0	2.68644
AC025884.2	5	1	5	1	0	1	0	1	1	4	1	1	0	3	3	0	0	2	3	1	3	1	1	1	1	2	0	1	1	1	1	2	1	3	5	0	3	1	0	3	3	3	6.35956	5	2	3	5	3	6
AC025884.3	0	0	5	0	0	0	4	0	0	1	0	0	0	0	0	0	0	1	0	1	0	0	0	0	0	0	0	2	0	0	0	0	0	2	0	0	0	0	0	0	0	0	0	1	0	0	0	0	0
AC025918.2	0	0	0	0	0	1	0	0	0	0	0	0	0	0	0	0	0	0	0	0	0	0	0	0	0	0	0	0	0	0	0	0	0	0	0	0	0	0	0	0	0	0	0	0	0	0	0	1	0
AC026111.1	0	0	0	0	0	1.02644	0	0	0	0	0	0	0	0	0	0	3.04697	0	0	0	0	2.04625	1.02622	0	0	0	0	0	0	0	0	0	0	0	0	0	0	0	0	0	0	0	0	0	0	1.02805	0	0	0
AC026117.1	0	0	0	0	0	0	0	0	0	0	1	0	1	0	2	0	0	1	3	0	0	0	0	0	0	0	0	0	0	0	0	0	1	0	0	0	0	0	2	0	1	0	4	1	1	0	0	2	0
AC026120.1	1	1	1	0	0	0	0	1	2	1	0	1	3	0	1	1	2	3	1	2	0	0	0	0	0	2	0	1	2	0	1.0983	0	1	1.0983	0	0	2	1	0	0	1	0	1	0	2	0	1.0983	2	0
AC026120.2	0	0	0	0	0	0	0	0	0	0	0	0	0	0	0	0	0	0	0	0	0	0	0	0	0	0	0	0	0	0	0.901701	0	0	0.901701	0	0	0	0	0	0	0	0	0	0	0	0	0.901701	0	0
AC026150.3	16	16	5	0	8.76352	21	18.0892	22	24	11	85.3063	53.5739	68.5747	6	17	37.5911	0	32	9.57203	0	12.0294	13.7435	54.6995	9.96582	9.79736	86.3391	13	0	7	9.94776	6.96127	0	20.7614	54.6995	10.9234	55	13	32.2662	101.499	12.811	48.4527	8.76352	23	13.678	0	57.2211	69.8575	9.59734	29
AC026185.1	0	1	0	0	0	0	0	0	0	0	0	0	0	0	0	0	0	0	0	0	0	0	0	0	0	0	0	0	0	0	0	0	0	0	0	0	0	0	0	0	0	0	0	0	0	0	0	0	0
AC026271.1	0	2.57259	0	0	0	0	0	0	0	0	3.04066	0	0	0	0	0	0	0	0	0	0	0	0	0	0	5.32265	0	5.52441	0	0	0	0	4.79146	0	0	0	0	0	0	0	0	0	0	0	0	0	2.53703	0	0
AC026271.2	0	0	0	2.64359	0	0	2	0	0	2	0	3	0	0	6	7.7105	2	0	8	1	2.91044	1	0	18.894	0	4.78284	0	1	0.643588	3.761	0	0	3	1	0	0	2	5	1.64359	0.643588	3	4.81839	0	1	0	2	5.8775	0	0
AC026271.3	0	0	0	0	0	0	0.172736	0	0	0	0	0	0	0	0	0.944624	0	0.966634	0	0	0	0	0	0	0.979977	0.971414	0	0	0	0.980143	0	0	0	0	0	0	0	0	1.94351	0	0	0.906223	0	0	0	0	0	0	0
AC026310.1	0	0	0	0	0	0	0	0	0	0	0	0	0	0	0	0	0	0	0	0	0	0	1	0	0	0	0	0	0	0	0	0	0	0	0	0	0	0	0	0	0	0	0	0	0	0	0	0	0
AC026316.1	0	0	0	0	0	0	0	0	0	0	0	0	0	0	0	0	0	0	0	1	0	0	0	0	0	0	0	0	0	1	0	0	0	0	0	0	0	0	0	0	0	0	0	0	0	0	0	0	0
AC026316.4	64.6439	42.4619	47.4041	20.3155	22	29.9729	25.3153	35.1436	32.3538	37.1998	46.8965	35.3121	53.8804	11	54.5903	32.41	24.9323	24.5425	19.0828	22.2363	41.1152	20	20.7509	33.9541	24	25.5265	50.3512	16.1178	24.1536	31.4781	20.7367	18.5642	24.1992	42.9634	20	32.3698	20.3223	32.6417	18.2894	27.265	27.6811	30.504	28.6928	36.2525	16.2344	26.6911	30.5953	43.5691	40.6455
AC026348.1	9	4	6	0	5	5	2	9	5	3	2	4	6	5	4	1	1	2	3	1	5	3	3	4	1	5	1	6	1	4	3	1	2	2	3	2	1	3	4	4	0	3	1	0	3	1	2	12	2
AC026369.8	0	0	0	0	1	3	0	0	2	0	1	1	0	0	0	0	0	0	0	0	0	0	0	0	2	0	2	1	1	1	1	9	1	0	0	1	0	0	0	4	0	0	0	1	2	2	2	0	1
AC026403.1	3271.39	4802.13	4584.46	4723.63	6111.53	4010.19	4949.12	4065.93	3097.03	2521.2	1206.34	3207.75	1789.04	2406.66	1505.76	2579.42	1178.64	1542.73	1474.91	1722.57	2308.84	2461.9	829.461	1788.78	4303.62	2403.48	3989.25	1602	2864.62	2357.47	1481.5	2661.13	2620.48	1707.21	4799.83	1978.87	1940.55	3114.74	1717.51	1624.21	1223.78	1438.81	2608.21	2270.73	1178.27	2081.65	1888.9	2063.62	2372.04
AC026407.1	0	0	0	0	0	0	0	0	0	0	0	0	1	0	0	0	0	0	0	0	0	0	0	0	1	0	0	0	0	0	0	0	0	0	0	0	0	0	0	0	0	0	0	0	0	0	0	0	0
AC026410.1	3.00014	1.00005	0	0	0	0	0	1.00008	3.00016	1.00006	0	1.00003	0	0	0	0	0	0	0	0	1.00006	2.00013	0	0	0	1.34047	0	2.00024	1.00006	0	0	0	1.00005	1.00005	0	0	0	0	0	0	1.00003	1.00002	1.00003	0	0	0	0	2.00004	0
AC026410.2	0	0	0	1	0	0	0	0	0	0	0	0	0	0	0	0	0	0	0	0	0	0	0	0	0	0	0	0	0	0	0	0	0	0	0	0	0	0	0	0	0	0	0	0	0	0	0	0	0
AC026410.3	0	0	0	0	0	1.44068	0	0	0	0	0	0	0	0	0	0	0	0	0	0	0	0	0	0	1.26764	0	0	0	0	0	0	0	1.40594	0	0	1.31119	0	0	0	0	0	0	0	0	0	0	0	0	0
AC026412.1	157.18005	114.44944	90.42278	66.99479	122.81129	248.4034	134.625516	144.15935	126.270187	179.17126	75.74599	152.86787	96.60921	61.92247	81.47034	126.431435	144.42837	113.15383	112.34636	107.04447	140.20327	115.43655	67.37507	61.55244	144.234338	234.6496	74.414192	153.73011	92.2348	71.8821	36.1529	11.68705	163.2441	116.21751	78.39779	86.1578	98.15249	193.85475	90.25381	102.3080304	146.95934	84.84435	103.73915	96.01249	32.08247	120.3963	94.60436	106.689	112.24695
AC026412.2	0	7.64873	3.21804	7.65814	0	0	1.73039	1.31321	3.14224	1.96536	0	2.68675	0	0	6.08021	0	4.04976	3.22955	6.41894	4.84719	3.90495	5.71518	0	1.90604	1.38598	9.4303	0	2.72617	4.1654	5.21769	0	0	0	0	0	0	0	1.36079	0	6.12567	1.58648	2.58344	0	0	0	0	3.63476	2.79574	3.24095
AC026427.2	0	0	0	0	0	0	0	0	0	0	0	0	1	0	0	0	0	0	0	1	0	0	0	0	0	0	0	1	0	1	1	0	0	0	0	0	1	0	0	0	0	0	0	0	0	0	1	0	0
AC026434.1	0	0	0	0	0	0	1	0	0	0	1	0	0	0	0	0	0	0	0	0	0	0	0	0	0	0	0	0	0	0	0	0	0	0	0	0	0	0	0	0	0	0	0	0	0	0	0	0	0
AC026436.1	1.00556	6.02596	1.0004	2.00761	8.03378	1.00382	2.01048	1.00482	1.00418	2.01188	2.02557	2.00695	7.05016	2.00382	5.02449	3.00303	5	0	2.0165	4.01058	3.00648	2.39E-08	3.01165	1.01092	3.01766	10.1025	0	1.00936	2.00149	5.01756	1.00479	0	1.00085	3.0061	5.00681	3.00855	1.00224	0	5.00889	1	2.00361	2.00691	0	0	0	3.01184	0	12.0133	0.49584
AC026444.1	0	0	0	0	0	0	0	0	0	0	0	0	0	0	0	0	0	0	0	0	0	1	0	0	0	0	0	0	0	0	0	0	0	0	0	0	0	0	0	0	0	0	0	0	0	0	0	0	0
AC026458.1	1	0	4	0	3	0	2	1	0	0	0	4	4	1	3.75E-06	1	0	3	3	1	2	2	1	1	1	1	0	2.11E-06	1	0	0	0	3	3	0	0	1	1	1	1.98936	2	1.86E-06	0	1	0	1	2	1	2
AC026461.4	0	0	0	0	0	0	0	0	0	0	0	0	0	0	0	0	0	0	0	0	0	0	0	0	0	0	0	2	0	0	0	0	0	0	0	0	0	0	0	0	0	0	0	0	0	0	0	0	0
AC026462.1	2.01727	3.01426	0	0	0	0	7.05496	0	2.0164	2.01494	5.04218	1.00677	2.0166	3.02154	1.00742	2.01581	1.00735	2.01616	3.02578	2.0145	4.02546	2.01796	2.04354	2.01435	3.02218	1.00988	0	1.00834	3.76678	1.00888	1.0065	0	3.01183	1.31304	2.00975	1.00456	0	2.00733	0	1.00417	5.0753	0	0	1.00369	1.00585	0	1.00576	2.01113	5.01726
AC026464.1	0	0	0	0	0	0	1.60112	0	2.81914	0	3.90174	0	11.28273	0.276808	8.21417	0	0	0	0	0	0	5.73454	0	1.68775	0	0	0	0	1.79572	0	1.72343	0	0	1.77152	3.96122	0	0	2.83059	0	0	0	8.59493	0	4.11123	0.560577	1.00253	3.38008	0	0
AC026464.3	56.7571	43.1272	51.168	6.72213	19.8555	32.3979	48.2164	27.3797	39.6931	36.4353	50.9233	45.6761	59.1386	33.4325	49.747	30.8624	36.896	54.5348	48.8386	58.9937	69.2814	33.754	40.4074	37.2612	53.9824	42.935	10.9875	25.5894	63.3748	39.3801	34.1048	26.8508	85.3364	51.8961	71.8649	63.9127	35.3546	36.8849	69.8905	39.012	55.5099	24.0814	25.5295	57.52	28.8274	55.7687	73.4465	67.6007	92.5901
AC026464.4	1032.42	942.134	888.654	827.625	803.225	941.919	1183.26	865.823	1012.82	954.336	1072.36	1488.63	1019.68	737.13	719.284	783.354	812.443	1047.61	976.832	952.936	1195.53	787.298	941.039	730.61	1292.89	1080.43	1394.28	820.149	988.931	714.27	873.018	949.118	1262.46	1264.92	1111.29	1348.62	839.449	1153.64	1371.81	814.764	1213.09	1148.15	806.659	1004.93	661.262	960.179	1273.4	1064.54	1169.1
AC026464.5	4	0	0	0	0	2	1	1	0	4	1	1	1	1	0	0	0	0	0	0	2	0	0	0	0	4	0	0	1	0	1	0	2	0	0	0	0	0	0	0	0	0	0	0	0	0	0	0	2
AC026464.6	212.057	243.318	209.226	187.143	219.413	231.729	211.095	186.723	210.696	249.577	150.198	331.135	225.616	160.545	154.87	232.2	204.862	266.387	194.734	224.951	277.673	166.36	190.739	174.077	314.22	260.488	390.017	174.879	282.689	177.43	198.998	170.722	207.521	178.916	262.393	248.167	196.311	285.262	292.009	180.929	162.598	275.038	219.663	234.631	110.215	204.542	372.965	214.477	341.762
AC026468.1	0	0	0	0	0	0	0	0	0	0	0.000874008	0	0	0	0	0	0	0	0	0	0	0	0	0	0	0	0	0	0	0	0	0	0	0	0	0	0	0	0	0	1.12599	0	0	0	0	0	0	0	0
AC026477.1	1	1	0	0	0	1	0	0	1	1	0	1	1	0	0	0	0	0	0	0	0	1	0	0	2	0	0	0	0	0	0	0	0	0	0	0	0	0	0	0	0	0	0	0	0	0	1	0	0
AC026688.1	0	0	0	0	0	0	0	0	0	0	0	0	0	0	0	0	0	0	0	0	0	1.00589	0	1.00156	0	0	0	0	0	0	0	0	0	0	0	0	0	0	0	0	0	0	0	0	0	0	0	0	0
AC026700.1	0	0	0	0	0	0	0	0	0	0	0	0	1.00814	0	0	0	0	0	0	0	0	0	1.00474	0	0	0	1.01042	0	0	0	1.01097	0	0	0	1.00489	1.00545	0	0	0	0	0	0	0	0	0	1.00572	0	0	1.00488
AC026740.3	1	10.36595	5.37673	7.74726	0	2.25729	3.093	12.84521	9.20226	5.56309	2.92477	23.77575	0	0	0	2.61081	2.22372	7.48472	4.97581	4.79609	1.66724	1.85241	2.91517	2.41867	6.19094	4.91607	0.632933	4.78174	7.22384	0	0	0	1.23579	4.69377	5.01945	0	4.50831	6.23797	0	1.75091	1.13E-05	0	0	1.57839	0.915769	3.25451307	0	8.83426	0
AC026785.1	0	0	0	0	0	0	0	0	0	0	0	0	0	0	0	0	0	0	0	0	0	0	0	0	0	0	0	0	0	0	0	0	0	0	0	0	1	0	0	0	0	0	0	0	0	0	0	0	0
AC026786.1	0	0	0	0	0	0	0	0	0	0	0	0	0	0	0	0	0	0	0	0	0	0	0	0	0	0	0	0	0	0	0	0	0	0	0	0	0	0	0	0	0	0	0	0	0	0	0	0	0
AC026798.1	0	0	0	0	0	0	2.00029	0	0	0	0	0	0	0	0	0	0	0	0	0	0	0	0	0	0	0	0	0	0	0	0	0	0	0	0	0	0	0	0	0	0	0	0	0	0	0	0	0	0
AC026801.1	0	0	0	0	0	0	0	0	0	0	0	0	0	0	0	0	0	0	0	0	0	0	0	0	0	0	0	0	0	0	0	0	0	0	0	0	0	0	0	0	0	0	0	0	0	0	0	0	0
AC026826.1	0	0	0	0	0	0	0	0	0	0	0	0	1	0	0	0	0	1	1	0	0	0	0	0	0	0	0	0	0	0	0	1	0	0	0	0	0	0	0	0	0	0	0	0	0	0	0	2	0
AC026826.2	0	0	0	0	0	0	0	0	0	0	0	0	0	0	0	0	0	0	1	0	0	0	0	0	0	0	0	0	0	0	0	0	0	0	0	0	0	0	0	0	0	0	0	0	0	0	0	0	0
AC026877.1	559.906	322.101	404.712	400.95	304.999	435.7	523.73	335.607	485.639	490.028	1268.63	637.589	905.076	461.204	567.958	450.191	657.339	572.135	608.644	497.958	623.356	412.564	615.049	553.821	522.845	488.466	502.796	335.349	535.971	591.342	714.395	642.42	799.4	921.466	588.12	990.627	929.76	783.579	803.618	1036.3	837.172	943.139	873.722	1078.74	928.59	945.503	732.418	1487.04	1127.64
AC026951.1	0	0	0	0	0	0	0	0	0	0	0	0	0	0	0	0	0	0	0	0	0	0	0	0	0	0	0	0	0	0	0	0	0	0	0	0	0	0	0	0	0	0	0	0	0	0	0	0	0
AC026954.1	2	0	0	1	0	0	0	2	0	0	0	1	1	1	1	0	0	0	0	0	0	0	0	0	2	0	1	2	1	0	0	0	1	2	1	0	0	0	2	0	3	0	0	0	1	1	1	0	0
AC026954.2	5.87897	0	0	0	0	0	0	0	0	0	0	0	0	0	16.19100045	0	7.81049	0	0	0	0	0	0	0	0	0	0	0	0	0	0	36.2492	8.48858	0	14.5633	0	0	0	8.94498	7.91003	0	0	0	0	0	13.3976	4.812	0	8.87763
AC027088.4	0	0	0	0	0	0	0	0	0	1	0	0	1	1	0	0	1	0	0	0	0	0	0	0	0	0	0	0	0	0	0	0	0	0	0	0	0	1	0	0	0	0	0	4	0	0	0	0	0
AC027104.1	1	5	2	0	0	1	0	0	1	0	0	0	0	0	0	0	0	0	0	0	0	0	1.00501	0	2	1	0	0	0	0	0	1	0	0	0	0	0	0	1	0	0	0	0	0	0	0	1	0	0
AC027139.1	0	0	0	0	0	0	0	1	0	0	0	1	0	0	0	0	0	0	0	0	0	0	0	0	0	0	0	0	0	0	0	0	0	0	0	0	0	0	0	0	0	0	0	0	0	0	0	0	0
AC027139.2	0	4	0	0	0	0	0	0	0	0	0	0.197581	0	0	0	0	0	0	0	0	0	1	0	0	0	0	0	0	0	0	0	0	0	0	0	0	0	0	0	0	0	0	0	0	0	0	0.395161	0	0
AC027176.1	0	0	0	0	0	2	0	0	0	0	0	0	0	0	0	0	2	0	0	0	0	0	0	0	0	1	0	0	0	0	0	0	0	0	1	0	0	0	0	0	0	0	0	0	0	0	0	0	0
AC027176.2	3	3	2	2	0	5	1	0	7	2	11	4	6	6	6	3	3	4	5	2	2	4	1	3	1	6	3	4	4	8	4	3	8	11	1	6	4	5	12	3	7	11	7	5	4	6	7	5	6
AC027229.1	0	0	0	0	0	0	0	0	0	0	0	0	0	0	0	0	0	0	0	0	0	0	0	0	0	0	0	0	0	0	0	0	0	0	0	0	0	0	0	0	0	0	0	0	0	0	0	0	0
AC027237.3	0	0	0	0	0	0	0	0	0	0	0	0	0	0	0	0	0	0	0	0	0	0	0	0	0	0	0	0	0	0	0	0	0	0	0	0	0	0	0	0	0	0	0	0	0	0	0	0	0
AC027287.1	0	0	0	0	0	0	0	0	0	0	0	0	0	0	0	0	0	0	0	0	0	1.00493	0	0	0	0	0	0	0	0	0	0	0	0	0	0	0	0	0	0	0	0	0	0	0	0	0	0	0
AC027309.2	15.5981	7.69589	25.8759	0	0	0	0	3.09526	5.78306	6.54163	0.00224029	49.5281	42.2154	4.65255	18.4184	25.963	15.341	12.3234	0	0	12.7728	3.77E-06	0	6.68E-08	5.52088	19.3313	38.6471	0	0	6.93258	18.1962	0	5.56343	0	2.50786	0	9.98322	0	6.7109	9.15858	3.77802	13.1957	2.48857	0	0	3.31948	0	0	0
AC027369.1	0	0	0	0	0	0	0	0	0	0	0	0	0	0	0	0	0	0	0	0	0	0	0	0	0	0	0	0	0	0	0	0	0	0	0	0	0	0	0	0	0	0	0	0	0	0	0	0	0
AC027369.5	0	0	0	0	0	0	0	0	0	0	0	0	0	0	1	2	0	0	0	0	0	0	0	0	0	0	0	0	0	0	0	0	0	0	0	0	0	0	0	0	0	0	0	0	0	0	1	0	0
AC027455.1	1	0	0	0	0	1	0	0	0	0	0	0	0	1	1	0	0	0	0	0	1	0	0	1	0	0	2	0	0	0	0	1	1	0	0	2	0	0	1	0	0	0	0	0	0	0	0	3	0
AC027544.1	0	2	0	0	2	0	0	0	0	0	0	0	1	0	0	0	0	0	0	0	3	1	2	0	0	0	0	0	1	7	2	0	1	0	0	0	3	0	1	0	2	0	0	1	2	0	2	4	1
AC027544.3	0	0	1	0	0	0	0	0	0	1	0	0	0	0	0	0	0	1	0	0	1	0	0	0	0	0	1	0	0	0	0	0	0	0	0	0	0	1	0	0	0	0	0	2	1	0	1	0	0
AC027575.1	0	0	0	0	0	0	0	0	0	0	2	0	0	0	0	0	0	0	1	0	2	0	0	0	0	0	1	0	0	0	0	0	0	0	0	0	0	0	0	0	0	0	0	0	0	0	0	0	0
AC027601.1	3	3.22368	1.10668	1	0	0	3.58326	0	4.06574	0	4.058241	2.157009	5.47275	3.000003	6	2.999996	0.623068	4.058549	4.71028	0	6.54034	0	1.81939	2	1.00166	2.05648	2	1	3.000003	5.053007	2.9408	3.09388	3	1.340272	3.05016	0.809258	1.00555	1	9.29129	8.85251	6.012304	7.077053	4.84663	2.0011	2.12506	4.40698	5.38606	7.41109	12.41107
AC027612.1	0.503309	0	0	0	0	0	0	0	0	1	0.487358	0	0	0	0	0	0	1	0	0	0	0	0	0	0	0	0	0	1	0	0	0	0	0	0	0	0	0	0	0	0	0	0	0	0	0	0	0.478866	0
AC027612.2	2.04529	1.02772	0	0	0	0.198219	0.205628	0	0	0	0.184097	1.04982	1.00866	0	0.642503	0	0	0	0	0	0	0	0	1.01426	0	1.01338	1	0	1.019	0	0	0	0	0.202622	0	0	0	1.01355	2.02966	0	0	0	0	1.01345	0	0	0.19738	0	0
AC027612.3	0	0	0	0	0	0	0	0	0	1.12685	0	0	0	0	0	0	2.2677	0	0	1.10162	1.13737	0	0	0	0	0	1.10268	0	2.20842	0	0	2.2238	0	0	0	1.13476	0	4.48091	2.23466	0	1.10852	0	0	0	0	0	2.23554	0	3.30498
AC027612.4	0	0	0	0	0	0	0	0	0	0	0	0	0	0	0	0	0	0	0	0	0	0	0	0	0	0	0	0	0	0	0	0	0	0	0	0	0	0	0	0	0	0	0	0	0	0	0	0.0195034	0
AC027644.1	4	0	7	2	2	0	3	1	2	2	4	4	7	3	3	2	0	0	2	2	2	4	8	1	3	2	4	2	2	0	0	1	4	8	1	1	1	1	5	3	6	1	3	3	5	3	4	5	7
AC027644.2	1	0	1	0	0	2	2	0	0	2	2	0	2	1	4	1	5	1	1	0	0	1	0	0	0	0	1	1	0	1	0	0	0	1	0	0	0	0	3	2	2	4	0	0	3	3	2	2	0
AC027644.4	0	0	10.9273	0	0	0	0	0	0	0	16.0247	0	0	0	0	0	0	0	0	0	0	0	0	0	0	0	0	0	0	0	0	0	0	0	0	0	0	0	0	0	0	0	0	0	0	13.9975	0	0	0
AC027667.1	0	0	0	0	0	0	0	1	0	0	0	0	0	0	0	0	0	0	0	0	0	0	0	0	1	0	0	0	0	0	0	0	0	0	1	0	0	0	0	0	0	0	0	1	0	0	0	0	0
AC027763.1	3	2	0	1	0	2	1	4	0	2	2	6	0	0	2	3	1	7	0	1	2	0	3	0	0	3	1	0	1	1	2	0	2	0	0	0	1	2	4	2	0	0	2	4	1	2	4	2	2
AC027796.2	0	0	0	0	0	1	0	1.05234	1.07047	0	1	1	0	0	0	0	0	0	1	0	0	0	2.13136	0	0	0	0	1	0	1	1.07585	0	2.15051	0	0	1.03919	4.34123	1.19388	0	0	0	2.13807	0	0	0	0	0	0	0
AC027796.3	9.80303	0	0	0	0	0	6.12759	4.95532	0	8.29694	7.32911	13.4791	6.41997	0	7.70303	0	10.8918	0	7.34657	0	27.5279	0	12.7625	5.19145	0	6.6788	2.73449	0	11.8939	0	4.28033	0	0	14.5352	0	0	0	13.7808	7.33956	0	20.5516	0	0	10.8194	8.61856	12.4858	14.5126	19.4097	17.0796
AC027801.3	0	0	0	0	0	0	0	0	0	0	0	0	0	0	0	0	0	0	0	0	0	0	0	0	0	0	0	0	0	0	0	0	0	0	0	0	0	0	0	0	0	1	0	0	0	0	2.00905	1	0
AC034102.1	0	0	0	0	0	3.01631	1.53198	0	4.05644	0	14.2024	0	0	4.80132	10.7358	0	0	3.44218	1.69378	3.85465	1.76897	1.67318	0	1.60342	0	3.33874	0	0	0	1.60612	4.56323	0	3.46501	1.56082	1.84862	0	4.88344	1.76785	5.15314	3.59037	1.84832	3.17229	0	1.78315	1.54607	8.75865	0	0	1.73674
AC034102.2	368.507	417.814	361.522	322.026	345.182	485.637	513.754	532.237	431.471	388.345	213.101	533.673	313.532	346.116	115.973	364.19	319.937	377.454	321.757	450.605	392.569	416.591	271.6	334.629	534.67	454.986	286.863	398.683	432.997	390.284	278.281	692.553	376.98	365.579	407.814	293.281	397.57	635.527	424.294	247.443	277.057	282.163	241.131	339.311	167.306	310.314	506.583	371.706	383.964
AC034105.1	0	0	0	2.28851	3.92367	1.35979	0	2.60585	1.53905	4.8949	0	0.923451	0	0	8.33411	16.8501	2.25342	9.01499	2.28342	0	7.36885	0	1.1122	0	8.33486	0	4.18808	27.9276	4.48298	3.18965	5.13096	1.51081	4.34364	5.57479	12.1977	1.25842	0.329961	12.7828	3.21724	1.67741	1.82439	30.6936	0	0	0	25.1673	0	3.36523	0.1049
AC034105.2	0	0	0	0	0	0	0	0	0	0	0	0	0	0	0	0	0	1	0	0	1	0	0	0	0	0	0	0	0	0	0	0	0	0	0	0	0	0	0	0	0	0	0	0	4	0	0	0	0
AC034105.3	0	0	0	0	0	0	0	0	0	0	1	0	0	0	0	0	1	0	0	0	0	0	0	0	0	0	1	0	0	1	1	0	0	0	0	0	0	0	0	2	1	0	0	0	1	0	1	2	0
AC034105.5	0	0	0	0	0	0	0	0	0	0	0	0	0	0	2.14735	2.09826	0	0	0	0	0	0	0	0	0	0	7.09094	0	5.03848	7.41611	0	2.406	0	0	9.67149	0	0	0	0	0	0	0	0	4.00844	0	0	3.24647	0	0
AC034198.1	0	0.989736	0	1.14111	1.26609	0	0	0	0	0	0	0	0.967629	0	0	0	0	0	0	0	0	3.36726	0	0.1931	0	0.987053	1.97959	0.51682	0	0.0435055	0.113272	0	0	0	0.783907	0	0	1.72228	0	0.208651	0	0	0	0	0	0	1.23406	1.12738	0
AC034205.2	0	0	0	0	0	0	0	0	0	0	0	0	0	0	0	0	0	0	0	0	0	0	0	0	0	0	0	0	0	0	0	0	0	0	0	0	0	0	0	0	0	0	0	0	0	0	0	0	0
AC034207.1	0	0	1	0	0	0	0	0	0	0	0	0	0	1	0	0	0	0	0	0	3	0	0	0	0	0	0	0	0	0	0	0	0	0	0	0	0	0	0	0	0	0	0	0	0	0	0	0	0
AC034228.3	0	0	0	0	0	0	0	0	0	0	0	0	4.96478	0	0	0	0	0	0	0	2.56379	2.3658	0	0	7.84749	0	0	0	0	0	7.61886	0	0	0	0	0	9.26189	0	6.66106	25.2008	0	15.007	15.0883	3.48393	0	0	1.72953	0	0
AC034236.1	2518.75	6014.37	3654.48	3576.88	5840.59	3785.31	4583.57	5094.87	4474.95	2624.77	764.642	1960.54	1160.34	1894.19	833.034	1501.55	919.868	1806.67	1043.38	2020.39	2070.83	2149.22	1207.45	1043.73	2132.02	1491.42	1763.83	1609.61	2001.06	1644.18	1128.15	737.708	1307.66	1096.86	1941.63	911.892	834.849	2139.66	840.977	612.146	871.161	627.972	814.303	1179.38	637.149	816.809	1134.87	1133.84	1224.83
AC036164.1	0	0	0	0	1.00994	0	0	0	0	0	1	0	0	0	0	0	0	0	0	0	0	0	0	0	0	0	0	0	0	0	0	0	0	0	0	0	0	0	0	0	0	0	0	0	0	0	0	0	0
AC036176.2	0	2	0	0	0	0	0	1	0	1	3	2	0	0	2	0	1	0	0	0	0	4	1	0	0	0	0	0	0	0	2	0	0	0	0	0	0	6	2	4	1	1	0	2	1	0	1	0	3
AC036214.3	0	1.38882	0	0	4.56301	0	7.58005	1.53571	4.71769	0	0	0	1.50376	0	1.54928	0	0	1.50462	0	4.5175	1.54262	0	1.49029	0	1.4696	3.11363	1.43386	0	1.54031	0	0	0	0	1.67876	0	3.16852	0	0	1.8763	0	0	0	1.69183	0	1.59292	1.67827	1.82362	0	1.67714
AC037459.1	6.40772	4.68399	0	0	2.22391	0	5.47667	0	5.17345	0	0	1.67362	0	3.08251	0	0	0	0	0	1.66695	0	2.41978	2.55303	0	0	0	0	0	0	0	0	0	0	6.35632	0	0	0	0	13.4452	7.70913	0	0	8.65184	19.93546	0	1.84918	0	12.569	0
AC037471.1	2	0	0	0	0.5	0	0	0	0	0	0	0	0	0	0	0	0	0	0	0	0	0	0	0	0	0	0	0	0	0	0	0	0	0	0	0	0	0	0	0	0	0	0	0	0	0	0	0	0
AC037471.2	0	0	1	1	0	0	0	0	0	0	0	0	0	0	0	0	0	0	0	0	0	0	0	0	0	0	0	0	0	0	0	0	0	0	0	0	0	0	0	0	0	0	0	0	0	0	0	0	0
AC037479.1	0	0	0	0	0	0	1	0	0	0	0	0	1	0	0	0	0	0	0	0	0	1	1	0	0	1	0	0	0	0	0	2	3	0	0	0	0	1	0	0	1	0	0	1	0	2	0	0	1
AC037487.3	0	2	1	3	0	1	0	1	0	0	1	1	0	0	0	0	0	0	0	0	0	2	0	0	0	0	0	0	0	0	0	0	0	0	0	0	0	0	0	0	0	0	0	1	0	2	0	0	0
AC040162.1	868.552	501.6324	497.8308	592.7799	242.749	599.96554	471.55606	293.46365	562.8152	783.6873	1448.3324	894.9847	804.9924	640.2829	1374.8349	406.2839	606.5931	580.6346	694.2652	598.6054	910.9852	408.2328	739.79218	653.7416	243.5529	725.7127	771.2307	424.7143	442.07823	572.78713	603.3956	343.7414	668.8761	797.86666	417.087	311.6541	451.27932	785.8365	661.25092	1070.0694	1072.9962	955.0169	592.96307	565.2156	580.643	567.5893	723.43788	1207.3959	754.719
AC040162.2	0	0	0	0	1	0	0	0	0	0	0	0	0	0	0	0	0	0	0	0	0	0	0	0	0	0	0	0	0	0	0	0	0	0	0	0	0	0	0	0	0	0	0	0	0	0	0	0	0
AC040169.2	0	0	0	0	0	0	0	0	0	0	0	0	0	0	1	0	1	0	0	0	0	0	0	0	0	0	0	0	1	0	0	0	0	0	0	0	0	1	0	0	0	0	2	0	0	0	0	0	0
AC040975.1	2	0	0	0	0	0	0	0	0	0	0	0	0	0	0	0	0	0	0	1	3	0	0	0	0	0	0	0	0	1	0	0	0	0	0	0	0	0	1	0	1	0	0	0	0	0	0	0	0
AC040978.1	7.03255	1.00068	1.28219	0	0	2.01784	0	1.00539	7.06286	5.11086	6.00742	1.02446	5.38752	0	6.21545	3.09386	1.01557	2.02457	1	4.01406	3.00297	5	1.02362	8.19824	1.00149	3.02844	2.01664	3	10.235	5.06616	4.97568	1	1.01035	4.03251	2.0152	0	0	7.04006	5.14957	2.04196	1.02791	3.02992	2.02831	2.05513	2.01227	8.05381	3.0178	9.05026	6.07492
AC044787.1	4.5138	5.59228	4.58241	5.02553	6.02747	10.8862	5.83039	15.0751	3.01093	6.02813	1.00444	7.28959	0	3.18132	4.015	2.00781	0	3.61131	3.01501	2.67073	3.33121	9.7804	4.81649	5.02563	4.7937	3.01674	6.40135	4.17541	7.70148	1.65905	3.60939	2.00463	0	1.00251	3.00547	0	2.00348	1.00158	0	1.00227	1.0018	3.00787	1.00219	1.00182	0	1.00238	0	0	1.00199
AC044810.1	0	0	0	0.333444	0	0.333433	0	0	0	0	0	0	0.333471	0	0	0	0	0	0	0	0	0	0	0	0.333382	0	0	0	0	0	0	0	0	0	0	0	0	0	0	0	0.333428	0	0	0	0	0	0	0	0
AC044810.5	0	0	0	0.333444	0	0.333433	0	0	0	0	0	0	0.333471	0	0	0	0	0	0	0	0	0	0	0	0.333382	0	0	0	0	0	0	0	0	0	0	0	0	0	0	0	0.333428	0	0	0	0	0	0	0	0
AC044810.7	0	0	0	0.333444	0	0.333433	0	0	0	0	0	0	0.333471	0	0	0	0	0	0	0	0	0	0	0	0.333382	0	0	0	0	0	0	0	0	0	0	0	0	0	0	0	0.333428	0	0	0	0	0	0	0	0
AC044860.1	1.81953	0	0	0	0	0	1.93289	0	0	0	0	1.30E-05	0	0	0	0	0	0	0	0	0.7606831	0	2.18741	0	0	0	0	0	0	0	0	0	2.75372	1.9963476	0	0	4.42715	0	0	0	0	0	0	0	0	0	2.32862	0.189996	0
AC044860.3	0	0	0	0	0	0	0	0	0	0	0	0	0	0	0	1	0	0	0	0	0	0	0	0	0	0	0	1	0	0	0	0	0	0	0	0	0	0	0	0	0	0	0	0	0	0	0	0	0
AC044913.2	0	0	0	0	0	0	0	0	0	0	0	0	0	0	0	0	0	0	0	0	0	0	0	0	0	0	0	0	0	0	0	0	0	0	0	0	0	0	0	0	0	0	1.00371	0	0	0	0	0	0
AC046134.1	2.22393	0	2.16136	1.06296	0	2.20914	1.77295	1.07578	0	3.49607	0	5.81235	0	0	0	4.43634	0	0	0	3.37784	1.18548	2.23765	3.1039	1.04604	0	0	0	0	2.19574	2.20526	3.36472	0	0	6.89869	0	1.15274	1.08384	1.11198	0	2.271	1.1311	1.14067	0	3.48693	2.50986	2.18741	2.35901	1.07324	3.36098
AC046144.1	3.46118	0	2.01806	3.05431	2.49046	3.02696	1.01578	1.00352	0	5.73203	13.2892	7.05419	8.56887	1.55244	9.6483	2	1.00248	4.6069	4.04783	2.35651	2.00226	2.50505	3.04287	3.354	4.40091	3.00719	5.89338	3.56258	4.13296	9.73518	5.17533	4.55346	5.15604	7.69951	0	4.65202	3.04962	2.08641	3.02035	15.2319	2.33785	11.3262	7.05103	8.10092	13.4664	8.67176	4.47464	8.28508	9.61617
AC046176.1	7.63961	3.92147	3.8868	2.57288	2.65864	3.92659	1.30829	5.23415	9.1944	6.74358	19.1045	9.00032	10.2992	0	13.1661	5.37941	7.88757	6.78944	2.65007	1.33512	1.32269	0	4.01362	4.09013	7.77642	5.26625	1.25865	17.0593	2.67417	5.2148	5.26149	1.27142	1.31063	1.27936	1.26231	2.56385	5.14103	5.06505	7.64847	15.1741	3.82208	8.76979	5.30099	6.33026	5.06925	5.11537	3.83048	3.78731	5.09078
AC046185.1	0	0	53.9239	0	0	0	0	0	0	0	6.26E-06	25.5626	0	8.51062	0.000144974	0	0	0	35.8198	0	0	0	0	0	0	42.6402	0	0	15.398	2.47E-06	0	69.3435	0	0	0	0	0	1.23E-08	0	0	41.2453	0	1.68E-07	0	0	0	0	3.07E-08	0
AC046185.2	5	16	6	12	9	16	14	11	11	13	9	16	10	7	9	14	8	9	9	8	15	14	6	11	17	12	14	4	13	7	7	6	14	17	9	14	7	18	10	7	9	9	6	7	3	12	14	10	14
AC048334.1	1	0	0	0	0	0	0	0	0	0	0	0	0	0	0	0	0	0	1	0	1	0	0	0	0	0	0	0	0	0	0	0	0	0	0	0	0	0	0	0	0	0	0	0	0	0	0	0	0
AC048338.1	39.6688	0	0	0	0	0	0	0	0	0	0	0	0	0	0	0	0	22.1873	0	0	0	0	0	0	0	0	0	0	13.1069	0	0	0	0	0	0	0	0	0	0	0	0	0	0	0	0	0	19.0546	0	0
AC048338.2	4.33037	5.86602	2.83704	5.64803	5.64214	7.98968	11.08378	4.11309	1	1.97063	5.5353	17.81962	13.23533	2.84268	2.82604	10.40411	6.12913	5.88029	7.55415	3.92925	8.153746	4.51013	10.72302	5.54151	0	6.69798	2.85237	3.23505	0	1.94929	0	0	2.92161	12.0966	0	11.4196	6.70781	3.64068	5.45188	6.30403	1.86633	2.8172	7.46598	13.55369	8.21269	14.3456	8.35079	3.84734	12.4639
AC048344.2	0	2	0	0	0	1	1	0	0	0	1	2	4	0	1	0	1	0	2	2	0	0	3	0	0	0	0	0	2	0	0	0	0	0	0	0	0	1	0	2	1	3	1	0	0	1	0	1	4
AC048344.3	0	0	0	0	0	0	0	0	0	0	0	0	0	0	0	0	0	0	0	0	0	0	0	0	0	0	0	0	0	0	0	0	0	0	0	0	0	0	0	1	0	0	0	0	0	0	0	0	0
AC048351.2	24.00039	10	25.59943	11	11.0001	10.0002	12.00024	32.0009	19.00017	18.00061	4	11.62744	5.77732	7	12.00032	12.75359	6.71063	20.00034	16.00034	12.42244	16.71325	9.00024	11.00023	13.00028	4.00009	12.99996	0	19.00002	15	11	8.123328	3	5	5	4.54181	4	7.00013	15	5.00007	2	3	9	8	3.00009	3	0	4.0613153	15.53532	3.00004
AC051619.1	3.00169	4.00079	2	0	0	2	5	1.00245	4.00851	5.0138	15.0661	1.03301	8.01011	1.00023	9.013	3.00991	4.01071	2.0131	4.00295	1.00199	5	4.37731	10.0061	5.00605	3	5.00967	8.00423	6.00569	7	8.00185	7.0014	3	9	12.0165	3.00362	5	4.00238	6.00562	8.00345	6.04791	4.0011	6.04685	5.03369	5.00355	7.00707	9.04778	9.01183	27.8482	10.019
AC051619.2	0	0	0	0	0	0	0	1.01761	0	2	4.10504	2.00221	2.03305	0	2.02591	0	0	0	0	0	0	0	0	3	3	0	0	2.10263	0	1	1	0	1.01547	5	1	0	1	2	2	2.13414	1	0	0	2.008	1	1	1.02181	3.00605	1.01781
AC053481.2	0	0	0	0	0	0	0	0	0	0	2.78772	0	0	2.48743	0	2.86838	3.04303	0	0	0	0	0	5.98936	0	0	2.25651	0	0	2.45975	0	0	0	0	0	2.38698	5.47183	0	2.86811	3.24013	0	0	2.65605	0	0	0	0	0	2.75192	0
AC053481.3	1.08812	0	0	0	0	0	0	0	0	0	0	0	0	0	0	1.11178	0	0	0	0	0	0	0	0	0	0	0	0	0	0	0	0	0	0	0	0	0	0	1.07835	0	0	1.11785	0	0	0	0	1.08293	0	0
AC053481.4	0	0	0	0	0	0	0	0	0	0	0	0	0	0	0	0	0	0	1	0	0	1	0	0	0	0	0	0	0	0	0	0	0	0	0	0	0	0	1	0	0	0	0	0	0	0	0	0	0
AC053503.6	0	0.440129	0	0	0	0	1.691	2.05621	0.316107	0	0	0	0.332649	1.75352	0	0	0.0697029	0	3.50283	0	2.69033	0	2.62022	0	0	0.0175087	0.101159	0	1.75139	3.01273	0	0	0	0	0	1.23486	0	0	0	0	0	1.55878	0.392118	1.60435	0.943604	2.20792	0	2.58501	0
AC055716.1	0	0	0	0	0	0	0	0	0	0	0	0	0	0	0	0	0	0	0	0	0	0	0	0	0	0	0	0	0	0	0	0	0	0	0	0	0	0	0	1	0	0	0	0	0	0	0	0	0
AC055716.2	0	0	0	0	0	0	0	0	0	0	1.00136	0	0	0	0	0	0	0	0	0	0	0	0	0	0	0	0	1.00054	0	0	0	0	0	0	0	0	0	0	0	0	0	0	0	0	0	0	0	0	0
AC055733.1	0	0	2	0	0	0	0	0	0	0	0	0	0	0	0	0	0	0	0	0	1	0	1	0	0	0	0	0	0	1	0	0	0	0	0	0	0	0	0	0	0	1	0	0	0	0	0	0	0
AC055733.3	0	0	0	0	0	2	0	0	0	0	0	0	1	0	1	0	0	0	0	0	0	0	0	0	0	0	0	0	1	0	0	0	0	1	1	0	0	0	0	0	0	0	0	0	0	0	0	0	0
AC055733.5	2.46581	0	0	0	0	0	0	0	0.982032	0	0	1.07985	0	1.11698	0	0	0	5.83347	0	0	2.0828	1.34044	1.44755	1.26315	2.17001	0	0	1.18177	0	0	3.48407	2.36556	0	0	0	0	0	0	0	3.03923	1.55312	0	1.55665	0	0	0	1.17938	1.29242	0
AC055753.1	2	0	0	0	0	0	0	0	0	0	0	0	0	0	0	2	0	0	1	0	0	0	0	0	0	1	0	0	1	0	0	0	0	0	0	0	0	0	0	0	0	0	0	0	0	0	0	0	0
AC055811.2	41.6124	7.43465	17.6712	22.0311	2.64043	0	4.9967	6.77882	26.889	16.273	58.7898	92.3073	43.5445	10.7083	99.7897	27.5897	34.8761	58.2787	67.1439	33.456	60.8533	5.23661	50.1429	35.5734	13.878	23.5659	1.94292	41.4916	6.92437	5.58703	25.6504	2.74559	19.9497	33.5917	9.48448	19.5599	24.1843	22.512	27.0467	74.9091	64.8476	63.0385	19.1436	23.7479	16.055	24.3551	19.7705	61.2698	35.8755
AC055839.2	1010.65	778.27	594.226	986.374	467.201	438.566	426.793	305.258	494.744	535.044	1292.69	635.435	588.095	610.754	776.172	439.323	423.475	537.985	459.732	254.63	497.656	282.161	465.422	296.644	331.55	356.953	1001.12	293.203	452.297	555.681	333.001	463.218	507.107	356.569	488.712	288.527	544.49	542.587	324.738	792.569	434.441	304.74	1008.53	530.119	467.792	612.407	460.118	1352.95	949.466
AC055876.1	0	0	0	0	0	0	0	1.05398	0	0	0	0	0.523698	0	0	0	0	0	0	0	0	0	0	0	0	0	0	0	0.540562	0	0	0	0	0	0	0	0	0	1.56983	0.514594	0	0	0	0	0	0	0	0	0
AC055876.2	0	0	0	0	0	0	0	0	0	0	0	0	0	0	1	0	0	0	0	0	0	0	0	1.02026	0	6.31911	0.867891	0	1.03815	0	0	0	0	0	0	0	0	0	0	0	0	0	0	0	0	0	0	0	0
AC055876.3	0	0	0	0	0	0	0	0	6.69429	0	0	0	0	0	0	0	0.836637	0	2.01221	0	0	0.933152	0	0	0	0	0	0.901321	0	0	0	3.01884	0	0	0	0	2.76148	3.27125	3.12703	0	0	0.977498	0	0	0	0	0	0	0
AC055876.4	17.8239	5.77182	10.032	18.3356	21.8514	13.3225	9.20479	8.37872	12.9429	15.0869	0	8.75541	49.8432	18.7823	24.014	14.8877	10.1594	18.4414	15.3834	13.214	34.5523	7.74883	6.73018	7.50719	0.584734	7.02975	17.4705	7.26881	12.1536	22.9846	17.93	4.47861	5.39637	39.4051	16.6067	2.49524	30.9179	39.9499	13.1558	16.4656	18.5956	15.8067	8.32774	27.0729	18.8939	13.2414	1.77714	27.3697	6.76811
AC058822.1	7.3235	0	0	0	4.17815	0	9.87905	0	0	0	6.21261	0	17.5502	10.2911	11.2466	8.36835	0	0.957626	11.8818	0	5.20494	9.53373	1.36029	0	0	1.01664	0	0	14.0524	2.21297	7.45347	2.74675	9.63814	17.5885	8.77373	21.3296	24.7551	24.9477	28.6333	13.6744	2.18818	7.19454	2.61378	26.1638	4.66522	4.8817	18.6758	27.5507	6.65317
AC058823.1	1	0	0	0	0	0	0	0	0	0	0	0	0	0	0	0	0	0	0	0	0	0	0	0	0	0	0	0	1	0	0	0	0	0	0	0	0	0	0	0	0	0	0	0	0	0	0	4	0
AC060764.1	0	0	0	0	0	0	0	0	0	0	0	0	0	0	0	0	0	0	0	0	0	0	0	0	0	0	0	0	0	0	0	0	0	0	0	0	0	0	0	0	0	0	0	0	0	0	0	0	1
AC060766.1	141	85	74	66	36	75	74	72	73	95	75	235	199	76	142	80	170	240	250	173	180	111	310	116	57	130	119	253	105	101	176	47	58	196	119	200	65	136	168	133	157	201	65	84	51	59	146	284	196
AC060766.2	0	0	1	1	1	0	3	0	0	0	0	0	1	1	0	0	0	1	1	1	0	4	0	0	0	0	2	0	1	1	1	1	0	2	0	1	0	1	2	2	0	1	0	1	0	0	0	2	0
AC060766.3	0	0	0	0	0	0	0	0	0	0	0	0	0	0	0	0	0	1	0	0	0	0	1	0	0	0	0	0	0	0	0	0	0	0	0	0	1	0	0	0	0	1	0	0	0	0	0	0	0
AC060766.5	127	115	91.7169	67	88	105	88	68	113	143	76	308	221	98	153	84	140	240	283	155	295	111	314	126	63	147	243	373	161	124	144	50	73	186	118	214	69	166	185	143	133	240	96	111	54	85	138	291	185
AC060771.1	0	0	0	0	0	0	0	0	0	0	0	0	0	0	0	0	0	0	0	0	0	0	0	0	0	0	0	0	0	0	0	0	0	0	0	0	0	0	0	0	0	0	0	0	0	0	0	2	0
AC060773.1	0	0	0	0	0	0	0	0	0	0	0	0	0	0	0	0	0	0	0	0	0	0	0	0	0	0	0	0	0	0	0	0	0	0	0	0	0	0	0	0	0	0	0	0	0	0	0	0	0
AC060780.2	3	2	2	1	2	0	2	2	4	6	10	8	6	4	7	2	0	5	7	2	2	5	3	10	3	4	1	2	4	5	4	1	3	10	4	6	8	5	10	5	6	10	2	2	5	8	8	12	8
AC060780.3	3	0	0	0	0	0	1	0	1	4	5	2	2	0	4	1	2	1	1	4	0	3	1	4	0	1	1	0	4	2	1	1	1	3	0	0	1	3	4	4	1	3	1	0	1	1	4	2	5
AC060834.1	0	0	0	0	2.4502	0	1.51516	0	1.88167	0	0	4.05086	0	1.28752	1.21721	0	2.89966	0	0	0	1.2641	6.83199	2.29662	2.65724	1	0	0	0	2.79332	1.20806	1.62006	1.28394	0	0	1.30695	0	0	0	0	0	0	0	0	0	0	0	3.05793	0	4.62102
AC061965.2	0	0	0	0	0	0	0	0	0	0	0	0	0	0	0	0	0	0	0	0	0	0	0.501555	0	0	0	0	0	0	0	0	0.500865	0	0	0	0	0	0	0	0	0	0	0	0	0	0	0	0	0
AC061975.3	0	0	0	0	0	0	0	0	0	0	0	0	0	0	0	0	0	0	1	0	0	0	0	0	0	0	0	0	0	0	0	0	0	0	0	0	0	0	0	0	0	0	0	0	0	0	0	0	0
AC061975.5	0	0	0	0	0	0	0	0	0	0	1	1	1	0	0	0	0	0	0	0	0	0	0	0	1	0	0	0	0	1	1	0	0	0	0	0	0	0	0	0	0	0	1	0	0	0	0	3	3
AC062022.1	0	0	0	0	0	0	0	0	0	0	0	0	0	0	1	0	0	0	0	0	0	0	0	0	0	0	0	0	0	0	0	0	0	0	0	0	0	0	0	0	0	0	0	0	0	0	0	0	0
AC062037.2	0	0	0	0	0	0	0	0	0	0	0	0	0	0	0	0	0	0	0	0	0	0	0	0	0	0	0	0	0	0	0	0	0	0	0	0	0	0	0	0	0	0	0	0	0	0	0	0	0
AC062037.4	0	0	0	2	0	0	0	0	0	0	0	4.90308	0	0	4.97356	0	0	0	0	0	3.23535	0	0	0	0	0	0	2	0	0	0	0	1	6.20676	3.99107	0	0	2	1	0	0	0	0	3.39014	0	2	0	0	0
AC063924.1	0	0	0	0	0	0	0	0	0	0	0	0	0	0	0	0	0	0	0	0	0	0	0	0	0	0	0	0	0	0	0	0	0	0	0	0	0	0	0	0	1	0	0	0	0	0	0	0	0
AC063944.2	2	0	0	0	0	0	0	0	0	1	0	1	1	0	1	0	3	0	0	2	0	2	0	1	0	1	2	0	2	0	0	0	0	3	0	0	0	0	0	0	0	0	1	1	0	1	1	0	0
AC063947.2	0	0	0	0	0	0	0	0	0	0	0	1.00091	0	0	0	0	0	0	6.02538	0	1.00042	0	0	1	1.00045	0	0	0	0	0	0	0	0	1	0	0	1	1	0	0	0	0	1	0	0	1.00047	2.00214	0	0
AC063949.1	0	0	0	0	0	0	0	0	0	1	0	0	0	0	0	0	0	0	0	0	0	0	0	0	0	0	0	0	0	0	0	0	0	0	0	0	0	1	0	0	0	0	0	0	0	0	0	0	0
AC063950.1	3	2	1	0	0	0	5	1	5	4	9	0	3	0	2.000003	2.000003	1	0	7	5	3	3	5.0000038	1	1	1	2	0	0	1	5.0000038	0	2.999997	5	0	2	2.000003	0	2.999997	5	4	5	2	4	0	1	7	6	4
AC063952.2	0	0	0	0	0	0	0	0	0	0	0	0	0	0	0	0	0	0	0	0	0	0	0	0	0	0	0	0	0	1	0	1	0	0	1	0	0	1	1	0	2	1	0	0	0	0	0	0	0
AC063952.3	0	0	0	0	0	0	0	0	0	0	0	0	0	0	0	0	0	0	0	0	1	0	0	0	0	0	0	0	0	0	0	0	0	0	0	0	0	0	0	0	0	0	0	0	0	0	0	0	0
AC063976.2	7.03763	10.0119	6.02384	5.03151	2	6.00395	0	5.00353	8.06563	9.04531	21.3209	5.01243	14.4117	5.053	11.5413	5.04288	5.00449	8.10296	5.0115	10.0427	8.03894	0	9.03135	16.1222	5.02089	4.02465	9.78999	4.00045	8.5069	8.05787	7.01681	3.04001	5.47641	10.671	1.00029	8.00601	7.01377	10.0203	9.01243	23.4371	14.427	12.0493	9.01712	11.0302	6.05975	12.0515	18.0606	21.4367	24.1278
AC063976.3	0	0	1	0	0	0	0	0	0	0	0	0	0	0	0	0	0	0	0	0	0	0	0	0	0	0	0	0	0	0	0	0	0	0	0	0	0	0	0	0	0	0	0	0	0	0	0	0	0
AC063976.4	0	0	0	0	0	0	0	0	0	0	0	0	0	0	0	0	0	0	0	0	0	0	0	0	0	0	0	0	0	0	0	0	0	0	0	0	0	0	0	1	0	0	0	0	0	0	0	0	0
AC063977.1	23	4	14	9	1	11	8	5	11	10	56	5	8	8	24	15	15	5	11	7	1	1	15	9	8	6	6	1	8	19	10	6	16	5	8	15	11	9	12	13	5	6	1	13	9	7	6	14	13
AC063977.2	38	7	13	14	12	21	12	9	14	26	136	22	48	16	39	16	36	13	18	12	10	27	31	30	15	30	18	4	34	37	45	37	43	13	37	15	63	37	26	63	30	34	16	53	36	36	45	65	46
AC063977.4	0	2	0	0	0	0	0	2	0	0	0	0	0	0	0	0	3	0	0	0	0	0	0	0	0	2	4	0	0	0	0	1	0	1	0	5	1	0	0	0	0	0	0	0	0	0	0	0	0
AC063977.5	0	0	0	0	0	0	0	0	0	0	0	0	0	0	1	0	0	0	0	0	0	0	0	0	0	0	0	0	0	0	0	0	0	0	0	0	0	0	0	0	0	0	0	0	0	0	0	0	0
AC063977.7	20	3	13	6	1	3	2	7	11	5	33	5	6	4	7	4	6	3	5	12	0	1	3	16	4	0	2	0	3	10	3	1	0	3	0	11	6	4	7	3	3	6	1	6	7	1	3	10	11
AC064799.1	13.8182	24.0607	7.19457	8.85309	16.6003	30.5159	14.1684	7.01662	15.7902	0	1.7288	10.5044	8.71683	8.73773	3.52805	1.77755	0	6.94387	0	5.2355	12.2211	10.3018	3.49308	3.49974	8.84801	5.24472	3.86244	7.14068	16.3916	3.65976	5.43118	5.20246	9.83823	0	11.6707	3.4893	1.64744	8.26232	5.0502	0	0	0	3.35596	9.92538	3.35075	1.68617	3.37908	9.99262	10.0035
AC064847.1	2	0	2	0	0	0	0	0	1	0	0	1	0	0	0	0	0	0	1	0	0	1	1	0	0	1	0	0	1	0	0	2	4	1	0	1	0	0	1	0	1	0	1	0	1	2	1	0	2
AC064862.1	2	0	3	0	0	0	0	0	0	0	0	0	0	0	2	0	2	1	0	0	0	0	0	0	0	0	0	0	0	0	1	0	0	0	0	0	0	0	1	0	0	2	0	0	0	0	0	0	1
AC064862.3	0	0	0	0	0	1	0	0	0	0	0	0	0	0	0	0	0	0	0	0	0	0	0	0	0	0	0	0	0	0	0	0	0	0	0	0	0	0	0	0	0	0	0	0	0	0	0	0	0
AC064862.4	0	0	0	0	0	0	0	0	0	0	1.04396	0	1	0	0	0	0	0	0	0	1	0	0	0	0	0	0	0	0	1	0	0	0	0	0	0	0	0	0	0	0	0	0	0	0	0	0	0	0
AC064862.5	0	0	0	0	0	0	0	0	0	0	0	0	0	0	0	0	0	0	0	0	0	0	0	0	0	0	0	0	0	0	0	0	0	0	0	0	0	0	0	0	0	0	0	0	0	0	0	0	0
AC064862.6	5	0	0	2	3	5	2	1	5	3	6	4	4	0	3	0	0	1	2	3	1	3	0	4	1	3	3	0	2	0	4	2	0	2	0	1	0	2	5	3	0	3	3	3	2	4	3	3	5
AC064862.7	0	0	0	0	0	0	0	0	0	0	0	0	0	0	0	0	0	0	0	0	0	0	0	0	0	0	0	0	0	0	0	0	0	0	0	0	0	0	0	0	0	0	0	0	0	0	0	0	0
AC066615.1	0	0	0	0	0	0	0	16.3456	0	0	40.7022	0	0	0	0	0	0	4.35756	0	0	18.4144	0	0	0	0	0	0	0	0	0	0	0	0	0	0	0	0	20.0786	0	8.12154	0	0	4.73162	0	0	0	0	0	0
AC066616.1	0	0	0	0	0	0	0	0	0	0	5	0	1	1	1	0	0	0	0	0	2	0	0	0	0	0	6	0	0	1	0	0	2	0	0	1	0	0	0	0	0	1	0	0	0	1	3	0	0
AC066616.2	5	0	0	0	0	0	1	1	1	5	13	1	9	1	7	2	0	4	2	4	4	0	4	28	1	3	1	2	0	2	1	0	0	6	0	1	5	1	7	11	3	4	2	4	6	6	1	11	5
AC067752.1	10.75995	6.57709	0	19.5301	20.0683	0	1	14.6741	0.0769992	0	1.000000113	6.37E-08	3	14.6516	19.9151	1	0	1	6	1	0	0	2	4.00788	2.08E-08	0	35.0874	0	0	13.7644	5.06395	5.89117	0	2	1	2	31.1292	3	0	3	2	4	2	2	23.7042	18.7962	5.07832	9.4592	0
AC067904.1	0	0	0	0	0	0	0	0	0	0	0	0	0	0	0	0	0	0	0	0	0	0	0	1.32938	0	0	0	0	0	0	0	0	0	0	0	0	0	0	0	0	0	0	0	0	0	0	0	0	0
AC067904.2	0	2.25007	0	0	0	1.10627	1.12495	1.08905	2.24094	0	3.36251	0	0	2.26159	1.11134	0	2.20584	0	0	0	0	0	1.09081	1.10223	0	1.10064	1.14601	2.17658	0	1.10846	0	0	1.09471	0	0	0	0	0	2.17942	1.09225	1.09209	0	0	0	0	1.09584	1.09639	0	2.17949
AC067904.3	0	0	0	0	0	0	0	0	0	0	0	0	0	0	0	0	0	0	1.01176	0	0	0	0	0	0	0	0	0	0	0	1.01205	0	0	0	0	0	0	0	0	0	0	0	0	0	0	0	0	0	0
AC067942.1	4.0951	2.11127	0	1.08568	0	4.11151	0	0	1.03452	0	3.5944	1.09845	0	1.11305	1.18536	2.14451	0	1.01505	2.03925	2.05542	0	1.04905	1.08889	0	3.57154	0	1.06613	1.0157	2.11955	0	2.18291	0	2.01833	2.29558	0	0	0	0	0	0	3.25564	1.07384	1.12172	0	1.79312	1.36958	2.19195	1.29345	1.30412
AC067942.2	0	0	0	0	0	0	0	0	1.03561	0	0	0	0	0	0	1.0185	0	0	0	0	0	0	1.02687	0	0	0	0	0	0	0	0	0	0	0	0	0	0	0	0	0	0	0	0	0	0	0	0	0	1.03069
AC067968.1	49.1335	18.8332	28.6483	34.5663	60.5934	0	56.9295	0	19.2403	31.2143	0	18.0023	13.9272	28.1435	35.6843	40.9927	36.6284	10.6603	13.4752	118.397	66.1051	63.2909	63.6379	38.779	0	42.8341	0	74.4109	11.8112	0	0	0	37.9915	82.7326	0	0	6.02924	24.339	18.8999	6.41812	38.1309	0	0	0	4.8033	0	67.3944	21.977	22.5078
AC068044.1	1.07169	0	0	0	0	1	1	1.0052	1	0	0	2	2	1	3.00544	2	0	2	0	0	6	2	0	1.00012	0	2.00764	0	1	0	0	0	1.00003	0	2	0	0	0	1	0	2	0	1.00143	0	0	0	0	0	1.00184	3
AC068050.1	25	10	20	13	17	35	17	17	58	20	0	3	0	10	1	9	2	0	2	2	3	6	15	3	0	2	0	3	2	3	1	0	0	0	1	0	3	4	1	16	8	1	4	5	1	10	20	36	30
AC068134.3	43.6498	28.6635	33.6293	27.2734	15.1969	31.9575	16.4673	23.0989	18.7323	20.7748	20.0476	33.5289	6.32971	13.6246	30.3765	11.9557	11.3686	17.4735	13.8278	19.4555	25.0163	21.5104	21.6235	17.2634	9.06502	23.1309	11.6	24.2199	17.4161	15.163	2.60251	7.54727	19.4372	12.3475	22.7059	5.29438	2.66966	19.8981	10.1035	12.2713	13.6184	2.2778	7.83704	7.27098	2.50968	17.1	17.1434	12.502	17.6075
AC068138.1	0	0	0	0	0	0	0	0	0	0	0	0	0	0	0	0	0	0	0	0	0	0	0	0	0	0	0	0	0	0	0	0	0	0	0	0	0	0	0	0	0	0	0	0	0	0	0	0	0
AC068205.1	0	0	0	0	0	0	0	0	0	0	0	0	0	0	0	0	0	0	0	1	0	0	0	0	0	0	0	0	0	0	0	0	0	0	0	0	0	0	0	0	0	0	0	0	0	0	0	0	0
AC068205.2	32.2615	1.31831	6.24614	7.48341	1.29929	6.70442	17.9388	8.78958	10.7374	16.9461	29.0518	3.0885	6.03669	8.05686	8.60898	3.13411	3.20753	3.23774	2.88188	9.45206	5.9756	4.69367	12.6923	7.9289	1.26364	7.29371	7.59675	4.08264	8.69882	6.74268	7.77495	1.4259	11.36515	8.01426	1.67802	3.00463	5.14873	15.3213	0	4.74879	6.57982	7.06234	4.87021	4.9536	4.7472	4.86464	4.94692	8.5369	8.41636
AC068234.1	0	0	0	7.25281	3.21E-06	0	0	0	0	6.62547	0	0	8.73445	0	4.31474	0	0	0	0	0	0	0	0	34.1391	0	33.3548	0	0	0	0	0	0	0	0	0	0	23.3266	0	2.95431	4.54037	0	27.4452	0	12.6712	0	0	12.2511	0.996771	0
AC068276.1	0	0	0	0	0	0	0	0	0	0	0	0	0	0	0	0	0	0	0	0	0	1	0	0	0	0	0	0	0	0	0	0	0	0	0	0	0	0	0	0	0	0	0	0	0	0	0	0	0
AC068279.1	63	52	47	54	13	49	35	26	71	56	18	36	5	27	42	14	7	34	41	15	34	42	38	16	13	13	4	22	29	79	45	6	28	49	26	28	5	35	13	23	14	8	31	23	13	27	25	21	46
AC068338.1	0	0	0	0	0	0	0	0	0	0	0	0	0	0	1	0	0	0	0	0	0	0	0	0	0	0	0	0	0	0	0	0	0	0	0	0	0	0	0	0	0	0	0	0	0	0	0	0	0
AC068446.1	20.0256	0	13.3125	3.0134	0	0	0	0	3.95426	0	21.1082	23.1157	7.66577	8.44931	21.6795	0	0	0	10.4486	5.6547	9.73942	0	13.8204	1.55984	0.997121	0	14.024	0	0	8.18517	20.4007	13.4947	6.06098	14.7595	0	19.4397	7.48019	0	0	23.4119	16.8687	0	4.23947	0	0	10.8286	17.8417	12.8142	20.628
AC068446.3	0	0	0	0	0	0	0	0	0	0	0	0.5	0	0	0	0	0	0.5	0	0	0	0	0	0	0	0	0	0	0	0	0	0	0	0	0	0	0	0	0	0	0	0	0	0	0	0	0	0	0
AC068446.4	0	0	0	0	0	0	0	0	0	0	0	0.5	0	0	0	0	0	0.5	0	0	0	0	0	0	0	0	0	0	0	0	0	0	0	0	0	0	0	0	0	0	0	0	0	0	0	0	0	0	0
AC068491.1	0	1.00798	0	4.01287	0	0	0	1.00094	1.00776	3.01274	1.00484	2.0125	2.55465	1.00815	1.00214	0	2.01838	3.00294	1.00612	0	1.2403	0	1.00194	1.00138	0	3.004037	0	0	0	1.36873	0	0	0	3.00439	0	1.00372	3.004003	1.00369	5.00482	0	0	0	0	2.001655	0.563143	4.00637	1.00252	2.01283	3.00273
AC068522.1	0	1.26932	0	0	1.32935	0	2.58955	1.01634	0	0	0	4.88579	3.05509	0	0	0	4.04367	0	1.01092	0	1.01443	0	0	0	0	1.01578	5.05428	0	1.01464	0	1.14589	0	0	2.01232	2.60863	7.02839	0	2.25859	3.73119	5.84689	0	2.01311	1.00515	2.00997	0	0	3.01671	6.01893	2.62983
AC068531.2	0	0	0	0	0	0	0	0	0	0	1	0	0	0	0	2	0	0	0	0	0	0	0	0	0	0	0	0	0	0	0	0	0	0	0	0	0	0	0	0	0	0	0	1	0	0	0	0	0
AC068533.1	0	0	0	0	0	1	0	0	0	0	0	0	0	0	0	0	0	0	0	0	0	0	0	0	0	0	0	0	0	0	0	0	0	0	0	0	1	0	0	0	0	0	0	0	2	0	0	1	0
AC068533.2	0	0	0	0	0	0	0	0	1	0	0	0	0	0	0	0	0	0	0	0	0	0	0	0	0	0	0	0	0	0	0	0	0	0	0	0	0	0	0	0	0	0	0	0	0	0	0	0	2.04919
AC068533.4	133.949	61.9875	82.3006	38.4912	56.2655	44.6884	88.0568	85.9748	101.129	100.714	98.0694	51.1999	68.0509	37.2652	47.3926	79.4096	111.733	52.3498	55.581	79.6751	83.6206	125.464	106.301	86.8863	65.5504	88.3839	63.7385	79.854	46.9115	82.8033	91.3143	82.3128	144.201	142.651	65.7269	137.109	38.5443	117.078	199.55	93.1731	114.134	134.804	98.8005	139.731	141.206	122.428	160.642	148.462	143.415
AC068580.4	34.0077	29.4534	8.07212	24.5026	7.49E-06	17.6176	8.35865	16.9168	21.1964	10.9333	73.2261	27.0194	36.9941	39.1628	48.6837	25.9048	20.9464	38.4523	30.0676	40.5228	7.74954	39.6574	21.9142	8.60286	236.82	37.5301	178.279	8.72993	38.2907	25.2831	34.4589	45.6556	113.536	79.368	28.625	245.668	52.597	45.0957	51.0351	30.7252	45.144	99.2814	8.54085	60.1036	54.8258	16.3025	44.5921	59.5818	34.5941
AC068587.2	9	6	3	1	1	2	0	0	2	3	2	1	0	3	2	1	1	1	0	2	1	1	3	0	1	1	0	0	1	0	0	1	1	1	4	1	2	1	0	0	2	1	1	1	1	0	4	0	4
AC068587.3	0	0	0	0	0	0	0	0	0	0	0	1	0	0	0	0	0	0	0	0	0	0	0	0	0	0	0	0	0	0	0	0	0	0	0	0	0	0	0	0	0	0	0	0	0	0	0	0	0
AC068594.3	0	0	0	0	0	0	0	0	0	0	0	0	0	0	0	0	0	0	0	1	0	0	0	0	0	0	0	0	0	0	0	0	0	0	0	0	0	0	0	0	0	0	0	0	0	0	0	0	0
AC068631.3	249.582	480.055	299.02	251.175	345.517	392.253	256.513	256.881	265.255	332.66	333.747	1092.32	604.538	326.705	519.218	728.548	498.123	513.875	457.711	462.35	421.522	539.847	343.519	1115.21	562.725	856.543	1254.01	619.157	592.705	501.436	513.134	329.022	374.94	384.38	979.689	447.806	502.907	770.691	801.992	432.813	358.745	792.481	453.031	274.392	274.773	751.106	858.922	267.992	891.013
AC068631.4	0	0	0	0	1.01754	0	0	0	0	0	1.13924	0	0	0	0	0	0	0	0	0	0	0	0	0	0	0	0	0	0	1.10099	0	0	0	0	0	0	0	0	0	0	0	0	0	0	0	0	0	0	1.02003
AC068647.1	12	0	3	5	0	0	4	5	5	2	10	9	10	0	2.87179	3	15	0	4	6	0	5	5	6	3	9	9	3	3	4	11	0	4	5	1	9	5	3	2	4	4	0	5	11	8	11	11	7	7
AC068657.2	0	0	0	0	0	0	0	1.05819	0	0	1	0	1	0	1	0	0	0	0	0	0	1	1.08269	3.11667	0	0	0	0	0	0	0	0	0	0	0	0	0	0	0	1	0	1	0	0	0	0	0	0	0
AC068724.3	0	0	0	0	0	0	0	0	0	0	1	1	2.94462	0	0	0	0	1	1	0	1	0	0	0	0	0	0	1	0	0	0	1	0	0	0	0	0	0	0	1	0	0	0	0	0	2.92267	2	0	1
AC068724.4	0	0	2	2	0	0	1	1	0	1	1	0	0	1	4	1	1	2	2	2	3.1322	3	0	2	0	1	2	0	0	2	1	0	1	1	2	1	0	2	0	2	3	1	4	1	2	0	3.36713	1	4
AC068724.5	204.263	54.1228	57.1762	229.86	154.227	68.4511	141.342	62.5878	165.269	259.535	345.511	17.7466	13.7452	237.466	12.855	18.4315	149.27	22.8426	52.8817	14	33.2058	3.61253	24.692	47.2947	101.446	23.7791	102.389	79.302	16.2667	156.193	57.0395	1915.34	67.5218	27.4322	40.5733	36.5998	369.221	306.138	14.0692	43.8826	18.518	26.6071	63.645	115.287	201.241	29.4689	9.37401	356.238	10.5983
AC068769.1	0	0	0	0	0	0	0	0	0	0	0	0	0	0	0	0	0	0	0	0	1	0	0	0	0	0	0	0	0	0	0	0	0	0	0	0	0	1	0	0	0	0	0	0	0	0	0	1	0
AC068775.1	26.9203	42.1639	53.6052	35.183	39.3648	147.38	122.344	124.532	102.151	33.9539	0	114.738	72.0745	33.6546	22.0377	36.1398	161.038	76.7731	154.882	20.6296	142.097	71.7262	42.732	17.3585	13.6464	72.5739	21.3009	167.871	71.5551	23.5954	7.01584	58.4059	25.4436	63.7717	34.2661	34.4635	10.8199	43.4499	23.4729	110.277	43.9553	14.0731	28.5132	29.3989	29.5519	9.90209	42.6337	144.789	52.0733
AC068790.1	3	0	0	0	0	0	0	0	0	0	0	0	0	0	0	1	0	0	0	0	0	0	0	1	0	1	0	0	0	0	1	0	0	0	0	0	1	0	0	0	0	0	2	0	0	0	1	0	0
AC068790.8	0	2.01497	0	0	1.03305	1.07416	0	0	1.208	0	0	0	0	1	3.42533	0	0	0	1.08992	0	0	0	1.12391	0	0	3.27807	2.2438	1	0	0	1.09139	0	0	1.06792	6.18484	1.11703	0	5.61418	0	1.1029	0	0	0	1.19806	0	2.19184	2.26715	0	3.61868
AC068831.3	0	0	0	0	0	0	0	0	0	0	0	0	0	1	0	0	0	0	0	0	2	0	0	0	0	1	0	0	0	0	0	0	0	0	0	0	0	0	0	0	0	2	0	0	0	1	0	1	0
AC068831.4	0	0	0	0	0	0	0	0	0	0	0	0	0	0	0	0	0	0	0	1	0	0	0	0	0	0	0	0	0	0	0	0	1	0	0	0	0	0	0	0	0	0	0	0	0	0	0	0	0
AC068831.6	1	0	0	0	0	1	0	1	0	0	0	0	0	0	0	0	0	0	0	0	0	2	0	3	0	0	0	0	0	0	0	0	0	0	0	0	0	0	0	0	0	1	0	0	0	0	0	0	0
AC068896.3	36.778	7.12879	18.4322	14.1539	4.0263	18.4149	14.0025	10.7148	33.2262	41.379	10.1833	19.0241	19.9993	15.0861	10.23	18.169	23.1521	9.67042	39.52	26.6469	8.90206	9.44012	14.2808	7.05939	21.9515	20.2651	17.3803	13.7933	26.6981	12.3172	30.1186	7.39691	21.4984	52.4283	7.43563	8.73675	9.04646	46.9834	24.0455	9.73399	18.6318	41.9673	19.1899	37.6409	30.651	15.242	26.338	18.9192	40.2646
AC068946.1	74.62094	50.4244	26.08794	29.0666	3.90893	51.5917	16.46582	19.7986	28.83838	43.8905	52.2693	96.8493	78.6723	31.94401	155.139	34.6324	65.4107	30.3008	43.50451	45.283	49.0344	9.49487	25.9641	49.4097	6.71958	44.4944	31.1019	42.7232	46.1811	94.09607	23.908	19.29827	24.5266	33.9218	26.15653	15.154	27.9984	68.5934	38.2691	74.81944	45.9286	75.97127	21.2567	35.3602	13.1714	27.146	46.02541	82.4979	22.1931
AC068946.2	45.9146	29.5102	15.2076	0	0	18.8667	4.28408	20.5674	34.805	30.5803	131.891	125.257	169.07	31.9905	199.064	55.1371	81.0181	57.1464	49.9755	74.183	65.8433	44.0199	13.0014	165.4	17.1662	76.4209	35.3631	25.6442	50.7406	66.2707	39.8734	281.757	19.4684	126.193	73.7763	65.2404	140.855	81.1042	95.5932	317.334	128.622	157.634	83.0403	54.6006	87.6956	106.192	157.994	251.869	135.916
AC068993.1	0	0	0	0	0	0	0	0	0	0	0	0	0	0	0	0	0	0	0	0	0	0	0	0	0	0	0	0	0	0	0	0	0	0	0	0	0	0	0	0	0	0	0	0	0	0	0	0	0
AC069213.2	0	0	0	0	0	1	0	0	0	0	0	0	0	0	1	0	0	0	0	0	0	2	0	0	0	0	0	0	0	0	0	0	0	0	0	0	0	0	0	0	0	0	0	0	0	1	0	0	0
AC069213.3	4.00063	3.00114	0	1.00028	0	3.00074	2.00045	1.00013	0	1.00036	0	1.33474	0	0	0	0	0	0	0	0	0	0	0	0	0	0	1	0	1.00042	1.00026	0	1	0	2.0006	0	1	0	0	0	0	0	1.0003	0	0	0	0	0	0	3.00161
AC069218.1	0	0	0	1.00027	0	2.00051	1.00031	0	1.00033	1.00029	0	1.00057	0	0	0	0	0	1.00027	0	0	0	0	0	0	0	0	0	1.00066	1.0011	0	0	0	0	0	0	0	0	0	0	0	0	0	0	0	0	0	0	0	0
AC069236.1	0	0	0	0	0	0	0	1	0	0	0	0	0	0	1.00482	0	0	0	0	2.01379	0	0	1.00826	0	0	1.00795	0	1.0047	0	0	0	0	0	0	0	2.01111	0	0	1	1.00654	0	0	0	0	1.00298	2.01371	2.0107	0	0
AC069257.3	0	0	0	0	0	2	0	0	1	2	7	6	5	2	1	2	0	1	1	1	1	0	0	2	1	0	0	6	1	2	0	0	0	0	0	0	0	2	1	2	1	1	0	0	0	0	1	0	2
AC069257.4	0	0	0	0	0	0	0	0	0	0	4.9995	3.23332	0	5.30105	0	0	0	0	0	0	3.72749	0	0	0	0	0	0	4.77087	0	3.29575	0	0	0	0	0	0	0	0	0	0	0	0	4.39412	0	0	0	2.88017	0	0
AC069262.1	2	1	0	2	0	2	0	1	3	1	22	2	19	1	6	3	5	2	10	2	2	0	1	3	1	3	10	2	0	3	8	0	4	9	1	3	8	6	5	8	3	7	2	4	4.04163	6	3	8	3
AC069271.1	0	1.00043	0	0	0	0	1.00119	0	0.737818	1.00046	0	0	0	0	0	0	0	1.00089	0	0	1	0	0	0	2	0	0	0	0	1.00251	0	0	0	0	1.00082	0	0	0	0	0	0	0	0	0	0	0	0	0	0
AC069282.1	185	175	133	128	76	142	128	127	106	127	82	156	70	82	122	84	75	115	83	135	158	125	108	49	64	91	45	143	113	64	79	35	68	72	41	54	44	57	53	20	66	72	25	36	52	40	65	73	111
AC069304.1	0	0	0	0	0	0	0	0	0	0	0	0	0	0	0	0	0	0	1	1	0	0	0	0	0	0	0	0	0	0	0	0	0	0	0	0	0	0	1	2	0	0	0	0	0	0	1	0	0
AC069304.2	1	4	1	1	0	0	3	1	0	0	0	0	1	0	0	0	0	0	0	0	1	0	0	2	0	0	0	0	0	2	0	0	0	3	0	0	0	0	0	0	0	0	0	0	0	0	0	0	0
AC069304.3	1	0	2	0	0	0	0	0	0	2	0	1	0	1	1	0	0	0	0	0	1	0	1	0	0	0	0	0	0	1	0	0	0	0	0	0	1	0	0	0	1	0	0	0	1	0	0	0	0
AC069335.1	0	0	0	0	0	0	0	0	0	0	0	0	0	0	0	0	0	0	2	0	0	0	0	0	0	0	0	0	0	2	0	0	0	0	0	0	0	0	0	0	0	0	2	0	0	0	0	0	0
AC069366.1	4	21	10	4.02904	8	9	4	8	7	3.02514	11	3	3	7	4	3	4	6	6	0	2	1.00797	9	4	10	2	15	1	5	4	5	12	3	4	2.01384	1	6	7	10	3	3	4	1	12	3	8.06646	2	2.00906	12
AC069368.1	53.6422	0	0	0	0	8.26397	0	0	13.5467	38.3051	0	14.4607	90.64238	42.3296	0	156.538	174.393	115.254	115.926	117.11	74.1289	94.6418	237.499	109.539	5.01082	99.0472	1.54631	0	0	23.0281	109.385	0	115.834	108.578	14.7141	23.36277	16.0574	0	199.313	67.0891	168.555	16.2541	10.102	205.234	46.6941	0	133.962	75.5557	69.25047
AC069421.1	0	0	0	0	0	0	0	0	0	0	0	0	0	0	0	0	0	0	0	0	0	0	0	0	0	0	0	0	0	0	0	0	0	0	0	0	0	0	0	0	0	1	0	0	0	0	0	0	0
AC069431.2	6	1	0	0	0	0	1	0	5	0	14	1	11	0	7	5	7	6	11	12	1	2	16	2	0	2	0	3	1	8	10	2	5	16	2	12	4	1	15	3	19	4	5	4	6	8	18	16	16
AC069499.2	6	1	8	1	0	4	5	1	3	6	4	4	3	7	8	3	3	2	5	9	5	5	2	2	5	11	1	4	2	4	3	4	9	4	6	16	2	7	8	6	12	6	3	16	6	6	8	6	11
AC069499.3	0	0	0	0	0	0	0	0	0	0	0	1	0	0	0	0	0	0	0	0	0	0	0	2	0	0	2	0	0	0	0	1	0	0	0	0	1	0	0	0	0	1	0	0	0	0	0	0	0
AC069503.2	24.9864	36.2014	15.510075	6.42788	10.0878	17.8803	7.58718	19.6797	17.1842	22.1246	40.5509	19.4609	9.07684	18.2102	32.4287	7.9231	0	3.22101	13.80127	0	10.8827	0	4.8066272	15.5866	21.3802	11.2128	26.84624	3.23451	13.0114	14.235715	8.57795	7.02661	6.98053	4.0374	6.72142	6.80449	8.00839	11.982	5.26717	20.4582	5.82997	16.2267	11.3561	5.0139676	3.19225	6.00012	1.93048	10.6681	3.64206
AC069528.1	0	0	4	0	0	0	0	0	0	0	0	0	4	1	0	0	0	1	3	1	1	0	1	1	2	0	0	0	2	0	1.89827	0	0	2	0	2	0	0	0	0	0	1	0	0	0	0	2	0	0
AC069542.2	0	0	0	0.766229	0	0	1.87611	0	0.814349	0.709804	0	0	0	0	0.75	0	0	2.66588	1.75173	0.578733	2.07886	0	0	0	0	0.678253	0	0	0	0.649165	0	0	0	3.85264	0.703748	1.70685	1.84889	2.59898	0	0	1.78457	0.792414	0	0	1	2.93612	3.781	0	2.75135
AC072052.1	1	7	4	0	1	2	0	3	0	3	2	6	0	0	1	0	0	3	3	7	1	1	0	0	0	1	1	0	4	0	1	0	0	1	0	0	1	1	0	0	2	0	1	0	0	0	1	0	4
AC073046.2	0	0	0	0	0	0	0	0	0	0	0	0	0	0	0	0	0	0	0	0	0	0	0	0	0	0	0	0	0	0	0	0	0	2	0	0	0	0	0	0	0	0	0	0	0	0	0	0	0
AC073063.1	14.1465	7.58259	12.5675	10.6653	4.33957	6.83246	10.5494	12.9799	7.5891	2.145	5.37312	5.33821	6.41621	2.11959	4.22801	4.2883	4.25714	6.47628	3.93218	9.41495	3.26217	6.46298	7.59652	7.35346	9.46246	8.71833	9.65338	15.1512	5.37419	7.52807	5.44652	4.16959	2.86463	10.6685	9.59406	3.21398	5.23666	8.55403	7.33344	1.05213	6.40451	11.5585	1.04261	1.06644	2.11687	4.27087	4.25269	14.6513	13.3436
AC073065.1	16.4097	13.3803	6.13955	6.49854	8.79092	3.12138	7.77654	5.46623	7.65864	13.4719	20.9381	15.0499	15.3941	12.8699	12.8308	9.53492	13.9157	9.1281	6.93462	7.41989	6.59916	6.61658	13.1823	7.48613	7.39395	9.44224	5.73657	13.1186	7.35078	10.3677	6.51975	5.15972	6.49624	11.2342	12.09	9.26689	11.9058	10.7455	18.6727	23.7886	16.2879	8.14512	4.67906	7.48247	12.2416	8.95436	10.2548	19.3377	13.2554
AC073072.1	0	3.50576	0	3.03335	3.03046	2.02179	5.04615	0	0	0	0	1.00957	0	1.00573	0	0	0	0	0	1.0095	0	4.03116	2.54584	0	2.02474	0	3.03364	0	1.01055	0	2.01487	1.00261	0	0	1.00316	1.0044	1.0032	2.00611	0	0	0	0	0	1.00265	0	1.0005	0	1.35669	0
AC073073.1	2	10	4	2	2.00191	7	4.00943	3	12	7	2	10	3	5.00692	3	3.00427	0	14.0315	3	10	12	4	5	0	10	5	9.00666	4	3	6	1	3	5	5	2	6.00533	2	8.00793	4	3	5	5.00536	15	1	2	2	2	5.00545	12.0118
AC073082.1	10.9246	10.4635	6.07781	12.2261	4.21007	4.78708	2.38487	11.7233	8.01007	10.2798	11.6157	16.479	10.532	9.0441	9.0054	6.45396	8.43554	11.7998	13.1281	8.3892	11.1534	5.25594	11.1997	5.72292	2.02343	4.07568	8.44666	10.2707	19.6111	7.58027	7.35914	8.72402	6.271	10.4098	4.50522	9.33771	8.96335	13.0935	5.47121	6.07029	5.08011	6.58431	3.54391	13.1354	7.1452	9.81661	12.7754	15.3441	11.7619
AC073089.1	0	0	0	0	0	0	0	0	0	0	0	0	0	0	0	0	0	0	0	0	0	0	0	0	0	0	0	0	0	0	0	0	0	0	0	0	0	0	0	0	0	0	0	0	0	0	0	0	0
AC073107.2	7.75877	0	3	1	2	1	0	0	0	0	4	1	3	0	0	2.85637	0	0	0	1	2	0	3	0	1	2	0	1.59842	0	0	3	2	3	5	0	0	2	1	2.47009	1	0	0	1	0	0	3	3	3	0
AC073109.1	0	0	0	0	0	0	0	0	0	1.00195	0	0	0	0	0	0	1	0	0	0	0	0	0	0	0	0	0	2.00184	0	0	0	0	0	0	0	3.00148	0	0	0	0	0	0	0	0	0	0	0	0	0
AC073111.2	5	2	0	0	1	1	0	0	0	1	0	3	0	0	2	0	0	4	0	1	4	3	2	1	1	1	0	0	0	0	0	0	1	0	0	0	1	0	0	0	1	0	0	1	0	0	1	0	0
AC073111.3	34.8175	100.381	64.8462	114.196	68.6869	56.7139	47.0814	59.3789	40.086	81.1855	18.785	56.7795	18.1118	55.7236	41.2037	25.0794	18.1157	34.3802	32.0881	59.9557	99.148	34.9815	18.8019	43.3554	19.6602	45.9919	17.7456	77.2846	30.8121	7.81588	26.8778	14.0396	23.1971	38.4896	49.6581	0	17.1014	115.706	23.9897	21.8961	23.543	29.1268	29.2244	7.54882	6.726270149	18.0048	27.4738	22.5504	23.6335
AC073111.4	38.851	13.2852	17.9716	33.7163	8.45628	7.60846	4.18479	10.5567	13.693	17.3702	4.61966	50.6813	5.38454	14.3983	22.0728	12.378	4.2623	41.3433	26.3219	25.1508	36.1424	15.0463	8.32114	5.61466	16.1848	21.6639	8	4.924	20.8952	14.4023	6.56924	12	21.3698	30.9894	83.5643	8	6.08146	24.2739	11.4655	11.1521	24.0913	23.435	29.3292	16.803	1.99441	13.1694	13.0122	28.9822	28.4845
AC073135.1	0	0	0	0	0	0	0	0	0	0	0	0	0	0	0	0	0	0	0	0	0	0	0	0	0	0	0	0	0	0	0	0	0	0	0	0	0	0	0	0	0.5	0	0	0	0	0	0	0	0
AC073135.2	0	0	0	0	0	0	1.05E-07	0	0	0	0	0	2.58E-06	0	0	0.200379	0	7.37856	0	0	0	0	0	2.99488	0	0	8.39793	0	0	0	0	0	0	0	0	0	0	0	0	0	5.85E-07	0	0	0	0	0	0	1.12E-06	0
AC073135.3	5.25777	0	1.46609	0.749477	0	3.12544	0	0	0.300789	1.69633	5.28764	10.1368	20.5948	1.45794	4.15874	1.45939	12.0239	6.04928	5.32563	0	0	0	0	19.0151	5.63643	3.37529	4.42371	1.28098	0	6.27222	15.5199	5.71767	4.71101	2.61439	0	5.81E-07	0	5.48838	0	9.88661	2.59876	56.0235	0	24.4798	11.9921	8.65972	12.4308	11.3373	20.9631
AC073135.6	39.8595	12.75	20.201	9.1575	5.24304	22.336	8.60471	7.8389	25.9646	27.964	130.91	53.5929	102.024	14.6469	40.0421	16.0467	33.0082	23.9633	61.3111	37.2914	44.9782	18.656	58.974	42.8989	20.4574	29.4643	22.2502	27.557	14.1642	50.3847	75.735	9.4742	34.7271	61.5909	12.5208	18.7254	28.0685	27.2571	49.4162	38.5844	46.2271	40.7134	17.1927	80.1325	65.0601	37.9703	77.9551	57.7189	61.1741
AC073135.7	2.5	5.548218	4.64649	3	0	3.146486	1	6.10658	2.499996	1.999997	5.178495	7.62445	4.5	2.499998	4.499996	2	1	2.999999	0.5	2.79057	6	0	2.5	1.5	1.5	1.000000011	0.5	1	1.5	4.5	7.75902	3.646481	1	0.5	4	2	4.41698	5.5	0.5	1.790568	5.401664	0	0.5	4.5	1	2	4.5	2	1
AC073136.1	0	0	0	0	0	1.02768	0	0	0	0	0	0	0	0	0	0	3.03763	2.04394	0	1.02121	0	1.0254	0	0	0	0	0	0	0	1.01518	0	0	0	0	1.02094	0	0	0	1.01299	0	1.02003	1.01278	0	0	0	0	0	0	0
AC073136.2	0	0	0	0	0	0	0	0	0	0	0	0	0	0	0	0	0	0	0	0	0	0	0	0	0	0	0	0	0	0	0	0	0	0	0	0	0	0	0	0	0	0	0	0	0	0	0	0	0
AC073150.1	0	0	0	0	0	0	3	0	0	0	0	0	0	0	0	0	0	0	0	0	0	0	0	0	0	0	0	0	0	0	0	0	0	0	0	0	0	0	0	0	0	0	0	0	0	0	1	0	0
AC073210.1	2.24123	0	0	1	0	0	0	0	1	2	3	2	0	0	5	0	4	2	1	3	2	2	0	0	2	1	0	3.40158	1	0	0	0	0	0	5	0	0	2	2.52991	2	2	0	0	0	1	2	0	0	5
AC073210.2	2.88304	0	0	0	1.35675	0	0	0	0	0	0	0	0	0	0	0	0.0716053	0	1.91781	0	0	0.27681	0.510623	0	0	0	0	0	0	0.101758	0	0	0	0.130808	1.24869	1.6628	0	0	0	0	1.73268	0	1.90618	0	1.27045	0	0.788967	1.09196	0
AC073261.1	5.06809	0	1.30955	2.32899	4.31066	6.23717	3.09883	0	2.10275	1.13822	1.58996	4.93415	2.8997	0.411568	7.53039	5.25142	1.84197	4.19897	4.40653	5.12591	0	3.10983	1.36089	1.16496	1.4051	5.00854	0	0	3.16203	2.01649	1.33393	0	1.34283	6.00183	0	5.97558	5.31237	3.94993	3.0642	3.49355	3.34261	2.28063	0.52787	3.04206	1.54583	5.47022	8.94749	4.30239	5.20346
AC073264.1	1.00014	1.00022	0	0	0	0	0	0	0	0	0	0	0	0	0	0	0	0	0	0	0	0	0	0	0	0	0	0	0	0	0	0	0	0	0	0	0	0	0	2	0	0	0	0	0	0	0	1	0
AC073264.2	0	3	0	0	0	0	0	0	0	0	0	0	0	0	0	0	0	0	0	0	0	0	0	0	0	0	0	0	0	0	0	0	0	0	0	0	0	0	0	0	0	0	0	0	0	0	0	0	0
AC073283.3	0	0	0	0	0	0	0	0	0	0	0	0	0	0	1.1876	0	0	0	0	0	0	0	0	2.53512	0	0	0	0	1.71795	0	0.555783	0	0	1.01517	0	3.03802	0	0	2.02792	0	0	1.77468	0	0	0	2.61071	2.22836	3.67147	1.60569
AC073310.1	0	0	0	0	0	0	0	0	0	0	0	0	0	0	0	0	0	0	0	0	0	0	0	0	0	0	0	0	0	0	0	0	0	0	0	0	0	0	0	0	0	0	0	0	0	0	0	0	0
AC073325.2	0	0	0	0	2	1	0	1	0	0	0	0	0	0	0	0	0	0	1	0	0	0	0	0	0	1	0	1	0	0	0	0	0	0	0	0	0	0	0	0	0	0	0	0	1	0	0	0	0
AC073333.2	0	0	0	0	0	0	0	0	0	0	0	0	0	0	0	0	0	0	0	1	0	0	0	0	0	0	0	0	0	0	0	0	0	0	0	0	0	0	0	0	0	0	0	0	0	0	0	0	0
AC073335.1	0	2	0	0	0	0	0	0	0	0	0	0	0	0	0	0	0	0	0	0	0	0	0	1	0	0	0	0	0	0	0	0	0	0	0	0	0	0	0	0	0	0	0	0	0	0	0	0	0
AC073343.1	11	5	7	7	10	8	5	9	10	6	22	8	12	6	17	7	3	4	16	7	6	20	8	9	11	11	12	4	11	17	6	7	29	21	8	17	3	10	11	2	12	15	3	12	11	4	11	10	9
AC073349.2	46	8	23	11	3	14	9	14	11	16	15	26	32	13	23	21	9	18	431	35	27	18	29	17	1	16	8	15	8	12	7	0	11	66	147	2	7	30	25	47	14	14	10	16	15	31	38	21	20
AC073358.1	0	1	0	1	0	0	0	0	0	1	0	0	0	0	0	0	0	0	0	0	0	0	0	0	0	0	0	0	0	0	0	0	0	0	0	0	0	0	0	0	0	0	2	0	0	0	0	0	0
AC073413.1	0	0	0	0	0	0	0	0	0	0	0	2	0	0	0	0	0	0	0	0	0	0	0	1	0	0	0	0	0	0	0	0	0	0	0	0	0	1	0	0	0	0	1	1	0	0	1	0	2
AC073413.2	0	0	0	0	0	0	0	0	0	0	0	0	0	0	0	0	0	0	0	0	0	0	1	0	0	0	0	0	0	0	0	0	0	0	0	0	0	0	0	0	0	0	0	0	0	0	0	0	0
AC073415.1	0	1	0	0	0	0	0	0	0	1	0	1	0	1	0	1	0	1	2	2	2	0	3	1	0	3	0	0	0	0	0	0	0	0	1	0	1	3	0	0	2	0	0	3	0	1	1	1	1
AC073464.1	0	3.11888	0	0	0	1	0	0	0	0	1.07143	4	0	1	0	12.5	2	4	0	0	0	0	2	0	7	4	5	1	3.192	0	4	0	3.41342	1	1	9	1.57624	1	1	1.07238	2	1	2	4	2	1.05953	0	0	1
AC073465.1	0	0	0	0	0	0	0	0	0	0	0	0	0	0	0	0	0	0	0	0	0	0	0	0	0	0	0	0	0	0	0	0	0	1	0	0	0	0	0	0	0	0	0	0	0	0	0	0	1
AC073476.1	16	2	3	3	1	3	3	3	3	3	8	4	3	5	2	2	1	0	7	2	4	7	3	2	2	4	1	4	2	0	3	2	3	8	4	1	1	3	4	1	3	4	1	5	4	6	1	7	4
AC073476.2	7	2	0	1	0	2	0	1	1	0	0	1	0	1	2	1	1	1	2	3	1	1	2	0	0	3	1	1	1	1	3	0	1	0	1	1	1	1	3	0	1	1	1	1	1	1	1	5	0
AC073476.5	0	0	0	0	0	0	0	0	0	0	0	0	0	0	0	0	0.877939	0	0.658862	0	1.93405	0	0	0	0	0	0	0	0	0	0	0	0	1.8026	0	0	0	0.227081	0	0.98207	0	0	0	0	0	0	0	0	0
AC073488.1	0	0	0	0	0	0	0	0	0	0	0	0	0	0	0	0	0	0	0	0	0	0	0	0	0	0	0	0	0	0	0	0	0	0	1	0	0	0	1	0	0	0	0	0	1	0	0	0	0
AC073488.10	0	0	0	0	0	0	0	0	0	0	0	0	0	0	0	0	0	0	0	0	0	0	0	0	0	0	0	0	0	0	0	0	0	0	0	0	0	0	0	0	0	0	0	0	0	0	0	0	0
AC073488.11	0	0	0	0	0	0	0	0	0	0	0	0	0	0	0.000914537	2	0	0	0	0	0	0	0	0	0	0	0	0	0	0	0	0	0	0	0	0	0.000635476	0	0	0	0	0	0	0	0	0	0	0	0
AC073488.2	0	0	0	0	0	0	0	0	0	0	0	0	0	0	0.999085	0	0	0	0	0	0	0	0	0	0	0	0	0	0	0	0	0	0	0	0	0	0.999365	0	0	0	0	0	0	0	0	0	0	0	0
AC073488.3	0	0	0	0	0	0	0	0	0	0	0	0	0	0	0	0	0	0	0	0	0	0	0	2	0	0	0	0	0	0	0	0	0	0	0	0	0	0	0	0	0	0	0	0	0	0	0	0	0
AC073488.4	1	0	0	0	0	0.00026681	0	0	0	0	0	0	0	0	0	0.000998541	0	0	0	0	0	0	0	0	0	0.000802168	0	0	0	0	0	0	0	0	0	0	0.000663851	0	0	0	0	0	0	0	0	0	0	0	0
AC073488.5	0	0	0	0	0	0	0	0	0	0	0	0	0.999537	0	0	0	0	0	0	0	0	0	0	0	0	0.998396	0	0	0	0	0	0	0	0	0	0	0.998672	0	0	0	0	0	0	0	0	0	0	0	0
AC073488.6	0	0	0	0	0	0.499867	0	0	0	0	0	0	0	0	0	0	0	0	0	3	0	0	0	0	0	0	0	0	0	0	0	0	0	0	0	0	0	0	0	0	0	0	0	0	0	0	0	0	0
AC073488.7	5	0	0	0	0	0	0	0	0	0	0	0	0	0	0	0	0	0	0	0	0	0	0	0	0	0	0	0	0	0	0	0	0	0	2	0	0	0	0	0	0	0	0	0	0	0	0	0	0
AC073488.8	0	0	0	0	0	0	0	0	0	0	0	0	0.000462584	0	8.73E-07	0	0	0	0	0	0	0	0	0	0	0.000802168	0	0	0	0	0	0	0	0	1	0	0.000663851	0	0	0	0	0	0	0	0	0	0	0	0
AC073488.9	0	0	0	0	0	0.499867	0	0	0	0	0	0	0	0	0	0.999001	0	0	0	0	0	0	0	0	0	0	0	0	0	0	0	0	0	0	0	0	0	0	0	0	0	0	0	0	0	0	0	0	0
AC073508.2	56.882	36.5679	48.9393	52.5579	59.731	57.4232	74.8544	74.6981	65.1172	61.9437	44.4127	71.7784	36.2447	44.6145	52.0416	29.4669	40.8768	72.2261	58.4732	52.1253	69.328	48.8298	49.3223	22.7513	72.1691	74.328	65.7656	31.1025	71.9541	35.8573	44.0331	35.9915	79.8671	49.0761	78.2238	60.5465	22.7405	63.4857	75.4541	32.398	65.3714	31.0186	27.7229	53.9188	29.4852	50.6161	64.667	38.9633	58.2256
AC073522.1	0	0	0	0	0	0	0	0	0	0	0	0	0	0	0	0	0	0	0	1	0	0	0	0	0	0	0	0	0	0	0	0	0	0	0	0	0	0	0	0	0	0	0	0	0	0	0	0	0
AC073534.1	1	5	1.44341	2	1	2.15542	0	2	0	0	3	1.11031	5	1.29528	2.3747	0	0	1	7	7.22199	1.20022	0	6	1	11.7778	2	1	0	0	9	1	2.83494	7	0	1.47157	1	3	4	1	0	1	0	3	4.43987	2	6	0	3	0
AC073539.2	0	0	0	0	0	0.5	0	0	0	0	0	0	0	0	0	0	0	0	0	0	0	0	0	0	0	0	0	0	0	0	0	0	0	0	0	0	0	0	0	0	0	0	0	0	0	0	0	0	0
AC073539.4	0	0	0	0	0	0.5	0	0	0	0	0	0	0	0	0	0	0	0	0	0	0	0	0	0	0	0	0	0	0	0	0	0	0	0	0	0	0	0	0	0	0	0	0	0	0	0	0	0	0
AC073551.1	10.2278	6	6.69898	2	3	4.21483	3	4	7.46473	5	15.1216	3.01521	1.03701	7.06498	7.21457	3	6	6.043	9.68633	6.36077	4.07204	7	4	13	8.53704	6	8.3452	2.99791	3.48594	3.18457	8	2	4	6	6	4.94557	8	7	13.3395	1.05873	6	12.1072	2.14913	3.32657	12.176	4	6.32141	6.31141	10.027
AC073581.1	0	0	0	0	0	0	0	0	0	0	0	0	0	0	0	0	0	0	0	0	0	0	0	0	0	0	0	0	0	0	0	0	0	0	0	0	0	0	0	0	0	0	0	0	0	0	0	0	0
AC073583.1	0	0	0	0	0	0	0	0	0	0	0	0	0	0	0	0	0	0	0	0	0	0	0	0	0	0	0	0	0	0	0	0	1	0	0	0	0	0	0	0	0	1	0	0	0	0	0	0	0
AC073585.1	115.136	64.8846	86.0235	46.7737	28.117	62.3615	69.4599	92.7151	59.0065	34.7609	19.2819	60.725	38.2179	26.5066	45.676	39.9335	28.9592	62.0043	29.2011	30.8987	58.5862	24.4418	41.2029	44.6876	6.64371	52.9375	6.50561	57.1511	26.1197	44.8502	36.0132	0	34.8147	21.2012	19.5706	14.1547	9.46064	6.52387	33.5108	26.116	18.5184	27.9417	19.9581	12.0376	0	11.8505	15.46	46.3198	39.3144
AC073587.1	0	0	0	0	0	0	0	0	0	0	0	0	0	0	0	0	0	0	0	0	0	1	0	0	0	0	0	0	0	0	1	0	0	0	1	0	0	0	0	0	0	2	0	1	0	0	0	0	0
AC073594.1	0	0	0	0	0	0	0	0	0	0	0	0	1	0	0	0	0	3.00038	0	0	0	0	0	0	0	0	0	2	1.0001	0	0	0	0	0	0	0	1	0	0	1	0	0	0	0	0	1	0	0	0
AC073610.1	6.15674	9.85838	3.00039	15.2169	5.2493	17.0038	12.2371	3.88178	9.00061	9.81027	13.1082	6.74047	6.91947	5.08811	16.9266	10.8786	7.3904	7.55792	6.49366	5.00235	6.55033	2.37722	4.7595	9.92227	4.49063	10.3956	11.0557	7.00127	3.77561	9.8062	3.00171	6.3537	5.76429	2.92268	14.5748	2.00076	1.90011	7.37746	6.12451	6.27087	3.59422	4.79526	4.14426	3.60122	4.29793	10.2259	7.08769	15.9701	6.00061
AC073610.2	77.73546	50.3832	105.87341	43.21989	46.63475	53.174	80.90523	38.93174	42.6845	25.08252	38.57532	97.0056	104.8835	37.9738	113.4898	100.1571	15.30304	21.27134	71.79117	114.841	50.64793	135.1522	28.76719	113.5883	94.2346	146.46893	152.3458	65.713	173.31411	50.50712	88.7162	69.17709	115.7149	120.7253	156.3542	109.377	77.0591	189.27659	84.8544	91.1583	51.9098	75.72	128.8669	66.3479	69.51625	170.49869	141.6797	75.617	78.9758
AC073612.1	26.3453	18.4768	22.5307	11.0984	2.12463	6.22894	33.0011	33.3577	5.51083	21.0183	0	61.0529	24.6999	15.9125	4.23481	3.57684	0.778166	6.62385	59.0957	9.01189	19.3153	40.4771	20.9162	16.7478	23.4176	7.34777	2.94E-05	0	2.86589	19.1806	43.259	0	5.6245	42.7656	81.0452	32.8054	26.4246	73.2618	52.6353	30.4761	22.8511	18.2901	0.38379	13.952	0	24.3731	31.3238	46.0376	51.4682
AC073621.2	0	0	0	0	0	0	0	0	0	0	0	0	0	0	0	0	0	0	0	0	0	0	0	0	1	2	0	0	0	0	0	0	0	0	0	0	0	0	0	0	0	0	0	0	0	0	0	0	0
AC073626.2	0	0	0	0	0	0	0	0	0	0	0	0	0	0	0	0	0	0	0	0	0	0	0	0	0	0	0	0	0	0	0	0	0	0	0	0	0	0	0	0	0	0	0	0	0	0	0	0	0
AC073648.1	0	0	0	0	0	0	0	0	5.10562	0	0	0	0	0	0	0	0	0	0	0	0	11.1639	0	0	0	0	0	0	0	0	0	0	0	0	0	0	0	0	0	0	0	0	0	0	0	0	0	0	0
AC073648.2	0	0	0	0	0	0	0	0	0	0	0	0	0	0	0	0	0	0	0	0	0	0	0	0	0	0	0	0	0	1	0	0	0	0	0	0	0	0	0	0	0	0	0	0	0	0	0	0	0
AC073648.4	0	0	1.00005	0	0	0	0.0562361	0	0	0	0	0	0	0	0	0	0	0	0	0	0	0.0449135	0	0	0	0	0	0	0	0	0	0	0	0	0	0	0	1.1999	0.0855846	0	0	0	0	0	0	0	0	0	0
AC073648.5	0	0	0	0	0	0	0	0	0	0	0	0	0	0	0	0	0	0	0	0	0	0	0	0	0	0	0	0.0994633	0	0	0	0	0	0	0	1	0	0	0	0	0	0	0	0	0	0	0	0	0
AC073657.2	1.00085	1.00088	0	0	0.901937	0	0	0	2	0	0	0	0	0	0	0	0	0	0	0	0	0	0	0	0	1	1	0	0	0	0	0	0	0	0	0	0	0	0	0	0	0	0	0	0	1.00089	0	0	0
AC073850.1	13	6	3	8	0	2	9	9	9	10	15	7	14	15	32	12	11	9	21	11	7	9	36	31	9	26	1	2	19	24	6	7	13	5	3	21	3	14	21	6	25	4	1	15	3	0	13	3	5
AC073861.1	60.2019	10.4442	25.9724	10.4776	15.8105	13.964	11.6347	10.2901	18.711	25.3155	23.7962	18.739	11.1207	6.42817	19.7284	22.0155	12.9788	10.0354	17.8628	18.962	32.8926	21.6866	14.9738	23.9394	5.30271	13.1791	3.95118	7.62804	21.6755	23.0105	8.93386	7.96398	17.3972	34.396	7.66798	7.39788	10.0416	22.3096	17.1224	15.6909	25.745	12.4587	3.83137	18.5639	13.6755	13.5365	22.7917	32.7688	13.9552
AC073896.1	184.2436	136.9707	152.3836	198.9672	182.7755	102.373	115.9227	91.1066	100.7112	72.2859	49.1645	282.33347	135.9734	105.823	139.4477	142.3638	107.5476	145.2861	102.615	95.187474	140.24895	162.9516	72.3238	134.611	99.27447	192.092	272.1333	97.32	229.5748	92.3042	108.4931	163.38239	160.6846	90.185	412.93515	185.12	193.076	288.7883	208.6219	112.10118	139.0268	279.40935	249.0472	183.5394	78.7159	195.3785	168.1714	177.4313	275.9813
AC073900.1	0	2	0	0	0	0	0	0	0	0	0	0	0	0	0	1.00006	0	0	0	0	1	0	1	0	2	1	0	0	1.00004	1	0	0	0	0	0	0	0	0	0	0	0	0	0	0	0	0	0	0	0
AC073909.1	0	0	0	0	0	0	0	0	0	0	0	0	0	0	0	0	0	1	0	0	0	0	1	0	0	1.00015	0	0	0	0	0	0	0	0	0	0	0	0	0	0	0	0	0	0	0	0	0	0	0
AC074029.1	0	0	0	0	0	0	0	0	0	0	0	0	0	0	0	0	0	0	0	0	0	0	0	0	0	0	0	0	0	0	0	0	0	0	0	0	1	0	0	0	0	0	0	0	0	0	0	0	0
AC074029.2	0	0	0	3	0	0	0	1	0	0	0	0	0	0	0	0	0	0	0	0	0	0	0	0	0	0	0	0	0	0	0	0	0	0	0	0	0	0	0	0	0	0	0	0	0	0	0	0	0
AC074043.1	0	0	0	0	0	0	0	0	0	0	0	0	0	0	0	0	0	0	0	0	0	0	0	0	0	0	0	0	0	0	0	0	0	0	0	0	1	0	0	0	0	0	0	0	0	0	0	0	0
AC074051.1	0	0	0	0	0	0	0	0	0	1	0	0	0	0	0	0	0	0	0	0	0	0	0	0	0	0	0	0	0	0	0	0	0	0	0	0	0	0	0	0	0	1	0	0	0	0	0	0	0
AC074051.2	0	0	0	0	0	0	0	0	0	0	0	0	0	0	0	0	0	0	0	0	0	0	0	0	0	0	0	0	0	0	0	0	0	0	0	0	0	0	0	0	0	0	0	0	0	0	0	0	0
AC074051.3	0	1.0001	0	0	0	0	0	0	0	0	0	0	0	0	0	0	1.0002	0	0	0	0	2.00108	0	1.00018	1.00013	0	0	0	0	0	0	0	0	0	0	0	0	0	0	0	0	0	0	0	0	0	0	0	0
AC074052.1	0	1.00016	0	0	0	1	0	0	0	0	0	0	0	0	0	0	0	0	0	0	0	0	0	0	0	0	0	0	0	0	0	0	0	1	0	0	0	0	0	0	0	0	0	0	0	0	1	0	0
AC074085.2	0	0	0	0	1.00034	0	1	0	0	0	0	0	0	0	0	0	0	0	0	0	0	0	0	0	0	0	0	0	0	0	0	0	0	0	0	0	0	0	1	0	0	0	0	0	0	0	0	0	0
AC074117.2	2	0	0	0	0	0	0	0	0	0	1	5	1	0	0	0	0	0	0	0	0	0	0	0	1	0	4	0	0	1	0	2	0	2	0	1	0	0	0	1	1	1	0	0	0	0	0	1	0
AC074121.1	0	0	0	0	0	0	0	0	0	0	0	0	0	0	0	0	0	0	0	0	0	0	0	0	0	0	0	0	0	0	0	0	0	0	0	0	0	0	0	0	0	0	0	0	0	0	0	0	0
AC074133.1	0	0	0	0	0	0	0	0	0	0	0	0	0	0	1	0	0	0	0	0	0	0	0	0	0	0	0	0	0	0	0	0	0	0	0	0	0	1	0	0	0	0	0	0	0	0	0	0	0
AC074134.1	0	0	1.0949	0	0	0	0	0	1.05228	1.06716	0	1.07033	1.0763	0	2.12866	0	0	0	1.07004	4.26584	0	1.07597	0	4.33247	2.14109	1.08794	0	1.09226	0	1.08082	1.08086	1.0522	1.0662	1.0655	1.06627	2.12587	0	1.07052	4.25523	3.17544	0	1.06038	0	0	0	2.12431	3.17813	1.06686	4.33376
AC074140.1	0	1	0	0	0	0	0	0	4	0	0	0	0	0	0	0	1	0	0	0	0	0	0	0	0	0	0	0	0	0	0	0	0	0	0	3	0	0	0	0	0	0	0	0	0	0	1	0	0
AC074141.1	8.7421	12.1649	6.34686	2.02153	5.64369	4.24621	6.31556	4.68762	9.27979	3.56537	3.27779	8.53786	3	1	4.84951	0.518423	0	4.28496	1.34333	2.79357	2.4071	3.63642	7.87501	0.215174	6.58833	0.484785	0	0	0	5.13276	2.39702	3	1.6553	3.45232	3.96486	4.7937	0	3.03696	4.10072	1	3.90715	3.96591	0.0769598	0.677416	0.361948	2.23127	4.81789	1.24594	0.242699
AC074143.1	9.51328	1	4.5426	2.70191	0	0	2	0	1.219952	9.76440437	18.86148	8.18961	1.33479	2.81694	1.0154414	0.924659	10.6768	3.66498	10.78992	8.12579	9.235541	0	3.219484	2.48854	0	1.554202	8.15461	0.7993	2.88399	4.504045	5.43525	1	4.98378	6.319256	16.227891	16.0243	3.65301	18.57352	10.84035	13.715817	6.785184922	3.69484	5.17684	6.4245	5.80816	6.180215	11.80615	43.3594	21.97021
AC074250.1	0	0	0	0	0	0	0	0	0	0	0	0	0	0	0	0	0	0	0	0	0	0	0	0	0	0	0.794994	0	0	0	0	0	0	0	0	0	0	0	0	0	0	0	0	0	0	0	0	0	0
AC074276.1	0	0	0	0	0	0	0	0	0	0	0	1.00006	0	0	0	0	0	0	0	1.00024	0	0	0	0	0	0	0	0	0	0	0	0	0	0	0	0	0	0	0	0	0	0	0	0	0	0	1.00009	1	0
AC074276.2	0	0	0	0	0	1	0	0	0	0	0	0	0	0	0	0	0	1	0	0	0	0	1	0	0	0	0	0	0	0	0	0	0	0	0	0	0	1	0	0	0	0	0	0	0	0	0	0	1
AC074281.1	0	0	0	0	0	0	0	0	0	0	0	0	0	0	0	0	0	0	0	0	0	0	1	0	0	0	0	0	0	0	0	0	0	0	0	0	0	0	0	0	0	0	0	0	0	0	0	0	0
AC074367.1	1	1	0	0	0	4	1	0	0	0	1	0	2	0	0	0	0	0	0	2	0	0	0	0	0	1	0	0	0	1	1	0	1	2	0	0	1	1	0	0	0	0	0	1	0	0	1	2	0
AC078809.1	0	0	0	0	0	0	0	0	0	0	0	0	0	0	0	0	0	0	0	0	0	0	0	0	0	0	0	0	0	0	0	0	0	0	0	0	0	0	0	0	0	0	0	0	0	0	0	0	0
AC078817.1	2.00198	0	0	1.00095	0	1.00079	0	0	1.00105	1.00074	0	0	0	1.00026	0	0	0	0.695745	0	0	0	0	0	0	0	0	0	0	1.00031	0	0	0	0	0	0	0	0	0	0	0	0	0	0	0	0	0	0	0	0
AC078819.1	10.9994	0	2.95458	0	0	0	0	0	2.74734	2.99801	3.29551	0	3.08629	0	0	0	0	0	3.50212	0	0	2.98054	7.14538	0	2.44396	6.94098	0	0	0	3.21979	0	0	0	0	0	0	0	0	0	0	0	0	0	0	3.27994	3.57889	0	0	0
AC078857.1	6	2	2	0	0	2	2	4	5	4	8	7	6	4	9	3	6	5	5	4	3	0	9	1	0	5	6	2	6	12	4	0	6	7	1	6	7	4	11	3	7	3	14	14	7	9	5	11	9
AC078886.1	0	1	0	3	0	1	0	0	0	0	0	0	3	0	2	1	2	0	1	0	1	0	0	0	0	0	1	0	0	0	2	1	0	2	0	1	1	0	0	3	0	1	1	0	0	3	0	2	0
AC078899.1	1.06423	2.0567	1.05253	0	3.08091	0	1.04314	4.14532	0	2.10382	0	2.10572	1.05639	4.16077	3.15681	3.17491	3.17684	1.0515	0	3.15329	1.04306	1.04856	3.19324	1.05853	2.0592	1.04989	0	1.03367	1.04929	2.09195	0	1.03991	1.05496	2.11918	0	0	2.11164	2.11224	3.19428	0	2.11441	0	1.03646	2.12539	0	1.05231	2.12814	2.10738	0
AC078899.2	0	0	0	0	0	0	0	0	0	0	0	0	0	0	0	0	0	0	0	0	0	0	0	0	0	0	0	0	0	0	0	0	0	0	0	0	0	0	0	0	0	0	0	1	0	0	0	0	0
AC078899.3	0	0	0	0	0	0	0	0	0	0	0	0	0	0	0	0	0	0	0	0	0	0	0	0	0	0	0	0	0	0	0	0	0	0	0	0	0	0	0	0	0	0	0	0	0	0	0	0	0
AC078899.4	1.01712	0	1	0	0	2	0	1	2.0023	0	1	3	5	2	0	2.01889	1.03693	3	3	1.01947	1	1	1.00078	0	0	1	0	0	0	0	0	0	1	0	4	2	0	2	3.04069	1.01683	5.00525	1	2	3	1	2.00187	1.00096	1	0
AC078918.1	0	0	0	0	0	0	0	0	0	0	0	0	0	0	0	0	0	0	0	0	0	0	0	0	0	0	0	0	0	0	0	0	0	0	0	0	0	0	0	0	0	0	0	0	0	0	0	0	0
AC078927.1	0	5.76769	0	36.6558	0	5.73844	7.04645	5.07832	0	20.3721	0	0	45.2922	7.57597	0	20.363	47.4026	0	35.0941	0	0	0	0	0	0	17.1961	28.3257	14.2196	0	20.3223	15.769	32.1362	0	24.2511	0.146161	49.5268	49.8679	1.14E-05	55.3477	73.6657	0	36.981	9.80184	55.4308	19.8476	87.2133	67.062	32.4521	89.5971
AC078991.1	0	0	0	0	0	0	0	0	0	0	0	0	0	0	0	0	0	0	0	0	0	0	0	0	0	0	0	0	0	0	0	0	1	0	0	0	0	0	0	0	0	0	0	0	0	0	0	0	0
AC079080.1	0	0	0	0	0	0	0	0	0	0	0	0	0	0	0	0	0	0	1	0	0	0	0	0	0	0	0	0	0	0	0	0	0	0	0	0	0	0	0	0	0	0	0	0	0	0	0	0	0
AC079089.2	0	0	0	0	0	0	1.02244	0	0	0	0	0	0	0	0	0	0	0	0	0	0	0	1.03249	0	0	0	0	3.10236	0	1.03451	0	0	0	1.04719	0	0	0	0	0	1.05304	1.003	0	0	0	0	0	0	0	0
AC079089.3	0	0	0	0	0	0	0	0	0	0	0	0	0	0	0	0	0	0	0	0	0	0	0	0	0	0	0	0	0	0	0	0	0	0	0	0	0	0	0	0	0	0	0	0	0	0	0	0	0
AC079097.1	0	0	0	0	0	0	0	0	0	0	0	0	0	0	0	0	0	0	0	0	0	0	0	0	0	1	0	0	0	0	0	0	0	0	0	0	0	0	0	0	0	0	0	0	0	0	0	0	0
AC079140.1	1	0	1	1	0	2	0	0	0	0	0	0	1	0	1	0	0	1	2	0	0	1	4	1	0	1	0	1	0	0	2	0	1	1	3	0	0	0	1	0	1	1	0	2	3	1	0	4	2
AC079140.2	0	0	0	0	0	0	0	0	0	0	0	0	0	1	0	1	0	0	0	0	0	1.01708	0	0	0	0	0	0	0	0	0	0	0	0	0	0	0	0	0	0	0	0	0	0	0	0	0	0	0
AC079140.3	2	8	2	4	0	2	8	3	1	0	2	0	0	1	0	4	2	3	0	2	6	0	0	0	2	3	0	0	2	2	0	0	1	1	1	0	0	1	0	0	6	2	0	2	0	0	2	2	0
AC079140.4	5	0	0	1	0	0	0	0	0	0	2	1	0	0	1	0	0	0	0	0	0	0	0	0	0	0	0	0	0	0	0	0	0	3	1	1	0	0	0	0	0	0	0	0	0	0	1	0	1
AC079140.5	0	2	0	0	0	1	1	2	0	1	1	0	0	0	0	0	0	0	1	0	0	2	0	0	0	1	0	0	0	0	0	0	0	0	0	0	0	0	0	0	0	0	0	0	1	1	0	0	0
AC079150.1	0	0	0	0	0	0	0	0	0	0	0	0	0	0	0	0	0	0	0	0	0	0	0	0	0	0	0	0	0	0	0	0	0	0	0	0	0	0	0	0	0	0	0	0	0	0	0	0	0
AC079193.1	0	1.00004	0	1.00003	0	0	1.00006	0	0	0	0	1	0	0	0	0	0	0	0	0	0	0	0	0	0	1	0	1.00006	0	0	0	0	0	0	0	0	1	0	0	0	0	0	0	0	0	0	0	0	0
AC079203.1	10	5	1	4	0	1	1	0	3	2	11	3	1	2.00025	1	2	3	0	4	3	4	5	0	3	0	3	3	11	5	2	0	2	3	1	1	1	0	3	6	0	3	3	1	0	2	0	3	6	5
AC079250.1	16.5611	34.1945	14.7511	27.4305	29.0144	15.8874	37.2521	21.4728	13.5537	17.6347	2.76248	26.2859	10.6311	6.80995	1.34587	6.64919	3.91274	9.61483	10.8686	16.4646	8.10427	10.9185	6.83454	6.82511	14.0251	13.7281	22.3373	4.13324	8.41475	12.4935	10.6016	1.36912	2.69781	6.63731	10.9858	2.68319	4.05303	12.0005	5.2741	1.34556	5.43376	8.24212	2.75556	5.4409	2.67039	8.20394	5.38143	2.67745	2.71811
AC079305.3	0	0	0	0	0	0	0	0	0	0	0	0	0	0	0	0	0	0	0	0	0	0	0	1	0	0	0	0	0	0	0	0	0	0	0	0	0	1	0	0	0	0	0	0	0	0	0	0	0
AC079316.1	0	0	0	0	1	0	0	0	0	1	0	0	0	1	3	1	0	0	0	0	0	0	0	0	0	0	0	0	0	0	0	0	0	0	1	0	0	0	0	0	0	0	1	0	1	0	1	1	0
AC079325.1	0	0	2	1	0	1	1	7	0	6	3	2	0	2	6	0	2	1	8	0	0	0	3	0	1	0	3	0	8	0	2	1	3	2	0	0	3	3	1	0	1	3	0	1	0	0	2	7	2
AC079328.1	2.00222	1.00138	0	0	0	0	1.0009	0	2.0011	0	0	4.00449	1.00051	2.00102	0	0	0	0	0	0	0	0	0	0	1.00115	0	1.00079	0	1.00152	2.001	0	1.00074	1.00079	1.00053	0	1.00048	0	0	0	0	0	0	0	0	0	0	0	1.00056	0
AC079363.1	10	10.4468	6.15263	4.36925	1.26903	5.20517	5.03551	6.14991	1.31351	12.8885	15.0323	17.9362	9.41034	5.15938	9.55166	12.8521	7.09609	9.57655	9.17388	11.1409	8.2471	4.51875	10.4501	10.8858	6.10988	16.6552	8.35325	2.36972	7.11212	6.48437	5.29836	1.38607	6.57669	16.7834	3	10.2631	7.23501	12.8711	12.0472	2.88184	13.772	17.403	9.19286	9.22278	4.14384	11	8.7053	10.8711	15.4124
AC079414.2	59.8765	45.0817	38.5455	55.2565	15	60.3637	47.5624	54	41	51.6633	237.725	36.3148	57.835	57.5363	137.446	57.639	41.4913	39.8658	37.4862	37.1937	54.1352	21.1877	54.2602	41.4342	44.7642	58.4449	124.786	42.0436	37	68.5054	57.7105	24	50.5658	70.2644	19.9373	26.5387	26.5277	51.1389	47.0146	93.9249	37.3442	94.6673	48.7611	48.7271	64.158	41.0154	52.7334	105.478	83.3872
AC079416.2	13	7.04126	8.36344	13	0	10.6471	5.12778	9	4.16632	14.5307	20.4569	10.3447	25.8574	10.6637	10.8546	8.26061	5.07843	8.10891	6.84581	16.4461	11.5301	5.03087	8.15174	10.7398	4.96008	16.4544	11.1699	7.02211	8.13515	11.2743	8.12165	2	6.69742	11.7044	1.26205	6.37218	3.42239	11.4964	14.4865	9.38563	6.00786	17.7467	6.33642	11.1082	6.30479	12.0642	16.3675	16.2194	25.8582
AC079447.1	24.98951	32.7241	16.1743	22.09065	11.42771	26.42709	11.97943	12.3208	16.6983	18.17318	30.83874	37.85824	32.07239	10.99889	18.73302	27.11012	20.33378	26.7168	21.13217	22.4834	30.2325	14.5176	33.360526	20.33897	8.77048	25.76102	9.37047	20.57104	38.42155	15.02527	25.528213	4.89499	28.56089	37.5179	16.66754	3.13747	17.0361	29.69724	36.11451	20.9524	27.53888	24.920741	7.81507	14.89115	15.3343063	16.91586	33.08388	36.447894	32.15772
AC079448.1	2	0	0	0	0	1	3	0	0	0	4	1	4	1	1	0	0	1	0	0	8	0	5	4	0	0	0	0	0	0	0	0	0	0	0	0	0	1	0	3	0	1	0	0	0	0	1	0	0
AC079587.1	0	0	0	0	0	0	0	0	0	0	0	0	0	0	0	0	0	0	0	0	0	0	0	0	0	0	0	0	0	0	0	0	0	0	0	0	0	0	0	0	1	0	0	0	0	0	0	0	0
AC079594.1	0	0	0	1	0	0	0	0	0	0	1	0	0	0	1	0	1	0	0	0	0	0	0	0	0	0	0	0	1	0	0	0	0	0	0	0	1	0	0	1	0	0	0	0	0	0	0	0	0
AC079594.2	3.17309	0	0	18.5387	0	0	3.17972	0	0	0	0	7.31966	3.59337	0	0	0	0	3.74621	4.92286	7.99739	7.21494	0	0	10.8597	0	0	0	0	0	6.18164	0	0	0	0	0	0	0	0	0	0	0	3.80442	0	13.2184	0	8.39794	0	4.84599	0
AC079598.3	0	0	0	0	0	0	0	0	0	0	0	0	0	0	0	0	0	0	0	0	0	0	0	0	0	0	0	0	1	0	0	0	0	0	0	0	0	0	0	0	0	0	0	0	0	0	0	0	0
AC079600.2	0	0	0	0	0	0	0	0	0	0	0	0	0	0	0	0	0	0	0	0	0	0	0	0	0	0	0	0	0	0	0	0	0	0	0	0	0	0	0	0	0	0	0	0	0	0	0	0	0
AC079601.3	4.00595	0	3	1	0	1	0	0	1	0	1.00131	2.00602	0	1	2	0	0	1.00423	0	3.00715	3	0	0	1.00222	0	0	4	0	1.001	2	0	5	0	0	0	0	0	1	0	0	1.00238	1.00123	0	0	0	2	1.00187	1	1.00148
AC079602.2	0	0	0	0	0	0	0	0	0	0	0	0	0	0	0	0	0	0	0	0	0	1	0	0	0	0	0	0	0	0	0	0	0	0	0	0	0	0	0	0	0	0	0	0	0	0	0	0	0
AC079602.3	0	0	0	0	0	0	0	0	0	0	0	0	0	0	0	0	0	0	0	0	0	0	0	0	0	0	0	0	0	0	0	0	0	0	0	0	0	0	0	2	0	0	0	0	0	0	0	0	0
AC079741.1	0	0	0	2	0	1	0	0	0	1	0	4	0	2	2	0	0	2	0	0	2	1	0	0	5	2	7	1	0	0	1	0	2	0	0	0	0	2	0	1	0	1	0	0	1	3	1	1	0
AC079768.1	0	0	0	0	0	0	0	0	0	0	0	0	0	0	0	0	0	0	0	0	0	0	0	0	0	0	0	0	0	0	0	0	0	0	0	0	0	0	0	0	0	0	0	0	0	0	0	0	0
AC079776.1	0	0	0	0	0	0	0	0	0	0	0	0	0	0	0	0	0	0	1.0235	0	0	0	0	0	0	0	0	0	0	0	0	0	0	0	0	0	0	0	0	0	0	0	0	0	0	0	0	0	0
AC079776.4	0	0	0	0	0	0	0	0	0	0	0	0	0	0	0	0	0	0	0	0	0	0	0	0	0	0	0	0	0	0	0	0	0	0	0	0	0	0	0	0	0	0	0	0	0	0	0	0	0
AC079780.1	0	0	0	0	0	0	0	0	0	0	0	0	0	0	0	0	0	0	0	0	1	0	0	0	0	0	0	0	0	0	0	0	0	0	0	0	0	0	0	0	0	0	0	0	0	0	0	0	0
AC079781.1	18	9	11	7	0	13	7	11	16	12	16	11	3	1	9	4	7	8	11	6	13	16	9	2	6	14	4	3	2	17	4	2	8	14	6	2	5	6	7	9	9	9	0	5	11	6	11	3	15
AC079781.2	1	2	3	1	0	0	0	2	4	0	1	3	1	0	1	1	0	1	2	0	3	0	0	0	1	1	2	0	0	0	0	0	1	0	0	0	4	0	1	1	0	0	2	0	0	0	0	5	2
AC079781.3	3	0	0	0	0	0	0	0	0	0	0	0	0	0	1	0	0	0	0	0	2	0	0	0	0	0	0	1	0	0	0	0	0	2	1	0	1	0	0	0	0	0	2	0	0	0	0	0	0
AC079804.1	0	0	0	0	2	0	0	0	1	0	0	0	0	0	0.999996	1	0	0	1	0	0	0	0	0	0	0	0	0.999998	0	0	0	0	0	1	1	0	0	0	3	2.01064	0	3	0	0	0	0	0	0	0
AC079804.2	0.642629	7.786	2.07151	1.16783	3.26456	0	0.340779	1.94412	2.24731	0	0.765219	0.226866	0	0.793618	0	0.526022	0	0.63781	0.67682	0	0	0	1.59816	0	0	1.64255	3.33995	1.25115	1.20418	0	0	0.404255	1.67144	4.05082	4.24238	0.585111	1.43911	0	0.347431	1.57201	0.582326	0.212287	0.174814	0.266599	0.592797	0.507924	0.112526	2.96377	0.0629545
AC079809.1	0	0	0	0	0	0	0	0	0	0	0	0	0	0	0	0	0	0	0	0	0	0	0	0	0	0	0	0	0	0	0	0	0	0	0	0	0	0	0	0	0	0	0	1	0	0	0	0	0
AC079834.1	0	0	0	0	0	0	0	0	0	0	0	0	0	0	0	0	0	0	0	0	0	0	0	0	0	0	0	0	0	0	0	0	0	0	0	0	0	0	0	0	0	0	0	0	0	0	1.00017	0	0
AC079866.1	0	0	0	0	0	0	0	0	0	0	0	0	0	0	0	0	0	0	0	0	0	0	0	0	0	0	0	0	0	0	0	0	0	0	0	0	0	0	0	0	0	0	0	0	0	0	2	0	0
AC079880.2	97	74	103	112	106	169	151	143	93	103	31	157	77	49	76	91	94	146	84	92	96	87	101	73	59	106	42	34	122	72	73	40	90	75	105	41	43	62	77	52	55	43	51	61	32	71	83	100	96
AC079880.3	0	0	3	0	0	0	1	0	2	0	0	1	1	2	1	1	1	0	1	1	1	0	1	1	0	3	0	0	1	1	1	0	0	0	2	0	0	0	0	1	1	2	1	2	0	0	0	1	0
AC079905.1	1.0036	1.00098	0	1.00481	0	0	0	0	1	0	0	0	1	1	1.00932	0	0	1.01262	1	0	2.00411	0	0	0	1.00332	0	0	3	0	1.00389	0	0	0	0	1	1	0	1	0	0	1.00637	0	0	0	0	0	0	2.00412	1
AC079905.2	0	0	0	0	0	0	0	0	0	0	0	0	0	0	0	0	0	0	0	1	0	0	0	0	0	0	0	0	0	0	0	0	0	0	0	0	0	0	0	0	1	0	0	0	0	0	0	0	0
AC079922.1	5.22982	2.10424	1.04363	2.10843	4.21723	3.15733	3.15356	5.28035	3.15373	1.05371	1.04621	4.18514	0	1.04915	3.13386	0	0	3.17618	1.04714	0	4.18131	2.11737	2.09919	0	5.27757	1.05141	6.25345	1.06164	3.16733	1.04595	2.096	0	1.02569	3.09825	2.06148	0	1.02672	0	2.0691	1.02932	0	0	0	2.05775	0	1.03017	2.0581	0	0
AC079944.1	0	1.00111	0	0	0	1.00154	0	0	0	0	0	0	0	0	0	0	0	1.0005	0	0	0	0	0	0	2.0015	0	0	0	0	0	0	0	0	1	1.00016	0	0	0	0	0	0	0	0	0	0	0	0	1.0005	0
AC079944.2	47.2366	29.2641	13.0113	14.0906	12.109	18.0929	7.03659	21.1308	23.1821	4.02006	9.05177	5.04046	8.04631	12.0583	15.0694	13.0453	17.0605	7.04126	9.02029	5.0181	3.02358	10.059	10.0537	4.02449	2.01265	2.01395	21.1279	5.0496	12.0603	11.0537	11.0458	5.01654	2.00486	17.0421	10.01	5.01694	7.01179	11.0297	10.0318	12.0408	6.01848	18.0278	17.0547	13.0481	8.03711	21.0663	17.0864	26.0908	34.0539
AC079953.1	0	0	0	0	0	0	0	0	0.5	0	0.5	0	0	0	0	0	0	0	0	0	0	0	0	0	0	0.5	0	0	0.5	0	0	0	0	0	0	1	0	0	0	0	0	0	0	0	0	0	0	0	0
AC079953.3	0	0	0	0	0	0	0	0	0.5	0	0.5	0	0	0	0	0	0	0	0	0	0	0	0	0	0	0.5	0	0	0.5	0	0	0	0	0	0	1	0	0	0	0	0	0	0	0	0	0	0	0	0
AC080013.2	0	0	0	0	0	0	1	0	0	0	0	0	0	0	0	0	0	0	0	0	1	0	1	1	0	0	1	0	1	0	0	0	0	0	0	0	1	1	0	0	0	0	0	0	1	0	0	0	0
AC080023.2	80.7568	0	22.2815	26.9362	9.34295	7.38545	13.8223	0	43.3321	31.1536	194.731	49.2201	84.7118	35.3607	57.2943	13.8303	81.5749	15.8489	46.6705	5.0595	42.7044	11.4415	27.5364	11.2865	2.61039	9.66043	2.62591	11.3886	21.4226	20.5099	45.444	99.0504	128.545	82.1464	37.8574	95.0993	154.843	111.903	61.8453	142.087	118.846	114.857	202.84	191.294	217.449	190.644	42.8828	229.69	226.058
AC080079.1	0	0	0	0	0	0	0	0	0	0	0	0	0	0	0	0	0	0	0	0	0	0	0	0	0	0	0	0	0	0	0	0	0	0	0	0	0	0	0	0	0	0	0	0	0	0	0	1.00149	0
AC080125.1	0	0	0	0	0	0	1.07155	0	0	0	0	0	0	0	0	0	0	0	0	0	1.07863	0	0	0	0	0	0	0	0	0	0	0	0	0	0	0	0	0	0	0	0	0	0	0	0	0	0	0	0
AC080128.1	1	0	0	0	0	0	1	0	0	0	0	2	0	1	0	0	0	0	0	0	0	0	0	0	0	0	0	0	0	1	0	0	0	0	0	0	0	0	0	0	0	0	0	0	0	0	1	0	0
AC082651.2	0	0	0	0	0	0	0	0	0	0	0	0	0	0	0	0	0	0	0	0	0	0	0	0	0	0	0	0	0	0	0	0	0	0	0	0	0	0	0	0	0	0	0	0	0	1	0	0	0
AC083795.1	0	0	0	0	0	0	0	0	0	0	0	0	0	0	0	0	0	0	0	0	0	0	1	0	0	0	0	0	0	0	0	0	0	0	0	0	0	0	0	0	0	0	0	0	0	0	0	0	0
AC083798.1	2	0	0	0	0	0	0	0	2	0	2	0	2	0	3	0	2	0	3	2	2	0	0	1	2	2	0	0.544596	0	0	0	0	1	0	0	1.76899	1	2	0	0	1	0	0	2	0	0	1	3	0
AC083800.1	0	0	0	0	0	0	0	0	0	0	0	0	0	0	0	0	0	0	0	0	0	0	0	0	0	0	0	0	0	0	0	0	0	0	0	0	0	0	0	0	0	0	0	0	0	0	0	0	0
AC083801.1	0	0	0	0	0	0	0	0	0	0	0	0	0	0	0	0	0	0	0	0	0	0	0	0	0	0	0	0	0	0	0	0	0	0	0	0	0	0	0	0	0	0	0	0	0	0	0	0	0
AC083806.1	0	0	0	0	0	0	0	0	0	0	0	0	0	0	0	0	0	0	0	0	0	0	0	0	0	0	0	0	0	0	0	0	0	0	0	0	0	0	0	0	0	0	0	0	2	0	0	2	0
AC083822.1	0	1	1	0	0	0	0	0	0	0	0	0	2	2	0	0	0	0	0	0	0	0	0	0	0	0	0	0	0	0	0	0	0	0	0	0	0	0	0	0	0	0	3	0	1	0	0	1	0
AC083829.1	1	0	0	2	0	0	0	2	0	1	0	0	0	0	1	0	0	0	0	0	0	0	1	1	1	0	0	0	0	2	0	1	0	0	0	2	1	1	1	0	0	0	0	1	0	0	0	0	0
AC083855.1	0	0	0	0	0	0	0	0	0	0	0	0	0	0	0	1	0.900173	0	0	0	0	0	0	0	0	0	0	0	0	0	0	0	0	0	0	0	0	0	0	0	0	0	0	1	0	0	0	0	0
AC083863.1	1.00116	1	0	0	0	0	0	1.00093	0	0	0	0	0	0	0	0	0	0	0	0	0	0	0	0	0	0	0	0	0	0	0	0	0	0	0	0	0	0	0	0	0	0	0	0	0	0	0	0	0
AC083873.1	2.31254	1.17015	1.55185	0	0	1.15518	1.1606	1.14547	1.13764	0	1.13497	0	0	0	0	1.13056	2.25175	0	0	1.15773	0	0	0	0	0	0	0	0	1.17421	0	1.13541	0	1.13349	0	1.14964	0	0	1.1498	0	1.15268	0.00363872	2.25448	0	0	0	0	0	1.13428	0
AC083899.1	91.8235	318.481	211.181	97.8715	158.743	307.006	174.874	223.279	111.303	77.0094	53.6929	106.167	45.8719	107.445	61.6028	27.3653	55.5642	58.1664	99.6935	55.5182	155.655	113.613	45.2855	54.4583	242.105	94.5336	278.127	75.0782	77.6431	112.429	161.109	109.281	108.239	103.837	169.78	110.055	83.3008	66.8499	69.0853	33.0797	52.5586	72.5626	72.6535	115.049	36.5981	105.869	49.8264	104.302	77.8922
AC083904.1	0	0	0	0	0	0	0	0	0	0	0	0	0	0	0	1.09092	0	0	0	1.02861	0	0	0	0	0	0	0	1.05059	0	0	0	0	0	0	0	0	0	0	0	0	0	0	0	0	0	0	0	0	0
AC083906.1	0	0	0	0	0	0	0	0	0	0	0	0	0	0	0	0	0	0	0	0	0	0	0	0	0	0	0	0	0	0	0	0	0	2	0	0	0	0	0	0	0	0	0	0	0	0	0	0	0
AC083906.4	0	0	0	0	0	0	0	0	0	0.342348	0	0	0	0	0	0	0	0	0	0	0	0	0	0	0	0	0	0	0	0	0	0	0	0	0	0	0	0	0	0	0	0	0	0	0	0	1	0	0.66874
AC083923.1	5	2	0	2	0	3	2	2	4	6	1	0	0	0	5	1	2	1	0	0	2	0	0	1	0	4	0	4	0	1	0	2	3	0	0	0	0	1	0	1	0	1	0	1	0	1	1	1	2
AC083982.1	0	0	0	0	0	0	0	0	0	0	0	1	0	0	0	0	0	0.5	0	0	0	0	0	0	0	0	0.5	0.5	0	0	0	0	0	0	0	0	0	0	0	0	0	0.5	0.5	0	0	0	0	0	0
AC084017.1	10.1621	0	2.11707	0	2.00386	3.46225	2.4539	4.00889	1.00132	3.11093	4.13124	6	0	0	2.77481	1.13201	1.9991	1.01824	0	0	5.56612	0	1.14294	0	0	3.00214	5.0104	3.0031	2.00042	1.38587	1.57916	1.001	0	1.00636	0	0	1.51662	2.02068	2.00919	0	0	0	1.03205	1.29611	3.00579	0	1.03015	1.02541	5.00293
AC084024.2	0	0	0	0	0	0	0	0	0	0	2	0	0	0	0	2	0	1	0	0	0	0	0	0	0	0	0	0	0	0	0	2	0	0	0	0	0	0	0	0	0	1	3	0	0	0	0	0	0
AC084033.1	1	0.5	0.5	0	1.5	0	0	0	0	0	0.5	0	0	0.5	0	0	0.5	0	0	0	0	0.5	0	0	0	0	0	1	0	0	0.5	0	0	0	0.5	0	0.5	0	0	0	0	0	0	0	0	0	0	0	0
AC084033.2	0	0	0	0	0	0	0	0.500294	0	0	0	0	0	0	0	0	0	0	0	0	0	0	0	0	0	0	0	0	0	0	0	0	0	0	0	0	0	0	0	0	0	0	0	0	0	0	0	0	0
AC084033.3	0	0	0	0	0	0	0	0.500294	0	0	0	0	0	0	0	0	0	0	0	0	0	0	0	0	0	0	0	0	0	0	0	0	0	0	0	0	0	0	0	0	0	0	0	0	0	0	0	0	0
AC084033.4	1	0.5	0.5	0	1.5	0	0	0	0	0	0.5	0	0	0.5	0	0	0.5	0	0	0	0	0.5	0	0	0	0	0	1	0	0	0.5	0	0	0	0.5	0	0.5	0	0	0	0	0	0	0	0	0	0	0	0
AC084198.3	0	0	0	0	0	0	1.00016	0	0	0	0	0	1.00018	0	0	0	1	1	0	0	0	0	0	0	0	0	1.0001	0	0	0	0	0	0	0	0	0	0	0	0	1	0	0	0	0	0	0	0	0	1.00014
AC084290.1	3	0	0	0	0	0	0	0	1	3	0	0	3	1	2	0	0	0	1	0	0	0	3	3	0	0	0	0	0	1	1	1	0	0	0	0	0	1	2	0	2	0	0	0	1	0	1	2	1
AC084337.1	31	20	29	9	11	21	21	12	15	32	11	25	11	10	7	23	16	7	16	28	16	16	21	18	24	22	10	14	14	22	8	17	30	27	8	13	17	28	20	9	7	5	12	8	12	13	23	16	18
AC084357.1	0	1	2.00006	0	1	0	1.00003	0	0	0	0	0	0	0	0	0	0	0	0	0	0	1	0	0	0	0	0	0	0	0	0.462352	0	0	0	0	0	0	1.00005	0	0	0	0	0	0	0	0	0	0	0
AC084357.3	0	2	3	3	0	3	1	0	0	1	1	3	1	0	1	0	0	5	2	1.639263	0	0	1	1	0	0	0	0	0	0	0	0	0	2	0	1	2	0	2	4	3.000002	0	0	3	0	3	2	2	0
AC084364.2	1	0	0	0	0	0	0	0	0	1	1	0	0	0	0	0	1	1	1	0	0	0	1	0	0	0	0	0	0	0	0	1	0	0	0	0	0	0	0	2	0	0	0	1	0	0	0	1	0
AC084368.1	1.02552	1	0	0	0	0	0	0	0	1.03091	0	1.02997	0	0	1.0398	0	0	0	1.05316	0	0	0	0	0	0	0	1.00949	0	0	0	0	1.00886	0	0	0	0	0	1.03223	0	0	0	0	0	0	0	0	0	0	0
AC084398.1	0	0	0	0	0	0	0	0	0	0	0	0	0	0	0	0	1	0	0	0	0	0	0	0	0	0	1	0	0	0	1	0	0	0	0	0	0	0	0	0	0	0	2	0	0	0	0	0	0
AC084754.1	0	0	0	1.00008	0	1	0	0	2	0	0	1.12798	0	0	0	0	1	0	1	0	0	0	0	0	1.93E-05	0	0	0	2	0	0	0	1	4	2	0	1	0	1	0	0	0	0	0	0	0	0	0	1.00012
AC084757.1	1	0	1	0	0	0	0	0	0	0	0	0	1.019	0	0	0	0	2	1.00717	0	2	0	0	1	0	0	0	1	0	0	0	0	1	2	1	1	0	0	0	0	0	0	0	1.00654	0	0	0	1.00653	0
AC084783.1	0	0	0	0	0	0	0	0	0	0	0	1	1	0	0	0	0	0	0	0	0	0	2	0	0	0	0	0	0	0	0	0	0	0	0	0	0	0	0	0	0	0	0	0	0	0	0	0	0
AC084824.2	57.0983	88.1461	27.0495	30.0541	24.05	75.1014	41.0509	34.0375	38.0557	50.0527	38.0533	59.0771	33.033	32.0183	40.0613	47.0132	20.0262	26.0461	28.0571	49.0506	51.0737	42.0471	28.0435	24.0441	27.0349	42.058	44.023	33.0588	24.0369	44.0909	27.023	8.00393	33.023	54.0194	16.0155	23	21.0248	34.04	29.0265	9.00331	25.0114	12.0088	11.0026	19.0118	12	17.005	33.0162	28.0224	15.0178
AC084824.3	0	0	0	2	1	1	1	0	0	0	1	0	1	0	0	0	0	0	0	0	0	0	1	0	1	0	0	4	0	0	0	0	0	0	0	0	0	0	0	0	0	0	0	0	0	0	0	0	0
AC084871.1	1	1	1	0	0	0	2	0	0	0	11	3	18	1	3	2	3	7	14	0	11	1	4	0	6	6.000001	31	5	1	4	5	4	2	14	1	11	11	7	5	5	7	13	4	1	7.000001	8	13	4	14
AC084871.3	0	0	0	0	0	0	0	0	0	0	0	0	0	0	0	0	0	0	0	0	0	0	0	0	0	0	0	0	0	0	0	0	0	0	0	0	0	0	0	0	0	0	0	0	0	0	0	0	0
AC084878.1	0	0	0	0	0	0	0	0	0	0	0	0	0	0	1	0	0	0	0	0	0	0	0	0	0	0	0	0	0	0	0	0	0	0	0	0	0	0	0	0	0	0	0	0	0	0	0	0	0
AC084880.1	3.14859	0	0	0	0	0	0	0	0	0	0	0	0	0	0	1.46009	0	0	0	0	0	0	0	0	0	0	1.47382	0	0	0	0	0	0	0	0	0	0	0	0	0	0	0	0	0	0	1.76261	0	0	0
AC087072.1	0	0	0	0	0	0	0	0	0	0	0	0	2	0	1	0	0	0	0	0	0	0	1	0	0	0	0	0	0	0	0	0	0	0	0	0	0	0	0	4	0	0	0	0	0	0	0	0	0
AC087072.2	0	0	0	0	9	0	0	1	0	0	0	0	0	1	2	0	0	1	1	0	0	0	0	0	0	0	3	0	1	0	0	0	0	2	0	0	2	0	0	0	0	1	0	1	0	1	0	1	0
AC087163.1	0	0	0	0	0	0	0	0	0	0	0	0	2	0	0	0	0	0	0	0	0	0	0	2	0	0	0	0	0	0	0	0	0	0	0	0	0	0	0	0	0	0	0	0	0	0	0	0	0
AC087163.2	12	2	6	2	5	5	5	2	1	2	3	8	4	5	9	4	5	3	3	5	3	5	7	8	0	4	0	5	2	9	2	2	4	6	2	3	1	5	9	4	6	6.40566	0	10	1	5	6	3	6
AC087203.1	0	0	0	0	0	0	0	0	0	0.5	0	0	0	0	0	0	0	0	0	0	0	0	0	0	0	0	0	0.5	0	0	0	0	0	0	0	0	0	0	0	0	0	0	0	0	0	0	0	0	0
AC087203.2	0	0	0.994033	3	0	0	0	0	0	0	0	0	0	0	0	0	0	0	0	0	0	0	0	0	0	0	0	0	0	0	0	0	0	0	0	0	0	0	0	0	0	0	0	0	0	0	0	0	0.998348
AC087241.1	0	0	0	0	0	1	0	0	0	0	0	0	0	0	0	0	0	0	0	0	0	0	0	0	0	0	0	0	0	0	0	0	0	0	0	0	0	0	0	0	0	0	0	0	0	0	0	0	0
AC087257.2	0	0	1	0	0	0	0	2	2	1	2	0	0	0	0	0	0	0	1	1	0	1	1	0	1	0	0	0	0	1	0	0	0	0	0	0	0	0	1	1	2	1	0	1	0	0	0	0	0
AC087280.1	0	0	1	0	0	0	0	0	0	0	0	0	0	0	0	0	0	0	0	0	1	0	0	0	0	0	0	0	0	0	0	0	0	0	0	0	0	0	0	0	0	0	0	0	0	0	0	0	0
AC087283.1	6.44432	4	5.04758	0	1	5.01042	3.02447	2.00982	3	0	33.1681	12.0994	9.00753	3	7.96204	2.05458	5	7.0705	9.65956	8	3.03641	8.36213	10.4475	2.02585	1	6.05571	3	2.03807	5	4.21296	3.24086	3.01156	1.00086	11.0759	0	4.3661	9.4128	9.09154	6.23968	2.00777	4.18916	10.0104	12.2901	10	9.08147	10.3476	7.71169	12.8897	8.78955
AC087289.3	34.80161	19.00894	21.43998	48.6374	0	22.07873	3.61275	7.45864	22.57767	12.3305	21.2916	45.135	5.56569	0	29.52745	12.29	9.775	0	13.71277	14.614	39.7209	2.222673	20.81442	14.1128	0	9.47112	4.68247	32.0154	33.06912	9.48564	6.38354	0	5.39654	20.85878	9.60291	0	12.1146	22.3307	27.3069	31.23537	8.63617	5.43118	14.8519	15.4126	8.79028	12.3876	8.94801	37.08513	48.3543
AC087312.1	0	0	0	1.00002	0	0	0	0	1.00004	0	0	0	0	0	0	0	0	0	0	0	0	0	0	0	0	0	0	0	0	0	0	0	0	0	0	0	0	0	0	0	0	0	0	0	0	0	0	0	0
AC087343.1	6.74815	19.1551	18.1176	4.56403	15.5574	6.4319	8.68514	13.6445	15.821	5.62574	1.12437	3.38109	3.41258	9.09741	5.02759	6.18079	5.65198	2.28896	2.27716	2.28374	5.73029	2.28219	0	1.13775	4.5459	2.28509	1.14106	4.5731	4.57871	3.43598	1.14589	1.10627	2.22143	2.20776	2.21502	1.12177	0	2.21609	2.22462	0	0	2.21585	0	1.10913	1.10512	1.11189	5.53384	6.60617	2.22698
AC087359.1	30.4449	19.0943	32.2685	22	14.4189	21.2846	23.1006	35.0925	32.2877	22.0883	127.786	30.4579	95.8196	27.2907	65.8296	21.1106	50.2068	34.3401	48.4625	43.2837	32.6302	23.2215	56.034	40.3619	12.1693	27.8363	18.8962	16.7237	24.5835	63.2313	51.1997	15.3351	48.4264	66.8748	24.5166	32.2852	40.6799	55.9913	49.1149	58.3674	54.0616	47.0937	32.1052	85.9682	65.6422	58.4928	81.4777	128.703	91.2944
AC087360.1	0	0	0	0	0	0	0	0	0	0	0	0	0	0	0	0	0	0	0	0	0	0	0	0	0	0	0	0	0	0	0	0	0	0	0	0	0	0	0	0	0	0	0	0	0	0	0	0	0
AC087385.1	0	0	0	0	0	0	0	0	2	0	1	1	2	1	0	1	0	0	0	0	0	0	1	1	1	2	0	2	0	0	0	0	0	2	0	5	0	0	2	0	0	0	1	0	0	0	3	4	0
AC087385.2	1.00107	0	0	0	0	0	0	2.00137	0	2.00253	0	0	1.00131	1.0007	0	1.00073	0	0	0	1.00046	0	0	0	1.00065	1.00192	0	0	0	0	1.00114	0	0	0	1	0	0	1.00111	1.00076	0	0	0	1.00052	1.00014	0	0	1	0	0	0
AC087385.3	0	0	0	0	0	0	0	0	0	0	0	0	0	0	0	0	0	0	0	0	0	0	0	0	0	0	0	0	0	0	0	0	0	0	0	0	0	0	0	0	0	0	0	0	0	0	0	0	0
AC087393.1	0	0	0	0	0	0	0	0	0	0	2.4459	0	0	0	0.399773	0	0	0	1.59015	0	0	0	0	1.0234	0	0.547453	0	0	0	0	0	0	0	0	0	0	0	0	0	0	0	0	0	0	0	0	0	0	0
AC087393.3	0	1	0	0	0	0	1	0	0	0	0	0	0	0	0	0	0	0	0	0	0	0	0	0	0	0	0	0	0	0	0	0	0	0	0	0	0	0	0	0	1	0	0	0	0	0	0	0	0
AC087441.2	0	0	0	0	0	0	0	0	0	0	0	0	0	0	0	0	0	0	0	0	0	0	0	0	0	0	0	0	0	0	0	0	0	0	0	0	0	0	0	0	0	0	0	1.0021	0	0	0	0	0
AC087441.3	0	0	0	0	0	0	0	0	0	0	0	0	0	0	0	0	0	0	0	0	0	0	0	0	0	0	0	0	0	1	0	0	0	0	0	0	0	0	0	1	0	0	0	0	1	0	0	0	0
AC087465.1	0	0	0	0	0	0	0	0	0	0	0	0	0	0	0	0	0	0	0	0	0	0	0	0	0	0	0	0	0	1	0	0	0	0	0	0	0	0	0	0	0	0	0	0	0	0	0	0	0
AC087468.1	0	0	0	0	0	0	0	0	0	0	1	0	0	0	0	0	0	0	0	0	0	0	0	0	0	0	0	0	0	0	0	0	0	0	0	0	0	0	0	1	0	0	3	0	0	0	0	0	0
AC087477.1	0	0	0	0	1	0	0	0	0	0	0	0	0	0	0	0	0	0	0	0	0	0	0	0	0	0	0	0	0	0	0	0	0	0	0	0	0	0	0	0	0	0	0	0	0	0	0	0	0
AC087477.6	0	1	0	0	0	0	0	0	0	0	0	0	0	0	0	0	0	0	1	0	0	0	0	1	0	0	0	0	0	0	0	0	0	0	0	0	0	0	0	0	0	0	0	0	0	0	0	0	0
AC087481.1	10.0836	5.04033	8.08388	9.10051	0	6.0303	5.03922	0	2.01195	0	0	1.01259	4.05721	0	0	0	1.00965	6.05035	0	4.03667	4.07771	0	0	5.02812	2.01762	1.01771	3.02504	7.10299	2.02769	2.00585	0	0	3.00479	6.03226	4.01414	0	1	5.01299	4.01679	5.02086	3.00751	0	1.00296	3	4.0034	2.00277	0	1.00484	0
AC087481.2	5.61227	0	3.63321	3.68634	0	9.24818	0.329693	0	0	0	0	0	8.01005	0	0	0	0	1.18682	3.57274	4.4975	3.51308	0.0360713	2.02749	0	1	0	0	6.91916	0.06105	0	0	1	3	1.27493	7.18179	1.30215	0	5.10777	2.55548	6.77029	1	0	4.10545	9.15208	0	1.57665	3.05012	3.70768	0
AC087498.1	2	0	0	1	0	0	1	1	1	0	0	0	2	0	0	0	0	1	1	0	0	2	0	0	0	0	0	0	1	1	0	0	0	1	0	0	0	0	0	0	0	0	0	1	0	1	1	0	0
AC087499.1	0	0	0	0	0	0	0	0	0	0	0	3	0	0	0	0	0	1	1	1	0	0	0	0	0	2	0	0	0	0	0	0	0	0	0	0	0	0	0	0	0	0	0	0	1	0	0	0	0
AC087499.2	0	1	4.10299	2.0462	3.6514	0	4.16339	0	5.19221	0	0	4.15267	2.06725	0	0	2.29945	0	1.02222	0	2	2.04176	0	0	4.1127	0	0	0	0	9.14095	3.13418	3.05539	0	0	1.03379	4.17583	0	5.05558	8.43911	6.31654	0	11.21202	3.11416	2.04537	0	0	3.19025	0	3.02392	2
AC087499.3	0	0	0	0	0	0	0	0	0	0	0	0	0	0	0	0	0	0	0	0	0	0	0	0	0	0	0	0	0	0	0	0	0	0	1	0	0	0	0	0	0	0	0	0	0	0	0	1	0
AC087499.4	6.00982	1	0	0	4	1	0	2.00399	2.00302	1	0	23.052	1.00089	3.00406	2.00091	1.00072	2.00164	2.00251	8.00924	2.0041	2.01156	1.00062	3.01403	0	8.00958	2.0029	7.00981	1.00258	0	4.00171	1.0036	2	0	0	2	4.00235	1	0	3.00812	0	3.00117	1.00083	2	0	0	0	0	0	1.00033
AC087499.5	0	0	0	0	0	0	0	1	1	0	0	1	1	0	0	0	0	0	0	0	2	1	0	0	0	0	0	1	1	0	0	0	0	0	0	0	1	0	1	0	1	1	0	0	0	1	0	0	1
AC087499.7	0	0	0	0	0	0	0	1	0	0	0	0	0	0	0	0	0	0	0	0	0	0	0	0	0	0	0	0	0	0	0	0	0	0	0	0	0	0	0	0	0	0	0	0	0	0	0	0	0
AC087575.1	0	0	0	0	0	0.831945	0	0	0	0	0	0	0	0	0	0	0	0	0	0	0	0.750777	0	0	0	0	0	0	0	0	0	2	0	0	0	0	0	0	0	0	0	0	0	0.70075	0	0	0	0	0
AC087588.1	0	0	0	0	0	0	0	0	0	0	0	0	0	0	0	0	0	0	0	0	0	0	0	0	0	0	0	0	0	0	0	0	0	0	0	1	0	0	0	0	0	0	0	0	0	0	0	0	0
AC087632.2	1.04079	0	4.65805	0	0	0	0	0	1.0229	0	0	4.575960055	3.2165	0	6.06436	2.04691	5.29878	2.12508	1.01947	4.17391	0	2.12429	1.03229	17.44246	1.51481	4.74931	9	1.02101	0	4.70347	5.170759692	4.49646	4.03898	8.51796	8.27711	1.03976	13.94577	11.74477	15.1872	5.44304	0	0	3.98506	3.25384	0	6.26058	1.05733	5.233281	5.48527
AC087633.2	0	3.01454	0	1.00659	4.02323	2.0159	3.01788	0	3.01769	1.01176	0	1.00721	1.00667	0	0	1.00356	0	1.00642	1.00692	1.00577	0	4.02411	1.00863	0	3.01532	4.03324	1.00371	0	1.00599	0	1.00818	1.00291	1.00281	0	1.00159	0	0	2.00751	2.01053	0	0	2.01038	2.0083	0	0	0	0	2.01481	2.01164
AC087639.1	0	1	1	0	0	1	1	0	0	1	1	3	1	1	1	2	0	0	1	2	1	0	3	0	1.00075	5	2	0	0	0	2	0	0	0	0	2	0	6	0	1.0035	0	5.00494	0	0	3.00543	0	0	2	2
AC087645.1	0	0	0	0	0	0	0	0	0	0	0	0	0	0	0	0	0	0	0	0	0	0	0	0	0	0	0	0	0	0	0	0	0	1	0	0	1	0	0	1	0	0	0	0	0	0	0	0	1
AC087650.1	0	0	2	0	0	0	0	0	0	0	0	0	0	0	0	0	0	0	0	1	1.00026	0	0	0	0	0	0	0	0	0	0	0	0	0	0	0	0	0	0	0	0	1	0	0	0	0	0	0	0
AC087683.1	3	3	0	0	2	1	0	2	0	2	6	4	1	1	4	0	1	5	0	1	2	0	3	0	1	0	1	1	1	0	1	0	0	0	1	2	2	0	0	2	0	1	3	2	0	0	0	3	1
AC087685.1	0	0	0	0	0	0	0	0	0	0	0	0	0	0	0	0	0	0	2	0	0	0	0	0	0	0	0	0	0	0	0	1.00319	0	0	0	0	0	0	0	0	0	0	0	0	0	0	0	0	0
AC087752.1	0	2.32639	0	2.00059	0	2.00031	4.65725	0	0	0	1.18745	0	0	0	3.00365	0	0	0	1	0	2.00066	0	4.70E-06	0	1.00023	0	0	0	0	0	0	0	0	0	0	1.00027	0	3.00018	1.0002	1.00024	0	0	4.00036	1.00008	1.00051	0	0	2.00119	1.00026
AC087752.2	4	0	0	0	0	0	0	0	0	0	0	1	0	0	0	0	0	0	0	0	0	0	0	1	0	0	0	0	0	0	0	1	0	1	0	0	0	0	0	1	0	0	0	0	0	1	0	0	1
AC087762.2	0	0	0	0	0	1	0	0	0	0	0	1	0	0	0	0	0	0	0	0	0	0	0	0	0	0	0	0	0	0	0	0	0	0	0	0	0	0	0	0	0	0	0	0	0	0	0	0	0
AC087763.2	3	2	2	1	0	1	2	5	1	3	0	6	3	0	2	1	0	2	1	3	12	1	0	0	3	2	0	3	4	1	0	0	1	3	1	0	2	3	1	1	0	1	0	0	0	0	5	1	1
AC087783.1	0	0	0	0	0	1	1	0	0	0	0	0	0	0	0	0	0	0	0	0	0	0	0	0	0	0	0	0	1	0	0	0	1	0	0	1	1	0	0	0	1	0	0	0	0	0	0	0	0
AC087854.2	2.00036	0	0	2.00218	0	0	1.00021	1	0	3.00328	0	0	1	0	1	0	0	0	0	7.00352	2.00083	0	1	6.00469	0	2.0026	0	3.00372	5.00889	1	0	0	0	4.00479	1.00034	0	0	2.001	0	1	0	0	1	0	2.00245	0	1.00039	0	0
AC087879.1	0	0	0	0	1	1.0009	0	0	0	0	0	0	0	0	0	0	0	0	0	0	0	0	0	0	0	0	0	0	1	0	0	0	0	0	0	0	0	0	0	0	0	0	0	0	0	0	0	0	0
AC087883.1	0	1	0	0	0	0	0	0	0	0	0	0	0	0	0	0	0	0	0	0	0	0	0	0	0	0	0	0	0	0	0	0	0	0	0	0	0	0	0	0	0	0	0	0	0	0	0	0	0
AC087884.2	0	0	0	0	0	0	0	0	0	0	0	0	0	0	0	0	0	0	0	0	0	1	0	0	0	0	0	0	0	0	0	0	0	2	0	0	0	0	0	0	1	0	0	0	0	0	0	0	0
AC087894.1	149.94	130	157.795	139	95.8177	181.889	183.962	152.921	175.643	183.958	341.491	431.901	389.849	120.957	273.727	143.706	199	387.967	321.834	302.655	466.793	130.679	420.856	166.747	190.95	175.942	307.974	389.887	124.804	177.719	316	81.8363	154.955	245.622	88.8426	220.936	153.942	164.878	204.847	224.692	247.894	207.965	110	153.879	141.906	201.785	184.736	295.36	246.761
AC087897.1	0	8.53011	9.13434	11.0105	1.32034	2.90185	2.9321	3.68797	8.46606	0	17.1707	5.55669	2.25932	7.61912	12.7169	10.1646	12.578	3.17639	1.74088	6.30454	4.44921	3.98031	5.03225	0.534478	4.26887	2.95001	3.47687	2.19363	0	12.8878	9.35723	3.20247	4.29556	2.69814	0.0171225	2.74353	3.18919	0	6.91451	0.455827	0	0	3.37219	5.21978	9.43271	2.27038	0	7.31337	1.66034
AC089984.2	1	0	0	0	0	1	0	0	0	0	1	0	1	0	0	0	1	0	0	1	0	0	0	0	0	0	2	0	0	0	1	0	1	0	0	2	0	0	0	2	0	1	1	0	1	1	0	0	0
AC089984.3	0	1	0	0	0	0	0	0	0	1	0	0	0	0	0	0	1	0	0	0	0	0	0	0	0	0	0	0	0	0	1	0	0	0	0	0	0	0	1	0	1	0	0	0	1	0	0	1	0
AC089987.1	4.47587	0	0	1.11614	1	0	0	0	2.06509	7	2.22156	1.01882	2.00991	2.17294	2.09053	3.00086	1.01135	1.07395	2.01269	1.00054	0	1	0	1.06302	0	6.28965	3.2102	0	3.01024	3.00216	2.13051	1	0	3.34371	1	0	0	0	1.25191	4.00387	1.12239	0	1.00553	2.12657	0	2.06709	3.00041	6.21702	0
AC089998.3	5	2	0	0	0	0	0	1	1	2	1	2	1	0	1	2	3	2	2	4	3	3	3	0	0	1	0	0	2	0	0	0	0	1	3	0	4	2	0	3	0	1	0	0	2	1	3	2	5
AC090004.1	74.5307	23.8577	34.5401	28.7224	30.5146	24.7528	27.7046	35.5821	64.8849	41.8356	100.9673	56.3161	65.5836	41.3566	66.4694	29.16726	89.1464	26.1622	90.8509	44.9192	55.7435	20.52724	48.4092	35.69593	15.49033	60.545	18.45823	24.924	66.9101	51.957	85.3197	7.59063	35.79469	116.0943	12.50189	45.3682	94.6023	55.1641	81.2596	133.1059	36.2677	138.1308	52.4906	110.0364	97.5991	129.8637	72.9991	267.3232	146.463
AC090013.1	5.09044	4.01333	1.00317	4.0127	6.02129	1.00382	3.00902	4.01391	1.00313	2.00657	0	0	0	0	1.00413	0	0	3.01224	1.00319	0	1.003	0	0	0	1.43071	0	1.00306	1.00331	1.00329	0	0	0	1.00147	1.00235	1.00195	0	0	0	0	1.00216	1.00104	0	1.0014	1.00276	0	2.00462	0	0	0
AC090018.1	0	0	0	0	0	0	0	0	0	0	1	0	1	1	0	0	1	0	0	0	0	0	0	0	0	0	0	0	0	2	0	0	0	0	0	0	0	2	0	0	0	0	0	0	0	0	0	0	0
AC090058.1	0	1.00016	1.00025	0	0	0	0	0	0	0	0	0	0	0	0	0	0	0	1.00014	0	0	0	0	0	0	0	1.00009	0	0	0	0	0	0	0	0	0	0	0	0	0	0	0	0	0	0	0	0	0	0
AC090114.1	3.36748	1.01716	1.01237	1.01849	2.032	4.08559	4.08432	4.07264	1.02014	1.02091	2.03134	0	1.01603	0	0	0	0	0	1.01957	1.01438	0	0	0	1.01952	0	0	1.01637	1.02007	0	3.04852	1.01952	1.00718	2.00984	1.01107	0	0	1.00841	1.0048	0	0	1.00626	1.00656	0	1.00827	0	1.00891	1.00921	1.00628	1.00836
AC090114.3	274.968	78.6538	90.9987	32.2666	24.0682	79.035	51.0168	56.1857	152.693	133.312	412.34	203.827	266.075	88.2658	199.548	163.842	170.587	168.97	215.161	251.113	174.388	157.647	295.057	139.363	70.1071	151.188	60.7835	113.698	107.983	129.773	203.408	46.2923	188.693	344.887	87.3251	130.469	210.421	207.057	317.953	258.77	275.44	154.102	143.938	314.736	206.063	283.62	454.025	543.819	355.629
AC090142.1	0	0	0	0	0	0	0	0	0	1.00012	0	0	1.00022	0	0	0	0	1.00016	0	0	0	0	0	0	1.00022	0	1.00012	1.00024	0	0	1.0002	0	0	0	0	0	0	0	0	1.0002	0	0	0	0	0	0	0	1.00014	0
AC090151.1	0	0	0	0	0	0	0	0	0	0	0	0	0	0	0	0	0	0	0	0	0	0	0	0	0	0	0	0	0	0	0	0	0	0	0	0	0	0	0	0	0	0	0	0	0	0	0	0	0
AC090192.1	4	0	2	4	0	0	0	0	0	1	8	0	4	0	2	0	0	0	1	0	0	0	1	0	0	1	0	0	0	1	0	0	0	0	0	0	0	1	0	1	3	2	0	0	0	0	0	2	2
AC090227.2	7.33426	0	0	3.30929	0	0	4.78821	0	8.67796	0	1.04327	1.64611	0	1.88333	0	0	0.10203	3.26911	1.19126	8.23602	10.7551	3.0267	4.81064	1.08407	0	2.63358	0	1.17057	0	0	0.743847	0.275095	0	3.70659	0	1.34611	1.42342	8.70987	2.39822	2.07227	0	8.78E-06	1.5428	1.87849	1.15561	4.87244	0	1.98278	1.35205
AC090241.1	16.108	0	5.51143	2.47216	3.00979	9.0181	5.13119	1	4.01853	3.01698	21.3627	10.6169	13.1035	4.01149	15.7631	3.007	3	7	14	4.00789	9.04311	6	11.6256	5.00703	1.00701	6.05786	8.19008	4.01129	1	13.7342	5	2.00459	6.02336	4.22077	4.01992	4.59387	2	4.01496	6.93681	7.03615	6.04003	3.52252	14.0574	8.09803	4.05623	9.05367	2.3838	9.05351	6.64439
AC090281.1	11.0282	0	0	21.858	0.860931	5.94055	0	0	0	0	0	0	5.2098	6.21368	0	0	11.9271	6.7817	0	0	1.61576	12.6456	0	0	13.8867	0	7.99371	0	0	0	0	0	13.7615	0	21.9884	0.823	3.03991	6.34116	6.37238	0	0	0.940833	0.775613	12.0092	3.62392	19.1607	9.12294	2.26414	4.43708
AC090286.3	5.01375	2	1	2	1	0	1	0	0	3	1	4	0	0	2.00555	1	2	1	0	0	4	2.00662	2	4	0	2	0	0	0	2	0	0	1	3	1	0	0	3	0	1	1.00141	0	0	1	2	0	0	3	0
AC090286.4	0	1	0	0	2	0	0	0	0	1	1	1	0	0	0	0	0	0	0	0	0	0	0	0	0	0	0	0	0	1	0	0	0	0	0	1	0	0	1	0	0	0	0	2	0	0	0	0	0
AC090287.3	0	0	0	0	0	0	0	0	0	0	0	0	0	0	0	0	0	0	0	0	0	0	0	0	0	0	0	0	0	0	0	0	0	0	0	0	0	0	0	0	0	0	0	0	0	0	0	0	0
AC090311.1	0	0	0	0	0	0	0	0	0	0	0	0	0	0	0	0	0	0	0	0	0	0	0	0	0	0	0	0	0	0	0	0	0	0	0	0	0	0	0	0	0	0	0	0	0	0	0	0	0
AC090360.1	7.60934	4.189708	1.00647	3.13017	4.00408	6.63273	1.515664	5.78215	1.562383	1.00224	1	9.241307	0	4.63811	4.200018	0	0	2.14742	7.13025	5.72694	2.724721	7.022	4	7.13845	4.271279	6.06408	1.00887	5.06983	2.746831	3.511207	3.9205924	0	9.20187	3.581104	1.541389	0	0	3.00621	7.2227	0	2.13621	1	1	0.504913	0	2.02416	5.58788	2.04732	6.0419
AC090453.1	0	0	0	0	0	0	0	0	0	0	0	0	0	0	0	0	0	0	0	0	0	0	0	0	0	0	0	0	0	0	0	0	0	0	0	0	0	0	0	0	0	0	0	0	0	0	0	0	0
AC090498.1	41.9482	94.7722	42.0077	47.4649	105.991	42.9998	51.3536	70.2091	53.2413	49.3097	22.0144	36.351	19.2118	41.9513	10.8124	18.7145	10.7717	27.1287	12.3529	19.126	36.6432	13.2642	21.4428	17.0382	40.9291	35.1191	48.5877	6.16618	25.3967	18.2743	10.3795	8.1394	17.1358	19.2751	29.351	10.6121	16.2555	41.4876	6.21984	14.7137	6.35532	22.0776	10.3116	16.8545	6.26024	12.5587	17.2058	18.2927	14.5226
AC090502.3	0	0	0	0	0	0	0	0	0	0	0	0	0	0	0	0	0	0	0	0	0	0	0	0	0	0	0	0	0	0	0	0	0	0	0	0	0	0	0	0	0	0	0	0	0	0	0	0	0
AC090505.1	0	0	0	0	0	0	0	0	0	0	0	0	0	0	0	0	0	0	0	0	0	0	0	0	0	0	0	0	0	0	0	0	0	0	0	0	0	0	0	0	0	0	0	0	0	0	0	0	0
AC090515.2	0	5.01786	2.00736	1.00286	4.01428	1.00295	6.01906	6.48983	6.02099	2.00811	0	2.00738	2.00749	1.00386	0	0	1.0047	1.46303	1.00349	1.00317	0	2.00721	1.00337	0	1.00302	3.52762	1.00499	0	3.01059	2.18501	3.00957	4.0033	2.00316	0	2.00148	0	0	2.00194	0	0	0	0	0	2.00198	0	0	0	3.00409	1.00153
AC090515.4	0	0	0	0	0	0	0	0	0	0	0	0	0	0	0	0	0	0	0	0	0	0	1	0	0	0	0	0	0	0	0	0	0	0	0	0	0	0	0	0	0	0	0	0	0	0	0	0	0
AC090517.1	0	0	0	0	0	0	0	0	0	0	0	0	0	0	0	0	0	0	0	0	1	0	0	0	0	0	0	0	0	0	0	0	0	0	0	0	0	0	0	0	0	0	0	0	0	0	0	0	0
AC090517.4	3.40312	3.50498	6.65607	0	0	0	10.0075	4.30028	0	11.5997	5.65104	3.05542	24.9608	3.60243	4.47962	10.8316	9.51717	14.5149	2.98823	0	8.39316	8.46266	7.09632	0	0	14.4818	2.24049	8.73406	10.1192	5.47996	3.40921	0	0	0	0	8.43264	14.5093	6.03526	8.37936	0	9.89597	5.24169	4.34757	4.03262	0	7.57349	12.3695	8.01944	3.31175
AC090517.5	234.90994	222.9572	197.7024	163.6145	164.35	213.9332	221.0579	189.62367	230.7993	237.33566	364.4201	426.50439	325.44536	173.49317	258.94449	189.8093	199.47201	341.10925	303.9636	311.5	438.78932	180.25846	376.71675	187.73772	237.5752	246.32481	320.32193	274.58847	157.60794	212.22108	275.30482	110.81241	191.6898	267.6998	150.99368	222.50373	180.783	220.14681	250.50338	208.895	232.54904	216.1952	156.54026	209.81013	150.1347	227.80778	235.90526	304.04376	253.02462
AC090519.1	14	3	0	2	2	3	3	4	3	6	2	18	8	4	11	2	13	11	10	6	12	3	3	10	1	1	2	12	3	2	7	6	1	8	5	3	1	4	4	14	4	7	3	9	8	7	2	12	4
AC090525.1	1.00009	0	0	0	0	1.00003	0	0	0	0	0	0	0	0	0	0	0	0	0	0	0	0	0	0	0	0	0	0	0	0	0	0	0	0	0	0	0	0	0	0	0	0	0	0	0	0	0	0	0
AC090525.2	1.00997	1.00452	0	0	0	1.00472	0	0	0	0	0	0	1.00674	0	0	0	0	1.00585	0	0	0	0	0	0	0	0	0	0	0	0	1.00821	0	0	0	0	0	0	0	0	0	0	0	0	1.00616	0	0	0	1.00057	0
AC090527.3	47.3839	0	0	0	0	0	36.3573	7.96503	72.6716	24.5595	53.5744	23.7126	169.284	30.8482	42.9884	0	172.585	158.629	49.4003	3.55E-07	30.4806	83.9489	189.632	34.4793	0	0	8.22851	44.7838	9.40519	10.5977	34.4519	9.27411	0	46.1467	0	31.8853	123.692	29.017	2.82E-05	25.4943	139.05	137.847	12.507	102.121	90.8913	0	50.4017	150.318	42.4125
AC090543.2	1.00167	0	0	0	1.00005	0	0	0	0	1.00019	1.00021	0	2.00037	0	2	0	0	0	0	0	0	0	0	0	0	1	0	0	0	0	0	0	0	1.0001	0	0	1	0	0	1.0001	0	0	0	1	2.00027	0	0	0	0
AC090543.3	0	4.28915	0	0	2.78859	1.43672	4.39523	0	0	0	0	3.92675	0	0	0	1.35509	0	0	0	0	1.36246	1.37223	0	1.41638	1.3594	0	0	0	1.42246	0	1.4177	2.55167	0	0	4.00934	0	1.32403	1.27225	0	1.30586	1.32339	1.33151	0	0	0	0	0	0	0
AC090589.1	2.02395	7.09911	5.0499	6.0994	11.171	3.05157	7.11845	9.1442	5.0753	6.11151	1.01335	3.04539	5.06088	2.02287	0	2.02196	0	2.03166	2.03249	5.05867	4.04533	5.06889	5.06507	3.05749	11.1624	4.05908	3.03123	0	3.05128	4.03985	1.01467	1.01038	1.00596	0	1.00962	1.00867	0	1.00722	0	1.00979	1.00649	0	2.01553	0	0	0	0	0	0
AC090602.1	1.00162	4.00831	2.00265	2.00452	2.00371	2.00448	3.00607	1.00238	1.00236	1.00323	0	0	1.00076	3.00307	0	3.00296	1.00192	0	0	1.00204	2.00391	0	0	1.00307	2.00445	0	3.00556	0	0	0	0	2.00377	0	1.00194	5.00571	1.00167	0	6.01032	0	0	2.00465	1.0016	1.00185	1.00246	0	1.00287	1.00184	1.00125	1.00259
AC090607.2	27.3474	14	28	15	7	32	12	15	18	31.9632	33.3419	20	12.0969	12.4793	23	16.3605	13	19.1936	24	16.0832	20	13.2614	23.9298	15.3543	4	29	7	21	10.2846	27.8809	11.9127	7.46416	17	24.1188	11.1499	17.041	4.72084	14.8605	27.592	20.8204	18	19.0345	1	13.2691	9.02586	19.0195	16	27.153	23.2746
AC090615.1	5	0	0	1.09479	2	1.17948	6.91343	7.32462	3	0	2.09147	2.1257	2.50401	5	0	3.26219	0	0	0	0	2.09598	1.09427	1.10543	3	1	1	1.04498	0	0	3	0	0	0	2.27775	2.2573	0	0	9.70519	0	6.18966	1	6	3	1.03593	3	2.16841	1	8.46964	0
AC090616.1	0	0	0	0	0	0	0	0	0	0	0	0	0	0	0	0	0	0	0	0	0	0	0	0	1.01762	0	0	0	0	0	0	0	0	0	0	1.00967	0	0	0	0	0	0	0	0	0	0	0	0	0
AC090616.2	0	1	1	0	0	0	0	0	0	0	1	1	2	0	0	0	0	0	0	0	0	0	0	0	0	0	0	0	0	0	0	0	2	0	0	0	0	0	0	3	1	3	0	0	1	0	0	0	0
AC090616.3	4	3	2	1	0	10	1	4	3	0	1	3	0	0	1	2	3	0	4	2	4	0	2	0	0	2	0	3	3	0	0	3	0	0	0	0	0	1	2	1	0	1	8	0	0	0	3	7	2
AC090616.4	0	0	0	0	0	0	0	0	0	0	0	0	0	0	0	1	0	0	0	0	0	1	0	0	0	0	0	0	0	0	0	0	0	0	0	1	0	0	0	0	0	0	0	0	0	0	0	0	0
AC090616.5	0	0	0	0	0	0	0	2.04726	0	0	0	0	0	0	0	0	0.935868	0	0	0	0.845044	0	1	0	0	1.14951	0	0	0	0	0	0	0.954342	0	0.937726	0	0	0.955745	0	0.96672	1.0627	0	0	1	2	2	0	0.845602	1
AC090625.1	0	0	0	0	0	0	0	0	0	0	0	0	0	0	0	0	0	0	0	0	0	0	0	0	0	0	0	0	0	0	0	0	0	0	0	0	0	0	0	0	0	0	0	0	0	0	0	0	0
AC090666.1	0	1	0	0	0	0	0	1	1	0	0	0	4	0	0	1	0	0	1	1	0	5	0	3	0	0	0	0	0	1	0	0	0	1	0	0	0	2	1	0	0	1	0	2	0	0	2	4	0
AC090686.1	1.00086	2.00172	0	1.00113	6.00618	2.00225	4.00444	4.00351	5.00482	3.00286	0	0	2.00196	0	0	1.00044	1.00065	1.0009	1.00101	2.00235	1.00089	2.00242	0	0	1.00085	2.00213	0	1.00096	2.0014	0	0	1.00064	0	0	1.00026	0	0	0	0	1.00034	0	0	1.00023	2.00105	0	0	1.00052	2.00082	0
AC090695.2	23	3	7	5	0	4	2	5	6	8	29	13	14	3	25	6	8	12	5	5	13	6	13	19	1	11	0	4	7	21	10	0	11	8	3	1	14	18	10	20	12	10	6	21	8	10	10	35	15
AC090699.2	0	0	0	0	0	0	1.00027	0	0	0	0	1.00109	0	0	0	0	0	1.00204	0	0	0	0	0	0	0	0	0	0	0	0	0	0	0	0	0	0	0	0	0	0	0	0	0	0	0	0	0	1.00626	1.00392
AC090720.1	4	6	3	2.42484	0	5.21168	5	3	5	14	3	15	3	5	7	2.10064	5	2	2	7	7	3.18003	5	4	3	2	0	6	4	2	4	1	5	1.03891	3	1	1	4	3	0	3	4	5	2	1	2	1.0498	4	5
AC090751.1	0	0	0	0	0	0	0	0	0	0	0	1	0	0	0	0	0	0	1	0	0	0	0	0	0	0	0	0	0	0	0	1	0	0	0	0	0	0	0	0	0	0	0	0	0	0	0	0	0
AC090819.1	0	0	0	0	0	0	0	0	0	0	0	0	1	0	0	0	0	0	0	0	1	1	0	0	0	0	0	0	0	1	0	0	0	0	0	0	0	1	0	0	1	0	0	0	0	0	0	0	0
AC090820.1	0	0	0	0	0	0	0	0	0	0	0	0	0	0	0	0	0	0	0	0	0	0	0	0	0	0	0	0	0	0	0	2	0	0	0	0	0	0	0	0	0	0	0	0	0	0	1	0	1
AC090825.2	0	0	0	0	0	0	0	0	0	0	0	0	0	0	0	0	0	0	0	0	1	0	0	1	0	0	0	0	0	0	0	0	0	0	0	0	0	0	0	0	0	0	0	1	1	0	0	0	0
AC090844.1	0	0	0	0	0	0	0	0	0	0	0	0	0	0	0	0	0	0	0	0	0	0	0	0	0	0	0	0	0	0	0	0	0	0	0	0	0	0	0	1	0	0	0	0	0	0	0	0	0
AC090877.1	0	0	0	0	0	1.5	0	0	0	0	0	0	0	0	0	0	0	0	0	0	0	0	0	0	0	0	0	0	0	0	0	0	0	0	0	0.5	0	0	0	0	0	0.5	0	0	0	0.5	0.5	0.5	0
AC090877.3	0	0	0	0	0	1.5	0	0	0	0	0	0	0	0	0	0	0	0	0	0	0	0	0	0	0	0	0	0	0	0	0	0	0	0	0	0.5	0	0	0	0	0	0.5	0	0	0	0.5	0.5	0.5	0
AC090888.1	0.993887	0	0	0	0	0	0	0	0	0	0.990354	0	0	0	0	0	0	0.989515	0	0	0	0	0	0	0	0	0	0	0	0.993637	0	0	0	0	0	0	0	0	0	0	0.986598	0	0.987826	0	0	0	0	0	0
AC090888.2	0.00611291	1	0	0	0	2	1	2	3	0	0.00964643	1	1	6	0	4	1	0.0104848	0	0	2	0	2	0	1	0	0	1	0	0.00636264	2	0	0	0	0	0	0	5	1	1	0.0134024	0	0.012174	1	0	0	0	0	0
AC090888.3	0	0	0	0	0	0	0	0	0	0	0	0	0	0	0	0	0	0	0	0	0	0	0	0	0	0	0	0	0	0	0	0	0	0	0	0	0	0	0	0	0	0	0	0	0	2	0	0	0
AC090950.1	14.5664	11.1762	8.07136	4.16773	10.062	2.35082	5.41062	7.1845	6.05341	2.06139	20.7708	3.16511	6.24818	9.47591	4.7857	4.19792	1.0731	6.25444	6.34779	5.3638	5.1227	4.11172	8.98651	5.13646	4.25732	9.57619	1.01412	4.10818	4.93216	12.5767	6.35705	3.92902	4.02854	10.93726	0	7.09595	5.6217	4.15038	10.341	4.91953	5.2797	7.39597	8.46984	15.1281	3.2633	6.28272	7.53707	5.43278	1
AC090953.1	0	0	0	0	0	0	0	0	1	0	0	0	0	0	0	0	0	0	0	0	1	0	0	0	0	0	0	0	0	0	0	0	0	0	0	0	0	0	0	0	0	0	0	0	0	0	0	0	0
AC090954.1	0	0	0	0	0	0	0	0	0	0	0	0	0	0	0	1	0	0	1	0	2	0	0	0	1	0	0	0	0	0	0	0	0	0	0	0	0	0	0	0	0	0	0	0	0	0	1	1	2
AC090958.1	0.5	1	0	1.5	0	0	0	0	0.5	0.5	1.5	1	1	0.5	1	1	0	1	0	1.5	1	0.5	1	0	2	0	3	0	1.5	0.5	0.5	2	1.5	2.5	2	0	0.5	2	0	1.5	1	3	2	2.5	2.5	0.5	0.5	5.5	4.5
AC090958.3	0.5	1	0	1.5	0	0	0	0	0.5	0.5	1.5	1	1	0.5	1	1	0	1	0	1.5	1	0.5	1	0	2	0	3	0	1.5	0.5	0.5	2	1.5	2.5	2	0	0.5	2	0	1.5	1	3	2	2.5	2.5	0.5	0.5	5.5	4.5
AC090958.4	5.85271	1.63E-06	9.20311	11.0686	0	1.88665	0	0	0	8.64966	0	0	3.81821	0	0.634515	0	0	6.88365	4.12099	5.66747	0	4.87563	11.6892	0	0	0	0	0	0	0	12.9277	4.76106	0	2.36549	17.4552	0	3.26703	0	12.2255	0	6.87974	0.497312	0	24.8984	0	11.3354	8.1896	3.57301	0
AC090960.1	0	0	0	0	0	0	0	0	0	0	0	0	0	0	0	0	0	0	0	0	0	0	0	0	0	0	0	0	0	0	0	0	0	0	0	0	0	0	0	0	0	0	0	0	0	0	0	1	0
AC090971.4	14	11	4	6	8	15	5	3	10	8	30	16	11	5	16	10	13	18	5	11	19	6	9	9	6	17.0374	2	20	7	5	3	5	14	11	2	11	4	13	9	11	9	13	6	1	15	11	10	7	16
AC090971.5	0	0	0	0	0	0	0	0	0	0	1	2	1	0	0	0	0	1.00082	3	0	0	0	0	0	0	0	0	0	0	0	0	0	1	1	0	0	0	0	0	1	1	0	0	0	0	0	1	0	0
AC091042.1	0	1.07886	0	1.06287	1.05883	0	0	2.11916	0	3.1172	0	0	0	0	0	0	0	0	1.04087	1.09904	0	1.0879	0	0	0	0	0	0	0	0	1.03013	0	1.05097	0	0	1.03549	1.04034	0	0	1.00833	0	0	0	0	0	0	1.07026	0	0
AC091046.1	0	0	0	0	0	0	0	0	0	0	0	1	0	0	0	0	0	0	0	0	0	0	0	0	0	0	0	0	0	0	0	0	0	0	0	0	0	0	0	0	0	0	0	0	0	0	0	0	0
AC091046.2	0	0	0	0	0	0	0	0	0	0	0	0	0	0	0	0	0	0	1	0	0	0	1	0	0	0	0	0	0	0	0	0	0	0	0	1	0	0	0	2	0	0	0	0	0	0	0	0	0
AC091057.1	168.82248	153.99973	130	79.72416	91	172.09145	85	94.8404	90.7868	187.863	182.509	227.3053	207.37694	124.99995	127.08404	205.82184	183.28158	158.56284	127.75676	166.30655	189.9196	175.829196	129.05259	186.9575137	236.3717	250.224	167.92822	230.869	183.97578	157.6791	119.4208	222.79829	233.43196	262.9037	234.7637	216.91123	187.2393	212.85526	315.4963	114.30221	219.6021799	120.93891	135.09832	220.6033	92.66528	156.32838	322.36961	173.87509	224.94611
AC091057.6	5.18095	1	0	1.00031	0	0	1.67053	0	0	3.99322	2.46941	4.8665	1.26681	0	1.56202	4.15532	0	2.99412	1.37794	1.29943	1.15458	1.65544	1	1.68434	0	2.33327	1.7091	1.89761	3.23033	0	0	4.57528	5.67733	0	1.65729	0	4.75788	7.14719	3.65662	2.20387	6.03591	0	11.6117	3.5051	0.716649	0	12.6457	0	1.1596
AC091133.5	0	0	0	0	0	0	0	0	0	0	0	0	0	0	0	0	0	0	0	0	0	0	0	0	0	0	0	0	0	0	0	0	0	0	0	0	0	0	0	0	0	0	0	0	0	0	0	0	0
AC091133.7	1.00022	1	2	2.00039	0	2.00035	0	1.0002	1	1.00026	0	2.00044	0	1	2	0	0	0	0	0	2	0	0	0	3	2	1	1	5	0	0	0	0	1	1.00018	0	0	0	0	1	1	0	0	0	0	0	1	0	0
AC091144.1	0	0	0	0	0	0	0	0	0	0	0	0	0	0	0	0	0	0	0	0	0	0	0	0	0	0	0	0	0	0	1	0	0	0	0	0	0	0	0	0	0	1	0	0	0	0	0	0	0
AC091144.2	0	0	1	0	0	0	0	0	0	0	0	0	0	0	0	0	0	0	0	0	0	0	0	0	0	0	0	0	0	0	0	0	0	0	0	0	0	0	0	0	0	0	0	0	0	0	0	0	0
AC091152.1	0	0	0	0	0	0	0	0	0	0	0	0	0	0	0	0	0	0	0	0	1	1	0	0	3	2	0	0	3	0	1	2	1	1	0	0	1	0	0	0	0	0	1	0	0	0	1.00006	0	0
AC091153.1	6.0668	6.10364	4.03102	7.11259	4.06467	6.08826	9.12626	8.14267	11.1476	3.04536	3.05471	2.03201	2.02657	5.05417	5.05894	3.0313	4.04364	3.0373	4.06005	3.03948	7.09259	0	1.01217	3.06176	4.05955	1.01717	5.07816	0	2.02563	4.06152	2.03028	1.00627	0	3.01691	6.03978	0	0	5.03406	0	2.01414	1.00642	1.00888	2.01018	1.0078	1.00849	1.00989	5.02615	3.02173	3.02633
AC091163.3	0	0	0	0	0	0	0	0	0	0	0	0	0	0	0	0	0	0	0	0	0	0	0	0	0	0	0	0	0	0	0	0	0	2	0	0	0	0	0	0	0	0	0	0	0	0	0	0	0
AC091167.1	0	0	0	0	0	0	0	0	0	0	0	0	0	0	1.38794	0	0	0	0	0	0	0	0	0	0	0	0	0	0.246971	0	0	0	0	0	9.16137	0	3.17638	0	0	0	0	0	0	3.01119	0	0	0	0	0
AC091167.2	27.8533	24.1119	19.601	4.09626	54.5497	43.5922	14.6257	24.3985	20.1888	46.2799	8.18826	39.7933	20.1215	15.6298	12.6979	17.2742	23.9066	22.4335	11.7886	19.5572	20.3054	0	6.36909	7.36193	35.4443	33.733	24.2172	34.7315	11.1575	31.5683	9.36553	8.44605	6.04381	17.7996	7.76555	22.6158	4.36802	30.7055	34.0801	12.1107	18.1975	14.4476	0	3.56343	4.09373	19.9369	12.8093	21.2873	11.1378
AC091167.3	0	2	0	1	0	1	0	0	1	0	0	0	0	0	0	0	1	0	1	1	1	1	0	0	0	1	0	0	0	0	0	0	0	0	0	0	0	0	1	1	1	0	0	0	1	0	0	1	1
AC091167.4	0	0	0	4.00263	0	2.0025	2.00099	2.00273	0	0	0	4	1	0	0	3	0	3	2.0018	1	0	0	2.00142	0	0	2	0	2.00113	0	0	0	0	1	0	0	0	0	0	0	0	1	0	0	0	0	0	0	0	1
AC091167.6	0	0	2	0	0	0.985929	0	0	1.00657	0	0	0	0	0	1	0	0	0	1	0	1.00447	0	0	0	0	0	0	0	0	0.0266984	0	0	2.0161	1.00717	0	0	0	0	0	0	1.01566	0	0	0	0	0	0	0	0
AC091175.1	1	0	0	0	0	0	0	0	0	0	0	0	0	0	0	0	0	0	0	0	0	0	0	0	0	0	0	1	0	0	0	0	0	1	0	0	0	0	1	1	5	0	0	0	0	0	0	0	0
AC091179.2	0	0	0	0	0	0	0	0	0	0	0	0	0	0	0	0	0	0	0	0	0	0	0	0	0	0	0	0	0	0	0	0	0	0	0	0	0	0	0	0	0	0	0	0	0	0	0	0	0
AC091180.1	0	0	0	0	0	0	0	0	0	0	0	0	0	0	0	0	0	0	0	0	0	1	0	0	0	1	1	0	0	0	0	0	0	0	0	0	0	0	0	0	0	0	0	0	0	0	0	0	0
AC091304.1	0	0	0	0	0	0	0	0	0	0	0	0	0	0	0	0	0	0	0	0	0	0.00103673	0	0	0	0	0	0	0	0	0	0	0	0	0	0	0	0	0	0	0	0	0	0	0	0	0	0	0
AC091304.2	0	0	0	0	0	0	0	0	0	0	0	0	0	0	0	0	0	0	0	0	0	0	0	0	0	0	0	0	0	0	0	0	0	0	0	0	0	0	0	0	0	0	0	0	0	0	0	0	0
AC091304.3	0	0	1	0	0	0	0	0.5	0	0	0.5	3.42552	1.64185	0	1.71869	5.93872	0	0.5	1.10918	0.652099	0.506719	1.65113	2.4674	4.26088	0.530791	2.1448	1.00052	5.7456	1.01231	3.67238	0.715917	0	2.17674	2	3.0604	0.5	2.81203	2.94896	0	0	2.5	1.62621	1.87984	1.5	1.25625	1.47915	1.86906	2.74038	6.07569
AC091304.5	0	0	0	0.493013	0	0	0	0	0	0	0	0	0	0	0	0.476306	0	0	0	0	0.487786	0	0	0	0	0	0	0.48612	0	0	0	0	0	0	0	0	0	0	0	0	0	0	0	0	0	0	0	0.335752	0
AC091304.8	0	0	0	0	1	0	0	0	0	0	0	0	0	0	0	7.73621	0	0	0	0	0	0	0	0	0	1.39663	0	0	0	2.78421	0	0	0	0	1.51338	0	0	0	0	0	0	2.0141	0	0	0	0	0	1.35964	0
AC091390.1	1	1.35802	0	0	0	4	2	0	0	1.31297	1	2	0	1	0	0	1	5.07496	2.04316	1.2162	3	0	1	0	0	3.20167	0	2	4.81823	1	1	0	1	2	0	0	2	0	0	0	0	0	0	1	0	0	1	0	0
AC091390.3	3.14097	9.06942	6	7.25535	7.8664	16.4462	12.0885	20	11.4774	10.1168	6.2923	7.04145	5	8	2.10163	3.15716	4	7	7.06029	10.9681	6.36817	3.19426	8	2.14395	9	11.7645	8.32654	17.4446	3.05047	6.61472	5.42305	5	9.177	7.12889	12	4.47891	2	5.85267	6.2274	6.21213	4.03945	3.02736	3.21057	8.30187	1	4	6.2579	5.03279	8.36262
AC091390.4	3	2.64198	6	2	4	1	2	1	3	2.56313	1	4	3	0	1	1	1	0	4.07943	4.7838	1	3	2	0	2	1.52891	2	1	7.11342	6	0	1	1	3	4	0	0	2	1	2.09096	1.6579	1	3	1	1	1	0	4	3
AC091390.5	151.6298	52.72527	67.8158	50.3899	36.88876	45.81519	40.9944	17.2987	36.341008	47.3182	55.1766	147.5732	54.0549	30.92931	74.43239	53.605	24.510682	84.3703	38.48603	58.63193	94.3491	51.48216	40.13994	62.03632	47.29692	24.43525	61.93584	55.0762	59.563461	56.81321	32.5696	36.17174	49.92045	65.9353	115.1868	44.3924	58.72576	84.1055	48.8736	42.2414	32.53312	63.5967	29.47739	79.45	21.72819	62.4962	76.4104	105.5638	92.1835
AC091393.1	0	0	0	0	0	0	0	0	0	0	0	0	0	0	0	0	0	0	0	0	0	0	0	0	0	0	0	0	0	0	0	0	0	0	0	0	0	0	0	0	0	0	0	0	0	0	0	0	1
AC091429.1	2.15403	3.23717	2.15414	7.54291	5.34592	8.65763	3.26681	4.32742	8.64448	0	0	2.15924	4.28738	1.06893	0	3.25043	3.22958	3.2399	1.0776	1.07619	2.15259	0	0	1.07261	1.08547	5.41821	0	5.40936	3.27003	2.16428	0	1.06912	0	1.07254	0	1.06927	0	1.06662	1.07245	0	0	0	0	0	0	1.07264	1.06986	0	0
AC091492.1	0	0	0	0	0	0	0	0	0	0	0	0	0	0	0	0	0	0	0	0	0	2.19074	0	0	2.13034	0	0	0	0	0	0	0	1.0482	0	0	0	0	2.22327	0	0	0	0	0	0	0	0	0	0	0
AC091516.1	1	0	3	0	1	2	2	1	1	0	2	0	0	4	2	2	1	0	1	2	1	1	3	2	0	0	0	1	2	0	0	1	1	1	1	0	2	4	0	0	0	0	0	3	0	0	1	0	0
AC091544.1	1	2	1	0	0	0	0	2	1	0	2	2	6	2	4	0	0	1	2	0	1	0	4	3	0	1	2	1	0	1	1	0	1	2	0	2	0	2	3	3	1	0	0	0	0	1	1	3	0
AC091544.3	0	1	0	0	0	0	0	0	0	0	0	0	0	0	0	1	0	0	0	0	0	0	0	0	0	0	0	0	0	0	1	0	0	0	0	0	0	0	0	0	1	0	0	0	0	0	0	0	0
AC091551.1	0	2.05831	4.32287	0	0	0	2.13477	1.46441	12.9119	0	2.32456	2.33418	2.2024	0	0	2.28203	2.125	0	4.64888	2.45554	0	0	2.77276	0	0	8.82608	0	2.26319	4.16849	0	4.72999	0	4.35292	9.00051	0	2.2841	6.49969	7.71511	0	2.08485	2.60045	0	0	5.21067	6.26508	2.60399	2.26318	0	6.99888
AC091564.1	28	29	13	21	9	42	13	11	16	26	17	13	18	18	19	8	5	17	7	13	25	12	7	6	7	13	17	27	5	6	1	1	8	8	9	14	7	14	3	3	7	4	7	3	2	3	3	9	8
AC091564.7	75.0885	47.1439	65.6687	21.4793	18.7694	56.0386	52.0965	26.0584	79.5116	75.9146	189.144	60.0301	77.5516	41.5715	99.6691	59.7592	61.3325	52.1885	80.6759	55.4354	47.2895	48.4488	93.9448	52.8461	79.4085	63.8504	57.3815	59.5339	57.6533	69.4656	73.0688	20.4798	59.9459	88.2045	28.11	58.9641	40.4787	52.3701	67.713	57.4833	78.9247	39.8403	41.8716	67.4307	55.4702	60.0643	80.7822	135.246	60.0292
[truncated: 28,186 more rows]
[truncated: 5 more columns]
