# Supplementary material for: Bioinformatics and system biology approach to identify potential common pathogenesis for COVID-19 infection and sarcopenia
Source: Front Med (Lausanne). 2024 Jun 24;11:1378846. doi: 10.3389/fmed.2024.1378846 (PMC11228343; doi:10.3389/fmed.2024.1378846)
Supplement: Supplementary file 5 [file Data_Sheet_5.ZIP › raw data1/03.download/GSE171110/GSE171110_series_matrix (1).txt]

!Series_title	Whole blood transciptome analysis in severe Covid-19 patients and healthy donors
!Series_geo_accession	GSE171110
!Series_status	Public on May 27 2021
!Series_submission_date	Mar 29 2021
!Series_last_update_date	Sep 06 2021
!Series_pubmed_id	34127958
!Series_summary	The identification of COVID-19 patients with high-risk of severe disease is a challenge in routine care. We performed blood RNA-seq gene expression analyses in severe hospitalized patients compared to healthy donors. Supervised and unsupervised analyses revealed a high abundance of CD177, a specific neutrophil activation marker, contributing to the clustering of severe patients. Gene abundance co…
!Series_overall_design	Analysis of whole-blood gene expression profiles of 44 covid-19 patients and 10 Healthy donnors
!Series_type	Expression profiling by high throughput sequencing
!Series_contributor	Yves,,Lévy
!Series_contributor	Aurélie,,Wiedemann
!Series_contributor	Boris,P,Hejblum
!Series_contributor	Mélany,,Durand
!Series_contributor	Cécile,,Lefebvre
!Series_contributor	Mathieu,,Surénaud
!Series_contributor	Christine,,Lacabaratz
!Series_contributor	Matthieu,,Perreau
!Series_contributor	Emile,,Foucat
!Series_contributor	Marie,,Déchenaud
!Series_contributor	Pascaline,,Tisserand
!Series_contributor	Fabiola,,Blengio
!Series_contributor	Benjamin,,Hivert
!Series_contributor	Marine,,Gauthier
!Series_contributor	Minerva,,Cervantes-Gonzalez
!Series_contributor	Delphine,,Bachelet
!Series_contributor	Cédric,,Laouénan
!Series_contributor	Lila,,Bouadma
!Series_contributor	Jean-François,,Timsit
!Series_contributor	Yazdan,,Yazdanpanah
!Series_contributor	Giuseppe,,Pantaleo
!Series_contributor	Hakim,,Hocini
!Series_contributor	Rodolphe,,Thiébaut
!Series_sample_id	GSM5218990 GSM5218991 GSM5218992 GSM5218993 GSM5218994 GSM5218995 GSM5218996 GSM5218997 GSM5218998 GSM5218999 GSM5219000 GSM5219001 GSM5219002 GSM5219003 GSM5219004 GSM5219005 GSM5219006 GSM5219007 GSM5219008 GSM5219009 GSM5219010 GSM5219011 GSM5219012 GSM5219013 GSM5219014 GSM5219015 GSM5219016 GSM5219017 GSM5219018 GSM5219019 GSM5219020 GSM5219021 GSM5219022 GSM5219023 GSM5219024 GSM5219025 GSM…
!Series_contact_name	cecile,,lefebvre
!Series_contact_email	cecile.lefebvre@inserm.fr
!Series_contact_institute	INSERM U955_VRI
!Series_contact_address	51 Avenue du Marechal De Lattre de Tassigny
!Series_contact_city	Créteil
!Series_contact_zip/postal_code	94810
!Series_contact_country	France
!Series_supplementary_file	ftp://ftp.ncbi.nlm.nih.gov/geo/series/GSE171nnn/GSE171110/suppl/GSE171110_Data_RNAseq_norm_counts_geo.txt.gz
!Series_supplementary_file	ftp://ftp.ncbi.nlm.nih.gov/geo/series/GSE171nnn/GSE171110/suppl/GSE171110_Data_RNAseq_raw_counts_geo.txt.gz
!Series_platform_id	GPL16791
!Series_platform_taxid	9606
!Series_sample_taxid	9606
!Series_relation	BioProject: https://www.ncbi.nlm.nih.gov/bioproject/PRJNA718349
!Series_relation	SRA: https://www.ncbi.nlm.nih.gov/sra?term=SRP312643
!Sample_title	507-V Healthy	1189-V Healthy	1406-V Healthy	1918-V Healthy	1951-V Healthy	1995-V Healthy	2064-V Healthy	3054-V Healthy	3136-V Healthy	3538-V Healthy	1-C Severe Covid-19	9-C Severe Covid-19	12-C Severe Covid-19	18-C Severe Covid-19	19-C Severe Covid-19	21-C Severe Covid-19	24-C Severe Covid-19	25-C Severe Covid-19	26-C Severe Covid-19	28-C Severe Covid-19	29-C Severe Covid-19	30-C Severe Covid-19	32-C Severe Covid-19	33-C Severe Covid-19	34-C Severe Covid-19	36-C Severe Covid-19	37-C Severe Covid-19	38-C Severe Covid-19	41-C Severe Covid-19	42-C Severe Covid-19	43-C Severe Covid-19	56 Severe Covid-19	58 Severe Covid-19	62 Severe Covid-19	65 Severe Covid-19	66 Severe Covid-19	67 Severe Covid-19	69 Severe Covid-19	70 Severe Covid-19	71 Severe Covid-19	72 Severe Covid-19	73 Severe Covid-19	74 Severe Covid-19	77 Severe Covid-19	81 Severe Covid-19	82 Severe Covid-19	83 Severe Covid-19	84 Severe Covid-19	85 Severe Covid-19
!Sample_geo_accession	GSM5218990	GSM5218991	GSM5218992	GSM5218993	GSM5218994	GSM5218995	GSM5218996	GSM5218997	GSM5218998	GSM5218999	GSM5219000	GSM5219001	GSM5219002	GSM5219003	GSM5219004	GSM5219005	GSM5219006	GSM5219007	GSM5219008	GSM5219009	GSM5219010	GSM5219011	GSM5219012	GSM5219013	GSM5219014	GSM5219015	GSM5219016	GSM5219017	GSM5219018	GSM5219019	GSM5219020	GSM5219021	GSM5219022	GSM5219023	GSM5219024	GSM5219025	GSM5219026	GSM5219027	GSM5219028	GSM5219029	GSM5219030	GSM5219031	GSM5219032	GSM5219033	GSM5219034	GSM5219035	GSM5219036	GSM5219037	GSM5219038
!Sample_status	Public on May 27 2021	Public on May 27 2021	Public on May 27 2021	Public on May 27 2021	Public on May 27 2021	Public on May 27 2021	Public on May 27 2021	Public on May 27 2021	Public on May 27 2021	Public on May 27 2021	Public on May 27 2021	Public on May 27 2021	Public on May 27 2021	Public on May 27 2021	Public on May 27 2021	Public on May 27 2021	Public on May 27 2021	Public on May 27 2021	Public on May 27 2021	Public on May 27 2021	Public on May 27 2021	Public on May 27 2021	Public on May 27 2021	Public on May 27 2021	Public on May 27 2021	Public on May 27 2021	Public on May 27 2021	Public on May 27 2021	Public on May 27 2021	Public on May 27 2021	Public on May 27 2021	Public on May 27 2021	Public on May 27 2021	Public on May 27 2021	Public on May 27 2021	Public on May 27 2021	Public on May 27 2021	Public on May 27 2021	Public on May 27 2021	Public on May 27 2021	Public on May 27 2021	Public on May 27 2021	Public on May 27 2021	Public on May 27 2021	Public on May 27 2021	Public on May 27 2021	Public on May 27 2021	Public on May 27 2021	Public on May 27 2021
!Sample_submission_date	Mar 29 2021	Mar 29 2021	Mar 29 2021	Mar 29 2021	Mar 29 2021	Mar 29 2021	Mar 29 2021	Mar 29 2021	Mar 29 2021	Mar 29 2021	Mar 29 2021	Mar 29 2021	Mar 29 2021	Mar 29 2021	Mar 29 2021	Mar 29 2021	Mar 29 2021	Mar 29 2021	Mar 29 2021	Mar 29 2021	Mar 29 2021	Mar 29 2021	Mar 29 2021	Mar 29 2021	Mar 29 2021	Mar 29 2021	Mar 29 2021	Mar 29 2021	Mar 29 2021	Mar 29 2021	Mar 29 2021	Mar 29 2021	Mar 29 2021	Mar 29 2021	Mar 29 2021	Mar 29 2021	Mar 29 2021	Mar 29 2021	Mar 29 2021	Mar 29 2021	Mar 29 2021	Mar 29 2021	Mar 29 2021	Mar 29 2021	Mar 29 2021	Mar 29 2021	Mar 29 2021	Mar 29 2021	Mar 29 2021
!Sample_last_update_date	May 27 2021	May 27 2021	May 27 2021	May 27 2021	May 27 2021	May 27 2021	May 27 2021	May 27 2021	May 27 2021	May 27 2021	May 27 2021	May 27 2021	May 27 2021	May 27 2021	May 27 2021	May 27 2021	May 27 2021	May 27 2021	May 27 2021	May 27 2021	May 27 2021	May 27 2021	May 27 2021	May 27 2021	May 27 2021	May 27 2021	May 27 2021	May 27 2021	May 27 2021	May 27 2021	May 27 2021	May 27 2021	May 27 2021	May 27 2021	May 27 2021	May 27 2021	May 27 2021	May 27 2021	May 27 2021	May 27 2021	May 27 2021	May 27 2021	May 27 2021	May 27 2021	May 27 2021	May 27 2021	May 27 2021	May 27 2021	May 27 2021
!Sample_type	SRA	SRA	SRA	SRA	SRA	SRA	SRA	SRA	SRA	SRA	SRA	SRA	SRA	SRA	SRA	SRA	SRA	SRA	SRA	SRA	SRA	SRA	SRA	SRA	SRA	SRA	SRA	SRA	SRA	SRA	SRA	SRA	SRA	SRA	SRA	SRA	SRA	SRA	SRA	SRA	SRA	SRA	SRA	SRA	SRA	SRA	SRA	SRA	SRA
!Sample_channel_count	1	1	1	1	1	1	1	1	1	1	1	1	1	1	1	1	1	1	1	1	1	1	1	1	1	1	1	1	1	1	1	1	1	1	1	1	1	1	1	1	1	1	1	1	1	1	1	1	1
!Sample_source_name_ch1	Blood	Blood	Blood	Blood	Blood	Blood	Blood	Blood	Blood	Blood	Blood	Blood	Blood	Blood	Blood	Blood	Blood	Blood	Blood	Blood	Blood	Blood	Blood	Blood	Blood	Blood	Blood	Blood	Blood	Blood	Blood	Blood	Blood	Blood	Blood	Blood	Blood	Blood	Blood	Blood	Blood	Blood	Blood	Blood	Blood	Blood	Blood	Blood	Blood
!Sample_organism_ch1	Homo sapiens	Homo sapiens	Homo sapiens	Homo sapiens	Homo sapiens	Homo sapiens	Homo sapiens	Homo sapiens	Homo sapiens	Homo sapiens	Homo sapiens	Homo sapiens	Homo sapiens	Homo sapiens	Homo sapiens	Homo sapiens	Homo sapiens	Homo sapiens	Homo sapiens	Homo sapiens	Homo sapiens	Homo sapiens	Homo sapiens	Homo sapiens	Homo sapiens	Homo sapiens	Homo sapiens	Homo sapiens	Homo sapiens	Homo sapiens	Homo sapiens	Homo sapiens	Homo sapiens	Homo sapiens	Homo sapiens	Homo sapiens	Homo sapiens	Homo sapiens	Homo sapiens	Homo sapiens	Homo sapiens	Homo sapiens	Homo sapiens	Homo sapiens	Homo sapiens	Homo sapiens	Homo sapiens	Homo sapiens	Homo sapiens
!Sample_characteristics_ch1	status: Healthy	status: Healthy	status: Healthy	status: Healthy	status: Healthy	status: Healthy	status: Healthy	status: Healthy	status: Healthy	status: Healthy	status: Severe Covid-19	status: Severe Covid-19	status: Severe Covid-19	status: Severe Covid-19	status: Severe Covid-19	status: Severe Covid-19	status: Severe Covid-19	status: Severe Covid-19	status: Severe Covid-19	status: Severe Covid-19	status: Severe Covid-19	status: Severe Covid-19	status: Severe Covid-19	status: Severe Covid-19	status: Severe Covid-19	status: Severe Covid-19	status: Severe Covid-19	status: Severe Covid-19	status: Severe Covid-19	status: Severe Covid-19	status: Severe Covid-19	status: Severe Covid-19	status: Severe Covid-19	status: Severe Covid-19	status: Severe Covid-19	status: Severe Covid-19	status: Severe Covid-19	status: Severe Covid-19	status: Severe Covid-19	status: Severe Covid-19	status: Severe Covid-19	status: Severe Covid-19	status: Severe Covid-19	status: Severe Covid-19	status: Severe Covid-19	status: Severe Covid-19	status: Severe Covid-19	status: Severe Covid-19	status: Severe Covid-19
!Sample_molecule_ch1	total RNA	total RNA	total RNA	total RNA	total RNA	total RNA	total RNA	total RNA	total RNA	total RNA	total RNA	total RNA	total RNA	total RNA	total RNA	total RNA	total RNA	total RNA	total RNA	total RNA	total RNA	total RNA	total RNA	total RNA	total RNA	total RNA	total RNA	total RNA	total RNA	total RNA	total RNA	total RNA	total RNA	total RNA	total RNA	total RNA	total RNA	total RNA	total RNA	total RNA	total RNA	total RNA	total RNA	total RNA	total RNA	total RNA	total RNA	total RNA	total RNA
!Sample_extract_protocol_ch1	Total RNA was purified from whole blood with the Tempus™ Spin RNA Isolation Kit (Invitrogen) and globine mRNA depletion carried out with GLOBINclear™ Kit	Total RNA was purified from whole blood with the Tempus™ Spin RNA Isolation Kit (Invitrogen) and globine mRNA depletion carried out with GLOBINclear™ Kit	Total RNA was purified from whole blood with the Tempus™ Spin RNA Isolation Kit (Invitrogen) and globine mRNA depletion carried out with GLOBINclear™ Kit	Total RNA was purified from whole blood with the Tempus™ Spin RNA Isolation Kit (Invitrogen) and globine mRNA depletion carried out with GLOBINclear™ Kit	Total RNA was purified from whole blood with the Tempus™ Spin RNA Isolation Kit (Invitrogen) and globine mRNA depletion carried out with GLOBINclear™ Kit	Total RNA was purified from whole blood with the Tempus™ Spin RNA Isolation Kit (Invitrogen) and globine mRNA depletion carried out with GLOBINclear™ Kit	Total RNA was purified from whole blood with the Tempus™ Spin RNA Isolation Kit (Invitrogen) and globine mRNA depletion carried out with GLOBINclear™ Kit	Total RNA was purified from whole blood with the Tempus™ Spin RNA Isolation Kit (Invitrogen) and globine mRNA depletion carried out with GLOBINclear™ Kit	Total RNA was purified from whole blood with the Tempus™ Spin RNA Isolation Kit (Invitrogen) and globine mRNA depletion carried out with GLOBINclear™ Kit	Total RNA was purified from whole blood with the Tempus™ Spin RNA Isolation Kit (Invitrogen) and globine mRNA depletion carried out with GLOBINclear™ Kit	Total RNA was purified from whole blood with the Tempus™ Spin RNA Isolation Kit (Invitrogen) and globine mRNA depletion carried out with GLOBINclear™ Kit	Total RNA was purified from whole blood with the Tempus™ Spin RNA Isolation Kit (Invitrogen) and globine mRNA depletion carried out with GLOBINclear™ Kit	Total RNA was purified from whole blood with the Tempus™ Spin RNA Isolation Kit (Invitrogen) and globine mRNA depletion carried out with GLOBINclear™ Kit	Total RNA was purified from whole blood with the Tempus™ Spin RNA Isolation Kit (Invitrogen) and globine mRNA depletion carried out with GLOBINclear™ Kit	Total RNA was purified from whole blood with the Tempus™ Spin RNA Isolation Kit (Invitrogen) and globine mRNA depletion carried out with GLOBINclear™ Kit	Total RNA was purified from whole blood with the Tempus™ Spin RNA Isolation Kit (Invitrogen) and globine mRNA depletion carried out with GLOBINclear™ Kit	Total RNA was purified from whole blood with the Tempus™ Spin RNA Isolation Kit (Invitrogen) and globine mRNA depletion carried out with GLOBINclear™ Kit	Total RNA was purified from whole blood with the Tempus™ Spin RNA Isolation Kit (Invitrogen) and globine mRNA depletion carried out with GLOBINclear™ Kit	Total RNA was purified from whole blood with the Tempus™ Spin RNA Isolation Kit (Invitrogen) and globine mRNA depletion carried out with GLOBINclear™ Kit	Total RNA was purified from whole blood with the Tempus™ Spin RNA Isolation Kit (Invitrogen) and globine mRNA depletion carried out with GLOBINclear™ Kit	Total RNA was purified from whole blood with the Tempus™ Spin RNA Isolation Kit (Invitrogen) and globine mRNA depletion carried out with GLOBINclear™ Kit	Total RNA was purified from whole blood with the Tempus™ Spin RNA Isolation Kit (Invitrogen) and globine mRNA depletion carried out with GLOBINclear™ Kit	Total RNA was purified from whole blood with the Tempus™ Spin RNA Isolation Kit (Invitrogen) and globine mRNA depletion carried out with GLOBINclear™ Kit	Total RNA was purified from whole blood with the Tempus™ Spin RNA Isolation Kit (Invitrogen) and globine mRNA depletion carried out with GLOBINclear™ Kit	Total RNA was purified from whole blood with the Tempus™ Spin RNA Isolation Kit (Invitrogen) and globine mRNA depletion carried out with GLOBINclear™ Kit	Total RNA was purified from whole blood with the Tempus™ Spin RNA Isolation Kit (Invitrogen) and globine mRNA depletion carried out with GLOBINclear™ Kit	Total RNA was purified from whole blood with the Tempus™ Spin RNA Isolation Kit (Invitrogen) and globine mRNA depletion carried out with GLOBINclear™ Kit	Total RNA was purified from whole blood with the Tempus™ Spin RNA Isolation Kit (Invitrogen) and globine mRNA depletion carried out with GLOBINclear™ Kit	Total RNA was purified from whole blood with the Tempus™ Spin RNA Isolation Kit (Invitrogen) and globine mRNA depletion carried out with GLOBINclear™ Kit	Total RNA was purified from whole blood with the Tempus™ Spin RNA Isolation Kit (Invitrogen) and globine mRNA depletion carried out with GLOBINclear™ Kit	Total RNA was purified from whole blood with the Tempus™ Spin RNA Isolation Kit (Invitrogen) and globine mRNA depletion carried out with GLOBINclear™ Kit	Total RNA was purified from whole blood with the Tempus™ Spin RNA Isolation Kit (Invitrogen) and globine mRNA depletion carried out with GLOBINclear™ Kit	Total RNA was purified from whole blood with the Tempus™ Spin RNA Isolation Kit (Invitrogen) and globine mRNA depletion carried out with GLOBINclear™ Kit	Total RNA was purified from whole blood with the Tempus™ Spin RNA Isolation Kit (Invitrogen) and globine mRNA depletion carried out with GLOBINclear™ Kit	Total RNA was purified from whole blood with the Tempus™ Spin RNA Isolation Kit (Invitrogen) and globine mRNA depletion carried out with GLOBINclear™ Kit	Total RNA was purified from whole blood with the Tempus™ Spin RNA Isolation Kit (Invitrogen) and globine mRNA depletion carried out with GLOBINclear™ Kit	Total RNA was purified from whole blood with the Tempus™ Spin RNA Isolation Kit (Invitrogen) and globine mRNA depletion carried out with GLOBINclear™ Kit	Total RNA was purified from whole blood with the Tempus™ Spin RNA Isolation Kit (Invitrogen) and globine mRNA depletion carried out with GLOBINclear™ Kit	Total RNA was purified from whole blood with the Tempus™ Spin RNA Isolation Kit (Invitrogen) and globine mRNA depletion carried out with GLOBINclear™ Kit	Total RNA was purified from whole blood with the Tempus™ Spin RNA Isolation Kit (Invitrogen) and globine mRNA depletion carried out with GLOBINclear™ Kit	Total RNA was purified from whole blood with the Tempus™ Spin RNA Isolation Kit (Invitrogen) and globine mRNA depletion carried out with GLOBINclear™ Kit	Total RNA was purified from whole blood with the Tempus™ Spin RNA Isolation Kit (Invitrogen) and globine mRNA depletion carried out with GLOBINclear™ Kit	Total RNA was purified from whole blood with the Tempus™ Spin RNA Isolation Kit (Invitrogen) and globine mRNA depletion carried out with GLOBINclear™ Kit	Total RNA was purified from whole blood with the Tempus™ Spin RNA Isolation Kit (Invitrogen) and globine mRNA depletion carried out with GLOBINclear™ Kit	Total RNA was purified from whole blood with the Tempus™ Spin RNA Isolation Kit (Invitrogen) and globine mRNA depletion carried out with GLOBINclear™ Kit	Total RNA was purified from whole blood with the Tempus™ Spin RNA Isolation Kit (Invitrogen) and globine mRNA depletion carried out with GLOBINclear™ Kit	Total RNA was purified from whole blood with the Tempus™ Spin RNA Isolation Kit (Invitrogen) and globine mRNA depletion carried out with GLOBINclear™ Kit	Total RNA was purified from whole blood with the Tempus™ Spin RNA Isolation Kit (Invitrogen) and globine mRNA depletion carried out with GLOBINclear™ Kit	Total RNA was purified from whole blood with the Tempus™ Spin RNA Isolation Kit (Invitrogen) and globine mRNA depletion carried out with GLOBINclear™ Kit
!Sample_extract_protocol_ch1	mRNA libraries were prepared with the Illumina TruSeq® Stranded mRNA kit. Single read of 101 bp sequencing was performed on the Illumina HiSeq 2500 at Vaccine Research Institute genomic Platform	mRNA libraries were prepared with the Illumina TruSeq® Stranded mRNA kit. Single read of 101 bp sequencing was performed on the Illumina HiSeq 2500 at Vaccine Research Institute genomic Platform	mRNA libraries were prepared with the Illumina TruSeq® Stranded mRNA kit. Single read of 101 bp sequencing was performed on the Illumina HiSeq 2500 at Vaccine Research Institute genomic Platform	mRNA libraries were prepared with the Illumina TruSeq® Stranded mRNA kit. Single read of 101 bp sequencing was performed on the Illumina HiSeq 2500 at Vaccine Research Institute genomic Platform	mRNA libraries were prepared with the Illumina TruSeq® Stranded mRNA kit. Single read of 101 bp sequencing was performed on the Illumina HiSeq 2500 at Vaccine Research Institute genomic Platform	mRNA libraries were prepared with the Illumina TruSeq® Stranded mRNA kit. Single read of 101 bp sequencing was performed on the Illumina HiSeq 2500 at Vaccine Research Institute genomic Platform	mRNA libraries were prepared with the Illumina TruSeq® Stranded mRNA kit. Single read of 101 bp sequencing was performed on the Illumina HiSeq 2500 at Vaccine Research Institute genomic Platform	mRNA libraries were prepared with the Illumina TruSeq® Stranded mRNA kit. Single read of 101 bp sequencing was performed on the Illumina HiSeq 2500 at Vaccine Research Institute genomic Platform	mRNA libraries were prepared with the Illumina TruSeq® Stranded mRNA kit. Single read of 101 bp sequencing was performed on the Illumina HiSeq 2500 at Vaccine Research Institute genomic Platform	mRNA libraries were prepared with the Illumina TruSeq® Stranded mRNA kit. Single read of 101 bp sequencing was performed on the Illumina HiSeq 2500 at Vaccine Research Institute genomic Platform	mRNA libraries were prepared with the Illumina TruSeq® Stranded mRNA kit. Single read of 101 bp sequencing was performed on the Illumina HiSeq 2500 at Vaccine Research Institute genomic Platform	mRNA libraries were prepared with the Illumina TruSeq® Stranded mRNA kit. Single read of 101 bp sequencing was performed on the Illumina HiSeq 2500 at Vaccine Research Institute genomic Platform	mRNA libraries were prepared with the Illumina TruSeq® Stranded mRNA kit. Single read of 101 bp sequencing was performed on the Illumina HiSeq 2500 at Vaccine Research Institute genomic Platform	mRNA libraries were prepared with the Illumina TruSeq® Stranded mRNA kit. Single read of 101 bp sequencing was performed on the Illumina HiSeq 2500 at Vaccine Research Institute genomic Platform	mRNA libraries were prepared with the Illumina TruSeq® Stranded mRNA kit. Single read of 101 bp sequencing was performed on the Illumina HiSeq 2500 at Vaccine Research Institute genomic Platform	mRNA libraries were prepared with the Illumina TruSeq® Stranded mRNA kit. Single read of 101 bp sequencing was performed on the Illumina HiSeq 2500 at Vaccine Research Institute genomic Platform	mRNA libraries were prepared with the Illumina TruSeq® Stranded mRNA kit. Single read of 101 bp sequencing was performed on the Illumina HiSeq 2500 at Vaccine Research Institute genomic Platform	mRNA libraries were prepared with the Illumina TruSeq® Stranded mRNA kit. Single read of 101 bp sequencing was performed on the Illumina HiSeq 2500 at Vaccine Research Institute genomic Platform	mRNA libraries were prepared with the Illumina TruSeq® Stranded mRNA kit. Single read of 101 bp sequencing was performed on the Illumina HiSeq 2500 at Vaccine Research Institute genomic Platform	mRNA libraries were prepared with the Illumina TruSeq® Stranded mRNA kit. Single read of 101 bp sequencing was performed on the Illumina HiSeq 2500 at Vaccine Research Institute genomic Platform	mRNA libraries were prepared with the Illumina TruSeq® Stranded mRNA kit. Single read of 101 bp sequencing was performed on the Illumina HiSeq 2500 at Vaccine Research Institute genomic Platform	mRNA libraries were prepared with the Illumina TruSeq® Stranded mRNA kit. Single read of 101 bp sequencing was performed on the Illumina HiSeq 2500 at Vaccine Research Institute genomic Platform	mRNA libraries were prepared with the Illumina TruSeq® Stranded mRNA kit. Single read of 101 bp sequencing was performed on the Illumina HiSeq 2500 at Vaccine Research Institute genomic Platform	mRNA libraries were prepared with the Illumina TruSeq® Stranded mRNA kit. Single read of 101 bp sequencing was performed on the Illumina HiSeq 2500 at Vaccine Research Institute genomic Platform	mRNA libraries were prepared with the Illumina TruSeq® Stranded mRNA kit. Single read of 101 bp sequencing was performed on the Illumina HiSeq 2500 at Vaccine Research Institute genomic Platform	mRNA libraries were prepared with the Illumina TruSeq® Stranded mRNA kit. Single read of 101 bp sequencing was performed on the Illumina HiSeq 2500 at Vaccine Research Institute genomic Platform	mRNA libraries were prepared with the Illumina TruSeq® Stranded mRNA kit. Single read of 101 bp sequencing was performed on the Illumina HiSeq 2500 at Vaccine Research Institute genomic Platform	mRNA libraries were prepared with the Illumina TruSeq® Stranded mRNA kit. Single read of 101 bp sequencing was performed on the Illumina HiSeq 2500 at Vaccine Research Institute genomic Platform	mRNA libraries were prepared with the Illumina TruSeq® Stranded mRNA kit. Single read of 101 bp sequencing was performed on the Illumina HiSeq 2500 at Vaccine Research Institute genomic Platform	mRNA libraries were prepared with the Illumina TruSeq® Stranded mRNA kit. Single read of 101 bp sequencing was performed on the Illumina HiSeq 2500 at Vaccine Research Institute genomic Platform	mRNA libraries were prepared with the Illumina TruSeq® Stranded mRNA kit. Single read of 101 bp sequencing was performed on the Illumina HiSeq 2500 at Vaccine Research Institute genomic Platform	mRNA libraries were prepared with the Illumina TruSeq® Stranded mRNA kit. Single read of 101 bp sequencing was performed on the Illumina HiSeq 2500 at Vaccine Research Institute genomic Platform	mRNA libraries were prepared with the Illumina TruSeq® Stranded mRNA kit. Single read of 101 bp sequencing was performed on the Illumina HiSeq 2500 at Vaccine Research Institute genomic Platform	mRNA libraries were prepared with the Illumina TruSeq® Stranded mRNA kit. Single read of 101 bp sequencing was performed on the Illumina HiSeq 2500 at Vaccine Research Institute genomic Platform	mRNA libraries were prepared with the Illumina TruSeq® Stranded mRNA kit. Single read of 101 bp sequencing was performed on the Illumina HiSeq 2500 at Vaccine Research Institute genomic Platform	mRNA libraries were prepared with the Illumina TruSeq® Stranded mRNA kit. Single read of 101 bp sequencing was performed on the Illumina HiSeq 2500 at Vaccine Research Institute genomic Platform	mRNA libraries were prepared with the Illumina TruSeq® Stranded mRNA kit. Single read of 101 bp sequencing was performed on the Illumina HiSeq 2500 at Vaccine Research Institute genomic Platform	mRNA libraries were prepared with the Illumina TruSeq® Stranded mRNA kit. Single read of 101 bp sequencing was performed on the Illumina HiSeq 2500 at Vaccine Research Institute genomic Platform	mRNA libraries were prepared with the Illumina TruSeq® Stranded mRNA kit. Single read of 101 bp sequencing was performed on the Illumina HiSeq 2500 at Vaccine Research Institute genomic Platform	mRNA libraries were prepared with the Illumina TruSeq® Stranded mRNA kit. Single read of 101 bp sequencing was performed on the Illumina HiSeq 2500 at Vaccine Research Institute genomic Platform	mRNA libraries were prepared with the Illumina TruSeq® Stranded mRNA kit. Single read of 101 bp sequencing was performed on the Illumina HiSeq 2500 at Vaccine Research Institute genomic Platform	mRNA libraries were prepared with the Illumina TruSeq® Stranded mRNA kit. Single read of 101 bp sequencing was performed on the Illumina HiSeq 2500 at Vaccine Research Institute genomic Platform	mRNA libraries were prepared with the Illumina TruSeq® Stranded mRNA kit. Single read of 101 bp sequencing was performed on the Illumina HiSeq 2500 at Vaccine Research Institute genomic Platform	mRNA libraries were prepared with the Illumina TruSeq® Stranded mRNA kit. Single read of 101 bp sequencing was performed on the Illumina HiSeq 2500 at Vaccine Research Institute genomic Platform	mRNA libraries were prepared with the Illumina TruSeq® Stranded mRNA kit. Single read of 101 bp sequencing was performed on the Illumina HiSeq 2500 at Vaccine Research Institute genomic Platform	mRNA libraries were prepared with the Illumina TruSeq® Stranded mRNA kit. Single read of 101 bp sequencing was performed on the Illumina HiSeq 2500 at Vaccine Research Institute genomic Platform	mRNA libraries were prepared with the Illumina TruSeq® Stranded mRNA kit. Single read of 101 bp sequencing was performed on the Illumina HiSeq 2500 at Vaccine Research Institute genomic Platform	mRNA libraries were prepared with the Illumina TruSeq® Stranded mRNA kit. Single read of 101 bp sequencing was performed on the Illumina HiSeq 2500 at Vaccine Research Institute genomic Platform	mRNA libraries were prepared with the Illumina TruSeq® Stranded mRNA kit. Single read of 101 bp sequencing was performed on the Illumina HiSeq 2500 at Vaccine Research Institute genomic Platform
!Sample_taxid_ch1	9606	9606	9606	9606	9606	9606	9606	9606	9606	9606	9606	9606	9606	9606	9606	9606	9606	9606	9606	9606	9606	9606	9606	9606	9606	9606	9606	9606	9606	9606	9606	9606	9606	9606	9606	9606	9606	9606	9606	9606	9606	9606	9606	9606	9606	9606	9606	9606	9606
!Sample_description	Data_RNAseq_norm_counts_geo.csv	Data_RNAseq_norm_counts_geo.csv	Data_RNAseq_norm_counts_geo.csv	Data_RNAseq_norm_counts_geo.csv	Data_RNAseq_norm_counts_geo.csv	Data_RNAseq_norm_counts_geo.csv	Data_RNAseq_norm_counts_geo.csv	Data_RNAseq_norm_counts_geo.csv	Data_RNAseq_norm_counts_geo.csv	Data_RNAseq_norm_counts_geo.csv	Data_RNAseq_norm_counts_geo.csv	Data_RNAseq_norm_counts_geo.csv	Data_RNAseq_norm_counts_geo.csv	Data_RNAseq_norm_counts_geo.csv	Data_RNAseq_norm_counts_geo.csv	Data_RNAseq_norm_counts_geo.csv	Data_RNAseq_norm_counts_geo.csv	Data_RNAseq_norm_counts_geo.csv	Data_RNAseq_norm_counts_geo.csv	Data_RNAseq_norm_counts_geo.csv	Data_RNAseq_norm_counts_geo.csv	Data_RNAseq_norm_counts_geo.csv	Data_RNAseq_norm_counts_geo.csv	Data_RNAseq_norm_counts_geo.csv	Data_RNAseq_norm_counts_geo.csv	Data_RNAseq_norm_counts_geo.csv	Data_RNAseq_norm_counts_geo.csv	Data_RNAseq_norm_counts_geo.csv	Data_RNAseq_norm_counts_geo.csv	Data_RNAseq_norm_counts_geo.csv	Data_RNAseq_norm_counts_geo.csv	Data_RNAseq_norm_counts_geo.csv	Data_RNAseq_norm_counts_geo.csv	Data_RNAseq_norm_counts_geo.csv	Data_RNAseq_norm_counts_geo.csv	Data_RNAseq_norm_counts_geo.csv	Data_RNAseq_norm_counts_geo.csv	Data_RNAseq_norm_counts_geo.csv	Data_RNAseq_norm_counts_geo.csv	Data_RNAseq_norm_counts_geo.csv	Data_RNAseq_norm_counts_geo.csv	Data_RNAseq_norm_counts_geo.csv	Data_RNAseq_norm_counts_geo.csv	Data_RNAseq_norm_counts_geo.csv	Data_RNAseq_norm_counts_geo.csv	Data_RNAseq_norm_counts_geo.csv	Data_RNAseq_norm_counts_geo.csv	Data_RNAseq_norm_counts_geo.csv	Data_RNAseq_norm_counts_geo.csv
!Sample_description	Data_RNAseq_raw_counts_geo.csv	Data_RNAseq_raw_counts_geo.csv	Data_RNAseq_raw_counts_geo.csv	Data_RNAseq_raw_counts_geo.csv	Data_RNAseq_raw_counts_geo.csv	Data_RNAseq_raw_counts_geo.csv	Data_RNAseq_raw_counts_geo.csv	Data_RNAseq_raw_counts_geo.csv	Data_RNAseq_raw_counts_geo.csv	Data_RNAseq_raw_counts_geo.csv	Data_RNAseq_raw_counts_geo.csv	Data_RNAseq_raw_counts_geo.csv	Data_RNAseq_raw_counts_geo.csv	Data_RNAseq_raw_counts_geo.csv	Data_RNAseq_raw_counts_geo.csv	Data_RNAseq_raw_counts_geo.csv	Data_RNAseq_raw_counts_geo.csv	Data_RNAseq_raw_counts_geo.csv	Data_RNAseq_raw_counts_geo.csv	Data_RNAseq_raw_counts_geo.csv	Data_RNAseq_raw_counts_geo.csv	Data_RNAseq_raw_counts_geo.csv	Data_RNAseq_raw_counts_geo.csv	Data_RNAseq_raw_counts_geo.csv	Data_RNAseq_raw_counts_geo.csv	Data_RNAseq_raw_counts_geo.csv	Data_RNAseq_raw_counts_geo.csv	Data_RNAseq_raw_counts_geo.csv	Data_RNAseq_raw_counts_geo.csv	Data_RNAseq_raw_counts_geo.csv	Data_RNAseq_raw_counts_geo.csv	Data_RNAseq_raw_counts_geo.csv	Data_RNAseq_raw_counts_geo.csv	Data_RNAseq_raw_counts_geo.csv	Data_RNAseq_raw_counts_geo.csv	Data_RNAseq_raw_counts_geo.csv	Data_RNAseq_raw_counts_geo.csv	Data_RNAseq_raw_counts_geo.csv	Data_RNAseq_raw_counts_geo.csv	Data_RNAseq_raw_counts_geo.csv	Data_RNAseq_raw_counts_geo.csv	Data_RNAseq_raw_counts_geo.csv	Data_RNAseq_raw_counts_geo.csv	Data_RNAseq_raw_counts_geo.csv	Data_RNAseq_raw_counts_geo.csv	Data_RNAseq_raw_counts_geo.csv	Data_RNAseq_raw_counts_geo.csv	Data_RNAseq_raw_counts_geo.csv	Data_RNAseq_raw_counts_geo.csv
!Sample_data_processing	Base calls were performed using Illumina CASAVA 1.8.2	Base calls were performed using Illumina CASAVA 1.8.2	Base calls were performed using Illumina CASAVA 1.8.2	Base calls were performed using Illumina CASAVA 1.8.2	Base calls were performed using Illumina CASAVA 1.8.2	Base calls were performed using Illumina CASAVA 1.8.2	Base calls were performed using Illumina CASAVA 1.8.2	Base calls were performed using Illumina CASAVA 1.8.2	Base calls were performed using Illumina CASAVA 1.8.2	Base calls were performed using Illumina CASAVA 1.8.2	Base calls were performed using Illumina CASAVA 1.8.2	Base calls were performed using Illumina CASAVA 1.8.2	Base calls were performed using Illumina CASAVA 1.8.2	Base calls were performed using Illumina CASAVA 1.8.2	Base calls were performed using Illumina CASAVA 1.8.2	Base calls were performed using Illumina CASAVA 1.8.2	Base calls were performed using Illumina CASAVA 1.8.2	Base calls were performed using Illumina CASAVA 1.8.2	Base calls were performed using Illumina CASAVA 1.8.2	Base calls were performed using Illumina CASAVA 1.8.2	Base calls were performed using Illumina CASAVA 1.8.2	Base calls were performed using Illumina CASAVA 1.8.2	Base calls were performed using Illumina CASAVA 1.8.2	Base calls were performed using Illumina CASAVA 1.8.2	Base calls were performed using Illumina CASAVA 1.8.2	Base calls were performed using Illumina CASAVA 1.8.2	Base calls were performed using Illumina CASAVA 1.8.2	Base calls were performed using Illumina CASAVA 1.8.2	Base calls were performed using Illumina CASAVA 1.8.2	Base calls were performed using Illumina CASAVA 1.8.2	Base calls were performed using Illumina CASAVA 1.8.2	Base calls were performed using Illumina CASAVA 1.8.2	Base calls were performed using Illumina CASAVA 1.8.2	Base calls were performed using Illumina CASAVA 1.8.2	Base calls were performed using Illumina CASAVA 1.8.2	Base calls were performed using Illumina CASAVA 1.8.2	Base calls were performed using Illumina CASAVA 1.8.2	Base calls were performed using Illumina CASAVA 1.8.2	Base calls were performed using Illumina CASAVA 1.8.2	Base calls were performed using Illumina CASAVA 1.8.2	Base calls were performed using Illumina CASAVA 1.8.2	Base calls were performed using Illumina CASAVA 1.8.2	Base calls were performed using Illumina CASAVA 1.8.2	Base calls were performed using Illumina CASAVA 1.8.2	Base calls were performed using Illumina CASAVA 1.8.2	Base calls were performed using Illumina CASAVA 1.8.2	Base calls were performed using Illumina CASAVA 1.8.2	Base calls were performed using Illumina CASAVA 1.8.2	Base calls were performed using Illumina CASAVA 1.8.2
!Sample_data_processing	Transcript reads were aligned to the hg18 human reference genome using Salmon v0.8.2 (Patro et al., 2017) and quantified relative to annotation model "hsapiens_gene_ensembl" recovered from the R package biomaRt v2.42.1 (Durinck et al., 2009). Quality control of the alignment was performed via MultiQC v1.4 (Patro et al., 2017). Finally, counts were normalized as counts per million	Transcript reads were aligned to the hg18 human reference genome using Salmon v0.8.2 (Patro et al., 2017) and quantified relative to annotation model "hsapiens_gene_ensembl" recovered from the R package biomaRt v2.42.1 (Durinck et al., 2009). Quality control of the alignment was performed via MultiQC v1.4 (Patro et al., 2017). Finally, counts were normalized as counts per million	Transcript reads were aligned to the hg18 human reference genome using Salmon v0.8.2 (Patro et al., 2017) and quantified relative to annotation model "hsapiens_gene_ensembl" recovered from the R package biomaRt v2.42.1 (Durinck et al., 2009). Quality control of the alignment was performed via MultiQC v1.4 (Patro et al., 2017). Finally, counts were normalized as counts per million	Transcript reads were aligned to the hg18 human reference genome using Salmon v0.8.2 (Patro et al., 2017) and quantified relative to annotation model "hsapiens_gene_ensembl" recovered from the R package biomaRt v2.42.1 (Durinck et al., 2009). Quality control of the alignment was performed via MultiQC v1.4 (Patro et al., 2017). Finally, counts were normalized as counts per million	Transcript reads were aligned to the hg18 human reference genome using Salmon v0.8.2 (Patro et al., 2017) and quantified relative to annotation model "hsapiens_gene_ensembl" recovered from the R package biomaRt v2.42.1 (Durinck et al., 2009). Quality control of the alignment was performed via MultiQC v1.4 (Patro et al., 2017). Finally, counts were normalized as counts per million	Transcript reads were aligned to the hg18 human reference genome using Salmon v0.8.2 (Patro et al., 2017) and quantified relative to annotation model "hsapiens_gene_ensembl" recovered from the R package biomaRt v2.42.1 (Durinck et al., 2009). Quality control of the alignment was performed via MultiQC v1.4 (Patro et al., 2017). Finally, counts were normalized as counts per million	Transcript reads were aligned to the hg18 human reference genome using Salmon v0.8.2 (Patro et al., 2017) and quantified relative to annotation model "hsapiens_gene_ensembl" recovered from the R package biomaRt v2.42.1 (Durinck et al., 2009). Quality control of the alignment was performed via MultiQC v1.4 (Patro et al., 2017). Finally, counts were normalized as counts per million	Transcript reads were aligned to the hg18 human reference genome using Salmon v0.8.2 (Patro et al., 2017) and quantified relative to annotation model "hsapiens_gene_ensembl" recovered from the R package biomaRt v2.42.1 (Durinck et al., 2009). Quality control of the alignment was performed via MultiQC v1.4 (Patro et al., 2017). Finally, counts were normalized as counts per million	Transcript reads were aligned to the hg18 human reference genome using Salmon v0.8.2 (Patro et al., 2017) and quantified relative to annotation model "hsapiens_gene_ensembl" recovered from the R package biomaRt v2.42.1 (Durinck et al., 2009). Quality control of the alignment was performed via MultiQC v1.4 (Patro et al., 2017). Finally, counts were normalized as counts per million	Transcript reads were aligned to the hg18 human reference genome using Salmon v0.8.2 (Patro et al., 2017) and quantified relative to annotation model "hsapiens_gene_ensembl" recovered from the R package biomaRt v2.42.1 (Durinck et al., 2009). Quality control of the alignment was performed via MultiQC v1.4 (Patro et al., 2017). Finally, counts were normalized as counts per million	Transcript reads were aligned to the hg18 human reference genome using Salmon v0.8.2 (Patro et al., 2017) and quantified relative to annotation model "hsapiens_gene_ensembl" recovered from the R package biomaRt v2.42.1 (Durinck et al., 2009). Quality control of the alignment was performed via MultiQC v1.4 (Patro et al., 2017). Finally, counts were normalized as counts per million	Transcript reads were aligned to the hg18 human reference genome using Salmon v0.8.2 (Patro et al., 2017) and quantified relative to annotation model "hsapiens_gene_ensembl" recovered from the R package biomaRt v2.42.1 (Durinck et al., 2009). Quality control of the alignment was performed via MultiQC v1.4 (Patro et al., 2017). Finally, counts were normalized as counts per million	Transcript reads were aligned to the hg18 human reference genome using Salmon v0.8.2 (Patro et al., 2017) and quantified relative to annotation model "hsapiens_gene_ensembl" recovered from the R package biomaRt v2.42.1 (Durinck et al., 2009). Quality control of the alignment was performed via MultiQC v1.4 (Patro et al., 2017). Finally, counts were normalized as counts per million	Transcript reads were aligned to the hg18 human reference genome using Salmon v0.8.2 (Patro et al., 2017) and quantified relative to annotation model "hsapiens_gene_ensembl" recovered from the R package biomaRt v2.42.1 (Durinck et al., 2009). Quality control of the alignment was performed via MultiQC v1.4 (Patro et al., 2017). Finally, counts were normalized as counts per million	Transcript reads were aligned to the hg18 human reference genome using Salmon v0.8.2 (Patro et al., 2017) and quantified relative to annotation model "hsapiens_gene_ensembl" recovered from the R package biomaRt v2.42.1 (Durinck et al., 2009). Quality control of the alignment was performed via MultiQC v1.4 (Patro et al., 2017). Finally, counts were normalized as counts per million	Transcript reads were aligned to the hg18 human reference genome using Salmon v0.8.2 (Patro et al., 2017) and quantified relative to annotation model "hsapiens_gene_ensembl" recovered from the R package biomaRt v2.42.1 (Durinck et al., 2009). Quality control of the alignment was performed via MultiQC v1.4 (Patro et al., 2017). Finally, counts were normalized as counts per million	Transcript reads were aligned to the hg18 human reference genome using Salmon v0.8.2 (Patro et al., 2017) and quantified relative to annotation model "hsapiens_gene_ensembl" recovered from the R package biomaRt v2.42.1 (Durinck et al., 2009). Quality control of the alignment was performed via MultiQC v1.4 (Patro et al., 2017). Finally, counts were normalized as counts per million	Transcript reads were aligned to the hg18 human reference genome using Salmon v0.8.2 (Patro et al., 2017) and quantified relative to annotation model "hsapiens_gene_ensembl" recovered from the R package biomaRt v2.42.1 (Durinck et al., 2009). Quality control of the alignment was performed via MultiQC v1.4 (Patro et al., 2017). Finally, counts were normalized as counts per million	Transcript reads were aligned to the hg18 human reference genome using Salmon v0.8.2 (Patro et al., 2017) and quantified relative to annotation model "hsapiens_gene_ensembl" recovered from the R package biomaRt v2.42.1 (Durinck et al., 2009). Quality control of the alignment was performed via MultiQC v1.4 (Patro et al., 2017). Finally, counts were normalized as counts per million	Transcript reads were aligned to the hg18 human reference genome using Salmon v0.8.2 (Patro et al., 2017) and quantified relative to annotation model "hsapiens_gene_ensembl" recovered from the R package biomaRt v2.42.1 (Durinck et al., 2009). Quality control of the alignment was performed via MultiQC v1.4 (Patro et al., 2017). Finally, counts were normalized as counts per million	Transcript reads were aligned to the hg18 human reference genome using Salmon v0.8.2 (Patro et al., 2017) and quantified relative to annotation model "hsapiens_gene_ensembl" recovered from the R package biomaRt v2.42.1 (Durinck et al., 2009). Quality control of the alignment was performed via MultiQC v1.4 (Patro et al., 2017). Finally, counts were normalized as counts per million	Transcript reads were aligned to the hg18 human reference genome using Salmon v0.8.2 (Patro et al., 2017) and quantified relative to annotation model "hsapiens_gene_ensembl" recovered from the R package biomaRt v2.42.1 (Durinck et al., 2009). Quality control of the alignment was performed via MultiQC v1.4 (Patro et al., 2017). Finally, counts were normalized as counts per million	Transcript reads were aligned to the hg18 human reference genome using Salmon v0.8.2 (Patro et al., 2017) and quantified relative to annotation model "hsapiens_gene_ensembl" recovered from the R package biomaRt v2.42.1 (Durinck et al., 2009). Quality control of the alignment was performed via MultiQC v1.4 (Patro et al., 2017). Finally, counts were normalized as counts per million	Transcript reads were aligned to the hg18 human reference genome using Salmon v0.8.2 (Patro et al., 2017) and quantified relative to annotation model "hsapiens_gene_ensembl" recovered from the R package biomaRt v2.42.1 (Durinck et al., 2009). Quality control of the alignment was performed via MultiQC v1.4 (Patro et al., 2017). Finally, counts were normalized as counts per million	Transcript reads were aligned to the hg18 human reference genome using Salmon v0.8.2 (Patro et al., 2017) and quantified relative to annotation model "hsapiens_gene_ensembl" recovered from the R package biomaRt v2.42.1 (Durinck et al., 2009). Quality control of the alignment was performed via MultiQC v1.4 (Patro et al., 2017). Finally, counts were normalized as counts per million	Transcript reads were aligned to the hg18 human reference genome using Salmon v0.8.2 (Patro et al., 2017) and quantified relative to annotation model "hsapiens_gene_ensembl" recovered from the R package biomaRt v2.42.1 (Durinck et al., 2009). Quality control of the alignment was performed via MultiQC v1.4 (Patro et al., 2017). Finally, counts were normalized as counts per million	Transcript reads were aligned to the hg18 human reference genome using Salmon v0.8.2 (Patro et al., 2017) and quantified relative to annotation model "hsapiens_gene_ensembl" recovered from the R package biomaRt v2.42.1 (Durinck et al., 2009). Quality control of the alignment was performed via MultiQC v1.4 (Patro et al., 2017). Finally, counts were normalized as counts per million	Transcript reads were aligned to the hg18 human reference genome using Salmon v0.8.2 (Patro et al., 2017) and quantified relative to annotation model "hsapiens_gene_ensembl" recovered from the R package biomaRt v2.42.1 (Durinck et al., 2009). Quality control of the alignment was performed via MultiQC v1.4 (Patro et al., 2017). Finally, counts were normalized as counts per million	Transcript reads were aligned to the hg18 human reference genome using Salmon v0.8.2 (Patro et al., 2017) and quantified relative to annotation model "hsapiens_gene_ensembl" recovered from the R package biomaRt v2.42.1 (Durinck et al., 2009). Quality control of the alignment was performed via MultiQC v1.4 (Patro et al., 2017). Finally, counts were normalized as counts per million	Transcript reads were aligned to the hg18 human reference genome using Salmon v0.8.2 (Patro et al., 2017) and quantified relative to annotation model "hsapiens_gene_ensembl" recovered from the R package biomaRt v2.42.1 (Durinck et al., 2009). Quality control of the alignment was performed via MultiQC v1.4 (Patro et al., 2017). Finally, counts were normalized as counts per million	Transcript reads were aligned to the hg18 human reference genome using Salmon v0.8.2 (Patro et al., 2017) and quantified relative to annotation model "hsapiens_gene_ensembl" recovered from the R package biomaRt v2.42.1 (Durinck et al., 2009). Quality control of the alignment was performed via MultiQC v1.4 (Patro et al., 2017). Finally, counts were normalized as counts per million	Transcript reads were aligned to the hg18 human reference genome using Salmon v0.8.2 (Patro et al., 2017) and quantified relative to annotation model "hsapiens_gene_ensembl" recovered from the R package biomaRt v2.42.1 (Durinck et al., 2009). Quality control of the alignment was performed via MultiQC v1.4 (Patro et al., 2017). Finally, counts were normalized as counts per million	Transcript reads were aligned to the hg18 human reference genome using Salmon v0.8.2 (Patro et al., 2017) and quantified relative to annotation model "hsapiens_gene_ensembl" recovered from the R package biomaRt v2.42.1 (Durinck et al., 2009). Quality control of the alignment was performed via MultiQC v1.4 (Patro et al., 2017). Finally, counts were normalized as counts per million	Transcript reads were aligned to the hg18 human reference genome using Salmon v0.8.2 (Patro et al., 2017) and quantified relative to annotation model "hsapiens_gene_ensembl" recovered from the R package biomaRt v2.42.1 (Durinck et al., 2009). Quality control of the alignment was performed via MultiQC v1.4 (Patro et al., 2017). Finally, counts were normalized as counts per million	Transcript reads were aligned to the hg18 human reference genome using Salmon v0.8.2 (Patro et al., 2017) and quantified relative to annotation model "hsapiens_gene_ensembl" recovered from the R package biomaRt v2.42.1 (Durinck et al., 2009). Quality control of the alignment was performed via MultiQC v1.4 (Patro et al., 2017). Finally, counts were normalized as counts per million	Transcript reads were aligned to the hg18 human reference genome using Salmon v0.8.2 (Patro et al., 2017) and quantified relative to annotation model "hsapiens_gene_ensembl" recovered from the R package biomaRt v2.42.1 (Durinck et al., 2009). Quality control of the alignment was performed via MultiQC v1.4 (Patro et al., 2017). Finally, counts were normalized as counts per million	Transcript reads were aligned to the hg18 human reference genome using Salmon v0.8.2 (Patro et al., 2017) and quantified relative to annotation model "hsapiens_gene_ensembl" recovered from the R package biomaRt v2.42.1 (Durinck et al., 2009). Quality control of the alignment was performed via MultiQC v1.4 (Patro et al., 2017). Finally, counts were normalized as counts per million	Transcript reads were aligned to the hg18 human reference genome using Salmon v0.8.2 (Patro et al., 2017) and quantified relative to annotation model "hsapiens_gene_ensembl" recovered from the R package biomaRt v2.42.1 (Durinck et al., 2009). Quality control of the alignment was performed via MultiQC v1.4 (Patro et al., 2017). Finally, counts were normalized as counts per million	Transcript reads were aligned to the hg18 human reference genome using Salmon v0.8.2 (Patro et al., 2017) and quantified relative to annotation model "hsapiens_gene_ensembl" recovered from the R package biomaRt v2.42.1 (Durinck et al., 2009). Quality control of the alignment was performed via MultiQC v1.4 (Patro et al., 2017). Finally, counts were normalized as counts per million	Transcript reads were aligned to the hg18 human reference genome using Salmon v0.8.2 (Patro et al., 2017) and quantified relative to annotation model "hsapiens_gene_ensembl" recovered from the R package biomaRt v2.42.1 (Durinck et al., 2009). Quality control of the alignment was performed via MultiQC v1.4 (Patro et al., 2017). Finally, counts were normalized as counts per million	Transcript reads were aligned to the hg18 human reference genome using Salmon v0.8.2 (Patro et al., 2017) and quantified relative to annotation model "hsapiens_gene_ensembl" recovered from the R package biomaRt v2.42.1 (Durinck et al., 2009). Quality control of the alignment was performed via MultiQC v1.4 (Patro et al., 2017). Finally, counts were normalized as counts per million	Transcript reads were aligned to the hg18 human reference genome using Salmon v0.8.2 (Patro et al., 2017) and quantified relative to annotation model "hsapiens_gene_ensembl" recovered from the R package biomaRt v2.42.1 (Durinck et al., 2009). Quality control of the alignment was performed via MultiQC v1.4 (Patro et al., 2017). Finally, counts were normalized as counts per million	Transcript reads were aligned to the hg18 human reference genome using Salmon v0.8.2 (Patro et al., 2017) and quantified relative to annotation model "hsapiens_gene_ensembl" recovered from the R package biomaRt v2.42.1 (Durinck et al., 2009). Quality control of the alignment was performed via MultiQC v1.4 (Patro et al., 2017). Finally, counts were normalized as counts per million	Transcript reads were aligned to the hg18 human reference genome using Salmon v0.8.2 (Patro et al., 2017) and quantified relative to annotation model "hsapiens_gene_ensembl" recovered from the R package biomaRt v2.42.1 (Durinck et al., 2009). Quality control of the alignment was performed via MultiQC v1.4 (Patro et al., 2017). Finally, counts were normalized as counts per million	Transcript reads were aligned to the hg18 human reference genome using Salmon v0.8.2 (Patro et al., 2017) and quantified relative to annotation model "hsapiens_gene_ensembl" recovered from the R package biomaRt v2.42.1 (Durinck et al., 2009). Quality control of the alignment was performed via MultiQC v1.4 (Patro et al., 2017). Finally, counts were normalized as counts per million	Transcript reads were aligned to the hg18 human reference genome using Salmon v0.8.2 (Patro et al., 2017) and quantified relative to annotation model "hsapiens_gene_ensembl" recovered from the R package biomaRt v2.42.1 (Durinck et al., 2009). Quality control of the alignment was performed via MultiQC v1.4 (Patro et al., 2017). Finally, counts were normalized as counts per million	Transcript reads were aligned to the hg18 human reference genome using Salmon v0.8.2 (Patro et al., 2017) and quantified relative to annotation model "hsapiens_gene_ensembl" recovered from the R package biomaRt v2.42.1 (Durinck et al., 2009). Quality control of the alignment was performed via MultiQC v1.4 (Patro et al., 2017). Finally, counts were normalized as counts per million	Transcript reads were aligned to the hg18 human reference genome using Salmon v0.8.2 (Patro et al., 2017) and quantified relative to annotation model "hsapiens_gene_ensembl" recovered from the R package biomaRt v2.42.1 (Durinck et al., 2009). Quality control of the alignment was performed via MultiQC v1.4 (Patro et al., 2017). Finally, counts were normalized as counts per million	Transcript reads were aligned to the hg18 human reference genome using Salmon v0.8.2 (Patro et al., 2017) and quantified relative to annotation model "hsapiens_gene_ensembl" recovered from the R package biomaRt v2.42.1 (Durinck et al., 2009). Quality control of the alignment was performed via MultiQC v1.4 (Patro et al., 2017). Finally, counts were normalized as counts per million
!Sample_data_processing	Genome_build: hg18	Genome_build: hg18	Genome_build: hg18	Genome_build: hg18	Genome_build: hg18	Genome_build: hg18	Genome_build: hg18	Genome_build: hg18	Genome_build: hg18	Genome_build: hg18	Genome_build: hg18	Genome_build: hg18	Genome_build: hg18	Genome_build: hg18	Genome_build: hg18	Genome_build: hg18	Genome_build: hg18	Genome_build: hg18	Genome_build: hg18	Genome_build: hg18	Genome_build: hg18	Genome_build: hg18	Genome_build: hg18	Genome_build: hg18	Genome_build: hg18	Genome_build: hg18	Genome_build: hg18	Genome_build: hg18	Genome_build: hg18	Genome_build: hg18	Genome_build: hg18	Genome_build: hg18	Genome_build: hg18	Genome_build: hg18	Genome_build: hg18	Genome_build: hg18	Genome_build: hg18	Genome_build: hg18	Genome_build: hg18	Genome_build: hg18	Genome_build: hg18	Genome_build: hg18	Genome_build: hg18	Genome_build: hg18	Genome_build: hg18	Genome_build: hg18	Genome_build: hg18	Genome_build: hg18	Genome_build: hg18
!Sample_data_processing	Supplementary_files_format_and_content: Counts were normalized as counts per million	Supplementary_files_format_and_content: Counts were normalized as counts per million	Supplementary_files_format_and_content: Counts were normalized as counts per million	Supplementary_files_format_and_content: Counts were normalized as counts per million	Supplementary_files_format_and_content: Counts were normalized as counts per million	Supplementary_files_format_and_content: Counts were normalized as counts per million	Supplementary_files_format_and_content: Counts were normalized as counts per million	Supplementary_files_format_and_content: Counts were normalized as counts per million	Supplementary_files_format_and_content: Counts were normalized as counts per million	Supplementary_files_format_and_content: Counts were normalized as counts per million	Supplementary_files_format_and_content: Counts were normalized as counts per million	Supplementary_files_format_and_content: Counts were normalized as counts per million	Supplementary_files_format_and_content: Counts were normalized as counts per million	Supplementary_files_format_and_content: Counts were normalized as counts per million	Supplementary_files_format_and_content: Counts were normalized as counts per million	Supplementary_files_format_and_content: Counts were normalized as counts per million	Supplementary_files_format_and_content: Counts were normalized as counts per million	Supplementary_files_format_and_content: Counts were normalized as counts per million	Supplementary_files_format_and_content: Counts were normalized as counts per million	Supplementary_files_format_and_content: Counts were normalized as counts per million	Supplementary_files_format_and_content: Counts were normalized as counts per million	Supplementary_files_format_and_content: Counts were normalized as counts per million	Supplementary_files_format_and_content: Counts were normalized as counts per million	Supplementary_files_format_and_content: Counts were normalized as counts per million	Supplementary_files_format_and_content: Counts were normalized as counts per million	Supplementary_files_format_and_content: Counts were normalized as counts per million	Supplementary_files_format_and_content: Counts were normalized as counts per million	Supplementary_files_format_and_content: Counts were normalized as counts per million	Supplementary_files_format_and_content: Counts were normalized as counts per million	Supplementary_files_format_and_content: Counts were normalized as counts per million	Supplementary_files_format_and_content: Counts were normalized as counts per million	Supplementary_files_format_and_content: Counts were normalized as counts per million	Supplementary_files_format_and_content: Counts were normalized as counts per million	Supplementary_files_format_and_content: Counts were normalized as counts per million	Supplementary_files_format_and_content: Counts were normalized as counts per million	Supplementary_files_format_and_content: Counts were normalized as counts per million	Supplementary_files_format_and_content: Counts were normalized as counts per million	Supplementary_files_format_and_content: Counts were normalized as counts per million	Supplementary_files_format_and_content: Counts were normalized as counts per million	Supplementary_files_format_and_content: Counts were normalized as counts per million	Supplementary_files_format_and_content: Counts were normalized as counts per million	Supplementary_files_format_and_content: Counts were normalized as counts per million	Supplementary_files_format_and_content: Counts were normalized as counts per million	Supplementary_files_format_and_content: Counts were normalized as counts per million	Supplementary_files_format_and_content: Counts were normalized as counts per million	Supplementary_files_format_and_content: Counts were normalized as counts per million	Supplementary_files_format_and_content: Counts were normalized as counts per million	Supplementary_files_format_and_content: Counts were normalized as counts per million	Supplementary_files_format_and_content: Counts were normalized as counts per million
!Sample_platform_id	GPL16791	GPL16791	GPL16791	GPL16791	GPL16791	GPL16791	GPL16791	GPL16791	GPL16791	GPL16791	GPL16791	GPL16791	GPL16791	GPL16791	GPL16791	GPL16791	GPL16791	GPL16791	GPL16791	GPL16791	GPL16791	GPL16791	GPL16791	GPL16791	GPL16791	GPL16791	GPL16791	GPL16791	GPL16791	GPL16791	GPL16791	GPL16791	GPL16791	GPL16791	GPL16791	GPL16791	GPL16791	GPL16791	GPL16791	GPL16791	GPL16791	GPL16791	GPL16791	GPL16791	GPL16791	GPL16791	GPL16791	GPL16791	GPL16791
!Sample_contact_name	cecile,,lefebvre	cecile,,lefebvre	cecile,,lefebvre	cecile,,lefebvre	cecile,,lefebvre	cecile,,lefebvre	cecile,,lefebvre	cecile,,lefebvre	cecile,,lefebvre	cecile,,lefebvre	cecile,,lefebvre	cecile,,lefebvre	cecile,,lefebvre	cecile,,lefebvre	cecile,,lefebvre	cecile,,lefebvre	cecile,,lefebvre	cecile,,lefebvre	cecile,,lefebvre	cecile,,lefebvre	cecile,,lefebvre	cecile,,lefebvre	cecile,,lefebvre	cecile,,lefebvre	cecile,,lefebvre	cecile,,lefebvre	cecile,,lefebvre	cecile,,lefebvre	cecile,,lefebvre	cecile,,lefebvre	cecile,,lefebvre	cecile,,lefebvre	cecile,,lefebvre	cecile,,lefebvre	cecile,,lefebvre	cecile,,lefebvre	cecile,,lefebvre	cecile,,lefebvre	cecile,,lefebvre	cecile,,lefebvre	cecile,,lefebvre	cecile,,lefebvre	cecile,,lefebvre	cecile,,lefebvre	cecile,,lefebvre	cecile,,lefebvre	cecile,,lefebvre	cecile,,lefebvre	cecile,,lefebvre
!Sample_contact_email	cecile.lefebvre@inserm.fr	cecile.lefebvre@inserm.fr	cecile.lefebvre@inserm.fr	cecile.lefebvre@inserm.fr	cecile.lefebvre@inserm.fr	cecile.lefebvre@inserm.fr	cecile.lefebvre@inserm.fr	cecile.lefebvre@inserm.fr	cecile.lefebvre@inserm.fr	cecile.lefebvre@inserm.fr	cecile.lefebvre@inserm.fr	cecile.lefebvre@inserm.fr	cecile.lefebvre@inserm.fr	cecile.lefebvre@inserm.fr	cecile.lefebvre@inserm.fr	cecile.lefebvre@inserm.fr	cecile.lefebvre@inserm.fr	cecile.lefebvre@inserm.fr	cecile.lefebvre@inserm.fr	cecile.lefebvre@inserm.fr	cecile.lefebvre@inserm.fr	cecile.lefebvre@inserm.fr	cecile.lefebvre@inserm.fr	cecile.lefebvre@inserm.fr	cecile.lefebvre@inserm.fr	cecile.lefebvre@inserm.fr	cecile.lefebvre@inserm.fr	cecile.lefebvre@inserm.fr	cecile.lefebvre@inserm.fr	cecile.lefebvre@inserm.fr	cecile.lefebvre@inserm.fr	cecile.lefebvre@inserm.fr	cecile.lefebvre@inserm.fr	cecile.lefebvre@inserm.fr	cecile.lefebvre@inserm.fr	cecile.lefebvre@inserm.fr	cecile.lefebvre@inserm.fr	cecile.lefebvre@inserm.fr	cecile.lefebvre@inserm.fr	cecile.lefebvre@inserm.fr	cecile.lefebvre@inserm.fr	cecile.lefebvre@inserm.fr	cecile.lefebvre@inserm.fr	cecile.lefebvre@inserm.fr	cecile.lefebvre@inserm.fr	cecile.lefebvre@inserm.fr	cecile.lefebvre@inserm.fr	cecile.lefebvre@inserm.fr	cecile.lefebvre@inserm.fr
!Sample_contact_institute	INSERM U955_VRI	INSERM U955_VRI	INSERM U955_VRI	INSERM U955_VRI	INSERM U955_VRI	INSERM U955_VRI	INSERM U955_VRI	INSERM U955_VRI	INSERM U955_VRI	INSERM U955_VRI	INSERM U955_VRI	INSERM U955_VRI	INSERM U955_VRI	INSERM U955_VRI	INSERM U955_VRI	INSERM U955_VRI	INSERM U955_VRI	INSERM U955_VRI	INSERM U955_VRI	INSERM U955_VRI	INSERM U955_VRI	INSERM U955_VRI	INSERM U955_VRI	INSERM U955_VRI	INSERM U955_VRI	INSERM U955_VRI	INSERM U955_VRI	INSERM U955_VRI	INSERM U955_VRI	INSERM U955_VRI	INSERM U955_VRI	INSERM U955_VRI	INSERM U955_VRI	INSERM U955_VRI	INSERM U955_VRI	INSERM U955_VRI	INSERM U955_VRI	INSERM U955_VRI	INSERM U955_VRI	INSERM U955_VRI	INSERM U955_VRI	INSERM U955_VRI	INSERM U955_VRI	INSERM U955_VRI	INSERM U955_VRI	INSERM U955_VRI	INSERM U955_VRI	INSERM U955_VRI	INSERM U955_VRI
!Sample_contact_address	51 Avenue du Marechal De Lattre de Tassigny	51 Avenue du Marechal De Lattre de Tassigny	51 Avenue du Marechal De Lattre de Tassigny	51 Avenue du Marechal De Lattre de Tassigny	51 Avenue du Marechal De Lattre de Tassigny	51 Avenue du Marechal De Lattre de Tassigny	51 Avenue du Marechal De Lattre de Tassigny	51 Avenue du Marechal De Lattre de Tassigny	51 Avenue du Marechal De Lattre de Tassigny	51 Avenue du Marechal De Lattre de Tassigny	51 Avenue du Marechal De Lattre de Tassigny	51 Avenue du Marechal De Lattre de Tassigny	51 Avenue du Marechal De Lattre de Tassigny	51 Avenue du Marechal De Lattre de Tassigny	51 Avenue du Marechal De Lattre de Tassigny	51 Avenue du Marechal De Lattre de Tassigny	51 Avenue du Marechal De Lattre de Tassigny	51 Avenue du Marechal De Lattre de Tassigny	51 Avenue du Marechal De Lattre de Tassigny	51 Avenue du Marechal De Lattre de Tassigny	51 Avenue du Marechal De Lattre de Tassigny	51 Avenue du Marechal De Lattre de Tassigny	51 Avenue du Marechal De Lattre de Tassigny	51 Avenue du Marechal De Lattre de Tassigny	51 Avenue du Marechal De Lattre de Tassigny	51 Avenue du Marechal De Lattre de Tassigny	51 Avenue du Marechal De Lattre de Tassigny	51 Avenue du Marechal De Lattre de Tassigny	51 Avenue du Marechal De Lattre de Tassigny	51 Avenue du Marechal De Lattre de Tassigny	51 Avenue du Marechal De Lattre de Tassigny	51 Avenue du Marechal De Lattre de Tassigny	51 Avenue du Marechal De Lattre de Tassigny	51 Avenue du Marechal De Lattre de Tassigny	51 Avenue du Marechal De Lattre de Tassigny	51 Avenue du Marechal De Lattre de Tassigny	51 Avenue du Marechal De Lattre de Tassigny	51 Avenue du Marechal De Lattre de Tassigny	51 Avenue du Marechal De Lattre de Tassigny	51 Avenue du Marechal De Lattre de Tassigny	51 Avenue du Marechal De Lattre de Tassigny	51 Avenue du Marechal De Lattre de Tassigny	51 Avenue du Marechal De Lattre de Tassigny	51 Avenue du Marechal De Lattre de Tassigny	51 Avenue du Marechal De Lattre de Tassigny	51 Avenue du Marechal De Lattre de Tassigny	51 Avenue du Marechal De Lattre de Tassigny	51 Avenue du Marechal De Lattre de Tassigny	51 Avenue du Marechal De Lattre de Tassigny
!Sample_contact_city	Créteil	Créteil	Créteil	Créteil	Créteil	Créteil	Créteil	Créteil	Créteil	Créteil	Créteil	Créteil	Créteil	Créteil	Créteil	Créteil	Créteil	Créteil	Créteil	Créteil	Créteil	Créteil	Créteil	Créteil	Créteil	Créteil	Créteil	Créteil	Créteil	Créteil	Créteil	Créteil	Créteil	Créteil	Créteil	Créteil	Créteil	Créteil	Créteil	Créteil	Créteil	Créteil	Créteil	Créteil	Créteil	Créteil	Créteil	Créteil	Créteil
!Sample_contact_zip/postal_code	94810	94810	94810	94810	94810	94810	94810	94810	94810	94810	94810	94810	94810	94810	94810	94810	94810	94810	94810	94810	94810	94810	94810	94810	94810	94810	94810	94810	94810	94810	94810	94810	94810	94810	94810	94810	94810	94810	94810	94810	94810	94810	94810	94810	94810	94810	94810	94810	94810
!Sample_contact_country	France	France	France	France	France	France	France	France	France	France	France	France	France	France	France	France	France	France	France	France	France	France	France	France	France	France	France	France	France	France	France	France	France	France	France	France	France	France	France	France	France	France	France	France	France	France	France	France	France
!Sample_data_row_count	0	0	0	0	0	0	0	0	0	0	0	0	0	0	0	0	0	0	0	0	0	0	0	0	0	0	0	0	0	0	0	0	0	0	0	0	0	0	0	0	0	0	0	0	0	0	0	0	0
!Sample_instrument_model	Illumina HiSeq 2500	Illumina HiSeq 2500	Illumina HiSeq 2500	Illumina HiSeq 2500	Illumina HiSeq 2500	Illumina HiSeq 2500	Illumina HiSeq 2500	Illumina HiSeq 2500	Illumina HiSeq 2500	Illumina HiSeq 2500	Illumina HiSeq 2500	Illumina HiSeq 2500	Illumina HiSeq 2500	Illumina HiSeq 2500	Illumina HiSeq 2500	Illumina HiSeq 2500	Illumina HiSeq 2500	Illumina HiSeq 2500	Illumina HiSeq 2500	Illumina HiSeq 2500	Illumina HiSeq 2500	Illumina HiSeq 2500	Illumina HiSeq 2500	Illumina HiSeq 2500	Illumina HiSeq 2500	Illumina HiSeq 2500	Illumina HiSeq 2500	Illumina HiSeq 2500	Illumina HiSeq 2500	Illumina HiSeq 2500	Illumina HiSeq 2500	Illumina HiSeq 2500	Illumina HiSeq 2500	Illumina HiSeq 2500	Illumina HiSeq 2500	Illumina HiSeq 2500	Illumina HiSeq 2500	Illumina HiSeq 2500	Illumina HiSeq 2500	Illumina HiSeq 2500	Illumina HiSeq 2500	Illumina HiSeq 2500	Illumina HiSeq 2500	Illumina HiSeq 2500	Illumina HiSeq 2500	Illumina HiSeq 2500	Illumina HiSeq 2500	Illumina HiSeq 2500	Illumina HiSeq 2500
!Sample_library_selection	cDNA	cDNA	cDNA	cDNA	cDNA	cDNA	cDNA	cDNA	cDNA	cDNA	cDNA	cDNA	cDNA	cDNA	cDNA	cDNA	cDNA	cDNA	cDNA	cDNA	cDNA	cDNA	cDNA	cDNA	cDNA	cDNA	cDNA	cDNA	cDNA	cDNA	cDNA	cDNA	cDNA	cDNA	cDNA	cDNA	cDNA	cDNA	cDNA	cDNA	cDNA	cDNA	cDNA	cDNA	cDNA	cDNA	cDNA	cDNA	cDNA
!Sample_library_source	transcriptomic	transcriptomic	transcriptomic	transcriptomic	transcriptomic	transcriptomic	transcriptomic	transcriptomic	transcriptomic	transcriptomic	transcriptomic	transcriptomic	transcriptomic	transcriptomic	transcriptomic	transcriptomic	transcriptomic	transcriptomic	transcriptomic	transcriptomic	transcriptomic	transcriptomic	transcriptomic	transcriptomic	transcriptomic	transcriptomic	transcriptomic	transcriptomic	transcriptomic	transcriptomic	transcriptomic	transcriptomic	transcriptomic	transcriptomic	transcriptomic	transcriptomic	transcriptomic	transcriptomic	transcriptomic	transcriptomic	transcriptomic	transcriptomic	transcriptomic	transcriptomic	transcriptomic	transcriptomic	transcriptomic	transcriptomic	transcriptomic
!Sample_library_strategy	RNA-Seq	RNA-Seq	RNA-Seq	RNA-Seq	RNA-Seq	RNA-Seq	RNA-Seq	RNA-Seq	RNA-Seq	RNA-Seq	RNA-Seq	RNA-Seq	RNA-Seq	RNA-Seq	RNA-Seq	RNA-Seq	RNA-Seq	RNA-Seq	RNA-Seq	RNA-Seq	RNA-Seq	RNA-Seq	RNA-Seq	RNA-Seq	RNA-Seq	RNA-Seq	RNA-Seq	RNA-Seq	RNA-Seq	RNA-Seq	RNA-Seq	RNA-Seq	RNA-Seq	RNA-Seq	RNA-Seq	RNA-Seq	RNA-Seq	RNA-Seq	RNA-Seq	RNA-Seq	RNA-Seq	RNA-Seq	RNA-Seq	RNA-Seq	RNA-Seq	RNA-Seq	RNA-Seq	RNA-Seq	RNA-Seq
!Sample_relation	BioSample: https://www.ncbi.nlm.nih.gov/biosample/SAMN18529507	BioSample: https://www.ncbi.nlm.nih.gov/biosample/SAMN18529506	BioSample: https://www.ncbi.nlm.nih.gov/biosample/SAMN18529505	BioSample: https://www.ncbi.nlm.nih.gov/biosample/SAMN18529504	BioSample: https://www.ncbi.nlm.nih.gov/biosample/SAMN18529503	BioSample: https://www.ncbi.nlm.nih.gov/biosample/SAMN18529502	BioSample: https://www.ncbi.nlm.nih.gov/biosample/SAMN18529501	BioSample: https://www.ncbi.nlm.nih.gov/biosample/SAMN18529500	BioSample: https://www.ncbi.nlm.nih.gov/biosample/SAMN18529499	BioSample: https://www.ncbi.nlm.nih.gov/biosample/SAMN18529532	BioSample: https://www.ncbi.nlm.nih.gov/biosample/SAMN18529531	BioSample: https://www.ncbi.nlm.nih.gov/biosample/SAMN18529530	BioSample: https://www.ncbi.nlm.nih.gov/biosample/SAMN18529519	BioSample: https://www.ncbi.nlm.nih.gov/biosample/SAMN18529518	BioSample: https://www.ncbi.nlm.nih.gov/biosample/SAMN18529498	BioSample: https://www.ncbi.nlm.nih.gov/biosample/SAMN18529497	BioSample: https://www.ncbi.nlm.nih.gov/biosample/SAMN18529496	BioSample: https://www.ncbi.nlm.nih.gov/biosample/SAMN18529495	BioSample: https://www.ncbi.nlm.nih.gov/biosample/SAMN18529494	BioSample: https://www.ncbi.nlm.nih.gov/biosample/SAMN18529493	BioSample: https://www.ncbi.nlm.nih.gov/biosample/SAMN18529492	BioSample: https://www.ncbi.nlm.nih.gov/biosample/SAMN18529491	BioSample: https://www.ncbi.nlm.nih.gov/biosample/SAMN18529490	BioSample: https://www.ncbi.nlm.nih.gov/biosample/SAMN18529489	BioSample: https://www.ncbi.nlm.nih.gov/biosample/SAMN18529488	BioSample: https://www.ncbi.nlm.nih.gov/biosample/SAMN18529487	BioSample: https://www.ncbi.nlm.nih.gov/biosample/SAMN18529486	BioSample: https://www.ncbi.nlm.nih.gov/biosample/SAMN18529485	BioSample: https://www.ncbi.nlm.nih.gov/biosample/SAMN18529484	BioSample: https://www.ncbi.nlm.nih.gov/biosample/SAMN18529483	BioSample: https://www.ncbi.nlm.nih.gov/biosample/SAMN18529482	BioSample: https://www.ncbi.nlm.nih.gov/biosample/SAMN18529481	BioSample: https://www.ncbi.nlm.nih.gov/biosample/SAMN18529480	BioSample: https://www.ncbi.nlm.nih.gov/biosample/SAMN18529479	BioSample: https://www.ncbi.nlm.nih.gov/biosample/SAMN18529517	BioSample: https://www.ncbi.nlm.nih.gov/biosample/SAMN18529516	BioSample: https://www.ncbi.nlm.nih.gov/biosample/SAMN18529515	BioSample: https://www.ncbi.nlm.nih.gov/biosample/SAMN18529514	BioSample: https://www.ncbi.nlm.nih.gov/biosample/SAMN18529513	BioSample: https://www.ncbi.nlm.nih.gov/biosample/SAMN18529512	BioSample: https://www.ncbi.nlm.nih.gov/biosample/SAMN18529511	BioSample: https://www.ncbi.nlm.nih.gov/biosample/SAMN18529510	BioSample: https://www.ncbi.nlm.nih.gov/biosample/SAMN18529509	BioSample: https://www.ncbi.nlm.nih.gov/biosample/SAMN18529508	BioSample: https://www.ncbi.nlm.nih.gov/biosample/SAMN18529529	BioSample: https://www.ncbi.nlm.nih.gov/biosample/SAMN18529528	BioSample: https://www.ncbi.nlm.nih.gov/biosample/SAMN18529527	BioSample: https://www.ncbi.nlm.nih.gov/biosample/SAMN18529526	BioSample: https://www.ncbi.nlm.nih.gov/biosample/SAMN18529525
!Sample_relation	SRA: https://www.ncbi.nlm.nih.gov/sra?term=SRX10470966	SRA: https://www.ncbi.nlm.nih.gov/sra?term=SRX10470967	SRA: https://www.ncbi.nlm.nih.gov/sra?term=SRX10470968	SRA: https://www.ncbi.nlm.nih.gov/sra?term=SRX10470969	SRA: https://www.ncbi.nlm.nih.gov/sra?term=SRX10470970	SRA: https://www.ncbi.nlm.nih.gov/sra?term=SRX10470971	SRA: https://www.ncbi.nlm.nih.gov/sra?term=SRX10470972	SRA: https://www.ncbi.nlm.nih.gov/sra?term=SRX10470973	SRA: https://www.ncbi.nlm.nih.gov/sra?term=SRX10470974	SRA: https://www.ncbi.nlm.nih.gov/sra?term=SRX10470975	SRA: https://www.ncbi.nlm.nih.gov/sra?term=SRX10470976	SRA: https://www.ncbi.nlm.nih.gov/sra?term=SRX10470977	SRA: https://www.ncbi.nlm.nih.gov/sra?term=SRX10470978	SRA: https://www.ncbi.nlm.nih.gov/sra?term=SRX10470979	SRA: https://www.ncbi.nlm.nih.gov/sra?term=SRX10470980	SRA: https://www.ncbi.nlm.nih.gov/sra?term=SRX10470981	SRA: https://www.ncbi.nlm.nih.gov/sra?term=SRX10470982	SRA: https://www.ncbi.nlm.nih.gov/sra?term=SRX10470983	SRA: https://www.ncbi.nlm.nih.gov/sra?term=SRX10470984	SRA: https://www.ncbi.nlm.nih.gov/sra?term=SRX10470985	SRA: https://www.ncbi.nlm.nih.gov/sra?term=SRX10470986	SRA: https://www.ncbi.nlm.nih.gov/sra?term=SRX10470987	SRA: https://www.ncbi.nlm.nih.gov/sra?term=SRX10470988	SRA: https://www.ncbi.nlm.nih.gov/sra?term=SRX10470989	SRA: https://www.ncbi.nlm.nih.gov/sra?term=SRX10470990	SRA: https://www.ncbi.nlm.nih.gov/sra?term=SRX10470991	SRA: https://www.ncbi.nlm.nih.gov/sra?term=SRX10470992	SRA: https://www.ncbi.nlm.nih.gov/sra?term=SRX10470993	SRA: https://www.ncbi.nlm.nih.gov/sra?term=SRX10470994	SRA: https://www.ncbi.nlm.nih.gov/sra?term=SRX10470995	SRA: https://www.ncbi.nlm.nih.gov/sra?term=SRX10470996	SRA: https://www.ncbi.nlm.nih.gov/sra?term=SRX10470997	SRA: https://www.ncbi.nlm.nih.gov/sra?term=SRX10470998	SRA: https://www.ncbi.nlm.nih.gov/sra?term=SRX10470999	SRA: https://www.ncbi.nlm.nih.gov/sra?term=SRX10471000	SRA: https://www.ncbi.nlm.nih.gov/sra?term=SRX10471001	SRA: https://www.ncbi.nlm.nih.gov/sra?term=SRX10471002	SRA: https://www.ncbi.nlm.nih.gov/sra?term=SRX10471003	SRA: https://www.ncbi.nlm.nih.gov/sra?term=SRX10471004	SRA: https://www.ncbi.nlm.nih.gov/sra?term=SRX10471005	SRA: https://www.ncbi.nlm.nih.gov/sra?term=SRX10471006	SRA: https://www.ncbi.nlm.nih.gov/sra?term=SRX10471007	SRA: https://www.ncbi.nlm.nih.gov/sra?term=SRX10471008	SRA: https://www.ncbi.nlm.nih.gov/sra?term=SRX10471009	SRA: https://www.ncbi.nlm.nih.gov/sra?term=SRX10471010	SRA: https://www.ncbi.nlm.nih.gov/sra?term=SRX10471011	SRA: https://www.ncbi.nlm.nih.gov/sra?term=SRX10471012	SRA: https://www.ncbi.nlm.nih.gov/sra?term=SRX10471013	SRA: https://www.ncbi.nlm.nih.gov/sra?term=SRX10471014
!Sample_supplementary_file_1	NONE	NONE	NONE	NONE	NONE	NONE	NONE	NONE	NONE	NONE	NONE	NONE	NONE	NONE	NONE	NONE	NONE	NONE	NONE	NONE	NONE	NONE	NONE	NONE	NONE	NONE	NONE	NONE	NONE	NONE	NONE	NONE	NONE	NONE	NONE	NONE	NONE	NONE	NONE	NONE	NONE	NONE	NONE	NONE	NONE	NONE	NONE	NONE	NONE
!series_matrix_table_begin
ID_REF	GSM5218990	GSM5218991	GSM5218992	GSM5218993	GSM5218994	GSM5218995	GSM5218996	GSM5218997	GSM5218998	GSM5218999	GSM5219000	GSM5219001	GSM5219002	GSM5219003	GSM5219004	GSM5219005	GSM5219006	GSM5219007	GSM5219008	GSM5219009	GSM5219010	GSM5219011	GSM5219012	GSM5219013	GSM5219014	GSM5219015	GSM5219016	GSM5219017	GSM5219018	GSM5219019	GSM5219020	GSM5219021	GSM5219022	GSM5219023	GSM5219024	GSM5219025	GSM5219026	GSM5219027	GSM5219028	GSM5219029	GSM5219030	GSM5219031	GSM5219032	GSM5219033	GSM5219034	GSM5219035	GSM5219036	GSM5219037	GSM5219038
!series_matrix_table_end
[truncated: 5 more columns]
