# Supplementary material for: Bioinformatics and system biology approach to identify potential common pathogenesis for COVID-19 infection and sarcopenia
Source: Front Med (Lausanne). 2024 Jun 24;11:1378846. doi: 10.3389/fmed.2024.1378846 (PMC11228343; doi:10.3389/fmed.2024.1378846)
Supplement: Supplementary file 5 [file Data_Sheet_5.ZIP › raw data1/04.ann/GSE111016/ep.txt]

"SYMBOL" "Sample.1" "Sample.2" "Sample.3" "Sample.4" "Sample.5" "Sample.6" "Sample.7" "Sample.8" "Sample.9" "Sample.10" "Sample.11" "Sample.12" "Sample.13" "Sample.14" "Sample.15" "Sample.16" "Sample.17" "Sample.18" "Sample.19" "Sample.20" "Sample.21" "Sample.22" "Sample.23" "Sample.24" "Sample.25" "Sample.26" "Sample.27" "Sample.28" "Sample.29" "Sample.30" "Sample.31" "Sample.32" "Sample.33" "Sample.34" "Sample.35" "Sample.36" "Sample.37" "Sample.38" "Sample.39" "Sample.40"
"TSPAN6" 124 145 61 110 122 120 145 118 108 125 144 74 66 116 120 95 135 190 170 130 143 148 110 123 89 101 95 108 82 101 114 119 79 67 134 114 106 128 149 122
"TNMD" 7 6 10 16 124 9 37 3 6 45 28 28 30 21 140 10 5 3 147 32 213 30 134 28 31 44 3 21 11 3 70 3 6 35 5 16 8 6 27 18
"DPM1" 536 839 415 690 825 852 774 838 629 708 545 567 358 895 674 564 647 949 721 660 809 626 688 616 590 705 536 531 639 698 482 739 639 462 780 551 576 788 742 656
"SCYL3" 402 538 244 486 538 549 629 525 430 453 408 370 278 465 451 438 445 623 499 488 527 421 452 455 407 457 408 438 353 416 389 405 431 292 494 443 395 551 483 438
"FIRRM" 141 119 73 169 96 104 145 115 94 131 109 122 76 131 114 144 109 136 128 115 165 135 107 119 91 132 93 134 88 93 118 104 145 85 131 115 141 121 125 120
"FGR" 52 87 25 76 27 38 46 25 30 54 66 79 124 34 54 55 72 44 59 50 63 90 40 78 41 40 90 52 30 49 56 53 35 39 59 44 101 77 57 50
"CFH" 820 1022 579 1027 1165 1138 1216 1081 748 1780 1250 924 702 929 1245 877 927 1416 1382 892 857 1677 1512 1095 715 1001 1151 863 874 887 1753 822 1010 630 943 1118 1107 1088 1661 1210
"FUCA2" 150 192 119 243 231 220 240 228 182 273 232 153 110 199 175 165 145 317 234 202 255 200 203 189 158 190 200 154 186 195 158 161 162 90 207 228 164 256 235 134
"GCLC" 796 844 397 658 857 724 809 818 504 621 695 519 451 623 748 544 590 723 779 725 867 574 635 597 556 707 493 720 596 684 711 748 657 411 752 743 680 690 562 557
"NFYA" 512 479 282 582 469 486 538 547 400 518 385 592 305 489 438 415 496 448 586 508 553 487 550 489 528 521 468 408 312 488 573 401 361 338 518 566 424 448 426 432
"STPG1" 37 34 29 46 21 57 32 40 33 39 37 33 19 26 39 42 23 44 63 47 36 36 37 49 32 40 35 38 18 36 60 35 20 32 30 36 20 41 54 19
"NIPAL3" 278 340 210 331 277 362 320 242 206 357 212 257 215 270 206 253 454 480 377 365 336 311 334 271 206 266 229 232 229 334 352 253 213 168 288 278 273 410 326 149
"LAS1L" 388 355 162 359 400 356 376 409 288 368 401 351 286 381 395 405 398 351 402 377 394 397 368 401 359 390 356 360 275 309 434 340 336 281 368 426 312 332 375 360
"ENPP4" 1573 1897 888 1623 1673 2521 1669 1933 1698 1338 1092 1212 996 1571 1051 1226 1723 2327 2016 1745 1423 1331 1528 1208 1200 1820 1283 1426 1276 1474 1187 1499 1556 716 1418 1449 1152 2049 1578 1341
"SEMA3F" 158 192 105 203 157 133 178 167 115 226 159 178 162 171 164 203 229 179 224 163 176 199 154 213 157 179 228 191 153 156 214 132 130 111 141 192 163 135 248 143
"CFTR" 2 39 2 2 2 3 5 2 2 7 2 2 1 12 4 5 20 4 0 0 25 6 0 3 11 1 1 3 14 3 25 2 0 1 2 3 2 2 1 3
"ANKIB1" 1199 1253 636 1385 1337 1461 1276 1130 1136 1232 1010 1045 667 1267 1089 1180 1040 1396 1321 1356 1230 1123 1243 1073 961 1210 1067 959 964 1042 1010 1113 1004 779 1256 1214 1025 1325 1280 1088
"CYP51A1" 21 18 8 29 20 28 21 15 21 30 21 30 18 20 31 19 20 35 23 24 33 24 31 15 14 31 29 15 15 34 22 17 14 21 13 21 26 21 30 29
"KRIT1" 1312 1417 603 1428 1350 1442 1352 1398 1005 1247 1006 1064 650 1356 1172 1188 1161 1369 1438 1303 1360 1183 1285 1121 1133 1274 1126 1168 1006 1022 1044 1243 1164 873 1269 1168 1041 1415 1246 1189
"RAD52" 631 603 315 597 451 745 558 598 487 569 518 511 348 562 549 601 476 486 661 614 530 416 493 603 534 590 491 551 414 500 566 602 370 429 580 540 507 534 478 518
"MYH16" 8 4 7 4 9 4 8 4 1 9 3 0 1 4 5 2 3 3 3 0 6 9 4 4 2 2 0 2 0 4 3 1 3 3 5 5 3 2 4 1
"BAD" 286 338 162 200 357 374 286 268 298 283 174 232 151 254 283 249 203 275 266 266 283 275 252 246 303 239 276 206 260 183 213 313 276 173 294 277 203 295 279 248
"LAP3" 992 1501 557 1068 1096 1219 1196 1089 961 930 883 922 735 1046 941 874 1197 1764 1233 1127 1115 974 1026 864 851 962 804 894 759 954 751 1114 970 573 953 617 817 1181 1095 878
"CD99" 1844 1609 1055 1670 2077 2125 1680 1707 1504 2098 1670 1887 1373 1721 1447 1594 1592 1637 1899 1685 1999 2075 2141 1929 1854 1849 1727 1708 1320 1494 1818 1497 1660 1646 1501 1935 1642 1367 2186 1957
"HS3ST1" 23 18 15 38 16 22 20 14 12 34 11 11 12 24 20 18 21 23 31 14 21 43 30 17 16 13 24 16 28 11 17 17 11 8 20 22 31 12 19 16
"AOC1" 0 4 0 0 2 3 2 3 0 1 1 0 1 7 0 3 5 4 0 0 0 1 0 2 3 0 1 1 1 1 15 0 0 1 0 0 0 1 4 2
"WNT16" 2 2 21 2 6 0 1 0 0 1 1 3 0 2 5 12 3 0 1 0 4 1 1 3 2 2 2 15 3 1 22 0 3 5 4 0 2 1 0 2
"HECW1" 50 33 40 48 103 83 44 52 87 43 34 27 75 33 40 46 35 35 89 24 57 66 33 85 41 85 46 15 40 52 70 132 177 51 41 119 44 38 91 17
"MAD1L1" 465 439 210 443 348 490 473 379 325 383 397 371 361 382 463 414 395 536 468 393 472 462 378 480 407 478 365 357 286 313 455 351 460 321 391 433 368 369 413 393
"LASP1" 767 689 359 597 803 842 590 523 569 882 916 660 721 637 606 635 701 976 843 665 963 834 623 787 651 516 645 632 476 526 830 567 641 532 619 827 707 702 829 663
"SNX11" 172 200 113 196 210 219 265 241 173 205 179 199 149 206 184 198 181 228 225 173 218 163 204 201 170 193 150 123 135 195 191 143 151 135 225 199 180 203 209 176
"TMEM176A" 70 57 33 50 91 115 86 34 37 106 52 58 35 61 24 75 60 68 57 75 67 47 77 113 58 68 87 65 35 34 67 41 48 55 68 113 64 60 97 61
"M6PR" 654 741 392 789 750 841 824 761 607 817 587 562 398 749 581 602 624 824 753 752 745 594 754 668 545 721 629 610 608 691 628 700 581 426 819 852 620 764 658 671
"KLHL13" 157 144 56 182 144 175 202 137 136 174 103 135 67 171 126 108 123 193 143 153 177 105 138 148 123 183 161 140 119 147 160 124 143 106 168 167 135 206 147 130
"CYP26B1" 57 82 40 54 149 54 81 56 59 87 221 155 126 48 90 109 74 41 84 45 123 73 90 98 78 65 57 90 48 197 268 35 79 132 22 188 87 50 78 73
"ICA1" 110 127 57 87 88 134 124 116 77 108 125 77 58 87 97 112 134 214 136 119 146 134 75 98 96 72 81 86 140 48 117 91 79 65 78 96 89 145 156 80
"DBNDD1" 344 413 214 320 641 638 557 296 861 350 172 622 527 227 401 303 217 545 814 415 732 490 501 336 426 267 377 284 336 395 282 332 391 442 446 480 215 228 495 519
"ALS2" 1532 1733 775 1630 1799 1779 1662 1912 1375 1431 1294 1328 910 1645 1644 1375 1457 1496 1614 1453 1565 1513 1615 1418 1441 1642 1232 1386 1170 1416 1309 1547 1460 1119 1514 1426 1369 1468 1472 1529
"CASP10" 359 357 167 301 278 371 327 278 262 276 336 245 199 281 299 315 328 591 376 369 436 334 269 340 259 297 261 293 268 201 254 307 284 184 258 361 326 328 303 254
"CFLAR" 9364 10952 4757 13589 9369 10719 14439 11462 8110 9190 9051 9359 7209 10862 9560 8128 10090 14033 12739 10274 11574 10234 10726 9579 8917 9708 7861 8932 7217 10619 9446 8995 6772 6397 11284 11062 8662 11267 8830 8838
"TFPI" 933 757 624 1502 1172 860 1241 876 915 1338 704 717 493 1233 698 905 1115 1316 860 997 1269 1097 1392 1047 618 892 936 1085 826 968 952 1030 537 650 1171 1149 924 1349 1361 1216
"NDUFAF7" 564 727 342 618 610 711 762 600 502 592 424 446 351 658 483 521 679 910 658 680 565 482 578 474 450 570 469 471 494 564 483 539 426 345 627 512 531 749 548 535
"RBM5" 3930 3736 1697 3757 3216 3616 3340 3534 2737 3077 3197 3242 2309 3385 3482 3323 3350 3128 4091 3294 3463 3521 3267 3233 3081 3742 2864 3365 2341 2920 3415 3642 3291 2359 3665 3019 3100 3171 3439 3194
"MTMR7" 4 9 3 6 3 0 5 4 3 9 3 8 2 2 3 8 0 10 9 6 4 18 7 8 5 4 10 3 4 1 5 8 3 2 7 2 4 4 5 12
"SLC7A2" 16838 23353 6426 19014 14117 15785 16327 14062 13740 10513 13388 12886 9541 18199 16341 14338 14354 10370 14421 17371 15491 14188 14843 13748 13052 17969 12980 15483 13530 11603 10723 15513 16136 10581 14789 14773 14682 16199 13920 12628
"ARF5" 531 538 377 628 633 733 682 605 583 570 443 469 377 599 512 469 620 738 647 543 644 517 598 503 538 590 535 411 451 596 555 585 455 422 572 536 496 574 586 456
"SARM1" 161 183 88 158 193 192 172 181 116 199 125 155 133 162 142 147 166 178 191 180 205 245 147 214 179 143 160 136 115 146 195 124 148 120 136 187 172 162 204 134
"POLDIP2" 3151 3849 1825 3193 3604 4353 4050 3440 3206 3179 2652 3130 2325 3405 3283 2778 3700 4264 3621 3493 3697 3105 3708 3053 3245 3282 2672 2563 2385 3353 2888 3342 2927 2424 3236 2914 2534 3623 3321 3155
"PLXND1" 1156 1306 591 924 1037 1226 1162 827 784 1404 1228 1192 1073 996 955 1053 1391 1745 1293 1284 1479 1205 1102 1460 1158 948 1087 898 796 894 1331 922 806 838 935 1562 1270 1158 1265 878
"AK2" 1689 1952 793 1948 1909 2120 2112 1735 1653 1583 1495 1403 1171 1821 1572 1581 1797 2180 1797 1959 2130 1631 1545 1659 1407 1586 1544 1536 1456 1764 1565 1833 1408 1101 1805 1748 1808 1895 1651 1476
"CD38" 1477 1803 562 1262 1704 1871 1252 1706 1405 1368 1408 996 982 1940 1380 1330 1082 1025 1423 1007 1516 1419 891 1224 1410 1695 1202 1437 923 711 992 1444 2414 1302 1525 1484 1349 1672 1779 1592
"FKBP4" 1917 2180 991 1518 2448 2390 2280 2022 1850 1964 1262 1500 1082 1737 1216 1572 1424 1787 1866 2238 1805 1338 1989 1765 1890 1793 1581 1405 1243 1677 1367 1776 1498 1440 1738 1993 1493 2175 1642 1843
"KDM1A" 1620 1661 735 1514 1664 1701 1538 1479 1471 1355 1244 1205 888 1547 1424 1320 1306 1559 1804 1499 1516 1506 1423 1384 1312 1605 1164 1356 1173 1148 1153 1402 1388 992 1517 1332 1347 1495 1410 1263
"RBM6" 2030 2405 1071 2103 2244 2624 2053 2065 1652 2173 1606 1929 1376 2044 1816 1899 2138 2206 2360 2071 2094 2189 2027 2134 1563 2038 1845 2041 1670 1609 1977 2150 1738 1420 1966 1880 1819 2132 2270 1766
"CAMKK1" 83 78 50 109 95 100 109 65 51 144 62 65 61 59 63 58 61 87 89 75 165 69 102 71 50 89 51 33 62 83 62 61 71 42 95 188 62 79 140 71
"RECQL" 526 560 316 763 668 693 674 672 323 668 452 518 319 584 498 526 486 680 747 554 582 574 540 475 432 552 494 462 488 640 536 531 551 333 534 542 507 721 570 493
"VPS50" 906 1042 531 1145 1104 1201 1199 1126 868 910 769 773 518 1039 851 848 869 1093 1051 929 971 888 814 884 833 947 804 842 706 823 836 942 958 543 1000 761 904 989 899 831
"HSPB6" 2268 2391 2480 1715 2909 3581 3967 2760 2163 3677 2061 5323 2948 2289 2353 3419 2541 3898 3487 2845 2975 2406 5066 2831 4456 2595 1824 1200 1205 5126 3832 1970 1157 2832 2530 2196 2411 2690 2138 2326
"ARHGAP33" 51 44 20 46 46 44 62 31 19 32 41 45 28 40 41 57 53 44 67 48 46 51 45 53 60 36 34 32 30 33 80 29 46 43 31 65 52 38 47 50
"NDUFAB1" 2170 2803 1773 1956 2518 3288 2738 2444 2416 2227 1257 1792 1233 2467 2070 1848 3383 4593 2407 2458 2275 1630 2305 1815 1730 1944 1696 1231 2011 2308 1540 2567 1593 1244 2535 1589 1867 3536 2148 1740
"PDK4" 10795 4534 7324 27152 5588 6996 16457 1410 4009 6519 3728 11147 4741 3970 4815 7670 32815 9990 8892 1478 4315 7829 5409 1293 546 1721 9050 59677 11406 5151 47625 37675 11953 1584 6938 6410 2646 25957 3649 19246
"SLC22A16" 0 0 0 0 0 4 2 3 2 0 0 0 2 2 0 1 0 3 2 4 0 1 2 2 0 1 0 0 0 0 0 2 0 2 4 0 0 1 1 0
"ZMYND10" 51 58 11 49 35 27 19 49 31 28 25 32 20 42 45 39 24 30 48 30 46 47 40 42 37 33 50 46 28 28 24 22 24 18 35 27 27 26 25 42
"ABCB5" 18 9 1 6 1 18 20 6 5 8 13 3 3 8 13 5 6 5 10 0 20 30 6 13 6 2 2 8 16 0 12 7 11 5 8 5 19 4 7 12
"ARX" 288 283 128 338 318 314 272 321 235 217 221 186 231 235 266 220 260 297 211 222 250 207 315 214 323 336 234 210 189 264 190 199 292 235 204 347 174 221 249 149
"SLC25A13" 437 372 174 357 356 337 398 281 381 327 350 299 200 379 358 348 360 420 403 347 453 333 245 306 320 370 352 431 258 221 313 407 504 214 355 381 324 311 442 326
"ST7" 432 406 213 523 430 400 488 455 380 477 329 394 299 505 421 414 458 444 498 432 562 373 406 467 390 472 422 561 382 337 402 402 452 335 485 372 509 400 392 344
"ST7-OT3" 432 406 213 523 430 400 488 455 380 477 329 394 299 505 421 414 458 444 498 432 562 373 406 467 390 472 422 561 382 337 402 402 452 335 485 372 509 400 392 344
"CDC27" 1766 2196 984 2218 2128 2306 2313 2203 1773 1876 1429 1722 1198 2227 1792 1621 1732 2407 2176 2191 2332 1896 1975 1598 1694 1988 1603 1521 1569 1721 1460 1950 1735 1356 2206 1875 1747 2157 2115 1646
"SLC4A1" 29 20 26 22 5 15 20 4 51 14 5 28 133 11 24 14 126 53 30 10 49 247 13 42 36 9 43 10 8 10 22 43 63 14 66 9 117 32 29 17
"CALCR" 49 39 28 49 38 53 19 69 30 49 35 29 19 59 15 39 42 49 53 40 41 25 45 44 55 45 38 32 40 37 19 44 39 29 52 52 30 52 47 39
"HCCS" 697 836 366 622 834 1158 859 723 646 782 500 619 472 769 707 555 797 973 692 728 771 541 763 578 643 663 525 461 588 670 536 718 573 478 841 589 521 947 730 643
"DVL2" 430 348 139 310 312 391 349 314 322 350 323 294 287 341 336 287 367 256 366 339 361 396 357 361 316 382 320 377 226 288 381 279 318 284 308 409 289 307 323 289
"PRSS22" 0 2 0 0 0 0 0 1 2 0 0 0 1 0 2 0 1 0 0 0 1 1 0 0 0 0 0 1 0 0 7 0 0 0 1 0 0 0 0 0
"UPF1" 968 1125 597 1128 1170 1182 1456 1025 809 1302 1152 1242 1016 1087 1015 1049 1200 1063 1225 1012 1421 1224 1347 1285 1265 1124 998 1147 773 1086 1504 1014 876 836 1103 1355 980 1112 1045 911
"SKAP2" 372 536 375 619 448 589 722 366 331 517 463 414 234 566 382 548 523 673 629 647 522 587 547 646 356 523 462 451 381 498 462 553 460 424 575 591 523 573 610 473
"SLC25A5" 262 412 179 363 390 416 371 356 305 315 305 302 231 368 370 265 435 519 324 331 398 283 403 307 253 309 274 222 311 315 297 367 209 175 350 312 309 376 434 259
"MCUB" 74 52 76 79 71 93 88 51 52 129 80 71 49 52 59 75 69 74 87 79 88 75 86 69 65 45 79 80 73 42 68 77 48 56 65 62 89 56 91 71
"HOXA11" 94 121 48 82 94 122 164 140 92 95 90 68 65 122 77 103 143 140 154 100 112 87 95 88 108 111 68 85 68 103 91 77 101 68 109 89 118 131 100 111
"POLR2J" 754 823 304 665 763 828 737 780 676 587 513 530 349 739 664 611 692 724 638 798 493 611 778 621 628 718 645 570 500 687 543 669 643 472 695 686 530 817 667 637
"DHX33" 379 432 202 388 419 372 453 371 327 372 334 375 272 379 370 369 456 442 436 354 413 337 397 400 343 357 292 314 332 358 381 366 296 282 399 341 327 397 350 342
"MEOX1" 222 224 83 262 138 219 152 129 150 156 212 190 153 118 211 162 264 327 334 165 242 127 139 158 181 171 153 174 170 94 185 207 101 95 151 181 169 121 228 171
"THSD7A" 84 89 48 54 87 50 87 69 49 66 94 68 59 71 52 52 78 168 63 62 92 111 35 82 51 58 94 67 90 42 95 74 88 29 57 105 76 71 129 74
"LIG3" 871 1034 470 1120 1082 1171 1309 953 993 998 1023 965 668 927 854 980 984 971 1043 1092 1008 999 1034 1090 927 1158 862 807 702 852 958 775 973 800 1039 938 981 1058 917 909
"RPAP3" 911 1066 417 1191 1022 1187 1055 1104 933 931 737 813 577 1093 862 808 861 955 1020 942 1023 886 881 826 784 945 745 811 791 834 720 1038 884 685 1047 936 826 1061 1028 918
"ACSM3" 38 4 2 35 21 4 15 5 17 7 11 4 12 7 2 32 11 16 13 1 4 17 5 13 8 55 14 12 17 18 61 39 2 2 32 3 15 7 4 87
"REXO5" 29 26 14 40 28 50 45 34 34 37 42 39 25 36 22 37 43 51 42 34 39 45 38 43 39 28 32 27 26 30 45 39 24 17 35 32 27 48 40 28
"CIAPIN1" 390 495 215 496 507 601 567 528 502 491 357 454 301 503 441 396 518 701 481 561 508 379 517 396 418 472 360 323 345 423 373 446 379 248 590 468 395 590 528 355
"SPPL2B" 376 524 188 431 412 389 491 414 353 366 402 365 330 377 412 357 435 365 428 353 372 375 410 393 437 444 309 456 255 439 549 322 332 257 436 449 339 403 379 410
"ATOSB" 226 235 137 289 310 293 355 259 203 318 206 245 195 302 181 202 232 372 258 250 327 244 343 276 210 249 252 140 165 321 244 202 177 150 252 279 174 301 264 235
"COPZ2" 573 624 350 856 808 861 695 864 574 681 602 648 358 817 701 586 533 603 664 603 666 604 846 709 663 727 645 521 485 764 583 596 781 530 677 803 482 836 700 566
"PRKAR2B" 147 142 150 138 157 149 530 100 104 201 1554 156 215 152 182 152 173 226 223 184 549 299 170 245 142 187 229 219 117 132 294 89 147 153 170 255 271 136 218 259
"MSL3" 616 657 315 615 687 854 616 721 530 667 582 502 352 642 529 557 510 744 532 560 554 433 651 517 590 609 449 476 475 455 433 575 571 389 610 574 471 823 606 567
"CREBBP" 3370 2739 1394 2271 2637 3026 3049 2658 2193 2740 2974 2925 2497 2557 3083 2752 2780 2278 3260 2704 3350 3412 2885 3292 2527 3139 2462 3201 1820 2077 3366 2665 2663 2455 2701 2996 2669 2544 2899 2842
"TSPOAP1" 407 438 186 386 325 582 509 361 294 453 321 333 326 389 327 332 395 373 467 450 483 455 380 355 364 355 365 327 223 295 376 305 425 315 460 373 351 319 390 320
"MPO" 13 9 9 14 7 19 20 10 20 12 12 20 3 15 17 16 14 24 13 8 29 5 18 13 14 16 19 5 8 18 12 16 10 7 18 7 10 14 21 9
"PON1" 0 0 0 2 2 2 1 0 0 0 0 1 0 1 0 3 0 1 2 2 2 2 0 5 1 0 0 2 1 0 3 0 0 0 1 1 1 0 1 0
"GCFC2" 1161 1194 540 1090 1013 1189 1452 1271 758 831 1000 941 466 1331 1157 901 858 1144 1300 1293 937 1074 876 1021 808 1155 985 1029 771 813 936 1095 980 920 1579 1021 917 1344 1156 1175
"WDR54" 8 14 4 14 7 17 9 9 7 15 8 9 10 16 5 15 13 9 9 16 20 12 5 16 12 10 12 11 10 8 16 19 4 7 13 23 12 8 10 13
"CROT" 337 396 244 485 354 449 410 484 332 358 331 351 213 427 304 265 323 394 426 361 355 336 329 313 326 410 281 360 281 381 310 346 338 253 332 293 340 409 377 315
"ABCB4" 645 713 284 597 618 989 575 525 605 465 394 446 262 534 517 510 434 559 440 485 365 402 1057 482 395 641 583 474 377 711 404 478 516 392 488 883 335 635 454 345
"KMT2E" 2553 2634 1230 2643 2717 2625 3032 2774 1990 2403 2147 2267 1591 2562 2505 2314 2321 2282 2804 2712 2803 2762 2640 2715 2182 2720 2022 2505 1971 1840 2072 2200 2293 1850 2553 2685 2275 2283 2404 2021
"RHBDD2" 137 202 86 171 218 171 219 172 155 188 149 170 133 232 121 189 143 189 204 198 210 175 253 204 183 200 124 143 128 203 173 145 159 137 217 267 126 210 208 156
"SOX8" 9 31 20 60 34 35 27 36 26 42 25 27 33 32 26 22 33 23 29 28 38 28 47 52 38 46 9 24 18 48 35 15 11 13 34 44 32 34 41 21
"IBTK" 3143 4542 2018 4128 4913 5289 4728 4098 3796 3780 2731 3218 2269 4655 3722 3214 3485 5786 3887 4280 4028 3033 4134 3097 3011 3765 3173 2807 3225 3167 2483 3642 3279 2327 4739 3046 3185 4668 4026 3481
"ZNF195" 375 564 268 639 488 618 682 648 377 469 415 378 283 550 447 477 512 608 571 500 548 460 536 481 457 507 444 432 358 443 454 422 445 358 568 505 448 515 455 487
"MYCBP2" 4292 5154 2633 4957 5394 4955 5647 5108 4233 5009 4588 3912 2905 4589 4441 4473 4021 5365 5204 4654 4899 4800 4798 4710 3900 4946 4294 4306 3224 4458 4722 3899 3991 3229 4801 4776 4097 4924 4553 4267
"FBXL3" 1931 1910 921 1755 1790 2016 2092 1738 1580 1703 1353 1296 953 1947 1508 1576 1527 1676 1899 1865 1777 1753 1654 1577 1305 1889 1559 1636 1344 1358 1343 1714 1774 1173 1988 1598 1698 1958 1821 1614
"ITGAL" 54 94 45 34 56 77 64 31 39 55 75 49 130 19 35 52 56 70 48 82 65 89 34 108 29 45 80 48 47 52 64 60 64 38 50 53 92 48 25 43
"PDK2" 3416 3074 1527 2128 3270 3536 3564 2976 3095 2468 2190 1965 1986 2736 2331 2494 4246 4142 3019 2987 3003 2872 2884 2509 2256 2923 2197 2461 1938 2939 2483 2686 2757 1734 2740 2170 2103 3673 2986 2570
"ITGA3" 318 427 132 344 287 297 460 324 311 346 248 372 340 259 292 315 372 359 457 258 464 582 302 533 278 287 338 277 286 421 481 247 226 220 294 526 367 263 418 286
"ZFX" 3008 2826 1324 2979 3172 3154 3047 2975 2557 2353 2092 2088 1432 2823 2507 2386 2250 2505 2734 2635 2768 2384 2354 2338 2116 2749 2236 2186 2037 2141 2002 2925 3100 1557 2641 2439 2144 2575 2714 2645
"LAMP2" 6196 6538 2756 4739 5050 6835 5600 5782 5468 4419 3217 4055 3037 5794 4873 5144 4964 5826 6462 6118 6051 5389 4629 5245 3810 6307 4750 5368 3685 5461 3983 6098 5464 4165 5700 4495 5417 5127 5756 5354
"ITGA2B" 20 17 10 17 12 10 15 13 8 18 10 11 60 12 22 22 25 15 18 15 9 16 12 16 15 10 18 21 5 15 15 14 12 20 21 11 36 18 13 14
"ASB4" 1651 1293 638 1185 1659 1905 681 1266 1286 806 862 848 765 1224 791 1085 894 846 918 1134 1205 1336 666 1054 783 1208 871 1183 1373 764 838 1749 1806 810 1208 973 879 1117 1293 1392
"GDE1" 1879 2184 1060 1906 2327 2807 2597 2036 1813 2155 1552 1457 1154 2587 1875 1664 1752 2300 1998 1981 1996 1843 2322 1641 1851 2063 1471 1587 1629 1871 1512 1717 1704 1369 1949 1800 1476 2083 2047 1916
"REX1BD" 774 837 425 771 867 931 901 806 793 787 657 708 540 842 735 675 692 892 835 796 800 628 751 705 745 802 674 703 563 681 694 749 706 522 839 692 598 749 728 675
"CRLF1" 185 298 146 162 246 185 128 149 196 208 158 221 130 109 163 207 206 306 243 266 321 313 119 266 147 197 173 139 194 236 219 179 152 122 206 158 96 232 162 188
"OSBPL7" 753 780 266 525 942 1082 513 827 862 830 536 621 698 721 515 730 703 349 904 551 1025 1005 450 892 821 675 591 760 759 352 752 564 909 849 723 1147 743 772 955 602
"TMEM98" 75 55 37 78 91 85 66 46 55 116 45 74 35 55 61 41 71 81 85 62 83 119 74 113 51 67 75 80 45 39 89 56 60 43 54 71 64 51 66 80
"YBX2" 11 21 5 12 16 12 26 5 13 14 26 14 11 17 13 17 20 6 13 9 25 16 19 12 14 16 14 13 9 17 21 11 11 14 12 11 13 7 18 10
"KRT33A" 0 0 0 0 0 0 2 0 0 0 0 0 0 0 0 0 0 0 0 1 0 1 0 0 0 0 0 0 0 0 0 0 0 0 1 0 0 0 0 0
"MAP3K14" 409 408 151 524 336 613 443 418 396 367 348 393 427 362 405 482 466 429 600 403 510 408 543 424 380 375 359 396 368 438 414 276 290 339 353 490 356 403 333 306
"ABCC8" 26 31 74 37 28 10 46 16 27 25 27 48 72 18 36 35 133 28 109 32 70 65 77 45 27 46 48 14 14 58 73 27 14 15 69 26 34 24 27 36
"CACNG3" 2 0 1 0 0 0 0 0 0 0 0 0 0 0 0 0 0 0 0 0 0 0 0 0 1 0 0 0 0 0 0 0 0 0 0 0 0 0 0 0
"TMEM132A" 52 93 40 60 66 94 87 65 55 92 39 57 55 73 38 42 113 123 92 96 86 45 65 56 68 59 45 41 41 34 78 64 48 31 68 72 53 89 76 65
"AP2B1" 2514 2475 1209 2271 2543 2727 2913 2349 2181 2569 2174 2019 1889 2112 2409 2275 2610 2727 2950 2689 2436 2419 2267 2528 2044 2463 2344 2293 1687 2033 2480 2192 2134 1622 2326 2463 2108 2641 2357 2369
"TAC1" 1 2 0 0 0 1 0 0 0 1 0 2 0 2 1 0 2 0 0 0 3 0 1 4 1 0 3 0 3 2 2 2 0 0 3 4 1 3 3 1
"ZNF263" 401 467 219 426 472 450 491 456 336 417 386 355 311 406 352 414 364 411 469 421 458 408 427 394 377 436 377 392 335 335 403 406 368 275 439 404 409 402 405 400
"CX3CL1" 139 253 51 125 108 102 147 95 74 222 148 168 124 174 141 151 177 231 174 153 155 228 111 150 116 119 118 135 113 92 170 149 136 52 89 122 114 121 145 141
"SPATA20" 772 832 398 902 884 1000 977 730 627 672 571 506 525 677 817 663 798 718 869 871 891 799 822 828 482 705 607 589 499 713 657 812 652 402 808 669 652 783 827 503
"CACNA1G" 2 12 5 6 2 6 3 6 2 14 3 2 4 2 8 12 5 6 4 8 15 6 8 7 12 4 8 10 1 0 13 6 3 2 7 7 4 7 4 4
"TNFRSF12A" 337 381 331 1357 270 953 361 207 355 718 445 568 297 420 411 361 135 680 218 382 491 96 745 197 352 277 334 94 416 456 211 311 155 250 339 627 235 513 159 92
"DLX6" 0 0 0 2 0 0 1 1 0 1 0 1 0 0 2 0 1 0 0 0 0 4 3 1 0 0 0 0 0 1 3 0 0 0 0 0 0 0 1 0
"MAP3K9" 159 308 137 345 191 214 339 210 222 282 222 250 150 308 182 190 175 199 310 185 396 176 251 311 156 174 155 123 118 144 181 140 64 151 309 177 211 221 160 97
"RALA" 465 569 261 483 565 618 456 494 459 451 479 377 325 510 416 386 459 527 517 431 506 428 391 436 401 449 428 434 416 312 381 448 476 345 481 481 519 551 526 428
"BAIAP2L1" 44 80 48 128 46 66 58 60 52 53 50 56 54 107 33 43 88 95 71 81 76 57 57 57 35 53 63 38 41 42 83 66 31 33 63 69 52 92 83 50
"KDM7A" 2170 2836 1104 2884 2866 3101 2861 2567 1911 1949 1870 1972 1463 2764 2095 2317 2734 2571 3174 2536 2749 2377 2045 2194 1797 2628 1878 2316 2070 1865 1886 2503 2077 1526 2644 1864 2375 2705 2441 2148
"ETV1" 59 112 29 49 105 122 75 60 41 86 52 38 40 50 42 67 47 143 81 58 70 88 71 84 51 47 49 44 60 46 63 75 57 40 82 79 72 76 77 70
"AGK" 395 403 191 389 325 360 412 402 320 276 277 322 233 373 368 354 394 457 437 338 415 348 332 334 283 344 320 304 282 358 366 324 303 241 423 368 346 311 338 308
"ALDH3B1" 37 42 24 34 24 54 57 27 39 58 44 42 38 34 47 42 52 78 47 33 69 63 85 63 35 41 49 35 27 43 48 32 24 34 37 45 38 49 55 39
"TTC22" 3 8 25 4 0 5 4 2 2 1 2 3 5 1 2 9 5 3 1 1 0 3 2 5 4 3 9 12 2 3 32 1 0 3 3 0 2 0 3 1
"PHTF2" 8792 7224 3498 7482 11450 13080 5677 11927 9326 6353 6612 7547 4094 7924 5645 7582 4740 4143 5997 6533 5714 6381 7644 6483 7379 9108 7931 8017 5928 6373 4702 8466 10694 5772 6583 9470 5989 8998 6971 8481
"CCL26" 1 0 1 2 2 1 3 0 0 1 1 0 0 1 1 1 1 0 0 0 0 3 1 4 4 1 0 2 0 0 2 1 1 2 1 0 4 0 3 1
"FARP2" 885 861 429 827 811 958 922 979 729 836 861 718 627 782 806 841 768 779 881 747 912 942 831 806 748 870 755 792 637 648 766 740 771 509 802 845 747 813 856 720
"USH1C" 1 1 0 2 1 0 0 1 0 0 2 3 1 0 1 0 0 0 0 0 5 1 0 4 0 1 0 0 0 0 2 0 1 0 1 3 3 0 0 1
"GGCT" 104 148 98 167 151 161 149 141 122 145 85 108 80 139 111 100 135 215 116 118 125 112 131 95 91 127 120 92 99 90 90 136 115 72 125 96 100 156 152 114
"DBF4" 56 69 28 92 108 89 122 97 71 60 63 65 38 87 65 70 82 81 77 88 96 62 63 56 68 86 63 70 67 63 66 92 77 56 82 46 75 84 99 72
"TBXA2R" 22 17 9 22 22 29 20 15 5 20 23 24 31 22 8 21 24 32 35 31 25 51 17 53 21 17 12 21 10 17 37 16 13 13 12 34 21 27 22 15
"IFRD1" 2157 2022 1149 3223 2158 2687 2523 1920 2035 2037 1969 2758 1167 1697 2121 1855 1389 1696 1684 1914 1961 1616 1909 1718 1627 1931 1620 1891 1781 2020 1744 2851 1825 1171 1723 1865 1946 1726 1664 1838
"LGALS14" 2 2 0 1 0 1 2 2 0 0 0 0 1 1 1 0 0 0 0 1 2 0 0 1 0 2 0 0 0 0 1 0 0 0 2 1 2 0 0 0
"COX10" 1025 1176 599 935 1166 1423 1381 1005 1188 1033 719 824 669 1099 996 813 1077 1812 1015 1096 1106 855 1305 963 755 1030 743 672 743 1054 725 1029 778 601 1200 817 543 1171 907 800
"GTF2IRD1" 1177 1471 599 1285 1496 1542 1879 1671 1129 1342 1886 1590 1113 1438 1472 1482 1431 812 1984 1553 1380 1830 1566 1746 1418 1719 1216 1922 817 975 1589 1246 1277 1360 1610 1492 1300 1337 1410 1526
"PAF1" 674 765 271 660 708 723 575 612 559 624 481 551 442 565 577 519 690 569 606 578 738 618 659 573 575 689 552 719 427 565 625 579 587 610 639 700 536 709 678 543
"VPS41" 604 719 384 730 704 749 651 616 455 729 578 538 360 723 590 597 614 921 670 629 694 671 667 638 494 500 526 487 469 550 648 595 568 375 633 642 537 739 679 587
"ARHGAP44" 123 117 64 80 94 147 112 151 183 150 104 138 90 109 89 96 121 169 166 163 188 244 128 125 111 166 146 110 104 55 176 146 99 83 111 104 95 138 97 92
"ELAC2" 1337 1474 705 1590 1593 1667 1832 1495 1393 1273 1261 1290 985 1364 1434 1365 1591 1512 1388 1507 1479 1316 1467 1190 1246 1316 1195 1348 1034 1430 1502 1434 1408 1043 1488 1348 1396 1593 1321 1199
"SCIN" 10 15 18 5 10 4 6 0 17 14 22 6 9 5 14 5 8 23 28 7 14 37 14 24 7 12 14 49 2 2 27 9 17 34 7 16 16 0 25 13
"ARSD" 84 123 52 101 145 162 191 159 114 202 193 192 136 81 119 89 106 240 158 192 201 114 154 181 84 142 128 161 131 60 115 82 116 57 102 202 132 97 199 121
"PNPLA4" 561 659 325 495 651 837 571 638 546 489 498 401 355 673 568 480 532 746 610 691 533 1087 533 553 503 546 481 462 403 473 459 590 585 416 574 449 478 819 613 472
"MYH13" 9 3 6 6 3 7 3 5 14 15 5 4 4 7 19 8 6 12 9 4 9 4 2 3 3 4 5 4 5 2 9 8 7 4 10 7 2 7 7 8
"ADIPOR2" 1861 1617 831 1498 1826 1810 2013 1914 1441 1768 1499 1387 1053 1828 1421 1592 1658 1968 1650 1761 1893 1810 1299 1319 1465 1685 1276 1486 984 1448 1231 1590 1616 1098 1680 1411 1665 2057 1570 1543
"CDKL3" 40 52 39 68 43 62 50 59 46 46 44 62 32 70 41 49 55 67 56 43 63 72 33 64 49 44 37 75 37 41 44 53 46 42 44 43 63 75 52 53
"UPP2" 3 1 1 0 1 4 2 4 0 2 2 0 1 0 2 1 1 1 1 2 1 3 2 0 3 2 0 1 2 0 3 0 3 1 0 0 0 0 2 0
"PRSS21" 0 4 2 1 2 0 0 0 0 0 0 0 1 1 0 0 0 0 0 0 0 0 0 0 0 0 0 0 0 3 3 1 1 1 0 0 2 1 1 1
"MARK4" 238 251 109 222 262 277 281 222 216 224 249 276 218 220 242 236 241 228 307 267 285 262 284 290 266 265 242 271 184 233 289 196 185 217 222 306 224 255 252 215
"PROM1" 103 61 43 156 75 98 88 93 39 66 27 82 44 52 115 42 37 60 32 42 77 48 92 46 74 112 54 35 131 82 65 69 72 31 83 114 42 50 87 72
"CCDC124" 430 401 240 461 528 570 418 376 420 456 291 381 367 381 383 310 515 335 368 366 398 398 473 418 451 432 353 457 352 394 425 357 435 486 405 519 342 514 361 366
"CEACAM21" 5 0 3 6 2 6 3 0 2 4 2 3 6 3 3 0 3 10 2 5 8 3 3 6 4 4 2 1 1 2 2 7 6 2 1 4 8 0 2 3
"PAFAH1B1" 6578 7630 3614 7340 7630 8737 7364 7150 6423 6728 5227 5870 4169 7244 5771 6256 5830 7419 7614 7045 6965 6330 6559 6080 5778 6884 5802 5645 5216 5974 5615 6086 6075 4708 7577 6873 5826 7725 6856 6142
"NOS2" 22 43 8 10 9 18 29 21 29 16 22 8 11 25 13 9 41 94 30 26 51 27 6 32 24 24 11 33 16 19 18 8 23 9 17 34 12 48 28 10
"DNAH9" 6 4 2 11 4 6 14 3 2 8 9 1 5 10 9 7 4 2 4 5 13 12 8 10 2 1 3 13 4 3 21 2 3 1 1 9 8 3 7 8
"BLTP2" 4617 4988 2600 4190 5828 5976 5708 5716 4675 4980 4304 4583 3586 4944 4210 4361 4612 5299 4807 4883 5153 4206 5363 4802 4789 4871 4344 4047 3329 4499 4458 4214 4115 3265 4659 5066 3500 5133 4875 4622
"SLC13A2" 0 9 0 0 0 0 0 0 4 0 0 0 2 0 0 0 0 0 1 0 0 0 1 1 0 0 0 0 0 0 0 2 0 0 0 1 0 0 0 0
"GAS7" 919 884 903 1205 1106 1510 1129 975 986 2294 832 1176 802 1030 1002 1216 698 1287 1067 1149 1326 912 1750 1799 1142 1122 1576 894 800 941 990 884 837 1153 1123 1412 1125 909 1408 1024
"TRAPPC6A" 134 138 75 178 127 122 154 120 135 115 74 118 73 111 91 117 125 172 118 127 121 94 121 88 91 139 107 69 72 190 102 103 101 63 157 101 95 148 141 80
"MATK" 9 5 6 8 9 10 12 3 2 13 24 4 8 3 3 8 8 8 3 9 12 10 6 17 8 9 7 3 4 4 8 3 11 5 10 8 9 10 4 5
"CEACAM7" 0 3 0 0 0 0 1 0 0 0 0 0 0 1 0 1 1 0 0 0 2 4 0 0 0 0 0 0 0 0 5 0 0 0 0 0 0 0 0 0
"CD79B" 30 30 22 54 37 39 45 50 29 26 19 24 29 30 37 27 59 55 30 56 41 49 41 48 26 42 17 32 31 36 31 34 28 20 50 46 23 65 48 31
"SCN4A" 7147 7182 2955 5081 7423 7758 7886 7243 6900 6040 6987 6654 6704 6931 7276 6558 7693 3991 6822 6114 7766 7676 6308 7630 7547 6692 5979 6505 4391 5428 7567 5503 6674 6023 6637 8841 6147 6163 7406 6390
"ST7L" 565 699 296 608 658 641 728 774 506 574 463 560 352 745 580 588 537 667 674 672 625 599 601 554 523 679 521 557 572 521 541 560 580 391 691 602 633 655 538 533
"TKTL1" 10 5 7 3 4 1 9 1 8 3 7 4 2 4 4 3 15 16 5 6 2 9 6 3 1 2 3 6 2 7 5 3 2 4 15 3 3 1 3 4
"PAX6" 2 3 1 5 8 2 6 4 1 3 8 6 6 3 5 7 28 6 6 3 3 7 7 6 1 2 3 3 10 5 5 8 1 2 0 6 1 2 3 3
"RPUSD1" 139 111 60 134 123 135 150 122 104 154 97 115 77 136 152 98 101 140 112 105 136 106 98 106 100 164 110 94 103 86 127 90 114 85 123 137 78 146 117 95
"RHBDF1" 339 472 209 427 446 459 440 372 349 580 457 414 344 434 437 428 340 379 430 389 501 416 478 411 416 416 475 408 259 276 416 255 280 354 439 451 398 418 354 399
"LUC7L" 1140 1315 629 1100 1126 1341 1066 959 842 1166 881 1096 759 973 1045 1041 1156 804 1406 1129 1169 1096 1089 1096 935 1092 946 962 856 877 1072 1033 913 814 1025 959 936 1117 1033 1048
"CACNA2D2" 63 71 25 64 66 93 66 71 36 40 87 75 46 41 41 55 42 50 85 61 78 75 42 91 73 60 72 52 56 59 91 68 47 63 68 93 54 44 75 58
"BAIAP3" 87 80 36 60 77 66 100 67 40 64 41 56 61 59 48 48 84 107 59 86 91 62 70 49 48 69 49 58 32 60 70 39 57 47 52 93 42 75 52 49
"TSR3" 799 754 423 752 802 887 933 752 710 747 569 641 463 744 690 618 688 771 710 733 667 563 831 660 703 696 600 521 556 686 614 657 705 469 655 708 561 771 714 591
"PIGQ" 307 338 142 232 290 323 314 311 270 304 292 264 193 228 308 248 224 240 316 266 348 362 340 285 339 328 203 268 173 286 351 234 238 181 221 321 259 240 252 258
"CRAMP1" 185 195 99 217 196 213 243 219 149 194 194 213 156 187 194 193 214 203 238 168 247 233 185 201 207 210 177 184 135 150 247 173 167 145 195 236 176 179 196 210
"TEAD3" 516 566 241 559 517 550 623 529 453 495 494 504 421 495 411 444 478 456 470 498 469 551 628 534 537 575 420 427 329 508 487 405 345 425 492 740 358 538 486 355
"SELE" 1 6 0 4 1 1 5 2 5 12 4 17 2 5 2 3 4 4 2 2 4 5 2 3 2 2 96 2 2 1 43 3 6 1 2 2 5 3 4 3
"DNAJC11" 994 939 619 862 1305 1379 1292 1139 908 942 710 1003 861 875 929 964 1138 1387 1050 960 1289 980 1137 978 965 922 803 834 695 1108 998 1044 869 657 1175 1022 902 1091 991 974
"FMO3" 163 176 43 93 96 124 125 100 49 109 81 74 57 193 89 79 133 269 203 112 92 124 57 125 119 107 69 97 135 40 90 106 136 71 114 54 64 111 159 69
"MYLIP" 1649 1724 670 1457 1833 1559 2080 1685 1289 1221 1009 1125 873 1459 1157 1076 1639 1790 1018 1190 1513 1190 1113 1363 1341 1594 1426 1279 1276 1238 1259 1344 1609 810 1605 2047 1141 1487 1888 1485
"NOX1" 2 0 2 1 0 0 2 2 0 0 1 3 0 1 4 2 2 0 1 0 0 2 0 0 1 2 0 2 0 1 2 0 2 4 1 1 3 2 1 1
"E2F2" 3 16 9 2 2 5 5 2 11 8 4 5 25 1 4 6 21 13 7 6 9 36 4 17 3 3 28 7 4 6 14 20 10 3 25 3 26 11 5 4
"PSMB1" 2089 2453 1299 2402 2405 2569 2365 2436 2249 1984 1723 1982 1172 2378 1929 1914 1760 2254 2282 2040 2157 1914 2074 1881 1752 2234 1938 1790 1560 2031 1577 2307 2070 1384 2358 1945 1940 2383 2211 1911
"SYN1" 2 3 3 8 5 2 6 8 8 4 2 5 4 2 14 3 6 1 2 10 8 3 6 10 1 4 4 2 1 5 7 4 2 6 1 7 6 3 5 6
"JARID2" 1058 871 362 952 938 921 915 972 748 880 802 661 643 820 940 725 843 996 787 937 1018 786 713 681 932 848 751 829 549 624 906 856 951 584 753 1021 683 724 947 785
"CDKL5" 348 488 192 420 386 435 471 340 309 411 325 346 244 396 405 380 378 495 462 403 418 443 374 386 317 415 291 365 337 323 330 316 284 229 421 346 324 411 433 295
"CAMK1G" 0 4 7 0 1 0 5 0 1 2 2 0 0 0 9 0 1 5 0 6 8 3 12 4 2 1 1 0 0 0 2 3 0 4 3 7 2 1 0 0
"CDK11A" 23 24 13 22 23 33 34 30 23 28 33 22 28 29 24 25 36 13 21 36 37 35 34 27 27 41 27 27 20 31 36 27 22 18 26 38 19 33 33 40
"NADK" 463 523 263 405 440 437 460 434 347 512 554 450 394 365 481 390 396 441 482 471 508 508 446 505 384 450 384 334 328 385 449 357 402 277 459 439 431 438 404 444
"TFAP2B" 0 9 0 0 0 0 0 2 1 2 1 1 0 0 2 2 2 0 1 0 0 1 0 2 2 0 0 4 1 0 0 0 1 0 0 0 0 0 2 0
"TFAP2D" 0 0 0 0 0 0 0 0 0 0 0 0 0 0 0 0 0 0 0 0 0 0 0 1 0 3 0 0 0 0 2 0 0 0 1 0 0 0 0 0
"DLEC1" 23 5 6 11 6 8 7 10 9 15 28 6 9 7 12 14 18 15 9 7 7 12 10 19 11 8 13 13 8 7 14 14 8 11 11 12 21 11 5 15
"CYTH3" 744 676 379 505 891 891 729 658 759 621 617 664 544 674 681 611 637 824 684 733 765 744 732 749 515 699 703 632 490 617 726 778 522 470 660 929 579 807 748 618
"ADAM22" 191 153 79 323 229 191 318 171 173 307 169 100 100 204 261 238 359 482 253 139 236 204 98 169 254 270 136 169 184 144 185 237 256 135 170 138 163 160 199 225
"SYPL1" 2406 2957 1258 2112 2749 2978 2629 2829 2110 2204 1869 1959 1314 2901 2217 2347 2181 2491 2469 2656 2509 2430 2296 2438 2034 2482 2039 2345 1630 1664 1744 2576 2462 1727 2730 2169 2083 2695 2502 2170
"CYB561" 110 108 79 81 101 116 85 100 91 183 87 93 92 106 103 138 114 179 97 112 149 114 103 127 107 87 116 95 91 73 93 114 90 84 85 151 118 94 156 92
"SPAG9" 6862 6524 3298 8941 7499 7969 7035 7519 5954 6159 5798 6436 3814 7570 5965 6028 5367 6562 7753 6782 6859 6143 7747 5498 5840 7458 5290 6006 5235 6689 4912 6422 6365 4508 6974 6674 5419 7210 6235 6434
"CELSR3" 18 16 7 12 5 8 38 21 18 14 19 16 20 15 22 12 15 23 12 12 28 17 11 23 16 17 12 17 11 16 17 12 12 13 9 12 15 18 19 10
"AASS" 514 747 438 1342 786 691 1146 1006 437 746 939 573 479 958 611 700 742 919 1009 762 767 554 1133 717 598 946 630 395 487 1164 808 586 377 510 839 651 768 763 620 872
"PLEKHG6" 5 5 8 3 6 4 12 4 0 10 62 1 7 2 7 6 6 4 1 3 21 7 5 10 2 3 5 6 1 6 13 0 5 3 3 8 10 5 4 8
"SS18L2" 91 88 51 80 69 87 81 75 74 69 43 60 43 81 63 65 74 76 64 72 74 55 73 66 54 82 59 53 65 88 56 69 52 49 74 62 67 102 66 75
"MPND" 170 186 102 138 163 268 190 187 190 150 140 157 101 172 151 144 166 185 206 176 164 192 158 151 157 150 161 156 129 120 156 163 159 166 180 141 125 189 180 144
"MGST1" 129 104 125 73 139 112 256 74 82 181 829 113 115 109 108 103 67 76 169 127 393 247 196 226 99 99 170 156 111 95 196 72 136 155 100 167 214 59 155 212
"CRY1" 482 740 359 534 495 657 499 455 589 566 365 501 314 428 447 554 435 448 653 551 511 405 551 394 429 415 484 408 434 467 440 417 397 331 471 332 455 539 412 412
"PGLYRP1" 0 0 0 0 0 0 0 0 2 0 0 0 1 0 1 0 2 1 0 0 0 1 0 0 0 1 0 0 1 1 0 0 1 0 0 0 1 3 0 0
"NFIX" 5565 5368 2560 3680 5728 6624 6515 5405 4823 6017 6127 6302 6173 5222 6212 5448 5456 3868 5823 5047 6340 6607 6906 6263 7534 5763 4693 5842 2998 4739 7117 4519 5315 6037 5109 6593 4681 4758 5356 5474
"ST3GAL1" 2739 3585 1298 2415 3788 3539 4888 4443 2400 3102 3701 2643 2857 3941 2973 2360 3276 3848 2804 3098 3475 2520 3133 2792 2718 3305 1951 2223 2255 2755 2656 2666 2114 2156 3951 3608 2737 3631 3050 2860
"MMP25" 10 24 14 12 7 5 23 16 14 19 14 52 103 12 14 24 37 13 33 28 13 37 17 32 20 9 39 15 10 14 59 17 25 8 44 7 80 41 18 12
"IL32" 1321 1358 371 581 1286 719 647 1092 490 3071 1067 605 810 1746 1196 604 460 292 760 1063 1032 1240 852 961 877 2135 1338 1905 333 369 1038 1100 2584 1556 1784 1434 1155 1964 619 1353
"PKD1" 5464 6070 2931 4905 6280 6422 7208 5804 4867 5599 6268 6138 4935 5418 5627 5830 5029 3990 7436 6181 6526 6392 6694 6727 7537 5985 5422 5175 3191 5383 7343 4310 4172 5639 5773 6689 5625 4605 5467 5300
"MAPK8IP2" 11 7 4 6 6 6 4 5 8 8 4 10 4 5 9 6 1 8 10 9 9 8 6 10 9 1 3 7 10 10 13 6 4 0 13 14 10 5 10 3
"MED24" 1438 1430 748 1356 1666 1958 1703 1401 1282 1554 1190 1304 1163 1389 1453 1319 1386 1342 1563 1432 1533 1535 1640 1395 1529 1547 1259 1266 895 1395 1678 1487 1257 1124 1374 1391 1123 1434 1422 1465
"RHOBTB2" 484 827 411 616 908 939 1137 625 588 738 640 733 593 706 630 484 850 667 784 747 848 681 821 714 900 676 531 521 561 556 707 432 431 601 730 834 632 673 734 505
"HEATR5B" 852 860 494 998 864 932 926 826 643 925 761 680 535 844 792 704 746 947 831 795 841 806 712 705 618 793 697 781 599 596 736 815 780 528 781 848 685 845 863 708
"SEC62" 1719 2218 983 2073 2275 2285 2197 2302 1767 2051 1690 1646 1175 2035 1593 1828 1868 2170 2108 2165 2125 2001 1838 1789 1701 2269 1615 1827 1637 1495 1663 1751 1825 1507 2033 1816 1805 2451 2046 1862
"RPS20" 6215 6849 3165 7129 5802 6423 6846 6168 5651 5738 5633 4595 2883 7329 6235 5208 5080 6921 6276 6597 5544 5661 5757 5715 4484 6122 5604 5196 4712 4685 4161 6308 6154 4039 6226 5006 5297 7682 6099 5179
"CSDE1" 54339 57939 29321 62021 69556 73108 60363 62006 58834 55298 45063 52464 30191 68602 43346 51556 37944 49180 55179 52794 57733 55736 58217 52589 52288 64110 50673 54541 41855 56328 41439 56153 60839 44254 55019 55319 42543 67911 61093 53148
"UBE3C" 4804 5372 2573 4639 5351 6671 5008 5176 4805 4678 3457 4032 3192 5052 3751 4289 4517 5858 4818 5160 5159 4384 4948 4505 3860 4503 3620 3891 3528 3831 3478 4747 4376 3037 5425 4620 3717 5763 4807 4512
"REV3L" 3313 3806 1580 3689 3397 3151 3937 3459 3158 2870 2828 2616 1977 3470 3365 3138 2955 3518 4837 3032 3368 3330 2745 2977 2576 3283 2527 3161 2786 2683 3212 2427 2692 1977 3335 3128 3016 3288 2989 2916
"TENM1" 175 194 111 296 241 272 276 179 137 255 193 168 141 207 224 206 216 291 302 212 289 259 218 239 184 170 228 234 220 176 228 237 197 138 188 158 233 200 326 263
"PAX7" 164 272 94 242 238 231 214 216 204 217 168 206 149 191 114 159 144 129 149 161 195 140 139 204 352 286 172 105 165 217 131 158 150 178 197 232 136 268 238 222
"MASP2" 4 2 0 0 3 1 3 1 3 0 2 2 1 1 0 1 2 1 1 0 3 0 0 0 1 1 2 2 1 0 2 0 1 0 1 1 3 2 1 7
"IYD" 4 1 4 5 3 3 5 0 1 6 0 5 6 10 6 2 0 2 1 2 9 7 1 4 3 7 1 5 4 2 8 5 0 0 1 6 7 1 3 2
"FAM76A" 561 572 298 743 691 603 639 687 510 615 723 432 427 679 510 610 561 462 717 537 665 628 533 532 552 709 384 567 458 517 450 596 677 479 597 557 581 672 586 570
"TRAF3IP3" 36 66 23 35 24 32 32 21 32 48 39 26 70 19 26 29 35 63 43 48 29 40 25 58 35 34 58 27 28 28 35 30 33 14 46 27 44 33 36 29
"POMT2" 359 357 209 304 464 388 329 357 361 413 338 407 204 333 285 303 299 399 394 384 415 323 462 382 377 347 290 326 299 333 359 317 261 261 314 446 291 366 389 353
"VTA1" 1276 1374 699 1521 1478 1657 1482 1475 1387 1285 977 1142 645 1602 998 1143 1206 1537 1400 1332 1394 1186 1398 1072 1251 1375 1070 1118 1001 1224 1010 1289 1289 992 1366 1225 1070 1655 1365 1220
"MLXIPL" 501 454 283 523 463 365 932 418 285 476 815 613 623 415 506 408 708 601 584 505 699 297 796 521 511 524 465 270 278 607 906 379 225 412 492 867 433 576 397 403
"BAZ1B" 2881 3033 1428 2896 3155 3134 3217 3427 2686 2826 2457 2375 1764 3189 2536 2655 2778 2959 3092 3080 3227 2668 2932 2759 2585 2885 2243 2564 2252 2387 2577 2591 2469 2146 3204 2796 2538 3116 2704 2561
"RANBP9" 1837 2039 857 1810 2148 1995 1979 2009 1746 1470 1500 1561 944 1894 1440 1513 1556 1845 1816 1801 1951 1700 1668 1738 1616 1848 1586 1596 1298 1528 1372 1787 1670 1308 1756 1817 1505 1755 1874 1618
"ETV7" 5 18 5 2 0 4 0 3 1 5 7 5 3 3 0 3 5 3 7 5 8 3 1 9 1 1 5 8 2 1 7 7 2 8 0 7 1 1 2 3
"SPRTN" 331 347 156 395 366 359 297 334 256 295 275 274 182 425 332 281 282 313 342 310 377 314 284 268 296 316 265 301 256 220 267 275 281 200 379 282 295 363 328 318
"METTL13" 440 409 196 468 478 523 461 441 413 482 361 347 325 383 365 373 395 383 410 383 511 358 435 425 412 380 347 337 295 369 437 377 360 297 382 421 315 407 407 441
"DYRK4" 178 207 73 205 214 231 259 212 177 175 148 154 99 178 170 164 144 212 201 218 207 177 207 197 193 183 169 140 133 187 168 181 128 106 194 150 160 212 155 153
"ZNF207" 5570 6153 2660 6789 5659 5740 5972 6163 4765 4828 4583 4521 3017 6024 5157 5002 4896 5568 6251 5894 5816 5585 4804 5282 4824 5822 4696 5423 4161 4390 4539 5727 5367 3673 5868 5102 5203 5611 5458 4732
"UQCRC1" 8185 10345 5178 7548 9843 13287 10051 8152 8822 7145 5408 6713 6040 8339 7759 7017 12656 16081 9000 9082 8073 6707 8340 7227 7135 7634 6012 5164 6133 8202 6390 8018 6709 4776 8614 6065 6740 11288 8255 6818
"STARD3NL" 272 355 170 297 345 312 320 267 240 308 226 271 146 299 260 232 241 377 303 305 318 262 253 295 218 300 221 232 211 179 207 258 263 173 254 273 219 341 339 255
"CD9" 372 455 431 421 641 783 457 513 549 689 329 585 320 360 455 424 356 711 556 503 548 519 531 562 328 427 400 370 288 421 630 434 321 280 486 433 427 693 558 438
"HHATL" 2558 2447 1340 2408 2697 2738 2814 2481 2161 2102 2473 2423 1553 2374 2656 1918 2310 2345 2045 2303 2206 1939 2757 2640 1888 2317 2319 1507 1647 2192 2337 2223 1922 1810 2425 3368 1414 2459 2400 1657
"NCAPD2" 458 536 244 408 564 731 477 478 472 516 483 453 326 528 387 414 506 550 480 560 557 493 472 469 618 505 411 465 308 403 525 429 418 305 406 496 432 482 526 452
"IFFO1" 356 568 205 562 526 523 652 518 461 484 409 436 403 476 415 425 409 530 511 363 577 468 625 651 601 515 427 428 456 372 474 338 377 393 596 635 407 498 551 321
"GIPR" 3 3 1 1 0 2 2 0 2 4 18 1 2 3 2 1 2 1 2 4 3 2 0 4 2 2 3 3 0 5 8 2 3 2 2 3 1 2 2 5
"PHF7" 173 146 61 152 139 173 203 162 151 112 143 135 100 154 186 119 152 258 154 158 162 123 153 133 127 180 128 112 97 136 115 139 132 72 178 127 109 129 163 166
"SEMA3G" 305 671 291 560 460 601 515 471 272 594 697 381 423 411 393 366 576 616 379 587 569 466 581 436 491 396 413 344 329 524 514 324 220 231 328 532 341 487 465 363
"NISCH" 1335 1413 668 1259 1325 1374 1704 1347 1005 1277 1269 1251 1045 1285 1187 1217 1341 1325 1570 1463 1522 1542 1567 1464 1481 1306 1086 1176 953 1346 1474 1063 957 900 1359 1526 1131 1270 1149 1068
"STAB1" 1201 954 711 1059 1369 1565 1277 949 1059 2227 1282 1270 938 1093 1133 1179 1063 2274 1246 1068 1532 1172 1719 1733 1045 754 1307 1386 846 1174 1456 947 937 892 1033 1597 1258 1175 1837 1164
"FUZ" 372 345 219 254 314 364 335 381 381 296 268 281 223 330 306 304 329 333 320 306 301 267 339 331 304 381 314 303 240 355 344 341 320 210 335 258 243 416 361 321
"SLC6A13" 19 44 19 29 15 25 19 36 19 33 17 14 17 48 34 21 21 25 41 20 43 35 29 40 45 25 51 38 12 32 27 23 22 25 38 50 31 35 24 22
"IDS" 929 1075 470 940 1043 1150 1069 962 814 1128 859 977 644 1017 1002 933 814 1006 1212 975 1163 1287 1059 1093 969 1053 937 1044 732 822 1050 841 940 856 940 1070 996 986 1069 878
"PRSS3" 0 0 8 1 0 0 0 0 0 0 0 0 0 0 1 1 1 0 0 0 0 0 0 0 0 1 1 2 0 1 5 0 0 2 0 0 0 0 0 0
"ZNF200" 147 171 66 173 136 168 152 193 120 143 145 139 108 152 167 142 137 179 173 138 155 161 137 144 138 166 132 117 130 107 131 130 139 113 148 171 147 181 166 153
"CD4" 103 117 64 84 101 148 87 58 93 170 169 100 80 95 117 113 88 171 83 105 124 73 123 148 67 86 162 81 85 97 66 84 93 81 83 109 102 104 135 58
"LRRC23" 90 107 81 86 98 117 136 100 74 96 64 86 67 118 79 70 94 89 123 94 152 100 107 93 107 82 81 56 125 78 107 66 90 89 102 88 77 128 116 70
"BTK" 34 44 8 46 29 42 48 27 22 59 50 31 27 29 36 41 29 68 29 31 37 27 32 39 22 34 30 19 33 25 23 19 36 24 23 32 44 31 54 15
"HFE" 96 93 28 102 96 128 113 99 108 111 87 76 47 116 90 107 66 123 106 85 106 117 98 98 86 84 119 74 93 105 87 67 74 87 87 77 78 115 122 83
"SCMH1" 1080 1080 490 975 1117 1079 1211 997 973 895 1041 915 684 979 1115 817 923 890 1035 1016 1067 960 1183 986 946 966 888 872 745 896 895 941 985 753 1070 1123 759 989 810 818
"FYN" 456 594 298 462 500 555 518 379 362 708 484 455 429 423 375 477 494 836 549 543 645 527 502 658 402 428 420 488 448 327 515 327 383 310 401 568 462 459 557 429
"HIVEP2" 4947 4624 2069 3829 4542 5268 4540 4644 3847 4396 3933 4236 2774 4415 4506 4321 3186 2866 4429 4475 4721 4091 4359 4296 4332 4746 3731 4956 2871 3258 4068 4384 4424 3294 4315 3895 3786 4305 4053 4425
"FMO1" 4 3 3 3 4 7 7 3 2 8 6 0 3 2 3 6 2 8 2 1 4 6 1 4 1 5 4 4 3 1 5 1 3 3 6 0 3 4 3 3
"ELOA" 1644 1773 761 1423 1827 2062 1789 1773 1540 1690 1419 1306 1165 1909 1571 1372 1655 1739 1834 1471 1682 1537 1577 1538 1370 1559 1236 1262 1303 1249 1335 1586 1519 1097 1673 1701 1370 1859 1561 1736
"LYPLA2" 265 248 165 307 278 302 329 276 240 255 193 236 184 236 250 224 282 367 261 263 285 234 293 249 225 278 217 194 164 204 228 213 200 161 294 258 176 282 223 228
"CLCN6" 492 425 232 466 416 524 607 394 340 459 547 381 362 414 519 467 532 385 507 534 478 567 569 451 477 463 601 513 327 390 567 432 415 409 525 627 474 420 463 449
"MRC2" 940 1024 750 1220 1484 1820 1093 914 1144 2136 876 1351 1070 1028 1101 1322 1061 1689 1687 1211 1633 1172 1295 1503 1638 1153 1132 1139 899 949 1163 928 1102 1179 1424 1352 1151 988 1717 1306
"NME1-NME2" 0 0 0 0 0 0 0 0 0 0 0 0 0 0 0 0 0 0 0 0 0 0 0 0 0 0 0 0 0 0 0 0 0 0 0 0 0 0 0 0
"SLC6A7" 4 0 1 1 1 4 1 2 3 3 3 5 2 3 1 2 2 4 3 3 5 3 15 4 2 2 4 3 3 1 2 6 4 0 0 2 2 0 3 2
"TSPAN9" 369 439 239 462 588 553 506 413 408 481 337 396 454 494 338 303 425 749 414 406 390 428 392 404 355 301 427 324 345 299 459 391 359 298 389 606 285 470 460 369
"BTBD7" 1345 1428 701 1292 1522 1554 1530 1446 1230 1341 1062 1061 884 1416 1239 1300 1173 1334 1404 1249 1420 1360 1257 1322 1124 1350 1133 1295 976 1080 1127 1315 1274 973 1331 1366 1202 1272 1405 1317
"APBA3" 316 228 137 348 271 377 361 287 260 306 236 292 244 200 295 242 321 317 325 268 323 265 307 282 319 311 253 258 202 258 312 276 229 173 298 310 271 298 269 267
"MKS1" 225 193 108 208 189 207 212 194 199 170 199 224 148 214 256 218 215 185 212 164 191 196 203 186 234 241 162 194 142 168 228 208 195 149 197 169 192 177 200 148
"ABHD5" 331 537 246 494 442 553 512 458 428 392 369 365 251 448 366 378 332 418 470 376 426 400 401 357 332 388 325 296 329 353 359 379 309 250 431 331 431 449 386 376
"ANOS1" 1464 1428 715 1881 1620 2191 1360 1588 1639 1399 1241 1128 1026 1811 1235 1204 1268 1485 1493 1511 1170 1550 1228 1382 1206 1678 1267 1824 1053 1033 960 1407 1552 1123 1315 1570 1178 1923 1607 1622
"AKAP8L" 999 1219 535 1176 1109 1233 1216 1112 1010 891 965 999 843 1049 919 854 1235 1000 1222 1133 1117 1089 1024 1191 1030 1244 915 1076 852 850 1087 956 977 888 1090 1209 878 1101 1148 979
"MBTD1" 893 772 404 831 818 944 875 845 673 648 673 633 432 886 782 739 855 1000 872 770 762 759 646 758 622 809 651 908 586 629 728 991 825 492 879 648 748 788 820 728
"UTP18" 326 405 189 480 421 340 367 375 357 364 278 358 250 400 341 335 325 370 401 362 384 332 288 326 281 344 307 290 339 282 268 381 380 309 377 360 328 435 362 346
"RNF216" 1355 1540 714 1442 1430 1651 1621 1478 1366 1308 1081 1261 957 1345 1313 1294 1322 1301 1631 1440 1514 1589 1313 1292 1320 1472 1233 1245 1039 1075 1248 1212 1237 1051 1418 1546 1132 1431 1367 1313
"TTC19" 755 863 437 727 878 951 995 871 669 792 588 657 519 873 709 660 904 990 959 856 840 790 757 725 709 769 661 686 699 731 686 801 679 510 882 704 716 958 774 687
"PTBP1" 799 784 367 698 660 801 744 586 548 771 721 723 552 635 637 608 753 769 781 646 823 777 683 786 636 717 637 641 509 547 883 710 747 461 591 833 685 700 755 628
"DPF1" 1 1 2 3 1 1 0 2 0 2 0 1 1 2 0 4 2 1 3 0 2 4 2 0 1 0 0 0 3 1 2 0 0 0 0 3 1 1 1 2
"SYT7" 57 94 24 71 68 68 74 66 58 63 70 74 56 45 41 46 79 152 57 108 92 60 74 73 61 57 67 50 60 42 72 63 45 35 70 91 53 105 50 52
"LARS2" 603 625 289 643 543 752 760 698 543 657 419 545 436 572 520 470 775 830 573 569 608 495 645 624 560 514 488 403 449 539 601 539 543 408 700 504 564 599 561 540
"PIK3C2A" 1502 1765 790 1916 1636 1714 1746 1741 1200 1535 1487 1365 914 1672 1597 1444 1732 1815 2135 1790 1841 1775 1571 1562 1306 1706 1375 1556 1357 1258 1455 1581 1458 1034 1652 1360 1605 1747 1698 1495
"PLAUR" 25 47 14 20 32 40 30 19 26 45 30 52 41 18 20 44 32 50 37 38 27 22 37 30 14 22 78 20 19 20 30 29 26 16 22 22 36 33 56 33
"ANLN" 8 18 12 17 23 7 10 8 6 13 17 4 6 13 24 8 12 51 9 7 21 19 12 13 10 9 12 19 10 4 38 14 5 8 16 9 12 20 8 23
"WIZ" 396 432 213 302 404 473 492 437 324 437 485 452 401 395 452 395 433 355 500 429 513 541 486 546 487 443 383 445 276 288 515 330 368 375 380 561 364 414 480 387
"RABGAP1" 2256 2378 1073 2221 2602 2504 2524 2341 2095 2164 1874 2038 1391 2395 2300 2101 2004 2396 2553 2351 2490 2363 2219 2177 2179 2282 1956 2212 1643 1891 1949 2270 1962 1551 2254 2056 1908 2385 2326 2013
"DCN" 10648 10402 8389 12118 12064 15797 12067 8532 9021 16415 8946 9828 6309 10508 12478 13090 8154 15058 15370 12753 13374 12603 14202 13699 8860 10144 9592 12118 9884 7380 11112 10306 9464 8761 10892 10587 11819 9497 15191 11885
"QPCTL" 20 29 18 31 29 23 22 19 17 27 31 23 24 23 43 21 29 27 30 25 15 18 32 25 24 33 27 12 15 41 35 12 22 20 27 26 13 19 22 18
"PPP5C" 853 825 536 766 963 1118 890 941 720 830 650 858 689 800 760 716 979 1112 987 869 927 736 934 795 852 865 670 678 634 905 870 841 673 601 827 942 623 893 829 691
"CEP68" 2350 2541 1076 2778 2484 2591 2852 2054 2211 2062 2006 2151 1370 2387 2079 2306 2079 2724 2383 2206 2107 2129 2218 2053 1902 2351 1888 2130 1804 2394 1958 2036 1911 1792 2427 2368 2001 2127 2475 1812
"MAP4K3" 3190 3619 1699 3307 2609 3421 3496 3004 2643 2551 2474 2510 1488 2990 3296 2775 2659 2932 3028 3028 3005 2924 2920 2347 2341 3077 2524 2894 2527 2528 2290 2851 2719 1993 3295 2632 2628 2991 2628 2342
"ZBTB32" 2 0 1 0 0 0 0 1 0 1 2 0 2 2 0 0 1 0 0 4 0 2 1 0 3 3 1 2 0 0 2 1 0 3 0 1 2 0 2 0
"TYROBP" 37 66 32 61 44 54 41 33 34 103 75 49 38 31 52 53 40 64 40 46 52 37 65 67 25 36 72 25 34 34 40 40 37 35 22 45 53 72 52 43
"LDAF1" 3070 3241 1312 2586 4505 3633 2767 3727 3157 2204 2218 2729 1846 2675 2558 2352 1612 2326 1584 1576 2193 2260 2085 2263 2264 2832 2263 2527 1619 3719 2198 3222 2258 1764 2757 1466 1850 3005 2014 2782
"GABRA3" 0 0 0 0 0 1 0 1 0 0 0 0 1 0 0 0 0 0 0 0 0 1 1 0 0 0 0 0 0 0 2 0 0 1 0 0 0 0 0 0
"BRCA1" 298 282 130 276 293 332 221 323 267 307 253 275 190 256 257 301 234 295 287 262 225 265 282 282 316 260 237 274 217 249 298 229 232 209 267 264 237 330 250 303
"ERCC1" 780 943 426 751 824 960 919 734 679 871 630 633 460 727 811 704 836 1038 899 714 834 742 850 765 730 866 633 762 627 724 743 759 829 545 722 818 714 930 932 657
"CD22" 12 12 1 13 11 3 5 8 13 23 12 6 16 19 7 15 26 9 18 13 19 27 8 20 13 3 12 10 6 8 15 7 8 8 7 12 8 12 17 13
"SEMA3B" 241 233 96 224 254 290 326 209 186 309 201 143 201 214 186 244 225 291 239 224 323 226 361 391 248 239 287 183 146 137 288 157 184 183 269 246 197 192 228 221
"MBTPS2" 579 684 401 687 645 644 801 718 572 702 559 590 410 813 611 656 594 701 771 596 706 613 705 692 701 644 589 555 500 594 555 562 569 463 735 678 607 702 624 538
"PRICKLE3" 174 196 70 136 224 193 180 153 146 182 168 183 143 192 173 160 180 224 165 177 183 196 198 171 170 212 149 167 122 136 176 136 158 147 211 224 171 188 179 117
"LTF" 50 65 28 64 40 51 64 55 38 49 58 38 45 68 66 47 64 101 49 57 73 56 65 49 66 56 39 40 52 51 35 66 52 25 67 70 57 61 52 39
"EXTL3" 1421 1762 701 1155 1749 1826 1571 1304 1304 1352 1316 1244 1107 1325 1228 1126 1360 1356 1372 1544 1618 1356 1550 1643 1367 1421 1388 1103 1052 1089 1233 1115 1208 1039 1395 1849 1093 1641 1603 1207
"NR1H4" 0 0 0 0 0 0 1 2 1 1 2 1 0 3 1 0 1 2 1 0 0 3 1 2 3 0 0 1 0 0 1 0 0 0 2 0 0 0 1 3
"ELOVL5" 266 359 202 312 278 344 458 301 180 383 1268 297 190 357 238 253 377 544 369 398 537 483 284 413 275 311 374 262 326 215 294 284 256 222 317 324 394 357 322 417
"ALOX5" 32 71 34 64 48 61 49 36 64 117 85 72 82 50 66 68 59 61 68 76 70 48 65 101 45 40 79 61 43 51 72 38 58 43 65 62 84 80 103 37
"KDM5D" 3029 2966 1374 2860 3056 3239 3145 2827 2381 2679 2267 2167 1872 2661 2770 2797 2620 2643 3026 2928 2959 2777 2789 2663 2617 2889 2309 2613 1995 2239 2779 2695 2495 1613 2960 2288 2708 2625 2140 2520
"CALCOCO1" 4371 4193 1897 3564 3704 3846 3860 3424 3179 3306 3516 3220 2166 3646 3517 3390 3740 2897 4362 3487 3763 4251 3637 3651 2880 3990 3221 4019 2464 3625 3921 4291 3337 2462 3710 3909 3430 3309 3585 3689
"UBR7" 394 501 255 547 514 638 589 617 407 456 349 441 258 515 374 402 516 668 540 525 488 410 598 418 393 493 305 350 363 443 422 404 374 313 509 512 441 532 552 416
"MAP4K5" 845 1123 541 1081 923 1019 972 925 730 881 783 750 498 1003 776 786 838 981 1098 1019 985 949 730 836 692 888 758 913 794 656 843 783 836 641 997 854 888 1120 959 874
"EHD3" 116 93 60 79 121 121 98 80 45 124 47 50 60 65 30 80 109 134 122 96 123 121 68 117 119 78 83 69 62 59 131 96 59 53 70 105 117 101 95 78
"PSMC4" 981 1092 578 1089 1211 1247 1244 1060 1058 1162 946 1026 704 1158 876 886 948 1177 1120 1078 1104 924 1029 1037 993 1066 899 866 716 1041 928 1105 880 789 1104 1051 808 1203 990 1023
"MAN2B2" 153 164 103 212 124 256 234 163 149 321 309 242 157 212 217 218 178 260 243 215 304 347 270 269 197 226 224 206 171 223 355 173 153 165 183 244 227 181 258 178
"SLC7A14" 2 0 1 2 2 2 2 2 0 1 2 0 3 3 3 3 0 2 1 0 0 4 2 0 1 1 2 7 5 1 3 0 4 2 0 1 0 1 2 9
"CLDN11" 93 41 51 58 162 112 70 67 53 103 43 57 73 94 49 84 64 60 71 47 50 83 59 118 47 139 94 81 51 62 76 56 54 74 95 97 85 60 97 67
"SLC25A39" 478 592 361 544 505 730 686 538 489 576 357 554 703 461 520 387 797 759 609 561 590 711 551 567 514 496 504 357 374 499 578 511 446 387 729 561 671 660 503 431
"MVP" 548 555 383 552 559 758 747 544 421 825 579 603 559 486 463 566 543 605 652 514 729 587 885 785 590 583 567 587 395 540 730 543 505 479 529 720 593 487 857 523
"NUB1" 1290 1442 659 1353 1480 1434 1365 1417 1096 1111 1089 1038 720 1282 1073 1104 1213 1274 1432 1312 1275 1265 1272 1201 1071 1383 1083 1230 853 1165 1091 1544 1367 930 1237 1139 1102 1286 1227 1087
"PGM3" 450 427 264 564 388 538 510 488 301 512 402 400 227 483 365 388 318 641 445 390 496 412 438 419 353 385 399 329 401 339 391 357 385 268 444 465 365 471 505 382
"RWDD2A" 82 110 53 125 95 157 117 81 82 74 70 78 58 120 100 88 72 164 91 107 83 105 117 83 78 102 117 79 79 69 81 87 82 52 97 69 99 117 94 72
"CLK1" 3106 3265 1919 3593 2995 2887 3171 3210 2396 3111 2575 2513 1736 3286 3116 2515 3574 2912 3711 3006 2899 3580 2160 2696 2606 3149 2507 3676 2054 1992 3172 3731 3620 2013 3295 2754 3165 3596 3156 3156
"POLR3B" 370 377 197 392 414 445 451 372 378 399 249 335 303 372 364 335 384 499 451 387 411 311 381 383 338 306 299 289 262 345 375 260 315 263 425 329 293 442 364 292
"ANGEL1" 500 484 269 497 426 482 553 416 401 426 424 374 304 429 425 394 441 456 546 505 530 439 454 502 483 439 422 375 338 401 399 359 352 278 413 467 381 515 461 368
"RNF14" 1145 1248 692 1293 1498 1741 1336 1443 1139 1298 895 1045 711 1378 961 1018 1123 1743 1381 1276 1288 1135 1149 1081 1054 1136 843 889 1008 1043 860 1223 1003 749 1419 953 975 1377 1269 1131
"DNASE1L1" 3045 2734 1374 2635 3237 3387 2611 2445 2800 2568 2222 2403 1637 2876 2413 2396 2208 2242 2745 2804 2521 2329 2616 2451 2730 2830 2216 2386 1674 2250 2292 2893 2912 2043 2454 2453 1999 2468 2799 2459
"DDX11" 84 474 29 133 67 96 265 55 266 104 65 75 204 59 74 241 73 80 136 61 528 76 83 467 55 58 66 58 69 403 361 46 61 62 280 100 44 227 71 59
"HEBP1" 192 201 82 142 198 187 223 135 152 182 155 172 128 153 187 168 195 168 189 151 193 202 190 191 185 160 146 133 125 149 183 110 157 149 152 169 170 175 174 153
"GPRC5A" 26 35 52 30 50 47 30 23 18 100 23 49 18 33 46 49 24 21 64 40 120 77 112 75 21 48 89 35 26 18 55 24 28 35 18 20 37 20 44 50
"MAMLD1" 141 139 52 138 95 77 140 141 84 113 173 96 98 118 149 104 207 124 123 103 129 151 105 115 89 135 102 108 65 117 124 97 71 72 101 143 108 94 96 112
"CD6" 8 20 9 17 12 25 14 4 7 10 10 11 29 9 7 6 9 15 5 20 14 9 3 11 9 12 11 9 10 2 14 7 18 4 20 12 16 4 10 3
"TACC3" 100 101 50 70 76 97 87 84 80 144 53 107 101 75 61 69 141 137 72 89 91 73 117 85 92 64 67 79 39 95 106 76 49 55 91 75 75 111 85 63
"UFL1" 1685 1757 885 1873 1732 1773 1785 1696 1414 1450 1329 1270 804 1649 1644 1377 1475 1820 1866 1788 1740 1569 1608 1335 1365 1623 1259 1555 1363 1554 1296 1630 1558 1099 1693 1509 1418 1813 1501 1371
"POLA2" 169 174 85 198 168 157 179 214 113 185 125 179 122 161 178 154 143 168 185 171 199 178 155 165 179 197 89 161 120 140 162 160 148 118 150 142 122 193 147 144
"ZC3H3" 263 230 162 330 270 336 268 317 206 243 446 337 259 249 314 248 226 172 227 198 275 260 376 347 295 277 278 240 141 321 299 198 223 300 289 316 197 268 224 238
"CAPN1" 1110 1298 594 959 1207 1503 1227 1134 1153 1086 1064 1102 1191 1207 1084 1073 1273 1094 1306 1077 1321 1233 1271 1209 1236 1237 987 1077 755 1124 1250 1059 1045 1068 1201 1275 1025 1063 1312 1308
"ACP3" 10 11 31 14 7 4 8 3 4 6 4 5 11 6 11 9 14 14 5 3 14 7 7 12 5 5 20 23 2 5 59 8 4 5 6 10 19 12 8 9
"MDH1" 7180 10355 6283 7802 9704 14924 13009 10717 8830 8721 4903 8002 5134 9300 6924 7338 12842 25505 9064 10697 9361 6034 9803 6586 6783 8018 6070 4532 6435 10388 6191 8238 4993 4110 11173 5844 6958 13170 7522 6127
"SLC30A9" 1715 2216 1034 2058 2121 2490 2134 2186 1782 1695 1397 1561 1073 2154 1770 1608 1856 2785 2275 2037 1874 1725 1758 1564 1560 1860 1498 1668 1433 1627 1473 1763 1764 1185 2005 1526 1502 2329 1945 1694
"MTMR11" 94 105 59 58 77 127 93 68 58 177 71 90 61 81 98 67 65 79 98 89 122 174 90 112 65 64 89 66 68 78 112 65 66 60 59 119 69 80 99 79
"COX15" 1420 1587 824 1516 1468 2185 1695 1153 1266 1277 1003 1278 923 1514 1349 1249 1613 1770 1443 1342 1592 1077 1583 1129 1216 1345 1147 966 1144 1492 1134 1325 1129 826 1219 1364 1075 1830 1357 1162
"CCDC88C" 225 242 96 165 158 221 200 187 122 191 164 175 251 161 136 182 274 245 231 247 257 237 163 216 178 163 197 173 167 134 204 178 174 170 142 221 188 195 226 162
"YAF2" 1389 1710 769 2067 1575 1761 1854 1658 1186 1410 1136 1361 780 1788 1472 1105 1241 1654 1534 1617 1499 1228 1460 1155 1195 1647 1121 1200 1146 1249 1145 1369 1290 870 1562 1487 1105 1786 1512 1345
"ZMYND11" 2806 3200 1325 2911 3017 3157 2915 2713 2556 2453 2226 2289 1414 2950 2474 2350 2348 2920 3022 2877 2891 2662 2433 2472 2289 2806 2213 2459 1997 2146 2133 2735 2521 1887 2700 2490 2330 2719 2837 2702
"WAS" 18 42 12 27 17 25 35 20 12 29 28 41 48 23 23 18 33 25 21 19 28 32 27 29 16 21 46 25 12 13 28 22 19 21 33 22 47 33 24 20
"DPEP1" 0 0 0 1 0 0 0 0 0 6 1 2 1 0 1 0 0 4 0 1 0 1 0 1 0 1 1 3 0 0 1 0 0 0 0 0 0 2 2 0
"BID" 55 59 33 82 57 49 77 56 41 29 59 84 57 61 41 42 69 86 51 75 57 64 79 66 61 35 61 49 46 67 50 41 45 38 81 72 64 64 77 37
"MATR3" 1192 1045 590 1121 910 1067 1065 1037 851 926 870 921 620 1049 922 873 988 899 1199 1020 1080 1097 856 907 865 1143 806 1045 765 823 988 1018 895 695 1092 938 949 972 1034 895
"NPC1L1" 7 3 7 20 2 10 21 9 11 16 9 3 11 8 13 9 9 6 10 10 15 15 15 12 13 13 7 4 7 4 12 5 12 10 12 5 16 1 7 20
"XYLT2" 215 252 124 212 253 266 299 250 230 255 223 223 212 189 185 195 257 267 265 189 241 245 215 251 227 238 225 246 180 158 290 186 208 187 257 323 215 277 245 204
"RGPD5" 249 164 136 131 183 175 137 93 139 206 127 150 110 257 187 179 75 91 212 140 161 120 177 154 106 143 154 111 114 186 125 252 190 136 163 143 205 131 197 145
"STMN4" 1 7 0 2 1 0 2 3 1 1 0 4 1 5 2 2 0 2 6 2 2 2 2 2 4 5 2 4 1 6 0 1 0 1 4 2 1 1 1 1
"NUDCD3" 2686 2430 1163 2887 3013 3287 3137 2817 2617 2525 2365 2726 1905 2844 2385 2233 2385 2521 2885 2646 2948 2300 3306 2470 2700 2893 2033 2199 1804 2659 2285 2484 2662 1935 2658 2715 2150 2675 2559 2365
"ISL1" 0 1 1 2 0 0 1 0 3 0 0 5 1 1 5 1 3 0 3 0 1 1 1 0 1 0 0 4 6 1 4 4 1 2 1 0 3 0 0 0
"CHDH" 361 349 207 298 332 352 407 356 288 246 181 194 205 290 231 196 292 379 294 287 399 229 325 241 262 219 197 210 237 317 264 217 205 217 331 262 344 263 273 205
"IL20RA" 20 73 48 32 21 16 32 32 29 19 9 19 2 146 44 15 23 43 42 26 27 32 9 359 9 18 366 31 9 15 38 45 13 12 31 6 13 36 95 43
"CLCA1" 0 1 0 0 0 1 0 1 0 1 0 0 0 0 0 0 0 0 0 2 2 1 0 1 0 1 0 2 0 0 0 0 0 0 0 0 1 0 0 0
"CLCA4" 2 1 6 0 0 0 0 0 0 0 0 0 0 0 0 2 1 0 0 0 2 1 0 0 2 0 1 5 0 0 6 0 0 1 1 0 0 0 0 0
"GLT8D1" 360 368 190 380 410 425 337 414 318 436 310 321 217 364 376 342 361 460 434 371 376 336 357 394 304 379 287 326 246 289 317 303 293 255 360 332 336 379 396 357
"ATP2C1" 1818 2497 1085 1962 2007 2786 2031 2068 2235 1769 1194 1444 1097 2043 1395 1444 1574 2014 1838 2079 1891 1925 1422 1477 1471 1376 1536 1473 1537 1258 1527 1781 1669 1171 1690 1823 1652 2262 1756 1742
"IGF1" 763 606 331 1206 576 674 1215 551 559 1236 899 530 368 693 473 579 777 1627 849 671 799 515 1029 641 642 718 575 570 825 618 629 635 576 342 699 534 711 942 774 753
"SLC38A5" 4 5 5 4 6 2 2 2 3 5 11 6 7 1 3 10 12 13 2 4 12 20 2 12 1 1 6 5 6 0 5 5 5 3 15 5 9 12 6 4
"RALBP1" 1323 1514 767 1309 1558 1768 1534 1416 1301 1346 1128 1048 810 1452 1189 1106 1153 1493 1346 1361 1427 1356 1370 1230 1131 1286 1086 1271 1013 1133 1117 1343 1241 860 1229 1519 1062 1450 1364 1478
"RUFY3" 1470 1590 688 1961 1757 1764 1678 1676 1235 1813 1175 1470 1007 1690 1205 1545 1360 1670 1691 1453 1631 1527 1472 1782 1392 1597 1268 1363 1441 1156 1203 1217 1496 1247 1409 1582 1524 1351 1610 1241
"CNTN1" 114 86 53 92 113 58 49 76 33 79 50 63 20 47 50 82 91 99 89 48 51 87 28 72 75 50 86 68 77 41 86 41 50 30 127 82 78 59 35 70
"SLC11A1" 27 49 30 28 34 26 56 26 41 49 39 78 122 22 51 32 58 30 68 26 30 83 34 50 21 40 72 38 31 25 46 30 32 21 69 28 95 72 36 41
"WWTR1" 745 851 358 812 848 895 894 770 618 944 560 545 458 768 751 708 734 1040 849 780 804 1105 811 754 633 593 599 572 624 685 898 652 557 494 612 692 733 694 862 665
"AGPS" 1138 1397 657 1438 1456 1506 1379 1351 1159 1264 1022 1033 686 1241 984 1047 986 1521 1249 1319 1312 1142 1254 1199 1051 1260 1066 1040 1063 995 931 1118 1121 869 1369 1323 1092 1434 1313 1152
"STEEP1" 376 403 216 401 384 459 428 438 319 375 329 312 268 477 377 375 341 395 399 358 366 348 352 340 317 419 316 353 266 348 346 328 325 227 445 341 330 448 377 298
"ATP1A2" 35272 34083 14896 24966 35397 34153 33021 33986 26447 29228 33581 27684 22728 28490 35789 27548 35959 25948 34056 29698 35095 32363 35494 30666 32776 36532 28534 32690 25296 25635 30130 29717 30799 24765 31327 34630 26224 33696 29290 28841
"TTC27" 451 401 237 478 400 440 462 407 329 389 328 371 284 392 329 382 381 426 373 465 457 388 393 420 323 406 337 429 313 393 342 359 407 228 426 367 336 433 371 347
"ZNF582" 35 45 21 60 44 48 49 30 48 62 48 59 40 59 54 32 38 60 61 48 67 52 55 39 48 49 40 54 32 34 47 50 38 34 39 34 35 35 52 46
"VSIG2" 19 43 7 17 11 26 16 26 19 33 19 23 31 19 16 16 60 55 11 21 23 22 16 15 22 20 28 18 28 16 23 14 23 13 15 29 20 28 26 30
"PHLDB1" 1992 2085 1147 1975 2386 2283 1992 1864 1523 2592 2818 2025 1810 1911 1883 1967 1949 2057 2344 1894 3067 2407 2463 2393 2238 2082 1958 1915 1451 1559 2052 1707 2052 1942 1965 2840 1840 1915 2461 1864
"MARCO" 59 31 80 81 29 142 64 55 60 104 76 66 24 84 79 92 101 78 57 49 105 65 163 126 40 46 128 45 73 39 109 68 24 95 39 101 77 85 167 37
"CYP24A1" 0 0 0 0 0 0 0 1 0 0 0 1 0 0 0 1 0 0 0 0 1 0 0 1 2 0 0 1 0 0 2 0 1 0 0 0 0 0 0 0
"PRDM11" 213 300 136 297 296 321 333 259 219 244 285 238 202 244 245 316 236 268 369 280 351 355 242 329 239 239 245 235 162 252 309 200 195 238 302 360 261 301 276 218
"SYT13" 1 11 2 13 3 9 13 3 8 8 2 1 9 5 8 5 3 41 3 5 10 0 7 2 3 7 5 2 3 8 5 3 1 1 3 4 5 2 3 2
"SNAI2" 82 116 38 81 101 81 72 65 52 91 68 55 65 74 71 71 103 166 104 72 132 91 67 65 68 68 78 82 76 48 121 62 71 56 83 82 74 91 86 77
"CD74" 2281 2722 1286 1934 1556 2584 2348 1727 1347 2639 3110 1863 1528 2047 1743 1830 2815 2549 2087 2864 2829 2208 1874 2651 1953 2134 2237 1575 1483 1697 2061 2011 2220 1493 1626 1997 2039 2420 2037 1341
"HGF" 69 93 58 97 98 90 95 73 52 136 77 72 29 92 76 78 86 99 87 88 97 135 109 111 54 64 80 87 70 45 90 93 70 48 46 66 114 59 121 82
"ZRANB1" 2923 3223 1391 3138 3863 3171 3369 3246 2603 2530 2420 2254 1547 3143 2951 2571 2570 2710 3357 3026 2995 2659 2823 2690 2165 3222 2380 2636 2297 2539 1976 3313 3060 1716 2881 3131 2351 3233 3066 2977
"NCDN" 189 246 126 192 264 260 288 196 194 223 190 252 211 225 186 226 225 242 253 237 254 233 217 281 262 278 244 219 159 235 288 166 155 183 218 277 189 238 228 235
"ADGRA2" 407 367 173 322 347 448 484 320 177 652 402 295 346 370 348 321 408 487 479 396 531 656 376 641 417 353 359 339 299 286 512 295 330 266 284 416 446 276 537 395
"CCT8L1P" 4 0 0 6 0 0 0 0 0 1 2 0 0 2 1 0 0 1 0 1 1 1 1 1 0 0 1 1 0 1 1 0 0 0 0 1 0 0 1 0
"ZFP64" 187 204 88 184 196 209 228 192 232 181 171 163 119 177 126 142 157 242 202 178 216 167 159 211 209 142 174 161 132 137 166 181 147 151 228 211 134 204 190 152
"MNAT1" 1163 1337 576 1344 1180 1476 1541 1479 1220 1084 897 958 694 1470 1095 1155 1121 1539 1417 1352 1154 1093 1112 1007 905 1246 1031 1124 1058 1027 852 1270 976 727 1281 1147 1011 1484 1125 1201
"SAMD4A" 8495 9281 4256 6545 10449 11988 7888 8846 7385 8847 6790 6302 4929 7922 7953 7436 4785 7051 6398 8881 7348 7284 12141 7615 7805 8085 8027 6737 5177 6696 5389 7427 8096 6501 7531 9692 6097 8172 7097 7082
"RUNX3" 24 44 13 12 12 29 13 7 16 25 10 11 38 17 15 20 27 20 24 21 30 27 10 35 11 14 25 13 12 16 34 16 22 9 18 23 17 12 14 5
"MRE11" 631 688 298 828 691 697 884 689 553 634 509 564 395 691 593 694 614 706 740 661 725 698 560 620 558 679 567 663 493 588 610 630 674 483 714 647 625 672 738 508
"PLEKHB1" 73 116 74 81 102 168 89 69 61 83 34 43 52 82 36 81 121 102 139 140 142 83 161 122 94 154 101 66 62 82 115 64 80 77 98 93 125 118 132 91
"SERPINB1" 482 565 260 524 616 645 616 684 382 590 541 432 313 535 382 612 431 548 551 437 638 553 755 598 483 571 563 502 357 548 554 451 506 451 573 791 591 679 571 482
"CYP3A43" 9 14 8 6 21 13 7 20 12 10 9 6 6 24 9 8 15 15 13 11 25 22 10 7 19 9 11 9 3 19 13 16 13 4 22 37 8 15 12 3
"SLC7A9" 6 10 3 13 3 2 4 8 3 9 0 6 2 2 2 2 10 6 9 1 10 8 10 8 5 9 11 3 5 0 5 3 2 3 2 8 12 2 8 3
"SPAST" 777 795 420 917 907 1017 916 907 766 756 577 603 449 867 631 710 610 865 825 841 881 732 693 668 584 815 589 675 684 622 485 757 748 501 857 784 619 879 822 763
"NRXN3" 22 21 4 18 20 18 12 11 29 23 26 12 37 32 30 19 14 25 33 22 28 54 15 37 25 16 18 39 14 10 29 19 26 16 27 23 41 16 17 30
"OSBPL5" 311 253 129 247 273 259 366 372 209 347 299 279 255 220 224 251 292 256 342 284 378 371 297 352 358 259 274 248 159 217 412 223 251 213 237 347 238 239 255 257
"AQR" 1045 1218 603 1263 1287 1143 1243 1244 917 1077 883 850 711 1123 1119 1073 1058 1240 1385 1149 1213 1085 1164 968 1016 1174 997 1044 935 961 1069 1076 980 796 1188 1054 1079 1186 1163 1125
"CPS1" 99 110 26 56 77 97 76 65 73 90 86 53 84 85 96 60 91 142 158 59 70 76 95 89 86 120 115 54 44 75 113 85 62 37 82 90 102 47 64 67
"C8B" 0 0 1 0 0 0 1 2 0 0 0 0 0 0 0 1 0 0 0 0 6 0 0 1 0 0 0 0 0 0 0 0 0 0 0 0 1 0 0 0
"FHL1" 203811 197438 119733 266340 219459 282486 223281 226056 212951 165682 135383 198565 110588 227619 156699 185027 162625 192050 193276 182274 186971 168025 230239 152809 191387 213023 154797 124470 144097 221597 145013 192553 187777 142104 154663 203454 151324 251151 180856 165042
"RTF2" 1203 1274 652 1340 1365 1477 1316 1222 1183 1215 900 1035 683 1321 1089 1069 1081 1283 1287 1134 1217 1084 1233 1082 986 1229 1021 1026 828 1091 1032 1228 1142 891 1096 1055 1088 1335 1229 1019
"GABRA1" 2 3 0 1 0 0 0 2 0 0 0 1 0 0 0 0 0 0 1 1 5 1 1 0 0 0 1 1 0 0 1 0 0 0 0 0 0 0 0 0
"NLRP2" 0 3 0 1 1 2 1 1 0 0 3 0 1 1 0 2 4 1 1 0 0 3 1 0 1 0 0 0 1 3 1 2 1 1 4 0 0 1 2 1
"SLC45A4" 185 255 115 255 247 284 235 245 156 239 271 253 197 203 219 209 239 253 200 247 227 235 292 263 225 237 250 196 150 197 254 182 151 150 252 317 171 295 170 254
"RNF10" 4256 5440 2401 3885 5488 6581 6190 5291 5033 5321 3891 4919 3863 4987 4367 4199 4534 5550 4783 4763 5171 4985 5614 4722 4952 4441 4131 3789 3359 4312 4296 4386 4053 3698 4741 4959 3937 5626 5195 4700
"ZNF839" 534 591 283 564 569 646 563 433 568 495 492 468 345 354 485 469 560 591 494 445 590 613 502 548 575 484 451 494 417 483 353 463 489 360 444 505 517 564 546 506
"ZDHHC6" 511 577 248 536 524 540 516 503 388 442 408 377 275 481 495 496 460 577 580 486 496 465 472 450 397 509 433 486 346 397 457 491 348 293 495 453 493 507 488 453
"GRAMD1B" 287 152 49 414 224 210 429 403 331 286 299 254 151 244 154 180 187 139 143 137 204 117 255 308 397 290 325 278 196 308 280 126 239 131 244 402 180 205 215 194
"RNH1" 1665 1576 803 1468 1627 1791 1664 1609 1425 1699 1512 1489 1152 1241 1310 1448 1300 1505 1491 1335 1561 1352 1658 1565 1566 1483 1292 1354 986 1550 1556 1378 1342 1062 1439 1571 1247 1361 1589 1497
"NDUFS1" 15059 20609 11022 14233 19029 21517 20423 18218 16436 14843 9494 14806 11142 17446 14755 14170 23498 28043 18495 18823 17698 13727 16827 13227 14137 15451 12151 10670 13313 16645 13168 16140 12264 9803 17677 12363 14582 20117 16731 14893
"RB1CC1" 4835 5147 2345 4468 5536 5031 4929 5414 3970 4063 3975 3548 2115 4938 4240 4060 3690 4767 5115 4723 4287 4400 4463 3790 3681 4722 3656 4130 3693 3735 3304 5525 4757 2846 4556 4294 3685 4719 4351 4459
"ERP44" 527 676 334 657 676 701 662 699 466 638 490 566 392 675 558 552 517 803 679 726 694 560 646 533 512 651 527 539 499 559 490 575 468 492 671 579 541 647 620 563
"ALAS1" 1336 1903 920 1777 1944 2715 2618 1752 1792 1956 975 1546 1347 1937 1316 1684 1695 4049 1546 2072 1814 1349 1654 1445 1858 1455 1437 1115 1013 1762 1161 1600 1088 1065 2064 1149 1353 2046 1656 1464
"BIRC3" 169 351 78 198 119 113 222 135 127 190 155 145 118 194 144 150 181 222 240 132 171 214 130 184 117 140 216 151 169 134 123 140 187 101 160 170 163 215 175 152
"AKAP11" 1530 1751 807 1676 1723 1590 1822 1648 1141 1455 1420 1348 821 1595 1370 1570 1293 1963 2073 1663 1887 1896 1508 1614 1551 1678 1205 1704 1289 1321 1443 1210 1456 1194 1648 1327 1561 1546 1698 1421
"GLRX2" 193 275 131 256 213 367 288 234 218 249 133 206 116 340 214 165 275 429 217 275 251 187 283 178 190 239 141 124 253 223 158 258 186 128 242 246 213 325 230 214
"SNAPC1" 192 182 80 145 265 346 205 300 187 197 132 188 133 169 168 165 124 241 176 195 243 137 151 184 191 129 183 126 121 154 154 157 206 114 234 159 154 173 167 144
"DERA" 393 596 258 563 435 615 481 512 391 363 336 350 253 456 392 414 517 614 420 478 434 425 420 341 368 455 390 380 379 352 398 379 463 281 439 347 402 595 507 442
"STRAP" 1721 1895 1053 1810 2120 2406 2084 2091 1726 1832 1355 1659 1131 2073 1433 1552 1717 2117 1901 1821 1740 1508 1940 1582 1739 1796 1493 1382 1439 1830 1395 1668 1555 1303 1848 1733 1488 2409 1702 1651
"ABCC2" 239 207 98 156 134 99 253 184 152 194 131 116 92 224 178 125 98 109 112 131 215 221 138 197 151 150 162 206 106 117 125 131 94 143 158 375 182 99 162 190
"DEF6" 28 49 12 20 31 27 21 23 24 34 15 41 40 24 25 31 32 49 27 29 34 36 38 49 31 21 40 26 25 25 50 14 26 18 39 29 43 33 31 21
"PLEKHO1" 837 675 310 764 590 799 733 488 642 566 528 739 449 687 457 534 560 705 555 618 739 745 880 689 486 626 717 391 461 696 447 651 631 496 547 824 424 623 677 594
"GCLM" 722 1316 534 1131 1039 1111 1134 1051 917 936 640 822 456 959 811 677 1263 1003 1401 780 910 880 1177 645 641 991 720 765 967 1147 699 1053 612 546 1135 925 865 1415 766 830
"UBR2" 5381 6200 3020 5469 6460 6901 6187 6131 4896 5262 4129 4464 3561 6219 4929 5036 5190 6925 6059 5632 5831 4653 5529 4695 4877 5354 4197 4329 4368 4946 4268 5468 5360 3689 6143 4388 4761 6459 5471 5115
"EHD2" 591 595 370 494 526 688 617 442 457 885 986 607 676 489 509 601 740 788 664 557 881 868 607 755 685 499 582 539 407 448 961 407 362 461 406 839 569 517 667 574
"DEPDC1" 15 7 4 13 8 9 8 9 17 12 7 10 9 9 9 14 7 19 8 6 8 13 10 7 11 10 6 9 7 12 19 15 9 9 8 5 8 7 5 13
"CCDC28A" 230 214 116 230 236 269 237 231 160 178 160 205 106 189 233 207 197 193 243 159 209 216 197 213 200 236 170 216 124 199 191 244 215 135 185 193 179 192 211 188
"RRAGD" 5516 6748 2984 5083 6478 7084 6438 6740 6448 5673 3620 5092 3236 6942 5468 4509 4955 6584 6082 6400 5879 4844 6117 5093 4675 5795 5115 4662 4147 4485 3537 5447 4660 3933 6778 5888 4560 5840 6271 4922
"HSF2" 1926 1743 865 1525 1770 2375 1287 1632 1443 1194 1120 1055 847 1869 1481 1628 1277 1221 1636 1583 1568 1724 1434 1394 1124 1851 1183 1260 1510 1338 879 1976 1880 970 1501 1267 1274 1833 1860 1663
"PHF20" 2636 2623 1005 2306 2459 2496 2606 2312 2304 2000 2193 2227 1610 2529 2465 2165 1824 1826 2741 2096 2626 2456 2277 2355 2046 2360 1969 2297 1703 2030 1872 2247 2289 1977 2375 2306 1957 2340 2280 2483
"HSD17B6" 1 2 1 3 14 0 5 4 1 17 2 2 1 3 5 2 3 2 2 0 7 13 1 17 1 5 3 1 5 1 21 1 3 1 5 3 12 1 4 11
"NR1H3" 122 166 85 108 102 115 232 112 111 133 167 115 73 123 96 128 157 175 143 147 141 90 110 172 155 132 127 144 103 106 179 122 63 80 125 114 148 120 135 94
"TYMP" 98 406 90 95 102 151 112 113 64 140 329 144 134 117 113 116 166 120 118 107 175 149 135 161 109 98 144 81 69 71 127 100 144 55 83 140 182 115 134 73
"NCAPH2" 612 600 252 638 466 555 762 574 482 514 564 539 404 526 697 538 511 618 626 577 554 476 561 556 533 653 481 519 404 485 571 516 546 394 510 561 549 492 483 492
"TOMM34" 161 151 86 174 203 235 221 206 187 164 138 189 143 159 149 134 191 215 196 210 225 139 218 139 163 150 159 142 119 219 152 184 153 131 204 166 147 225 180 158
"SEC63" 883 1047 501 1007 996 981 1063 1054 765 969 817 862 606 954 944 841 885 1076 1061 934 1115 986 935 989 808 959 860 884 766 716 856 801 832 771 985 1021 890 949 989 834
"KPNA6" 3700 3707 1860 3370 4102 4217 4360 3970 3593 3411 2839 3478 2439 3397 3042 3210 3187 3509 3680 3431 3866 3291 4018 3425 3506 3727 3183 3239 2359 3393 3170 3437 2996 2569 3569 3779 2784 3662 3549 3182
"VIM" 4469 3682 3217 5102 4858 5072 6940 3058 2870 9685 8892 5057 3900 4805 6250 4830 3948 6979 6111 4457 7606 11583 6960 8166 4253 4508 6175 4985 3996 3507 8451 3669 4045 3721 4108 6216 5675 3693 7490 5649
"RTEL1-TNFRSF6B" 50 58 26 49 37 62 61 41 33 53 45 66 40 49 54 58 55 31 54 51 47 47 55 49 52 53 43 46 22 30 59 47 50 25 43 58 36 37 53 42
"FAS" 115 164 73 150 159 111 138 108 97 161 93 124 110 119 97 90 94 136 161 105 154 187 141 146 116 162 131 154 161 94 142 103 107 73 130 81 146 99 134 124
"RNASET2" 111 145 63 118 90 137 167 92 115 121 144 152 161 108 98 119 131 191 141 121 137 159 128 170 96 106 104 123 74 125 152 78 93 73 101 113 126 125 121 119
"CD44" 801 1102 884 865 905 966 987 810 600 1740 949 910 614 934 857 1022 759 1059 981 864 1411 991 1436 1140 789 838 1068 1057 640 1660 1621 576 608 793 682 1501 907 748 1368 818
"KCNG1" 0 0 3 1 0 0 1 3 0 0 3 0 0 1 0 2 0 0 2 0 2 2 2 2 0 0 1 2 0 2 3 1 0 0 0 1 2 1 3 2
"AGPAT4" 137 166 83 139 113 158 116 89 83 204 114 132 95 112 98 114 117 212 164 176 153 151 137 172 104 108 147 109 109 98 132 96 92 91 95 122 105 132 146 118
"SLAMF7" 21 24 10 9 11 25 12 9 5 12 26 6 13 17 2 13 13 18 16 13 6 18 5 20 9 7 25 12 5 8 12 19 9 8 8 3 12 11 8 9
"BTN3A1" 313 506 188 289 232 350 392 267 205 304 318 205 266 324 215 236 362 426 352 409 400 317 236 339 268 262 307 269 199 228 292 286 246 177 268 292 309 323 327 269
"MIPEP" 242 357 222 298 344 409 444 383 280 311 209 304 199 334 329 236 400 660 343 329 375 228 329 235 245 313 204 193 248 375 268 273 215 166 363 272 212 404 324 246
"PRKCH" 584 684 253 432 548 775 860 804 427 528 557 512 377 724 800 382 643 1088 614 634 652 559 432 624 528 575 489 432 499 367 481 548 540 237 439 666 496 850 674 493
"INSRR" 5 1 1 0 1 1 2 0 4 1 1 3 3 2 1 4 4 1 0 1 6 0 0 1 3 2 1 6 0 1 6 2 1 0 4 4 2 3 1 5
"IFNGR1" 806 1038 459 903 992 1048 1034 941 713 912 820 690 529 952 764 694 764 1086 923 868 954 829 822 737 725 799 775 744 731 677 665 813 803 501 857 842 741 1084 914 741
"B4GALT7" 277 257 184 281 243 325 308 245 252 263 252 231 214 245 277 235 265 275 298 284 293 270 261 284 258 282 218 229 180 224 280 226 240 180 274 262 217 266 239 227
"SH2D2A" 4 7 3 4 4 9 12 6 11 10 6 5 12 3 1 7 6 10 7 14 7 11 6 20 6 4 11 9 7 4 6 8 3 2 7 3 6 6 1 3
"VRK2" 468 582 258 520 600 675 581 595 560 401 354 436 279 506 411 361 427 588 517 586 570 530 521 467 407 543 411 421 405 495 470 502 518 338 520 483 452 651 551 461
"TNFRSF1B" 350 526 273 700 280 395 535 324 324 500 562 600 358 521 316 354 502 436 374 427 505 291 453 369 333 314 391 359 259 407 366 290 255 289 384 448 382 479 300 368
"VEZT" 2693 3097 1248 2865 3383 3418 3058 3321 2676 2565 2245 2417 1592 3358 2629 2486 2225 2948 3163 2906 2884 2692 2839 2615 2467 3170 2400 2495 2242 2421 2192 3044 2731 2007 3063 2494 2225 2977 2656 2434
"POU2F2" 17 25 20 14 19 25 20 7 19 24 21 23 21 16 18 16 39 28 23 19 25 33 27 31 20 16 35 12 20 15 29 25 16 14 20 27 27 22 31 25
"BRD9" 614 621 287 611 559 667 718 610 585 620 555 553 508 596 592 667 605 570 646 608 664 557 636 591 665 676 593 574 390 579 614 538 559 502 632 701 513 643 569 549
"SNX1" 2098 2157 1007 2242 2067 2226 2301 2106 1695 1940 1961 1614 1344 1969 2022 1890 2092 2161 2270 2113 2124 2416 2044 2090 1778 1971 1721 1949 1421 1688 2033 1888 1906 1416 2178 2023 1892 1977 1936 1850
"TBPL1" 161 181 104 203 167 196 176 158 121 171 137 138 93 204 167 153 162 224 167 144 190 153 170 142 144 173 158 153 158 142 121 144 139 110 177 126 182 178 156 161
"BMAL2" 25 26 58 36 15 29 37 10 17 53 66 26 15 14 35 22 30 28 29 24 55 40 40 32 30 15 31 31 21 18 57 16 15 7 17 27 26 22 59 41
"BCLAF1" 3539 4249 1888 4469 3627 3894 4052 4050 3393 3301 2714 2987 1971 3873 3247 3365 3070 3777 4380 3912 3935 3546 3394 3173 2741 3930 3137 3788 3182 3051 2658 3741 3489 2666 3958 3581 3549 4235 3693 3022
"SLC39A9" 612 727 370 717 716 761 765 675 621 773 609 599 405 799 642 625 572 887 794 737 744 701 694 682 579 605 594 590 515 535 545 553 565 423 645 615 643 681 772 598
"ANK1" 7429 10429 4913 8444 9408 12923 10555 10944 9461 8794 5232 7203 7127 10645 10305 6413 10868 14719 8255 10372 10890 6238 8900 7662 8387 9313 6596 5349 6996 7674 4765 9683 7192 5158 11402 8811 6670 10831 9803 7646
"IBSP" 2 1 0 0 1 0 3 0 1 1 0 1 0 0 4 2 0 1 2 2 1 3 1 1 2 0 0 0 1 0 0 2 0 0 0 1 0 0 1 0
"TFB1M" 283 362 151 292 291 257 392 335 281 276 226 228 170 313 323 249 314 338 366 279 284 274 295 234 242 276 257 254 211 197 230 244 238 198 335 239 261 267 304 282
"RABEP1" 4093 4820 1826 4603 5704 5132 4290 4605 3875 4267 3562 3517 2459 5037 3495 3491 3397 4333 4250 3859 4404 3846 4061 3688 3580 4211 3684 3601 3469 3372 2804 4258 4585 3209 4107 4723 3363 4432 4888 3886
"HMGB3" 88 43 33 111 74 143 89 74 93 78 89 141 59 74 49 83 53 115 90 51 112 57 69 71 74 52 60 34 49 106 81 86 42 60 68 68 69 88 52 109
"NUP160" 1090 1040 451 1240 1093 1333 1218 1154 957 1011 846 1115 714 1051 980 1176 902 1055 1270 1072 905 947 1277 943 1033 984 989 1058 816 834 1037 1014 829 700 1004 906 1025 1064 1132 998
"BAK1" 146 183 91 177 173 210 248 169 101 178 147 143 167 141 155 136 193 291 160 140 163 159 221 143 135 214 103 85 125 125 135 156 188 102 159 159 132 178 219 159
"MUSK" 56 52 33 113 99 106 127 63 48 75 39 95 49 83 90 53 69 74 160 48 84 54 58 74 72 68 37 43 154 66 73 78 75 52 142 87 86 49 67 84
"IKZF2" 1025 1302 641 902 946 1101 1299 978 896 940 724 593 608 1021 910 795 834 1145 801 927 1051 798 689 767 867 1050 838 1144 679 682 945 1031 973 702 1041 944 909 1244 978 1015
"GRN" 794 737 360 522 687 997 666 616 551 864 809 674 635 585 647 649 710 739 696 578 800 723 936 883 704 639 689 643 480 669 765 627 583 501 578 905 594 751 740 616
"FAM13B" 940 948 482 987 836 966 876 805 670 1002 812 733 585 1006 791 849 868 977 950 785 862 1001 759 854 594 854 806 817 673 704 785 787 804 540 898 843 912 984 909 771
"ARHGAP31" 814 902 381 796 612 802 740 610 501 780 714 690 596 723 534 635 984 1324 966 855 870 821 593 693 663 629 664 603 632 547 787 685 531 433 646 873 734 949 713 652
"CENPQ" 90 99 74 141 85 115 143 153 101 100 78 77 49 98 112 100 83 132 98 86 118 100 115 89 84 108 72 72 93 105 91 85 78 55 124 68 73 103 81 83
"SARS1" 1406 1604 935 1568 1624 1936 1934 1545 1436 1596 1116 1314 871 1495 1427 1398 1380 1918 1597 1705 1527 1318 1602 1414 1295 1604 1244 1280 1127 1577 1326 1410 1292 1000 1582 1370 1298 1695 1639 1425
"RANBP3" 726 741 360 690 777 812 841 737 695 722 605 648 552 743 675 618 684 703 714 734 762 726 803 737 708 751 598 635 484 609 761 629 600 589 753 776 602 769 751 614
"ARID4A" 606 633 280 715 629 712 797 757 525 557 525 474 399 700 547 511 716 617 701 679 655 780 545 607 491 634 493 726 560 511 491 593 616 444 634 662 530 637 723 501
"EIPR1" 205 251 144 287 273 365 341 289 272 282 195 246 194 285 240 206 258 398 263 272 303 218 263 248 255 230 196 186 194 275 241 265 241 166 222 190 229 268 293 189
"PNPLA6" 822 848 426 669 841 922 847 663 728 905 676 792 638 695 727 676 619 702 862 793 836 834 1031 866 839 746 721 724 459 698 868 635 694 553 634 858 683 778 722 711
"IFT88" 356 414 216 409 377 359 393 377 310 296 321 278 194 374 459 337 352 372 442 322 437 385 403 323 263 418 298 320 349 369 324 312 279 235 361 350 339 383 348 276
"ALG1" 143 141 84 129 174 169 173 151 108 166 132 110 93 163 117 122 153 170 148 124 136 149 159 155 111 139 155 168 88 123 153 123 160 111 183 144 137 139 151 134
"ZCCHC8" 823 749 408 893 795 787 819 821 560 780 683 603 470 782 787 671 795 754 875 788 712 669 686 717 590 767 686 771 568 592 723 886 735 468 871 738 663 860 760 732
"ABCF2" 1336 1561 759 1562 1590 1634 1697 1517 1356 1261 1031 1194 940 1453 1094 1241 1176 1416 1553 1419 1429 1228 1475 1403 1462 1524 1081 1164 1012 1356 1220 1400 1262 993 1460 1520 1049 1414 1339 1204
"CHPF2" 289 304 141 322 376 413 379 275 201 394 341 321 267 275 279 309 347 332 423 297 400 338 296 336 328 246 268 268 281 291 354 258 313 231 291 441 310 308 381 263
"LRRC7" 342 302 201 793 492 310 614 568 421 322 252 250 350 378 309 445 458 295 207 461 181 350 303 410 376 333 246 440 157 217 269 227 170 125 591 299 367 657 206 356
"FUT8" 220 261 137 260 231 271 239 192 171 281 202 201 158 214 257 227 206 300 312 251 267 252 214 266 221 247 244 217 195 162 225 182 174 146 226 260 218 249 222 193
"UBA6" 1035 1128 632 1324 1114 1235 1194 1092 978 1042 822 903 551 1156 875 977 926 1349 1182 1172 1073 996 928 1039 917 1144 1008 822 871 941 842 980 950 648 1196 1147 973 1125 1167 1045
"GAB2" 282 414 225 416 572 991 923 586 700 476 461 403 366 601 236 334 314 615 448 280 982 516 730 523 296 570 442 291 299 586 432 329 387 252 314 554 565 431 372 498
"ATP6V0A1" 2076 2134 1041 1961 2319 2368 2244 2425 1479 1970 2130 2072 1441 1930 2256 1905 2003 1817 2404 1768 2242 1965 2564 2186 1745 2110 1616 2368 1515 1878 1768 2085 2201 1387 2049 2197 1800 1632 2152 1814
"PIAS1" 1551 1554 753 1601 1644 1517 1528 1582 1070 1312 1313 1328 948 1489 1369 1361 1282 1450 1665 1371 1522 1521 1410 1361 1313 1479 1228 1482 1040 1348 1281 1352 1367 1045 1499 1374 1357 1522 1432 1415
"SLC4A7" 1630 1391 1307 1667 1320 3066 1820 1888 1515 1408 1143 1135 1210 1265 1151 1575 1744 3892 1421 1907 1439 1324 1342 1228 678 1280 1441 942 1342 1503 1460 1571 674 699 2183 1071 1226 3555 1007 914
"APBA2" 5 6 8 6 13 7 9 9 4 11 3 4 15 5 11 7 4 7 11 10 23 15 5 12 7 5 7 12 12 7 15 4 7 3 9 10 15 5 2 10
"MAP2K3" 1118 1074 519 1213 1476 1688 1480 1529 1423 1564 1389 1806 1648 1424 1194 1162 1181 1379 1372 974 1275 1118 1777 1469 1791 1297 1194 965 769 1445 1262 996 1339 1027 1277 1941 907 1333 1201 1118
"CLXN" 2 5 1 2 1 1 1 4 1 4 2 2 1 4 0 9 4 0 1 0 3 3 3 3 2 0 3 3 0 3 4 0 2 3 2 2 3 2 0 0
"TMSB10" 1240 1493 703 1331 1168 1304 1167 951 1052 1629 1659 992 836 1069 925 1109 1289 2567 1245 1317 1396 1194 1214 1307 925 964 1169 1114 950 790 1149 1100 970 661 960 1192 1201 1288 1411 1099
"ASTE1" 95 118 61 139 137 125 163 131 84 113 107 99 57 105 88 129 99 136 133 118 152 132 114 120 81 132 94 118 106 111 105 91 91 80 108 101 108 110 118 115
"RNF19A" 1915 2167 926 2016 2109 2877 2328 2265 1759 1785 1456 1629 1167 2117 1624 1793 1610 2125 2326 2022 1975 1869 1726 1874 1472 1651 1621 1685 1473 1484 1655 1758 1777 1342 2066 1463 1830 2072 1821 1740
"PEX3" 299 313 164 343 315 359 434 365 249 286 204 229 189 352 235 283 310 415 332 314 348 280 281 270 229 312 281 229 213 290 232 300 272 175 312 296 279 357 293 245
"GABARAPL2" 1165 1327 893 1493 1491 1861 1480 1320 1294 1281 961 1283 749 1391 1143 1238 1315 1417 1484 1406 1326 1261 1486 1174 1192 1343 1172 991 1025 1318 1074 1296 1068 968 1251 1279 1049 1599 1213 1177
"MYOC" 843 888 439 856 1362 812 724 722 1061 613 659 724 764 864 1768 646 156 1650 1505 1119 2360 1352 1011 811 342 1067 389 754 925 707 1443 728 336 795 664 794 813 568 571 1159
"SH3YL1" 872 704 351 905 555 773 709 607 593 662 641 753 475 723 684 568 558 854 699 702 611 657 492 569 574 621 618 957 694 533 576 504 663 416 871 607 618 662 802 515
"FAM136A" 232 311 144 359 328 373 460 296 304 347 174 242 212 299 245 235 345 657 285 332 266 217 289 262 283 334 257 156 280 241 197 235 257 176 349 252 224 449 378 244
"VCL" 6068 6502 2915 6562 7053 8130 6512 6017 5495 5680 6187 5212 4802 6480 4940 5884 5462 5112 7534 5719 6571 8146 6205 6755 5953 6125 5017 5203 5093 4676 5593 5629 6310 4605 5629 6127 5731 6806 6763 6582
"DEPDC1B" 2 2 2 4 0 2 2 0 1 2 1 2 1 0 3 0 0 5 0 0 6 3 0 4 2 0 1 8 2 3 2 1 2 0 1 1 3 0 0 0
"DAPK2" 3703 4025 1435 4380 4160 4127 4829 4578 4184 3786 4798 3552 3558 5117 4271 3745 4508 3283 5704 3362 4336 5172 3446 3069 3705 4521 2783 4279 2654 2929 4689 3110 3266 2992 5114 3960 4190 3837 3235 3746
"NSMAF" 784 976 421 891 891 1008 757 818 744 767 626 791 496 978 723 752 659 881 910 857 886 867 855 788 674 731 704 673 673 702 679 796 658 559 769 763 714 1000 856 758
"ADSS2" 245 392 180 417 286 376 353 365 265 338 246 175 216 359 284 308 329 373 317 346 345 303 317 278 269 285 310 293 274 219 251 288 274 215 299 280 336 351 310 262
"STAP1" 5 1 0 5 3 2 8 0 1 5 2 5 3 2 2 4 2 3 3 3 8 0 0 7 7 4 5 1 3 5 2 4 2 2 1 3 2 2 5 3
"TIMP2" 1394 1148 896 1223 1719 1943 1300 1019 815 2348 1621 1406 1021 1216 1464 1557 1151 1589 1872 1360 2344 2655 2050 2398 1270 1235 1222 1576 1034 842 2140 1155 1231 1241 1079 1613 1636 1277 2229 1480
"RFC1" 994 1068 554 1053 1210 1273 912 1023 789 902 937 813 612 1005 978 852 886 1146 1065 960 1149 975 835 919 899 945 845 1002 830 910 788 943 938 698 1054 903 1056 1131 1033 952
"TBC1D23" 1412 1816 903 1538 1776 1990 1924 1552 1528 1395 1096 1261 846 1699 1345 1463 1293 1594 1632 1666 1655 1404 1419 1395 1212 1703 1431 1333 1232 1574 1235 1849 1448 1093 1711 1382 1540 1542 1744 1443
"CUL3" 3785 4757 2190 4230 4877 5024 4564 4591 4268 3671 3264 3365 2338 4639 3683 3496 3896 4322 4590 3822 4179 3992 4114 3765 3538 4557 3555 3743 3463 3448 2998 4209 4083 3002 4231 3728 3591 4741 4307 3750
"MYOM2" 26636 16685 13652 18895 29229 24505 33328 27831 23719 22134 27645 31733 26070 17997 21059 26762 13650 10584 22221 17552 27764 19418 30551 22409 25965 20209 15814 18436 16472 43871 25212 19697 19603 15039 22805 37522 23045 18335 18000 14345
"OTC" 1 1 2 1 2 0 0 0 0 6 1 0 1 2 3 6 2 1 5 0 3 5 1 2 0 0 0 2 0 0 5 0 2 1 3 1 3 0 4 4
"CYP46A1" 44 52 24 99 74 86 83 86 53 63 65 45 53 75 57 70 61 105 72 46 65 56 54 84 69 52 54 58 60 71 71 46 30 60 72 55 63 88 66 57
"ZZZ3" 1338 1454 642 1643 1734 1573 1804 1663 1247 1224 1032 1131 761 1593 1243 1346 1243 1566 1624 1565 1555 1442 1302 1290 1175 1556 1181 1327 1185 1296 1173 1420 1407 989 1590 1318 1343 1498 1422 1286
"SLC18A1" 0 1 0 1 0 0 0 0 1 0 0 1 1 2 1 1 0 0 1 0 3 3 0 1 0 1 0 2 0 0 2 0 1 0 0 0 1 0 0 1
"USP2" 2466 3103 1105 2357 2638 3343 2865 2911 2113 2997 3507 3181 2869 2709 3312 2660 2491 1982 2672 2622 2778 2618 3578 2852 3168 2984 2376 2043 1818 2450 2354 1789 2623 2381 2705 2626 2497 2782 2047 2292
"CASR" 0 0 0 0 0 0 0 0 0 0 0 0 0 0 0 1 1 0 2 0 1 2 0 1 0 0 1 1 0 0 0 0 0 1 3 0 0 0 0 0
"TUBG2" 93 100 65 118 142 77 139 89 72 143 98 60 69 100 103 57 94 94 118 74 162 139 107 148 106 103 90 82 85 85 150 88 69 72 104 136 78 136 122 70
"RPL26L1" 85 109 49 115 89 104 116 99 103 92 49 83 63 105 94 71 85 129 106 95 109 94 89 90 86 121 101 71 80 109 61 111 98 54 92 93 80 128 107 90
"FLT4" 192 253 88 215 174 186 202 175 147 217 176 176 125 199 167 149 314 375 187 271 302 317 153 214 177 169 161 150 137 119 213 161 180 111 121 259 196 280 221 153
"NSUN2" 1223 1257 596 1372 1444 1422 1446 1413 1188 1201 982 1069 890 1375 1287 1014 1159 1464 1309 1186 1575 1263 1344 1245 1222 1343 960 1102 898 1187 1126 1236 1201 900 1416 1285 998 1352 1331 1118
"FBXO42" 1173 1387 644 1188 1404 1446 1555 1454 1326 1101 1083 1165 870 1228 1220 1249 1088 1185 1333 1302 1420 1352 1262 1230 1158 1229 1022 1132 939 1067 1097 1003 996 896 1310 1155 1120 1222 1360 1126
"MFAP3" 572 690 314 715 658 823 721 707 548 625 467 540 386 688 521 521 632 782 654 580 637 495 611 528 503 597 533 479 512 524 427 594 546 359 625 557 484 742 685 584
"MRI1" 264 298 144 384 358 467 326 269 210 298 235 303 198 283 331 315 225 375 338 252 274 294 281 287 263 303 282 374 195 225 422 277 303 181 269 305 230 308 319 237
"METTL1" 52 39 23 52 50 49 51 47 46 41 40 55 47 48 34 34 43 42 61 35 53 35 81 31 60 66 54 49 39 62 52 40 40 41 47 64 41 58 33 46
"HOXC8" 156 247 68 147 233 287 167 231 186 150 108 142 132 184 185 136 153 130 158 158 177 205 158 191 152 167 176 189 128 157 158 139 221 174 199 276 141 217 195 153
"AGA" 172 188 133 222 200 194 224 205 184 166 138 125 134 204 180 138 142 280 219 182 221 159 176 142 140 170 161 122 140 156 160 121 199 106 186 180 149 203 204 136
"PI4K2B" 50 128 60 94 86 79 104 111 70 75 89 44 53 140 84 86 91 133 89 104 116 68 76 80 65 77 63 91 106 63 80 80 69 57 99 73 104 68 93 76
"BOD1L1" 2458 2496 1149 2500 2668 2500 2681 2429 1936 2207 1940 1938 1426 2535 2126 2254 2441 2539 2734 2461 2577 2420 2313 2264 2045 2307 2006 2225 1942 1949 2170 2512 2097 1829 2338 2211 2358 2377 2359 2205
"MAT2B" 1035 1256 572 1184 1116 1300 1260 1258 945 1095 853 887 642 1185 927 991 1093 1241 1395 1163 1303 1038 1077 944 929 1135 916 952 859 1278 836 1185 1010 721 1127 1009 958 1317 1039 965
"TLL1" 52 64 28 54 29 43 91 48 39 68 70 41 39 54 42 39 67 123 45 60 87 89 30 58 33 47 46 78 123 12 48 51 60 34 44 84 56 64 68 56
"EDC4" 662 743 298 623 670 712 795 658 628 604 638 620 476 669 561 595 636 552 735 650 747 661 662 723 668 685 597 583 461 578 727 552 577 488 767 768 581 619 653 521
"TRIO" 4317 4131 2189 4273 3764 4778 4726 3545 3401 4858 3381 3322 2595 4176 3850 3679 3783 5237 4018 3874 4450 3640 4446 3932 3202 3598 3685 3232 2951 3394 3446 3234 3369 2628 3829 5761 3253 4234 4491 3681
"VCAN" 2078 1790 2715 3481 2663 3100 2734 2224 1686 6217 2087 2523 1661 2581 3039 2787 2253 3209 2920 2415 4597 2832 4883 2838 2151 2332 2757 3260 2149 2147 3175 1824 2024 1953 2446 2963 2596 2117 4741 2829
"CLEC16A" 853 904 469 822 904 979 1108 872 814 1020 863 918 760 813 833 818 821 983 1007 849 989 785 1042 922 911 798 820 801 613 782 1001 776 709 600 936 1062 745 792 877 767
"MSR1" 69 125 68 106 92 89 98 47 42 207 226 69 51 132 54 76 50 166 72 59 92 54 86 84 49 51 126 71 81 51 49 75 65 46 45 44 66 71 112 52
"CDH1" 4 87 142 3 5 3 1 3 18 2 1 3 2 9 13 63 15 4 14 1 12 13 3 32 0 2 22 96 3 1 152 5 1 4 5 6 6 3 4 2
"MTREX" 2225 2438 1211 2423 2347 2638 2367 2527 2189 1968 1823 1729 1283 2273 1999 2118 2112 2277 2546 2254 2142 2211 2155 1871 1903 2370 1822 1982 1720 1984 1733 2271 2129 1470 2382 1821 2112 2381 2085 1839
"DNAH5" 17 19 13 15 23 31 23 17 20 31 15 16 13 17 21 13 15 10 17 17 24 19 5 17 22 23 29 17 12 27 13 10 18 30 25 24 16 17 31 19
"ZFYVE16" 1991 2448 1075 2517 2267 2526 2613 2321 1868 2028 1613 1913 1151 2437 1977 1942 2085 2796 2396 2294 2118 2012 2104 1750 1692 2075 1719 1736 1767 1727 1549 1905 1694 1459 2367 1820 2018 2442 2123 1739
"RIPOR1" 492 530 267 443 402 540 522 493 404 609 476 625 492 453 403 449 596 527 572 527 570 534 572 681 546 436 449 400 318 448 603 353 345 395 507 587 449 458 477 401
"C6" 29 48 33 60 30 10 175 22 3 99 65 36 54 50 39 46 62 26 54 47 199 88 97 76 19 57 39 59 59 35 135 19 20 28 43 61 38 24 54 78
"RAI14" 145 176 95 120 134 123 142 114 108 236 99 148 79 152 126 142 133 308 159 150 171 242 127 214 132 105 170 126 106 81 175 97 95 82 161 157 177 143 163 109
"SOX30" 0 4 0 2 3 3 2 1 1 0 0 0 0 3 0 0 1 3 0 1 2 4 0 2 1 0 0 0 1 0 0 1 1 0 0 1 0 0 1 2
"PNKP" 189 222 105 163 204 262 225 202 167 229 180 212 196 204 189 192 312 229 283 186 270 239 224 226 237 205 201 191 151 169 299 139 180 148 193 242 147 221 221 165
"BEST2" 0 0 4 0 1 0 3 0 0 0 3 0 1 0 0 0 0 0 0 0 0 1 0 0 0 1 0 1 0 0 2 0 0 1 0 0 0 0 0 1
"PHLPP2" 306 392 156 308 392 386 385 310 254 351 330 274 214 372 299 308 363 360 412 333 412 418 278 330 246 319 273 283 320 218 317 271 219 231 334 319 348 333 347 280
"SPDL1" 141 129 70 173 133 144 114 136 131 122 83 122 64 115 111 121 143 157 106 123 166 116 107 111 100 105 90 111 97 92 85 124 114 69 117 91 100 146 137 116
"STAU2" 2310 2761 1270 2522 2605 3367 2729 2806 2426 2264 1614 2063 1373 2846 2103 2095 2425 3620 2758 2649 2459 2083 2316 2061 2057 2404 1941 1923 1868 2103 1763 2343 2152 1597 2497 1990 2005 3057 2238 2193
"SLC66A1" 146 151 59 138 149 156 166 141 110 148 114 120 80 120 146 103 111 131 153 153 130 156 157 139 133 135 100 111 102 154 108 103 104 95 157 135 131 127 134 115
"CTNS" 168 181 99 223 320 211 276 200 164 167 218 183 126 184 159 161 203 189 183 152 198 179 160 164 144 169 151 154 167 207 205 159 105 102 202 255 167 162 167 162
"RTN4R" 14 8 9 12 8 4 8 12 4 11 9 8 11 9 7 8 10 10 8 3 9 10 9 10 1 4 7 4 9 6 11 5 3 6 12 10 7 14 13 6
"PHF23" 267 379 140 288 340 303 365 428 289 278 243 205 181 349 210 249 302 351 293 288 357 313 224 334 230 309 252 257 245 259 214 216 247 214 348 337 239 317 241 259
"CDH10" 0 0 2 3 2 6 2 2 0 1 3 3 2 1 0 2 1 1 0 1 0 2 0 1 1 1 2 1 1 2 1 0 1 0 1 1 5 2 0 0
"INPP4A" 985 1033 533 1160 1083 1285 1116 1027 957 1028 932 1013 758 1032 901 958 1001 1229 1125 1003 1035 948 955 1078 927 976 923 852 762 986 1016 799 840 679 1050 982 906 1116 1038 813
"RAB27B" 18 47 60 27 21 22 20 23 33 45 20 22 54 22 25 36 26 23 17 33 24 31 26 29 18 21 45 45 19 29 64 20 26 21 35 25 30 25 23 19
"PSMA4" 1666 1935 995 2035 2101 2273 1902 1974 1715 1557 1332 1408 1125 2124 1509 1615 1613 1881 1692 1610 1788 1447 1689 1470 1584 1760 1508 1314 1203 1615 1418 1842 1499 1231 1872 1608 1510 2034 1635 1654
"MYO16" 28 13 6 22 5 1 10 9 11 25 44 4 13 4 18 15 13 4 4 4 12 9 13 14 6 15 12 16 2 8 11 9 5 10 2 16 11 14 7 11
"LSG1" 715 893 372 928 871 965 981 869 798 826 588 678 558 994 680 650 646 918 754 841 803 672 960 744 716 854 717 765 594 704 693 916 736 569 866 792 685 858 814 713
"PARP3" 278 318 167 223 311 400 271 251 292 308 173 233 238 293 277 256 300 446 293 274 354 238 284 295 258 257 274 172 210 231 230 250 313 155 272 216 234 359 385 236
"TNC" 91 324 84 279 532 130 372 68 67 936 144 164 123 354 315 264 138 541 476 162 704 1618 223 935 139 111 442 253 156 167 2467 119 259 124 103 374 793 185 563 470
"THAP3" 241 283 137 253 314 249 300 317 224 210 189 222 175 204 241 278 205 216 271 210 294 262 236 215 231 210 254 225 191 201 201 253 210 147 248 196 252 220 230 255
"RIPOR3" 234 309 131 198 233 370 296 192 211 210 173 211 191 184 185 216 314 380 285 314 324 328 183 251 254 263 200 244 192 169 265 275 156 139 159 253 187 327 225 187
"TDP1" 95 82 49 114 80 99 89 86 93 98 76 95 67 92 92 110 85 97 96 56 90 102 85 86 77 75 76 83 60 89 120 93 96 78 75 92 86 113 99 70
"AIFM2" 179 264 120 203 343 224 344 223 213 260 473 230 218 282 174 182 181 187 232 221 350 282 262 299 235 262 234 276 212 263 313 199 230 213 255 333 249 205 211 216
"SPATA7" 252 198 104 312 312 268 345 354 253 325 261 232 115 330 280 257 313 337 414 311 244 264 233 216 296 291 236 291 203 294 208 232 252 212 289 151 232 280 265 254
"MED17" 481 577 260 648 502 590 583 617 370 525 392 417 316 589 421 445 569 625 582 527 572 517 462 493 466 498 404 446 428 467 460 513 459 321 539 442 464 608 508 433
"RETSAT" 1603 963 809 1443 1435 1839 2487 1126 1566 1423 1045 1609 1132 1213 861 1288 1765 4430 1561 1420 2389 1397 1616 1239 712 942 1044 1128 910 2320 1725 1730 972 669 1744 1342 804 1762 1357 946
"CAPG" 47 57 38 38 51 41 46 27 37 83 80 37 41 32 64 53 24 55 61 37 109 69 46 57 29 32 65 46 30 36 44 45 54 29 27 31 45 38 86 35
"AP2S1" 538 583 340 557 585 697 598 486 525 552 453 453 313 576 532 455 483 659 565 502 536 460 564 436 472 529 430 385 376 497 462 538 434 339 515 442 433 546 448 470
"USH2A" 10 9 9 11 8 3 16 7 2 17 6 5 9 14 13 8 4 21 14 12 29 10 16 9 20 4 1 5 9 19 10 8 8 2 8 13 10 7 9 11
"ZPBP" 0 0 1 0 0 0 0 0 0 0 1 0 0 0 0 0 0 0 0 0 1 0 0 0 0 1 1 0 0 0 0 0 0 0 0 0 1 0 0 0
"TG" 28 95 13 22 19 23 20 11 15 26 11 12 22 54 27 23 43 32 14 17 49 18 26 23 32 12 16 16 10 16 51 12 5 12 19 13 19 17 15 15
"ADAM28" 14 29 8 25 30 33 14 24 10 38 34 10 14 22 11 20 27 57 14 18 24 31 14 26 17 10 32 19 18 12 12 18 10 7 11 5 37 42 19 7
"BARX2" 1 19 2 0 0 1 1 0 0 3 0 0 1 5 1 2 11 1 0 1 6 2 0 2 0 0 0 3 3 0 12 0 0 0 0 0 0 0 1 3
"DCUN1D1" 1605 2322 976 1685 1875 2264 2146 1927 1919 1468 1247 1428 1001 1997 1468 1695 1840 1802 2186 1958 1867 2042 1503 1826 1420 1867 1489 1515 1666 1497 1324 1809 1574 1298 1949 1527 1757 2083 2031 2034
"JADE2" 616 700 248 607 570 466 832 668 496 603 752 538 492 753 487 506 720 391 905 512 765 801 521 711 556 637 543 770 422 416 707 375 412 516 748 763 684 676 590 605
"ZIC2" 1 0 0 0 0 0 0 0 0 1 0 1 0 0 0 1 1 0 0 1 1 0 1 1 0 0 0 1 0 1 0 0 1 0 2 0 0 0 0 1
"LCP2" 87 171 60 109 83 152 120 80 87 123 132 79 89 84 98 74 105 166 94 114 134 120 99 133 67 88 145 106 73 82 99 81 96 68 102 74 119 145 94 85
"TRIT1" 293 329 137 271 289 310 319 341 208 270 205 189 122 268 240 253 310 359 291 268 311 272 291 221 247 259 214 225 203 193 223 232 217 154 248 246 238 324 273 245
"ADRB1" 22 15 7 14 7 11 23 22 13 20 20 17 16 6 13 15 13 11 9 15 20 6 28 17 10 13 13 11 11 12 15 10 9 8 10 19 13 12 22 10
"GUCA2B" 0 0 0 0 0 0 0 0 0 0 0 0 0 0 0 0 0 0 0 0 0 0 0 0 0 0 0 0 0 0 0 0 0 0 0 1 0 0 0 0
"CUL7" 727 514 339 632 718 799 673 465 629 616 603 507 480 583 577 503 687 504 672 732 569 686 711 688 710 644 573 544 412 573 578 559 712 538 638 385 480 574 657 550
"CTNNA1" 3690 3371 1901 3673 3388 3803 4050 3382 3195 3339 3312 3353 2340 2924 2606 3173 2816 3697 3563 2990 3817 3293 3604 3531 2848 2863 2818 2909 2495 3664 3036 2964 2815 2157 2966 4160 3036 3451 3213 2880
"PHKA2" 827 636 415 859 779 840 994 812 793 741 539 780 547 676 592 770 895 1019 672 621 971 784 637 653 576 571 507 722 463 635 746 730 697 447 866 865 617 819 775 525
"CNTLN" 411 579 199 453 516 348 458 464 306 407 387 295 228 393 396 334 402 397 427 403 484 482 269 444 347 468 398 488 360 292 418 423 399 280 405 513 407 567 440 429
"EPHA3" 180 130 178 296 279 208 240 129 106 396 111 178 111 227 130 236 181 254 366 157 113 279 238 275 192 146 178 131 159 120 352 157 153 75 142 133 281 106 329 200
"HSPA5" 1460 1252 1014 1189 1663 1751 1971 1486 1249 1820 1224 1771 1302 1451 1366 1301 1456 1345 1627 1383 1836 1581 2169 1471 1237 1477 1235 1089 925 1500 1578 1281 1438 1297 1602 2116 1224 1549 1443 1386
"DSG2" 156 138 29 114 72 73 162 76 144 97 213 110 90 113 87 81 150 110 111 111 203 79 72 109 70 62 67 107 99 99 91 127 90 66 121 59 91 104 143 71
"GEMIN8" 123 110 65 138 112 133 131 116 99 128 149 90 67 125 129 121 131 148 147 106 140 108 109 119 114 128 98 109 78 96 141 86 117 89 87 104 119 120 132 110
"OFD1" 433 440 243 513 393 470 531 428 341 476 367 385 254 425 425 411 485 590 551 503 410 450 450 430 363 421 384 421 348 346 429 414 390 292 431 407 419 429 417 377
"GPM6B" 86 78 31 137 95 44 79 75 34 77 65 62 35 61 63 66 49 61 59 74 62 77 53 177 75 71 50 85 70 38 35 83 50 32 71 82 48 90 50 96
"MAGEC2" 0 0 0 0 0 0 0 0 0 0 0 0 0 0 0 0 0 0 0 0 0 0 0 0 0 0 0 0 0 0 0 0 0 0 0 0 0 0 0 1
"PREX2" 1057 1424 496 1006 1017 1107 1283 945 844 1156 862 826 697 1018 941 881 1330 2417 1203 1282 1277 1210 781 829 926 863 932 780 1137 622 981 965 863 560 810 1373 1068 1477 1211 959
"WDR37" 918 1012 533 939 995 1388 1396 1491 1049 1110 866 804 815 1157 1096 929 1160 1621 1280 1074 1197 948 1130 933 851 1089 789 846 727 947 909 1073 744 580 1459 996 929 973 1020 792
"YTHDC2" 1546 1783 902 2063 1813 1925 1955 1919 1464 1725 1430 1498 1036 1885 1769 1783 1743 1864 1942 1743 1903 1755 1719 1506 1474 1850 1467 1476 1476 1487 1431 1699 1593 1155 2066 1383 1654 1922 1857 1424
"CTPS2" 404 383 187 393 328 315 351 356 336 348 282 290 212 358 325 325 357 437 391 345 408 348 299 322 274 354 284 342 212 326 332 311 286 226 353 343 365 371 353 317
"ATP6V1H" 709 974 506 899 943 1000 1032 998 681 769 618 697 464 914 708 693 790 909 846 857 866 759 761 794 718 774 679 710 624 787 688 833 728 525 929 708 705 805 829 630
"POLR2B" 2776 3159 1533 2931 3379 3387 3115 3340 2558 2693 2094 2228 1515 3254 2585 2429 2896 3170 2991 2944 2838 2559 2760 2385 2488 2758 2125 2442 2132 2677 2255 3004 2714 1839 2925 2585 2453 3201 2872 2418
"ATOSA" 2429 2214 1450 3405 4263 3961 4695 4522 3109 2509 2218 2424 2081 3201 2359 2778 3268 5087 3386 2935 3651 3319 2430 2658 3051 3459 2325 3535 2186 2843 3311 6062 3229 1850 3551 2789 2882 3076 3989 2932
"ARAP2" 137 266 206 178 140 207 162 117 94 200 134 120 105 134 119 179 154 189 183 172 193 146 129 175 108 122 167 213 179 91 249 162 108 102 126 135 155 157 151 115
"TPR" 4328 4625 2060 4776 4774 4958 4810 4842 3807 4247 3686 3375 2225 4578 4273 3736 3897 4717 4753 4244 4557 4210 4317 3768 3726 4476 3450 4066 3515 3547 3716 4557 3849 3007 4719 4050 3752 4538 4035 3736
"CP" 72 48 30 28 49 33 46 28 17 69 81 57 48 33 67 49 31 84 45 31 43 141 64 68 41 25 44 77 52 19 89 43 33 21 25 46 73 15 94 58
"KATNIP" 166 210 120 195 205 209 223 194 159 283 226 225 138 155 173 213 178 223 204 173 254 262 178 282 214 217 191 224 130 173 287 143 159 161 179 249 180 223 215 194
"DTNBP1" 145 185 71 128 177 156 183 140 128 145 155 127 88 159 126 121 129 212 143 151 193 182 189 181 169 136 121 164 106 90 139 129 150 100 169 201 134 148 177 164
"XK" 462 554 244 480 514 541 547 611 504 357 436 394 297 522 351 439 369 437 407 467 438 424 354 426 415 434 430 360 265 332 311 357 424 332 512 380 415 656 439 403
"ANO2" 313 331 114 233 270 296 230 243 180 249 226 240 192 224 219 268 317 297 342 295 248 295 162 238 212 218 206 229 202 206 295 268 180 136 192 315 255 360 250 204
"C12orf4" 528 612 284 762 627 651 700 627 520 585 432 474 275 667 539 552 515 701 631 605 613 550 562 501 518 641 454 496 511 488 471 507 489 362 508 518 507 655 554 535
"SCML1" 811 819 401 867 802 844 952 818 648 673 703 620 456 787 781 683 686 734 863 750 739 686 795 651 662 895 660 666 615 685 563 628 712 482 815 597 657 796 708 595
"WWC3" 671 808 361 676 869 780 655 644 491 827 643 742 519 660 659 556 676 963 843 824 832 903 722 813 564 685 572 584 510 552 692 668 493 455 688 686 618 708 761 550
"ARHGAP6" 750 839 257 767 762 833 646 748 689 645 827 585 500 741 696 775 516 736 681 414 806 622 819 737 663 897 626 589 607 501 560 682 792 414 649 732 517 825 814 857
"FAM184B" 298 141 40 224 146 124 126 144 474 51 236 492 344 95 328 281 113 71 484 82 307 264 225 216 199 335 253 547 272 227 413 312 622 434 153 333 152 77 212 248
"MAP4" 39705 36409 18889 41705 51016 44471 47351 51386 35019 45853 41993 44890 29748 44404 38969 39245 29499 33799 38989 39042 44848 39818 57138 39895 47973 47601 32465 38035 24769 45135 40978 37671 37069 41130 40001 44583 28553 37039 38668 41386
"GOPC" 1069 1130 595 1374 1219 1223 1132 1255 914 1095 896 928 571 1127 1015 976 1032 1234 1132 1195 1066 948 1030 888 850 1104 864 1011 870 934 899 1012 942 746 1156 1147 1021 1218 970 994
"ROS1" 2 0 0 5 1 4 3 2 0 4 2 0 0 3 3 1 0 4 3 4 6 4 1 2 1 1 1 2 4 1 2 3 3 0 1 2 3 3 6 1
"USP28" 3688 3184 1479 4030 3869 4707 3446 3209 3147 2890 2572 3263 1934 2994 2922 2605 2771 3378 3057 3305 3020 2311 3592 2773 2507 2903 3253 2583 2139 2924 2044 3160 3084 2120 2909 4722 2559 3949 2951 2793
"HDAC9" 2658 1485 675 1656 1854 2718 1563 1436 1810 1066 855 1082 890 1610 1944 1280 1139 1428 1041 2034 1542 1334 1356 1343 1237 1933 1519 850 1417 1848 887 2046 2143 964 1681 2093 1198 1183 2114 1572
"TSPAN17" 595 641 313 636 698 742 716 714 577 634 491 662 437 635 565 512 466 525 576 589 610 567 675 615 549 558 551 469 454 585 467 528 688 444 584 733 424 672 602 592
"NOP16" 236 252 158 273 309 327 317 262 242 262 153 217 161 267 259 210 242 346 235 293 303 148 326 251 229 191 218 195 248 308 184 273 184 160 330 317 201 360 238 203
"CC2D2A" 191 197 86 204 252 275 274 227 121 281 201 190 147 204 167 206 193 320 222 211 251 305 251 280 213 214 206 194 158 165 303 156 132 97 170 212 185 210 255 217
"RRM2B" 2078 2476 1152 2364 2544 2723 2704 2596 1930 1956 1607 1919 1230 2715 1996 1748 2129 2646 2459 2203 2303 1822 2115 1810 1839 2287 1683 1949 1857 1916 1453 2449 2384 1461 2364 2017 1787 2578 2320 1935
"ZNF800" 744 885 413 1007 748 744 934 887 591 706 610 624 454 805 675 664 680 820 860 737 860 730 706 677 631 739 594 668 591 614 663 663 647 479 782 694 636 759 748 646
"TNFRSF17" 2 2 1 3 5 1 4 1 5 0 0 2 1 2 1 0 2 6 4 0 0 0 1 1 0 0 2 1 2 0 1 2 0 0 0 0 2 0 1 1
"SNX29" 699 671 347 639 735 893 801 697 678 776 802 736 575 690 751 628 682 708 770 674 914 768 777 710 742 674 647 643 449 597 798 647 652 465 600 720 604 602 762 663
"LMO3" 77 44 46 81 117 74 133 25 44 118 195 54 43 78 63 116 109 50 116 71 128 220 121 120 59 100 53 137 100 33 152 31 52 57 71 92 123 68 88 114
"MRPS10" 1476 1801 885 1834 1697 2173 1806 1634 1560 1479 1092 1246 949 1736 1409 1362 1568 2218 1644 1438 1544 1340 1600 1166 1380 1559 1271 1052 1205 1542 1230 1573 1323 1119 1681 1321 1282 1802 1639 1415
"GUCA1A" 0 0 0 0 0 0 0 1 0 0 0 0 0 0 0 2 0 0 0 0 1 1 0 0 0 0 0 0 0 0 0 0 0 0 0 0 0 0 0 0
"RSF1" 1537 1929 858 1782 1970 1824 1947 2009 1569 1655 1380 1484 1066 1945 1598 1552 1668 1872 1917 1774 1994 1919 1444 1725 1570 1750 1556 1574 1375 1295 1543 1535 1514 1242 1891 1800 1733 1890 1735 1539
"VPS13D" 8685 10407 4231 8745 9666 10369 11076 10601 7909 8548 8289 8247 6531 9774 8455 8383 8738 9195 10036 8543 9811 9698 8220 9767 7710 9180 7594 9165 5996 7514 8103 7768 7631 6721 9582 9729 7765 8775 9006 8244
"CELF2" 1433 1549 644 1476 1317 1280 1354 1107 977 1583 1721 1283 900 1244 1320 1235 1067 961 1517 1148 1518 1403 1571 1540 1116 1194 1277 1613 1275 951 1472 950 1348 1206 1196 1336 1454 1044 1500 1142
"FAM120A" 3747 4220 1947 3689 4799 4502 4950 4395 3681 4248 3339 4009 2860 3988 3774 3669 3708 4763 4269 4243 4201 3689 4640 4005 3936 4097 3443 3594 2887 3863 3542 3488 2973 3032 3894 4005 3205 3933 3944 3547
"R3HDM1" 930 1582 670 1426 1201 1313 1531 1233 1312 1231 1380 1522 878 1545 1323 1006 961 1177 1184 1181 1303 1063 1530 947 1232 1212 1117 1163 863 1165 1188 904 1090 1133 1348 1218 876 1560 973 1213
"COL9A2" 8 19 4 5 17 17 5 13 6 16 7 16 6 10 7 6 13 13 5 8 13 17 11 12 6 5 12 11 7 11 10 7 7 3 9 6 6 12 9 1
"KITLG" 508 680 283 792 668 705 525 668 581 714 393 447 253 634 583 546 654 1579 724 792 596 506 492 548 370 520 402 494 562 420 345 584 522 308 719 481 636 611 631 502
"ERCC8" 203 284 128 233 239 266 280 273 213 244 192 194 157 271 219 197 243 354 259 307 238 214 241 201 190 252 183 164 190 233 192 240 179 148 295 162 240 246 235 175
"ADAMTS6" 45 69 82 65 49 74 78 54 29 156 32 61 30 84 45 60 53 81 53 64 89 69 157 63 59 40 76 76 40 45 73 42 43 44 51 66 49 48 90 81
"H6PD" 4022 2809 1465 2492 3375 3326 3678 4494 3237 2761 4334 2800 2662 4070 3664 3125 2577 3195 3115 2301 3388 4315 2680 3634 3484 4090 2805 3738 1907 2886 3131 3853 4570 2625 3189 4261 3084 4089 3939 3831
"VAMP3" 1537 1784 905 1704 1921 2085 1969 1879 1459 1693 1487 1264 973 1715 1496 1472 1425 1905 1827 1692 1810 1709 1783 1660 1536 1739 1411 1479 1180 1519 1344 1628 1578 1235 1727 1611 1615 1823 1703 1611
"PER3" 3743 1653 765 3086 2671 1874 2410 2382 856 1669 2566 1602 1776 2433 2820 2487 2489 2993 2477 2506 3386 2339 1864 1975 1948 2917 702 1402 1775 2558 961 3465 3712 1424 2516 3215 2063 1337 3446 2633
"UTS2" 0 2 1 8 4 3 8 6 4 6 2 1 1 1 4 2 7 1 7 5 5 20 3 3 1 4 11 5 0 4 4 5 3 1 1 7 4 3 6 2
"TNFRSF9" 0 4 1 1 0 0 2 3 2 3 0 2 3 3 3 3 0 3 2 1 2 6 3 4 3 1 4 2 2 0 5 0 3 1 3 0 1 3 4 2
"EPN3" 1 1 12 0 3 0 1 0 1 0 1 1 2 1 3 4 2 1 0 0 2 0 0 1 1 0 3 3 0 1 9 0 0 0 0 2 1 1 0 1
"LTBP1" 1427 1073 551 1568 1533 1377 1363 1251 1086 1715 956 1258 817 1382 1042 1263 1129 1938 1566 1205 1332 2054 1303 1353 1192 1263 1196 1098 980 1049 1722 1256 1156 761 1253 1256 1301 1108 1504 1126
"RCN1" 342 510 243 498 417 521 418 402 439 553 391 492 250 400 313 323 397 634 445 430 527 329 474 416 253 411 346 349 414 249 347 415 332 307 467 476 357 474 366 506
"ELN" 346 303 263 520 445 420 447 263 252 1032 299 554 354 547 433 368 529 409 804 315 458 1026 494 797 438 266 600 418 452 265 1084 220 330 367 174 308 573 273 610 442
"RFC2" 240 248 130 266 235 263 273 268 236 219 165 195 121 209 278 229 238 260 258 215 245 246 219 190 193 255 199 183 131 238 210 230 189 137 220 234 240 246 239 196
"ARID1B" 3502 3493 1557 2866 3401 3650 3540 3337 2808 3032 3151 3010 2449 3157 3428 3113 2994 2807 3338 2959 3502 3738 3239 3524 3142 3622 2879 3262 2177 2416 3388 2812 3174 2576 3257 3548 3083 3310 3308 3169
"CLPTM1L" 385 456 273 494 486 474 536 414 392 468 439 399 327 480 420 379 401 455 467 478 466 442 433 500 383 429 369 395 274 394 451 377 339 329 376 442 405 409 421 402
"NEDD4L" 1622 1283 589 1824 1739 1475 1910 1560 1295 1073 1289 1309 971 1428 1380 1408 1406 1352 1659 1265 1632 1483 1414 1314 1315 1682 1038 1460 1085 1473 1164 1671 1843 1146 1266 1357 1299 1314 1490 1509
"FOXP3" 0 1 0 0 1 1 0 2 1 5 1 1 0 1 0 0 2 0 1 0 3 0 0 0 0 0 1 0 0 0 1 0 2 1 1 2 0 0 0 0
"PPP1R3F" 448 600 264 565 614 726 685 499 544 518 410 574 389 539 434 372 472 665 553 499 746 516 538 477 543 638 449 392 363 502 460 411 457 377 505 578 397 606 573 468
"HEXB" 473 569 306 589 603 602 535 476 376 606 526 431 262 565 478 425 434 745 531 557 594 490 555 539 362 526 477 453 443 415 394 452 498 366 544 497 353 566 632 484
"PTCD2" 677 761 408 719 739 857 787 794 670 723 518 521 409 765 631 622 789 921 826 793 819 661 758 648 716 681 595 550 533 723 651 576 568 537 735 582 688 870 634 634
"NEXMIF" 19 29 13 31 24 22 40 21 17 30 18 22 12 36 16 19 11 30 18 20 25 42 21 27 16 16 13 18 14 10 28 17 20 13 24 26 27 23 20 28
"JKAMP" 494 627 341 683 674 666 684 686 470 529 422 457 288 605 541 537 505 706 702 605 642 458 511 428 514 565 509 519 431 458 444 448 506 357 656 494 483 670 511 542
"DKK3" 196 298 157 188 333 240 189 154 114 518 111 206 127 185 448 201 177 411 404 232 365 488 244 337 164 132 216 173 177 125 405 196 138 116 166 207 264 246 472 264
"ARHGEF5" 12 31 23 19 14 15 20 8 10 29 16 6 15 10 19 37 12 15 13 13 28 19 15 41 15 11 41 22 8 12 62 14 22 9 10 29 20 17 34 18
"NFE2L3" 24 45 28 43 29 21 42 25 21 28 48 28 9 15 25 24 42 62 19 28 23 18 15 44 30 22 30 49 24 22 29 30 25 24 9 38 31 26 35 17
"MCUR1" 431 595 305 517 527 528 619 510 418 446 358 336 246 578 414 403 475 893 428 552 555 409 497 482 339 473 424 326 445 384 343 400 378 283 544 435 380 594 453 392
"LIMA1" 1368 1021 639 1355 1038 1438 1210 886 855 1300 1447 997 826 1167 1208 1020 1093 1452 1562 1038 1809 1374 1066 1306 862 1027 1245 1222 1101 717 1084 1166 1423 794 1003 1227 1162 1197 1367 1077
"LETMD1" 600 671 304 627 583 734 673 599 500 667 562 546 415 645 689 542 878 783 795 567 699 636 622 661 644 646 388 618 549 508 715 500 572 415 676 570 566 589 609 479
"SLC4A8" 23 16 5 25 11 21 20 10 8 32 31 11 15 12 24 18 23 25 21 22 30 16 18 29 19 14 21 23 8 12 15 14 13 6 16 21 20 18 27 13
"LAMC3" 12 6 8 13 3 7 8 16 4 8 2 6 7 13 27 9 26 22 27 5 30 4 18 9 3 6 10 12 11 4 12 7 6 0 2 5 1 12 9 3
"PTGER3" 52 67 94 26 65 48 135 37 23 67 364 62 47 63 73 40 84 65 105 48 168 166 79 76 40 41 99 55 33 28 117 20 35 49 31 63 117 73 50 79
"TNIP3" 4 1 0 0 0 2 1 2 1 1 0 2 3 1 2 0 0 0 2 3 0 1 1 1 0 3 1 0 3 0 1 1 3 0 2 1 1 0 0 0
"MAPK9" 1379 1499 705 1527 1710 1837 1785 1643 1350 1440 1121 1317 891 1541 1178 1213 1311 1883 1478 1642 1514 1364 1471 1295 1325 1463 1178 1200 1106 1245 1158 1363 1352 1134 1572 1398 1307 1525 1433 1306
"COL23A1" 19 28 11 28 22 24 18 34 10 19 16 27 22 19 25 20 19 22 11 10 17 22 14 36 17 12 11 15 18 14 16 11 13 6 21 16 27 28 21 7
"BCAR1" 1259 1642 654 1079 1586 1666 1369 1411 1183 1152 1139 1040 1080 1217 988 1338 1178 1009 1635 1399 1398 1473 1261 1638 1399 1143 1099 1269 906 988 1137 1010 1038 1044 1426 1351 1083 1307 1173 1174
"FHIP1B" 418 355 149 373 429 469 421 324 326 435 409 361 286 341 381 379 430 448 473 324 498 459 418 389 356 413 345 349 281 309 360 359 389 255 366 340 278 352 374 359
"HERPUD1" 2401 2147 1170 1928 2705 2821 2590 2246 1689 2046 1853 1896 1384 2461 2039 2069 2444 2170 2665 2166 2189 2002 2229 2076 1878 2295 1576 1955 1615 2095 1719 2631 2456 1343 2324 1654 2193 2223 2123 2121
"HOMER3" 681 431 284 424 411 756 442 393 246 221 439 353 187 397 544 571 450 239 394 353 444 492 434 458 540 471 526 482 355 379 457 382 170 137 194 489 369 408 198 436
"RAD51" 9 12 7 17 7 14 4 10 14 6 10 14 11 23 19 11 8 12 9 14 10 8 5 9 9 11 7 13 12 11 10 17 13 8 10 5 10 21 14 12
"POLQ" 76 62 40 73 32 44 73 36 33 64 35 36 36 63 133 25 20 68 45 37 82 38 67 34 45 29 34 19 26 60 41 32 44 20 48 46 45 41 28 51
"PIK3CB" 1219 1804 590 1084 1469 1259 1517 1363 1142 1099 1302 1068 894 1346 1296 1192 1190 1243 1763 1244 1610 1490 1027 1364 1175 1248 1026 1299 1279 910 1007 1275 1259 918 1255 1043 1155 1275 1337 1173
"CYBA" 240 291 150 217 251 369 307 240 235 271 225 230 185 170 238 226 215 300 183 265 246 240 222 291 165 246 310 132 150 332 245 250 201 159 273 217 226 214 243 199
"THOC3" 126 119 92 142 138 144 154 138 106 139 87 115 86 138 135 129 165 164 149 156 119 109 118 142 109 165 108 103 100 126 104 99 84 74 114 115 117 159 143 133
"HEBP2" 1865 2222 818 1527 2122 2207 2155 1855 1761 1704 1723 1518 1038 2017 1588 1487 1628 1640 1879 1624 1856 1688 1465 1648 1557 1780 1541 1570 893 1515 1512 1861 1722 1177 1807 1725 1572 2214 1671 1724
"MPHOSPH9" 878 1091 538 1032 963 1179 1150 1102 801 1036 719 906 657 1131 846 907 1005 1181 975 1079 966 765 932 893 925 1147 788 723 659 813 882 933 750 547 1047 811 828 908 822 797
"PLEKHA5" 288 261 174 344 281 310 316 193 162 433 220 211 145 240 209 249 264 419 342 220 294 317 269 335 226 217 240 278 264 132 311 213 214 202 224 251 325 220 364 229
"PRSS8" 3 4 15 0 2 1 1 1 1 1 0 0 1 1 3 6 3 0 1 2 2 1 3 2 1 1 3 17 0 0 8 0 0 1 1 1 0 0 0 1
"SIKE1" 830 1190 631 1034 1028 1267 1167 1289 927 1109 663 788 574 1073 877 865 971 1437 1014 1151 994 883 1057 810 805 979 873 870 787 729 801 910 749 584 1216 865 875 1028 958 752
"RRP12" 683 854 584 969 546 851 646 705 997 1271 548 1724 661 864 1561 927 898 669 956 735 1122 664 1717 845 684 593 549 972 386 725 975 581 680 689 908 1229 396 809 695 422
"FNIP2" 2247 1716 817 2595 1662 2512 1590 1427 1507 1673 1502 1819 1002 1525 1926 1630 1377 1533 1431 1775 1648 1550 3784 1457 1374 1781 1255 863 1536 2495 1207 1779 1489 927 1239 1788 1461 1570 1623 1314
"MSMO1" 157 161 99 217 149 158 237 138 130 172 123 142 75 183 127 104 124 260 162 144 167 145 166 119 116 165 131 115 121 134 167 128 134 111 164 145 151 169 181 123
"TTC17" 2024 2062 1028 2089 1999 2106 2136 2128 1697 1790 1559 1569 1129 2071 1867 1876 1924 2224 2095 1987 2114 1922 1785 1795 1620 2113 1658 1858 1466 1626 1770 1830 1732 1369 2063 1889 1836 2104 1937 1719
"ALX4" 20 19 6 19 53 14 17 21 27 30 5 37 20 10 25 14 27 25 20 8 23 6 11 6 54 15 23 14 29 37 42 26 24 40 20 46 17 21 14 18
"FSTL4" 2 3 1 6 2 1 11 7 1 4 6 0 3 6 1 6 1 5 3 2 3 6 6 8 1 5 1 6 5 3 9 3 3 1 5 2 2 1 5 3
"FOXN3" 6980 6832 3065 5932 7585 7930 7596 8576 6090 6919 6804 6545 4662 6999 5883 6272 5399 6605 6495 6915 6651 6972 7235 6536 6369 7790 6018 7866 4613 6545 5454 6216 6332 5534 6695 6523 5483 7952 6136 6729
"METTL24" 10 5 2 7 6 6 8 0 2 12 3 5 5 8 2 7 3 6 4 4 2 25 4 14 2 2 5 8 3 0 10 5 6 4 4 2 13 10 12 7
"AKR7A2" 691 772 388 716 767 793 830 719 725 607 533 628 363 648 713 627 629 866 736 740 674 628 706 529 627 670 530 517 420 683 543 682 538 481 673 540 581 693 588 634
"MRTO4" 285 319 177 435 327 333 439 378 286 328 256 296 251 337 361 263 321 366 309 344 326 309 389 320 319 378 305 280 278 338 321 281 255 199 345 389 276 369 353 306
"NNAT" 7 4 3 14 7 5 7 2 7 4 41 7 10 10 4 8 10 4 10 11 15 15 6 9 4 5 7 5 33 4 16 7 11 5 3 6 12 4 9 13
"USE1" 193 211 86 187 211 272 196 143 197 186 139 176 136 195 170 172 209 227 189 192 182 159 212 171 159 205 166 161 144 169 195 203 175 138 171 174 172 222 160 145
"MCF2L2" 103 209 70 128 191 313 95 83 122 122 132 136 69 119 113 90 114 81 104 108 123 127 125 130 129 102 117 128 134 80 111 131 169 58 75 111 95 137 113 185
"NRIP2" 38 38 21 18 34 28 35 32 8 76 10 22 31 40 10 28 27 66 38 41 32 85 43 83 37 33 55 26 29 22 37 39 19 22 23 31 43 29 70 46
"LAMA3" 321 310 125 260 285 276 353 249 160 368 251 297 236 291 234 299 395 496 298 289 445 460 207 318 309 185 272 340 350 132 545 272 189 147 170 368 262 351 409 257
"AP5M1" 1588 2250 1180 2179 2304 2554 2592 2265 1767 1998 1218 1553 1043 2197 1590 1563 1819 3366 2069 2169 2312 1492 1901 1708 1654 1905 1532 1308 1494 1844 1410 1855 1743 1129 2316 1850 1642 2494 2095 1506
"ANAPC4" 529 635 370 788 712 625 703 711 467 593 539 500 342 681 531 528 511 692 609 562 759 621 487 661 568 563 624 654 603 471 529 539 608 364 614 558 556 673 591 613
"KCNQ1" 29 38 23 39 38 41 46 39 31 62 55 28 20 33 43 32 35 70 29 25 51 39 39 41 30 24 42 28 25 27 26 24 35 26 35 41 42 37 33 24
"TRAPPC3" 493 577 267 530 571 599 460 476 497 517 439 472 298 490 478 399 434 557 540 489 524 482 487 433 398 500 372 368 380 423 429 435 378 316 478 486 378 566 440 452
"THRAP3" 5577 5490 2714 4987 6205 6122 5892 6503 5166 4796 4398 4759 3552 5876 5197 5218 5510 4709 6571 5488 5682 5819 5631 5306 5346 5758 4084 5622 3870 5402 4704 6010 5306 4223 5664 4448 5455 5535 5743 5097
"PHPT1" 1475 1382 756 1226 1315 1662 1439 1378 1212 1176 746 1115 844 1078 1175 1096 1334 2017 1311 1478 1383 905 1209 1014 1059 1057 1059 914 845 1207 1017 1291 1112 772 1289 922 1066 1704 1095 1073
"ENTPD2" 14 17 5 13 6 5 8 9 5 10 8 3 16 5 18 18 19 9 10 6 10 9 10 24 10 9 11 17 9 8 10 15 4 6 21 17 8 13 4 15
"LY75" 7 24 8 10 9 8 22 10 13 9 8 9 14 10 17 10 13 14 8 11 23 14 5 14 14 3 19 22 11 4 14 17 18 5 8 13 12 3 6 17
"ARID4B" 1144 1290 539 1265 1230 1189 1138 1141 913 1091 951 899 674 1239 1067 1107 1083 1232 1435 1189 1185 1165 1086 1063 882 1208 954 1185 920 921 1056 1088 1010 796 1195 1033 1177 1248 1113 1035
"OPN3" 95 133 63 138 116 125 117 104 115 115 72 72 83 101 85 82 137 295 109 108 126 97 70 84 66 92 88 68 99 75 70 82 99 48 132 83 95 166 109 76
"SDCCAG8" 888 880 420 1008 807 994 939 787 734 701 653 575 452 1003 756 777 760 774 895 792 970 828 795 800 713 848 675 887 673 696 761 784 727 608 849 787 705 860 800 648
"PTPRN" 0 0 0 1 1 2 4 2 0 1 0 2 0 1 0 0 2 0 2 1 3 2 1 0 1 0 0 3 0 1 1 0 0 1 1 1 2 0 0 1
"HHAT" 63 28 23 56 44 49 45 35 31 46 42 37 25 42 27 51 31 47 51 38 43 53 42 66 29 40 38 44 37 43 37 41 41 23 46 37 42 45 40 38
"KIF1B" 33170 36965 17726 31143 42175 41725 36352 34352 31602 28809 31067 28910 22193 36477 30763 31838 23254 22163 29620 34193 33974 29271 33008 32003 31367 32978 27191 25413 23843 29343 22070 37561 32781 29196 33190 34433 26440 34268 31482 30420
"FOXC1" 82 171 47 84 98 91 109 58 48 181 70 90 69 103 76 86 93 89 135 111 125 317 70 135 98 67 106 84 72 55 201 88 73 57 70 93 106 74 125 104
"TBC1D22A" 364 389 232 399 424 404 442 383 298 438 365 387 329 361 332 407 429 391 424 361 480 392 400 428 406 379 335 424 259 415 454 340 356 339 326 511 325 425 398 344
"SYNE2" 17559 16491 8340 16065 16363 15579 15096 16854 13323 12698 11340 13262 8665 14253 11630 13721 12850 12503 15308 14069 14475 12814 14029 12553 13539 13695 11723 12887 10469 14907 10573 13988 12021 9835 13279 12809 14156 16445 12360 13484
"PLEKHH1" 99 181 72 105 76 110 138 140 98 173 109 113 194 85 71 125 101 234 235 247 163 90 84 113 106 61 132 69 72 104 174 68 48 118 155 127 105 182 116 92
"ATP9A" 1582 901 710 1550 1507 1952 1587 1014 1277 1683 1678 1656 965 1463 1047 1156 1021 1217 1904 1535 1610 1431 2529 1613 1248 1542 942 1101 1084 1831 1375 1054 894 894 1396 2088 1168 1339 1847 1514
"SPO11" 0 1 0 1 0 0 0 0 0 0 0 0 0 1 0 0 0 0 0 0 1 0 0 0 0 0 0 1 0 0 0 0 0 0 0 0 0 0 0 0
"CBLN4" 21 7 1 9 19 19 5 6 30 6 10 12 13 5 6 16 14 6 12 6 1 4 3 3 12 18 11 16 12 6 8 7 27 25 22 12 11 7 7 12
"CHRDL2" 23 49 27 39 55 76 30 74 72 37 24 61 50 54 10 52 18 38 38 29 46 18 56 75 65 61 55 21 77 45 37 43 40 35 38 45 42 85 98 42
"FAM168A" 1136 1442 671 1094 1404 1786 1416 1139 1340 1349 1119 1189 1020 1272 1266 1103 1203 1361 1478 1180 1406 1461 1301 1321 1224 1301 1228 1330 953 998 1385 1175 1180 952 1242 1354 1112 1365 1360 1258
"RELT" 357 511 126 346 725 470 900 577 429 492 515 448 526 634 357 432 407 433 554 534 699 532 404 610 579 728 436 394 395 249 387 454 299 353 583 378 444 444 529 679
"GALC" 505 606 324 567 606 615 589 525 432 539 415 424 309 479 509 496 422 614 648 511 655 524 405 573 438 587 436 515 442 438 502 481 539 367 623 443 459 664 563 503
"NOP58" 942 956 429 1002 881 973 881 906 800 861 611 722 486 926 842 774 769 830 1003 906 917 804 886 734 711 885 649 752 756 741 670 890 776 583 933 797 811 874 744 747
"SZRD1" 2127 1787 920 1238 2421 2952 1850 2025 1959 2011 1711 2007 1803 1676 1894 1704 1591 1435 1953 1782 1940 1940 1923 1791 2139 1852 1726 1901 1156 1865 1776 1755 1817 1670 1837 2817 1458 2012 2007 1872
"KCNH2" 11 6 3 10 3 3 7 11 6 22 5 7 4 8 2 8 5 5 10 3 4 14 10 12 7 6 15 5 4 12 20 8 5 5 13 3 7 4 4 6
"CUL1" 2651 3120 1383 2922 2628 3080 2887 2950 2728 2456 2108 2329 1529 3093 2408 2502 2457 2692 2834 2949 2777 2419 2810 2349 2237 2716 2312 2167 2076 2403 2196 2620 2366 1723 2833 2579 2310 3148 2626 2606
"FAM114A2" 560 661 352 683 697 767 693 613 478 680 464 530 380 730 509 526 528 725 685 577 676 556 661 561 586 617 504 431 429 529 531 547 534 415 629 556 468 763 610 462
"CYFIP2" 192 211 103 134 288 207 197 89 201 133 106 178 244 127 132 116 164 201 268 107 273 234 173 209 196 180 145 113 217 289 277 153 135 157 130 150 217 176 179 181
"TAB2" 2346 2559 1109 2293 2563 2952 2697 2637 2246 2219 2024 2053 1387 2616 2022 2245 1737 2200 2517 2490 2564 2501 2519 2296 2236 2452 2103 2216 1676 1776 1840 2154 2260 1765 2368 2349 2163 2539 2437 2276
"GINM1" 771 914 417 1051 920 1000 929 908 835 799 710 694 467 1033 870 745 792 1095 955 864 854 873 841 832 666 882 704 747 689 732 615 799 810 562 999 811 743 947 916 809
"EIF2AK2" 1384 2811 832 1820 1501 1614 1706 1520 1367 1489 2055 1473 925 1648 1264 1229 1440 1733 2050 1503 1668 1468 1350 1594 1216 1341 1222 1329 1181 1230 1304 1331 1443 1093 1406 1544 1443 1668 1710 1311
"USP36" 709 720 278 787 674 605 861 626 575 656 802 714 524 662 783 713 697 504 839 743 933 796 791 755 730 772 698 717 417 532 840 575 663 592 601 746 711 600 694 596
"KMT2C" 9468 10202 4674 9568 9554 10730 11143 10354 8865 9315 8624 8526 6129 9143 8852 9565 8303 8198 10547 9044 10421 10574 9347 9978 9022 9648 8655 10021 6597 8268 9017 8233 8347 7475 9390 9569 8846 9071 8941 9231
"MCOLN3" 60 46 35 69 69 85 93 62 18 77 47 64 53 76 75 55 49 70 112 61 109 67 67 77 41 74 55 52 48 38 83 42 46 82 45 50 38 38 95 55
"CCDC85A" 160 171 77 144 122 191 178 126 112 167 146 144 117 137 98 139 214 267 193 162 147 142 126 145 125 132 147 141 145 74 139 125 105 86 144 183 149 202 181 100
"PUM2" 2904 2788 1482 2867 2760 3033 3078 2700 2316 2568 2068 2369 1588 2909 2349 2571 2580 2855 3027 2806 2856 2528 2577 2563 2144 2714 2297 2456 1995 2356 2350 2584 2371 1859 2720 2611 2633 3001 2511 2453
"MRPL43" 829 911 435 757 754 966 801 703 737 698 589 574 460 734 639 650 800 930 843 793 774 703 723 662 651 751 659 661 563 669 666 742 675 491 765 699 630 917 765 718
"ITIH4" 111 161 37 167 172 250 112 141 86 148 137 138 90 146 126 96 179 130 129 138 101 92 207 143 201 103 153 178 151 193 97 81 132 122 98 259 72 125 113 114
"ITIH1" 1 1 0 0 1 1 0 0 0 0 0 1 0 3 1 1 3 0 0 0 0 2 0 2 1 4 0 2 1 0 2 0 0 1 0 0 2 0 2 3
"HPF1" 173 216 85 198 217 239 221 223 202 184 135 193 127 254 171 158 187 226 216 182 218 197 182 171 154 205 155 150 178 157 167 198 191 161 187 179 164 214 231 162
"ZFR" 2835 3022 1491 3254 3318 3467 3184 3325 2696 2498 2258 2411 1546 2983 2462 2474 2482 3142 3161 3107 2988 2734 2985 2496 2363 2965 2216 2456 2293 2724 2308 2892 2613 1945 2935 2773 2333 3250 2849 2559
"ZNF280C" 134 196 86 198 191 216 136 122 128 173 110 106 85 150 191 174 129 211 148 175 233 150 213 135 102 139 139 130 114 156 115 154 127 131 172 127 120 200 141 180
"NPFFR2" 0 0 0 0 1 3 1 0 0 1 1 0 0 1 0 0 0 0 4 0 3 3 2 1 0 1 0 0 0 0 2 0 0 0 0 2 1 2 1 0
"PHF21B" 5 3 2 12 13 2 15 4 4 7 4 10 14 6 15 8 16 10 21 7 14 10 10 4 5 6 11 10 6 4 7 8 2 7 16 10 4 0 5 7
"TRAF1" 156 188 66 173 123 154 190 132 133 238 162 155 118 144 147 123 166 181 192 129 180 167 156 170 110 129 172 132 112 120 195 108 88 98 160 151 138 183 122 146
"RC3H2" 2126 2675 1316 2610 2699 2763 2688 2632 1938 2190 1895 1975 1433 2568 1855 2021 2194 2887 2612 2431 2325 2166 2299 2067 1813 2384 2161 2090 1728 2034 1849 2289 2195 1405 2418 2196 1976 2838 2181 2206
"KIFC1" 0 0 0 0 0 0 0 0 0 0 0 0 0 0 0 0 0 0 0 0 0 0 0 0 0 0 0 0 0 0 0 0 0 0 0 0 0 0 0 0
"IL17RB" 92 66 40 82 62 91 75 60 57 51 67 56 42 64 75 51 69 72 68 65 85 63 69 60 46 58 51 66 58 54 48 62 84 42 72 67 66 73 72 72
"TRAF3IP2" 154 183 102 239 157 146 176 137 132 155 146 151 111 195 123 174 178 213 221 141 231 199 139 122 134 139 103 159 131 142 214 132 114 85 123 165 134 202 164 99
"GYG2" 25 11 27 18 25 11 133 2 10 48 428 20 39 14 30 27 16 17 29 18 103 112 50 60 23 28 50 46 11 17 72 8 14 38 30 29 40 10 15 62
"DCBLD2" 892 826 465 1068 974 1226 1028 891 803 1053 768 835 503 918 633 836 791 1089 1067 960 864 943 910 860 656 913 760 771 717 832 774 897 738 665 979 1079 865 1035 900 871
"SERPINB3" 0 0 1 0 0 0 0 1 0 0 0 0 0 0 0 0 0 0 0 0 0 0 0 1 0 1 1 0 0 0 31 0 0 0 0 0 0 0 0 0
"SOAT1" 219 303 154 255 263 302 329 305 188 317 221 219 159 248 191 240 283 387 310 273 258 293 228 267 166 251 261 189 234 176 262 215 200 165 276 262 315 318 299 254
"PKP2" 411 399 144 551 332 273 720 448 369 423 360 283 256 569 406 328 350 278 379 288 582 403 570 337 220 240 199 184 214 290 339 376 294 360 511 252 372 276 255 244
"MSH4" 97 118 43 86 82 69 80 129 84 71 58 98 53 98 102 67 78 110 96 77 102 91 82 70 97 89 83 84 71 122 81 66 53 62 75 147 76 85 85 77
"F7" 0 3 1 1 2 0 0 1 0 2 0 0 0 1 1 2 0 3 4 2 7 2 2 0 2 2 3 2 2 2 1 2 2 0 0 5 0 2 1 0
"GDI2" 2396 2573 1160 2936 2481 2739 2998 2755 2246 2416 1946 2119 1363 2607 2215 1987 1980 2849 2459 2604 2569 2136 2523 2168 2074 2489 1963 2064 1911 2535 1937 2322 2111 1678 2311 2532 2180 2573 2433 2202
"PRDM1" 69 64 63 46 35 48 60 25 37 41 35 39 47 48 26 39 72 174 40 51 45 63 50 61 46 39 65 45 27 24 88 57 37 28 58 61 56 76 33 38
"ATG5" 692 675 367 671 725 781 820 764 598 688 494 504 374 809 599 576 591 957 694 612 720 609 747 599 570 655 595 568 605 618 519 623 638 453 786 598 603 852 706 632
"TMCC3" 539 831 394 633 713 822 859 891 1021 608 432 586 450 628 548 596 761 768 713 481 775 657 616 663 843 445 785 774 491 550 718 470 420 457 798 612 591 864 589 439
"PITHD1" 970 947 525 1018 1090 1143 1113 1058 887 879 649 807 628 1001 815 860 868 965 1034 898 972 958 901 825 836 945 728 804 630 891 797 918 814 634 1004 953 864 991 938 845
"MTA3" 385 416 202 445 441 518 494 389 422 365 348 367 292 381 318 394 414 484 418 405 505 460 354 459 382 377 418 414 304 298 444 326 311 293 456 428 367 439 454 336
"USP13" 23226 20648 11895 26577 27049 28061 28704 28593 23937 21656 18762 24536 14893 24498 21358 23068 19479 24978 20839 19796 21136 21042 26664 22165 20918 24360 18261 20373 15325 31793 16025 22333 18195 16530 24580 19952 15389 28733 18786 20737
"ATP11B" 1554 1516 995 2087 1622 1934 1873 1627 1463 1704 1381 1354 748 1735 1523 1484 1240 1701 1692 1547 1606 1648 1684 1366 1393 1752 1253 1287 1180 1592 1108 1483 1270 1018 1502 1525 1385 1639 1578 1248
"LAMC2" 33 73 50 63 33 36 81 27 37 61 39 21 21 68 54 79 48 61 49 30 25 61 54 46 28 52 48 55 29 33 71 48 26 24 28 55 36 36 68 46
"CDK14" 493 497 255 505 508 608 572 425 477 480 432 423 314 475 414 432 421 508 558 452 511 577 407 533 418 385 418 446 390 378 424 423 451 367 494 395 506 564 509 381
"SEC61A1" 1783 1611 1196 1604 2112 2783 1778 1676 1653 1803 1582 2336 1585 1302 1603 1622 1289 1727 2011 1946 1617 1561 2321 1848 1588 1593 1674 1353 1143 2077 1577 1426 1334 1141 1682 2344 1250 1747 1557 1420
"PPP1R12A" 2359 2605 1139 2690 2699 2978 2855 2763 2167 2423 1867 1972 1447 2588 2249 2254 2197 2978 2866 2602 2535 3026 2392 2414 2053 2484 2142 2451 2061 1945 2294 2514 2248 1663 2440 2426 2329 2575 2663 2350
"RASGRF1" 0 1 0 2 0 0 1 0 0 0 4 1 1 1 0 4 1 0 1 0 1 2 0 6 0 0 2 2 0 0 2 0 1 2 0 1 1 0 0 0
"CAMK2B" 3204 3026 1620 3288 3030 3323 3590 3017 2831 2686 3182 3508 2443 3123 3078 2683 2775 2123 3277 2875 3277 2755 3508 3132 3554 2295 2677 3254 2036 2635 3252 2805 3072 3052 3270 3881 2592 2802 2977 2658
"CROCC" 522 489 183 536 444 494 416 445 405 511 357 687 674 525 501 423 495 429 688 539 638 424 577 544 501 454 465 541 702 359 530 404 577 451 351 532 419 399 481 376
"POLR3E" 1662 1677 811 1548 1655 1844 1954 1588 1602 1436 1274 1423 995 1104 1612 1317 1336 1689 1650 1602 1522 1325 1628 1584 1263 1523 1259 1296 1189 1499 1319 1565 1424 1018 1477 1487 1260 1705 1502 1504
"ATP2B4" 2159 2537 1523 2360 2368 3113 2823 2165 1806 3388 2711 2170 1750 2085 1801 2181 3143 3646 2678 3153 3273 2828 2546 3047 1877 2241 2504 2101 1720 1736 3040 2059 1571 1638 2122 3239 2367 2517 2755 2214
"ZC3H11A" 5330 5784 2863 4976 5657 6680 5251 5424 4958 5010 3767 4340 3296 5450 4415 4753 4359 5063 5797 5378 5547 5396 4489 4680 4181 5147 4571 4497 4000 3566 4129 4890 5077 3471 5311 4679 4654 5630 5531 4806
"RIOK2" 508 584 276 607 694 636 681 740 527 516 402 487 355 641 541 479 470 578 576 640 617 544 588 466 492 650 423 475 452 529 410 543 547 379 613 492 553 614 545 421
"YIPF1" 251 257 141 267 308 318 279 250 134 264 195 201 167 279 195 235 213 286 246 235 290 278 284 215 224 247 230 190 167 234 194 226 241 178 264 283 192 325 277 232
"NDC1" 302 316 148 315 318 373 297 308 236 327 186 216 162 301 289 263 311 398 348 277 297 269 258 287 241 313 235 299 228 215 224 285 263 199 321 270 263 328 277 267
"DGKG" 208 207 77 190 237 132 209 311 127 357 180 206 103 216 116 185 115 177 154 228 211 290 194 264 137 161 206 206 128 201 322 154 89 153 185 253 229 158 181 228
"FLYWCH1" 736 902 335 1258 884 1234 1233 1078 691 1041 1143 853 628 658 1144 883 925 1026 1092 1049 1162 806 1168 836 808 1045 629 613 437 911 1031 740 734 614 869 1108 734 812 724 792
"UNKL" 620 594 290 459 819 650 620 767 412 606 515 530 368 461 567 476 753 660 742 490 665 757 624 676 562 541 454 568 521 760 716 706 531 389 572 600 490 667 489 411
"TBXAS1" 40 71 41 71 42 68 72 44 52 110 76 62 55 58 65 61 55 65 48 55 62 52 70 83 35 40 77 53 40 32 40 42 67 43 42 52 84 84 60 45
"PARP12" 284 665 146 305 263 260 353 257 192 291 490 269 201 317 243 258 261 316 326 265 328 251 296 358 249 261 218 251 270 241 241 243 287 174 223 337 264 266 312 307
"ALDH18A1" 170 154 127 163 188 164 198 157 138 220 137 211 114 172 138 210 135 224 242 204 278 167 213 178 149 157 163 128 116 185 232 138 133 105 173 208 159 139 216 160
"TARBP1" 1588 1827 746 1670 1645 1602 1969 1657 1559 1290 1316 1202 857 1685 1660 1412 1475 1913 1571 1381 1694 1886 1159 1388 1498 1456 1403 1522 1259 1127 1359 1334 1679 947 1636 1526 1458 1500 1706 1286
"GATB" 603 720 438 530 763 745 814 635 457 520 419 589 480 629 596 555 888 830 752 689 653 544 579 500 602 552 576 466 451 728 610 638 503 444 717 538 568 727 539 451
"MXD1" 352 403 167 349 371 468 337 359 248 304 323 381 373 314 292 307 350 324 349 358 392 381 321 384 281 333 338 296 233 251 341 379 332 221 381 327 363 376 448 253
"CDK17" 799 980 454 922 833 869 874 905 660 779 645 715 526 838 839 784 815 1158 1067 886 881 811 693 750 635 786 629 726 777 576 604 794 713 421 826 695 772 852 798 741
"DNAJC25" 95 171 89 106 180 255 152 174 138 166 116 126 99 172 124 121 148 219 167 153 135 135 141 103 127 127 147 104 135 97 94 140 135 81 161 103 99 182 127 144
"SLC2A3" 86 205 48 98 97 131 245 91 73 129 94 160 95 93 94 100 108 157 144 128 146 114 96 141 81 136 262 88 91 71 156 97 91 70 106 87 127 255 106 72
"PSD" 2 12 4 13 2 7 15 8 6 3 8 12 11 7 10 6 18 10 6 3 13 3 6 5 11 10 4 4 4 4 9 11 7 7 2 11 4 6 12 12
"CTDP1" 247 305 153 350 342 323 317 290 226 278 271 240 246 253 262 273 304 337 318 264 356 294 335 379 292 280 234 290 210 233 281 271 234 190 298 326 246 250 298 272
"YBX3" 44344 46355 18282 38584 43860 42767 46417 44717 30123 35002 37058 30985 27817 41109 43260 34195 33577 29832 39056 36853 28677 40681 50853 39939 33119 41873 31711 43585 33950 31571 35124 39670 44063 31180 32376 41302 33756 50803 35693 41118
"STYK1" 21 10 11 21 3 7 17 9 7 16 26 7 7 15 37 9 8 4 15 15 14 15 12 10 14 11 5 13 7 7 10 10 28 2 8 8 11 5 8 30
"WNK1" 11419 11577 5878 12149 14165 14031 14661 13919 9923 13829 9742 11296 8399 12464 9898 10056 9510 12293 11498 11831 14196 10472 14271 11019 12426 12687 9127 9825 7460 12626 11011 9611 8490 8582 11610 14972 8155 13539 10894 10851
"RPS17P5" 4 5 5 3 3 1 2 3 0 0 1 6 1 5 2 1 2 2 3 2 1 1 1 4 4 5 0 0 2 2 0 3 5 0 1 1 2 1 3 0
"CCAR1" 1452 1649 772 1733 1845 1933 1547 1578 1265 1397 1128 1190 893 1564 1337 1372 1495 1759 1569 1627 1597 1446 1505 1327 1231 1485 1200 1454 1209 1275 1239 1626 1421 1087 1553 1434 1264 1635 1521 1270
"OGFR" 353 434 199 366 410 411 406 346 299 390 370 378 315 363 345 322 381 337 404 394 434 349 398 394 321 365 305 386 295 360 414 291 284 243 338 474 321 366 363 384
"GNA15" 21 21 18 17 14 21 15 9 17 25 26 20 15 14 19 28 11 31 10 15 22 14 26 31 23 19 23 17 8 15 29 23 17 14 9 15 19 16 32 4
"CREB3L3" 0 0 0 0 0 0 0 0 0 0 0 0 0 0 0 0 0 0 0 0 0 0 0 0 0 0 0 1 0 0 0 0 0 0 0 0 0 1 0 0
"PIGV" 108 138 61 135 115 152 125 140 126 136 132 119 78 150 131 124 118 161 147 143 164 156 136 135 135 135 128 157 103 96 138 122 121 103 150 122 140 173 150 160
"PTPRU" 625 564 301 341 705 563 819 534 381 621 594 578 402 444 520 523 721 551 643 669 782 753 728 626 632 538 527 495 474 517 692 417 434 441 485 677 485 477 560 388
"SNRNP40" 507 587 220 598 550 621 602 595 487 475 434 482 318 633 594 524 469 543 660 543 600 537 531 466 505 634 445 450 420 522 470 556 507 373 544 458 528 524 501 491
"RIMBP2" 3 12 20 5 5 3 2 5 5 7 3 4 10 6 4 5 9 3 3 0 6 5 3 2 5 5 2 10 1 2 11 4 2 5 2 13 9 2 4 2
"COL11A1" 8 9 16 26 53 11 24 5 13 21 8 20 11 10 58 12 9 17 49 21 60 38 30 28 10 16 8 6 15 2 136 6 14 14 22 22 12 11 20 15
"QSER1" 1932 2023 930 1872 1928 1945 2241 2185 1789 1752 1546 1587 1031 1858 1947 1676 1527 1904 2065 1853 1828 1808 1622 1738 1491 1921 1522 1743 1431 1284 1331 1628 1724 1235 1893 1919 1609 2132 1792 1596
"MPC1" 1587 2514 1162 1950 1827 2358 2448 1928 1821 1724 1162 1276 1110 2165 1927 1501 3316 5102 1916 1999 1805 1389 1963 1308 1248 1803 1392 1291 1812 2029 1320 1615 1403 1019 2202 1433 1526 2798 1778 1530
"ACAA1" 580 581 367 489 549 794 696 569 478 576 513 570 525 568 511 558 789 969 631 616 664 635 763 569 552 536 450 434 402 605 574 555 497 409 659 556 519 714 654 491
"BCAT1" 169 216 156 254 173 255 196 195 159 361 212 118 82 209 191 266 134 234 198 206 345 166 420 207 95 137 206 269 191 154 147 155 161 124 144 201 186 190 306 164
"HDAC7" 835 964 456 733 851 1001 976 847 685 1112 751 868 810 798 748 855 930 956 939 922 1159 1062 966 1040 935 761 723 844 675 732 966 549 621 649 755 1059 823 843 1047 734
"LZTS1" 25 74 15 37 53 41 58 54 37 45 34 36 64 25 30 33 48 98 33 51 52 50 44 36 42 43 37 43 42 43 66 33 24 24 23 59 50 55 30 28
"PRDM6" 27 28 4 37 43 38 37 27 28 65 15 34 11 38 13 36 22 44 26 22 42 150 25 70 27 15 32 34 20 26 34 24 11 21 20 40 45 19 41 37
"WNT8A" 1 0 0 0 0 0 0 0 0 0 1 0 0 0 0 0 0 0 0 0 1 0 0 0 0 0 0 1 0 0 2 0 0 0 0 0 0 0 0 0
"SPAG4" 1 11 3 7 11 17 13 9 5 10 4 10 3 8 3 3 7 14 9 5 13 5 13 10 12 5 13 6 4 6 6 11 2 9 3 2 4 10 10 3
"NCKAP1" 6445 8002 3626 6571 7819 8297 7288 7217 6409 6171 5300 5525 3532 7305 5519 6009 5286 7500 6821 7001 7037 6100 6570 6054 5245 6607 5673 5829 5494 5577 4822 6786 6281 4403 6888 6341 5354 8025 7021 6125
"MRPS35" 1271 1534 778 1469 1663 1632 1725 1686 1347 1259 959 1065 754 1567 1290 1147 1469 2238 1343 1507 1375 1164 1332 1152 1131 1454 1059 935 1169 1422 991 1345 1065 887 1676 1096 1218 1480 1330 1197
"GUCY1B1" 212 382 137 244 197 280 197 234 202 276 130 200 154 215 169 218 280 557 281 377 258 337 194 235 187 221 226 197 208 135 246 296 191 135 231 247 206 272 287 211
"SFSWAP" 1325 1311 663 1286 1221 1451 1256 1181 1002 1147 1207 1153 929 1178 1222 1189 1319 1199 1401 1188 1378 1393 1183 1271 1140 1297 1130 1261 939 981 1383 1151 1285 939 1310 1356 1158 1251 1267 1160
"TNK2" 2010 2033 805 1783 2168 2081 2237 2145 1990 1864 2216 1859 1773 1636 2104 1865 1889 1192 2023 1836 1917 2203 1716 2196 2481 2122 1925 2036 1231 1372 2310 1600 2028 1706 2098 2562 1675 1663 1813 1579
"MON2" 2353 2792 1281 2901 2625 2670 2702 2748 2047 2348 2185 2066 1427 2561 2417 2298 2323 2757 2991 2362 2892 2475 2456 2255 2162 2589 2083 2497 1972 2000 2276 2177 2101 1669 2665 2228 2297 2472 2395 2340
"CDH3" 3 9 4 2 2 1 5 3 4 2 1 1 1 1 1 3 4 1 1 0 1 0 2 2 0 2 2 9 2 3 18 0 2 0 3 1 3 1 0 1
"ARSF" 0 0 1 0 0 0 0 0 0 1 0 2 0 0 0 1 0 2 0 0 0 0 0 0 1 0 0 1 0 0 6 0 0 0 0 1 0 0 0 0
"GPBP1" 2519 2684 1321 2725 2704 2941 2854 2704 2271 2345 2052 2185 1389 2913 2247 2352 2106 2454 2796 2688 2422 2238 2405 2206 2100 2722 2042 2172 2022 2092 1895 2331 2159 1747 2686 2183 2404 2686 2319 2228
"DGAT2" 76 81 242 41 111 74 717 94 66 285 1467 78 191 137 192 88 124 972 152 276 738 168 136 198 155 129 279 93 80 72 220 149 93 115 165 143 320 113 114 137
"ZNF112" 141 154 74 188 153 160 166 133 154 133 128 114 97 152 137 129 136 173 137 128 141 128 131 114 104 120 109 131 107 118 123 140 124 103 146 136 109 127 154 138
"CS" 6977 8680 3904 5634 7402 9538 8703 6794 6464 6791 5580 5776 5009 7031 7120 6354 11166 12655 7188 7574 7849 6884 7460 6198 5939 7050 5510 5505 5305 6225 6140 6874 5977 4492 7367 5845 6502 7838 7060 6091
"LTK" 12 5 0 19 2 3 6 0 4 6 2 4 11 7 4 6 0 2 9 0 3 5 2 4 9 5 4 6 2 2 6 2 1 1 4 6 7 3 3 2
"MRPS24" 16 23 14 22 6 22 21 23 18 23 14 10 15 23 25 21 13 19 16 11 12 19 9 20 8 11 12 14 16 10 13 19 14 9 18 13 14 20 18 12
"ELMO2" 742 791 393 781 765 904 973 644 787 738 644 727 511 778 723 672 681 787 852 838 858 759 737 805 687 701 676 641 623 635 670 632 685 606 776 773 663 781 826 685
"WAPL" 2611 2869 1350 2749 2892 2900 2607 2990 2455 2392 1939 2094 1581 2709 2427 2514 2187 2432 2709 2591 2756 2426 2404 2333 2162 2519 2032 2225 2088 2103 1959 2465 2329 1642 2633 2214 2355 2715 2271 2352
"VMP1" 770 865 436 758 844 958 917 755 723 773 610 885 572 791 616 800 784 897 1007 689 979 864 746 827 689 743 1039 875 676 562 690 851 763 532 858 650 843 945 788 730
"APPBP2" 1318 1432 665 1500 1398 1509 1432 1447 1251 1231 1141 1226 784 1355 1262 1252 1198 1444 1588 1330 1396 1302 1195 1249 1060 1359 1162 1338 983 1217 1038 1212 1238 905 1486 1137 1249 1357 1305 1190
"POLD1" 128 121 70 135 111 124 141 98 86 111 92 121 99 123 125 122 130 108 124 100 116 101 138 102 112 105 87 106 75 105 121 99 89 79 87 107 111 87 104 111
"SEZ6" 1 0 1 0 0 1 0 0 2 0 1 2 2 2 0 2 0 0 1 0 0 0 3 2 0 1 2 2 0 0 2 0 0 0 3 0 1 1 2 0
"EIF4B" 15656 15422 6524 15312 14512 14524 14782 12988 13400 12874 10914 10231 7425 14212 14768 12302 11299 14895 14722 15912 14345 14645 14288 13007 11491 16753 11569 13354 10509 11287 10496 13864 14730 9902 13479 10750 11339 14230 12427 11639
"SLC6A16" 20 35 19 17 32 32 36 21 11 21 24 25 12 24 13 30 23 28 31 17 39 50 17 49 37 29 14 40 18 18 41 26 18 16 17 31 20 35 29 19
"BICRA" 123 168 53 124 126 132 195 136 86 140 206 168 177 123 208 150 184 108 210 126 176 163 191 128 204 145 140 177 72 122 220 105 125 136 133 160 136 137 120 142
"SPHK2" 71 212 95 152 190 241 224 174 165 195 189 146 146 146 152 193 163 143 175 157 173 138 177 202 185 164 167 107 100 192 151 120 96 167 197 134 175 150 151 137
"RPL18" 4734 4259 1944 4176 3895 4095 4637 3849 3923 4073 3442 3218 2521 4055 4697 3521 3585 3972 4085 4032 3615 3631 4089 3859 3117 4580 3588 3525 2859 3603 3204 3951 4237 2676 4067 3636 3399 4544 3707 3646
"CA11" 51 60 29 32 87 69 50 52 25 73 30 36 37 58 28 64 70 49 52 71 66 60 36 54 58 44 47 52 65 35 57 35 50 49 44 59 58 68 76 57
"ISOC2" 806 861 489 809 1006 1220 1070 933 933 877 568 730 609 879 677 624 602 1215 842 917 880 559 955 694 713 862 767 445 613 792 658 773 672 486 760 681 595 1015 897 780
"U2AF2" 922 933 493 870 827 1017 932 833 824 918 799 829 731 853 846 770 874 869 906 833 997 832 927 895 791 905 742 809 643 776 1005 835 796 669 863 1051 801 977 892 785
"EPN1" 1447 1619 766 1167 1444 1827 1805 1412 1223 1612 1521 1621 1399 1325 1515 1358 1419 1306 1520 1378 1501 1621 2014 1636 1799 1505 1414 1391 916 1255 1706 1216 1398 1318 1311 1694 1131 1441 1377 1421
"MED29" 424 457 217 442 494 454 586 510 428 442 406 366 322 431 445 379 483 519 514 446 581 455 449 410 465 490 386 472 323 401 467 437 382 348 424 465 367 428 447 336
"AHRR" 6 1 5 9 5 2 12 3 5 12 7 7 8 8 15 13 9 8 10 11 15 12 6 8 17 17 5 14 11 9 12 8 8 6 16 13 14 0 8 1
"GSC2" 0 0 0 0 0 0 2 0 0 0 0 0 0 0 2 0 0 0 0 0 0 0 0 0 0 0 0 0 0 0 0 0 0 0 0 0 0 0 2 0
"ZNF275" 307 379 173 392 405 376 544 432 368 378 370 366 288 408 306 382 324 366 439 376 477 361 466 419 330 415 343 292 246 384 380 297 251 304 424 362 403 331 377 384
"LOC105373378" 307 379 173 392 405 376 544 432 368 378 370 366 288 408 306 382 324 366 439 376 477 361 466 419 330 415 343 292 246 384 380 297 251 304 424 362 403 331 377 384
"MTMR1" 821 915 405 903 869 825 1000 869 717 779 734 722 575 877 850 768 849 755 1046 880 863 808 764 752 675 863 725 799 590 783 708 783 843 540 872 751 794 869 801 702
"GPC1" 2494 2794 1415 2502 3236 3594 3900 4114 2538 3508 2666 2944 2919 3321 2769 2539 2177 3419 2571 2874 3215 2517 3550 3072 3470 3098 2240 1888 1758 3190 3011 2343 2522 2363 3738 3962 2312 3046 3173 2349
"ADCK1" 237 314 141 197 233 286 311 243 230 213 197 259 185 199 216 206 231 249 213 249 288 177 211 241 248 234 231 150 142 251 235 216 129 161 245 233 236 207 210 196
"HAGH" 1543 2045 1039 1560 2266 2182 1947 1878 1893 1559 1108 1669 1126 1686 1387 1410 1881 2067 1555 1752 1786 1669 1832 1545 1837 1562 1679 1529 1228 1661 1618 1650 1560 1168 1797 1591 1386 1875 1813 1750
"RNF4" 605 637 319 637 653 732 721 656 549 627 547 521 423 632 538 604 630 688 705 650 665 622 654 666 520 602 527 613 509 511 577 506 550 451 658 631 557 696 673 596
"CASP8" 71 96 63 128 98 114 110 73 70 132 114 76 104 79 96 99 92 122 95 103 114 134 99 100 67 62 104 86 59 63 90 93 87 53 99 103 107 118 102 50
"LIMCH1" 17270 14731 7406 10854 18384 18804 14784 19040 16599 13452 12548 15633 12795 13749 17334 15223 13245 11536 15811 12565 14045 16933 13890 13136 16896 15992 12740 15518 10385 13988 14844 14996 18211 12967 14798 15303 13261 12699 17602 14144
"INTS13" 526 653 314 655 637 722 593 626 522 500 414 538 388 571 511 510 491 649 561 582 605 491 574 492 525 571 475 472 436 481 457 507 422 383 571 559 476 683 547 534
"TM7SF3" 499 557 300 608 527 576 676 509 492 534 413 422 348 568 418 419 472 615 524 591 511 474 481 500 502 503 443 453 428 417 460 434 420 319 564 535 524 581 534 451
"DLX3" 0 3 11 0 0 0 1 1 0 1 0 0 0 0 0 4 5 0 1 1 7 1 2 2 0 0 8 9 0 0 26 0 0 1 0 0 0 1 1 1
"SPA17" 12 11 3 11 17 12 5 7 15 16 8 9 9 12 18 10 4 11 6 8 14 17 12 12 11 13 11 8 13 12 7 7 5 6 7 8 7 12 13 6
"TSPAN32" 9 18 3 12 7 10 6 2 10 18 13 3 14 10 13 9 21 13 9 17 16 11 4 30 14 12 16 5 10 10 11 3 25 8 18 8 11 13 10 13
"CCN5" 513 334 338 560 591 640 617 292 448 637 503 443 299 420 801 567 297 347 856 523 770 1001 740 994 673 484 399 604 409 317 665 331 382 411 327 466 528 294 856 449
"DMRT3" 9 12 2 9 12 20 15 13 11 20 3 4 21 9 6 13 14 19 18 16 19 13 14 11 15 10 7 12 11 5 14 13 14 2 9 12 14 6 16 9
"ST3GAL6" 257 232 328 447 448 796 409 543 480 327 288 560 173 229 135 428 288 354 435 553 218 234 332 228 218 440 372 322 222 524 275 294 221 227 355 561 244 616 213 244
"ATP2C2" 2 4 17 1 1 0 2 0 1 2 1 0 0 1 3 11 1 2 1 0 4 2 2 3 1 0 7 18 0 0 40 0 0 3 0 0 1 0 1 1
"NGFR" 49 70 26 31 41 38 26 53 32 37 22 60 14 25 40 55 26 47 38 37 53 70 58 96 50 38 38 53 39 16 61 26 41 26 80 86 53 26 68 32
"CDON" 240 183 190 229 209 234 261 161 188 454 314 177 140 270 212 232 180 290 334 251 455 298 199 346 157 214 235 280 194 128 324 162 187 128 176 269 232 235 303 250
"TAF2" 716 771 337 780 799 820 792 758 564 719 585 551 412 763 667 703 687 838 815 730 783 688 658 610 550 775 538 690 570 592 606 708 580 432 763 589 635 762 694 625
"HIPK2" 3715 4640 2236 3976 3503 5035 4990 4110 3554 4821 4524 4494 3260 4112 4257 3331 3649 4414 4332 3861 5017 3916 5566 3700 4254 4330 3291 3114 2696 3297 4304 3114 2908 3221 4300 4730 2665 4946 3897 3371
"TNPO3" 1484 1447 715 1529 1556 1824 1656 1523 1380 1516 1259 1297 931 1668 1301 1297 1241 1692 1691 1521 1562 1297 1611 1390 1293 1398 1301 1351 1104 1222 1208 1358 1354 1039 1555 1484 1061 1672 1522 1454
"RFXANK" 319 384 224 357 355 352 439 379 359 339 302 288 265 348 395 306 299 455 346 400 405 281 345 345 350 369 316 260 250 304 315 354 280 241 391 311 280 385 318 276
"TMEM161A" 726 624 227 568 650 632 514 444 429 527 524 360 309 412 662 594 456 416 658 512 435 420 415 462 621 495 344 424 328 249 562 581 412 311 478 639 511 584 454 394
"LPAR2" 2 13 5 6 6 8 14 9 8 8 10 15 27 7 12 14 15 8 3 11 11 28 5 23 7 5 13 10 8 14 15 7 7 11 9 6 21 10 8 5
"CTSA" 843 957 466 623 832 1013 1011 746 640 871 685 642 636 826 654 695 960 1144 874 918 1071 802 954 928 664 803 649 713 519 831 969 742 578 557 944 843 818 780 881 632
"SUGP2" 2129 2338 1198 2398 2404 2730 2753 2279 2097 2432 1971 2328 1798 2221 2217 2084 2188 2517 2445 2353 2626 2218 2223 2321 2220 2282 1804 1959 1673 2054 2166 2161 1916 1510 2366 2534 1967 2150 2539 2031
"SLC12A2" 2760 3366 965 2624 2803 3456 2271 3125 2354 1528 1393 1453 1298 2445 1868 1872 3144 3255 2507 2442 2402 2363 1676 2225 1620 2572 1270 2180 2219 1594 1253 3899 3317 1410 2032 1445 2245 1982 3271 2106
"SNX24" 256 356 174 290 348 365 289 299 303 257 231 245 188 301 281 258 295 379 317 366 302 305 270 289 246 300 283 248 232 211 215 227 263 204 303 253 246 350 318 232
"EYA2" 60 91 17 31 92 37 44 32 46 27 59 27 63 50 45 53 31 15 32 52 64 172 50 41 36 28 53 46 58 33 58 132 73 52 62 71 56 69 18 35
"CNN2" 100 185 66 119 124 152 116 63 55 170 206 114 142 120 98 116 129 129 159 88 169 259 144 201 75 108 133 108 95 59 174 89 90 85 83 82 172 117 117 112
"ABCA7" 256 281 152 466 248 224 400 187 205 263 254 413 315 162 186 294 345 172 307 226 349 285 259 388 329 294 315 191 208 243 435 149 222 262 250 446 307 261 290 265
"SNCAIP" 76 95 42 52 74 71 67 43 25 105 58 41 46 62 54 53 51 126 60 63 65 146 67 79 44 46 54 62 65 31 75 33 66 34 43 54 64 42 104 63
"DDX20" 389 396 165 398 445 437 472 380 334 349 317 335 229 385 394 351 343 372 433 360 408 417 352 374 324 377 380 345 320 340 304 307 339 243 393 314 329 390 313 307
"BTBD1" 7901 10755 4798 9967 10202 13813 11444 11399 9898 8520 6056 8336 5149 10886 8247 8088 8028 11964 9896 10212 8083 9729 8886 7446 7919 9296 8131 9639 7149 8696 6560 10260 8990 5257 8914 7277 7553 12044 9775 9461
"FAR2" 72 85 42 91 85 80 75 73 45 125 56 81 57 84 37 78 97 148 84 81 97 63 86 92 61 79 60 74 48 58 79 50 74 35 70 88 77 73 111 67
"BCAS1" 5 10 2 0 5 3 5 6 4 4 0 3 2 3 3 6 12 2 8 0 2 14 1 34 0 6 0 2 2 2 3 1 1 1 5 9 6 3 2 6
"POU1F1" 0 1 0 1 0 1 0 2 0 0 0 0 0 0 0 0 0 0 0 0 0 0 0 0 0 1 0 0 0 1 1 0 0 0 0 0 0 0 1 0
"CHI3L2" 4 6 3 5 4 6 21 0 3 12 42 4 3 1 8 1 2 2 5 1 26 3 7 11 2 4 2 3 3 3 15 8 3 4 3 2 9 1 9 2
"SBNO2" 380 442 221 341 364 396 414 366 338 394 433 400 350 374 364 352 371 408 409 345 446 394 525 433 457 377 392 352 253 396 426 351 319 272 398 603 355 391 406 394
"PMS1" 489 549 250 562 421 472 555 505 454 444 398 380 251 493 490 446 462 483 539 500 495 445 420 424 392 492 398 451 404 345 395 379 385 295 467 420 446 506 488 396
"HMG20B" 300 312 182 305 342 391 235 266 268 313 318 302 240 280 250 267 273 375 343 253 347 328 301 312 292 288 272 219 237 267 355 262 259 169 247 267 267 281 339 248
"CALCRL" 582 573 433 815 607 723 769 818 471 895 548 500 323 695 466 626 623 1194 857 831 665 731 687 683 434 598 635 505 616 538 518 598 614 402 728 695 697 724 924 716
"TAF11" 379 418 201 438 448 497 454 400 341 376 344 350 213 437 365 340 403 452 426 390 405 431 402 336 337 380 354 379 340 327 369 347 383 250 426 326 348 487 471 367
"ANKS1A" 969 926 471 714 756 1023 993 637 799 839 869 917 861 656 779 726 1059 869 896 768 948 925 848 899 789 720 850 803 609 649 1154 670 747 581 760 1108 843 948 814 779
"AP3D1" 1613 1713 935 1374 1768 1888 2037 1584 1576 1724 1640 1920 1437 1537 1476 1518 1611 1631 1822 1677 2075 1641 2044 1688 1723 1779 1469 1660 1129 1621 1947 1660 1405 1399 1571 2201 1255 1490 1664 1573
"ZNF76" 1105 1203 488 744 1207 1452 1031 1026 1011 1011 938 895 817 1158 994 966 934 985 996 964 1025 1127 1012 1092 1056 1217 1089 1063 698 866 1064 998 1076 855 988 1190 805 1187 1204 1028
"NHERF2" 789 762 505 1183 810 987 674 987 617 842 611 840 821 874 637 836 1204 1100 973 1064 877 762 888 918 769 908 616 713 647 823 1086 742 670 539 808 1002 876 1072 793 762
"NTHL1" 97 87 58 108 110 142 130 89 106 135 88 86 79 97 93 90 99 157 109 99 121 85 98 112 115 127 82 76 83 90 118 99 97 69 122 83 90 102 101 88
"BLTP3A" 2445 2515 1020 1877 2479 3273 2893 2371 2173 1495 2368 1902 1446 1817 1965 2452 1764 2787 2488 2607 2839 2681 2365 2188 2452 2295 1529 2486 1576 1856 1264 2590 1908 1159 1940 2044 2025 2604 2224 2118
"GNAI3" 770 919 478 910 811 870 1035 878 708 902 717 682 531 938 716 750 701 1044 940 802 931 845 814 776 658 795 841 703 742 652 682 694 742 556 833 866 820 819 911 735
"IPO5" 6395 6874 3258 7611 7277 7432 7805 7157 6426 6420 5932 5759 3731 7683 6239 5773 5513 6595 6931 6513 6168 6249 7143 6025 5791 7596 5189 5783 4682 5621 5288 6170 6475 4964 6397 6438 5525 7172 6038 6001
"OAT" 1382 1382 565 1028 1505 1281 1168 1390 1156 1106 863 844 773 1332 982 1051 1024 947 1168 1081 1427 1183 1038 1133 821 1051 954 1214 1012 822 888 1216 1362 796 1259 1072 1282 1111 1438 1350
"WDR3" 564 616 268 682 671 716 748 638 563 646 484 500 358 710 545 534 570 801 682 605 664 539 646 515 523 579 497 531 475 559 551 570 480 333 666 583 455 591 578 545
"PKN2" 1570 1727 813 1498 1559 1671 1574 1509 1205 1417 1208 1154 828 1531 1420 1377 1374 1636 1687 1580 1516 1577 1293 1355 1140 1498 1148 1323 1196 1003 1172 1374 1326 927 1464 1247 1345 1557 1485 1290
"WDR18" 350 353 156 292 353 353 391 325 319 306 303 313 226 303 393 245 288 287 266 476 324 349 362 297 360 290 273 413 273 290 340 277 239 202 267 303 289 308 323 325
"TRAM2" 300 372 195 325 310 428 326 292 262 501 303 324 236 292 280 318 295 434 367 334 356 409 501 426 299 288 353 307 228 192 365 270 235 201 268 395 368 264 420 285
"NTN1" 103 85 89 105 86 86 146 96 77 133 70 95 85 71 116 97 83 81 128 105 201 203 71 173 92 87 98 127 77 66 162 67 85 85 46 106 101 111 131 102
"GLP2R" 3 0 0 0 3 1 3 1 2 0 10 1 1 0 1 3 3 0 4 3 5 5 3 0 2 1 2 5 2 2 4 5 2 2 1 0 2 4 2 4
"MCM10" 16 10 3 22 10 7 19 6 11 5 14 10 6 10 18 8 8 7 19 11 17 9 9 7 18 5 12 12 13 8 8 10 10 4 16 11 8 11 11 13
"DGKA" 78 122 86 75 93 92 87 52 46 95 78 92 97 73 64 98 106 92 94 82 124 95 86 114 59 69 83 116 74 73 173 69 73 41 81 99 86 85 102 55
"ERBB3" 81 71 119 143 51 62 181 111 201 47 73 254 99 76 59 125 201 58 188 52 118 263 36 179 53 61 72 115 165 551 208 129 71 100 90 98 73 42 63 54
"ROPN1" 0 0 0 4 1 1 3 2 0 1 0 0 0 1 0 2 1 0 2 3 1 1 1 1 0 0 2 1 1 2 0 1 0 0 2 5 1 1 0 0
"ANKRD44" 427 515 229 428 285 444 367 306 418 391 333 313 264 414 350 421 372 431 411 395 388 374 371 374 257 312 440 395 355 297 336 397 347 245 317 413 349 452 388 288
"KARS1" 3471 3554 1517 3585 3504 3628 3690 3351 3250 3063 2587 2547 1740 3566 2988 2943 3137 3585 3476 3521 3126 2795 3582 2900 2750 3830 2593 2924 2180 2944 2683 3304 2990 2250 3251 2996 2759 3861 2800 2726
"ADAT1" 239 274 109 279 284 274 337 268 215 275 206 245 162 293 271 212 233 327 292 295 321 247 280 261 280 242 211 226 192 260 256 208 204 143 256 266 227 297 222 258
"PDIA5" 85 103 43 91 76 106 101 84 51 123 76 110 77 95 70 74 82 121 91 92 129 123 91 119 102 101 107 75 83 56 143 67 72 56 57 124 73 95 140 114
"TBC1D22B" 389 435 169 388 311 370 407 315 355 358 407 382 281 397 350 343 365 311 602 380 455 368 361 367 302 380 311 474 276 275 350 293 320 280 361 316 378 384 338 375
"NDUFB4" 2516 3621 1544 2682 3168 3872 2949 2761 2765 2341 1553 2005 1312 3311 2405 2159 2968 4128 2755 3007 2516 2060 2562 2009 1849 2556 2133 1902 2238 2422 1724 3007 2481 1604 2802 2026 2474 3689 2560 2287
"SPEN" 3359 3765 1753 3345 3064 3747 3871 3248 2826 3430 3419 3550 2765 3508 3038 3311 3094 2965 4334 3379 4287 3582 4190 3610 3140 3438 2810 2958 2330 2934 3005 2476 2350 2573 3344 3686 3410 3041 2934 3059
"MYLK" 657 794 320 724 1156 712 888 437 356 1495 509 603 497 684 758 645 628 1001 1192 841 1375 2946 658 1726 673 606 984 679 723 499 1996 603 623 465 375 771 1259 849 1316 1050
"ZC3H15" 1033 1281 582 1147 1483 1528 1304 1175 1092 1028 756 886 694 1295 1020 960 1046 1238 1239 1157 1146 1095 1104 974 985 1187 938 901 999 1013 886 1125 1039 774 1143 996 985 1200 1168 965
"MAP2K4" 1196 1478 638 1456 1434 1639 1445 1303 1311 1190 944 1167 745 1487 1097 1001 1185 1593 1432 1336 1350 1168 1204 1075 1126 1168 1004 1043 1025 1022 917 1221 1098 846 1340 1231 997 1524 1182 1183
"PACC1" 59 44 37 45 56 49 38 52 55 67 38 70 38 43 52 27 64 46 89 48 49 46 62 60 33 54 41 30 46 60 42 45 31 46 47 38 47 62 35 64
"SNAP91" 23 11 29 16 16 21 21 12 8 34 14 10 11 10 46 9 5 9 19 16 19 12 36 9 37 12 3 9 6 14 21 17 10 8 6 6 14 4 17 35
"SLK" 3010 3310 1759 3793 3406 3777 3428 3294 2857 3050 2480 2689 1822 3451 2720 2687 2817 3987 3565 3319 3339 3043 3230 2791 2661 3176 2568 2675 2697 2538 2406 3101 2819 2147 3162 2853 2691 3355 3349 2782
"CYB5R4" 428 451 250 589 435 510 417 441 365 556 389 347 280 519 399 382 401 576 476 435 436 383 416 428 342 387 365 422 415 288 344 402 423 353 515 438 346 540 473 396
"RIPPLY2-CYB5R4" 428 451 250 589 435 510 417 441 365 556 389 347 280 519 399 382 401 576 476 435 436 383 416 428 342 387 365 422 415 288 344 402 423 353 515 438 346 540 473 396
"COL17A1" 0 98 88 1 4 0 2 2 0 2 4 5 2 45 10 253 207 2 1 1 34 0 15 46 5 3 24 422 17 0 522 0 0 3 3 1 1 0 2 1
"GSTO2" 41 57 36 74 43 53 51 54 37 40 20 53 26 73 40 52 75 66 35 45 65 42 54 47 56 56 27 24 22 67 73 16 25 29 48 60 41 44 30 35
"SEC61A2" 147 196 80 163 225 171 206 129 150 158 146 168 95 143 178 125 144 176 184 172 180 169 165 176 143 158 128 136 138 134 164 140 129 107 154 141 152 160 184 138
"PRKCQ" 4697 3619 1927 3703 4253 5125 3947 3930 3162 2958 2655 2497 2117 4072 4139 3824 3437 4883 3133 3748 3860 3662 3851 3524 2891 3815 2771 2842 3169 3206 2866 4752 4256 2029 4173 3642 3025 3839 3561 3471
"TLE2" 801 840 412 616 933 1054 942 759 767 878 791 987 698 623 815 849 728 745 896 822 882 991 910 956 939 866 797 711 513 838 928 658 678 735 730 1065 637 927 781 660
"ASB1" 1156 1201 611 1145 1235 1320 1318 1069 1178 1154 933 1073 873 1164 1184 1139 1179 1267 1230 1193 1148 1190 1110 1060 1210 1070 1027 1015 831 1189 1030 939 950 869 1229 1165 976 1163 1160 975
"FAM107B" 148 159 144 168 196 264 171 119 120 370 383 172 122 181 186 239 155 177 237 189 287 240 220 237 142 158 229 221 154 109 260 128 166 146 140 161 286 153 250 187
"ME1" 961 1307 670 897 1384 1671 1304 1133 1535 1215 1012 1343 632 1042 765 1011 828 1154 1219 1081 1338 1303 1336 1227 867 846 989 906 871 1538 968 1195 922 923 1326 1179 916 1361 1171 948
"TBC1D1" 2183 4084 1433 1430 4087 4171 1662 2169 1860 2012 2709 1623 1405 2836 1736 1945 2191 2268 2263 2930 2563 2800 2235 2905 2957 1812 1802 1560 2349 1142 2262 2165 4669 2025 2177 1975 1934 3001 3151 2788
"CDK13" 1867 2316 940 2057 1848 2103 2307 2107 1842 1903 1739 1784 1212 2102 1803 1783 1903 2048 2356 1820 1992 1912 1849 1835 1683 1998 1643 1831 1612 1563 1700 1562 1503 1344 1975 1700 1919 2148 1761 1641
"MTHFD2" 1052 728 244 714 746 790 618 810 737 489 916 637 518 591 823 681 505 334 772 531 643 839 594 646 513 780 818 948 598 469 606 798 739 598 693 1243 714 549 813 648
"SLC9A7" 803 765 360 915 1064 1230 1114 995 1043 901 598 848 699 1097 594 747 960 824 1090 966 855 916 761 918 816 953 844 1077 656 847 727 897 929 683 885 931 840 1049 976 675
"FOXJ2" 958 727 350 700 891 815 908 801 705 744 918 928 701 809 954 841 747 556 922 789 933 998 964 929 898 809 608 768 481 785 853 789 789 657 797 1176 675 629 840 814
"YBX1" 13085 13788 6172 11734 12969 14302 12142 12481 11271 10130 7828 8657 6443 12264 10626 10228 11642 13431 11762 13352 10748 10458 11275 9350 9493 12075 9208 10532 9581 9953 8858 12181 11490 8330 11046 11627 10544 13804 11388 10446
"PDE4A" 528 623 320 465 592 714 759 668 573 663 435 715 547 622 463 670 550 723 567 667 729 531 708 778 680 612 616 449 299 443 671 430 402 523 704 780 483 593 608 526
"PPP2R5A" 1732 2119 1008 1874 2043 2545 1932 2073 2181 1922 2173 2098 1215 1942 1796 1934 1578 1832 2196 1934 1779 1739 2091 1743 1764 2050 1917 1655 1453 1831 1705 1458 1490 1349 1836 1617 1617 2197 1527 1641
"CTNNA2" 18 9 2 1 13 2 4 7 38 10 10 4 12 14 19 22 1 5 16 7 7 24 2 11 4 10 26 15 9 3 8 22 36 8 10 8 9 8 10 17
"ELAVL1" 734 842 415 744 795 916 945 872 714 790 731 750 557 777 728 759 656 831 865 801 856 729 854 826 787 801 605 692 572 736 731 642 630 559 843 850 699 722 716 755
"TIE1" 488 583 221 411 456 535 482 455 348 583 351 384 423 396 332 420 728 929 481 779 565 539 360 474 407 380 379 336 493 359 525 558 326 219 314 677 490 625 467 410
"DIP2B" 1186 1657 736 1476 1501 1651 1493 1538 1155 1267 1120 1255 828 1332 1272 1269 1102 1483 1511 1448 1325 1292 1688 1245 1249 1292 1126 1171 1072 1328 1241 1097 907 897 1436 1108 1194 1443 1156 1133
"SMARCD1" 390 451 204 406 458 456 477 462 415 448 438 367 355 415 391 406 410 429 495 398 530 436 406 496 425 445 400 339 308 379 418 308 388 286 444 462 384 432 474 334
"KDM4A" 677 754 412 762 965 1002 799 759 710 713 660 717 574 639 781 813 734 785 831 686 832 839 680 749 752 920 595 605 511 640 790 852 822 498 801 786 624 606 966 641
"NFYC" 1269 1382 569 1275 1352 1749 1656 1341 1229 1215 895 1086 895 1214 1173 1135 1395 1678 1283 1351 1364 1060 1383 1233 1208 1383 1005 1052 846 1133 1182 1028 986 901 1425 1234 1052 1405 1173 1076
"ZMYND12" 65 56 30 62 55 45 69 51 44 29 33 30 22 40 47 64 50 68 79 54 64 49 39 46 43 43 40 30 38 40 43 52 42 28 71 25 14 67 43 37
"SLC9A3" 3 0 0 3 5 1 1 1 0 4 3 2 2 0 0 1 0 0 2 1 0 0 1 7 0 0 4 3 0 1 0 0 1 0 2 3 3 0 2 0
"NGEF" 15 10 19 16 20 4 9 21 6 29 12 12 11 34 19 16 13 17 13 26 38 19 24 21 6 16 14 14 1 11 29 20 3 9 11 13 11 14 16 12
"ASPM" 17 35 25 30 18 16 24 30 17 27 14 7 18 20 30 24 21 74 20 14 24 26 19 13 22 20 28 24 15 15 26 25 18 15 20 18 16 28 17 19
"CD84" 120 182 49 113 124 196 132 76 109 155 189 91 75 105 98 110 73 159 99 131 124 90 107 140 78 73 155 128 60 99 72 74 98 81 86 89 117 91 137 88
"ELOVL1" 145 173 129 169 169 166 141 135 138 214 217 135 111 175 124 143 170 250 198 162 202 173 170 179 130 131 169 150 108 131 170 122 134 115 148 233 155 183 173 120
"SPI1" 56 69 38 47 47 52 76 44 44 77 77 61 90 35 58 38 57 60 45 42 59 71 67 88 33 37 55 36 29 50 69 39 59 42 51 55 92 70 69 33
"POLR1H" 157 187 77 185 158 204 160 169 162 201 125 136 76 172 178 149 133 185 178 142 147 109 205 163 118 181 120 127 106 169 114 184 103 85 202 143 132 200 156 130
"MPPED2" 270 216 136 258 221 318 425 321 362 199 206 253 178 229 159 339 235 271 338 273 501 365 273 237 210 305 242 345 158 176 245 353 186 118 265 246 236 294 244 152
"CLDN18" 0 2 1 1 1 0 1 0 0 0 2 0 0 0 0 0 0 0 0 0 1 0 2 1 0 0 0 0 0 0 0 0 0 0 0 0 0 2 0 1
"ZBTB11" 1146 1369 613 1232 1268 1300 1240 1376 1031 1099 955 1053 687 1420 1014 1087 928 1068 1347 1307 1180 996 1106 1105 1020 1205 986 1072 992 984 907 1097 1064 774 1283 906 1121 1189 1119 1123
"ATXN3" 752 852 455 935 827 775 1026 880 615 967 861 716 500 864 744 697 902 982 939 764 976 895 682 882 693 851 795 865 659 605 784 730 712 526 790 858 760 810 892 746
"GOLGA5" 700 636 369 737 795 764 704 749 572 661 548 553 338 730 613 570 538 864 673 611 756 665 700 643 580 656 554 600 504 590 558 630 611 462 659 702 565 717 745 554
"FGFR2" 8 62 26 5 13 5 11 4 9 13 54 13 11 11 19 58 29 10 13 2 29 32 7 34 4 4 14 91 16 2 153 5 4 15 5 4 14 7 12 5
"LRRC40" 399 462 233 502 454 553 448 510 373 392 333 296 235 458 408 420 440 573 495 472 459 419 392 330 355 438 315 370 356 351 301 418 433 251 493 356 409 485 443 384
"ISOC1" 342 437 197 537 429 714 439 446 361 342 231 407 253 377 210 317 414 745 399 378 368 280 358 258 219 429 265 232 266 417 272 281 254 274 354 325 244 484 251 261
"EML1" 1893 1834 927 1679 2011 1882 1628 2037 1833 1808 1227 1380 1055 1718 1235 1733 1507 1590 1668 1918 1666 1569 1517 1719 1754 1864 1363 1566 1111 1071 1396 1638 1832 1328 1863 1436 1680 1808 1978 1708
"TRMT11" 442 530 239 571 450 496 593 536 371 456 378 364 233 533 479 410 521 564 573 480 533 435 438 389 390 551 405 475 400 439 404 427 483 332 535 449 441 524 463 411
"THUMPD1" 1409 1433 634 1581 1555 1524 1357 1546 1163 1279 1172 1065 769 1577 1155 1334 1214 1342 1499 1237 1369 1432 1172 1160 1082 1527 1117 1306 1103 1234 1209 1359 1294 833 1559 1109 1173 1606 1286 1334
"MSANTD3" 263 316 153 376 284 542 355 281 444 273 220 307 243 291 233 213 328 334 309 290 283 281 347 253 179 217 207 239 283 398 294 209 245 186 297 422 249 339 346 279
"KIF26A" 188 162 77 174 163 230 160 167 134 176 137 189 155 157 140 144 286 282 251 238 188 171 150 147 174 199 148 159 127 131 189 139 102 117 154 193 153 190 191 104
"ATG2B" 2658 2820 1408 2970 3207 2975 3317 2997 2386 2530 2425 2212 1581 2813 2676 2656 2550 2875 3058 2621 3055 2685 2584 2513 2450 2706 2230 2595 1965 2249 2320 2805 2536 1767 2809 2412 2508 2880 2800 2395
"ARFGEF1" 2235 2391 1197 2575 2691 2757 2607 2273 2065 2171 1830 2002 1290 2498 1914 2062 1821 2844 2528 2450 2402 2322 2002 2272 1782 2280 1950 1983 1767 1843 1915 2193 1954 1462 2427 2141 1918 2504 2316 1955
"ACSM2B" 3 2 0 2 2 2 2 1 0 3 1 1 0 3 3 4 2 1 0 3 6 4 1 0 2 1 5 3 0 1 5 1 5 0 1 1 0 1 3 1
"ZFAT" 451 447 249 517 484 643 516 445 446 497 394 417 311 509 431 494 397 374 485 488 501 422 612 501 438 556 427 400 287 413 408 433 423 300 522 538 368 518 529 436
"MTFR1" 330 370 207 334 437 404 399 416 327 412 279 317 203 405 360 343 306 471 365 389 324 287 408 305 402 397 323 290 279 272 306 316 289 254 388 374 258 453 325 315
"STAG3" 64 35 20 31 44 65 38 27 17 35 51 57 29 57 49 60 28 15 43 27 29 32 49 33 23 35 40 51 19 36 33 49 61 19 39 32 49 60 61 38
"FECH" 918 971 653 1274 954 1356 1490 1338 1029 1013 822 814 809 1405 1091 821 1021 1424 1120 1272 1168 1172 1084 909 1062 1244 1035 835 977 1089 1023 966 894 768 1440 873 1113 1132 1055 965
"MYO9A" 3427 4262 2043 4492 4014 4541 4662 4490 3961 3744 3128 2979 2113 4092 3466 4186 3630 4673 5495 3831 3971 4250 3681 3857 2958 4645 3395 3757 2874 3111 3370 3679 2807 2826 4325 3810 4066 4282 3828 3814
"DDX3Y" 1931 2045 947 1912 1975 2147 1685 1918 1555 1667 1374 1568 966 1893 1724 1635 1574 1679 2002 1855 1775 1794 1767 1528 1518 1904 1474 1587 1427 1525 1308 1846 1785 1229 1788 1401 1574 1946 1862 1645
"PFKP" 164 262 102 340 230 247 235 135 146 326 288 286 198 204 233 200 276 222 505 165 377 243 202 334 203 194 197 301 160 93 295 198 223 148 133 261 232 158 256 214
"IDI1" 2186 3286 1895 3962 2943 3808 4075 3044 2759 2685 2033 2998 1718 2712 2270 2203 2814 4069 2383 2969 3140 1413 3458 2123 2760 2468 2620 2417 2145 2659 1780 2597 2000 1576 3811 3359 2219 3826 2320 2551
"SP100" 815 1395 453 896 958 872 861 838 583 868 1049 800 561 906 568 643 776 928 1020 784 943 836 809 898 694 743 775 721 662 677 714 684 914 489 822 905 837 822 939 756
"KLF6" 1017 1211 462 919 943 1003 1137 773 716 1189 1460 1038 675 1021 1050 981 970 1034 1200 908 1234 1280 1295 1105 922 897 990 1069 717 768 1111 899 841 762 864 1221 1209 993 1021 853
"PLPP1" 968 1004 533 1198 1153 1564 903 899 985 916 842 1258 651 707 825 873 712 932 926 878 1066 817 1073 898 781 867 821 834 942 1065 1006 853 1123 633 942 1659 587 1159 973 890
"NEO1" 2702 2332 1040 1933 2260 2229 2752 2225 3071 2327 1880 2293 1657 2339 2403 2214 1969 1544 2211 2159 2192 2681 1929 2258 2100 2415 2248 2381 1234 1713 2746 2045 2567 1949 2674 2417 2093 2248 2513 2036
"TRAM1" 1180 1375 706 1416 1277 1408 1394 1246 1098 1448 1044 954 638 1346 1071 979 1040 1722 1281 1226 1291 1195 1181 1225 943 1170 1063 1082 1045 917 967 1079 1009 779 1284 1238 1127 1478 1341 1153
"PHKA1" 5717 5543 2739 4995 6118 6340 4885 4393 4446 4439 5110 4248 3075 6179 3371 5012 6635 3420 5221 4413 5929 3899 5042 4760 4820 7585 4940 4812 4477 3282 4527 5665 6422 3284 5101 4889 5961 6380 5029 5283
"TNFRSF1A" 773 870 364 557 968 771 825 864 730 850 863 727 543 902 691 713 859 627 966 782 964 980 970 1034 781 867 806 846 686 622 1012 679 748 726 819 1197 820 836 837 768
"CACNB1" 5228 4837 1942 4262 5767 5513 4630 4933 5124 4566 4219 4334 3694 4869 4718 4910 4160 3668 5458 4287 4500 5022 4062 5112 5175 4783 4166 4389 2904 4547 4360 4766 5134 4041 4995 5033 4090 4448 5512 4963
"EVI5" 797 851 476 883 1034 935 918 917 707 971 676 692 440 864 796 807 678 907 924 799 860 854 730 880 737 773 718 714 596 716 670 739 663 538 756 815 828 983 863 770
"STOML1" 183 163 90 238 214 196 272 181 211 216 159 207 164 218 128 172 200 239 178 179 234 177 202 200 173 183 169 157 140 204 204 197 178 129 220 179 137 220 176 169
"PKM" 29799 33320 13373 21925 30992 41105 28384 17582 27036 20911 16035 20485 19493 25133 22462 22389 52443 31917 30007 24595 30843 27720 21501 22578 21525 22954 22951 24209 27579 16838 19626 28838 36051 18069 22702 19867 29450 36918 31465 25152
"DHX29" 1526 1712 743 1591 1767 1833 1583 1711 1401 1423 1287 1190 836 1747 1352 1354 1262 1592 1645 1543 1524 1448 1514 1319 1361 1605 1228 1282 1210 1436 1138 1590 1403 1082 1552 1436 1347 1691 1482 1431
"DNTTIP2" 1036 1165 537 1180 1325 1168 1177 1261 1075 981 814 891 667 1245 1036 953 953 1128 1202 1151 1145 1039 1089 944 881 1182 845 994 838 1036 807 1120 1052 700 1125 1120 858 1159 1113 955
"METTL22" 750 687 433 951 644 804 874 679 738 704 671 705 429 836 645 705 654 791 768 787 838 578 1043 572 612 834 672 482 457 703 674 711 579 440 765 648 620 674 653 750
"TP53BP1" 1454 1288 665 1346 1430 1803 1605 1354 1247 1612 994 1524 1082 1216 1316 1090 1211 1690 1713 1257 1616 1291 1496 1338 1299 1348 1095 1072 1019 1483 1251 1053 1063 814 1418 1523 1085 1567 1223 1079
"TRO" 54 57 21 101 101 54 59 50 46 74 52 96 60 67 82 69 71 99 158 33 97 74 83 74 93 47 74 47 84 63 90 54 89 49 70 47 45 58 52 62
"RRP15" 1373 1539 782 1943 1532 1689 1682 1534 1298 1495 1028 1162 726 1750 1256 1290 1342 1498 1685 1521 1752 1211 1447 1186 1438 1607 1196 1180 1087 1377 1096 1283 1286 1170 1637 1273 1374 1525 1529 1349
"RHOA" 3670 4138 1946 3864 4917 4480 3927 3936 3160 4293 3615 3335 2391 4011 3378 3398 3255 3828 3906 3751 4172 4034 3734 3791 3455 4015 3411 3995 3211 3216 3241 3525 3835 2835 3557 4182 3408 3893 4271 3523
"DHX8" 800 858 433 862 997 988 935 855 747 875 815 734 590 826 762 796 755 880 1071 900 928 846 835 957 810 826 735 791 625 700 833 793 726 577 801 893 765 898 877 861
"PRKCZ" 8 6 8 15 14 6 8 7 6 12 10 12 11 5 11 16 10 7 16 9 19 26 6 13 9 8 7 9 7 7 22 13 10 2 6 9 12 1 13 3
"ZFY" 760 812 440 905 843 927 920 948 684 744 564 638 418 890 736 685 681 798 839 751 843 690 737 663 607 841 677 610 715 632 598 802 836 480 897 711 656 823 803 729
"IARS2" 2915 3354 1676 2988 3307 3943 3417 3185 2709 2960 2254 2357 1705 3289 2735 2453 3110 3734 3031 2939 2991 2590 2965 2378 2536 2727 2213 2256 2362 2744 2222 2804 2523 1777 2831 2472 2634 3398 2699 2807
"SYT1" 13 16 11 13 8 11 20 10 4 22 11 19 15 7 6 21 3 28 5 13 18 12 13 12 15 7 27 10 15 13 14 15 8 10 2 15 12 11 20 23
"NAV3" 217 333 91 154 227 240 190 128 142 108 304 171 102 211 192 199 183 279 354 103 231 231 131 204 110 224 217 270 478 150 336 287 380 121 139 155 239 175 198 130
"IDH3G" 730 804 397 775 892 1018 858 750 778 751 558 662 612 656 772 717 1058 1014 859 839 819 708 768 663 800 830 713 774 550 689 738 714 738 597 705 763 642 820 754 676
"ROGDI" 555 540 273 582 528 744 609 485 481 475 407 409 396 525 454 517 650 712 625 572 639 506 550 485 421 515 469 424 328 405 522 551 522 416 574 475 552 530 499 429
"PDZD4" 120 78 43 138 137 173 62 123 85 160 173 112 55 116 119 88 53 82 121 92 28 179 79 129 142 113 70 127 47 17 113 126 123 76 100 122 72 43 87 98
"ATP2B3" 0 2 0 0 2 0 4 3 0 5 0 8 4 1 7 3 7 3 7 1 1 2 4 0 1 1 0 6 25 0 2 1 1 3 3 2 3 0 4 1
"ROCK1" 1699 1843 840 1770 1956 1755 1698 1694 1214 1848 1430 1372 990 1840 1608 1549 1598 2054 1984 1755 1819 2390 1510 1857 1367 1738 1596 1626 1522 1162 1569 1686 1622 1069 1623 1636 1781 1814 1850 1621
"CBFB" 664 888 358 885 743 874 838 702 641 671 490 636 351 815 582 612 681 918 955 679 693 675 751 625 496 722 567 652 623 773 517 633 567 463 758 828 621 767 760 663
"PDK3" 95 181 38 85 120 111 114 76 82 144 53 82 73 114 101 90 100 106 95 104 130 244 61 162 54 68 119 78 79 97 139 49 79 85 95 101 116 144 129 116
"HYAL2" 305 399 162 351 265 263 325 291 205 376 289 241 270 306 205 278 353 387 315 298 326 311 260 272 195 290 296 230 212 225 288 232 202 149 268 342 285 336 356 318
"HDAC4" 3375 4867 1838 4474 3536 3933 6395 4450 3114 6044 3857 4323 2863 4480 3366 3861 4839 4524 6139 3935 4933 4767 3700 4205 3767 3215 2390 5231 2780 2820 5588 2923 2947 3355 3914 3682 4980 3986 3496 3819
"RASSF1" 265 334 148 271 235 231 267 275 194 276 232 259 222 260 223 240 210 274 287 272 274 223 214 291 231 209 242 223 196 177 261 185 227 135 240 251 235 258 267 220
"FGFR3" 19 33 147 26 14 15 23 20 8 30 19 22 11 31 20 142 28 12 20 21 24 24 26 62 19 14 57 197 11 9 224 15 8 31 21 35 38 18 22 22
"IFI35" 75 141 43 69 74 90 86 81 49 90 137 53 56 85 64 55 84 108 103 73 89 74 92 89 49 55 66 68 46 48 74 63 82 52 54 65 78 57 94 65
"HEATR6" 562 478 285 524 545 676 613 584 486 455 379 398 339 518 450 476 455 536 519 526 570 461 496 441 532 535 447 461 441 464 492 456 459 352 552 455 396 516 498 443
"COASY" 336 340 185 283 365 471 376 363 310 372 298 341 321 298 289 347 379 346 421 325 389 344 401 360 370 363 331 320 229 323 395 311 266 321 345 437 307 379 372 404
"PLEKHH3" 781 1339 522 951 1197 1166 1715 1337 1587 746 679 796 1086 1222 723 1013 1196 1096 1345 1023 1229 1097 755 1408 1193 847 946 790 811 767 1013 574 591 912 1402 980 1062 1214 1029 582
"MEF2A" 4854 5290 2498 4698 5141 5751 5113 4587 4506 4370 3814 4284 2970 4783 4712 4326 4512 5076 5500 5059 5029 4871 5146 4316 4263 4543 3983 4378 3486 4316 3826 4587 4585 3518 4848 3996 4098 4884 4748 4391
"OTUD5" 619 549 265 582 631 749 642 576 469 559 525 518 418 546 608 548 556 539 715 536 673 634 597 610 630 610 458 578 382 564 590 648 570 458 559 652 550 561 634 492
"TFE3" 453 439 236 417 403 559 478 392 369 551 584 435 334 349 391 406 367 416 499 422 506 492 501 488 433 417 406 459 271 378 483 353 354 357 451 564 411 400 416 398
"TBC1D25" 195 147 83 129 200 239 178 180 146 188 168 203 173 163 174 190 163 142 187 179 229 208 205 214 173 193 165 181 109 171 198 112 169 147 202 238 148 194 181 155
"ACSL4" 598 977 365 820 986 902 871 883 660 888 771 701 542 912 601 627 884 1242 906 781 857 753 710 800 565 757 714 782 696 720 605 725 705 481 739 758 671 926 864 762
"INPP5A" 1968 2088 1139 1986 2349 2867 2539 2266 2130 1849 1487 1703 1292 1963 1670 1983 1493 2030 1934 2236 1702 2147 2205 1813 1976 2208 1697 1629 1265 1831 1680 2080 1636 1398 2027 2007 1461 2019 2096 1885
"GPKOW" 475 543 258 547 583 570 573 559 481 467 421 466 380 523 441 431 478 489 512 497 476 515 540 507 470 581 395 435 343 471 468 446 409 335 516 479 401 531 511 433
"GRIPAP1" 454 376 223 450 434 470 421 394 302 438 429 414 374 388 391 373 454 405 513 412 447 441 379 419 381 472 364 385 320 365 483 400 406 322 421 508 392 428 410 346
"FTSJ1" 263 286 135 315 299 319 357 306 217 320 232 274 187 280 278 254 261 322 286 278 307 266 289 312 272 263 224 219 216 240 226 266 247 200 267 257 258 284 296 259
"PRR11" 17 10 5 23 6 9 17 11 10 9 19 10 11 8 20 11 19 27 11 14 22 17 16 16 17 11 6 16 16 16 15 9 12 6 11 12 14 11 23 7
"REEP1" 986 904 538 959 940 1239 1208 1037 967 918 711 826 602 1074 658 927 872 903 1139 1047 967 976 762 808 823 980 856 709 628 892 837 871 945 693 1149 871 777 978 916 790
"ATP11A" 1273 1363 655 1034 1338 1507 1271 1399 1179 1514 1406 1450 1167 1489 1313 1251 1177 1074 1189 1192 1548 1506 1324 1602 1374 1305 1292 1335 803 1088 1291 1035 1402 1169 1242 1940 1130 1420 1524 1265
"POLR1A" 994 1290 679 1358 1254 1527 1421 1170 964 1439 1013 1383 949 1328 1124 1132 1103 1314 1359 1347 1503 1242 1406 1311 1364 1166 1078 955 864 1133 1353 994 660 819 1367 1386 1014 948 1140 903
"LAPTM4A" 1540 1516 766 1431 1622 1896 1645 1432 1188 1561 1169 1189 835 1566 1288 1252 1399 1848 1621 1496 1482 1328 1483 1420 1232 1493 1300 1358 1153 1262 1355 1350 1359 1095 1547 1449 1375 1541 1601 1260
"TTC7A" 302 295 218 318 264 310 338 269 245 441 350 289 267 282 310 276 211 240 408 244 487 335 375 414 317 305 280 324 236 214 345 185 235 262 303 387 269 226 366 269
"IP6K2" 874 740 447 848 944 904 771 787 749 771 628 772 563 639 712 754 880 765 1001 611 825 885 615 811 764 748 673 817 607 674 833 902 764 552 700 781 604 620 887 792
"STON1-GTF2A1L" 0 3 1 0 0 3 2 2 0 0 1 0 1 1 2 4 0 5 1 1 4 2 3 2 3 1 3 0 2 1 3 3 3 0 0 1 1 2 0 2
"SRBD1" 264 320 187 337 309 336 377 332 303 292 292 268 192 314 295 297 310 348 360 323 364 344 269 336 300 368 273 315 287 262 342 381 242 211 328 258 329 331 333 278
"KIF2A" 281 304 160 330 329 306 386 303 239 320 288 311 217 316 216 290 283 334 374 280 351 353 360 325 287 290 264 273 292 318 308 243 264 246 330 313 308 276 341 270
"RASGRP2" 185 272 101 199 188 229 231 183 154 213 173 186 224 172 146 170 257 247 181 233 229 247 158 220 173 177 181 139 149 148 234 142 142 142 178 229 200 253 223 162
"PSME4" 6247 7895 4264 6499 9078 11043 8912 8711 6939 6524 4792 6492 4035 7622 6101 6669 6045 9367 8613 7919 7208 6987 8276 5934 5553 6620 5480 5511 4995 7521 5315 7970 4835 4089 7936 5900 5492 8967 6004 6809
"IFT80" 146 194 88 167 155 169 158 169 141 200 146 139 106 172 178 185 180 244 212 187 184 174 154 145 146 188 158 154 163 126 148 129 137 91 178 113 185 193 190 173
"SIRT2" 4932 5032 2886 4539 4584 6211 6426 5827 4551 4562 3311 4795 3529 4500 4094 4459 5159 6300 5349 5203 4403 3714 5439 3841 3896 5218 3992 3595 3260 7928 3906 4354 3496 3109 4876 4951 3669 5431 3897 4050
"ERLEC1" 802 955 436 1039 1023 1052 1031 1003 794 965 767 711 474 1066 796 759 698 1115 935 925 908 806 928 863 782 867 734 743 725 786 701 829 821 533 925 823 756 1029 913 857
"PPP2R5B" 272 421 209 372 376 479 412 361 371 437 322 414 309 335 305 339 342 378 409 429 479 346 380 405 346 393 347 292 263 289 368 290 271 269 399 430 303 412 347 344
"PYGM" 138572 124258 46479 110477 111980 134954 105687 91471 111722 84613 102291 92758 81990 95014 103181 110781 124778 89030 127909 114664 102468 104179 103691 108664 105354 119221 102387 119783 82217 77280 110541 110799 131599 70435 101711 92351 103045 125023 95950 115542
"PAGE1" 0 0 0 0 1 0 0 0 0 0 0 0 0 0 0 0 0 0 0 0 0 0 0 0 0 0 0 0 0 0 0 0 0 0 0 0 0 0 0 0
"PITX1" 155 188 80 67 195 219 160 88 56 296 119 254 20 94 66 34 148 63 51 379 127 308 322 149 130 246 137 32 152 102 417 325 78 210 180 729 217 257 372 188
"TRPC7" 0 0 0 0 0 0 0 0 0 1 0 0 0 0 0 1 0 0 0 0 0 0 0 0 0 0 0 0 0 0 0 0 0 0 1 0 0 0 0 0
"MAST4" 1043 1293 591 1034 981 1417 1017 576 1247 1089 1008 1270 771 1083 1412 1172 703 1102 1138 1109 961 1052 2069 1269 1111 836 1397 1409 1036 631 1077 594 935 853 744 1083 906 1263 913 1094
"ADGRF5" 2252 3490 1232 2266 2308 2465 2364 2288 1462 1975 2069 1658 1401 2109 1429 1917 3064 3891 2825 2885 2906 2255 1799 1873 1701 2143 1558 1731 2181 1405 1955 2165 1502 1161 1786 2416 2240 3682 2171 2176
"SDK2" 16 10 8 9 28 26 5 12 9 30 18 24 10 7 15 12 14 8 4 19 24 19 19 35 21 12 12 16 10 12 18 26 7 26 25 18 12 9 31 27
"ADAM7" 0 0 0 0 0 0 0 1 1 1 0 3 0 0 0 1 0 0 3 0 0 2 0 1 0 0 1 3 0 0 0 1 0 0 0 0 0 0 0 1
"NUP133" 1476 1594 789 1720 1667 1760 1886 1608 1405 1414 1289 1296 916 1602 1388 1364 1252 1487 1572 1458 1486 1440 1463 1407 1356 1546 1212 1279 1158 1320 1233 1483 1241 919 1527 1250 1243 1523 1425 1321
"NUCKS1" 9537 10136 4659 9799 10366 12455 11978 11522 9737 9235 7157 8944 5736 10786 8891 8461 8510 11771 11094 10108 9819 9746 9537 8630 8674 10782 7638 8315 7297 9305 7224 8758 8298 7603 11046 8349 8912 10351 10214 8373
"VPS35" 1554 1681 827 1680 1787 1901 1982 1715 1409 1555 1378 1323 870 1613 1447 1590 1448 1872 1678 1668 1715 1560 1673 1395 1259 1655 1454 1408 1251 1561 1392 1491 1400 1105 1678 1730 1438 1754 1616 1329
"DNAJA2" 2513 2761 1177 2676 2867 3141 2722 2939 2422 2322 1943 1947 1272 2691 2386 2140 2289 3020 2546 2529 2481 2125 2539 2169 2010 2899 1982 2181 2096 2369 1905 2515 2385 1666 2859 2248 2134 2821 2474 2282
"BCL3" 61 103 42 73 107 103 85 112 66 127 61 82 95 70 50 79 97 67 102 91 129 99 133 150 118 107 124 51 65 56 76 63 79 65 91 81 90 79 108 63
"KCNAB2" 39 68 52 66 60 71 109 55 45 81 64 73 59 55 55 48 58 113 88 77 86 73 60 90 65 70 79 56 61 56 93 41 53 47 50 60 65 93 83 51
"ABCC9" 6991 7734 3381 6313 7413 7948 7964 7527 6471 5646 5089 6279 4614 6939 5893 5921 6086 7336 7206 6627 6876 6588 5294 5874 5841 6866 5709 6325 4481 6324 5139 6277 6267 4554 6511 6610 5733 7147 6394 6210
"GAL" 1 0 2 0 0 0 0 0 0 0 0 0 0 0 0 0 1 3 0 1 0 0 2 1 0 0 1 1 0 0 0 0 0 0 0 0 1 0 0 1
"CLEC2D" 173 220 59 291 215 260 252 135 160 184 182 138 130 181 160 185 198 308 161 187 203 217 171 219 151 153 230 209 173 168 184 181 150 126 226 267 216 196 246 139
"FUNDC1" 123 122 67 142 140 161 133 152 115 134 88 84 72 151 105 104 139 194 146 139 128 117 136 129 101 136 94 92 103 106 87 103 102 81 149 106 101 144 133 112
"MAOB" 1772 1906 922 2055 1736 1808 1913 1712 1574 1604 1878 1982 1238 1803 1682 1342 2298 2336 1890 1640 1715 1512 2043 1632 1276 1742 1400 1447 1198 2056 1626 1374 1219 1214 1864 1519 1476 1766 1680 1664
"RORA" 5885 6504 3073 6514 5882 4475 7155 4480 5102 3762 4043 4157 3144 5295 7134 6068 5290 4173 8335 4945 5959 5683 5222 5151 4512 4788 4952 6539 4927 4895 5018 6527 6051 3648 4763 3992 5961 5516 4616 6337
"DRD4" 11 14 3 20 6 5 35 14 7 16 16 9 17 12 23 13 19 7 26 16 19 19 17 26 21 16 13 16 9 13 22 12 6 18 26 28 16 13 12 14
"TGFBR3" 1512 1250 1295 2061 1521 1878 1924 1657 961 2506 1720 1272 801 1602 1562 1603 1267 1520 1700 1416 1931 1521 2245 1685 1143 1662 1295 1802 1416 1301 1443 1405 1384 944 1443 1901 1344 1159 1992 1731
"PLA2G10" 1 0 0 0 0 0 0 0 0 0 0 0 0 0 0 0 0 2 0 0 1 0 0 1 0 0 0 0 0 0 0 0 0 0 1 0 0 0 0 0
"HES2" 0 6 7 1 0 0 0 0 0 0 0 0 1 2 2 7 7 2 0 1 1 0 0 3 2 1 8 7 2 0 17 0 0 1 2 0 1 0 0 0
"ATP1B3" 271 485 221 349 331 402 338 255 232 414 261 341 194 332 276 260 330 460 324 324 351 307 368 296 233 279 456 270 298 268 382 253 215 231 256 345 244 310 340 335
"NEDD4" 10343 7864 2602 6813 8379 11757 5502 6786 6691 5176 5183 5238 4289 7522 7624 5726 5364 4704 7997 6699 6986 7038 7255 4723 4294 6407 5040 6551 5513 5117 3668 8529 8727 3708 5514 7489 5787 7782 7121 8793
"PIGB" 89 77 49 87 88 102 106 68 67 98 73 63 61 62 75 65 104 131 115 65 105 109 91 85 66 45 76 89 92 49 112 80 96 52 72 52 91 80 59 54
"MAPK6" 2117 2291 871 1876 2378 2862 1994 2227 1969 2005 1543 1497 1112 2410 1731 1777 1555 1676 2309 1933 2259 1961 2021 1856 1595 1935 1700 1634 1566 1511 1305 2222 2317 1387 2031 1765 1630 2326 2127 2133
"GNB5" 62 73 38 90 69 78 91 50 43 117 72 69 57 72 69 74 89 88 73 67 99 128 46 106 42 44 105 70 69 49 88 57 72 46 49 94 80 85 104 76
"RAB27A" 136 185 77 123 104 111 165 82 108 148 96 81 80 126 100 85 113 168 141 96 123 143 125 159 81 75 129 124 99 70 147 110 134 90 117 125 105 93 85 104
"HDHD5" 582 792 439 571 692 934 844 760 629 598 464 556 465 625 675 522 781 1101 627 713 668 591 693 519 552 650 549 421 422 766 543 552 464 355 679 609 505 735 613 543
"UFD1" 825 836 308 905 1045 878 865 736 741 752 648 612 578 639 719 648 575 646 1041 778 774 770 836 731 730 740 744 683 514 640 671 741 818 477 709 670 618 714 822 875
"LRP6" 3025 3107 1416 2599 3037 3439 3047 3222 2921 2882 2089 2499 1673 3233 2856 2656 2270 3143 2988 2954 3021 2812 2693 2625 2503 2656 2587 2424 2319 2126 2398 2622 2621 2054 2955 2586 2445 3093 2938 2417
"GUCY2C" 2 3 3 11 4 0 4 8 5 1 1 0 2 5 5 3 4 2 1 2 2 8 0 6 2 5 1 1 1 5 6 2 6 1 5 4 6 3 6 2
"SCT" 13 27 9 20 27 34 12 4 18 26 9 12 5 31 38 5 14 40 10 12 8 17 16 2 10 13 8 9 8 3 6 9 34 11 9 21 20 6 36 8
"PHRF1" 1032 1070 510 1025 1088 1037 1165 1081 878 942 1033 951 883 934 1029 982 1033 919 1162 974 1338 1135 1126 1192 1067 1074 850 1025 737 879 1172 1076 1017 922 990 1229 962 990 1111 920
"ELP1" 1245 1489 780 1615 1060 1576 1467 1279 906 1415 974 1212 814 1141 1100 1202 1155 1505 1444 1337 1482 1064 1284 1163 967 1288 1044 929 888 1173 1068 1180 907 832 1544 1248 1067 1368 1191 1166
"NUCB2" 562 641 263 573 703 547 520 562 493 560 402 524 294 699 517 420 420 493 739 527 758 602 461 472 587 590 460 460 459 361 481 576 648 453 508 470 471 513 618 581
"PFN2" 5156 5450 2991 7688 7013 7343 6219 7423 5452 5580 4496 6034 2964 5574 6069 4571 3194 5098 5176 5779 4625 3913 6644 4236 5886 5145 4396 4263 4114 6867 3702 4225 4528 4068 5106 6701 4039 6442 4557 4076
"PTPN3" 3266 3949 1445 4136 4585 4676 4816 3346 2926 3004 2329 2093 1919 3035 3151 2549 2861 3879 2679 3671 3169 2312 3478 2594 2358 3320 2554 2694 2696 3153 2942 2828 2145 1631 3193 3304 2241 3976 2500 2991
"SPTB" 13691 11169 4643 11957 11321 10154 15597 13738 11290 10388 13068 12303 11702 10365 12138 11763 11161 5593 10553 9401 11614 12386 14818 11820 13799 17327 9834 11900 6748 14876 16263 10593 11490 10848 11052 20053 9665 9591 10592 10226
"DAPP1" 77 79 65 71 39 44 109 50 61 78 42 57 60 76 76 70 90 106 55 67 67 59 74 45 40 42 66 39 34 84 84 47 63 46 71 70 84 57 66 35
"FGF10" 33 24 5 15 19 15 10 12 9 14 35 10 17 18 15 19 14 11 40 8 35 32 6 21 16 15 19 13 17 16 20 28 17 18 22 21 16 11 9 22
"SLC44A1" 810 980 450 1050 1089 947 1001 820 784 1158 858 875 537 1009 825 819 923 1180 1116 881 1038 1041 838 867 832 891 907 823 891 700 935 858 891 547 901 783 969 1029 985 799
"TMEM260" 385 439 231 549 394 424 443 450 271 383 352 303 193 429 348 365 354 456 481 403 442 419 380 354 337 396 343 394 299 349 332 371 301 277 420 397 366 416 396 357
"SMG6" 852 958 502 804 943 1009 1060 919 811 970 891 881 785 884 928 893 890 860 1000 828 1101 1073 918 1089 976 908 870 937 606 749 1051 797 810 678 896 1197 851 778 945 782
"EXOC5" 1413 1817 832 1756 1825 1980 1778 1817 1629 1675 1293 1315 843 1753 1347 1310 1370 1917 1820 1738 1750 1558 1513 1462 1366 1641 1318 1312 1303 1354 1165 1476 1470 1155 1752 1573 1357 1720 1746 1447
"CLTCL1" 5497 7950 2796 6320 5457 6614 7312 3614 6385 4321 7177 4678 3819 4900 6145 6167 5004 3472 5296 5821 5527 5743 6245 5559 5961 5470 5408 6546 4486 3820 5456 3979 5443 3932 6184 5123 5255 5473 4468 5608
"FGF22" 2 5 3 9 8 5 2 8 3 4 7 4 4 8 6 11 3 9 4 3 4 0 4 4 1 6 7 3 0 4 5 4 0 3 8 4 3 6 2 9
"FSTL3" 126 125 105 171 172 147 186 115 127 290 324 171 98 145 156 152 92 109 220 183 276 256 186 262 158 130 151 104 110 119 224 102 86 132 133 141 191 137 131 164
"DGCR2" 879 1039 498 927 1122 1091 1209 984 827 981 975 979 793 1004 900 823 1056 866 1193 900 1199 1051 1002 998 979 1142 824 866 701 955 1009 760 708 702 1018 1062 889 982 875 890
"RNF126" 585 630 259 532 536 576 598 484 497 469 550 474 331 489 586 446 446 500 445 534 445 457 619 582 611 639 484 546 372 450 477 429 631 372 437 620 336 511 553 470
"MNT" 179 205 109 152 177 219 293 203 158 241 232 212 182 164 149 195 229 191 203 188 232 205 292 270 263 218 278 173 143 162 237 117 174 192 187 279 203 164 219 167
"ZXDC" 1877 1866 777 1828 1762 1951 2105 1826 1666 1629 1885 1600 1278 1577 1914 1768 1595 1508 2043 1611 1914 1642 2017 1706 1756 1890 1641 1807 1040 1536 1631 1529 1590 1241 1728 2093 1557 1649 1581 1640
"JMJD6" 878 1048 441 874 1017 1160 917 1081 899 977 801 806 631 971 682 828 859 778 900 1058 1002 818 918 960 820 1003 801 828 675 769 794 796 698 608 1052 1080 880 1052 861 870
"POLB" 825 1029 540 1462 1356 1583 1259 1274 1321 1035 759 853 703 1170 1037 938 816 784 1020 1140 1406 932 883 1062 990 1187 1190 673 943 957 764 1298 1246 926 1113 1151 937 1039 1555 968
"ST6GALNAC1" 31 25 20 35 19 41 20 9 9 25 29 32 28 11 13 26 34 26 30 47 23 33 32 24 19 25 19 14 17 20 54 29 19 12 22 32 29 36 25 22
"WIPI1" 1411 1812 969 1444 2547 2507 2291 2186 1627 1716 1261 1377 971 1885 1698 1366 1557 3362 1449 1881 1836 1341 2121 1643 1591 1824 1490 1066 1451 2041 1312 1953 1517 1157 2191 2024 1328 2314 1961 1674
"FRMPD1" 121 95 63 130 83 94 92 43 166 86 63 69 96 73 57 95 257 230 74 81 189 57 34 60 39 47 29 86 145 44 58 71 69 28 129 76 76 149 141 98
"GBA2" 1676 1875 970 1765 2144 2433 2213 1953 1670 1668 1645 1927 1312 1712 2252 1778 1817 2031 1959 1761 2164 1421 2198 1833 1587 2455 1631 1294 1246 1833 1894 1599 1423 1043 2790 1768 1759 1836 1751 1546
"NDST1" 1233 1627 775 1035 1622 1790 1844 1273 1398 1566 1528 1497 1374 1291 1286 1264 1507 1970 1261 1549 1772 1531 1495 1840 1457 1340 1389 1198 1029 905 1562 1105 1117 1006 1367 1922 1081 1503 1612 1061
"ASNS" 72 100 79 75 95 115 91 94 62 104 73 63 43 86 94 61 71 131 107 86 102 116 97 115 90 57 73 52 72 151 111 68 72 77 100 86 95 87 128 55
"AP3M2" 289 361 195 449 486 542 355 376 373 323 272 267 222 347 412 348 315 639 370 392 386 232 427 336 291 315 319 263 272 315 295 337 296 251 325 337 269 391 402 345
"CNGB1" 1 0 0 0 0 0 1 0 0 1 0 0 1 0 0 1 0 1 1 0 3 2 0 1 0 1 0 0 0 0 1 0 0 0 0 2 2 0 0 0
"ST6GALNAC2" 331 296 116 316 255 497 293 200 512 307 365 338 222 332 285 332 271 419 395 251 280 304 336 256 215 317 292 288 160 228 286 321 273 220 192 278 206 452 224 292
"CHAT" 0 0 0 1 0 0 0 0 0 0 0 0 5 0 1 0 0 0 0 0 0 0 1 0 0 0 0 0 0 0 1 1 0 0 0 0 0 0 0 0
"PABPC1" 1511 1445 920 1421 1507 1531 1786 1351 1022 1731 1760 1551 1089 1340 1550 1535 1667 1458 1669 1425 1940 2131 1720 1834 1347 1504 1459 1721 1165 1211 2043 1245 1189 1165 1212 1526 1531 1460 1595 1410
"TESK2" 246 204 85 205 218 252 199 217 223 141 146 183 136 230 188 199 209 181 223 197 230 227 144 184 204 238 233 274 140 124 257 248 338 151 174 222 177 179 243 228
"CFAP20" 155 197 123 205 164 227 205 195 185 185 154 173 129 175 171 125 165 254 170 206 185 146 184 147 151 162 147 111 124 189 141 119 129 108 177 151 136 187 158 137
"CSNK2A2" 653 575 358 594 680 626 691 597 504 659 698 625 429 609 554 639 559 609 692 536 645 785 604 675 571 597 600 574 416 680 622 564 541 486 559 755 595 655 627 590
"PTPN21" 959 991 542 961 1062 1040 1023 1024 862 1140 1120 974 569 966 977 1019 713 797 938 938 1117 1080 988 991 868 970 875 831 691 864 861 794 846 868 895 1051 975 940 1022 835
"EIF2B3" 1171 1541 678 1378 1472 1625 1539 1417 1382 1351 1207 1072 789 1497 1170 1170 1195 1741 1327 1448 1453 1217 1161 1116 1155 1261 1144 1074 1026 1116 894 1371 1134 898 1564 1048 1076 1667 1260 1102
"CAMK2A" 4602 3815 1955 4926 6465 6108 5117 6094 5397 4871 4389 6066 3619 4142 5594 4199 3110 3887 4055 4249 3845 4188 5077 4455 5941 6238 4438 4215 2891 3502 4074 5250 5319 3936 4949 5221 2153 4517 4946 4611
"TCOF1" 611 617 274 516 566 624 605 526 445 521 511 497 503 506 499 581 533 469 556 534 578 578 697 606 595 624 511 526 377 462 639 434 520 428 481 673 495 483 532 528
"CDC42" 2189 2288 1302 2527 2632 2902 2783 2555 2551 2214 1953 2080 1292 2379 1962 1970 2167 2600 2165 2213 2403 2194 2269 2101 1912 2280 1953 2014 1888 2297 1690 2151 2077 1549 2399 2257 1936 2704 2340 1913
"OSBPL3" 339 346 146 496 319 368 374 506 471 320 391 218 332 265 309 312 406 167 501 200 227 173 170 232 209 341 281 591 331 148 194 262 277 104 293 353 213 742 208 374
"EPHA8" 2 0 1 1 1 1 5 0 1 3 2 1 1 2 1 4 4 1 0 0 1 0 4 2 1 2 2 0 6 2 9 2 1 0 0 1 2 1 1 1
"SLC12A3" 1 1 0 3 0 0 0 0 1 4 0 0 1 0 1 0 0 1 0 1 3 0 1 1 2 0 2 0 2 0 0 0 0 0 0 1 0 1 1 2
"RAD18" 123 128 67 123 129 123 171 112 105 109 91 117 81 119 104 130 145 157 156 114 152 156 107 119 114 135 125 129 107 100 119 117 119 76 109 118 125 130 144 125
"ATP2B1" 2112 2502 1267 2650 2589 3044 2611 2276 2315 2526 1713 2250 1458 2447 2054 2222 2064 2582 2600 2553 2176 1889 2601 1982 2002 2304 2098 1800 1776 2142 1633 1950 1798 1652 2636 2463 2091 2772 2168 2098
"TRPM5" 0 0 0 1 1 1 0 0 0 2 2 3 0 0 1 0 0 0 1 0 0 1 0 0 1 0 0 0 1 0 1 1 2 0 0 3 1 0 2 1
"NCK2" 886 977 470 737 997 1046 975 790 937 811 701 778 677 870 711 731 770 765 920 854 1066 954 837 955 807 765 719 796 843 760 750 933 777 711 948 1099 697 965 979 901
"MAP4K4" 1809 1791 904 1847 2737 2583 2282 2037 1869 2247 1875 2071 1434 1891 1509 1735 1814 2320 1848 2255 2346 1930 2504 2119 1910 1734 1786 1755 1540 1991 2108 1842 1754 1763 1680 2576 1657 2305 2208 2149
"MGAT4A" 499 734 223 553 528 459 662 632 453 530 442 473 335 632 398 418 538 568 590 561 549 521 328 539 355 496 451 444 395 303 371 479 436 326 556 550 536 653 625 390
"RPL31" 4737 4952 2394 5372 3741 4604 5223 4255 4501 4188 3462 3274 2033 4950 4339 3882 4008 4869 4462 4528 3822 3739 4407 3898 3096 5115 3781 3443 3360 4176 3034 4311 4120 2812 4204 3181 4213 4749 4085 3588
"WDR1" 2425 3102 1290 2862 3317 3108 3069 2538 2871 2733 2428 2350 1946 2792 2742 2461 2146 2442 2128 2694 2715 2719 2746 2649 2261 2530 2871 2160 2119 2220 2475 2157 2664 1977 2682 3979 2289 3001 2778 2146
"SNX13" 3194 3577 1665 3427 3680 3970 3334 3635 2792 3050 2516 2539 1735 3697 3068 2905 2675 3333 3642 3289 3165 3193 3041 2526 2778 3290 2560 2851 2608 2514 2276 3478 3226 2142 3254 2632 2937 3445 3085 3110
"MS4A12" 0 0 0 0 0 0 0 1 0 0 0 0 0 0 0 0 0 0 0 1 2 1 0 0 0 0 0 1 1 1 2 0 0 0 0 0 0 0 0 0
"ARHGAP10" 2512 2390 926 2441 1863 2096 3157 2043 2090 1668 2311 1706 1601 2227 2420 2086 2503 1944 2350 1865 2287 2745 1729 1712 1968 2059 1570 1995 1926 1560 2064 2038 1907 1421 2249 2058 2527 2032 2038 1842
"RPS6KA2" 1082 883 502 984 1009 990 1420 930 878 946 1059 913 872 1079 785 823 1265 1296 1125 1080 1356 907 961 961 988 979 934 708 690 1011 776 952 905 630 1020 1271 838 1078 1023 780
"ING3" 406 405 211 431 447 506 417 415 335 409 308 340 216 398 396 395 406 489 401 391 469 383 313 326 286 434 360 411 283 318 406 438 404 253 460 298 355 391 414 345
"VASH1" 280 265 119 209 257 386 211 232 205 330 252 258 242 173 181 216 336 551 225 225 267 275 254 280 232 185 272 168 183 168 278 198 177 193 152 303 218 275 321 230
"LMCD1" 7953 8140 3513 11605 8499 8897 8108 7405 6928 7693 5756 7046 4739 9490 9099 7111 6518 9987 6104 6847 10098 7676 9610 6310 6211 8163 5088 4536 5183 7769 5092 7652 5984 6076 7799 11807 7902 8741 8488 6423
"BUD23" 635 702 343 668 784 960 699 746 690 712 572 632 570 682 599 568 702 655 749 700 680 703 669 689 587 734 561 553 480 749 637 670 644 543 695 739 602 755 650 631
"SEL1L" 2356 2519 1332 2525 2681 2788 2944 2818 2040 2483 2324 2146 1466 2603 2000 2083 2034 2718 2533 2330 2739 2439 2443 2270 1967 2348 1927 1953 1847 2194 1940 2279 2365 1641 2428 2598 2187 2914 2501 2211
"TRIP13" 7 12 1 17 8 14 14 7 14 14 14 12 17 9 10 17 11 11 14 9 14 10 8 8 11 7 12 12 7 11 10 9 10 10 11 9 6 8 10 10
"ATP6AP1" 721 716 356 673 810 961 845 720 579 733 591 596 527 774 705 639 761 940 783 721 825 610 790 725 681 743 605 557 492 646 701 650 664 565 747 753 553 795 784 587
"TCF3" 311 348 148 362 373 409 387 329 307 370 306 318 223 298 301 288 327 343 339 306 350 308 359 377 355 335 306 310 216 318 321 261 257 261 361 429 334 282 322 310
"TRIB2" 379 611 250 448 448 615 412 371 360 542 381 396 323 374 506 387 503 658 392 489 443 381 420 408 363 368 330 303 315 251 389 334 273 273 445 387 442 502 387 290
"DAZAP1" 1314 1210 632 1283 1205 1307 1361 1275 1017 1320 1242 1313 1080 1264 1234 1134 1178 1267 1404 1205 1431 1138 1406 1189 1250 1259 941 1143 952 1225 1340 1071 1129 943 1252 1448 1053 1256 1212 1124
"MBD3" 1029 1231 618 1001 1043 1412 1292 1212 1077 965 949 1085 731 1030 860 909 874 1033 907 1135 941 873 1041 883 1174 1023 863 750 719 923 927 1006 861 788 1054 1140 779 1154 1053 1016
"PRLH" 0 0 0 0 0 0 0 0 0 0 0 0 0 0 0 0 0 0 0 0 2 0 0 0 0 0 0 0 0 0 0 0 0 0 0 0 0 0 0 0
"HLTF" 952 962 532 1006 1037 1236 1027 1102 943 829 762 747 431 985 877 829 828 1548 1072 945 971 817 767 783 689 867 700 677 790 812 636 794 789 587 1153 823 782 1063 742 626
"FAM50A" 692 703 335 646 798 749 650 593 581 557 501 529 487 661 580 527 577 619 694 642 685 557 696 611 554 644 573 561 512 509 605 660 658 505 604 710 531 680 602 562
"FAM3A" 462 489 203 384 420 517 464 399 415 384 314 427 305 440 413 355 418 457 462 412 466 452 431 432 450 410 353 352 286 387 330 389 378 309 479 473 300 436 437 393
"CPSF1" 602 522 289 443 558 500 498 421 527 479 632 407 579 519 530 471 506 555 560 450 778 685 520 510 603 518 447 597 365 580 569 516 515 374 407 517 616 392 426 714
"MYO3B" 15 16 2 14 12 11 27 8 9 18 8 10 15 13 27 9 22 16 7 12 13 38 15 12 30 10 8 17 12 16 11 7 11 5 18 10 21 3 9 7
"CYBRD1" 1707 1559 1407 2350 1975 2190 2271 1361 1317 2849 2202 1709 793 1669 2344 2056 1466 2167 2786 2152 2748 3080 2422 2987 1610 1705 1767 2350 1586 1389 2414 1752 1719 1467 1462 1724 2400 1665 2904 2169
"CDH19" 34 47 16 27 40 21 21 29 11 34 16 26 12 11 27 34 24 38 23 14 13 44 17 110 24 17 21 33 16 21 28 23 19 8 64 51 25 33 23 41
"PDCD2" 726 822 398 820 717 837 803 764 708 707 585 560 435 863 680 619 698 892 770 806 771 648 736 624 641 820 617 541 621 678 562 719 697 470 786 651 606 819 828 660
"SLC6A15" 2 5 1 4 1 0 8 8 0 6 13 1 3 9 10 13 1 3 2 4 5 6 2 7 3 7 2 7 0 1 5 2 5 5 1 12 7 3 2 3
"RDH11" 214 304 155 275 252 273 255 226 202 279 175 174 154 254 171 206 229 337 248 239 229 239 222 238 189 266 201 210 227 158 225 162 169 152 263 260 230 302 245 184
"PRKACA" 2017 2170 930 1350 2005 2477 2319 1915 1954 2276 2013 2357 2026 1942 2235 1987 2201 2116 2280 1646 2305 2195 2107 2084 2400 2051 1724 1884 1319 1714 2144 1633 1718 1626 1862 2309 1657 1751 2012 1998
"ADGRL1" 84 106 58 76 144 126 127 78 54 138 255 84 101 86 77 76 120 121 130 101 166 173 91 160 112 72 105 73 76 71 138 57 78 65 78 113 100 101 150 98
"SPP2" 2 0 0 0 1 1 0 0 0 0 0 0 0 0 0 0 0 0 0 0 0 1 0 0 0 0 0 0 0 0 0 0 0 0 0 0 0 0 0 0
"ACTN1" 399 467 215 371 452 413 501 292 245 798 691 456 461 444 493 415 366 414 675 414 697 1510 517 876 420 243 557 429 278 291 1306 319 315 308 271 558 702 378 751 483
"ZFYVE26" 1715 1674 894 1467 1701 1845 1854 1543 1306 1526 1512 1499 1215 1436 1593 1593 1448 1419 1733 1444 1719 1787 1552 1728 1625 1533 1412 1660 956 1452 1948 1585 1530 1158 1464 1614 1505 1452 1623 1536
"RPS6KA6" 59 33 52 63 72 37 141 106 64 85 42 70 23 58 89 54 31 74 57 40 41 103 85 72 36 72 48 38 29 92 54 60 20 37 65 52 42 75 33 61
"EPN2" 898 917 447 884 861 1070 937 773 750 860 702 752 633 729 741 755 908 996 981 926 942 944 798 867 722 886 777 833 620 654 940 656 707 609 862 976 699 963 897 776
"PTPN18" 332 322 184 408 295 358 346 264 265 386 322 271 284 350 308 281 419 413 413 331 395 373 324 349 319 303 273 232 262 307 397 284 318 232 327 352 319 352 350 317
"LIMS2" 713 633 299 575 468 633 609 555 334 818 558 567 621 587 534 614 794 549 752 648 736 836 582 774 626 580 560 586 497 458 828 463 493 375 542 697 613 684 687 537
"ASIC4" 2 1 0 3 5 0 1 2 1 2 3 1 1 4 2 2 0 0 3 4 5 0 0 1 2 2 1 1 2 4 0 0 2 3 0 2 1 3 1 6
"SPEG" 14205 16322 5984 11321 13489 16480 17585 12800 13846 13269 13636 15253 12216 13363 12847 13144 13204 11624 13232 13392 14449 16036 18549 16261 18088 17634 12916 12255 8491 12075 14736 10331 10753 11590 14112 16816 10068 12396 11574 12053
"LNX1" 182 258 161 198 207 309 311 178 146 129 184 157 131 168 120 152 293 298 285 259 275 201 119 167 196 164 174 171 181 130 199 175 176 100 177 221 212 443 184 185
"ALDH3A2" 2138 2179 1391 2806 2654 3234 2515 2822 2195 2430 1946 2185 1533 2210 1895 1967 2102 2941 2653 2272 2533 1918 3013 1774 2138 2135 1855 1814 1822 3002 2092 2183 1668 1840 2546 2121 2019 2133 2046 2114
"TFRC" 2148 3259 2031 3894 4483 7750 9059 8297 4971 5948 2207 3754 4129 5859 3519 5475 2977 8760 2821 6734 3467 2396 4285 3890 7711 4241 3118 2134 2562 4506 1889 2782 4523 2628 5638 2121 3481 4029 4122 3762
"SREBF1" 770 2458 477 1088 2274 1298 2569 1850 1368 1502 1503 1080 897 1315 1205 1780 1815 1056 1041 1414 1868 921 1553 2060 3058 1488 2316 928 1398 980 1313 740 892 977 1789 1716 1798 641 2254 1478
"TRPC5" 0 0 0 0 1 0 1 0 0 1 0 0 2 0 0 0 0 0 0 0 0 0 1 1 0 0 0 1 0 0 1 0 0 1 0 0 0 0 0 0
"AFF4" 4161 4505 2175 4990 4397 5161 4717 4340 3427 3988 3708 3971 2549 4601 3712 4069 3708 3962 5141 4213 4441 4276 4402 3749 3484 4196 3256 3850 3278 4568 3152 3701 3726 2989 4217 3558 3674 4553 4025 3647
"UBE2D1" 5040 3974 1899 3707 4402 5197 4183 4941 3538 2979 2862 3068 1753 4896 3509 3733 2699 3432 4071 4638 3264 3584 4206 3795 2654 4377 3492 3534 3108 3880 2418 5830 4727 2422 4313 4033 2988 4125 3917 4043
"PALS1" 1592 1923 829 1729 1755 1996 1912 1879 1554 1598 1284 1306 1026 1843 1254 1532 1416 1685 1805 1598 1775 1452 1494 1422 1451 1629 1416 1469 1180 1099 1183 1458 1486 1162 1858 1336 1581 1840 1528 1423
"RHOBTB1" 8555 6872 2384 5446 7364 5296 5445 5320 6028 4855 5721 4302 3952 8042 6343 6562 3936 3772 6968 5381 7317 7944 4263 5442 5523 6771 5249 6674 5492 4140 3967 10667 9405 5724 4840 4146 8098 4350 7962 8232
"SMC1A" 1757 1810 867 1810 1719 2067 1715 1724 1394 1632 1370 1464 1192 1674 1489 1567 1830 1501 1845 1712 1999 1792 1751 1533 1552 1873 1459 1953 1310 1393 1810 1474 1495 1432 1778 2006 1637 1710 1723 1603
"HSD17B10" 416 532 250 507 504 532 568 469 362 455 333 385 262 480 426 354 446 644 486 394 485 367 559 396 319 422 316 283 359 514 476 453 327 275 423 437 342 527 401 377
"MARK2" 554 594 265 416 528 625 607 478 460 570 545 597 506 461 501 511 531 469 557 529 605 599 579 630 624 504 494 524 335 454 683 416 391 405 549 640 430 507 536 540
"HMMR" 40 23 11 20 20 22 34 41 31 32 8 15 17 30 22 22 15 47 23 28 35 27 13 20 8 24 20 32 11 18 16 26 39 14 34 31 47 21 29 23
"CHFR" 293 361 176 322 273 299 352 283 223 357 416 333 268 329 327 247 324 435 307 278 438 363 383 323 252 256 226 270 243 302 386 232 188 228 335 403 261 296 409 356
"TRHDE" 84 61 41 75 89 134 78 112 41 49 110 91 41 90 61 88 133 56 114 93 71 92 49 108 76 124 77 131 62 63 70 121 65 51 119 70 64 68 73 91
"P4HA2" 286 447 240 381 410 595 424 408 433 480 227 445 233 434 231 303 349 448 542 486 392 339 463 368 357 346 356 277 267 370 291 262 280 252 365 394 300 515 447 356
"FCGR2B" 60 94 48 86 63 115 76 49 36 163 103 49 43 82 70 71 70 100 71 73 78 61 106 100 69 52 86 94 57 46 56 65 62 46 63 56 87 80 79 87
"NFATC3" 2067 2501 1063 2044 2268 2166 2635 2644 2314 1921 1754 1730 1549 2520 1686 2036 2034 1895 2462 2131 2265 2319 1914 2419 1867 2208 1886 2301 1553 1563 1994 1766 1787 1714 2625 2297 2157 2447 1947 2084
"TRNT1" 250 272 113 297 235 312 297 284 170 262 209 215 147 226 180 247 248 306 272 242 269 235 235 262 192 266 219 211 263 196 214 243 214 163 277 256 231 318 264 251
"ACADVL" 15621 16300 11001 16584 19735 20256 21195 14123 16502 13162 9629 17263 11773 14805 10780 13864 23952 35791 14724 17312 20951 14131 16942 13743 12807 11312 11587 11329 11219 21062 15883 14287 11184 9509 16606 15099 12594 19583 17070 13330
"STK10" 241 362 158 299 211 306 308 214 169 251 306 226 341 231 204 224 412 490 327 313 368 342 228 359 225 217 280 236 236 194 327 247 221 182 256 329 314 305 270 185
"FBXW11" 2209 2422 1155 2287 2342 2620 2563 2170 2038 2183 1608 1843 1184 2281 1977 1980 1923 2387 2374 2270 2252 2003 2189 1911 1953 2183 1765 1852 1733 1974 1593 2080 1800 1395 2211 1988 1838 2297 2182 1929
"ACAP1" 52 128 27 58 60 88 77 54 58 66 67 41 60 56 67 89 94 95 83 66 61 71 29 53 44 56 55 52 50 54 63 63 61 36 76 49 95 67 55 39
"CRMP1" 13 9 1 10 5 5 7 8 5 9 1 7 5 3 4 9 11 21 13 16 10 9 6 6 16 13 9 5 2 2 14 3 6 11 8 7 9 8 6 0
"EVC" 240 230 142 234 315 297 247 229 155 350 322 241 220 228 208 252 202 269 341 208 336 401 316 373 248 207 230 259 205 165 354 192 205 197 227 284 273 217 350 280
"DERL2" 410 520 252 557 466 517 508 488 369 442 411 355 256 544 362 463 372 480 460 410 510 447 426 407 397 496 364 392 386 398 303 385 401 276 437 401 404 528 446 384
"SIDT1" 21 32 13 30 26 30 28 24 20 31 12 33 37 30 17 38 38 46 40 29 31 29 47 39 12 20 27 30 33 19 25 34 21 11 17 25 20 28 30 17
"NDE1" 219 209 128 241 200 238 193 193 172 309 205 256 240 198 224 203 217 256 273 193 247 262 185 294 191 226 214 173 170 169 304 176 172 161 226 323 271 235 212 227
"IRAG1" 371 460 194 377 642 421 469 297 281 627 304 344 363 467 409 362 409 592 610 405 591 1121 410 694 423 400 438 357 281 275 1078 316 289 301 260 392 597 492 603 480
"TMEM38A" 11544 11330 6041 7628 13237 15087 14647 14092 12120 8971 8323 9935 5986 14179 9028 10834 8511 12975 9317 10527 9853 9273 12101 9809 10698 11775 10897 9060 7555 9945 9185 11209 8773 6940 11484 11966 7767 10987 12537 9112
"AP1M1" 635 656 295 634 695 685 779 647 534 727 653 726 572 646 621 612 626 587 646 613 782 575 712 651 722 736 615 583 480 667 746 560 558 498 671 748 532 657 683 624
"PVR" 541 582 293 464 879 938 497 451 517 756 488 879 593 673 628 632 698 418 565 667 759 672 630 587 874 692 705 815 347 573 447 398 737 355 541 710 514 802 769 661
"XRCC1" 175 217 98 221 233 230 212 207 199 181 179 187 158 165 242 179 206 173 237 190 211 229 183 187 195 199 180 196 130 165 210 165 153 171 187 201 156 190 187 193
"SCARB1" 255 289 134 180 261 296 296 198 172 230 345 226 191 223 243 228 241 200 229 246 328 267 298 302 225 271 281 297 233 193 264 235 211 175 217 309 192 280 257 261
"CYP2W1" 0 0 2 1 0 0 0 0 0 0 0 0 0 1 0 0 5 0 0 0 0 0 0 3 1 0 1 1 0 0 0 0 0 1 0 0 0 0 0 1
"MCM2" 347 270 152 298 288 265 335 301 276 260 302 250 200 262 415 295 280 260 279 265 257 372 319 281 248 333 247 268 178 281 289 260 322 216 243 209 285 269 265 254
"MOV10L1" 5 1 2 4 4 1 3 5 1 6 12 2 7 4 1 1 4 1 9 1 5 11 9 4 3 6 5 3 2 5 21 1 7 2 2 0 2 3 5 2
"PANX2" 0 1 2 2 5 4 1 1 5 2 9 2 7 2 1 3 0 1 5 2 3 5 3 2 0 0 7 2 2 2 9 2 1 6 4 5 4 5 4 1
"SELENOO" 461 474 264 437 417 477 414 471 361 428 355 393 342 383 402 362 438 487 461 399 408 390 434 394 468 426 329 356 296 391 418 470 372 253 470 425 328 429 381 380
"TP63" 1972 1884 950 1935 1287 1962 1113 1216 1098 1157 1456 1511 1137 1256 2143 1639 1180 663 2172 1327 1299 1442 1536 1107 1497 1977 1303 2504 1602 1470 1574 1417 2013 1289 1430 624 1685 1394 908 1505
"ALPK1" 252 271 108 227 228 177 238 159 154 232 235 148 171 216 242 207 116 303 287 188 300 274 197 237 186 161 220 207 183 169 264 204 191 143 163 236 295 176 267 210
"LLGL2" 39 63 42 48 36 45 33 44 19 44 31 51 44 33 47 57 38 30 52 27 54 53 50 75 20 55 38 60 39 30 76 43 40 34 41 33 26 42 25 26
"PDE8A" 791 1014 509 1182 800 1097 1095 784 819 913 931 906 606 794 721 839 995 1238 1169 932 1007 872 934 819 791 961 780 899 635 785 861 712 605 647 1059 769 882 1132 763 789
"CLCN4" 3543 4201 1940 3141 4581 3959 4064 3988 3820 4040 3500 4043 2644 4060 3260 2784 2949 3748 4729 4083 4061 3273 3800 3985 3512 3554 3342 3436 2592 3485 3063 3958 3423 2752 4032 3127 2763 4160 3816 3798
"NLE1" 145 133 61 157 130 156 161 140 126 160 122 100 101 128 130 112 110 124 156 137 135 131 145 126 123 122 121 130 106 122 120 105 148 77 150 124 105 125 126 93
"SDHA" 8079 9934 5909 7250 8831 11291 10747 8391 8455 7442 5284 7307 6496 8068 8015 7366 13109 13333 9192 9875 9426 7414 9068 6840 6807 8122 5710 5342 6602 8946 7609 7821 5942 5132 9366 7038 7822 9353 8253 7092
"SMARCE1" 789 958 425 1001 897 870 997 906 691 765 692 747 429 871 762 793 715 993 884 840 902 860 816 782 734 856 683 770 666 804 626 828 753 567 786 808 759 850 842 757
"FNDC8" 0 0 0 0 0 0 0 0 0 0 0 0 0 0 0 0 0 0 0 0 0 0 1 0 0 0 1 0 0 0 0 0 0 0 1 0 0 0 0 0
"GSDMB" 132 141 66 227 131 152 208 149 148 168 233 149 115 170 142 134 157 93 185 148 198 154 143 168 141 170 163 146 115 131 188 113 78 133 178 279 141 146 132 146
"KDM5A" 2372 2752 1310 2993 2783 2824 3034 3064 2088 2450 2381 2111 1630 2897 2528 2477 2335 2785 2958 2530 2760 2573 2244 2496 2275 2685 2172 2503 1872 2063 2256 2425 2325 1754 2663 2595 2526 2535 2649 2292
"ADAM11" 11 7 2 14 13 10 18 17 5 4 11 13 10 10 10 7 7 8 12 7 7 14 11 4 12 13 10 7 11 9 11 6 10 8 9 11 7 9 7 4
"PPP2R3A" 10433 11073 5163 11294 11929 13741 12129 13058 10189 9540 8638 8580 5872 12314 10640 9374 8430 10849 8631 10689 10133 9246 10468 8813 8763 9113 9104 8278 7362 8894 7326 10803 9924 7282 11250 10953 8057 11693 10818 8479
"FERMT2" 2041 2376 996 1977 2015 2601 2327 2092 1834 2131 1946 1521 1231 2026 1519 1956 2016 2362 2270 2261 2227 2239 1886 2176 1696 1837 1640 1663 1575 1452 1642 1767 1633 1319 1951 1746 1967 2034 2061 1869
"ABCB11" 0 1 0 2 0 1 2 0 1 0 5 3 0 0 0 1 1 1 0 0 1 2 1 3 1 2 1 3 1 0 1 1 0 0 1 2 0 3 0 2
"DHRS9" 17 16 5 6 5 10 31 5 7 14 18 10 10 6 9 10 2 8 4 2 6 9 12 8 4 8 15 29 3 8 13 7 8 3 3 7 10 5 11 5
"CD5L" 1 0 0 0 0 0 1 1 0 0 0 0 0 0 0 0 0 0 0 0 0 0 0 0 1 0 0 0 0 2 0 0 0 0 0 1 0 0 0 2
"PTGS2" 10 19 18 10 7 17 42 9 4 22 14 24 14 13 9 18 16 29 22 18 26 32 12 27 7 28 78 23 10 8 52 11 9 3 21 10 38 30 13 6
"IGF2BP2" 89 97 89 86 78 76 56 51 56 183 95 52 79 101 101 99 90 50 67 77 105 97 98 100 62 52 66 60 54 48 85 99 51 46 67 79 86 84 94 75
"MAP3K13" 168 214 84 188 213 189 194 211 205 199 162 154 129 192 129 134 187 295 213 190 199 215 151 196 221 157 123 209 119 131 211 111 134 129 205 173 185 211 213 167
"ST6GAL1" 666 763 272 544 650 731 793 456 470 814 464 668 415 615 480 400 614 884 543 696 805 662 715 562 434 421 576 343 461 499 565 691 608 405 535 1002 559 705 707 517
"TBX21" 11 19 2 6 14 19 8 5 13 5 10 5 14 4 9 10 13 11 6 14 5 13 2 16 9 9 6 10 13 8 7 12 9 10 7 15 7 6 7 6
"FRY" 4709 3101 1763 3790 3134 4588 4058 3500 3759 3013 2885 2431 2026 3352 3847 3602 3977 4468 3478 3391 3517 3378 3578 3149 2289 2993 3092 2053 2252 4335 3114 3498 2771 1862 3774 3168 2963 3503 3872 2952
"PICALM" 3455 3515 1677 3466 3314 3871 3235 2998 2809 2953 2922 2816 1974 3311 2993 3233 2901 3340 3572 3399 3503 3493 3192 2961 2356 3177 2951 2963 2663 2681 2804 3226 3011 2125 3137 2699 3159 3239 3272 2934
"NSF" 440 536 289 454 561 556 471 599 546 554 402 540 302 561 356 487 460 539 620 409 670 586 500 493 500 484 362 509 379 392 471 405 544 359 560 497 501 547 537 439
"GLI2" 74 60 50 59 67 70 81 66 40 124 60 66 70 67 39 71 54 82 100 61 82 94 88 111 94 64 72 80 35 66 89 38 68 60 80 86 65 54 90 75
"CLASP1" 6374 6530 3178 6375 6262 7172 6769 6730 5845 5721 5012 5583 3839 6374 6007 5606 5363 6414 6195 6111 5966 5847 6107 6135 5774 5973 5703 5597 4224 5193 5471 5612 5783 4442 6416 6095 5071 6122 6198 5318
"MRPS34" 658 774 457 825 777 860 872 883 782 753 568 555 429 774 706 603 747 1050 728 755 676 672 711 633 722 716 619 560 571 590 543 703 666 473 810 739 605 757 733 635
"NOTCH3" 1667 1800 822 1219 1324 1806 1635 1309 1076 2161 1461 1730 1966 1216 1320 1653 2005 2440 1778 1786 2019 3550 1601 2317 2071 1453 1650 1391 1021 1234 2675 1438 1022 954 1086 2343 1563 1773 1943 1236
"CLNS1A" 1154 1219 562 1187 1050 1283 1175 1129 1143 995 854 887 533 1200 988 879 1006 1351 1207 1092 1106 1032 1032 920 993 1165 917 953 886 1012 858 1112 1015 761 1039 912 944 1160 977 900
"PPP2R2C" 22 20 45 18 187 32 27 20 37 89 18 50 28 18 21 29 18 9 15 24 62 50 54 67 47 20 18 42 12 17 99 29 25 95 22 47 30 57 58 58
"TEAD2" 194 159 130 138 275 272 266 212 128 224 138 323 157 153 134 188 235 211 172 239 213 227 202 192 138 224 126 119 105 119 215 185 116 99 182 220 145 230 184 121
"EED" 352 436 214 383 355 397 405 382 289 375 279 297 231 438 322 316 359 423 436 371 366 341 353 347 316 392 324 318 285 306 344 330 288 266 385 320 330 386 338 323
"CDHR2" 6 7 3 8 6 3 5 5 7 8 9 5 3 6 10 1 5 6 7 3 10 5 4 3 4 2 4 2 2 3 7 3 7 2 8 5 4 4 3 15
"SNCB" 11 14 20 1 4 10 17 1 10 14 0 6 4 7 0 2 46 30 35 29 11 6 11 8 4 6 7 4 9 10 7 21 3 6 7 1 12 24 7 4
"TSG101" 819 1004 518 913 1063 1212 920 1014 842 847 696 802 583 1031 884 717 955 996 1034 817 794 817 963 924 734 1031 735 746 669 897 783 841 900 534 1045 954 692 1002 785 863
"NCBP3" 931 1192 571 1163 979 1211 1211 1144 973 1023 808 906 668 1006 944 932 1066 1208 1223 1021 1144 1032 1083 934 834 1020 825 843 800 842 1021 879 775 663 1124 1074 867 1179 1007 919
"ATP2A3" 91 176 36 71 62 100 98 68 84 122 53 127 126 92 78 97 105 98 96 140 84 138 88 182 98 111 108 89 30 69 173 81 80 43 95 92 101 111 111 59
"CA12" 18 62 96 8 13 9 9 11 12 37 16 5 5 23 50 48 27 9 23 15 48 33 14 76 13 8 25 95 18 9 166 5 9 7 10 13 14 6 31 25
"MGLL" 1755 2020 1028 1423 1945 2428 2457 1727 1630 1965 2682 1996 1523 1637 1413 1411 2362 2323 1853 2094 2308 1855 1959 1946 1984 1748 1671 1306 1330 1757 1875 1612 1445 1398 1538 2505 1327 1953 2111 1602
"NTN4" 517 540 330 523 746 953 492 495 519 917 427 515 374 562 387 561 461 853 659 628 565 708 553 617 585 486 563 502 443 525 611 511 488 399 638 538 591 624 698 549
"BCS1L" 324 389 210 359 361 461 462 426 378 383 297 314 274 335 359 327 412 469 397 352 360 311 346 289 401 288 324 341 230 344 309 338 269 271 378 330 302 378 372 310
"NUAK1" 831 1112 475 902 794 1232 954 772 937 890 927 997 688 880 1026 901 699 840 1000 887 1064 1081 958 742 750 739 828 809 612 509 952 682 781 584 889 907 695 890 937 891
"DPP8" 2835 3759 1671 3267 3902 4603 3784 3689 3237 3143 2345 3184 1915 3728 2933 3099 3037 3625 3742 3411 3458 3066 3097 2862 2812 3240 2773 2794 2541 2905 2396 3251 3089 2357 3404 3034 2650 3800 3459 2967
"SLC24A1" 62 54 24 54 52 49 89 39 45 55 84 65 41 62 52 59 82 101 93 60 98 93 68 71 54 45 52 71 54 37 89 66 47 39 46 56 56 51 68 59
"ZNF532" 3951 3904 2019 4613 3552 4293 4187 3558 3726 3509 3237 4316 2896 3049 3937 3800 3129 3245 4103 3348 4344 3775 4283 3663 3238 3585 3462 3425 2582 3971 3479 3277 3275 2948 3750 4431 2933 3426 3933 3085
"SCARF1" 253 379 110 314 264 291 355 317 291 293 280 285 280 302 256 235 390 594 285 284 366 300 208 285 257 210 248 284 196 221 354 277 191 177 351 282 328 253 334 200
"LMAN1" 2737 3404 1647 3178 3429 3839 3875 3509 3377 2838 2312 2550 1732 3033 2625 2368 2796 4360 3574 3570 3003 2810 2953 2497 2334 3264 2049 2272 2260 2925 2168 2625 2540 1853 3382 2731 2384 3700 2781 2785
"HACD3" 429 672 260 582 542 522 571 594 532 498 374 418 305 498 368 443 464 581 515 481 546 436 446 465 391 522 473 381 416 351 362 341 332 357 569 425 416 511 488 393
"IPCEF1" 5 19 4 8 7 9 10 6 5 17 6 10 10 6 12 7 8 17 8 6 12 15 6 16 5 4 16 10 5 8 12 8 10 6 12 4 7 10 8 2
"ZZEF1" 3175 3038 1429 2653 3087 3271 3237 2881 2451 2880 2970 2669 2236 2779 3280 2941 3317 2811 3333 2667 3369 3169 3032 3040 2941 2997 2601 3016 2059 2344 3090 2548 2768 2221 2950 3334 2658 2923 3175 2800
"NOX3" 0 0 0 0 0 1 0 1 0 0 0 0 2 0 0 0 0 0 0 0 1 0 0 0 0 0 1 1 0 0 1 0 0 0 0 0 0 0 0 0
"ENO1" 1808 2120 1013 1837 2002 2047 2208 1663 1770 2061 1768 1400 1133 1887 1644 1489 1891 3037 1944 1736 1915 1672 1880 1638 1438 1650 1461 1383 1407 1547 1604 1566 1386 1147 1656 1770 1469 1893 1957 1418
"SLC12A1" 3 1 0 1 1 0 1 1 0 0 0 0 1 0 2 3 0 0 0 1 2 2 0 2 1 0 0 3 0 0 4 0 0 0 0 2 0 1 0 0
"MYDGF" 143 153 74 159 158 174 153 178 139 170 130 109 123 199 110 113 136 198 143 155 147 116 156 140 119 166 124 95 137 148 121 142 112 91 181 140 146 136 166 125
"ANO8" 327 280 178 255 342 362 375 309 295 303 333 298 270 248 295 263 271 299 300 277 340 315 317 302 323 330 256 263 172 248 327 222 251 261 323 418 208 279 271 259
"TUBE1" 523 742 332 669 564 630 659 680 415 594 463 465 279 645 640 642 634 658 904 552 639 618 622 499 562 849 419 589 520 467 475 622 490 403 656 459 584 612 544 577
"ARHGEF10L" 2431 2592 1217 1971 2938 3065 2822 2196 2444 2573 2155 2610 2079 2344 2195 2249 2416 2522 2783 2566 2679 2742 2273 2654 2658 2252 1990 2165 1921 1826 2650 2334 2431 1845 2631 2783 1798 2483 2758 2153
"TXK" 26 26 14 28 15 12 29 20 33 26 23 30 16 24 12 11 20 33 20 17 36 24 12 22 23 20 22 23 26 16 19 17 38 18 16 26 26 13 19 24
"WSCD2" 61 42 34 37 32 50 37 28 29 95 32 64 43 32 66 41 40 31 47 28 83 61 75 69 69 39 46 56 30 10 62 29 30 44 19 51 34 20 73 53
"KCNQ2" 4 5 0 4 8 5 7 4 7 20 8 2 3 2 14 2 3 15 5 11 13 7 4 4 7 7 11 2 2 10 1 4 11 7 3 5 2 2 6 17
"TACR2" 12 2 2 8 9 1 10 4 13 7 7 9 4 15 3 10 4 2 3 14 4 13 4 3 10 3 10 8 7 11 1 8 2 4 4 2 1 8 8 1
"ACTR6" 259 313 143 346 323 336 370 318 272 296 229 248 155 334 231 223 260 405 294 320 276 261 270 238 201 311 245 227 219 285 213 320 280 163 298 231 275 329 291 247
"TIPIN" 67 90 41 112 68 93 107 107 74 56 60 72 46 74 87 83 57 93 84 67 104 77 68 79 78 73 66 73 63 100 71 62 96 52 83 71 84 62 70 57
"SRI" 305 383 216 370 351 411 392 300 266 408 310 275 166 358 350 241 328 552 419 381 356 314 342 306 267 297 269 287 308 286 282 260 275 189 321 254 314 452 342 293
"EIF4G3" 3247 3273 1818 3581 4916 3895 3450 4702 3338 3606 3148 3627 2670 3575 2933 3499 2146 2067 3615 2173 3368 3020 4112 2771 4085 3807 3206 2920 2587 4209 3815 3355 3504 3101 2948 4950 2402 4188 3061 3543
"NUP37" 270 263 147 309 234 306 305 295 294 228 183 193 137 296 234 219 223 390 246 254 267 263 284 256 237 249 186 205 182 276 193 285 233 133 253 199 204 301 250 252
"SEMA3A" 36 21 11 12 8 12 22 5 8 11 105 5 12 19 6 10 8 9 10 7 50 57 3 16 6 12 15 23 22 12 20 9 27 20 17 14 11 12 12 13
"GTSE1" 3 5 0 7 1 3 1 4 1 3 7 2 1 2 1 0 5 20 4 2 4 3 4 2 1 5 6 1 2 2 6 2 0 2 1 3 2 4 4 4
"SEMA3C" 2213 2409 2081 3270 3010 4636 3308 5154 2194 5213 2464 2336 1661 3845 2115 2765 2035 3032 2271 2391 2964 2123 3875 2304 3225 2605 2670 2178 2104 2863 2363 1728 2108 2191 2746 2759 2544 4194 2763 2765
"TTC38" 348 335 193 502 437 494 581 510 350 376 402 277 328 424 307 314 353 530 418 410 462 324 578 282 353 504 313 286 261 501 363 337 272 300 452 451 331 443 372 392
"ACAT1" 8822 9847 5644 10410 7838 11845 13467 9782 7984 8283 4172 6791 4455 9420 5989 6724 8250 11478 8991 9892 8593 5783 8350 7072 6307 6564 6227 4896 6199 10657 5259 9178 5022 5057 9761 6096 6675 10822 5858 6334
"GRAMD4" 369 445 249 530 357 404 472 338 453 429 495 489 419 357 417 380 401 386 606 401 498 465 390 465 410 434 397 545 316 279 452 358 308 316 417 459 467 408 367 342
"CELSR1" 16 40 35 31 42 14 21 7 2 89 12 13 9 33 44 47 38 20 49 16 61 83 42 74 16 17 40 81 26 4 145 13 23 12 7 27 37 4 47 29
"WNT8B" 1 0 0 2 1 0 0 0 0 0 0 1 0 0 0 1 0 0 2 3 1 1 1 0 3 1 0 0 0 1 2 1 0 1 1 0 1 2 0 0
"ZNF638" 6471 7104 3214 7190 6945 7302 6498 6853 5068 5777 5408 5666 3188 6997 6733 5417 5358 6655 6551 7085 6223 6137 6379 5348 4909 6745 5428 6099 4985 5431 4955 6159 5496 4032 6758 6091 5767 6215 6265 5470
"SLC25A40" 295 341 160 334 330 419 377 372 287 290 210 231 186 361 298 246 348 533 312 393 345 286 283 268 269 351 264 265 302 251 244 305 285 184 363 255 270 343 347 267
"TIMM21" 933 1112 532 823 1087 1399 1213 1099 978 1030 612 738 574 1076 958 778 1126 1645 889 1070 1020 700 1149 804 837 939 732 591 810 877 684 1039 772 639 1124 849 753 1294 965 866
"ADD2" 88 46 42 86 54 82 61 70 60 81 52 89 58 85 55 67 88 81 49 80 91 57 50 40 62 45 50 70 40 54 69 33 59 44 73 103 59 120 64 68
"FGF4" 0 0 0 0 0 0 0 0 0 1 1 0 0 0 0 0 0 0 0 0 0 0 0 2 0 0 0 0 0 0 0 0 0 0 0 1 0 0 0 1
"RASAL2" 1930 2242 962 2442 2720 3100 1551 2495 1456 2244 1630 1420 1143 1893 1423 1844 1556 1824 1603 1680 1833 1704 2224 1484 2257 2017 1720 1209 1371 2184 1693 1416 1785 982 1310 2026 1585 2117 1708 1748
"VPS9D1" 138 161 89 129 176 233 193 117 149 141 135 137 141 137 142 158 196 208 157 152 179 154 154 161 156 146 124 125 100 133 160 125 148 99 172 143 109 170 171 133
"ZNF37A" 859 1076 529 932 1071 1021 968 1193 800 1095 780 866 575 1089 893 894 937 1163 1240 1077 1064 992 856 995 797 964 824 1007 818 893 846 857 816 680 970 982 904 1066 1040 845
"MARK3" 2915 3042 1432 2732 2930 3103 2742 2783 2415 2435 2195 2310 1746 2839 2582 2551 2536 2515 3256 2702 2598 2565 2598 2430 2567 2711 2330 2474 2031 2107 2219 2643 2373 1819 2560 2419 2510 2469 2702 2459
"SLC25A3" 11432 14663 7034 10869 13049 15958 13498 11812 12209 11455 8274 9562 7114 13092 11920 9630 15092 23366 11970 12563 11285 9232 12393 9834 8519 11307 9543 7995 10255 11146 8245 12227 10363 6357 13057 8887 9973 15548 12174 9767
"FNDC3B" 2404 3422 1529 2436 2677 3402 2834 2619 2433 2687 2711 2170 2163 2326 2201 2528 1951 2704 3133 2726 2671 2821 3247 2490 2172 2223 2248 2625 2249 2659 2139 2063 1974 1833 2336 2467 2302 2961 2190 2245
"FOSL2" 1482 1800 821 1466 1480 1588 2028 1668 1317 1609 1677 1836 1286 1637 1551 1374 1794 1117 2067 1285 1603 1865 1582 1566 1529 1448 1841 1690 1249 1089 2215 1418 1316 1124 1457 1256 1577 1824 1265 1565
"CACNG5" 0 0 0 0 0 0 0 0 0 0 0 0 0 0 0 0 1 0 0 0 0 0 0 0 0 0 0 0 0 0 0 0 0 0 0 0 0 0 0 1
"CACNG4" 0 0 0 0 1 0 0 0 0 1 0 1 0 0 0 0 0 0 0 0 0 0 0 0 0 0 0 0 0 0 2 1 0 1 1 0 0 0 0 0
"FRYL" 2275 3093 1226 2797 2245 2729 2728 2404 2016 2308 2030 1918 1416 2658 2094 2279 2645 3460 2904 2620 2616 2516 2165 2163 1949 2363 2017 2400 2016 1787 2138 2331 2024 1508 2416 2314 2302 2706 2254 2187
"TMEM131" 3882 3314 1664 3269 3786 4137 3928 4006 3412 2647 2265 2765 2057 3668 3652 3076 3101 3624 3367 3401 3698 3405 2850 3235 2779 3635 2746 3003 2435 2917 2596 3998 3141 2064 4067 3710 2709 3282 3561 2740
"FSCN1" 129 134 51 109 130 151 84 100 111 170 72 79 97 132 79 123 173 396 133 118 150 100 108 97 99 78 102 111 89 75 151 96 68 105 106 180 91 105 149 78
"ACTB" 8716 9972 4654 7944 11791 9771 9961 9633 7313 11659 9050 8797 8892 9414 8078 8857 8416 10239 10579 8579 11596 15154 8852 11091 9166 8640 9651 7023 6784 6618 11626 7993 9672 6282 8162 8996 10397 9643 12022 10014
"MOCOS" 18 19 14 22 29 23 38 23 19 22 46 26 15 32 18 19 17 19 43 12 43 22 30 32 26 32 25 15 19 18 42 36 19 23 26 40 24 19 18 30
"PLD1" 348 328 243 365 310 344 348 292 192 428 285 229 171 330 251 382 352 599 399 361 364 460 258 367 235 305 247 388 312 206 363 378 257 195 274 335 332 252 372 309
"ATP12A" 0 0 0 1 0 1 0 0 0 0 0 0 0 0 0 0 0 0 0 0 2 1 0 0 1 1 1 0 0 0 5 0 0 0 0 0 0 0 0 0
"WDR62" 630 725 378 260 1009 1631 617 1035 820 856 450 709 830 670 793 593 808 955 547 721 743 770 675 574 857 634 755 533 371 562 917 659 651 575 713 748 488 784 827 704
"DLG1" 1463 1807 855 1827 1882 1926 2074 1934 1645 1549 1668 1584 1056 1845 1519 1544 1588 1791 1765 1789 1873 1663 1481 1595 1423 1710 1543 1621 1268 1518 1645 1525 1411 1196 1837 1681 1487 1690 1708 1522
"RAB7A" 2659 2808 1480 2124 3015 3312 2790 2857 2419 2545 2138 2521 1917 2461 2506 2428 2898 2705 2743 2899 2785 2704 2871 2703 2668 2660 2339 2309 1850 2252 2536 2395 2221 2377 2746 3080 2293 3002 2662 2467
"BCAP29" 1287 1808 795 1874 1750 1961 1725 1837 1414 1535 1402 1381 867 1876 1452 1224 1171 1800 1565 1542 1649 1480 1483 1298 1391 1447 1237 1267 1315 1276 1060 1373 1523 1028 1554 1734 1188 2203 1633 1633
"SEC31B" 579 588 304 548 689 608 663 638 390 517 560 565 415 496 649 396 527 630 573 613 512 665 548 601 524 541 530 556 366 611 591 555 389 370 581 618 537 645 527 485
"SART3" 1082 1044 543 1102 1201 1219 1139 1090 893 977 960 850 721 1009 980 1038 1028 1039 1221 1065 1154 1041 1033 1082 995 1079 824 961 773 855 956 1049 1060 738 1046 981 974 1068 1114 926
"ARHGAP15" 41 114 38 71 66 96 77 73 53 87 65 69 62 68 50 53 71 120 71 69 70 91 51 70 53 46 99 57 60 37 67 60 57 29 67 47 116 89 59 68
"TUBA3D" 1 0 0 0 0 1 0 0 0 1 2 0 0 0 1 0 2 0 2 0 1 0 1 1 4 0 0 2 0 0 0 0 0 0 0 1 2 1 0 2
"PAX2" 0 0 0 0 0 0 0 2 0 0 0 3 0 0 0 0 0 0 0 0 0 0 0 3 0 0 0 0 0 0 0 0 0 0 0 0 0 0 0 0
"EXOSC7" 483 529 510 548 817 492 1270 710 516 677 497 744 400 487 528 567 553 793 599 609 708 605 705 676 445 506 441 341 315 1312 638 620 362 370 730 720 521 693 467 378
"KIFAP3" 790 913 454 869 872 1017 924 814 761 861 686 626 463 835 877 765 841 1077 1045 789 863 878 800 761 677 797 675 729 658 710 722 756 751 540 871 764 786 907 825 639
"MKRN2" 1000 997 568 1020 1237 1226 1159 1062 1043 1034 848 849 669 1015 920 1055 882 849 1043 1055 934 896 1134 932 992 961 1001 848 785 982 865 856 810 719 1017 714 979 1036 728 794
"MCM6" 325 319 143 345 330 370 381 374 259 267 321 276 212 324 338 364 310 324 382 312 402 387 358 296 298 293 275 341 225 321 291 287 286 243 305 304 336 298 326 303
"REXO2" 428 419 327 512 489 571 529 466 349 464 326 363 241 485 335 391 408 560 520 493 474 368 469 431 315 424 390 372 325 436 362 418 414 301 498 456 413 560 428 376
"RBM7" 308 364 179 429 365 428 448 441 306 351 322 338 182 385 343 335 334 378 372 413 393 342 326 360 303 385 315 311 312 313 318 345 328 212 374 355 338 375 365 333
"RBMS2" 876 989 424 728 720 947 899 611 547 895 816 714 645 726 691 692 936 1163 1012 909 1051 1015 564 940 662 683 670 716 613 524 851 635 586 482 607 858 823 1083 863 675
"BAZ2A" 1262 1453 614 1167 1355 1527 1580 1350 963 1315 1466 1309 1297 1271 1238 1252 1546 1233 1593 1348 1435 1631 1410 1720 1340 1481 1174 1452 917 1019 1555 1051 1184 1132 1309 1659 1284 1352 1385 1123
"PTPN23" 477 455 205 371 432 418 541 353 334 434 542 534 435 377 450 442 497 367 472 395 475 498 464 565 474 424 413 421 259 322 632 328 387 352 411 642 416 355 418 381
"MLH1" 1285 1356 648 1520 1553 1741 1612 1451 1368 1212 907 1266 781 1373 1035 1104 1272 1350 1084 1375 1337 1192 1334 1219 1147 1349 1046 1034 1071 1332 1080 1360 1075 781 1323 1154 991 1364 1310 1081
"UNG" 562 662 384 652 683 797 767 605 688 540 390 543 429 617 496 576 665 800 733 682 755 564 557 546 540 558 444 456 544 760 484 620 523 476 651 544 600 660 635 568
"FMO4" 37 40 20 48 45 41 62 84 30 52 50 47 22 45 50 43 40 56 46 35 64 67 58 46 30 38 34 47 33 37 45 35 48 22 48 36 60 44 32 45
"KLHL20" 608 726 311 663 701 738 731 771 551 712 603 510 438 709 609 611 637 728 712 687 718 664 606 657 562 683 514 633 485 518 532 634 593 448 728 565 537 694 681 582
"RGS11" 81 66 45 80 117 81 61 37 35 117 90 104 71 55 83 68 70 58 83 61 113 134 102 139 114 41 117 74 50 43 147 67 82 70 79 72 68 45 71 55
"SLC46A1" 204 161 91 181 167 195 239 187 186 248 189 171 138 198 151 143 161 173 197 159 195 154 195 222 164 160 176 182 121 133 214 134 125 153 219 206 153 164 186 168
"PLXNA2" 1072 1103 635 1574 1017 1272 1336 1186 1036 1493 1160 1299 1132 1235 1126 1102 1449 1250 1787 1082 1525 1468 1298 1309 1313 1061 1066 1092 855 1130 1330 899 928 961 1209 1838 1129 1290 1252 1057
"SPAG5" 18 31 15 34 13 20 49 20 12 33 21 35 21 39 30 21 22 50 27 15 34 19 17 31 18 29 39 18 21 18 33 23 11 13 24 30 10 25 17 13
"ANKRD13A" 587 676 306 769 547 648 749 686 514 564 510 493 411 699 509 530 688 854 611 616 642 612 547 614 481 629 562 567 468 414 635 604 514 366 742 604 558 632 638 532
"TPD52" 177 209 132 171 156 183 178 180 155 155 149 139 121 260 183 164 150 122 211 213 312 225 195 223 199 165 254 157 211 162 138 228 350 199 182 214 182 228 292 144
"TPD52-MRPS28" 177 209 132 171 156 183 178 180 155 155 149 139 121 260 183 164 150 122 211 213 312 225 195 223 199 165 254 157 211 162 138 228 350 199 182 214 182 228 292 144
"ACACB" 6358 7340 3516 5630 6856 7614 9196 6041 7081 6028 8374 6871 7160 6356 5667 4775 8614 6766 9194 6202 9473 8296 6202 6521 4090 5325 5709 8390 5466 5962 10647 6065 5648 4543 7803 7422 6136 8605 7106 8357
"TRAF4" 29 40 9 18 28 15 34 16 15 19 13 23 19 19 28 35 29 20 22 17 40 25 19 31 22 13 41 21 28 16 38 33 17 17 20 18 22 14 24 18
"PAG1" 230 352 137 292 334 376 231 242 231 313 261 239 201 265 216 224 340 692 295 289 242 281 235 214 228 209 222 220 231 171 271 296 255 165 238 290 274 403 298 216
"GPATCH1" 255 204 130 273 242 169 257 325 189 202 189 216 168 225 189 193 190 178 252 172 289 234 222 233 186 240 203 221 154 164 257 234 159 163 176 200 208 196 259 191
"ICAM3" 102 134 61 129 128 158 185 134 141 112 92 123 158 135 138 89 123 251 121 119 150 121 128 138 79 110 113 86 73 106 93 128 114 67 147 68 143 204 118 101
"NT5C2" 6355 4531 2603 5264 5472 6550 6297 5724 4251 4351 3539 4889 2727 4962 6075 5112 3783 3786 4332 5304 4850 4422 5084 4295 4906 4595 3713 5091 3226 5401 3895 5569 4945 3598 5225 4795 4457 4022 4562 4016
"MCAM" 835 1043 409 1005 929 917 1467 590 558 1487 2384 856 962 867 865 859 1085 2069 1474 1014 1454 3728 855 1770 753 657 1252 966 727 615 1827 847 823 592 587 1082 1292 927 1361 1074
"GPC4" 737 799 352 492 690 812 836 634 702 703 565 630 559 734 696 643 732 763 752 800 819 724 656 591 641 692 567 587 511 557 570 529 713 529 867 809 743 582 785 819
"MBNL3" 202 239 144 227 152 228 275 178 186 264 309 231 459 228 196 243 495 325 294 195 213 498 179 323 180 185 357 233 161 159 200 222 200 156 387 191 449 257 278 190
"CAMSAP3" 8 16 27 2 11 4 1 1 5 1 1 5 3 0 3 14 6 1 0 4 2 6 4 5 2 1 10 33 1 0 36 1 5 5 1 5 2 0 2 5
"RAP1GAP" 4 18 5 4 1 2 3 4 1 1 1 3 5 5 7 4 5 2 8 2 4 5 6 6 7 2 2 8 3 10 8 3 4 6 5 2 2 1 3 1
"XAB2" 495 510 238 427 583 462 515 468 440 440 418 468 417 459 450 464 517 345 605 445 498 543 471 504 462 476 388 459 267 397 530 436 338 354 458 438 370 344 461 462
"ARHGEF1" 285 334 162 271 293 338 313 285 198 390 328 318 357 234 264 302 371 364 308 295 353 399 299 423 311 334 300 286 195 238 464 289 268 251 272 406 293 305 346 273
"STXBP2" 16 21 8 6 6 13 5 7 5 10 15 12 12 6 14 6 13 18 7 14 11 18 10 16 3 3 19 11 8 12 17 4 10 7 12 11 20 14 12 7
"MAP2K7" 904 788 345 652 859 927 875 741 676 696 722 663 610 696 807 758 766 759 783 746 863 815 885 833 852 850 621 846 515 658 828 797 767 659 715 857 609 781 782 802
"NMRK2" 650 1537 1032 1762 2084 1085 4402 1953 697 1112 663 2493 896 1078 763 1809 4291 8959 1231 1711 878 669 1580 1070 1412 986 808 457 825 2620 1020 1002 871 589 1667 1412 897 1867 1597 1679
"DGKD" 4093 3575 1402 2449 3269 4952 3590 2966 3992 3274 3308 4077 2449 2205 4505 2458 2432 1746 3137 3144 2477 3123 4289 2416 3862 3260 3524 3027 1952 3566 2788 1931 2916 2087 2781 3832 2645 2072 2605 1249
"CTTNBP2" 74 78 30 62 62 74 87 43 33 105 105 46 33 49 57 67 63 63 68 58 97 152 69 103 51 51 74 104 46 38 92 41 46 47 67 98 69 66 79 53
"ACTL6B" 0 0 0 0 0 0 0 0 0 0 1 0 0 0 0 1 0 0 1 0 3 0 0 0 0 0 0 0 0 0 0 0 0 0 0 0 1 0 0 0
"RARB" 114 306 95 155 190 249 207 234 202 196 128 142 127 185 118 196 208 246 286 322 193 196 173 197 210 181 124 130 209 163 229 194 115 106 197 125 204 230 157 128
"TOP2B" 4627 4896 2084 4789 4826 5044 4530 5635 3763 3906 4005 3485 2369 5083 4271 3795 3827 4936 4557 4239 4413 4180 4143 3949 3736 4858 3155 4106 3449 3813 3262 4498 4194 2879 4434 3988 3651 4667 4206 3927
"TM9SF3" 1974 2570 1225 2382 2440 2612 2431 2432 1919 2564 1943 1866 1247 2278 2030 2008 2068 2586 2780 2353 2486 2405 2231 2187 1857 2127 2052 1994 1919 1685 1949 2041 2096 1512 2250 2163 2236 2630 2466 1895
"NFKB2" 258 232 112 209 214 263 245 153 171 252 199 285 209 165 209 214 202 215 264 178 270 261 216 272 216 223 286 270 130 194 253 177 229 192 186 325 252 229 196 182
"UBE2T" 153 125 99 164 199 246 201 254 145 159 64 149 102 142 106 162 112 233 147 140 179 116 179 162 153 122 155 113 95 217 123 170 126 94 174 177 97 184 128 110
"PPP1R12B" 17774 15790 9117 16149 19615 24681 19143 20031 16016 16211 13112 16746 12399 17871 15389 17514 14658 15116 19678 14920 18268 17617 17934 17525 17246 18201 14692 16910 12187 17912 16266 16053 16164 12551 17114 18788 13737 18296 17037 17085
"DNAJC10" 1053 1476 687 1597 1385 1449 1426 1357 1033 1537 1038 1027 715 1437 1017 1100 1125 1612 1441 1306 1372 1301 1208 1199 1085 1258 1121 1049 1202 1090 1063 1043 1076 813 1216 1286 1135 1639 1351 1256
"GTF3C1" 3091 3362 1645 2802 3511 3778 3316 3058 2637 3225 3061 3137 2919 3082 3060 2851 3419 2728 3542 3159 3445 4206 3143 3160 3475 2951 2651 2840 2272 2414 3338 2571 2670 2334 3249 3397 2871 3292 2964 2856
"IL4R" 177 187 123 197 188 236 198 150 100 326 223 166 176 181 173 199 156 203 222 165 264 332 190 279 138 169 226 171 159 131 298 149 178 133 134 175 258 194 271 206
"USP33" 1480 1735 807 1662 1702 1836 1708 1591 1247 1502 1485 1275 889 1694 1319 1407 1556 1920 1840 1591 1715 1642 1504 1390 1189 1497 1307 1473 1201 1256 1298 1524 1397 1050 1548 1382 1501 1629 1624 1448
"PAK3" 64 58 31 60 58 67 71 53 39 107 61 68 36 70 52 61 54 79 58 44 65 105 35 103 49 31 59 78 53 29 55 49 75 43 70 69 62 54 54 60
"CAPN6" 72 65 18 112 72 71 49 62 83 144 56 47 43 63 20 47 76 152 55 71 23 47 34 53 99 81 72 38 61 53 34 50 77 37 75 70 54 50 49 49
"DCX" 6 9 1 15 8 7 5 10 6 23 3 13 3 6 2 5 12 16 2 4 3 2 1 2 13 3 7 1 3 2 0 5 5 1 16 4 13 6 5 5
"SNRPA" 356 277 154 324 370 360 305 273 289 321 289 293 231 295 316 319 312 306 320 371 385 325 327 293 360 317 275 294 261 295 343 311 326 242 291 377 286 327 302 245
"SPAG6" 10 8 2 3 0 4 4 7 1 2 6 4 6 5 6 3 2 3 4 2 2 0 3 6 3 1 3 0 3 4 4 5 3 2 1 6 1 4 1 5
"EXOSC5" 226 235 145 220 222 222 284 230 231 240 138 208 148 260 161 158 213 263 256 266 237 157 256 204 193 205 135 157 195 280 174 226 199 149 238 237 161 267 205 161
"DYNC1I2" 774 848 434 832 890 990 903 784 746 854 620 767 488 771 682 661 772 942 882 783 779 817 793 752 625 705 695 710 653 718 652 739 695 536 719 850 714 876 780 716
"APBB1IP" 52 59 47 64 44 58 113 40 45 114 147 66 102 54 64 75 60 67 61 68 101 94 99 119 43 53 105 60 58 40 86 54 53 74 73 79 110 54 56 72
"LRCH4" 137 132 52 112 137 128 123 87 111 130 97 143 131 96 122 120 127 105 157 95 135 139 179 137 119 128 92 124 75 112 137 118 93 93 132 167 113 129 117 97
"FAM76B" 250 310 169 379 294 373 305 321 223 274 276 237 143 305 278 256 272 344 376 292 307 352 269 281 222 302 269 290 262 219 269 348 342 196 290 307 252 327 328 335
"SIRT6" 80 91 39 81 123 87 104 94 67 96 84 66 62 88 86 71 82 70 104 79 99 73 110 74 74 91 88 79 52 73 94 95 78 50 71 86 62 87 74 78
"TYR" 0 0 0 3 0 0 0 1 0 0 1 1 0 1 0 2 4 0 0 0 0 0 0 0 0 0 0 1 0 0 0 0 0 0 0 0 0 1 0 0
"POLD3" 216 209 99 246 178 176 226 234 140 212 200 135 134 186 188 204 232 212 242 183 194 209 178 190 172 237 130 163 163 151 165 223 147 148 217 163 176 187 210 187
"ACTN2" 105514 89750 60878 131459 108539 115197 131419 127668 84438 95260 104342 119588 76872 118848 107570 103519 88687 92601 78323 75922 102539 73877 150180 89403 134880 116511 77378 77917 69874 121940 100441 83019 94541 80526 108578 147055 68479 116798 76203 80415
"CAPZB" 1924 2033 984 1656 1968 2048 2130 1616 1703 1613 1500 1675 1260 1865 1736 1590 1913 1841 1861 1732 1768 1837 2129 1673 1715 1786 1666 1491 1181 1632 1682 1568 1656 1468 1670 1732 1461 1820 1802 1529
"GPR137B" 25 54 20 55 48 47 50 43 41 88 62 24 14 32 36 45 41 74 49 42 58 35 57 58 30 28 53 52 39 35 40 30 26 39 33 46 41 42 44 34
"NAALAD2" 103 78 29 95 89 81 95 87 53 78 93 51 43 76 45 75 104 154 93 80 88 123 48 98 82 62 63 96 79 39 69 106 77 50 79 93 127 88 100 82
"JADE1" 967 1390 574 970 973 1060 1211 952 1245 873 983 763 590 999 902 877 1021 812 1280 917 1002 1050 899 891 1025 848 1110 1064 1007 598 882 697 915 787 1042 1068 1057 1037 1029 752
"SLC25A43" 62 74 57 84 80 81 86 72 57 119 73 78 56 87 64 84 66 121 65 91 115 101 89 91 83 72 51 74 69 48 98 57 58 61 85 83 77 61 115 57
"UBE2A" 986 1163 664 1302 1235 1403 1322 1280 985 1043 862 982 660 1226 948 958 1024 1244 1167 1128 1077 979 1253 905 1005 1059 886 805 828 1054 814 1094 935 745 1144 1070 893 1422 1100 889
"FGFR1" 1294 1254 613 1370 1264 1324 1368 1005 1009 1643 1496 1239 998 1046 1225 1159 1157 1266 1583 1212 1633 1443 1489 1627 1308 1108 1064 1098 942 1021 1362 958 977 929 1068 1562 1150 1052 1355 1138
"FKBP6" 0 0 0 0 0 1 0 0 0 0 0 0 2 0 0 0 0 1 0 0 0 2 0 1 0 0 0 3 0 1 1 1 1 0 1 1 2 1 0 0
"SMC1B" 0 0 1 0 0 0 0 0 2 1 3 0 1 0 0 4 1 0 1 1 2 1 1 0 0 1 0 2 0 0 1 1 0 1 1 0 0 0 0 1
"FBLN1" 988 665 652 785 1382 1031 1169 653 553 2037 764 1145 580 820 1288 1093 582 692 1455 959 1798 2638 1380 2666 1029 947 936 1091 776 753 2413 687 957 889 651 1070 1592 615 1522 1484
"ITGA8" 247 237 131 337 435 345 404 218 166 741 120 216 161 327 158 301 306 649 635 476 399 1444 231 782 268 221 596 243 424 155 615 351 244 162 206 246 394 456 614 469
"CST7" 9 19 6 9 2 13 13 2 4 13 8 7 23 3 10 10 6 12 8 16 5 17 7 10 7 5 12 13 8 10 8 12 11 4 9 7 14 5 3 8
"MAP2" 203 294 146 197 286 246 270 192 164 251 217 193 173 247 196 228 206 343 360 214 215 386 135 253 186 209 212 239 186 163 346 193 162 152 182 234 291 303 251 272
"PIAS2" 2308 3346 1430 3393 2805 3200 3162 2850 2588 2345 1989 2065 1490 2775 2554 2177 2436 3035 2893 2725 2939 2439 2890 2319 2206 2848 2151 2001 2196 2427 2006 2157 2446 1761 2877 2601 2320 3030 2730 2236
"AMPH" 70 84 37 202 224 71 194 81 75 86 90 92 63 126 131 128 91 191 151 174 83 78 78 189 80 73 147 101 93 79 161 62 117 116 170 134 58 80 70 75
"ARAF" 1657 1942 810 1397 1874 2300 1957 1674 1458 1717 1513 1596 1337 1748 1806 1431 1836 1927 1581 1878 1798 1657 2065 1730 1670 1794 1448 1419 1303 1534 1674 1655 1611 1470 1604 1775 1351 1909 1638 1512
"MCCC1" 633 849 448 972 792 885 1247 864 680 757 853 556 487 806 756 770 889 1040 739 785 918 721 917 755 618 807 691 595 580 854 693 756 579 532 795 713 656 801 772 630
"LAMP3" 0 1 1 3 0 2 3 1 1 1 2 0 1 3 2 5 0 2 1 0 2 0 1 2 4 1 1 2 0 1 4 1 1 0 0 0 2 1 1 0
"FAP" 252 231 313 394 398 547 324 328 276 560 182 285 220 400 177 320 283 580 318 368 235 280 427 388 268 301 284 356 231 352 245 357 362 349 364 237 408 298 594 354
"NEBL" 97 225 159 167 140 172 125 112 81 150 86 95 125 143 83 140 197 381 165 227 148 151 166 126 104 125 113 124 150 63 262 134 96 71 89 117 136 193 119 135
"ACER3" 218 333 157 266 262 235 274 211 179 309 321 208 142 292 237 237 233 298 279 281 338 258 238 259 192 181 219 190 183 193 222 180 179 155 212 228 239 248 238 210
"UBE2K" 1723 2176 1070 2154 2053 2274 2271 2460 1702 1886 1641 1644 1263 2215 1855 1840 1717 1943 2056 2002 2161 1895 1923 1722 1756 2113 1641 1737 1440 1635 1384 1728 1727 1514 2024 2079 1765 2087 1907 1804
"PIK3C3" 1347 1400 719 1458 1540 1631 1490 1453 1085 1389 1191 1093 812 1512 1246 1324 1205 1583 1579 1489 1452 1281 1267 1245 1231 1337 1161 1286 1153 1101 1201 1363 1351 949 1386 1256 1233 1425 1431 1244
"N4BP2" 556 721 300 632 580 587 614 841 715 529 257 388 214 664 422 444 560 450 554 663 514 613 470 431 431 643 386 465 426 463 436 541 656 405 611 574 499 619 705 520
"TIGAR" 139 354 111 199 285 352 283 242 293 207 160 163 185 360 106 208 183 257 184 172 284 171 208 243 172 214 203 135 217 193 147 137 126 141 258 302 177 294 240 205
"TULP3" 341 316 153 281 231 344 264 275 269 273 267 259 190 297 322 284 316 283 357 256 274 316 258 313 258 291 284 377 230 179 325 219 212 225 269 244 288 254 255 248
"SYNJ2" 367 638 289 571 531 510 638 353 335 559 269 500 426 449 350 349 564 954 913 711 802 696 713 547 403 340 421 191 366 372 435 340 213 221 492 516 459 450 570 455
"ADCY2" 6063 5751 2667 4578 6460 6558 5710 5835 4932 3732 4858 4626 3528 6111 6582 4632 4122 4093 4863 5744 5317 5640 4910 5155 4795 6014 4823 4698 3720 4575 4380 5112 5660 3786 5689 5121 4432 4250 5641 6035
"PPP2R5C" 2442 2762 1358 2698 2633 3315 2874 2864 2779 2373 1866 2388 1637 2509 2240 2279 2205 2856 2730 2531 2599 2416 2353 2119 2252 2398 2156 2135 1834 2378 1983 2259 2313 1702 2421 2463 2281 2735 2528 2239
"RBFOX1" 3478 3900 1464 4037 3636 3133 3283 3181 3075 2937 2987 2965 2094 3903 3826 2762 3333 3012 3773 3171 3428 3464 3281 2885 2901 3924 2761 3466 2152 2421 3224 3282 2860 2835 3409 3908 2984 3192 3098 3271
"GNB1" 1549 1408 798 1481 1420 1509 1537 1301 1201 1589 1431 1332 1087 1259 1304 1286 1449 1786 1631 1451 1522 1518 1356 1511 1201 1330 1203 1201 1127 1128 1390 1180 1176 1007 1296 1596 1405 1377 1568 1255
"HOXA9" 221 277 118 258 226 277 322 333 258 167 168 181 170 218 178 222 256 303 327 222 241 229 236 200 209 252 172 210 184 225 166 245 192 169 270 232 211 259 242 206
"EDN1" 42 49 15 24 41 58 51 31 32 58 47 24 44 36 36 41 33 45 43 39 64 69 22 49 41 28 31 49 35 22 123 60 33 20 13 36 69 43 63 40
"MLLT10" 1254 1263 633 1183 1087 1221 1439 1281 1071 1178 920 925 688 1183 1083 1092 1216 1314 1399 1314 1348 1150 1144 1229 984 1244 1057 1197 825 1037 1115 1063 981 825 1386 1236 1036 1270 1099 994
"ZCWPW1" 116 91 61 97 112 94 96 76 81 98 80 68 65 116 84 97 76 84 120 77 115 99 76 100 106 100 114 100 80 80 90 92 110 92 105 76 89 104 92 84
"ADCYAP1R1" 32 81 20 54 55 33 94 77 78 49 76 46 56 78 32 63 98 107 125 128 127 83 34 81 46 64 54 60 80 67 51 33 48 37 74 91 39 77 48 70
"FGF20" 0 0 0 0 0 0 0 0 0 0 0 0 2 3 0 0 0 0 1 1 1 1 0 1 1 0 0 0 0 0 2 0 1 0 0 0 0 0 1 0
"P2RY10" 7 10 4 2 5 2 2 3 3 2 2 0 3 1 1 1 3 6 0 0 7 5 1 2 0 2 10 3 4 1 2 2 4 1 7 3 8 2 2 1
"ITM2A" 533 788 350 748 598 788 652 480 604 871 461 452 387 552 432 636 751 1360 692 723 635 709 489 636 567 489 648 590 645 453 571 546 547 431 513 644 618 647 724 667
"NRDC" 9210 9726 4305 8483 11105 10223 9347 9005 8351 8267 7471 7713 4863 9752 7905 7787 7228 6884 8655 8379 8986 7957 9111 8420 7465 9388 7446 8198 6210 6670 7310 8170 9433 6724 7849 8449 7335 8979 8485 8265
"VDAC3" 7716 9444 4215 8706 8836 10632 10305 9301 8525 7715 5133 5957 4342 9167 7887 7076 9218 12952 8347 8371 7795 5960 8388 6532 6452 7908 6113 5456 6194 7749 5740 7836 6068 4868 8824 6066 6810 9526 7350 6706
"PCM1" 15445 16650 7228 15928 18250 17511 14914 19375 16389 13533 10920 11912 7921 17525 15537 13152 12323 14685 14944 14508 14584 14579 14461 12399 12900 14726 11731 12831 11861 13189 10834 16228 14125 10964 14177 13091 11432 15615 14824 13995
"TNRC6C" 1748 1857 897 1746 1707 1704 2048 1950 1617 1668 1549 1447 1499 1971 1635 1753 1742 1735 1767 1627 2358 2000 1778 1860 1896 1810 1461 1849 1185 1404 1768 1321 1591 1411 2071 1846 1699 1830 1742 1487
"CBFA2T2" 835 705 362 640 731 765 782 707 639 659 671 685 549 701 732 747 651 612 763 712 786 779 701 743 659 819 635 690 480 613 708 648 709 598 751 753 649 657 824 660
"BRINP1" 6 1 3 8 21 9 4 2 4 11 5 1 19 9 8 7 7 11 10 5 9 7 17 8 4 21 3 5 3 4 28 10 3 12 9 12 6 9 9 3
"ITCH" 2116 2370 1143 2264 2276 2491 2224 2178 1875 1940 1720 1695 1130 2180 1815 1973 1833 2279 2353 2184 2198 2045 2076 1888 1762 2247 1731 1816 1573 1770 1540 1979 1801 1304 2239 1832 1849 2179 1998 1924
"PKD2L2" 467 833 185 647 487 586 478 901 384 646 429 434 266 916 1100 461 342 494 544 430 537 383 491 587 660 542 288 424 427 388 290 397 492 369 697 542 523 481 385 543
"TP53INP2" 831 910 551 615 1040 1526 1190 796 754 1226 889 1304 1210 868 916 997 1162 1269 1081 907 1077 669 1534 938 1121 824 1036 656 567 936 1029 759 587 499 1157 1302 725 1333 705 838
"SDF4" 837 1019 530 930 1009 1117 1099 953 819 1040 807 885 723 884 944 733 920 1079 951 883 1047 996 1066 924 888 1019 801 750 706 847 928 847 837 664 979 991 727 962 895 861
"MYH7B" 5474 3919 3160 4242 4555 7526 7124 6337 4646 5290 2814 6853 4740 4336 4371 5351 4860 6718 4145 7938 5591 4472 8495 5978 4892 5231 3801 2820 2026 9025 5024 4415 1588 3709 6733 7579 3266 6269 3961 2980
"BPIFB2" 0 0 0 0 0 0 0 0 0 0 0 1 0 0 0 0 0 0 0 0 0 0 0 0 0 0 0 1 2 1 0 0 0 0 0 0 1 0 0 0
"TP73" 3 4 2 0 0 1 2 2 0 0 2 4 1 3 2 2 3 4 8 0 2 2 4 1 0 0 1 7 0 3 9 0 0 1 1 3 1 1 0 1
"TOLLIP" 712 682 365 692 736 763 742 693 545 653 566 653 547 675 603 612 758 599 724 630 734 670 843 686 612 669 558 622 478 681 762 595 588 620 627 729 597 697 607 592
"UBE2D4" 1907 1817 913 1446 2093 2495 2141 1863 1868 1648 1492 1787 1322 1968 1687 1621 1470 1799 2085 1894 1943 1856 1970 1647 1685 1905 1672 1572 1189 1481 1465 1718 1886 1386 1811 1757 1439 2236 1819 1711
"CLUL1" 1 2 4 0 0 0 0 0 1 1 1 0 0 0 2 1 0 0 0 0 3 0 1 0 1 0 0 2 0 0 0 2 0 0 0 0 0 0 0 0
"RUNX1T1" 844 835 314 904 607 824 930 910 550 851 641 589 544 804 539 740 904 1034 828 906 993 931 814 884 807 801 701 739 698 588 887 671 623 570 809 1051 934 843 836 614
"CDH17" 1 5 1 6 2 2 4 4 3 6 2 7 1 5 5 5 3 2 2 1 8 1 2 2 2 0 1 5 3 1 4 5 1 0 2 1 6 1 2 1
"THOC1" 711 741 365 778 617 717 802 714 521 565 581 554 370 682 646 575 724 789 821 682 755 673 653 569 619 770 620 712 568 602 614 735 657 448 714 617 590 704 603 638
"FKBP7" 69 128 57 167 142 147 150 135 95 157 112 93 58 154 96 77 88 149 147 107 103 99 135 103 126 140 104 108 80 116 111 100 81 70 129 121 95 146 149 97
"OSBPL6" 2409 3458 1376 2899 2966 3484 3003 2948 2974 3183 2953 2613 2289 4039 2435 2333 2707 2129 4749 2350 3541 3601 2175 2893 3470 2500 2246 3086 2210 1647 2457 2193 2776 3128 2581 2298 3574 3564 2135 2794
"SLC1A3" 599 699 329 1083 606 1009 1662 1176 839 885 544 483 504 1004 555 517 908 1357 700 902 833 707 814 590 581 657 490 540 458 693 604 720 345 319 1119 657 547 1094 525 765
"XRCC5" 4268 4702 2236 4351 4511 4522 4918 4380 3722 3986 3295 3368 2375 4458 3696 3807 3998 4567 4649 4326 4425 4016 4312 3870 3653 4276 3386 3787 3161 3883 3468 4074 3820 2862 4162 3939 3594 4812 4203 3781
"LXN" 68 65 18 58 52 67 70 42 37 51 50 28 14 60 25 40 104 327 40 60 73 83 35 42 60 32 49 43 64 18 53 46 33 32 47 66 82 70 54 43
"SP140" 9 26 13 11 12 8 17 7 8 10 17 8 18 7 12 8 9 11 15 17 15 23 8 16 5 11 15 15 16 9 14 9 15 9 9 10 17 6 6 3
"MKNK1" 596 761 300 705 696 710 818 626 501 710 585 632 453 676 553 563 668 992 777 623 779 675 703 633 611 552 524 572 431 544 685 569 484 444 643 648 579 750 689 568
"TNS1" 8618 10054 4334 6923 10237 9421 12078 8712 7596 11069 15540 10674 10440 9571 9308 9380 10032 9955 13204 8660 13319 17848 10281 13685 10057 8655 8753 7971 6050 8137 13955 7118 7240 9423 9158 12231 8724 9560 11615 9811
"REXO1" 377 426 214 339 435 472 501 424 373 395 495 477 397 351 456 386 399 387 498 393 448 431 533 458 469 437 414 427 255 388 527 352 328 319 426 554 359 349 461 388
"SAR1A" 1678 2157 1038 2202 2211 2504 2413 2148 1859 1945 1776 1678 1234 2194 1698 1653 1954 2291 2196 1928 2267 1992 1967 1754 1694 1862 1718 1583 1495 1707 1603 1929 1634 1386 2026 1710 1689 2124 1906 1915
"CDC14A" 162 208 92 148 171 211 227 184 187 173 128 102 135 161 148 188 148 209 200 183 230 169 135 167 128 123 184 200 171 119 177 144 131 87 203 149 178 180 171 152
"RAPGEF3" 650 624 291 655 467 574 573 501 332 649 682 569 687 573 568 591 1091 730 735 795 911 792 561 701 652 586 486 528 625 493 805 557 456 384 549 953 552 906 718 666
"CEACAM1" 61 157 44 76 55 136 104 64 69 63 45 49 61 59 38 74 153 145 108 118 108 79 88 100 69 71 57 80 70 59 67 82 66 50 61 46 67 103 54 62
"SENP1" 353 432 177 428 404 389 436 431 314 341 336 326 186 410 379 355 326 393 439 395 433 314 330 361 340 373 292 343 277 340 306 325 349 257 368 383 375 415 351 321
"DUSP13" 4609 4506 2198 3742 4798 5497 4548 4654 4741 4455 2981 3430 2575 4953 3772 3614 3344 4523 3903 4490 3789 3398 4870 3510 4150 3829 3794 3226 2865 3363 3156 3681 4146 2435 3775 3787 3053 5094 3605 3756
"CIC" 847 875 408 749 842 969 1073 783 709 950 1004 1060 947 808 996 928 907 708 1066 918 1086 1105 1085 1117 1191 906 820 879 534 694 1110 710 724 826 769 1112 961 780 908 799
"LIPE" 167 116 161 165 174 185 414 121 126 205 1551 190 241 143 133 177 262 414 162 200 505 334 255 234 150 188 172 168 83 218 321 159 153 138 171 241 171 279 194 223
"FDFT1" 2744 2708 1159 2469 2921 3110 2788 2502 2426 2011 1921 1799 1174 2541 2248 2190 2308 2048 2100 2520 2238 2508 2356 2141 2192 2530 1955 2270 1748 2021 1775 2505 2370 1246 2265 2195 1935 2519 2381 2219
"PAFAH1B3" 108 68 35 60 67 67 66 70 56 59 33 36 39 53 73 76 80 43 31 64 52 66 50 80 60 48 62 60 32 24 45 59 76 29 51 82 71 61 94 68
"OPHN1" 617 570 306 854 628 919 775 792 533 640 478 499 439 681 495 675 605 658 787 657 885 721 512 738 587 623 507 577 501 549 575 582 580 458 630 568 686 535 679 535
"AFM" 1 0 0 0 0 0 0 2 0 1 1 0 0 6 3 0 0 1 1 0 0 0 1 2 1 0 0 1 0 0 0 0 0 1 0 0 1 0 0 0
"KIF22" 300 402 187 310 358 545 462 415 436 370 214 294 262 396 317 335 412 714 540 400 405 326 353 337 285 372 331 295 257 300 333 327 307 215 547 242 364 484 276 268
"SCGN" 1 0 0 0 1 0 0 0 0 0 2 0 0 0 0 0 0 0 0 0 2 3 0 2 1 0 0 2 0 0 1 0 0 0 0 0 1 0 0 0
"CARMIL1" 119 141 58 136 121 133 163 89 106 264 110 96 76 139 140 146 115 136 131 134 159 239 172 185 115 107 132 180 140 63 169 76 112 99 102 131 155 109 198 165
"PGM1" 24459 24218 10031 16705 19032 25764 19793 16148 19454 14233 16547 13809 13000 20926 17574 20867 20707 15208 19966 20613 19059 22904 16854 20199 14137 21864 17928 19713 13210 12082 13809 23283 23440 13114 19592 15358 20010 19312 20633 19927
"DDX1" 3041 3762 1736 3096 3971 4242 4034 3567 3328 3245 2441 2767 2033 3547 2993 2941 3171 4008 3761 3391 3500 3062 3357 3039 3086 3431 2841 2596 2541 3042 2646 3345 3147 2240 3602 2933 2741 4026 3204 2932
"DNM2" 2412 2775 1373 2218 2719 3169 2860 2523 2260 2397 2367 2243 2003 2385 2333 2212 2457 2677 2603 2387 2709 2426 2586 2579 2391 2565 2074 2161 1658 2129 2537 2334 2290 1886 2569 2889 1935 2424 2341 2224
"EPB41L2" 1866 2182 999 2224 1946 2400 2054 1636 1272 2250 1860 1546 1250 1842 1510 1831 2319 2981 2349 2299 2371 2204 1789 2120 1625 1960 1633 1891 1811 1291 1925 1674 1716 1425 1851 2043 1873 2669 2379 1746
"RIMS1" 26 171 12 124 231 30 241 132 175 134 8 79 10 17 23 186 134 216 59 170 169 174 86 24 76 100 82 27 174 64 88 14 138 90 14 9 27 207 35 13
"MOXD1" 2 12 5 4 19 30 8 10 6 22 17 15 3 4 4 5 13 11 12 5 5 6 7 14 10 3 8 5 4 4 25 2 7 9 5 4 6 1 16 5
"STX7" 1521 1643 840 1841 1603 1930 1925 1784 1368 1694 1559 1209 783 1786 1429 1344 1379 1858 1514 1571 1635 1511 1617 1516 1164 1505 1432 1423 1235 1206 1154 1387 1464 1079 1578 1725 1551 1602 1615 1372
"RABL2B" 66 70 32 113 65 77 79 58 44 99 56 68 49 61 76 66 67 85 85 84 89 106 69 100 66 78 79 58 63 51 126 55 56 86 68 84 100 78 83 50
"RABL2A" 66 70 32 113 65 77 79 58 44 99 56 68 49 61 76 66 67 85 85 84 89 106 69 100 66 78 79 58 63 51 126 55 56 86 68 84 100 78 83 50
"KEAP1" 2820 3064 1478 2167 3183 3594 2698 2754 3013 2622 2470 2434 1653 2511 2346 2396 2252 2456 2679 2767 2756 2572 2824 2791 2360 2728 2324 2429 1944 2232 2219 2647 2734 1805 2684 2668 2273 2916 2714 2455
"DDX43" 30 3 0 15 26 18 10 5 2 21 19 8 4 17 11 12 18 4 6 32 29 9 15 21 7 19 6 16 6 15 41 9 12 7 24 21 12 11 9 5
"PTPRH" 5 7 9 9 7 18 12 9 3 24 3 9 5 7 8 4 0 11 5 7 21 7 26 11 8 8 19 22 4 7 9 2 8 8 4 9 7 6 17 9
"DCT" 66 46 24 62 34 34 54 29 29 48 63 34 19 47 42 56 39 44 41 26 67 40 26 44 46 22 33 43 23 69 59 21 23 27 48 36 51 41 36 33
"SLC35C2" 411 395 187 395 395 405 502 437 358 421 432 342 354 364 381 397 380 365 424 341 447 476 378 454 418 425 378 422 280 329 427 321 340 272 390 439 386 384 398 321
"CRYBG3" 3306 4403 1954 5271 4386 5387 4250 3835 3299 3727 3667 2814 2138 4303 3082 3321 3164 4116 3807 3938 3402 3315 3813 2974 2881 3770 2933 3244 3284 3615 3170 3685 2984 2161 3888 3187 2657 4588 3272 3346
"EPHA6" 9 4 0 15 11 4 8 4 6 17 4 6 7 9 0 11 10 8 13 10 10 13 9 15 3 15 8 7 5 9 5 4 4 16 17 3 12 6 4 10
"SCTR" 1 2 4 6 9 1 2 4 1 1 2 4 3 9 8 4 4 8 4 7 7 3 13 8 6 5 12 2 2 6 9 1 1 1 6 2 3 7 6 4
"RFX3" 713 719 297 682 778 680 671 864 589 500 482 590 446 685 1004 729 601 658 732 596 650 761 464 728 485 1199 603 726 570 599 549 642 753 410 718 553 648 707 658 1110
"RIF1" 3961 3810 1736 3827 3329 3557 3430 3444 3034 3171 3041 2993 2086 3725 2887 3202 3167 3395 3712 3441 3020 3185 3339 2660 2338 3573 2999 3343 2687 2476 2993 3526 3186 2090 3743 2782 3400 3790 3429 2965
"RAB21" 4633 5307 2679 6071 4802 5784 5332 5319 4232 4125 3623 4163 2528 4882 4283 4548 3810 4598 5040 4815 4946 4190 5013 4129 3880 4807 3793 4282 3371 4750 3461 4721 3873 3428 5141 4660 3660 5705 4053 3670
"SLC4A4" 390 369 180 225 336 434 396 311 409 385 347 282 190 417 252 251 253 435 205 289 268 342 336 282 289 277 378 257 255 265 392 275 397 199 237 338 244 430 427 268
"SMARCA2" 5288 5016 2365 4898 5411 6101 5513 5280 5141 4790 3981 4100 3232 5254 4328 4384 4584 4512 5459 5202 4999 5064 5119 4610 4511 5132 4319 5201 3643 4218 4592 4493 4236 4075 4784 4667 4673 4961 4566 4681
"RDH8" 0 0 0 1 0 0 0 0 0 0 0 0 0 0 0 0 1 0 0 0 1 0 0 2 0 0 0 1 0 0 1 0 1 0 0 0 0 0 0 0
"SESN1" 8197 6167 2349 6959 6097 6278 5880 6727 3932 4167 5134 4104 3325 5606 5888 5782 5330 5821 6554 5355 5328 5244 5800 4822 4228 7171 3821 3794 4956 5071 3490 7945 6624 3482 5726 4808 5592 5798 5448 6875
"MID2" 544 627 282 497 614 713 587 527 525 518 496 452 345 571 444 504 464 553 660 539 630 568 524 573 391 526 518 435 386 447 453 532 466 424 581 718 432 695 575 528
"DNAAF6" 2 0 0 0 0 0 0 3 0 0 1 0 2 0 0 0 0 0 0 0 1 0 0 0 0 0 0 0 0 0 0 0 0 0 0 0 0 0 0 0
"COL5A3" 625 584 303 404 416 645 561 458 628 562 661 613 567 371 460 464 555 1155 580 641 706 494 387 594 612 488 764 560 405 398 690 425 333 425 386 622 538 475 518 303
"SRCAP" 1719 1536 809 1198 1660 1839 1978 1607 1278 1859 1749 2005 1947 1493 1649 1770 1733 1228 1794 1484 2090 2050 1838 1997 1960 1694 1573 1609 924 1304 2461 1254 1444 1415 1677 1888 1515 1382 1719 1607
"PUM3" 310 419 207 451 355 385 442 414 280 397 319 312 233 415 316 315 345 407 425 375 406 389 368 372 336 388 334 359 372 333 390 345 355 248 397 402 371 387 383 347
"CPB2" 0 1 0 0 0 0 0 0 0 1 0 0 0 0 0 1 0 0 0 0 2 0 0 0 0 0 1 0 0 0 1 0 0 0 0 0 0 0 0 0
"CHRNA3" 0 0 1 4 1 0 0 1 1 4 1 1 0 0 3 1 3 2 0 0 3 1 2 1 0 1 0 0 0 1 4 0 0 0 0 0 0 1 0 3
"KCNN2" 208 193 40 78 184 270 117 231 162 105 83 72 96 163 139 91 144 160 117 132 66 160 66 100 113 123 92 79 131 99 87 181 172 88 131 95 95 144 154 119
"CNOT4" 1788 1904 866 1807 1832 2120 1754 1873 1598 1534 1314 1502 1048 1782 1543 1605 1493 1485 1817 1722 1790 1664 1697 1444 1411 1825 1468 1833 1315 1363 1513 1533 1560 1187 1682 1589 1388 1755 1549 1628
"PSEN1" 789 857 502 952 933 991 987 797 661 931 848 804 548 886 870 813 866 964 1038 844 926 850 832 790 730 877 776 895 649 673 794 766 801 627 869 784 792 957 944 773
"CPOX" 311 345 224 362 364 388 404 362 293 366 257 323 184 352 218 270 342 453 392 349 346 298 378 305 284 308 271 266 330 324 237 281 300 227 354 312 286 386 300 270
"CLDND1" 911 1087 484 922 826 1047 876 921 868 811 653 822 510 874 874 784 818 816 1002 961 960 779 760 753 731 872 811 797 727 651 672 836 786 564 1035 733 871 924 776 734
"MOK" 85 68 67 106 121 79 82 120 70 114 104 129 79 90 155 109 115 85 163 77 75 102 96 118 103 161 63 89 59 93 102 70 74 56 92 83 92 69 105 131
"HSP90AA1" 6672 7451 3818 5865 8010 10339 8801 8542 7384 8898 5730 7945 5424 8645 5322 7119 7971 7368 6984 7709 8338 7251 8721 7061 7435 6384 6129 7452 5334 6743 7305 7273 5809 7483 7548 10673 5648 9827 7705 7387
"RBL1" 1004 895 494 1063 959 1295 1320 1317 852 882 574 770 478 1074 956 809 987 1810 811 1037 1008 628 906 805 896 922 704 661 617 915 716 877 838 536 1471 1010 703 921 843 817
"DLGAP4" 1121 1123 478 802 1198 1155 1326 1006 1052 1481 1209 1523 1412 1048 1196 1025 938 958 1486 1017 1868 1568 1633 1396 1566 1238 1111 1113 713 1032 1415 889 954 1088 1146 1634 1230 1041 1120 1269
"IGSF9B" 136 107 95 122 215 148 195 151 90 156 238 112 178 162 132 166 205 75 207 148 161 208 172 271 278 214 177 119 100 162 329 100 190 182 160 239 134 91 160 141
"CFHR2" 0 0 0 1 0 0 0 0 0 0 0 0 0 0 0 0 0 0 0 0 0 0 0 0 0 0 0 0 0 0 0 0 0 0 0 0 0 0 0 0
"NDC80" 5 6 6 7 7 4 7 3 8 7 8 5 7 8 8 5 11 20 6 12 10 5 6 9 9 3 7 7 8 14 15 6 2 3 6 7 11 11 5 5
"AP4E1" 977 1244 534 1156 1452 1314 1170 1254 922 1160 868 862 624 1280 823 964 928 1448 1242 1058 1017 944 1154 963 880 950 818 845 896 969 837 1105 967 684 1204 862 827 1279 1189 972
"RSBN1" 898 1074 461 977 889 958 915 1068 758 805 743 719 486 987 786 855 752 817 1108 912 934 899 860 843 704 939 754 907 812 694 761 864 897 585 917 818 850 890 889 747
"MAGI3" 294 426 211 458 418 440 469 373 414 483 338 405 202 420 336 375 315 456 462 436 421 410 413 440 369 361 344 338 287 396 360 288 280 282 384 395 330 470 393 374
"CXCL2" 16 181 3 13 13 45 50 29 11 18 13 41 12 20 21 17 27 60 20 22 19 31 21 16 9 25 121 15 23 2 33 24 6 8 16 9 20 83 16 18
"AFP" 1 2 0 3 1 0 4 2 1 4 2 0 2 1 3 2 3 1 1 0 2 4 2 1 1 2 1 1 2 0 1 3 3 1 2 3 5 4 0 6
"COL4A4" 1706 1760 491 994 1318 1417 1282 1416 1321 1428 1417 950 981 1901 1489 1169 1735 685 2669 1398 1988 1651 843 1342 1307 1506 1062 1528 1226 576 1446 1795 2139 1249 1065 1437 2014 1148 1665 1467
"TCF7" 17 34 11 17 12 14 20 9 9 23 23 20 45 31 13 9 23 8 26 8 31 31 16 26 14 15 19 8 14 14 29 12 16 16 28 11 22 8 16 17
"OSTM1" 361 475 267 659 466 496 521 503 393 529 447 399 252 580 351 364 371 683 546 431 492 474 516 468 378 472 411 408 395 476 425 436 476 272 519 481 380 590 499 417
"CDH7" 3 6 1 3 1 4 7 3 0 3 2 3 4 3 2 4 3 2 2 2 6 4 1 16 4 3 2 0 2 0 2 1 4 1 15 8 7 3 1 7
"IMPG2" 48 78 28 81 68 55 88 100 45 63 47 71 34 63 83 59 39 72 63 62 76 46 57 71 58 46 44 25 35 57 57 68 41 26 55 60 64 50 49 49
"PCNP" 1910 2220 1156 2079 2203 2641 2293 2189 1781 1957 1493 1697 1113 2199 1887 1766 1638 2241 2358 2115 1814 2025 1999 1816 1819 2157 1630 1827 1720 1708 1614 2045 2033 1335 2099 1935 1870 2542 2166 1973
"EXD2" 551 664 314 462 551 728 647 591 613 528 434 424 337 516 495 429 512 623 526 578 613 511 548 553 490 532 495 478 394 416 548 469 493 371 559 528 467 573 589 522
"ARG2" 237 372 65 672 87 141 157 195 187 115 631 133 362 170 179 229 200 95 246 67 98 82 520 143 145 424 153 120 187 466 370 570 65 29 80 18 91 339 220 561
"MEF2C" 23826 29097 11767 24454 30653 36606 25239 30259 21059 24208 16810 19644 14459 33011 26450 20098 18868 23927 23762 28340 24688 18620 25274 18893 23645 25811 20544 18456 23828 24005 17004 23859 27520 20463 19958 25141 19802 29650 27180 27237
"PTPRC" 229 580 190 292 229 309 288 183 247 382 338 335 451 263 246 228 276 347 285 296 270 394 232 414 150 170 416 249 251 172 269 242 326 137 380 231 509 368 253 201
"CACNA1S" 17266 18930 8597 18094 19793 20125 22191 21417 17447 19551 18586 20157 16478 21150 18558 17273 14530 14549 16783 18313 21404 19588 21556 18881 21683 25178 19738 17187 11350 15014 18181 17092 19424 15806 19327 24024 15261 15947 17384 14779
"PKP1" 94 233 687 139 47 164 37 68 66 102 200 66 45 75 124 432 222 239 74 87 66 63 30 187 44 89 262 834 63 12 1133 59 34 86 40 93 41 101 132 131
"UBA5" 1049 1248 583 1144 1058 1363 1131 1225 952 986 855 820 652 1196 999 904 1165 1275 1260 1093 1157 980 1142 920 981 1063 857 819 797 950 807 1028 920 694 1111 924 867 1173 997 920
"STK17B" 261 378 168 281 246 278 237 184 176 281 372 217 185 255 197 224 238 319 322 248 284 315 224 243 168 213 279 189 187 141 322 217 277 141 231 179 290 344 235 213
"CDC14B" 174 218 98 296 203 177 201 123 90 288 235 158 124 172 151 145 245 180 328 141 236 278 193 204 154 141 141 190 137 107 214 102 117 117 152 185 208 157 205 251
"ZNF510" 563 714 307 651 683 803 819 764 558 587 525 467 402 694 608 598 591 730 786 626 677 622 573 596 566 669 566 589 491 568 485 576 476 452 706 548 591 628 633 612
"LRP2" 2 2 1 2 0 1 3 1 0 4 1 1 3 1 2 2 3 4 5 0 6 7 2 5 1 2 1 4 2 0 4 0 2 2 2 5 1 2 4 2
"ZNF506" 643 709 332 826 692 750 698 696 521 622 627 563 425 635 572 534 647 850 792 689 762 706 612 648 587 655 515 676 498 541 634 518 536 463 773 652 562 680 728 599
"JMJD4" 271 365 142 305 304 342 401 289 261 311 290 252 215 318 274 298 303 300 325 283 313 289 300 302 293 279 279 304 233 265 337 300 257 173 276 289 249 325 248 252
"DUSP12" 103 152 79 139 149 155 178 120 108 166 87 86 65 127 109 97 102 164 113 99 135 141 110 89 96 124 102 104 117 86 98 122 132 64 134 107 118 158 151 93
"AACS" 172 253 154 149 248 259 451 168 168 322 352 179 222 247 177 218 284 330 244 248 318 189 290 238 186 198 187 189 171 201 277 218 146 139 225 218 296 174 234 188
"DELE1" 1314 1264 686 1211 1418 1954 1677 1183 1274 1295 978 1297 963 1262 1208 1243 1441 2065 1647 1319 1343 1173 1433 1445 1048 1250 1133 1043 954 1334 1267 1382 1138 810 1405 1301 1144 1686 1252 997
"SLC13A1" 2 0 4 0 0 1 2 2 1 3 1 1 2 2 14 0 0 0 1 1 7 1 2 0 8 1 2 1 0 4 3 0 0 1 2 1 0 0 0 5
"CADPS2" 232 264 109 275 214 260 289 173 166 272 191 211 135 265 184 229 256 411 289 231 286 270 178 239 146 135 230 195 283 156 204 211 186 136 189 249 224 236 205 216
"PCDHB4" 40 63 21 82 61 75 61 73 31 58 42 58 26 57 41 60 46 46 67 62 58 67 80 50 42 38 34 49 37 41 24 26 44 40 52 55 42 53 44 55
"PCDHA6" 8 3 1 2 4 4 5 1 4 6 4 2 2 3 5 7 4 8 4 8 4 3 3 2 3 2 4 4 0 2 1 3 1 0 4 4 4 3 3 11
"PCDHGA2" 116 65 57 150 146 99 177 143 83 128 130 141 159 111 114 119 91 90 71 123 129 140 121 70 85 137 106 117 69 89 144 105 71 95 135 162 101 76 95 116
"IFT25" 107 112 51 106 133 172 151 130 118 124 79 102 60 144 114 114 116 159 133 135 108 128 95 117 91 98 107 110 86 96 103 128 92 77 135 123 93 142 144 114
"PHLPP1" 518 582 283 410 531 493 454 497 384 574 525 411 328 479 496 457 488 402 567 541 516 567 540 560 437 479 437 544 355 363 521 393 459 353 436 431 486 436 477 484
"ATP8B1" 320 258 151 325 263 346 337 247 230 384 219 241 154 286 277 285 271 610 307 357 310 408 251 290 212 207 277 225 229 173 301 294 281 135 238 239 284 354 349 285
"IL12RB2" 43 27 14 71 17 43 42 17 45 53 38 38 18 52 20 34 38 32 38 36 46 18 64 36 45 55 71 18 34 49 39 20 15 27 20 119 12 71 33 27
"SMARCD3" 2154 2729 1104 2457 2428 2709 2825 2643 2151 2436 1945 2159 1838 2620 2454 2194 2436 2547 2375 2392 2395 1898 2250 2213 2327 2520 1921 1976 1702 1861 2034 2116 2430 1721 2619 2469 1992 2479 2288 1868
"WDR70" 828 869 386 770 874 814 867 776 728 724 583 623 489 726 763 767 627 733 891 722 773 798 641 705 654 730 591 791 605 677 638 796 726 529 785 678 734 740 755 673
"FYB1" 60 190 46 81 52 89 94 59 72 91 113 113 136 79 106 76 79 109 98 102 69 154 90 124 59 54 129 68 46 74 92 51 106 50 107 55 170 86 80 60
"MPP4" 17 11 9 10 13 11 15 6 8 15 10 9 12 9 23 4 7 15 18 8 15 6 17 14 13 6 12 8 9 3 7 9 6 3 10 16 14 9 6 17
"STRADB" 1252 1844 739 1463 1807 2204 1774 1654 1623 1350 998 1321 965 1784 1139 1203 1331 1956 1638 1795 1536 1577 1347 1332 1221 1394 1405 1159 1230 1156 928 1471 1356 926 1870 1210 1270 2104 1491 1405
"BZW1" 627 944 429 991 957 987 828 858 725 848 640 652 423 863 718 730 753 1008 896 826 867 750 892 789 633 766 685 721 703 690 661 695 685 458 841 759 795 895 879 701
"PGR" 107 181 62 220 198 225 193 144 196 219 104 159 145 168 211 188 200 209 331 185 196 342 148 159 126 119 157 154 171 90 234 187 210 126 179 125 240 109 250 203
"C1QTNF3" 133 83 61 121 103 107 82 113 54 172 50 62 62 85 91 99 72 105 94 97 172 121 94 97 66 84 63 119 64 90 82 87 93 65 107 91 85 57 150 107
"ME2" 1235 1451 859 1381 1592 1822 1884 1206 1648 1211 753 1568 778 1201 1042 1079 1414 1712 1798 1725 1437 1062 1435 1018 1158 1389 1051 1078 1163 1006 1001 1391 970 683 1409 1167 873 1829 1086 987
"C5orf22" 702 825 408 912 1019 934 1050 899 696 745 649 632 445 842 648 648 750 1010 879 923 754 827 993 674 655 777 726 714 707 695 607 834 878 488 922 734 590 876 859 677
"CCNT2" 1441 1652 787 1776 1628 1764 1721 1641 1293 1380 1246 1357 871 1630 1401 1424 1534 1709 1699 1696 1565 1410 1498 1282 1308 1508 1229 1318 1153 1280 1267 1633 1474 1032 1565 1285 1387 1486 1560 1364
"FAM135A" 696 871 417 816 777 830 812 767 573 682 582 555 374 835 678 637 708 912 808 796 692 682 584 652 571 743 570 632 643 513 589 697 654 414 782 581 681 806 776 603
"COL19A1" 156 73 63 741 149 66 194 45 191 66 33 399 335 228 189 126 339 245 1047 79 446 96 267 214 182 59 235 321 548 100 142 161 274 183 66 82 106 32 60 119
"EPB41L3" 559 606 350 605 496 671 610 397 420 1040 509 493 317 540 473 542 505 784 632 486 755 541 595 737 512 375 579 470 554 418 481 448 580 562 344 509 572 423 705 586
"COBLL1" 679 799 409 667 593 720 692 579 436 792 1029 685 477 634 668 638 639 1097 1065 668 979 1133 576 818 578 579 609 652 644 523 859 674 620 472 467 661 763 602 762 619
"DLG3" 79 102 67 83 98 105 100 81 77 107 93 67 63 87 94 88 80 86 88 93 97 132 105 110 74 73 90 69 63 79 148 78 62 62 92 93 98 104 109 76
"KCNK2" 31 35 30 19 47 15 69 27 95 50 72 64 17 29 58 55 22 11 55 40 70 56 36 23 7 29 16 20 20 40 60 33 14 25 79 18 43 29 44 25
"SERTAD4" 57 124 60 90 79 96 73 64 49 139 57 73 49 74 86 56 54 111 143 109 128 75 114 73 57 73 67 53 72 62 80 55 46 49 57 75 91 52 86 41
"TRAF5" 198 246 107 229 217 220 230 177 167 330 188 205 129 239 213 216 203 346 288 173 250 304 192 287 178 167 246 240 209 146 250 152 182 114 200 208 258 223 273 208
"MRPL22" 364 357 193 360 408 462 401 355 298 366 236 303 221 362 305 328 404 420 320 378 357 305 392 297 293 393 302 276 271 342 304 391 324 291 386 315 287 431 350 321
"GEMIN5" 1165 1246 591 1265 1206 1364 1279 1380 1120 1116 925 1009 724 1267 1213 1080 1062 1221 1385 1248 1318 1088 1256 1117 1036 1244 946 1034 934 1132 1004 1061 1089 726 1365 1049 1044 1130 1081 1096
"OPRK1" 3 1 0 6 13 1 0 4 1 8 1 5 5 1 2 3 0 1 8 3 5 4 4 2 5 4 0 4 2 2 6 3 2 8 3 4 5 1 3 0
"NFE2L1" 27474 26045 12909 22441 38250 31825 25309 34595 25700 25719 22162 26470 18944 24996 28706 24060 24099 21055 26019 24651 22638 26637 29629 24928 29894 27174 21937 27289 17354 28821 24294 28150 28994 22814 22096 31737 17342 27380 26091 29706
"SEMA5B" 30 34 9 22 10 29 14 18 11 30 13 14 25 15 12 11 18 32 17 12 27 20 15 23 22 12 15 12 16 9 35 9 8 20 23 58 12 32 33 9
"GSK3B" 2270 2496 1258 2477 2494 2745 2568 2429 2204 2508 1882 2393 1691 2378 2171 2011 1984 2434 2567 2124 2683 2186 2578 2224 2198 2205 2151 2001 1607 2091 2022 2284 2230 1683 2349 2517 1890 2676 2403 2056
"ITGB5" 878 784 537 767 957 1005 804 722 674 1120 1057 810 566 795 717 748 748 996 972 826 1210 1340 1041 990 672 709 720 898 624 637 1105 713 892 550 691 1060 796 835 1030 868
"ERC1" 1493 1432 712 1339 1473 1671 1351 1445 1192 1566 1294 1286 1062 1316 1214 1369 1301 1415 1708 1398 1596 1531 1398 1467 1298 1308 1233 1406 999 1122 1549 1246 1054 998 1437 1402 1220 1431 1417 1381
"XPO1" 4979 4746 2158 5573 4286 5020 5521 4285 4001 3970 3765 3865 2700 4268 3979 4050 4453 5018 5442 4803 4512 3965 4569 3714 3957 4245 3509 3980 3659 4258 3276 3978 3607 3252 4571 3816 4157 4025 3809 3876
"LINC01587" 0 0 0 0 0 0 0 0 0 0 0 0 0 0 0 0 0 0 0 0 0 0 1 0 0 0 0 0 0 0 0 0 0 0 1 0 0 0 0 0
"RNF13" 1293 1302 549 1309 1337 1301 1290 1318 967 1076 994 894 630 1289 1104 1073 947 1300 1264 1130 1272 1066 1057 1061 882 1178 866 992 943 932 778 1196 1263 749 1170 1153 990 1239 1292 1087
"TRPM3" 38 17 7 11 10 19 33 13 10 24 17 24 11 20 23 14 17 13 20 21 29 39 20 22 15 18 17 16 26 11 30 21 15 10 12 19 19 9 34 20
"PALB2" 225 302 103 309 272 263 331 255 192 260 263 202 149 261 286 218 254 264 247 271 264 214 260 273 236 284 236 296 191 182 252 267 265 190 241 229 254 274 246 266
"DOP1A" 1837 1900 1017 2157 1624 2146 1754 1586 1348 1419 1481 1313 1044 1934 1756 2024 1326 2002 2225 1860 1548 1738 1551 1614 1325 1981 1527 1568 1374 1168 1522 1438 1563 1174 1860 1390 1606 1574 1671 1269
"LYRM2" 1182 1264 640 1027 1298 1457 1184 1206 892 1083 801 877 623 1216 947 843 1125 1232 1235 1141 1260 1015 1031 948 966 1083 918 920 911 928 905 1087 1010 731 1036 1023 773 1219 1206 988
"BCKDHB" 234 438 295 566 374 515 603 529 440 485 360 345 249 566 254 399 502 907 495 507 474 281 627 410 338 436 409 246 262 681 503 308 201 283 491 373 412 601 295 311
"KAT6A" 2806 3076 1394 2590 2756 2965 3066 2961 2152 2538 2429 2398 1880 2782 2634 2571 2510 2413 3072 2763 3094 2767 2708 2739 2291 2880 2220 2677 2117 2092 2549 2417 2536 2006 2759 2697 2441 2831 2582 2371
"TUT7" 1009 1158 594 1288 1069 1273 1095 1160 901 1019 863 905 689 1117 898 970 967 1205 1110 1042 1142 1007 1206 946 897 1044 1021 967 773 1100 1003 972 940 691 1100 1142 927 1141 1001 950
"ULK2" 1069 996 537 1212 1161 1347 753 1287 970 887 863 1116 569 785 725 861 767 955 931 1035 1055 991 946 842 948 926 828 947 808 965 775 913 750 810 996 999 753 1118 1048 910
"GRHL2" 1 36 33 0 0 1 2 1 4 0 1 2 1 10 3 22 14 0 1 0 9 1 2 5 1 1 7 36 0 0 66 0 1 1 0 3 3 1 0 3
"TNPO1" 5583 5697 2502 5508 5246 6107 5638 5219 5293 4483 3592 3839 2532 5142 4624 4589 4369 5637 5923 5511 5196 4542 5112 4174 4035 4622 4210 4291 4219 4711 3340 4652 4695 3257 4976 4465 4491 5217 4401 4122
"PLOD1" 981 1019 426 869 996 1130 969 805 807 945 781 870 544 869 686 704 855 1278 959 916 987 659 811 962 793 756 807 727 639 567 823 780 730 596 768 995 694 1234 892 750
"P2RX5" 77 109 64 199 123 189 155 108 138 139 61 134 119 156 72 112 109 182 138 137 142 76 164 82 91 126 82 52 105 196 106 54 61 91 150 160 56 160 125 73
"ITGAE" 215 248 192 406 288 355 324 262 240 220 157 230 150 377 209 250 208 335 244 223 232 186 269 168 211 232 215 143 156 248 158 224 168 144 287 209 167 406 222 236
"DIS3" 891 1183 559 1226 1155 1059 1198 1143 858 956 834 775 548 1131 861 983 987 1400 1228 1081 1117 1001 1108 973 817 1112 932 883 878 952 869 951 833 676 1065 1012 1009 1123 1045 947
"PIBF1" 548 552 276 634 560 573 605 589 407 467 437 424 343 607 527 501 494 680 627 504 596 535 481 455 441 574 452 521 442 450 503 494 472 350 572 495 542 556 531 522
"TDRD3" 1787 2395 1041 1924 2269 2372 2341 2211 1726 1744 1428 1618 1051 2269 2166 1737 2054 2496 2120 2011 2023 1797 1890 1680 1886 2154 1526 1579 1654 1620 1497 1905 1757 1336 2111 1730 1810 2140 1862 1781
"NUFIP1" 165 190 68 193 165 210 186 204 151 170 137 148 121 207 151 132 174 196 187 170 227 157 163 148 147 163 143 159 145 163 152 179 174 128 195 168 181 180 142 183
"PDS5B" 1409 1760 758 1666 1605 1638 1759 1659 1435 1450 1198 1320 935 1659 1488 1464 1488 1582 1873 1603 1545 1724 1396 1579 1368 1541 1319 1552 1236 1125 1324 1258 1313 1201 1589 1555 1468 1573 1493 1345
"OXCT1" 609 594 740 1359 1653 1083 3078 1334 787 1037 945 865 820 2544 383 887 652 1032 1046 1758 1495 711 2117 920 961 1173 930 287 442 2869 1354 978 179 750 1173 812 847 1380 1333 816
"RRAGB" 402 371 223 454 425 429 419 414 288 410 322 292 223 336 382 328 387 473 429 421 388 326 346 347 279 419 288 315 315 342 334 398 315 260 357 337 344 373 400 322
"EPYC" 0 0 0 1 0 0 0 0 1 0 0 0 1 0 0 1 2 0 0 0 0 0 1 1 0 1 2 0 0 1 0 0 1 0 0 0 1 0 0 0
"CYLD" 2141 2208 1126 3104 2396 2590 2571 2122 2044 1936 1595 2039 1291 2340 1763 1965 1989 2214 2542 2216 2155 1935 2348 1859 1674 2159 1818 1804 1727 2277 1589 2053 1891 1362 2187 2251 1680 2562 2194 1782
"SLC27A5" 56 60 27 78 69 64 56 39 23 53 42 42 66 57 53 51 56 69 63 61 56 42 46 67 52 57 40 48 39 40 51 31 42 29 60 62 72 48 48 41
"ZNF324" 144 126 74 105 116 127 174 120 105 161 131 105 95 140 125 102 140 119 134 117 138 171 107 152 116 143 126 125 108 103 155 104 102 96 121 145 115 107 146 114
"ZNF671" 312 255 113 353 323 300 339 250 302 268 336 276 235 394 276 287 309 311 330 328 294 247 233 233 253 328 266 250 170 219 265 277 267 192 327 230 284 262 258 224
"ZNF416" 101 106 52 141 100 111 153 124 101 85 102 101 86 126 104 107 119 113 114 100 120 132 125 71 94 129 110 82 71 91 80 117 89 87 117 97 104 94 83 95
"ZNF586" 398 405 173 408 493 500 383 377 424 377 419 368 298 447 444 422 495 391 460 466 380 395 380 380 350 403 414 444 330 361 452 494 394 305 373 406 398 459 441 357
"ZNF446" 97 113 57 103 96 94 138 113 91 106 108 97 82 100 137 113 111 114 135 88 113 123 138 131 103 106 84 109 73 103 113 71 85 61 122 91 117 93 107 114
"ZNF264" 1047 1196 549 1243 1093 1218 1323 1189 976 1131 981 1035 772 1398 1090 1029 990 1368 1243 1169 1332 1095 1042 1195 1042 1106 1038 1123 849 766 1009 965 1003 780 1020 1079 1002 977 1211 973
"RPS5" 5292 4794 2422 4920 4481 4526 5979 4553 5432 4133 4099 3843 2600 5165 6306 4070 3939 5084 4130 4813 4000 3926 5394 4479 3511 5314 3909 3774 2992 4895 3491 4599 4316 2801 4533 3461 4246 5018 4298 3585
"FAT1" 719 1200 671 921 1104 1185 1198 660 646 1874 1334 985 709 1010 1084 848 792 1546 1399 1515 1377 1627 1382 1857 881 796 985 755 1186 661 1857 662 728 677 810 1008 1250 764 1456 854
"YTHDC1" 1619 1636 824 1917 1548 1578 1812 1575 1250 1407 1250 1130 879 1732 1299 1442 1575 1769 1716 1560 1620 1538 1395 1307 1414 1653 1302 1701 1169 1299 1349 1741 1590 1238 1584 1565 1345 1621 1431 1397
"CHMP2B" 867 1081 548 933 1022 1050 988 998 808 863 697 739 464 962 752 753 794 1101 1031 972 991 828 854 756 719 935 773 738 820 777 648 836 930 640 1005 818 749 1108 952 845
"SMAP2" 151 215 103 219 155 194 247 178 116 242 202 220 220 201 183 181 198 316 183 178 276 280 233 205 191 155 193 144 140 186 203 138 181 137 230 228 246 288 209 155
"PPIE" 533 538 334 574 601 730 569 593 492 503 441 478 373 493 511 522 617 656 568 502 498 605 501 446 452 529 436 450 394 441 447 473 421 352 599 443 480 583 574 406
"ZMPSTE24" 530 552 372 638 676 750 658 775 558 616 467 606 364 606 492 566 460 696 588 636 677 614 719 588 439 565 545 484 421 546 458 487 514 409 775 691 484 799 561 492
"STARD7" 7882 9200 3648 7779 9382 9716 8964 9445 8690 6464 5574 6324 5153 7946 6946 6863 7535 9322 9020 8536 8073 7129 6362 7046 6662 8323 5949 6962 6112 6861 5550 8005 7233 5563 7854 7022 8115 6951 9059 7086
"NOA1" 590 538 259 543 476 534 533 439 466 473 422 459 244 404 515 366 487 660 566 489 542 471 539 498 374 494 435 441 400 455 442 452 370 297 418 388 355 473 469 443
"REST" 1394 1428 596 1462 1624 1601 1540 1457 1182 1227 1238 1131 790 1651 1178 1294 1146 1376 1498 1214 1502 1512 1322 1225 1147 1289 1241 1301 965 1113 986 1256 1453 1006 1347 1355 1195 1465 1536 1303
"HAL" 5 10 86 4 4 2 10 7 6 11 15 12 9 5 11 17 9 6 13 4 11 11 3 12 12 9 19 16 5 3 46 8 8 5 20 6 19 15 3 14
"SSH1" 972 1511 620 1009 1397 1407 1301 1171 1100 1464 1141 1203 1071 1214 1043 955 1113 951 1397 1131 1353 1313 1415 1252 1387 1055 1150 1008 953 963 1244 719 833 1019 1124 1453 1076 1329 945 899
"GSTP1" 2071 1930 1055 1811 2078 2139 2232 2024 1645 1928 1574 1105 1122 1865 1677 1568 1492 2085 2018 1938 1942 1739 1572 1831 1518 1939 1642 1756 1429 1820 1654 1831 1573 1228 1776 1885 1629 2142 1790 1431
"APLP2" 1906 2150 961 1900 2028 2465 2030 1949 1660 2216 2005 1705 1338 1844 1751 1784 1997 2658 2253 2117 2257 2408 1953 2053 1554 1890 1680 1926 1493 1613 1902 1736 1687 1363 1796 2021 1993 2047 2163 1738
"FAM234B" 115 135 87 99 133 119 96 110 83 150 119 92 88 115 127 123 115 116 122 125 125 118 117 142 78 129 103 102 95 83 171 77 86 85 130 86 130 133 99 113
"SLCO1A2" 0 2 1 0 1 0 4 4 0 0 2 1 1 1 1 1 1 1 0 0 3 2 1 0 6 1 0 4 2 0 0 0 2 0 0 0 0 2 0 1
"WBP11" 1308 1179 577 1081 1307 1356 1419 1369 1106 1075 1015 1130 815 1124 1146 1094 1169 1166 1396 1183 1224 1299 1394 1119 1080 1287 981 1133 887 1299 1083 1143 1099 849 1279 1345 1048 1313 1155 1176
"EIF3I" 2181 2451 1125 2460 2230 2255 2407 2013 2070 1988 1601 1634 1179 2095 1889 1693 1801 2202 2092 2121 2076 1779 2180 1774 1759 2169 1711 1801 1539 1827 1680 1989 1944 1321 2059 1826 1623 2302 2026 1746
"NKAIN1" 119 178 56 77 106 126 218 91 163 120 160 99 137 174 264 142 148 64 214 116 202 208 140 134 185 137 196 146 97 79 145 193 185 158 170 148 151 72 150 194
"COL16A1" 468 441 395 464 699 738 561 477 382 836 464 537 407 456 489 532 506 541 714 580 869 892 671 681 595 531 495 517 393 414 1238 369 450 428 465 608 635 381 724 613
"TXLNA" 1019 1008 454 968 1003 1098 1083 955 868 1060 920 885 777 928 848 929 953 967 1077 972 1105 981 1023 1138 972 901 956 1001 728 842 946 859 800 704 1014 1108 869 944 1042 923
"APOB" 80 62 93 94 156 85 153 282 179 202 353 96 67 111 104 139 85 63 115 87 234 94 211 104 35 72 62 57 42 155 269 250 13 53 91 69 122 161 49 33
"NCOA1" 3277 3629 1646 3987 3330 3981 4214 4191 3557 3142 3115 3435 2345 3526 3477 3704 3196 3973 4030 3471 3343 3588 3175 3664 3067 4187 2879 3702 2546 3185 2997 3036 2803 2547 4086 3713 3003 3629 3232 3622
"AGBL5" 161 196 91 177 216 245 235 255 161 204 190 168 124 196 198 190 160 190 228 190 189 197 185 177 199 209 176 182 118 178 196 169 166 137 178 182 177 213 201 195
"EFR3B" 338 390 192 437 396 509 565 616 329 571 311 420 310 547 441 314 649 541 364 319 356 294 533 275 465 441 388 216 386 489 332 278 263 291 343 625 310 415 408 460
"KIF3C" 76 77 40 63 86 65 76 72 46 98 72 70 46 61 85 57 75 102 84 71 68 82 71 92 82 70 72 51 62 54 80 55 74 73 58 107 49 82 60 49
"RAB10" 6422 7590 3226 5882 6311 9751 6922 6826 7127 5344 4527 4572 4068 7134 7854 6442 4742 5875 8997 6874 7371 5600 6187 5388 5440 6465 5565 4887 4550 4885 5385 7650 5466 4479 6353 5358 4890 6209 6279 6701
"GCKR" 0 2 1 0 1 5 2 0 3 2 0 3 2 0 0 1 0 5 1 0 2 3 2 0 1 1 1 1 0 0 2 0 0 1 0 0 0 1 1 0
"HADHA" 7324 6560 4300 7737 8024 8948 9075 6498 7894 5677 4547 7672 4584 6505 5037 6187 9887 10527 7055 7015 8084 5998 7723 5819 5171 5332 5060 5815 5313 9090 6996 6909 5816 4183 7306 7481 5347 8100 6759 5691
"MAPRE3" 827 716 368 623 806 769 745 645 639 758 670 902 602 568 681 746 810 594 903 632 756 815 949 773 834 789 618 656 478 744 859 538 629 712 749 783 556 838 840 707
"CAD" 367 422 197 373 332 370 476 345 296 460 359 435 317 415 396 352 319 414 503 306 539 458 422 501 431 335 370 394 249 307 485 306 285 301 428 419 356 408 384 359
"CD59" 8355 9375 4974 9700 9354 11116 11622 9937 9476 9865 5293 8125 5905 9424 6477 7335 7410 10800 8911 9083 7871 8221 9218 7110 6852 8104 7205 7390 5447 9786 6977 7079 7023 5515 8629 12068 7148 11441 9015 7108
"CD82" 174 312 119 357 208 243 284 270 202 215 218 260 192 278 160 189 346 282 365 200 333 245 223 280 211 241 227 198 226 209 252 196 190 156 239 286 196 219 199 201
"BCORL1" 159 194 76 126 173 155 127 143 120 193 117 202 176 153 117 145 159 106 207 133 200 181 153 256 160 182 140 128 113 114 171 85 83 150 153 219 147 167 180 117
"ATRX" 4862 6041 2858 5897 5574 5974 5108 5737 4558 4702 4026 4608 3026 5822 4565 4656 4997 5776 5811 5615 5137 5292 4763 4622 4677 5498 4259 4903 4469 4511 4410 5393 5139 4103 5338 5136 4608 5677 5365 4649
"AK6" 288 321 149 336 305 334 344 325 281 253 219 202 152 349 215 231 259 350 283 280 292 209 284 237 236 272 262 231 221 263 159 255 270 177 332 279 235 384 298 244
"FCN1" 36 109 17 35 26 26 48 15 38 27 64 62 124 23 63 29 71 42 43 34 41 77 20 73 39 20 103 17 17 23 48 52 29 24 64 21 99 73 44 28
"MYNN" 754 927 393 855 933 941 922 896 690 796 617 666 366 862 741 768 677 837 918 881 840 764 764 728 692 883 628 675 638 654 561 794 749 507 879 656 778 835 828 743
"MECOM" 328 729 252 341 362 657 405 347 278 390 344 331 277 297 298 300 492 1112 419 584 441 392 345 419 262 357 360 312 403 250 307 408 216 205 306 384 322 573 432 317
"SCAMP1" 1015 1166 589 1218 1202 1254 1227 1095 881 1001 883 900 615 1085 877 877 867 1518 1179 1156 1149 1061 917 940 803 1057 853 940 798 911 737 987 1054 611 1130 1117 913 1262 1000 873
"PREP" 1906 1931 1025 1728 1975 2472 2070 1665 1900 1752 1424 1564 1529 1636 1354 1674 2103 1762 2187 2030 1933 1814 1734 1760 1652 1609 1598 1698 1600 1492 1367 1831 1771 1358 1951 1809 1639 2198 1825 1670
"HACE1" 460 529 276 511 494 483 553 438 343 408 409 396 262 483 413 352 378 584 655 569 493 454 392 426 349 489 410 416 393 365 432 419 406 277 489 376 461 533 423 410
"SEH1L" 465 466 235 505 464 494 484 483 357 388 332 364 289 410 395 431 445 418 448 404 465 476 403 400 398 429 352 414 362 393 368 373 429 328 446 513 433 477 460 392
"WDR47" 1076 1126 596 1050 1078 1292 966 1028 1072 837 802 842 605 1135 782 1026 917 928 1065 1030 1100 925 853 769 803 976 804 929 786 916 760 963 909 658 1082 784 1039 1174 876 839
"WDFY1" 929 1047 519 1149 1105 1176 1073 963 918 951 894 810 566 1058 850 951 954 1147 1199 1062 968 921 951 929 832 917 807 964 874 816 772 819 845 618 1038 987 903 1064 978 946
"OVGP1" 28 43 14 50 31 25 62 43 41 32 51 32 19 57 48 21 25 45 33 31 44 50 27 48 36 55 22 37 14 24 34 30 37 24 40 63 35 15 39 27
"SLC25A24" 595 773 297 674 676 931 528 810 534 553 673 351 359 593 582 524 596 697 572 623 706 695 529 700 522 515 548 504 651 576 470 709 679 454 679 598 588 656 678 674
"MAP3K4" 1466 1593 701 1670 1531 1457 1569 1721 1284 1440 1269 1188 850 1516 1439 1372 1344 1605 1605 1503 1439 1333 1533 1328 1197 1520 1276 1455 1153 1019 1256 1275 1282 973 1601 1436 1313 1480 1363 1336
"PILRA" 22 26 15 32 18 24 38 30 25 26 36 32 35 32 40 28 16 32 73 25 33 39 16 24 23 21 32 25 14 23 26 22 29 16 45 31 49 26 22 30
"IGSF9" 3 9 7 1 2 1 0 3 1 1 2 6 1 5 2 7 3 2 0 0 6 3 4 6 2 0 2 3 0 2 12 0 2 1 1 1 1 1 0 1
"ABCB1" 45 29 15 40 26 54 24 27 15 51 26 33 31 40 18 38 15 30 51 28 52 26 51 36 55 37 34 23 22 36 33 40 17 20 24 49 38 34 28 29
"ZNF213" 125 111 59 132 108 140 159 134 131 122 163 159 109 110 146 159 111 80 178 119 156 132 164 176 131 143 118 149 94 114 176 139 121 109 117 196 91 112 111 105
"AKR1B1" 2810 3083 1533 2691 2999 3367 2792 2634 2192 2568 2064 2543 1567 2654 2582 2317 2640 3365 2775 2769 2500 2336 3081 2223 2320 3099 2210 1924 1851 2353 2582 2289 2621 1877 2591 2289 2358 2787 2705 2308
"CPNE3" 1371 1593 819 1539 1670 1688 1097 1844 1311 1393 1174 1135 790 1533 1287 1278 1428 1890 1556 1714 1560 1475 1441 1451 1180 1406 1129 1329 1176 1348 1254 1404 1176 1015 1618 1262 1415 1558 1662 1354
"RRN3" 1080 994 605 1444 1128 1239 1109 1621 1307 1401 970 798 641 1056 1307 1105 1348 2497 1330 1245 1434 942 1374 949 814 1204 773 1281 1267 914 1224 1343 899 828 1241 945 984 1404 1451 912
"CTTN" 1425 1420 846 1786 1694 1990 1579 1469 1258 1827 1468 1548 1074 1487 1235 1325 1445 1970 1756 1519 1748 1684 1717 1647 1373 1477 1290 1341 1124 1717 1583 1425 1393 1089 1478 2153 1233 1701 1775 1368
"WNT11" 151 228 96 199 230 191 283 173 230 272 195 167 124 244 215 160 304 240 307 241 270 224 253 254 183 221 209 154 176 93 158 138 147 125 220 274 243 194 200 131
"MTIF2" 1067 1324 662 1150 1406 1667 1382 1411 1132 1182 827 827 626 1475 1035 973 1423 1982 1309 1234 1165 985 1275 988 954 1210 846 808 1123 1118 826 1182 983 591 1377 920 990 1649 1159 1095
"DDHD2" 1133 1433 624 1390 1271 1471 1461 1261 1064 1208 1265 948 748 1346 1278 1098 1273 1486 1396 1170 1284 1492 1061 1126 978 1244 1022 1155 989 974 969 1127 1227 793 1265 1018 1114 1321 1182 1060
"TTC39A" 22 31 26 58 53 48 88 39 44 50 38 68 36 43 26 33 24 79 61 69 70 28 121 60 66 26 53 33 21 47 53 28 35 32 74 48 27 43 51 37
"EPS15" 5275 5459 2342 3758 5063 5926 4981 5130 4315 4193 4734 3650 2664 5232 5350 4152 3745 4295 4325 4688 4643 4862 4672 3852 3913 5119 4146 5182 3231 3046 3403 4576 5161 3370 4832 4372 4341 5235 4452 4374
"ORC1" 3 10 1 10 7 6 19 6 9 11 5 2 5 10 5 2 6 13 6 5 12 5 6 12 5 4 7 8 3 10 9 6 2 6 7 7 12 9 6 4
"MGST2" 628 609 347 601 640 833 744 566 548 620 362 497 323 596 467 436 582 943 624 596 514 374 641 506 426 517 430 451 428 591 464 512 534 295 665 570 461 835 488 476
"CHERP" 377 274 139 248 326 377 368 281 230 331 299 404 318 231 346 298 325 260 355 307 356 402 363 381 378 334 278 346 189 300 415 254 325 276 266 395 284 297 275 281
"ATG16L1" 748 730 391 811 752 741 773 750 578 719 631 544 478 762 649 681 616 726 804 680 716 651 721 623 663 777 617 703 494 616 594 676 685 440 694 659 639 694 719 689
"USP40" 1762 1808 859 1503 1755 1727 1800 1795 1479 1686 1412 1374 947 1602 1463 1455 1559 1686 1770 1774 1626 1634 1554 1440 1589 1571 1483 1422 1094 1472 1483 1416 1377 1173 1958 1341 1584 1611 1424 1355
"POMGNT1" 1144 1239 599 1230 1519 1759 1562 1381 1099 1288 1081 1241 977 1272 1012 1067 1125 1328 1293 1360 1305 1169 1253 1203 1182 1169 1023 1002 1004 1284 1155 1118 1237 966 1160 1395 919 1265 1315 1103
"RAD54L" 4 2 1 5 3 1 1 2 5 2 2 4 3 1 3 1 3 7 2 0 7 2 2 1 2 0 6 5 7 0 7 3 4 2 0 3 3 0 5 1
"MAST2" 6947 6031 3187 5313 5614 8215 5610 5100 6455 5703 6109 7436 5377 4690 5959 5453 5788 3775 6941 4838 5922 5998 7763 5257 6002 5405 5152 5660 3162 6434 6299 4734 5404 5105 5852 6613 4807 5833 4422 5371
"DNAJA1" 967 1624 738 1177 1091 1676 1214 1087 1266 1214 713 1028 615 1331 759 1004 1049 1031 1513 1317 971 1035 1292 1063 818 1023 1027 1000 988 815 938 1001 700 757 1124 922 1096 1426 937 1000
"B4GALT1" 493 702 433 660 692 639 797 676 569 881 468 583 469 740 393 734 667 652 907 446 883 685 684 644 618 671 656 513 455 454 595 572 651 445 592 624 616 601 735 766
"CHMP5" 583 703 381 661 652 653 663 596 491 538 435 450 292 620 456 480 514 690 582 609 515 499 548 478 478 600 462 400 465 534 424 541 534 377 531 495 502 581 615 468
"NFX1" 1721 1925 905 2028 2032 2064 2063 1894 1838 1755 1533 1645 1198 1740 1764 1832 1875 1695 2201 1820 1917 1877 1920 1649 1623 1865 1451 1732 1331 1758 1646 1692 1526 1334 1847 1689 1622 1778 1739 1556
"AQP6" 0 1 0 0 0 1 4 1 0 0 0 0 1 0 3 1 0 1 0 1 1 4 2 2 1 1 0 3 0 0 1 0 1 0 0 1 1 0 1 0
"DIMT1" 289 313 114 307 310 360 291 311 280 304 224 227 150 299 236 246 239 341 302 327 262 262 286 256 241 287 210 208 248 243 218 264 247 156 324 248 244 313 256 218
"IPO11" 851 943 451 893 927 1072 896 993 667 748 758 800 553 910 802 749 718 900 899 939 871 769 772 751 731 863 704 742 636 801 757 681 765 611 892 748 785 837 919 842
"IPO11-LRRC70" 851 943 451 893 927 1072 896 993 667 748 758 800 553 910 802 749 718 900 899 939 871 769 772 751 731 863 704 742 636 801 757 681 765 611 892 748 785 837 919 842
"FOLH1" 5 8 2 6 2 10 13 5 4 10 6 4 5 4 2 5 3 10 11 10 14 12 8 10 1 7 11 6 2 8 7 3 7 3 8 5 10 9 2 8
"EIF2AK1" 957 1073 511 918 1111 1197 1068 989 826 1034 896 849 652 1018 872 928 1140 1025 1036 967 990 1097 1030 986 899 928 814 931 721 824 949 959 1026 753 1038 980 907 1138 1005 1018
"NME8" 1 3 0 3 2 0 1 2 3 2 6 6 2 2 3 4 2 4 3 2 1 5 1 4 1 2 8 2 4 3 3 0 4 3 2 3 5 0 0 0
"EPDR1" 1776 2126 1130 1733 2070 2764 2315 2221 2878 2131 1352 2067 1444 2123 1425 1792 1982 2297 2611 1759 1903 1716 1536 1799 2016 1735 1543 1639 1635 1982 1429 1771 1944 1417 1778 1263 1958 1978 1864 1847
"SNX10" 33 52 15 37 14 33 37 13 23 40 236 33 31 35 42 31 29 54 38 30 63 51 21 37 27 15 48 23 27 20 34 25 31 20 45 35 39 47 28 30
"SEPHS1" 634 747 340 771 754 809 861 743 689 685 526 508 418 814 583 658 651 800 763 774 762 727 634 617 587 719 554 619 524 547 600 622 619 445 714 610 599 840 667 605
"MRPL28" 505 647 310 554 590 719 708 565 621 561 362 492 401 569 505 443 653 719 590 545 554 448 583 457 500 572 424 423 341 518 510 599 428 331 602 506 463 625 547 367
"HBQ1" 0 0 0 0 1 1 1 0 1 0 0 1 4 0 0 0 3 1 0 1 2 0 0 0 0 0 1 1 0 0 4 0 3 0 3 0 3 1 0 0
"ITPKC" 210 235 120 187 240 200 266 158 177 210 245 205 147 216 189 163 176 222 212 188 237 206 246 186 211 189 228 167 128 204 241 156 175 137 207 285 176 259 247 190
"CEACAM6" 0 60 0 0 0 0 0 0 6 0 1 1 1 9 1 0 19 0 3 0 4 1 0 0 0 0 0 1 1 0 8 1 0 0 0 1 0 1 0 0
"FAT2" 22 85 183 4 3 9 16 4 5 14 54 10 23 54 21 134 80 7 16 7 50 50 23 50 17 12 52 278 28 8 334 4 16 28 5 13 12 5 8 39
"RBM22" 941 958 420 831 850 1026 867 933 718 817 739 827 569 894 777 855 846 842 967 871 857 797 880 789 789 929 693 810 632 771 763 806 815 606 907 841 756 937 881 791
"TMED2" 2162 2867 1325 2564 2667 2674 2854 2668 2341 2443 1937 1886 1314 2781 2292 2098 2140 2688 2584 2405 2458 2342 2409 2158 1907 2465 2035 2182 1889 2093 1716 2303 2539 1740 2450 2183 2061 2567 2423 2250
"ERO1B" 235 280 133 295 303 364 204 312 188 265 230 249 108 287 305 250 241 333 356 264 314 294 325 250 217 303 245 173 198 171 233 260 248 162 271 200 216 384 220 197
"ZFAND6" 1853 2031 1079 2241 2115 2474 2062 2045 1744 1861 1443 1562 971 2186 1567 1600 1855 2213 1997 1792 2108 1615 1886 1662 1597 1993 1520 1594 1442 1715 1439 1875 1901 1348 1929 1695 1596 2363 1874 1552
"HSD17B2" 1 1 2 0 1 0 0 2 0 0 3 0 1 0 0 0 1 0 0 0 2 2 0 1 1 1 0 1 0 0 1 0 1 1 0 0 0 0 0 1
"TXLNG" 318 306 179 344 362 301 393 309 247 292 331 241 184 304 272 300 277 286 334 296 346 313 304 234 245 363 262 340 261 246 267 233 230 221 342 277 277 277 240 275
"PPEF1" 3 2 2 11 9 3 4 2 4 19 3 6 5 5 10 4 2 2 2 8 6 1 8 2 3 3 2 4 6 16 1 4 1 2 8 20 3 0 3 7
"LAT2" 50 66 22 56 40 38 57 58 52 57 42 44 35 53 36 44 35 64 43 41 75 55 46 62 61 37 57 53 37 41 45 44 32 50 60 72 49 65 50 41
"HUWE1" 11726 11260 5227 9662 12156 12875 12421 10801 9666 12239 10198 11414 8704 10654 11035 10351 10812 9868 12561 10713 13576 12238 12843 11711 12361 11919 9727 11342 6810 10722 12223 9277 9729 9302 10667 12677 9502 10286 10887 10325
"ZW10" 682 753 329 796 665 752 817 774 574 547 524 555 416 796 670 651 542 739 757 655 739 639 606 623 545 752 559 653 459 563 540 644 622 464 752 640 624 741 582 564
"ALG9" 227 252 107 302 265 260 346 265 242 255 254 277 151 253 251 216 250 208 270 230 260 260 273 234 244 303 237 297 155 197 211 203 238 177 304 297 241 277 224 212
"MYBPC2" 90808 61191 22705 34581 80678 56647 38802 33933 55298 52811 56432 37549 53342 44200 43628 79424 54595 11856 59788 41793 61171 68105 44535 57987 66383 69301 71096 64676 43153 22601 45766 56074 94295 64606 39244 48271 61080 52177 53249 59384
"NOX4" 168 117 112 210 156 143 219 95 50 189 134 102 58 114 157 205 119 169 201 140 207 226 283 165 84 164 117 143 115 79 210 150 110 79 88 171 163 94 186 163
"ACOX3" 335 359 166 255 393 373 356 271 286 307 299 306 251 336 317 300 333 371 387 292 279 374 260 362 311 275 337 297 202 311 391 239 253 200 289 332 300 315 302 320
"MTMR2" 423 477 245 387 486 557 473 457 334 439 359 382 298 424 386 380 364 542 333 387 438 457 442 467 398 442 398 325 334 379 425 374 378 241 463 464 359 529 487 433
"PPP1R15A" 840 513 372 657 579 764 907 396 485 781 713 702 406 494 848 540 488 513 508 643 603 640 745 670 491 680 774 700 296 461 809 617 607 493 426 1041 457 655 462 535
"HSD17B14" 7 4 4 10 10 10 23 3 4 8 9 3 3 10 15 5 7 14 12 6 9 14 9 11 4 4 11 5 6 7 8 9 2 9 2 6 3 6 5 6
"TRIP6" 141 132 95 153 166 164 142 132 110 191 227 150 108 137 145 164 140 160 192 149 230 232 162 227 126 103 147 146 104 113 214 139 149 110 126 148 191 115 169 141
"ACHE" 1353 1966 742 972 2691 3527 1629 2355 1009 1740 1217 1949 1592 1816 1827 1467 1005 2585 1666 2328 1203 1501 1509 2162 1818 2976 1884 1334 1078 1239 1505 1641 1520 1312 2291 1826 984 2075 2143 1640
"FTL" 5286 6348 2998 4810 6234 5165 5717 4625 4282 6474 7615 4267 3081 4463 5009 4559 3743 4697 6747 4682 5768 6432 7158 4895 3983 4292 4585 4444 4392 6589 4717 4466 4390 3764 4657 6102 4104 5108 4569 4263
"SRRT" 633 695 308 602 582 750 716 640 559 591 632 624 588 570 639 622 722 547 640 621 725 641 711 648 623 709 594 665 421 563 785 547 580 597 673 856 572 674 637 559
"BAX" 92 107 49 102 105 122 111 86 92 135 106 69 71 83 88 77 91 101 90 79 88 100 89 103 68 88 104 98 83 65 107 67 68 61 90 106 86 94 94 87
"NLK" 375 481 238 441 448 498 401 404 418 418 342 358 249 417 357 353 397 527 526 394 447 432 375 427 359 401 370 343 370 362 340 376 351 267 421 326 350 523 396 354
"PIGS" 553 622 285 544 688 741 797 592 551 619 576 527 389 604 552 497 591 665 719 551 650 545 676 564 597 631 475 495 402 539 517 550 467 433 597 558 452 621 600 495
"ADAMTS2" 142 125 167 139 129 197 196 144 133 422 305 151 141 112 148 114 113 169 187 149 326 261 409 270 209 138 188 170 119 65 306 88 170 160 105 213 138 106 369 176
"TMPRSS11E" 0 4 0 0 0 0 0 0 0 0 0 1 0 0 0 0 2 0 1 1 0 1 0 0 0 0 0 1 1 0 4 1 0 0 0 0 0 0 1 0
"ATXN7L3" 496 645 283 474 596 618 633 548 516 559 449 453 419 509 458 457 556 557 567 551 626 548 515 598 478 488 499 481 421 461 531 378 412 333 577 628 472 564 529 479
"PGS1" 438 476 187 419 406 432 493 406 339 379 440 396 326 419 377 381 425 436 440 405 495 445 397 423 425 422 387 385 337 303 417 352 329 319 440 475 393 450 398 452
"PSMC5" 1093 1224 601 1040 1164 1528 1239 1164 1077 1152 1136 1081 960 1269 1097 1053 1439 955 1294 982 1220 1150 1224 1135 1181 1205 899 1111 833 1193 1319 878 1253 1071 1195 1206 1089 1253 1340 1185
"UIMC1" 658 652 290 622 696 677 660 678 604 579 558 610 440 643 654 583 574 593 692 671 655 651 559 636 537 632 567 623 474 567 565 527 609 438 730 689 610 660 619 562
"CETP" 3 12 6 2 6 5 28 7 3 10 14 4 4 9 20 1 6 12 4 7 4 2 2 4 13 5 10 0 2 12 16 7 2 4 10 3 15 5 5 1
"MMP2" 1277 922 702 1422 1472 1533 1399 973 781 2236 1307 1326 849 1154 1448 1304 1024 1512 1740 1179 1860 1497 1569 1946 1335 1081 1045 1167 1120 939 1483 967 1139 959 1174 1242 1126 856 2018 1374
"MT3" 5 5 1 4 4 3 8 3 1 2 3 3 3 5 9 4 23 20 2 4 3 1 5 4 1 6 1 0 3 8 1 3 1 0 0 1 3 9 4 4
"LPCAT2" 167 292 125 204 235 214 259 217 121 309 180 223 146 218 137 199 159 312 211 233 223 174 236 291 148 203 210 174 176 174 179 218 120 120 153 315 190 231 189 149
"GNAO1" 64 41 35 47 60 72 58 58 40 86 41 79 65 52 51 51 69 86 70 45 101 87 61 88 66 59 51 49 40 46 92 60 36 54 41 65 64 56 76 49
"OGFOD1" 1603 1752 1048 2166 2054 2574 2081 1799 1688 1705 1429 1676 1141 2125 1725 1696 1372 2051 1856 1620 1463 1235 1930 1348 1362 1539 1490 1315 1395 1437 1248 1414 1417 1177 1638 1655 1275 2004 1727 1365
"SH3BP2" 709 712 458 653 770 770 738 731 520 896 726 604 599 720 661 689 941 793 709 701 883 782 713 967 616 657 776 730 448 639 935 682 698 526 670 983 627 787 959 652
"NOP14" 827 870 408 800 903 945 818 863 681 792 693 739 570 844 757 706 799 864 801 862 956 740 819 825 753 871 614 719 672 796 778 771 853 600 856 935 703 925 877 775
"ADD1" 5710 5360 2466 4510 5741 6737 5618 5415 4705 5274 5098 4535 3664 5252 4600 4962 4806 4875 5449 5488 5730 5629 5421 5594 5100 5809 4493 5183 3487 4380 5236 5143 4885 4094 5153 5853 4839 5190 5514 5039
"L2HGDH" 751 985 549 1013 907 1155 1048 1013 804 775 502 595 536 972 733 686 1079 1002 1028 1033 874 843 886 832 786 863 637 635 646 836 797 819 807 609 995 660 925 1027 746 811
"TXNDC16" 316 271 177 461 326 290 500 378 263 253 242 269 171 315 337 287 298 375 331 363 317 283 304 313 253 321 305 403 197 342 300 362 286 202 308 291 283 322 279 265
"RTRAF" 1424 1697 831 1876 1579 1650 1782 1719 1312 1373 1144 1235 748 1817 1319 1169 1255 1607 1561 1532 1512 1262 1537 1303 1194 1732 1236 1295 1127 1382 1116 1465 1373 1027 1495 1347 1254 1697 1531 1345
"NID2" 501 587 170 364 424 514 421 386 440 468 411 329 335 404 345 392 545 1168 431 525 555 397 326 533 498 340 425 377 329 281 542 331 321 253 372 477 419 429 404 298
"GMCL1" 255 258 133 247 175 245 292 213 176 231 245 189 137 280 253 185 266 245 286 223 226 273 244 191 186 253 174 210 179 174 203 171 230 179 238 256 232 228 240 222
"SF3B2" 1185 1321 594 1439 1494 1417 1516 1292 1133 1398 1293 1152 928 1337 1243 1160 1377 1366 1380 1405 1451 1425 1374 1328 1363 1299 1177 1321 1008 1283 1379 1234 1162 900 1173 1437 1110 1381 1307 1186
"KLHL42" 318 415 178 380 401 389 375 297 267 380 272 229 223 354 292 315 294 437 422 342 408 426 316 383 297 318 319 298 328 197 364 321 285 245 317 329 377 356 374 327
"GNAS" 22862 20382 11918 19176 23351 26447 23642 21823 20638 20811 18024 19890 14809 19923 20551 20964 19302 18667 23559 20691 20590 21405 23870 20271 22089 21919 16841 18667 13663 18597 21183 19489 19715 16272 19266 22898 17755 21278 20151 19723
"DNM1L" 2241 3154 1465 2917 3083 3710 3508 3016 2362 2688 1834 2125 1521 3106 2414 2177 2891 4364 2875 3104 2902 2259 2764 2125 2179 2759 1790 1698 2274 2422 2072 2464 2036 1716 3042 2248 2305 2836 2849 2199
"PTHLH" 13 9 34 34 18 44 17 19 3 141 16 17 9 12 8 30 16 24 17 35 37 18 65 49 24 35 63 44 14 5 21 18 25 27 17 21 8 17 51 51
"PHACTR3" 18 3 8 8 1 1 6 3 1 5 17 7 10 8 4 4 7 2 10 3 3 15 5 4 2 3 5 6 5 5 7 4 11 5 4 25 9 14 10 10
"ERGIC2" 1082 1248 585 1397 1515 1460 1385 1400 1147 1058 904 914 636 1269 968 924 960 1402 1281 1292 1089 1120 1155 970 1038 1266 978 1033 805 1159 849 1093 1123 754 1139 1207 928 1247 589 1110
"TFAP2C" 3 24 26 3 2 4 6 3 6 4 6 0 6 3 6 32 12 7 4 3 3 4 6 9 0 4 10 33 6 3 66 5 3 2 1 4 3 3 5 3
"AURKA" 473 337 181 355 297 459 521 951 907 602 66 458 480 238 401 665 512 740 430 332 602 409 335 337 139 201 348 263 153 306 235 656 288 243 893 217 187 666 555 321
"CASS4" 18 23 7 26 13 20 14 11 18 31 12 27 24 18 15 16 14 21 15 19 22 27 15 34 14 12 17 9 14 18 12 13 15 15 18 20 13 27 16 10
"PIR" 350 468 229 327 372 369 348 418 289 350 326 328 201 336 322 305 329 285 405 288 406 353 371 347 319 339 287 421 278 415 332 380 350 252 403 372 343 364 327 364
"AAMDC" 1607 2208 1042 1623 1558 2640 1829 1551 1875 1156 1147 1197 1005 1590 1535 1481 1749 2202 1764 1864 1959 1908 1200 1485 1127 1562 1600 1334 1244 1155 1212 1862 1562 967 1815 1264 1882 1951 1944 1459
"RFX2" 90 65 72 65 105 110 66 98 75 209 87 157 86 67 77 137 76 64 157 54 129 106 147 165 76 185 112 74 52 225 143 66 66 80 77 217 73 65 81 111
"METTL2A" 286 326 163 370 342 392 338 375 297 331 245 273 231 366 287 285 274 466 321 307 361 265 344 298 284 329 257 254 230 408 249 314 312 208 361 320 275 359 313 283
"SULT2B1" 1 1 14 0 2 0 0 0 1 4 1 0 0 1 3 10 1 1 0 3 3 0 2 2 1 0 4 12 0 0 25 0 1 4 1 1 0 1 1 3
"ALG6" 215 285 124 355 242 242 279 305 220 244 223 286 157 324 269 200 238 317 307 222 248 220 278 193 238 304 248 254 193 203 208 226 266 185 298 252 240 255 249 287
"CNOT3" 310 296 147 262 330 325 317 242 231 284 292 366 311 249 319 267 452 250 348 265 362 382 300 368 335 327 218 314 195 261 417 259 264 308 319 360 253 277 303 330
"GP6" 8 7 6 20 3 15 31 10 4 26 10 6 6 9 49 4 29 11 10 7 19 15 13 26 17 3 10 11 1 24 7 3 5 10 6 10 4 5 13 9
"PTPN4" 2817 3394 1663 3508 3576 4223 3666 3518 3758 2680 1723 2517 1544 3506 2532 2840 2561 4144 2804 3686 3354 2730 2603 2643 2246 3405 2831 2305 2315 2577 2189 3095 2534 1864 3715 2902 2399 3504 3169 2734
"DDX18" 878 1062 491 1065 1006 1067 1026 1025 863 932 832 911 583 1037 827 915 938 1116 1082 1088 1024 951 963 867 761 1056 784 910 775 812 840 965 802 688 994 851 961 1074 962 885
"KHSRP" 1024 1088 495 788 946 1008 1045 998 748 925 968 999 796 829 1017 904 1014 829 1092 955 1019 1140 1116 1079 1015 1142 760 1031 653 755 1183 854 847 852 1003 1252 927 851 897 935
"GNA11" 1871 1872 932 1533 2223 2440 2336 2088 1861 2128 1811 1909 1478 1854 1906 1783 1650 1904 1861 1870 1901 1911 2185 2047 2070 2101 1645 1634 1297 1628 1838 1810 1733 1341 1831 2246 1498 1889 1878 1878
"ASAP3" 1118 1246 381 510 1385 1312 1056 1074 773 1414 1100 1084 781 617 1018 705 748 1107 1507 1162 1306 1087 1015 1348 1200 858 976 1015 759 950 1222 878 790 812 844 1630 991 745 1118 1055
"EDEM2" 116 112 61 118 102 110 136 123 68 145 132 109 75 110 103 106 94 151 116 99 146 130 130 144 118 94 90 110 87 78 144 103 98 95 97 136 100 119 137 119
"MMP24-AS1-EDEM2" 116 112 61 118 102 110 136 123 68 145 132 109 75 110 103 106 94 151 116 99 146 130 130 144 118 94 90 110 87 78 144 103 98 95 97 136 100 119 137 119
"DNMT3B" 19 25 18 26 41 21 36 31 34 26 25 28 21 23 31 41 35 37 33 32 50 33 19 36 19 19 33 30 25 26 37 21 17 14 43 40 30 27 24 21
"REM1" 27 51 11 32 34 49 18 32 26 44 30 30 26 19 42 36 63 95 39 49 52 41 37 30 44 34 40 30 50 9 46 23 16 32 27 40 23 48 36 32
"TPX2" 50 62 35 59 76 58 103 93 64 82 47 76 52 101 73 95 54 49 80 87 73 91 57 67 96 67 53 84 24 43 85 76 77 64 92 34 67 57 55 105
"FER1L4" 13 24 9 12 13 12 20 18 12 12 10 19 13 16 19 8 28 22 18 12 14 31 22 19 16 11 8 10 22 13 24 22 8 8 15 14 9 14 27 7
"PDRG1" 145 149 81 144 157 245 144 168 148 150 110 112 121 131 120 105 175 153 135 138 128 133 150 136 176 127 120 108 100 111 105 133 103 103 151 130 103 160 130 121
"EPB41L1" 276 292 146 198 294 348 320 249 204 344 502 292 266 231 233 266 326 417 269 314 428 332 301 362 289 228 248 263 232 234 344 270 220 194 210 348 302 336 304 247
"SLC15A1" 3 5 34 4 0 0 0 1 0 0 4 0 2 1 1 4 3 2 1 2 0 6 1 1 0 2 7 19 1 2 20 0 0 2 1 2 3 2 1 0
"DOCK9" 2006 2250 947 2078 1911 1981 2208 1631 1171 1869 1857 1440 1324 1582 1313 1612 2166 3319 2016 1799 2133 2119 1331 1744 1569 1501 1460 1360 1653 1180 1729 1659 1497 1089 1577 2059 1774 2122 2149 1614
"ANKRD10" 4272 4521 2009 5508 3949 4514 4578 4602 3876 3755 3489 3413 2409 4289 4094 3444 4192 3877 4953 3641 4057 3473 4058 3519 3581 4247 3637 3725 3799 3610 2956 4325 3827 2722 3952 4231 3885 4395 4074 3628
"TGDS" 121 128 68 206 131 154 158 134 98 130 121 127 74 120 110 116 160 172 177 142 173 179 132 117 112 128 118 119 111 117 106 114 103 70 171 106 135 158 125 116
"DOCK3" 237 169 98 279 141 192 170 123 123 55 256 145 148 181 209 146 228 174 268 177 164 149 177 249 93 203 183 118 143 191 173 234 208 156 152 174 107 254 184 168
"C3orf18" 537 652 260 374 598 647 571 504 518 472 342 437 327 514 579 375 428 678 487 444 411 424 484 422 477 369 490 392 468 403 385 530 459 315 484 463 305 634 371 468
"COQ9" 2977 3329 1761 3137 3227 4019 3498 3101 2995 2996 1947 2584 2053 3208 2792 2721 4141 4593 3481 3338 3237 2118 3175 2543 2909 3064 2375 2077 2205 2756 2779 3031 2457 1813 3429 2521 2597 3640 3086 2510
"TMEM40" 13 12 30 18 13 12 11 15 14 20 31 48 7 11 16 18 14 12 11 14 16 8 13 16 11 7 6 13 6 33 29 19 14 11 11 20 11 13 12 7
"KIF9" 42 44 19 45 62 62 62 47 47 72 55 48 44 46 47 48 68 60 50 38 51 36 41 46 51 51 21 50 43 49 61 67 59 35 49 54 39 64 44 35
"ARHGAP28" 650 381 94 855 422 465 425 378 617 324 241 533 421 485 363 431 551 618 626 284 645 372 539 444 452 481 523 509 507 442 485 318 936 369 383 367 473 507 422 424
"CRLS1" 1230 1539 734 1294 1279 1651 1435 1437 1162 1312 896 1036 729 1420 1129 1191 1359 1410 1378 1440 1177 1042 1327 1027 927 1139 945 925 1178 1164 1018 1248 1070 706 1401 1027 994 1676 1213 1137
"DEFB127" 0 0 0 0 0 0 0 0 0 0 0 0 0 0 0 0 0 0 0 0 0 0 0 0 0 0 0 0 0 0 0 0 1 0 0 0 0 0 0 0
"PPP1R13B" 370 427 186 350 346 393 332 319 259 311 357 368 253 311 352 327 426 462 452 365 478 384 354 417 332 302 286 348 261 293 393 343 225 241 362 373 321 412 329 305
"ATRN" 1393 1535 781 1413 1603 1648 1658 1525 1381 1533 1258 1224 894 1526 1227 1233 1317 1652 1569 1348 1568 1376 1399 1463 1287 1483 1233 1319 998 1144 1312 1207 1233 965 1529 1399 1283 1569 1351 1232
"SMOX" 60 59 33 48 68 61 67 40 47 55 47 54 27 50 50 47 51 41 85 55 52 75 41 61 53 41 51 45 19 38 41 51 31 37 65 52 51 62 40 60
"SIGLEC1" 269 425 185 280 250 272 359 187 200 432 497 258 181 261 270 256 227 421 285 297 378 186 463 405 238 188 277 307 155 280 253 211 205 208 237 290 285 191 396 227
"FKBP1A" 813 907 440 807 824 1017 979 773 734 911 701 718 619 764 692 741 862 1224 911 829 876 801 909 789 808 759 697 679 674 660 716 715 653 637 729 859 715 954 860 781
"NSFL1C" 1462 1336 692 1286 1545 1590 1565 1539 1268 1409 1466 1508 1098 1308 1343 1286 1475 1106 1572 1277 1656 1526 1475 1412 1397 1602 1312 1406 1017 1377 1422 1329 1425 1268 1431 1644 1218 1422 1318 1238
"SLC4A11" 42 77 23 28 54 45 59 21 32 46 26 56 49 40 44 45 59 28 45 49 53 64 47 65 37 41 22 28 42 19 71 64 25 30 23 65 56 65 47 27
"DNAAF9" 3248 2504 897 3639 2738 2015 2746 2388 1488 2358 2311 2463 1130 3001 3245 2245 1756 2470 1994 3708 2003 2151 3082 2456 1235 2663 2059 1472 1877 1352 1224 2603 2850 1640 2309 1852 1692 2268 2755 2872
"ZNF343" 272 279 132 252 297 288 260 272 218 271 244 237 149 253 249 260 231 226 305 261 295 256 273 248 265 287 232 286 215 240 227 210 238 194 293 254 266 256 222 270
"EBF4" 29 26 14 42 39 37 27 26 14 40 26 28 38 24 30 26 34 30 25 32 34 42 29 24 35 18 38 27 29 11 32 25 14 25 20 29 29 24 32 35
"CPXM1" 4 4 1 4 0 0 10 2 2 15 19 0 0 5 4 2 9 15 3 1 3 3 2 2 0 2 2 7 2 0 4 1 5 0 0 0 2 4 23 4
"MAVS" 4620 4487 2284 4358 5287 5357 5631 5537 4065 4977 4620 4729 3790 4453 4553 4453 4403 5430 4709 4868 5211 4102 7389 4917 5187 4999 4262 4040 3031 5681 5610 4245 3522 3823 5275 6252 3344 4496 4283 4056
"LZTS3" 153 266 124 296 195 260 395 298 303 249 192 216 212 246 177 270 254 253 249 277 322 194 329 302 205 245 231 198 141 300 270 229 122 176 261 339 192 255 207 211
"F11" 25 31 4 4 7 2 20 22 26 13 2 5 11 12 14 7 6 33 11 10 7 5 9 3 9 4 6 2 27 7 7 11 0 3 3 4 2 21 23 13
"XRN2" 1328 1552 669 1310 1441 1506 1368 1293 1087 1153 951 960 676 1214 1103 1128 1120 1470 1374 1280 1381 1182 1235 1120 933 1248 1035 1082 972 1064 1015 1273 1151 807 1238 1261 1106 1302 1204 1107
"KIZ" 681 541 343 733 610 590 657 509 367 550 455 484 284 617 641 546 609 631 661 603 522 586 588 582 459 592 516 622 433 455 628 653 611 334 641 548 542 697 590 483
"DYNLL1" 480 579 424 617 497 594 470 671 586 628 433 748 297 628 411 571 564 539 807 523 597 490 498 652 527 573 541 421 432 473 474 488 394 359 520 568 515 722 512 554
"TESC" 48 42 21 29 44 56 57 27 60 41 30 51 60 36 41 47 50 66 46 80 62 73 49 41 36 54 45 41 31 31 63 70 44 28 47 55 57 83 46 23
"SNX5" 1688 1829 748 1721 1507 1808 1650 1683 1562 1409 1324 1297 876 1577 1532 1435 1460 1436 1592 1615 1570 1415 1431 1467 1364 1631 1403 1418 1287 1230 1231 1494 1506 1060 1731 1397 1389 1589 1528 1391
"RPL6" 2593 2965 1243 2969 2460 2747 3086 2698 2368 2668 2268 2127 1371 2942 2910 2160 2336 2835 2568 2836 2503 2467 2789 2243 2148 3044 2364 2357 2104 2142 1925 2533 2744 1764 2841 2347 2115 3078 2629 2190
"SIRPG" 0 3 0 0 0 3 1 1 0 0 1 2 3 0 0 1 1 0 1 2 0 1 2 3 0 2 4 2 0 1 2 0 0 0 1 0 2 1 1 1
"MAPKAPK5" 1051 1160 519 1202 1091 1236 1356 1277 970 950 860 894 668 1188 1089 1032 867 1008 1169 1068 1090 1119 1094 989 918 1096 921 1070 775 903 829 898 993 781 1087 1046 981 1101 1001 965
"P2RX7" 39 37 35 39 34 23 52 16 30 57 68 18 26 36 33 47 33 45 30 29 54 48 23 59 31 44 55 46 41 24 56 28 23 19 23 46 46 36 51 23
"ESF1" 638 679 322 753 699 691 685 724 593 617 447 485 346 723 510 527 673 702 663 749 701 561 659 525 537 617 521 553 576 635 497 630 543 469 657 508 467 679 620 579
"RBBP9" 173 252 100 208 219 193 264 176 164 250 142 149 127 227 189 181 163 238 235 241 226 207 179 215 182 206 145 156 143 136 205 151 172 152 222 211 167 199 240 175
"ANAPC5" 3680 3424 2109 4231 3819 4505 3674 3907 2924 3213 2453 2903 1776 3366 3548 3215 2865 3631 3541 3482 3654 2710 3109 2993 2524 3167 2679 2982 2320 3200 2894 3466 3256 2160 3709 3611 2833 4067 3132 3202
"SLC23A2" 230 333 178 290 331 322 351 297 299 354 299 311 259 288 270 250 310 447 370 283 394 457 272 435 224 243 278 302 275 242 397 254 240 200 328 290 304 331 336 272
"SLC8B1" 317 394 166 269 380 421 410 354 306 329 302 287 275 318 319 380 322 390 388 295 414 388 338 439 280 326 332 304 237 338 327 290 281 261 349 369 321 319 392 310
"TMEM230" 1275 1563 793 1311 1515 1647 1449 1293 1272 1317 977 961 737 1302 1021 1045 1423 1836 1337 1524 1392 1192 1361 1083 1094 1179 1047 1110 1116 1244 974 1192 1164 867 1213 1091 1184 1723 1229 1064
"DZANK1" 44 25 13 36 48 33 39 34 24 30 29 24 22 22 30 40 43 31 37 27 37 39 30 41 24 25 24 35 29 25 31 31 35 22 30 24 39 18 36 33
"KDM2B" 502 510 232 483 531 483 641 686 526 526 515 457 431 587 385 471 563 508 474 501 525 535 472 574 535 558 498 557 346 318 570 430 429 377 514 577 494 517 552 397
"CFAP61" 541 1079 456 394 1387 634 1176 575 638 588 1019 888 173 754 1070 458 286 158 549 1138 579 762 560 831 639 387 578 968 522 529 931 1274 677 507 537 504 932 343 1199 348
"LHX5" 0 0 0 0 0 0 0 0 0 0 1 0 0 0 0 0 0 0 1 0 0 0 0 0 0 0 0 0 0 0 0 0 0 0 0 0 0 0 0 0
"TASP1" 112 140 58 159 141 166 99 133 90 139 90 116 62 110 124 123 134 186 158 105 148 159 120 119 87 131 99 105 111 86 130 112 114 79 122 110 120 160 154 146
"OAS1" 81 575 49 80 59 99 79 63 70 110 432 95 90 101 48 87 91 134 171 94 77 70 90 171 65 69 87 82 54 55 81 57 125 55 43 107 95 62 103 54
"GCN1" 4143 3740 1893 3216 3849 4192 4050 3571 3285 3720 3656 3683 3186 3369 3803 3484 3941 3186 4182 3639 4203 3809 4371 3799 4088 3984 3274 3615 2396 3386 4166 3268 3286 2917 3651 4068 3157 3472 3433 3447
"RPLP0" 8738 8096 3719 7288 7507 7404 9496 8191 7004 6779 7181 5999 4510 8020 10668 6591 6028 7060 6847 7091 5955 6423 7536 6704 5885 7667 6709 6028 5765 5779 5103 7691 8961 4484 7228 6679 6512 8569 7621 6882
"PXN" 2326 2381 1106 2269 2177 2591 2805 2072 1752 2773 2942 3116 2508 2322 2968 2397 2479 1831 2589 1934 2919 2769 2926 2834 3253 2655 2289 2379 1488 1708 2894 1845 2348 2217 2196 3430 2102 2121 2531 2189
"SIRT4" 87 92 61 77 80 141 87 100 86 79 44 56 55 78 54 76 65 135 69 98 76 65 63 100 59 69 85 84 50 64 66 94 65 47 88 72 54 67 90 66
"RPH3A" 1 8 0 5 1 1 4 0 7 1 1 7 4 0 5 2 3 1 6 2 6 4 3 6 16 4 3 3 1 2 4 2 3 4 2 7 4 0 3 1
"KIF16B" 874 686 410 983 844 1051 880 900 730 770 619 624 510 827 793 739 753 952 868 707 876 761 851 796 666 758 725 775 590 693 697 772 864 662 810 905 669 948 821 733
"TRMT6" 200 242 104 228 218 268 289 211 204 216 169 171 145 224 174 181 267 239 206 248 213 202 224 171 166 244 221 230 182 179 166 232 224 154 221 222 158 304 223 235
"CHGB" 10 17 3 11 14 15 18 7 15 4 1 8 7 8 20 4 26 305 6 8 12 7 2 4 6 7 4 15 3 2 10 18 10 2 11 11 11 27 11 14
"PEBP1" 5733 6547 3555 7851 6606 7165 7864 6738 6105 5518 5141 4955 3360 6677 5981 5076 5321 7154 6869 6878 6074 4671 6234 5461 5256 6681 5108 5019 4370 5679 4761 5817 4449 4402 6169 4879 4422 6615 5828 5537
"TBX5" 22 17 13 18 25 27 24 7 16 18 11 14 5 21 9 10 16 25 18 15 21 12 23 23 23 19 13 25 23 11 20 12 10 11 22 13 18 16 19 11
"BRAP" 632 670 301 667 746 729 712 740 631 627 573 562 328 708 583 592 573 705 705 576 763 594 749 645 584 717 559 631 517 563 524 645 600 461 665 642 558 750 676 609
"ERP29" 298 386 183 332 361 398 391 317 272 381 241 263 223 334 314 274 377 428 332 370 353 299 288 295 252 320 283 295 291 283 301 298 310 235 365 329 282 351 324 262
"NOS1" 2503 3820 1221 2109 3270 4416 4004 3112 3657 4826 2186 4154 3066 3852 3356 2229 5311 3577 3496 3805 3351 2795 2930 3680 3748 3034 2368 2556 1956 1841 2917 2716 2667 2128 3187 2760 2244 2461 2996 2219
"FUS" 1884 1796 835 1579 1689 1711 1981 1762 1331 1800 1831 1857 1585 1703 1961 1765 2070 1447 2115 1553 2116 2198 1706 1874 1821 1839 1658 1877 1125 1365 2150 1513 1689 1586 1820 2256 1796 1649 1797 1537
"IGBP1" 1189 1291 591 1290 1208 1194 1159 1012 1097 1068 945 985 576 1242 1073 932 868 1386 1153 1139 1113 979 1313 1128 850 1336 997 940 798 907 852 1017 985 716 1021 865 918 1206 1049 870
"FXYD5" 89 100 59 85 90 86 69 91 44 143 86 78 89 86 86 77 109 131 70 114 135 90 123 127 69 58 90 84 99 73 102 70 76 76 68 88 94 119 117 70
"ZNF302" 1565 1741 898 2117 1498 1954 1956 1637 1360 1289 1418 1382 840 1715 1567 1505 1496 2294 1752 1921 1769 1335 1659 1250 1309 1707 1244 1354 1313 1380 1211 1560 1407 946 1724 1552 1415 1702 1539 1380
"GRAMD1A" 577 525 229 591 632 717 949 534 548 672 499 741 598 534 537 504 759 543 728 674 658 525 630 719 676 559 611 533 523 521 618 658 599 477 583 674 502 576 649 555
"FXYD3" 0 48 17 4 2 2 3 0 2 1 1 1 1 11 5 15 16 0 2 0 6 0 2 3 3 1 3 33 5 4 43 1 1 2 2 0 3 1 1 4
"HEPH" 56 42 21 32 67 32 75 38 37 79 50 36 30 55 30 46 47 60 81 43 50 184 27 119 36 37 54 29 33 29 90 38 32 28 23 44 82 34 57 57
"CDIP1" 515 522 215 322 562 670 536 426 412 480 439 449 401 418 431 409 473 462 489 512 491 428 483 537 514 433 417 449 324 442 447 403 457 408 384 625 393 575 435 434
"CMTM1" 12 10 3 7 9 11 12 12 7 14 8 6 12 10 9 8 12 9 8 7 6 9 12 5 5 7 8 9 5 12 10 7 8 12 17 10 13 14 9 8
"KCNH4" 1 3 0 1 4 0 0 2 0 1 4 4 2 2 2 0 3 2 1 1 4 5 4 4 2 2 1 4 1 1 5 4 2 2 2 5 1 6 2 1
"GANAB" 1123 1295 709 1159 1352 1386 1467 1161 1103 1491 1261 1130 1073 1196 1093 1149 1199 1498 1346 1253 1378 1317 1423 1408 1168 1175 1079 1152 825 990 1430 997 1077 895 1305 1540 1169 1238 1283 1148
"GMIP" 41 58 22 28 35 45 56 27 31 46 47 50 88 31 37 37 51 48 56 37 50 59 40 58 40 33 50 40 42 33 62 33 31 21 42 42 73 41 50 35
"RBM41" 588 662 301 587 714 677 629 661 522 603 451 458 355 606 454 566 553 672 686 663 627 609 522 529 481 613 544 637 473 491 467 593 600 406 595 561 552 706 649 588
"BIRC5" 6 0 1 3 2 2 4 2 4 3 3 0 3 1 0 1 1 8 1 2 1 1 1 3 1 0 3 1 19 0 3 1 0 2 2 0 1 2 1 7
"LAG3" 4 5 0 1 6 2 4 5 3 4 3 4 4 2 3 4 4 2 0 2 6 4 1 6 1 2 4 3 2 6 5 2 6 4 4 4 2 2 7 4
"MLF2" 1059 1074 599 1149 1179 1491 1178 1159 1035 1020 824 1071 875 1114 944 1008 1166 1273 1302 1195 1226 1009 1060 1033 1077 1011 797 992 871 962 946 954 1114 867 1084 1127 820 1127 1187 920
"OTUB2" 4 11 21 3 2 1 5 5 5 14 7 12 5 4 6 6 3 9 10 1 6 3 5 15 6 2 9 12 3 2 14 5 3 3 2 1 7 5 2 8
"DDX24" 2406 2371 1149 2595 2541 2471 2622 2688 2201 2291 2120 2205 1512 2437 2169 2115 2071 2347 2803 2399 2720 2399 2588 2437 2172 2570 2053 2242 1769 2322 2266 2291 2202 1500 2616 2491 2118 2526 2256 1893
"ZBTB25" 942 1450 541 1299 1166 1424 1222 1190 1003 1016 1076 816 620 1062 1014 1057 1094 1174 1269 1213 1203 1117 1087 988 1118 1077 1039 1049 1046 949 936 950 890 780 1034 1059 1044 1097 1035 894
"NECAP1" 466 514 264 473 422 498 491 543 354 403 316 418 284 449 390 441 461 539 524 491 464 466 476 435 435 519 383 412 335 394 358 395 420 275 519 352 409 524 412 405
"ARHGAP4" 126 122 53 116 115 158 80 86 71 190 107 98 131 119 109 76 102 194 108 143 136 146 122 157 112 100 126 96 109 95 123 94 125 70 90 118 126 140 146 74
"ANKRD24" 47 22 6 20 32 18 49 44 30 18 78 33 59 21 40 27 19 20 39 53 48 40 40 41 32 44 54 15 18 52 77 58 49 39 33 25 24 16 22 24
"DHX32" 655 790 399 665 755 869 820 725 689 671 595 590 394 629 564 592 626 922 698 687 710 561 740 626 565 658 587 530 533 639 509 586 519 416 720 605 552 725 570 615
"RCOR1" 887 1008 464 935 1007 1099 970 992 846 877 756 809 583 990 913 877 780 961 1080 833 948 980 851 903 732 934 696 926 697 677 772 867 771 652 1055 794 842 996 769 808
"GPATCH2L" 4066 4210 1852 4258 4478 4335 4133 4320 3375 3608 3406 3225 2538 4273 3737 3711 3449 4108 4637 3804 4314 4153 3285 3775 3770 4477 3394 3493 2922 3028 2923 3848 4178 2940 3779 3668 3575 3916 4010 3518
"LTBP4" 1991 1431 1001 1467 2190 2079 1971 1511 1111 2904 1705 2267 1977 1642 1844 2100 1537 1738 2216 1823 2650 2374 2363 2840 2199 2030 1852 1733 1168 1478 2529 1224 1435 2144 1930 2447 1711 1549 2770 1676
"BLVRB" 1270 1374 607 1396 1222 1327 1590 1295 1268 1005 1026 997 668 1178 1137 1034 1040 1487 1226 1326 1321 1018 1332 978 1065 1150 952 1021 823 1244 1038 1188 943 902 1285 805 1150 1187 1070 963
"SLC9A1" 116 195 85 203 191 165 293 248 111 331 191 251 145 217 220 172 136 299 151 213 304 202 248 189 248 237 157 98 91 135 185 99 86 160 263 262 141 199 136 141
"SPTLC1" 350 383 223 425 356 402 430 359 301 375 327 323 231 362 312 331 381 441 435 369 391 380 365 331 316 331 304 334 327 250 361 361 305 236 365 362 334 456 361 353
"PAPOLA" 3092 3417 1655 2991 2893 3577 3017 3175 2614 3005 2519 2887 1883 3117 2617 2870 2962 3133 3482 3376 3183 2948 3054 2870 2593 3238 2605 2718 2394 2358 2811 3047 2647 2287 3242 3105 2810 3464 2918 3095
"CCNK" 552 557 294 474 528 478 645 519 446 518 539 551 369 500 514 500 458 459 542 479 575 591 560 608 542 577 473 445 299 365 513 487 432 341 544 519 440 438 475 451
"PCBP4" 1208 1465 739 1471 1732 1605 2060 1682 1338 1432 976 1374 959 1498 1496 1255 1115 1921 1306 1510 1373 1176 1584 1450 1357 1419 1135 791 739 1194 1007 1250 888 964 1890 1246 885 1628 1405 1038
"RGS1" 4 22 5 8 0 3 16 8 1 3 0 6 1 9 1 6 8 2 1 3 9 1 3 7 1 2 12 9 3 0 10 3 4 2 2 0 7 2 4 5
"YPEL3" 1252 1152 471 916 920 1049 973 896 849 789 800 800 618 997 806 816 1135 798 1092 962 952 1140 916 921 696 1047 914 1260 708 941 975 1041 911 648 835 1063 973 1110 870 950
"MRPS33" 650 836 398 743 792 1058 871 825 835 702 444 525 405 896 665 592 818 1188 732 797 676 515 758 562 623 742 613 538 680 751 556 709 640 428 804 582 669 1114 700 625
"NDUFB2" 2189 2964 1512 2351 2465 3628 2572 2274 2544 2074 1433 1896 1355 2497 2018 1846 2539 3767 2275 2430 2077 1483 2167 1740 1744 2039 1829 1365 1774 2206 1676 2217 1876 1194 2486 1736 1909 3024 2100 1888
"NUDC" 852 784 353 746 826 1062 798 770 705 760 607 721 616 804 689 631 961 818 792 812 749 751 1013 760 809 929 687 852 565 664 873 695 784 784 799 945 614 1051 742 782
"MAEA" 555 588 326 586 563 647 609 552 489 601 527 536 499 507 528 535 680 614 669 599 593 492 621 589 577 570 483 478 468 520 581 519 478 359 636 557 493 554 665 499
"ICAM1" 111 206 85 119 116 137 177 160 98 205 161 117 104 139 129 139 163 209 118 160 160 136 254 183 147 138 287 114 95 107 152 101 103 88 122 142 136 143 213 93
"STRN4" 644 879 347 711 889 864 851 785 670 750 696 719 627 708 620 680 674 675 747 721 789 837 805 843 804 800 607 683 488 559 824 669 688 523 633 871 624 781 751 655
"IRAK3" 398 500 193 491 431 392 416 342 223 499 498 381 297 479 381 390 474 576 539 511 514 594 383 441 303 378 361 341 439 279 343 404 379 244 396 421 361 624 539 431
"LYZ" 122 329 121 129 118 82 131 100 110 182 369 217 245 174 188 157 257 184 163 184 230 254 148 247 141 114 573 91 100 101 214 211 150 74 177 110 358 250 226 94
"SI" 0 0 0 1 0 0 0 2 0 1 1 1 0 0 0 0 0 0 0 0 0 1 0 2 2 0 1 6 0 0 1 2 1 0 1 0 0 0 0 0
"MUL1" 604 558 385 577 639 813 747 662 695 616 494 621 544 619 522 511 618 862 545 600 615 408 683 550 567 574 489 387 429 624 517 520 507 379 743 636 448 747 582 494
"TFAP4" 170 121 87 152 107 132 184 140 99 152 127 95 84 128 127 115 181 122 132 119 135 154 145 139 108 131 195 245 93 121 147 122 144 135 143 170 126 113 108 98
"PDCD7" 488 454 262 393 412 515 464 457 361 397 393 384 269 412 408 391 385 410 448 410 420 408 410 386 392 387 370 403 315 364 353 404 391 339 356 363 386 404 395 340
"SPG21" 635 839 317 587 703 791 770 698 610 772 564 529 341 739 654 539 654 924 676 668 678 583 713 609 565 560 595 506 627 550 569 655 594 418 724 624 579 784 721 592
"FETUB" 0 0 1 0 0 0 0 0 0 0 0 0 0 0 0 1 1 1 0 0 0 2 0 0 0 0 0 0 0 0 2 0 0 0 0 0 0 0 0 0
"DNAJB11" 399 545 267 487 585 553 491 469 390 487 409 416 274 516 404 362 450 573 544 510 502 454 482 414 394 522 377 415 363 386 387 458 472 326 458 481 387 567 441 418
"P3H2" 36 49 21 30 72 27 61 23 27 66 31 43 23 42 35 43 23 56 55 84 77 72 43 81 49 27 35 35 15 49 57 36 32 19 45 29 37 33 57 31
"THPO" 18 14 7 12 25 44 10 13 20 19 5 21 15 12 12 12 11 11 18 27 25 13 44 17 15 22 25 10 8 21 20 3 7 12 9 24 5 14 19 8
"CHRD" 156 112 97 169 152 223 164 140 103 192 117 159 135 155 134 130 117 148 176 166 257 142 255 239 145 135 180 110 106 133 197 96 115 99 145 208 143 167 191 133
"FLT3LG" 6 3 1 6 4 11 2 2 5 4 2 7 13 5 1 5 1 7 4 3 5 8 6 6 5 2 10 3 2 1 10 3 6 6 2 6 9 1 3 5
"RAB11FIP3" 1128 1248 571 949 1477 1280 1334 1084 1246 1134 1516 1432 1148 1112 1204 1048 1042 883 1450 1072 1271 1389 1613 1422 1404 1054 913 1258 871 1109 1444 1019 919 1057 1116 1240 1309 933 1153 1161
"GNPTG" 542 579 281 539 590 607 557 508 416 519 504 461 337 510 463 515 607 510 565 481 614 648 563 486 484 537 437 562 365 448 576 522 511 402 477 530 469 474 515 410
"ZNF268" 306 424 197 553 371 408 459 443 293 394 414 298 286 348 463 325 370 448 438 382 489 385 408 384 373 387 313 358 284 373 347 327 330 261 349 350 402 400 416 383
"GOLGA3" 2256 2096 1093 2325 2497 2467 2339 2451 1954 2405 2111 2130 2054 2023 2115 1936 1955 2157 2599 2162 2446 2387 2514 2076 2193 2401 1770 2076 1411 1969 2446 2113 2132 1819 2088 2394 1720 2021 2338 2171
"PABPC4" 7993 7684 3614 5902 6928 9299 6903 6796 7278 7360 5711 6831 5519 6013 6743 6585 6674 7676 8121 7407 7424 7403 8659 7199 6872 8236 6772 6794 4854 5350 6635 6465 6300 6209 6572 6339 5842 7387 7257 6773
"CD209" 63 48 44 68 37 82 69 48 62 69 91 81 30 38 65 83 41 136 70 58 58 36 52 82 33 32 56 73 34 59 52 51 64 54 68 61 82 29 85 64
"CERS4" 58 66 49 53 55 40 67 67 39 76 48 67 43 69 46 54 45 51 50 59 97 84 85 90 50 49 73 58 48 37 81 43 45 41 58 65 48 46 73 50
"MCOLN1" 168 170 91 175 178 172 178 128 120 160 145 143 91 149 138 144 197 175 164 173 198 151 188 172 127 164 137 179 99 142 192 123 141 97 153 179 129 161 166 128
"USP48" 1340 1554 861 1471 1517 1612 1548 1425 1317 1314 1197 1125 923 1392 1350 1358 1356 1464 1562 1244 1339 1363 1350 1289 1218 1425 1143 1220 1190 1171 1371 1122 1097 1038 1457 1228 1302 1421 1339 1219
"EFNB1" 294 250 151 313 256 245 271 303 229 238 334 245 217 240 222 251 296 318 304 331 295 216 204 320 220 260 204 232 176 206 342 195 178 175 295 319 249 243 263 208
"PDPR" 1156 1084 1318 960 1158 1463 1719 1439 869 1525 1428 1066 835 1062 1025 2403 1432 2022 1613 1421 2141 1827 2441 1071 1630 1615 1000 1439 1169 936 1669 1134 1666 845 1204 1116 1106 1423 1131 987
"LOC124907803" 1156 1084 1318 960 1158 1463 1719 1439 869 1525 1428 1066 835 1062 1025 2403 1432 2022 1613 1421 2141 1827 2441 1071 1630 1615 1000 1439 1169 936 1669 1134 1666 845 1204 1116 1106 1423 1131 987
"AARS1" 1754 1624 823 1376 2150 2232 2156 1775 1534 1726 1479 1577 1210 1844 1596 1572 1877 1797 1905 1896 1929 1662 2272 1621 1933 1659 1367 1377 1150 1801 1680 1630 1419 1295 1731 1923 1597 1840 1693 1644
"GLG1" 5005 4150 1999 4081 4933 4643 3964 3847 3668 4428 4289 4038 3579 4151 4640 3857 3654 3536 5101 4044 4986 4943 4722 4716 4036 4563 3749 4928 3231 3673 4270 3741 4464 3460 4285 5265 3697 4042 4432 4404
"KIF4A" 3 1 4 2 7 2 2 1 4 5 3 3 2 3 1 6 6 11 3 4 2 3 3 1 1 3 3 2 3 4 6 1 1 2 1 1 1 2 1 4
"TNRC6A" 3364 3917 1698 3641 4293 4073 4275 4119 2968 3482 3282 2795 2456 3797 3509 3244 3702 4095 4171 3644 3987 3876 4037 3513 3389 3643 2807 3075 2993 2778 3099 3124 2998 2505 4233 3299 3419 3758 3783 2969
"PLEKHG2" 165 240 60 143 181 208 137 143 122 205 191 177 162 151 135 136 239 373 212 191 239 265 184 242 186 124 186 137 98 84 235 130 110 94 140 237 181 187 204 146
"DLL3" 0 0 0 0 0 0 0 2 0 1 0 2 0 0 0 0 0 0 1 0 1 1 0 0 0 0 0 1 0 1 0 0 0 0 0 0 0 0 0 0
"NAT14" 13 25 15 28 21 25 24 23 23 30 13 24 22 18 25 20 19 17 25 28 30 24 20 29 20 24 25 12 17 21 15 19 25 13 17 30 22 27 29 13
"PITPNM2" 278 223 123 211 209 289 236 279 183 253 252 336 216 223 164 212 314 290 272 271 287 210 317 298 229 239 200 196 125 286 296 201 161 176 260 524 202 275 266 179
"EXOC1" 663 694 387 845 746 800 767 703 600 702 625 557 367 743 525 605 655 979 794 665 794 639 688 580 646 685 626 677 638 563 658 679 616 456 661 698 586 859 725 667
"RBM27" 533 658 267 643 729 707 636 634 536 549 461 441 297 665 539 478 564 641 624 632 565 571 575 495 514 607 480 523 542 487 442 598 599 372 589 569 556 588 600 511
"POU4F3" 0 0 0 0 0 1 0 0 0 0 0 0 0 0 1 0 0 0 0 1 0 0 1 0 0 0 0 0 0 0 0 1 0 0 0 0 0 0 0 0
"OSBPL8" 1540 2136 903 2669 2022 2014 1989 1804 1480 1961 1607 1754 981 1679 1751 1441 1339 1755 2115 1560 1745 1639 2890 1462 1462 1592 1740 1586 1961 1594 1519 1545 1360 1191 1565 1622 1554 1927 1581 1611
"DTX2" 165 165 77 142 135 180 168 142 152 180 152 167 139 167 167 152 175 106 178 133 206 193 190 199 174 140 172 200 117 116 201 119 147 120 164 202 139 129 140 141
"NLRC4" 0 15 12 6 3 9 4 10 5 4 13 13 6 6 3 8 9 12 9 4 8 16 9 8 2 6 14 8 1 3 1 5 4 2 5 6 10 9 4 8
"PUS7" 396 494 225 396 444 423 506 468 383 397 322 371 302 438 342 394 311 428 461 432 486 457 349 359 274 422 339 328 375 388 286 341 327 298 426 428 330 408 469 368
"LAMB4" 10 22 29 5 6 7 13 7 22 8 11 13 7 7 12 59 34 15 8 4 6 12 5 18 10 6 9 104 9 9 81 9 5 3 10 7 6 5 5 2
"NRCAM" 19 6 4 31 46 7 35 19 5 27 103 25 29 19 24 8 14 21 71 6 28 16 27 13 35 11 19 9 48 18 38 9 22 22 9 16 10 9 22 34
"LAMB1" 1060 1582 419 1873 1511 1209 1351 988 1114 1943 1291 1156 785 1472 1037 751 1248 3634 913 907 1113 1130 1010 1089 979 877 1097 802 898 853 1086 737 979 575 1271 1537 848 1653 954 1157
"SLC26A4" 26 34 8 33 19 23 23 18 12 22 12 11 10 23 22 20 20 43 21 18 27 30 19 25 25 21 26 26 25 14 19 22 20 10 20 24 25 24 15 29
"SLC26A3" 10 7 2 2 5 1 5 6 7 2 4 2 4 4 20 0 0 0 0 2 19 2 3 4 9 3 4 4 2 2 4 6 12 2 3 1 0 2 6 3
"DLD" 4821 6531 3286 4910 5795 7979 6134 5747 4842 4607 3214 4289 3139 5753 4647 4407 6847 8395 5339 5341 5646 4328 5158 4117 4043 4586 3962 3285 4235 5288 3580 4972 4144 2930 5359 4140 4337 6525 4914 4584
"WDR7" 1284 1550 767 1519 1578 1493 1643 1468 1275 1396 1106 1250 906 1431 1268 1302 1379 1617 1563 1386 1550 1276 1299 1331 1319 1509 1244 1307 1140 1138 1393 1273 1250 976 1471 1370 1271 1566 1437 1267
"TXNL1" 3026 3423 1547 3544 3410 3615 3342 3616 2981 2760 2337 2607 1685 3179 2756 2770 2619 2952 3378 3017 3321 2993 3148 2697 2842 3395 2583 2740 2290 2738 2331 2923 3110 2393 3288 2904 2600 3136 2831 2780
"IL5RA" 0 6 4 5 1 3 3 2 4 20 6 3 5 3 12 6 1 6 4 5 8 6 5 9 13 5 13 3 4 6 1 4 7 1 4 7 8 5 5 5
"ABCC6" 191 252 133 108 187 247 183 269 375 237 199 96 94 161 103 108 86 147 178 67 332 297 118 336 116 114 291 102 45 226 127 136 145 83 274 284 129 250 187 74
"CMTM6" 230 406 225 316 242 351 300 296 219 348 267 264 172 276 248 275 296 423 321 310 297 303 255 310 172 234 293 219 241 192 285 263 225 170 270 255 295 354 325 248
"ITGA6" 1592 2925 938 1965 1668 2037 2460 1942 1020 1533 1255 1372 1099 1981 1232 1175 2659 5854 2183 2381 2193 1692 1376 1688 1012 1534 1293 1183 1916 1219 945 1748 1223 828 2025 2285 1418 2937 1964 1559
"RAPGEF4" 150 159 95 129 102 111 122 76 54 130 102 106 62 83 70 117 80 125 131 148 156 179 104 127 92 108 105 100 115 69 113 104 110 57 106 123 112 107 142 119
"MAP3K20" 29261 33616 17340 33524 41376 36653 33945 51143 27525 35181 30458 30492 18222 37412 33081 23576 20797 24971 23256 31480 31053 24351 40002 23517 37358 33113 27620 26004 26192 30902 24491 30819 32370 28864 30407 48616 20665 39547 32314 31549
"SMPX" 5290 6346 3814 9887 7632 8833 7332 8958 6309 6245 4099 5394 3109 9330 6435 6040 6530 8690 4804 6759 6106 3171 8962 4039 5544 6059 5048 4508 4529 7863 4653 6347 6180 4206 8545 7758 3230 11230 5921 5328
"FH" 2746 3834 2034 2879 3094 4236 3492 3289 2979 2486 1836 2272 1688 3268 2658 2329 3907 4842 3046 3267 2749 2138 2900 2075 2047 2651 2141 1788 2351 2938 2150 2863 2171 1590 3202 2237 2318 3740 2626 2391
"SEL1L3" 119 206 64 121 139 139 147 125 117 158 109 119 103 138 117 121 189 374 169 179 156 168 82 123 99 124 148 95 152 84 105 157 105 66 126 148 134 152 128 129
"TF" 12 14 13 24 19 10 93 18 21 25 240 14 14 29 8 19 21 26 19 29 104 31 19 32 16 27 33 20 26 27 23 22 6 20 16 16 48 17 28 15
"CDV3" 6614 7275 3301 8206 7882 7594 7192 6978 6274 6938 5826 5213 3585 8168 6430 5463 5169 6527 6235 6655 7014 5895 7281 5709 5471 6608 5625 5864 5566 5406 4737 6387 6941 5049 6966 7185 5250 7906 6594 6367
"MYO15A" 13 8 11 12 10 11 16 11 11 14 9 19 13 8 21 17 11 6 15 9 23 12 15 17 13 20 12 7 13 4 18 17 15 10 15 16 19 14 13 10
"ALKBH5" 7058 7876 3868 6159 8291 9631 7493 7451 7062 6898 5317 6028 4576 7116 6643 5977 6490 6303 7007 7034 7323 6884 7229 6418 6733 7577 5662 6408 4981 5701 5670 6549 6900 5514 6471 6406 5440 6948 7438 6481
"APOH" 0 0 0 1 0 0 0 0 0 0 0 0 0 1 0 0 1 0 1 0 0 0 0 2 1 0 0 0 0 0 0 0 0 1 0 1 0 0 0 0
"NLRP1" 412 532 243 345 421 542 545 368 281 537 451 431 443 375 378 405 545 651 473 506 616 548 366 540 397 359 448 447 326 269 652 354 314 251 324 466 456 485 513 401
"PITPNM3" 29 37 40 59 48 45 35 40 44 70 28 35 40 44 51 68 31 52 58 40 70 57 54 80 57 39 42 48 38 41 88 20 29 26 25 37 47 38 59 55
"SPAG7" 2041 2104 1041 1806 2009 2622 2108 2136 2012 1632 1288 1591 1293 1939 1674 1599 2317 3088 1956 1959 1773 1607 1920 1486 1549 1928 1385 1382 1165 1729 1377 2460 1580 1246 2080 1668 1503 2247 1814 1337
"ORC6" 9 14 6 13 16 11 9 21 13 4 5 8 8 10 15 18 12 17 14 5 19 14 11 12 9 12 11 9 10 13 17 13 16 8 6 6 6 4 12 6
"ZFHX4" 2287 1998 938 1831 2009 2106 2615 2303 1778 2098 1776 1807 1422 2041 1888 1916 1772 2165 2505 1935 2532 2146 1555 2261 1896 2549 1669 2183 1307 1659 2242 1850 2120 1581 2523 2293 2117 1930 2161 2054
"SLC17A6" 0 0 0 1 0 1 0 0 0 2 1 0 0 0 3 2 0 0 1 0 1 1 2 0 0 1 0 0 0 1 0 2 0 2 0 2 0 0 0 1
"CPA1" 7 2 0 16 2 5 5 5 6 6 5 7 5 10 6 5 3 11 17 1 4 2 5 7 7 4 7 3 24 3 0 5 9 3 5 4 3 8 6 4
"ZC3HC1" 575 608 263 473 556 609 652 623 510 522 420 444 386 579 560 508 527 665 600 565 490 470 541 515 490 589 489 466 412 522 514 461 535 341 603 442 507 640 528 527
"ESR1" 853 522 153 715 530 437 655 641 583 551 350 356 396 629 567 380 495 543 451 537 663 395 459 348 598 568 404 305 372 465 420 454 468 377 549 571 573 550 571 523
"RGS17" 1 5 4 7 12 9 6 11 4 14 28 21 3 6 4 7 1 26 7 6 21 7 9 8 3 5 4 6 43 5 7 6 5 5 3 10 8 4 7 8
"ANGPT2" 175 243 66 194 120 144 180 109 140 142 112 131 115 100 130 84 155 361 180 108 212 252 145 102 142 92 129 222 223 95 142 156 103 105 114 196 155 130 148 147
"TMEM101" 477 438 213 378 407 458 443 463 454 366 328 310 194 399 460 373 327 461 344 389 438 336 348 430 392 438 395 356 292 350 391 370 390 229 421 302 342 373 373 371
"CD200" 25 38 11 45 37 52 41 31 28 41 23 26 19 30 21 23 26 61 32 47 39 33 39 35 34 31 23 43 39 25 32 38 20 9 28 28 33 29 31 34
"CCDC80" 1531 855 1681 1533 2221 2828 1694 1383 1018 5705 2428 1892 1155 1637 1046 1529 1373 2534 2248 1462 1892 2126 2376 3066 2254 1422 2217 2091 1469 1847 2345 1005 1690 1518 1268 1871 1998 1723 3544 2574
"CMA1" 10 6 0 16 27 9 9 8 33 40 12 17 10 12 19 6 13 16 13 16 10 10 12 11 14 11 15 25 18 8 8 6 10 9 6 20 23 9 18 18
"PSME1" 746 912 438 963 827 931 990 923 653 823 637 589 450 889 644 618 776 1117 788 820 791 610 846 687 557 724 639 584 623 851 606 714 579 437 700 640 756 779 726 718
"PPP2R3C" 354 514 253 507 480 533 540 475 425 519 369 349 177 552 373 367 452 551 449 435 454 406 419 381 384 425 377 387 425 298 317 410 407 274 413 394 458 599 466 436
"HAUS4" 97 120 41 118 78 88 103 96 83 98 75 61 46 76 106 98 98 138 90 102 95 99 71 100 98 117 97 108 55 89 73 92 71 71 114 78 82 118 105 67
"JPH4" 6 3 1 6 2 4 5 3 3 9 3 4 3 7 8 2 2 2 1 7 5 6 6 7 1 4 6 4 1 2 3 4 2 5 4 1 1 5 4 6
"MYH7" 592108 593579 380931 604426 655288 1034411 931028 824192 733683 686896 293490 893453 658696 768505 555148 577229 609735 981356 593149 890875 690244 646283 1046417 630611 692110 772485 464761 362444 268683 848325 673743 586308 229426 438200 925939 642207 446964 893701 503091 559448
"CEBPE" 1 0 1 2 0 0 1 0 0 0 0 0 2 0 1 1 0 0 2 0 2 1 0 4 0 0 0 0 0 0 0 0 0 0 0 0 0 0 0 0
"SLC7A8" 301 265 189 233 212 326 289 304 247 333 328 316 239 252 195 301 315 122 351 228 259 249 454 270 272 298 245 230 152 359 291 227 191 228 264 317 228 258 267 320
"OSGEP" 580 497 259 634 485 755 750 873 499 635 440 531 439 688 659 444 580 519 876 674 548 604 544 431 634 540 602 684 496 495 594 500 559 459 785 615 603 534 642 471
"SLC22A17" 62 68 23 56 58 58 56 26 43 103 40 51 54 51 53 56 50 52 83 44 93 109 84 68 72 48 50 48 54 80 76 48 58 35 47 60 64 61 70 54
"RNF31" 392 547 195 455 471 550 564 458 342 401 385 344 311 444 433 400 540 617 444 460 476 345 487 477 376 430 369 397 312 356 472 412 378 288 441 428 339 405 439 314
"SCFD1" 1204 1310 676 1581 1335 1401 1345 1484 1034 1145 961 1021 620 1333 1152 1070 1047 1390 1423 1263 1236 1271 1172 1066 999 1306 1018 1044 893 987 1032 1216 1095 841 1296 1050 1146 1521 1171 988
"G2E3" 417 511 236 702 493 559 575 617 384 461 377 414 247 513 434 433 454 629 538 535 503 479 505 378 394 521 376 401 407 394 457 385 424 302 499 462 441 559 448 404
"HECTD1" 17436 22203 10074 23027 20560 22518 23027 19419 18666 17529 14784 15781 11612 21498 17901 17441 18156 21658 23041 19289 20868 15947 20045 15800 13978 19061 14859 16443 14719 16253 13726 19776 17503 11897 21985 15070 16087 23165 18708 18741
"HNRNPC" 3535 3922 1898 4265 3534 4057 3872 3908 3090 3487 2899 3141 2053 3568 3262 3312 3281 3860 3960 3777 3739 3244 3750 3287 3192 3883 2854 3225 2797 3476 3126 3520 2919 2428 3915 3377 3243 3368 3478 3100
"RPGRIP1" 4 2 1 3 3 6 4 5 7 9 5 4 0 3 3 5 1 6 5 2 5 8 2 7 5 8 6 4 4 4 5 3 2 1 5 3 3 7 6 5
"SUPT16H" 1183 1323 642 1401 1420 1348 1432 1347 1033 1189 1061 903 680 1341 1170 1125 1248 1309 1396 1198 1323 1291 1215 1161 1026 1336 1033 1269 879 979 1150 1223 1136 865 1189 1168 1213 1292 1211 1233
"TOX4" 2210 2237 993 2035 2196 2435 2324 2128 1904 2037 1802 1749 1371 2149 1993 1868 1970 2061 2327 1993 2166 2134 2199 2089 1924 2182 1783 2057 1456 1913 1849 2128 2089 1601 2048 2093 1722 2255 2069 1883
"GEMIN2" 143 159 91 197 165 196 212 156 170 141 135 137 108 187 150 156 141 184 171 163 165 157 153 151 110 166 131 157 145 129 139 149 151 98 184 140 141 167 148 139
"TGM1" 13 14 38 15 17 13 13 10 11 11 13 12 10 18 14 13 6 9 13 8 11 17 8 21 11 14 21 32 6 6 59 2 6 10 4 11 16 8 14 10
"TINF2" 532 555 248 507 596 567 580 464 440 490 479 465 292 483 492 481 468 603 601 477 565 488 503 519 430 524 418 460 333 435 492 506 438 297 481 571 413 531 556 459
"DAZL" 1 0 0 0 1 0 0 1 1 0 0 0 0 0 0 0 0 0 0 0 2 1 0 1 0 0 0 0 0 0 2 0 0 0 0 0 0 0 1 0
"TBL1Y" 58 62 9 28 29 45 64 50 51 77 66 52 12 49 34 35 18 18 61 37 59 28 43 45 47 40 54 40 33 64 55 28 45 45 58 79 34 41 49 59
"SEMA6A" 358 498 231 462 324 477 447 328 305 374 251 282 253 493 216 316 605 733 441 572 514 511 398 324 301 317 356 340 404 251 395 260 306 215 395 513 526 646 422 364
"TRPM7" 2852 2442 1351 2544 2637 2919 2843 2283 1851 1988 2088 2222 1419 2035 2731 2184 2121 2062 2479 2426 2099 2237 2845 1989 1849 2271 2252 1916 1889 2908 1980 2302 2101 1479 2156 2139 2062 2227 2301 2076
"TYRO3" 119 63 74 81 94 83 124 42 44 97 456 77 67 78 92 68 51 97 113 76 181 112 85 161 67 68 87 107 69 68 150 66 65 93 77 117 100 67 103 124
"WDR76" 38 53 20 41 35 42 42 36 11 42 39 34 25 39 26 31 49 64 37 31 43 47 31 37 24 43 24 30 27 18 36 28 39 24 42 42 44 43 42 35
"CAPN3" 3901 3292 1519 2877 3322 3497 3085 3064 3016 2682 2969 3086 1854 2978 3838 2770 2807 2178 2890 2709 2688 3085 2873 2776 2864 3673 2909 3136 2432 2327 2379 3388 3775 2715 2842 3764 2559 2913 3064 2497
"SNAP23" 1148 1318 705 1760 1347 1602 1565 1365 1127 1184 1149 1085 728 1592 998 1172 1257 1401 1496 1414 1427 1122 1501 1164 1118 1335 1223 1037 964 1267 1161 1242 961 922 1356 1249 1228 1330 1179 1242
"TBX15" 4139 4103 1711 4081 5551 4648 4897 5426 3953 4498 3928 3847 2793 5435 3599 3886 3827 4102 3882 3896 4691 4747 4229 3724 4773 5294 3103 3689 3187 4014 3811 3913 4395 3537 4532 4730 3468 5723 3844 4678
"PHGDH" 57 49 51 76 52 52 108 55 37 90 98 50 54 63 54 100 44 58 56 43 89 142 83 143 52 47 66 87 48 35 105 46 81 58 74 89 90 34 86 61
"COL9A3" 22 19 10 20 11 23 22 41 18 23 11 15 7 18 15 14 20 36 20 20 26 13 23 46 15 12 12 19 19 15 29 19 15 10 29 20 15 20 29 21
"EZR" 515 785 415 891 971 600 723 603 520 681 402 599 425 768 504 501 691 653 818 703 966 516 766 810 456 435 561 441 515 499 665 592 664 355 578 669 473 567 666 508
"MYL6" 1713 2150 978 1635 2434 2446 2168 1899 1723 2129 1929 1457 1655 1972 1739 1810 1745 2316 1929 1788 2005 2737 1588 1979 1584 1587 1822 1448 1559 1334 2045 1716 1746 1272 1737 1577 2311 2009 2402 1848
"AGO1" 984 1064 452 903 1083 1189 1246 1035 919 1018 932 947 870 1001 905 968 1048 1047 1077 1019 1161 1119 1004 1115 945 960 928 989 644 788 1057 864 994 814 970 995 872 1066 1044 886
"TEKT2" 0 2 0 0 1 0 1 0 0 1 0 1 0 2 2 0 1 1 0 0 0 2 0 1 0 0 1 2 1 0 0 0 0 0 0 4 0 0 1 1
"CLSPN" 3 4 0 0 5 1 2 3 0 3 3 1 1 5 1 11 2 12 4 4 6 2 3 4 2 3 2 5 3 0 8 0 2 1 8 5 4 5 1 7
"RFFL" 364 498 220 481 465 401 441 450 324 501 363 381 218 451 494 341 308 410 536 400 508 450 628 443 341 363 390 430 320 426 528 382 268 277 376 462 369 470 326 392
"UNC13D" 167 172 69 154 113 138 195 122 118 134 175 189 162 166 179 123 119 111 166 145 150 159 178 197 176 96 153 164 70 234 232 127 110 159 162 281 136 102 108 109
"MFSD11" 822 946 410 889 870 1103 965 873 748 830 645 739 553 903 771 800 766 895 814 805 834 815 807 764 883 866 697 773 599 645 690 744 815 565 908 868 734 812 834 696
"DPYSL2" 1762 2033 1050 1719 1959 2198 1861 1549 1263 2280 1703 1693 1285 1597 1765 1722 1842 2478 2115 1945 2297 2066 2100 2060 1466 1750 1701 1650 1564 1169 1954 1545 1316 1273 1351 2247 1794 1890 2086 1681
"TGFB2" 489 591 334 702 640 1042 492 443 610 834 296 636 295 444 526 423 327 607 447 690 529 400 904 352 596 455 631 361 491 527 419 445 349 351 455 406 340 515 390 350
"GPATCH2" 331 373 160 403 420 335 393 414 352 347 332 299 204 341 341 333 309 362 426 291 382 371 301 337 336 385 315 364 268 354 322 331 335 250 334 375 304 395 391 349
"NUP50" 805 918 436 760 806 789 812 753 668 736 599 712 498 852 752 680 776 858 895 774 802 776 765 760 669 786 518 667 636 557 599 755 574 549 914 622 889 818 787 677
"CDC45" 0 0 0 3 3 3 6 1 2 3 4 4 0 2 1 2 2 5 1 1 5 4 1 2 2 0 2 5 1 3 4 1 1 1 0 2 0 3 1 2
"COMT" 703 636 411 754 690 923 736 786 595 710 655 682 530 681 605 708 621 624 698 630 717 581 734 692 698 793 652 575 493 746 713 643 590 562 708 862 609 877 636 576
"ADA2" 90 124 50 82 68 106 106 45 79 116 157 92 73 91 89 82 74 219 77 73 165 73 53 101 65 69 102 50 30 53 55 72 49 39 66 56 74 65 116 34
"VNN3P" 2 12 4 3 0 3 8 0 6 2 3 14 8 7 10 3 8 4 5 5 0 15 4 5 3 5 5 1 6 3 11 2 4 2 11 2 23 15 6 6
"ECHDC1" 796 911 511 1006 827 1149 1197 879 818 898 708 763 542 952 750 749 930 1417 901 882 949 750 966 685 722 773 683 595 709 846 648 786 637 558 889 676 742 1004 822 762
"LRRFIP2" 4529 3862 1745 4014 4170 4437 3625 3923 3742 3105 2598 3122 2333 3877 3835 3463 3369 3638 3977 3580 3778 3796 3657 3593 2887 3659 3204 3576 2970 3163 2613 3977 3613 2544 3852 3641 2949 3684 3685 3352
"SEC22C" 627 741 384 773 721 797 748 690 519 695 541 465 403 722 641 573 587 711 755 616 623 686 630 667 577 608 615 518 480 559 547 566 594 384 660 669 579 692 708 613
"XYLB" 59 56 28 78 79 49 77 70 36 51 59 55 49 63 57 70 66 73 70 52 86 71 52 51 45 54 60 53 40 38 79 43 65 46 62 78 67 59 86 54
"HDAC6" 1080 1108 528 1049 1048 1249 1098 1037 894 1029 976 965 769 883 1096 1009 1134 1065 1213 975 1170 926 1041 1069 962 1141 874 969 714 865 1105 903 838 845 921 1068 1059 1008 1068 970
"OR1I1" 0 0 0 0 0 0 0 0 0 0 0 0 0 0 0 0 0 0 0 0 1 0 0 0 0 0 0 0 0 0 0 0 0 0 0 0 0 0 0 0
"GABRP" 4 182 0 3 2 5 1 3 4 5 4 1 3 37 2 1 20 3 1 1 36 1 13 2 6 3 1 1 4 1 89 6 0 2 1 3 0 6 4 2
"KRT31" 71 15 18 48 48 53 30 15 77 40 10 23 44 47 15 57 25 33 82 28 22 30 67 26 25 39 32 57 16 24 40 64 20 46 45 18 15 79 28 29
"CDC6" 7 8 7 9 10 12 17 12 12 13 10 9 2 12 13 15 13 33 21 12 14 10 15 21 22 10 6 16 12 7 12 7 4 13 11 17 9 8 9 12
"UPRT" 370 372 199 363 324 405 307 373 350 320 245 289 198 352 280 292 322 430 403 379 362 276 280 273 296 348 330 305 278 268 260 323 295 227 357 282 349 406 289 307
"CDC23" 440 380 210 422 420 521 467 440 380 387 311 334 222 396 323 366 390 470 412 416 458 408 405 352 321 434 358 355 329 369 342 436 318 252 414 397 351 441 414 369
"AAAS" 593 592 330 582 559 695 651 632 579 616 472 559 438 517 586 596 651 679 665 600 614 589 603 572 572 617 525 611 403 616 643 593 512 403 607 496 486 568 500 544
"CBX5" 1697 1969 874 2150 1855 1911 2684 2468 1671 2153 1685 1874 1459 2389 1784 1770 1384 2340 2020 1638 2504 2109 1776 2026 1820 1957 1702 1875 1283 1655 1868 1416 1714 1655 1916 2301 1824 1807 2145 1501
"FMO2" 548 1834 460 847 1372 1595 1431 871 532 855 1083 674 527 1172 710 721 1193 1320 1006 916 1161 1641 563 917 856 981 485 842 845 634 640 1293 412 530 868 1074 948 1363 941 729
"SUCO" 405 630 298 666 401 574 682 611 417 520 424 389 311 589 420 454 532 728 647 438 471 504 455 483 435 456 490 387 435 327 381 434 298 347 558 401 440 594 499 423
"MSH2" 413 357 184 460 370 367 504 354 340 344 322 306 179 370 366 351 407 476 405 387 374 314 329 297 268 384 266 326 296 387 342 331 298 205 400 303 319 365 327 335
"MAP3K1" 626 871 464 778 674 773 689 632 618 845 612 565 424 637 574 669 597 898 780 822 805 661 689 782 479 673 698 626 588 476 554 564 551 460 678 593 702 690 703 526
"DHPS" 1080 1090 517 906 964 993 946 890 912 861 778 774 581 932 1024 838 896 814 884 917 1030 943 974 892 865 1131 753 857 701 766 803 784 985 705 910 823 855 928 917 840
"HOOK2" 674 786 545 653 996 1294 801 594 693 1077 948 738 674 1029 474 607 603 1551 729 777 1056 583 1095 823 789 622 704 424 450 749 730 418 672 555 876 1175 579 1258 715 661
"NXPE1" 0 1 2 4 0 0 1 1 1 0 0 0 0 1 2 0 0 1 1 0 1 5 3 0 2 2 0 1 0 0 2 0 0 0 1 0 0 3 1 1
"ARCN1" 1424 1624 828 1418 1695 1737 1638 1497 1391 1501 1185 1409 990 1507 1255 1298 1400 1632 1717 1529 1675 1480 1584 1389 1283 1531 1290 1333 1110 1223 1386 1185 1154 1098 1437 1380 1361 1582 1470 1275
"EPB41L4B" 86 165 33 153 101 16 250 75 121 136 336 105 160 69 164 103 166 322 200 31 164 175 95 138 58 80 45 102 89 130 108 97 35 38 134 87 64 204 28 86
"TMEM38B" 3997 3397 1790 4699 3875 5141 3842 4431 4209 3041 3388 3847 2045 3836 2954 2966 2415 2582 2998 3541 3463 3103 4133 3024 2898 3536 2969 3043 3055 4037 2426 3292 3951 2749 3537 5884 2770 4567 3487 2977
"PSMD5" 534 473 234 565 456 457 523 538 477 438 462 459 342 544 482 448 489 429 660 407 539 403 578 437 515 554 315 462 387 447 482 368 312 343 343 372 545 400 452 418
"PTGS1" 143 160 191 173 218 197 150 119 135 273 128 144 139 146 147 210 149 160 164 159 182 185 184 231 123 142 208 185 106 164 223 129 143 127 140 157 199 183 234 139
"NUP188" 710 767 391 802 749 861 911 801 693 861 725 756 576 710 554 762 680 717 862 673 867 792 784 744 708 753 610 638 496 642 784 647 554 582 825 764 688 706 760 640
"CRAT" 3017 3573 2335 2599 4409 5578 3975 3130 3542 3455 2192 5019 3185 2426 2798 3433 4170 5366 4018 4565 4719 3140 3850 3526 3959 3285 2513 2759 2184 4313 4519 3248 2773 3070 2888 3473 2615 3212 3324 3342
"SH2D3C" 218 287 89 220 192 202 216 207 186 229 152 173 163 211 168 188 330 408 229 304 249 227 169 202 187 191 173 147 144 160 178 177 139 105 189 282 210 319 225 178
"NANS" 119 156 65 210 136 160 216 153 149 185 121 130 116 164 143 141 165 279 179 165 193 118 194 150 124 141 128 94 123 166 127 135 119 92 170 164 144 188 158 122
"TBC1D2" 75 93 64 79 76 83 81 51 51 78 70 102 77 72 77 80 87 73 91 81 106 73 74 111 79 90 83 81 58 67 127 60 69 51 56 62 76 77 91 75
"WHRN" 16 19 6 8 5 12 4 12 4 28 17 11 12 12 10 24 19 13 12 11 23 23 28 28 13 8 12 14 15 7 21 10 16 12 6 12 9 6 15 11
"PDE6C" 1 0 0 0 1 1 1 2 1 0 1 1 0 1 0 3 0 0 0 0 0 1 0 0 1 0 1 0 0 1 3 0 0 0 0 0 0 0 0 0
"CWF19L1" 414 452 230 551 405 477 587 445 424 448 386 401 262 436 402 449 458 500 458 431 433 420 388 382 389 446 368 435 309 435 431 404 381 289 441 406 415 445 419 378
"SEMA4G" 11 13 19 7 18 11 12 12 8 14 9 15 20 15 9 13 13 22 14 9 8 14 10 17 8 8 19 16 6 4 26 7 4 6 14 14 17 12 14 12
"BTAF1" 1926 2103 1076 2262 1948 2131 2069 2163 1566 1806 1796 1644 1071 1987 1867 1936 1763 1958 2467 2013 1902 1812 1753 1866 1532 2049 1552 1844 1404 1590 1617 2122 1612 1282 1949 1799 1706 2002 1944 1763
"IKZF5" 626 686 329 612 685 688 768 700 541 595 533 567 356 656 601 590 726 618 762 675 683 776 608 607 594 739 602 581 530 538 523 566 587 501 690 585 611 674 698 617
"BLNK" 23 32 14 40 19 31 22 23 25 22 28 18 12 17 25 27 25 21 24 18 20 24 23 21 15 13 30 22 12 18 20 23 17 12 15 16 23 12 17 17
"TLL2" 55 81 55 58 92 106 51 66 79 99 45 36 27 79 49 49 41 48 56 73 73 59 59 43 48 54 66 35 44 35 43 51 66 26 58 49 64 72 58 58
"CYP26A1" 3 0 0 9 0 0 0 0 0 0 0 1 0 2 1 0 0 1 1 1 3 0 0 0 1 0 0 1 0 2 0 0 0 0 1 2 1 0 1 1
"TDRD1" 11 12 26 21 20 25 30 35 34 23 24 29 13 34 19 13 27 52 32 28 32 12 32 9 12 19 23 4 10 43 24 26 14 11 33 36 7 29 25 12
"SORBS1" 12926 13214 7005 10149 17859 16333 16319 13465 10610 11021 16489 15716 10753 9956 14829 12002 9518 11120 12686 11231 14162 12934 19843 15323 14247 14584 11860 12101 10056 19722 14024 12899 12378 10744 12486 20153 8930 12521 12136 12323
"CRTAC1" 6 19 28 8 26 11 29 3 16 129 6 5 10 13 74 16 11 19 28 7 172 62 75 26 19 29 29 14 15 7 84 4 22 15 27 9 27 10 26 5
"BAMBI" 52 44 27 36 49 86 23 31 41 71 48 59 29 46 50 34 18 19 29 63 53 33 29 38 37 33 46 37 23 14 39 41 27 21 25 44 38 47 45 44
"IL11" 0 0 1 0 0 1 0 0 0 0 0 0 0 0 0 0 0 0 2 0 1 0 2 1 0 0 1 1 0 0 2 0 0 0 0 1 0 0 1 0
"MYO3A" 12 20 9 13 17 10 17 10 3 37 8 9 3 26 9 14 10 14 26 10 9 70 18 24 5 4 37 28 20 15 13 20 3 4 7 19 18 10 22 17
"WAC" 2518 2810 1169 2573 2537 2817 2511 2536 2034 2208 1930 1944 1358 2540 2263 2117 2216 2428 2657 2671 2502 2358 2165 2229 1953 2482 1928 2255 1979 1831 2061 2270 2034 1660 2614 2241 2094 2598 2278 2272
"CREM" 455 585 264 604 411 614 491 478 396 478 384 521 268 481 345 377 442 675 576 423 465 403 353 454 337 460 393 383 327 425 388 393 360 301 541 388 416 570 435 373
"NUBP2" 623 628 300 522 619 697 579 564 574 563 466 481 350 556 686 481 522 492 549 528 573 589 591 488 594 530 479 524 387 481 516 560 550 358 578 517 477 549 547 502
"TPSD1" 9 1 3 10 13 17 17 5 2 27 8 9 10 4 26 10 8 8 14 29 11 18 17 16 16 6 13 6 2 5 11 0 13 1 6 11 6 5 22 13
"SMIM24" 1 0 0 0 0 0 0 0 0 1 0 0 2 0 0 0 2 0 0 0 0 1 0 1 1 0 1 1 0 0 0 0 0 0 1 0 1 1 0 0
"HIVEP1" 735 1009 447 772 830 902 1029 843 701 986 797 735 504 881 687 782 714 1026 957 882 1143 840 805 994 740 830 727 687 543 613 721 571 502 596 849 812 730 762 842 712
"TREM2" 0 3 0 1 1 0 0 0 1 1 29 1 0 0 0 1 0 0 0 0 0 0 2 0 0 2 3 1 1 0 2 0 1 0 1 1 0 0 1 0
"KCNK16" 0 0 0 0 0 0 0 0 0 0 0 0 0 1 0 0 0 0 0 0 0 0 0 0 0 0 0 0 0 0 0 1 0 0 0 0 0 0 0 0
"CRISP3" 1 26 1 0 0 0 0 0 5 0 0 0 0 1 1 0 0 0 0 1 2 1 0 0 0 1 0 0 0 0 3 0 0 0 1 0 3 1 1 0
"FKBP5" 4920 6352 1923 2760 6671 4730 5108 4124 2408 3432 7836 3783 4393 6020 5057 4820 6589 2893 9052 3706 4642 7481 4490 4980 3570 5298 2659 4673 3891 5016 5565 3704 5798 3525 5143 5797 3984 13393 5377 11566
"SRPK1" 651 888 438 1046 815 868 1068 755 644 805 531 681 411 853 743 658 797 1116 915 853 844 667 909 748 576 777 623 658 643 714 646 718 597 527 961 780 651 990 798 714
"BRPF3" 624 561 272 501 555 635 702 513 517 557 603 575 539 516 472 552 455 471 678 491 629 598 548 745 561 591 508 521 353 422 628 512 524 433 575 650 430 538 542 541
"MRPS18A" 747 878 506 1068 765 997 982 787 833 761 591 858 518 811 758 668 883 1077 961 843 849 659 807 693 704 757 616 651 639 777 691 815 569 465 859 682 627 1162 820 724
"PGC" 0 1 0 0 1 0 1 0 1 0 0 0 0 0 1 0 0 0 1 0 1 0 0 1 0 1 1 0 0 1 1 0 0 1 0 0 0 0 0 0
"TMEM14A" 33 22 13 45 32 32 44 21 24 58 20 23 13 34 37 38 26 59 38 31 39 40 34 44 27 22 33 24 28 15 32 29 26 24 35 40 34 37 38 35
"EFHC1" 144 182 86 186 154 225 145 161 123 170 141 165 85 168 172 150 167 258 185 172 190 181 178 209 142 153 160 173 135 109 191 124 122 83 157 192 163 196 182 162
"RPS18" 0 0 0 0 0 0 0 0 0 0 0 0 0 0 0 0 0 0 0 0 0 0 0 0 0 0 0 0 0 0 0 0 0 0 0 0 0 0 0 0
"BAG6" 0 0 0 0 0 0 0 0 0 0 0 0 0 0 0 0 0 0 0 0 0 0 0 0 0 0 0 0 0 0 0 0 0 0 0 0 0 0 0 0
"VARS1" 0 0 0 0 0 0 0 0 0 0 0 0 0 0 0 0 0 0 0 0 0 0 0 0 0 0 0 0 0 0 0 0 0 0 0 0 0 0 0 0
"NCR2" 0 0 0 0 0 0 0 1 0 0 0 0 0 0 1 0 0 0 0 0 0 0 0 0 0 0 0 0 0 0 0 0 0 0 0 0 0 0 0 0
"HSP90AB1" 15748 16199 7947 14649 19039 19563 16892 15702 15588 16850 11240 14158 9791 15188 11926 12541 15708 17724 16243 18486 15500 13217 18443 13638 14710 15269 13043 14468 12283 16353 13188 15559 12989 14576 14607 16088 12168 18342 15248 14524
"MLN" 0 0 0 0 0 0 0 0 0 0 0 0 0 0 0 0 0 0 0 0 0 0 0 1 0 0 0 0 0 0 0 0 0 0 0 0 0 0 0 0
"CDC5L" 2410 2570 1328 2929 2628 2955 2777 3064 2001 2355 1851 1901 1467 2753 2430 2105 2149 2729 2712 2528 2346 2055 2634 1977 1952 2445 1818 2141 1846 2130 2067 2496 2116 1674 2846 2413 2149 2493 2330 1915
"ITPR3" 523 538 364 410 383 499 474 347 247 552 425 528 461 396 462 527 469 424 528 425 713 563 521 703 436 398 466 562 328 262 803 324 376 356 394 599 437 430 570 364
"ZNF184" 168 261 133 240 245 239 205 237 199 211 140 184 120 258 193 184 170 251 253 206 263 170 190 176 176 222 164 179 180 166 161 152 222 145 223 194 231 245 217 211
"DSP" 48 824 3041 95 23 14 49 23 37 79 315 74 30 299 225 1368 593 54 80 53 223 147 89 517 50 23 972 3357 128 14 4789 58 67 187 10 70 41 33 78 126
"SIRT1" 808 882 399 992 858 965 1081 1034 727 737 747 647 482 884 764 838 832 839 871 926 868 907 832 795 699 880 720 853 668 686 700 984 892 537 975 741 791 883 822 778
"HNRNPH3" 1008 1008 532 967 994 1163 961 1017 707 927 937 1116 751 878 922 970 1428 804 1214 957 1019 1029 1121 944 987 1228 945 1116 857 866 1127 828 919 1193 1070 1266 965 1176 994 930
"IFT74" 281 324 166 303 292 370 257 333 271 281 229 256 129 318 305 250 261 261 335 286 366 301 316 305 263 320 232 260 248 294 294 300 276 181 313 259 252 353 289 264
"JAK2" 2185 2153 1697 3618 2310 3364 3053 2982 2634 2257 2120 2352 1197 1962 2551 2520 1405 2189 1694 2082 2105 2165 3159 2021 1826 2097 1964 1766 1316 2527 1786 2158 1142 1512 2018 2503 1836 2387 1751 1489
"IL12RB1" 9 18 5 13 8 12 7 5 5 16 10 3 9 10 6 10 7 9 4 11 12 11 5 19 10 2 8 14 7 6 8 5 9 6 12 7 10 6 5 5
"ABL1" 1217 1183 597 1057 1250 1388 1276 1224 967 1493 1235 1207 1021 1102 1140 1253 1186 1086 1433 1132 1418 1339 1380 1522 1157 1334 1079 1051 829 990 1372 1084 1030 1013 1179 1505 1093 1106 1388 1114
"ACOT7" 39 38 23 23 30 28 34 29 27 49 37 28 30 25 20 24 40 31 38 21 56 33 44 34 33 37 46 21 15 38 47 34 12 20 29 34 45 29 28 41
"SH3GLB1" 8449 8835 3589 7627 7522 9183 8447 8639 7768 6198 6281 6503 4005 8527 7180 6971 5426 6624 7341 7883 7855 7448 7192 7252 6462 8087 6391 7244 6118 6899 5189 7381 7280 5449 7872 7437 6562 8108 8492 7591
"CDC7" 14 19 15 25 14 23 13 15 10 19 12 19 12 16 12 16 24 33 9 20 16 16 27 20 11 11 19 13 17 9 15 10 16 13 18 25 18 22 26 10
"SYDE2" 304 369 138 275 402 350 372 375 281 323 337 258 182 382 276 266 274 337 394 401 345 366 269 305 278 327 316 250 252 199 315 271 281 270 342 296 362 343 289 259
"PCSK5" 221 223 372 298 367 351 294 244 180 546 255 223 233 247 216 229 296 375 323 280 366 386 536 340 233 238 268 252 197 171 351 214 192 160 174 289 286 281 397 301
"SCD" 499 581 418 318 607 520 11005 293 53 2894 18845 265 717 1220 1427 910 712 379 1712 1037 3111 663 967 1607 769 1202 2795 196 579 566 472 638 463 694 1316 730 4331 224 307 2302
"TMED1" 418 406 243 360 560 612 535 461 414 419 357 344 292 460 427 400 381 545 409 419 407 358 449 463 420 452 379 301 271 408 317 451 425 249 435 431 366 503 487 322
"ABLIM1" 2853 2822 3352 3593 6422 4172 6374 2940 6764 4772 3000 9958 3712 3062 2758 6109 3627 3966 4877 3798 4491 4214 9059 4631 2551 4355 3708 2687 3315 16082 4273 3006 2298 4361 3146 10757 2787 4856 4386 2551
"ERMP1" 1050 1271 580 1132 1100 1571 1458 1515 1198 1049 755 976 812 1144 825 930 1125 1733 1092 1179 1141 902 968 1014 905 1053 819 848 872 1059 946 915 826 675 1340 1096 940 1207 1086 858
"RAB18" 1497 1898 895 1968 1831 2184 1943 1858 1491 1655 1311 1532 903 1790 1435 1386 1550 2340 1761 1750 1699 1489 1778 1419 1294 1623 1352 1422 1393 1705 1321 1667 1538 1140 1752 1508 1490 2065 1652 1385
"NRP1" 2907 4320 1489 3094 3444 4538 4180 2859 2990 3612 2411 2622 1829 3027 2159 2423 4125 8157 2975 3753 4129 2917 3037 3074 2777 2365 2840 2919 2967 1833 2821 2427 2644 1701 2983 3553 3057 4089 3509 2470
"PRTFDC1" 19 27 15 48 40 36 29 19 19 47 31 38 20 31 23 34 35 47 47 31 29 32 29 31 16 20 30 28 34 21 27 29 29 16 31 35 38 34 44 29
"PALMD" 4554 3549 2248 4226 3735 5185 3879 3703 4788 3214 4423 4879 2984 2814 3139 4674 3223 3732 4876 3479 4127 3226 3615 3333 3428 3479 3508 4496 3046 4674 3101 3394 3597 3018 3488 3356 3344 3990 3030 2942
"TSPAN15" 355 230 101 180 195 230 211 225 369 155 360 247 154 208 156 235 182 268 184 181 339 270 110 216 181 212 219 330 199 166 212 148 237 180 191 495 159 208 213 210
"MACROH2A2" 81 190 84 154 128 148 196 165 155 113 138 121 129 148 78 152 179 160 192 170 158 107 124 144 112 131 108 104 127 116 132 90 89 86 164 142 123 192 105 118
"WASHC2A" 651 647 278 665 733 728 707 603 424 674 531 533 373 629 567 373 587 592 692 555 661 701 676 601 530 615 552 687 452 524 685 618 581 444 630 636 490 616 644 566
"MAST3" 239 173 131 88 292 168 135 105 161 197 177 306 291 104 93 164 163 86 238 133 188 351 125 287 354 151 221 166 103 132 247 168 266 285 154 267 203 117 205 157
"MZF1" 353 343 167 279 319 365 304 294 236 324 356 310 286 240 376 329 290 279 399 296 401 395 336 419 374 391 318 322 231 284 445 300 291 243 346 378 263 253 331 324
"OCEL1" 78 93 38 59 151 109 100 131 71 168 81 83 67 84 84 110 104 73 77 99 102 73 133 123 62 119 58 81 76 104 111 103 102 109 57 77 102 120 101 58
"MYO9B" 596 628 332 465 551 698 609 498 445 797 682 639 618 525 475 515 619 645 712 520 729 825 641 826 526 561 577 558 428 462 809 463 450 385 584 747 590 558 637 506
"KCNK6" 43 34 36 51 45 47 20 35 33 67 48 43 31 36 25 50 55 52 43 31 55 36 30 57 22 39 53 39 35 28 56 35 30 47 26 33 37 38 47 32
"CATSPERG" 37 31 23 20 28 27 13 12 23 31 33 27 24 16 16 17 29 32 50 20 28 36 34 32 21 22 37 30 17 17 29 16 23 20 33 31 22 33 26 16
"PSMD8" 2369 2707 1641 2382 3483 3106 3058 2600 2295 2578 2276 2469 1540 2529 2450 2103 2021 4018 2681 2815 2535 2080 3202 2327 2221 2426 2036 1945 1914 2324 2182 2958 1982 1625 2670 2072 1812 3211 2687 2515
"FBXL19" 132 154 69 108 139 154 147 130 144 180 88 148 104 124 117 125 137 149 140 142 150 150 98 126 117 126 117 129 79 99 179 100 94 107 138 168 105 128 161 135
"STX1B" 9 5 8 6 17 9 11 8 8 22 9 12 17 6 5 11 9 10 16 11 17 16 15 12 15 11 15 12 10 8 12 3 9 13 6 14 15 9 22 12
"HSD3B7" 106 101 126 132 142 160 171 140 117 268 141 122 115 135 144 134 119 152 176 114 244 119 225 187 130 112 167 119 94 133 97 123 153 118 140 215 118 124 270 132
"SETD1A" 324 351 154 247 288 357 377 287 251 337 353 365 323 328 366 318 287 241 323 291 471 363 363 401 406 333 295 339 227 271 406 250 298 271 320 405 268 299 354 320
"BCL7C" 371 337 220 390 366 499 387 381 372 437 285 323 269 410 342 320 354 522 380 368 445 427 349 394 309 358 312 272 243 351 340 318 298 234 393 327 327 437 326 341
"MAGEB2" 0 0 0 1 0 0 0 0 0 0 0 0 0 0 0 0 0 0 0 0 0 0 0 0 0 0 0 0 0 0 0 0 0 0 0 0 0 0 0 0
"EFNA2" 1 1 1 2 1 1 0 0 0 2 0 0 0 1 0 2 1 0 1 0 1 0 0 0 0 0 1 2 2 4 1 0 1 0 2 2 1 0 0 0
"CIRBP" 4152 4700 1789 4568 3962 4532 4483 3875 3930 3679 3927 3523 2744 4525 4853 3535 4497 4234 4413 3694 4130 4878 3947 3603 3659 4705 3393 4282 3044 3665 4036 4268 4570 3193 4099 3763 3165 4161 4732 3482
"ATP5F1D" 2424 3238 1312 1987 2901 3366 2814 2476 2456 2091 1846 2175 2104 2308 2464 2127 3947 3422 2339 2683 2117 2134 2549 2177 2458 2735 2358 2285 1975 2017 2383 2549 2314 1806 2865 2267 1703 3091 2727 2359
"CBARP" 14 15 6 4 16 38 19 6 10 12 6 8 11 11 34 11 7 15 11 15 16 10 12 8 16 8 23 5 10 11 15 6 7 4 6 24 7 5 14 16
"PCDH11Y" 16 2 4 15 7 6 7 16 8 8 1 13 7 19 14 3 3 3 24 8 12 20 11 22 18 17 13 3 9 3 16 12 7 3 5 5 9 5 6 14
"AMELY" 1 0 0 0 0 0 0 2 0 1 0 0 0 0 0 0 0 0 0 0 0 0 1 0 0 0 0 0 0 0 1 0 0 0 0 0 1 0 0 0
"PRKY" 171 225 116 195 168 226 207 199 179 214 161 175 156 173 231 177 177 287 230 214 255 162 199 218 171 195 233 218 143 137 229 144 132 154 141 194 167 155 193 151
"IGFALS" 2 10 1 5 5 1 9 5 6 1 1 0 4 4 2 6 1 7 3 7 3 9 3 1 6 3 4 2 3 6 4 1 2 4 4 2 3 5 0 2
"HNRNPM" 2239 1804 917 1825 1770 2193 2035 1764 1737 1831 1565 1554 1519 1869 1556 1798 2176 1623 2170 1756 1967 1970 1733 1681 1793 1770 1699 2027 1333 1631 2038 1816 1946 1706 1902 2180 1794 1760 1796 1654
"MARCHF2" 762 1071 443 876 1026 1229 1106 695 1020 948 836 874 688 979 900 738 749 1201 980 850 961 970 1030 807 867 830 761 742 587 888 783 852 820 632 880 842 681 1030 1020 785
"NDUFB7" 2194 2684 1420 1957 2213 3022 2648 2179 2440 1902 1518 1831 1344 2296 2215 1806 2850 3426 2143 2396 2176 1699 2244 1937 1824 2042 1852 1462 1746 2130 1785 2044 1959 1340 2327 1632 2026 2737 2158 1859
"TECR" 926 1225 494 839 1052 1258 1022 920 805 870 695 719 774 889 1017 805 1373 1088 998 1015 1001 818 910 802 789 943 739 861 829 707 702 879 1019 849 893 874 816 1151 943 869
"TIMM13" 603 650 357 562 743 843 783 705 714 680 524 516 427 585 642 562 704 909 583 711 682 529 601 538 665 585 566 492 507 599 586 677 553 407 628 572 507 759 623 531
"CDC34" 1033 1133 669 1077 1259 1494 1386 1144 1156 1158 899 1030 776 1012 974 1118 1161 1247 1153 1243 1233 911 1221 963 1141 1227 853 874 885 1239 936 1066 909 770 1245 1032 874 1149 1157 938
"MTAP" 532 791 276 843 661 588 818 631 465 608 385 486 357 678 500 438 578 909 695 661 711 483 613 509 436 590 560 496 502 450 503 501 419 351 709 575 522 592 535 560
"MISP" 1 0 0 0 0 0 0 0 0 0 1 0 0 1 0 4 0 0 2 0 1 0 0 0 2 0 0 0 0 0 1 0 0 0 0 0 1 0 0 0
"CEP170B" 154 191 151 214 193 194 232 151 164 277 253 272 218 151 139 178 176 159 285 191 334 283 260 256 191 184 204 182 161 208 327 142 105 203 220 295 167 164 181 170
"POLR2E" 1285 1169 591 881 1286 1584 1205 1156 1085 1106 920 966 861 1019 1025 1026 1252 1094 1078 1062 1033 1054 1149 1016 1067 1106 900 949 755 1092 1095 1047 1097 849 1079 1028 886 1287 1078 1193
"POLRMT" 953 926 486 986 809 976 914 846 862 756 757 754 594 762 859 825 914 1140 859 887 927 742 1220 954 981 986 762 745 533 1072 939 901 745 562 818 928 657 716 821 733
"HCN2" 1 1 0 5 0 0 0 1 0 1 1 0 0 2 0 1 2 2 5 5 2 1 3 1 3 0 0 1 1 2 7 0 1 0 0 1 0 2 1 0
"CDHR5" 9 5 2 5 12 8 5 5 1 7 8 1 9 6 7 5 4 1 5 4 4 2 5 2 4 4 4 5 3 4 5 2 10 1 4 3 4 6 9 5
"IZUMO4" 20 29 19 69 41 28 75 49 26 28 41 10 29 34 24 45 32 56 31 33 25 23 50 24 28 63 31 12 13 52 30 18 17 9 43 13 23 29 21 30
"RASSF7" 12 21 26 15 20 15 20 17 12 12 17 18 12 8 16 9 23 17 15 20 26 16 15 14 21 11 10 14 10 11 30 14 4 10 16 13 20 19 11 8
"GADD45B" 153 105 40 54 145 150 67 64 59 120 117 148 51 61 82 75 57 63 100 111 94 139 300 90 67 104 208 70 45 108 135 77 89 60 59 142 80 83 94 53
"PALM" 217 232 183 285 210 363 315 226 170 436 417 250 207 293 254 240 256 237 271 314 382 364 407 421 242 205 272 255 178 196 347 145 238 212 161 249 278 132 323 294
"MADCAM1" 12 4 2 5 15 6 13 5 3 10 4 10 3 10 11 3 12 12 9 4 15 4 11 7 9 12 4 9 0 6 7 2 1 6 3 2 11 9 7 6
"IGF2-AS" 0 3 2 0 3 5 1 3 2 1 6 0 4 1 3 1 5 1 1 3 6 8 4 1 1 1 1 5 1 1 0 4 0 0 2 4 4 0 4 0
"MKNK2" 11098 14353 4918 9142 12682 15321 15818 13290 12125 12261 13703 10058 8869 12166 11794 10921 9528 9180 15005 12390 11468 14066 18409 13346 13902 13012 11016 12607 7917 10455 13160 11267 11134 11461 11963 12824 8088 12745 12139 16087
"ARVCF" 726 658 380 876 818 698 920 629 624 824 890 718 441 566 763 706 442 455 653 782 633 509 1032 575 745 725 816 559 400 610 639 480 511 571 569 741 538 474 488 408
"TRMT2A" 452 471 220 472 409 478 466 374 403 479 398 376 301 393 457 401 410 371 445 446 411 405 455 401 363 391 452 438 304 325 452 407 385 313 411 415 373 354 426 360
"RANBP1" 392 393 201 396 460 401 489 461 397 397 293 330 226 436 396 331 343 360 400 385 384 331 408 339 359 412 329 277 297 310 343 366 327 265 417 364 417 378 399 347
"ZDHHC8" 365 347 171 308 374 403 419 371 345 396 432 356 330 315 355 378 383 281 403 368 397 428 381 433 430 385 316 332 230 282 474 281 320 379 383 494 340 340 371 337
"KLHL22" 470 484 177 478 457 449 484 418 438 384 433 389 342 402 439 357 490 540 476 376 434 449 408 462 362 441 396 372 317 363 331 444 394 312 445 453 348 449 437 351
"MED15" 596 548 236 518 549 620 609 477 493 606 708 563 559 473 622 481 593 528 672 528 680 675 630 716 617 620 539 597 382 469 733 505 451 464 549 641 541 506 625 517
"SERPIND1" 1 0 0 0 3 7 1 3 1 7 1 2 2 2 0 5 2 1 3 0 2 1 3 0 1 2 1 0 1 0 3 3 0 1 0 1 3 2 2 2
"SNAP29" 552 762 327 726 942 854 786 821 439 807 650 763 501 760 713 646 699 713 617 654 681 781 918 759 762 820 643 754 420 591 661 685 656 573 811 742 516 677 740 699
"CRKL" 3976 3977 1926 3770 3933 4627 4119 4118 3663 3437 3220 3256 2697 3900 3461 3465 3074 3384 3791 3546 3931 3430 3979 3545 3517 4001 2984 3148 2623 3536 3171 3553 3362 2689 4075 3792 3219 3605 3816 3284
"LZTR1" 635 636 380 544 649 777 739 576 536 720 665 587 548 592 581 642 670 698 774 628 732 737 701 768 660 596 578 605 493 639 715 592 469 451 608 747 490 647 586 541
"MMP11" 19 19 5 12 25 27 23 19 17 28 18 13 13 13 22 12 17 35 31 18 18 11 18 22 16 19 31 16 11 12 21 19 15 11 23 19 10 29 21 18
"CECR2" 2684 2685 938 1994 3026 2699 2912 3085 2600 2174 1907 1819 1531 2696 2370 2162 2538 2453 2370 2646 2712 2914 1886 2776 2477 2772 2279 2416 1649 2254 2114 2296 2414 1945 2618 3190 1815 2059 2267 2363
"SMARCB1" 344 373 177 314 477 461 370 389 299 394 377 357 312 351 329 340 411 296 441 363 385 368 383 313 271 416 321 336 275 278 427 383 275 246 353 365 304 375 392 315
"P2RX6" 781 906 391 649 736 1020 851 915 889 817 740 670 564 710 790 712 770 649 960 696 865 913 743 882 1001 741 735 950 523 810 699 770 754 692 693 689 557 711 575 660
"DERL3" 22 11 8 21 26 2 24 5 10 7 20 10 18 31 30 13 19 13 46 12 36 16 27 19 5 14 21 26 16 22 15 17 17 12 4 11 12 8 13 12
"SLC7A4" 2 5 3 1 3 5 3 1 2 9 1 4 6 4 7 6 5 0 2 2 3 6 3 8 2 1 5 3 0 4 7 2 4 1 6 1 2 5 6 7
"BCL2L13" 2904 3144 1776 3124 3709 3970 3591 3295 2985 2995 2703 3109 2013 3054 2648 2856 2754 3642 3187 3081 3033 2912 3328 2682 2879 3050 2354 2703 2232 3121 2580 3048 2860 2217 3256 2745 2260 3465 3105 3082
"DDTL" 11 23 8 19 32 6 27 24 16 25 17 13 19 35 33 20 21 20 34 13 4 14 38 22 4 15 21 12 22 21 12 27 11 5 11 17 27 17 20 24
"DDT" 264 213 137 250 147 350 184 212 221 148 177 192 83 162 153 120 216 404 179 346 288 242 156 216 222 289 108 178 183 211 225 259 188 181 250 180 155 306 211 175
"DDTL" 264 213 137 250 147 350 184 212 221 148 177 192 83 162 153 120 216 404 179 346 288 242 156 216 222 289 108 178 183 211 225 259 188 181 250 180 155 306 211 175
"GSTT2" 1 7 4 4 10 3 10 6 12 9 6 7 11 6 13 13 2 6 8 2 3 0 13 8 2 1 7 6 3 9 3 7 7 2 3 4 9 7 14 6
"OSM" 0 5 1 1 1 2 5 2 0 2 1 5 2 1 3 0 2 0 1 4 4 3 2 1 0 0 8 1 1 1 4 3 2 0 0 1 3 2 0 1
"CABIN1" 770 791 390 859 948 930 961 874 647 973 777 952 760 756 755 809 954 878 942 893 987 1014 966 976 866 927 704 662 486 781 1059 744 670 640 895 807 720 763 836 783
"TBC1D10A" 63 70 37 60 63 87 63 47 35 63 77 60 60 62 50 57 76 71 65 62 89 64 70 80 53 54 55 63 38 48 75 51 59 38 58 84 55 69 80 66
"SUSD2" 34 31 39 26 33 52 56 33 20 64 19 54 34 30 18 33 28 122 42 43 47 197 27 91 19 38 42 40 25 29 136 45 30 63 28 52 45 26 54 37
"SF3A1" 1224 1184 559 965 1224 1363 1235 1136 995 1247 1256 1184 994 1065 1225 1114 1194 887 1353 1078 1324 1342 1406 1279 1243 1270 1027 1174 766 1037 1397 1026 1080 1029 1095 1239 1026 1193 1137 1181
"GGT5" 131 99 67 130 89 112 112 73 56 135 163 128 122 100 70 92 124 298 121 125 188 166 89 124 108 80 86 103 104 67 252 76 100 91 83 215 52 110 155 70
"RNF215" 125 140 71 145 158 145 162 109 128 161 129 131 103 105 141 159 112 125 166 134 155 158 138 153 130 151 125 129 114 125 139 124 112 95 135 147 124 107 131 132
"SEC14L2" 4 10 10 10 16 10 8 8 13 26 8 5 9 9 9 0 3 8 12 6 18 12 21 16 7 6 9 4 2 5 21 4 8 5 9 8 13 11 23 16
"SEC14L3" 0 0 0 1 4 0 1 0 0 0 1 0 0 0 2 0 0 0 2 0 2 1 1 2 0 2 1 0 1 0 0 0 0 0 0 1 1 1 0 1
"SPECC1L" 437 495 264 416 455 516 516 470 458 464 406 420 325 427 393 450 406 464 475 405 495 432 424 464 377 436 388 395 327 363 466 358 345 292 428 491 442 456 392 414
"PPIL2" 739 796 378 720 799 916 826 695 647 793 705 688 551 700 810 769 779 837 816 729 937 762 835 752 806 762 679 760 550 647 853 722 723 607 738 823 657 749 735 719
"UPB1" 40 50 22 41 34 54 63 49 35 24 40 49 31 31 42 40 40 61 21 50 70 52 25 38 33 51 25 29 31 43 15 29 38 26 37 43 31 28 33 20
"YPEL1" 440 320 155 592 308 316 367 302 247 213 334 390 218 357 375 316 317 317 537 280 526 369 408 368 280 394 290 342 304 415 318 383 321 280 314 440 370 325 333 305
"SNRPD3" 1337 1444 699 1261 1387 1576 1528 1497 1236 1276 957 1082 796 1368 1291 1231 1303 1350 1533 1398 1268 1247 1313 1158 1269 1376 1048 1148 1046 1223 1140 1339 1222 932 1405 1235 1142 1354 1325 1156
"PES1" 404 443 221 448 502 499 438 441 374 400 344 359 274 417 414 380 386 479 454 436 463 391 459 380 380 425 340 406 315 394 359 460 396 254 389 475 383 433 467 423
"MAPK1" 2966 3114 1410 3590 3135 3585 3389 2938 2552 2944 2393 2645 1656 3153 2638 2613 2418 3189 3283 2933 3033 2697 3060 2655 2497 2754 2357 2473 2024 2659 2372 2534 2401 2085 2901 2942 2502 2959 2950 2612
"GGT1" 33 28 13 15 20 23 50 27 20 28 38 31 23 27 27 22 22 28 36 27 38 33 29 44 32 24 30 39 25 28 31 37 24 25 11 37 29 19 28 29
"PRODH" 301 513 216 1046 370 135 780 396 280 256 968 342 368 364 760 518 408 716 575 420 682 264 1037 456 386 582 392 172 205 1087 629 402 219 394 251 366 368 326 211 401
"PPM1F" 693 633 272 630 532 700 712 545 569 668 555 668 516 521 487 555 686 925 633 629 730 561 567 611 565 563 555 533 462 505 615 499 559 458 636 824 583 617 671 513
"SLC35E4" 257 485 140 339 443 376 532 603 659 313 235 299 314 395 324 313 423 518 394 403 441 290 251 394 427 340 280 281 330 227 279 226 244 261 515 371 294 396 375 306
"TOP3B" 290 273 148 306 311 309 395 295 209 287 310 262 202 261 267 298 287 309 253 276 330 309 311 307 288 271 286 300 166 236 353 194 266 214 331 302 237 253 144 291
"CRYBB3" 7 7 4 17 3 11 6 10 8 10 7 18 2 9 5 2 8 3 12 10 16 10 19 4 13 9 6 4 7 5 6 3 5 3 1 6 2 5 10 8
"CYTH4" 113 162 77 116 122 179 152 64 132 169 150 132 148 113 113 134 103 166 111 148 156 133 138 183 78 112 174 118 72 114 122 97 129 90 109 125 157 120 155 95
"ESS2" 175 192 116 206 231 238 231 224 191 241 181 238 199 197 224 216 253 208 219 220 225 215 265 219 230 225 199 230 184 194 264 221 188 147 229 215 213 195 197 196
"MFNG" 118 112 59 91 99 117 105 104 67 113 94 87 96 79 60 77 104 153 93 126 129 106 75 107 89 70 96 73 77 81 121 100 89 59 100 144 114 117 94 76
"CARD10" 182 179 117 205 143 274 229 237 126 248 150 192 160 190 151 193 296 322 226 285 202 249 147 241 193 152 177 145 199 137 217 146 155 110 165 291 172 266 246 175
"SLC25A1" 148 326 99 180 170 252 271 149 183 209 435 117 118 160 197 212 128 133 183 246 224 219 203 202 198 127 196 216 208 115 179 92 128 136 189 174 172 188 129 146
"GRK3" 194 280 125 280 191 187 664 176 141 305 996 193 184 304 192 194 206 245 256 288 589 299 254 387 198 226 388 208 171 184 232 161 190 210 242 330 417 219 240 252
"PLA2G3" 0 0 13 0 0 0 0 1 0 0 1 0 0 0 0 0 1 0 0 0 0 0 0 0 0 0 9 4 0 0 12 0 0 2 1 0 0 0 0 0
"LGALS2" 3 3 2 0 0 3 1 1 1 11 6 1 5 2 0 0 1 2 3 1 7 3 2 1 2 0 7 1 1 0 0 2 1 1 1 2 6 3 5 1
"GGA1" 630 736 361 682 789 808 815 659 623 690 716 675 545 708 677 648 710 671 635 693 772 700 765 681 755 741 592 699 447 671 834 642 663 514 658 727 568 722 678 645
"HIRA" 82 94 52 63 102 109 121 87 77 90 87 87 63 78 107 100 78 88 118 83 95 83 88 105 73 113 78 83 59 90 80 79 82 86 97 109 76 83 91 100
"SH3BP1" 31 41 27 30 40 53 35 28 20 36 23 30 18 19 18 30 30 46 26 38 37 32 25 45 22 30 31 37 12 26 36 34 25 24 28 25 32 28 32 21
"SEZ6L" 10 11 15 10 11 9 21 11 5 19 11 23 9 18 14 9 4 7 15 15 17 10 18 28 11 11 13 12 24 7 17 12 11 8 16 14 19 15 12 10
"LGALS1" 4362 3008 1284 2704 3836 3917 3466 2823 4192 3284 3144 3379 2406 2752 3372 3962 2584 3179 2890 3333 3049 3813 3040 2598 3511 2903 3154 2675 1997 2573 2482 3722 3835 1878 2934 2664 3393 3457 4163 3296
"HPS4" 670 621 361 594 626 656 783 503 587 650 682 497 381 557 694 608 599 520 568 559 621 696 568 567 569 670 634 704 453 508 610 480 605 429 538 680 484 573 502 420
"PIK3IP1" 367 200 174 289 313 377 430 161 133 232 336 183 151 212 251 316 309 360 286 318 274 339 217 240 185 282 308 488 196 239 328 514 489 124 246 381 239 217 424 278
"SRRD" 1080 1251 445 887 1104 1225 982 1008 984 896 738 794 625 1007 1120 907 829 906 1050 938 914 1005 761 907 891 996 843 892 753 947 743 1003 1088 686 987 1002 722 1071 898 830
"PATZ1" 416 365 170 401 382 377 513 455 417 387 412 294 264 378 451 353 370 376 391 309 464 440 401 429 372 399 293 352 307 375 381 341 344 283 401 419 387 319 368 307
"TRIOBP" 221 252 103 226 230 269 277 258 235 278 226 217 200 208 242 202 237 310 264 233 257 281 247 240 230 229 227 215 138 190 228 197 174 164 224 245 222 208 217 187
"TFIP11" 906 746 367 711 989 899 673 773 757 623 602 639 527 764 749 752 569 593 765 878 678 764 791 880 590 804 773 856 550 603 832 813 681 461 936 911 645 565 855 744
"GCAT" 265 246 99 354 300 455 382 278 224 270 234 240 161 378 295 229 299 369 351 338 345 205 356 252 280 321 228 148 185 371 285 255 180 185 275 230 221 320 231 212
"GGTLC2" 0 0 0 0 0 1 0 0 0 0 0 0 0 0 0 0 0 0 0 0 0 0 0 0 0 0 0 0 0 0 0 0 0 0 0 0 0 0 0 0
"CRYBB1" 0 1 2 1 3 0 1 0 1 2 0 2 1 2 3 4 1 3 1 2 3 1 2 0 1 1 0 1 0 3 3 1 1 1 1 2 3 0 4 1
"ANKRD54" 235 222 110 250 248 269 198 230 179 242 193 184 142 236 205 222 186 180 247 217 219 231 253 207 223 197 167 183 139 178 213 204 168 147 242 261 164 229 179 182
"EIF3L" 3057 3001 1403 3827 2787 3275 3218 2775 2750 2647 2507 2414 1481 3461 3435 2481 2346 3246 2960 2907 2413 2748 3066 2580 2310 3366 2360 2375 2296 2580 1983 2780 3003 1968 3099 2217 2290 3371 2739 2365
"SNU13" 1521 1554 816 1603 1673 1913 1625 1527 1509 1422 977 1152 897 1586 1389 1215 1811 1948 1413 1523 1467 1120 1428 1188 1246 1505 1073 1157 1034 1483 1158 1492 1294 1016 1519 1277 1180 1756 1362 1159
"MICALL1" 339 422 206 305 413 435 449 307 306 420 347 349 232 349 248 307 414 416 380 372 442 340 388 405 308 308 313 306 262 256 415 280 281 216 345 418 271 405 389 283
"POLR2F" 4 6 2 10 8 4 5 3 7 1 9 8 7 8 6 3 2 6 9 4 8 8 6 14 8 12 2 10 5 11 13 4 4 13 5 6 6 4 6 2
"SOX10" 12 12 3 5 4 3 8 4 3 7 5 10 5 6 7 7 2 3 7 5 6 8 11 42 2 5 5 6 0 3 15 6 5 2 12 6 9 9 4 7
"CCDC134" 67 62 31 96 82 91 113 81 64 63 73 85 67 76 62 65 100 64 110 89 81 73 79 64 90 78 68 83 56 51 66 57 46 51 80 62 72 66 63 78
"DEPDC5" 325 320 159 299 329 328 311 326 248 295 263 249 218 298 282 309 368 380 322 295 404 323 313 316 310 302 252 324 226 217 311 261 295 242 369 351 274 363 343 310
"PICK1" 396 486 213 384 513 491 442 377 342 423 362 421 281 387 368 392 342 479 431 418 427 399 381 402 325 419 400 355 228 299 399 456 405 310 389 419 365 417 441 392
"TTC28" 1002 869 365 879 922 980 1045 756 703 1121 990 893 723 775 1087 879 915 951 1173 820 1113 1153 860 1110 1010 922 881 869 746 620 1196 716 920 817 723 895 885 978 994 946
"SLC16A8" 10 4 1 5 9 2 5 3 6 8 5 3 2 5 5 5 6 3 6 3 8 8 5 3 2 6 5 1 2 2 3 7 10 4 2 4 10 9 5 5
"CENPM" 5 5 2 8 2 3 3 1 2 1 4 7 1 2 3 4 3 6 4 2 3 1 4 1 4 1 6 2 1 18 6 0 1 2 4 14 4 1 0 3
"SEPTIN3" 2 2 0 0 3 0 0 0 0 1 0 1 0 1 0 1 0 0 1 0 1 0 1 9 1 0 1 1 1 3 1 3 3 0 2 0 1 0 0 2
"SLC5A1" 7 21 30 2 24 0 6 33 24 4 56 16 13 2 42 25 5 0 3 1 3 2 5 6 24 32 24 12 3 2 31 17 7 8 11 0 2 7 4 15
"SLC5A4" 23 43 12 10 34 43 50 14 49 35 48 22 20 42 2 6 48 136 37 33 53 47 10 3 7 21 40 24 19 39 7 33 19 2 28 82 10 31 29 15
"KDELR3" 41 35 29 51 54 41 39 39 20 79 70 54 11 55 26 37 16 67 43 35 58 40 48 32 34 37 34 34 17 27 45 30 41 33 41 55 46 52 81 25
"CYP2D6" 4 5 1 2 4 2 2 0 6 5 8 6 3 2 3 2 1 4 11 1 1 2 3 8 0 2 5 2 3 2 2 5 3 1 3 8 6 1 5 3
"DDX17" 19249 18629 9095 18246 17105 20249 17573 17018 14680 16111 17453 15680 11078 17050 17350 17046 17576 15491 21174 17401 18129 18575 15300 16802 15497 18225 15984 18263 12652 13845 16617 15892 19436 12254 17815 17425 16786 16769 16601 15111
"DMC1" 15 12 5 17 14 12 22 19 11 29 16 17 11 14 35 14 18 28 30 14 21 21 17 18 17 16 19 20 11 8 16 17 25 16 19 9 24 20 22 8
"TCF20" 596 545 264 569 625 634 630 552 448 583 539 526 439 555 543 557 568 615 647 640 756 654 558 631 522 643 513 513 457 509 598 572 547 451 571 744 560 523 663 563
"HSCB" 114 97 70 102 96 152 115 114 122 98 93 80 55 147 91 74 113 128 119 108 120 122 110 97 97 124 82 91 74 92 84 111 86 68 89 91 83 132 91 96
"CBY1" 250 206 133 224 218 291 248 236 208 225 198 197 156 246 203 199 243 275 284 262 213 214 268 220 191 246 214 230 135 244 200 202 220 189 223 234 165 245 190 230
"TOMM22" 797 784 466 717 875 916 1061 880 750 771 578 646 494 814 711 673 782 1007 744 771 818 651 880 779 707 820 662 581 576 833 617 856 664 535 893 724 653 897 780 654
"RSPH14" 0 0 0 0 2 0 0 0 1 0 0 1 0 0 1 1 1 1 3 0 0 1 0 2 2 1 0 1 0 1 1 2 1 1 0 0 4 0 0 0
"XBP1" 588 817 465 670 699 695 879 825 712 780 568 785 451 836 609 567 621 621 700 780 868 708 930 654 463 783 577 542 506 600 614 509 606 368 840 611 615 820 642 564
"RTCB" 875 1114 577 1197 1113 1271 1258 1164 949 1026 767 869 584 1095 821 836 880 1294 1043 1046 1055 873 1065 869 776 1073 794 821 755 980 814 989 866 626 1045 944 816 1201 965 844
"JOSD1" 613 623 331 643 520 669 618 524 550 647 614 696 362 688 615 538 523 555 796 575 581 562 668 542 450 552 552 558 438 590 496 497 462 378 618 528 583 615 518 546
"FBXO7" 1148 1461 609 1043 1301 1152 1504 1299 975 1212 1137 1079 1063 1012 885 1054 1257 1320 1562 1338 1416 1205 1158 1140 1060 1125 1007 845 859 969 1096 1132 1107 756 1270 1043 1443 1316 1188 909
"GTPBP1" 696 785 350 651 578 716 649 681 572 617 724 655 546 602 707 664 729 618 782 651 758 692 736 659 585 676 623 703 422 575 846 594 563 501 642 735 597 699 619 637
"POLDIP3" 1056 900 458 943 956 1006 1006 994 815 888 842 865 723 859 877 803 881 819 1090 927 923 888 1049 955 862 1045 728 876 607 861 941 796 799 666 915 1005 842 888 883 864
"RAB36" 8 6 2 8 10 5 8 3 6 19 17 7 9 7 12 7 7 8 14 8 13 17 7 18 5 11 13 3 11 0 10 5 7 12 13 7 6 6 11 10
"TIMP3" 250 270 178 230 240 254 239 194 127 313 267 225 185 179 198 232 224 259 271 228 309 314 292 273 184 228 184 176 199 166 300 178 154 155 171 230 205 223 233 242
"PPP6R2" 1930 2116 1028 1981 2059 2444 2332 1924 1940 1768 1797 1707 1602 2006 1942 1845 1792 1790 2058 1819 1890 2080 1964 2006 1930 2056 1704 1834 1209 1626 1854 1827 1974 1362 2038 2104 1479 1867 1974 1800
"SBF1" 2709 2907 1373 2553 3420 2941 3450 2837 2545 2707 2633 3094 2256 2583 2652 2565 2358 2179 2878 2889 2895 2718 3953 2556 2983 3207 2504 2628 1571 2995 3204 2540 2317 2214 2628 2857 2088 2220 2685 2539
"SUN2" 1967 2235 1305 2692 2397 2134 2566 2527 1964 2504 2656 2032 1881 2359 1837 2098 1633 2145 2422 2185 2681 2196 3153 2598 2200 2464 2088 2159 1406 2338 2549 1944 1664 1776 2572 3271 1831 2101 2065 2084
"CYB5R3" 1437 1216 619 1209 1618 1500 1630 1438 1025 1586 1539 1667 1251 1133 1150 1121 1119 1064 1639 1288 1644 1591 1674 1461 1500 1384 1145 1337 864 1780 1769 1065 1271 1644 1106 1722 1163 1274 1436 1332
"DNAL4" 64 57 32 66 63 76 57 59 53 80 57 51 38 61 61 56 77 87 63 44 58 74 83 63 50 48 41 50 45 75 69 70 58 34 76 55 49 68 61 65
"C22orf31" 1 0 1 0 0 4 1 1 4 2 0 0 0 2 0 2 0 2 1 0 2 0 2 1 2 0 2 0 0 4 1 1 1 1 1 1 2 1 3 3
"MIOX" 0 0 0 0 0 0 0 2 0 0 0 0 1 3 0 0 0 0 0 0 0 0 0 0 0 0 0 0 0 0 0 0 0 0 0 0 0 0 0 0
"LMF2" 337 348 156 326 323 352 419 295 270 358 375 392 270 293 338 289 394 305 388 314 400 373 333 394 290 332 288 342 207 243 440 266 262 230 290 427 315 321 335 290
"RHBDD3" 215 307 112 247 316 293 306 314 263 262 206 223 172 265 227 193 254 222 256 229 281 240 226 255 285 215 202 186 167 232 203 220 240 178 305 263 213 255 235 242
"PACSIN2" 801 865 398 793 799 799 909 660 660 841 590 701 589 715 579 624 757 1004 824 792 841 892 734 765 615 685 575 578 563 711 792 656 561 445 699 884 684 895 880 681
"TTLL1" 28 37 18 64 54 43 48 48 35 57 46 41 46 36 47 25 46 61 41 41 54 61 46 54 43 55 53 29 42 57 55 45 36 30 46 35 43 46 50 35
"RASL10A" 5 17 10 11 11 22 9 13 9 21 10 15 4 8 11 11 16 22 11 15 6 6 9 9 9 14 17 13 5 7 13 11 6 3 17 10 13 11 8 13
"AP1B1" 694 814 412 678 851 905 1008 838 706 941 760 755 662 794 773 738 807 979 833 802 934 720 912 824 776 801 667 640 531 739 882 657 703 499 835 857 615 730 869 706
"HMGXB4" 362 361 170 426 395 422 396 382 301 318 340 348 267 323 343 370 350 364 346 319 389 363 373 282 317 476 297 377 253 311 378 370 355 281 355 289 329 375 386 353
"TOM1" 2025 3139 1363 2080 2171 2371 2948 2652 1986 2143 1540 1568 1355 1793 2095 1820 2117 2395 2803 2348 2761 2205 2142 2492 1935 2741 1589 2083 1292 2466 2191 2665 1800 1494 2048 1847 1879 2189 1618 2083
"NEFH" 3 3 0 2 3 7 4 6 2 10 1 3 2 1 7 0 11 9 10 6 13 9 6 4 9 7 3 2 3 5 3 3 2 3 6 5 0 4 4 4
"CHKB" 11 16 8 29 22 29 30 17 20 13 24 18 13 21 23 23 32 28 13 19 29 6 13 11 6 18 25 24 10 8 24 23 15 15 35 31 14 11 18 17
"BIK" 0 2 0 1 1 2 0 0 0 2 0 0 0 0 0 2 1 1 0 1 0 1 0 1 1 0 0 1 0 0 0 1 1 0 2 0 1 0 1 0
"HMOX1" 238 240 101 106 286 152 129 323 120 139 136 108 96 121 282 119 310 246 527 95 233 220 211 212 78 123 131 178 327 759 120 383 175 79 135 174 101 257 128 123
"MCAT" 183 195 116 207 195 243 199 200 207 164 156 177 126 159 167 155 233 208 213 131 235 196 168 156 194 170 147 145 144 200 162 191 124 113 189 154 153 171 186 130
"THOC5" 672 832 390 791 793 904 795 677 640 741 677 639 518 798 697 672 899 1009 885 777 897 705 874 654 666 715 688 676 508 648 769 779 733 503 896 799 723 904 706 644
"MCM5" 317 281 146 338 254 304 330 269 221 301 305 256 219 284 297 278 346 294 349 254 298 313 293 286 223 309 218 295 201 268 305 307 235 207 252 277 284 263 264 259
"APOBEC3H" 1 1 4 1 3 2 2 0 0 1 1 0 1 0 0 3 3 2 1 1 0 0 2 2 1 1 2 1 0 0 2 0 0 0 1 1 3 2 1 0
"ARSA" 131 157 73 149 142 184 177 102 112 152 158 122 168 87 106 129 156 214 144 113 156 142 137 151 148 155 127 108 89 129 183 102 117 117 138 199 125 135 158 105
"TSPO" 378 423 329 367 474 603 595 369 419 578 428 320 267 365 367 349 453 664 438 477 415 346 489 403 327 412 364 218 278 542 365 348 305 198 440 277 337 470 363 373
"RASD2" 143 261 67 202 207 300 301 182 199 91 117 205 208 158 131 153 267 252 169 214 262 179 267 226 232 214 174 110 107 227 95 146 117 167 204 319 127 217 250 133
"TTLL12" 202 343 171 238 338 235 320 200 201 308 183 184 210 205 210 193 247 237 243 249 269 236 279 237 246 266 200 202 170 250 350 217 164 206 198 355 198 308 233 228
"CBX7" 1488 1302 690 1236 1430 1552 1533 1277 1147 1244 1398 1281 1104 1307 1281 1205 1232 1001 1416 1275 1299 1481 1464 1469 1314 1543 1164 1371 883 1294 1573 1254 1196 1168 1279 1545 1223 1243 1225 1185
"PDGFB" 391 568 151 313 394 481 423 458 461 349 396 340 288 307 351 275 475 639 340 410 383 335 281 411 435 386 355 267 337 185 371 336 260 216 349 456 359 386 379 234
"ACR" 5 5 1 2 6 0 7 5 1 3 5 9 3 5 8 9 4 8 7 10 9 1 2 7 2 4 8 2 2 3 4 1 5 1 2 6 5 6 8 7
"CABP7" 7 0 3 5 4 2 7 1 4 4 2 3 1 2 2 5 2 3 3 4 3 5 3 2 3 0 3 2 1 5 4 2 2 0 0 1 3 3 4 2
"RPL3" 1678 1437 1058 1895 1676 1700 3303 1302 1242 2022 1329 1354 1108 1520 1492 1545 1715 3354 1759 1612 1709 1959 2201 1949 1361 1386 1487 1464 1256 1396 1947 1440 1376 1043 1473 1598 1477 1694 1735 1424
"ZMAT5" 292 328 159 283 408 405 359 369 351 264 211 237 222 317 286 254 293 425 318 311 353 301 293 341 271 305 251 267 216 258 275 306 287 170 372 328 294 313 331 302
"RBFOX2" 8296 7119 3095 8821 6915 9014 7323 8700 7961 5859 5357 6942 4917 7058 6607 7404 6224 5738 7039 6578 6977 6934 6459 6345 6681 7243 6747 7221 4310 8093 6149 6513 7369 5121 7132 7728 6386 6516 6878 6380
"SYNGR1" 394 378 155 280 347 519 406 341 346 307 291 312 316 290 219 321 363 514 351 351 332 262 299 320 340 340 336 321 242 259 340 263 295 280 416 368 282 355 361 254
"TAB1" 438 415 204 386 414 511 593 438 457 443 422 400 343 427 419 381 428 504 413 413 490 460 363 488 487 452 406 452 326 325 494 366 421 355 474 509 378 444 420 356
"ASCC2" 785 783 363 754 781 863 923 801 753 753 658 721 625 782 720 668 831 1029 763 794 946 775 906 872 726 725 616 625 493 727 702 674 629 504 836 860 580 835 687 625
"MTMR3" 3738 3603 1503 2703 3385 4156 3934 3480 3231 3369 2584 2933 2518 2945 3442 3217 3091 3076 3208 3274 3586 3328 2865 3460 3249 3400 2727 2980 2174 2696 2954 3257 2999 2129 3196 3500 3107 2973 3239 2830
"MIEF1" 556 715 279 513 602 695 747 634 619 597 552 462 485 579 513 437 625 674 615 575 675 556 623 580 531 606 462 446 425 493 582 443 454 371 636 659 532 574 596 452
"APOL4" 37 6 20 62 19 37 59 17 26 39 22 20 17 20 19 34 31 51 38 16 32 25 26 23 19 19 38 36 23 21 15 27 39 16 23 51 17 35 27 34
"PNPLA5" 0 0 0 0 0 0 0 0 0 1 0 0 0 0 0 0 0 0 0 0 0 0 0 0 0 0 0 0 0 0 0 0 0 0 0 0 0 0 0 0
"APOL1" 175 265 107 164 124 201 152 161 99 205 164 147 139 174 109 144 215 231 181 234 185 192 162 194 142 132 176 135 142 128 162 149 164 96 120 184 175 160 168 134
"PNPLA3" 16 22 21 34 14 2 69 9 29 12 93 51 32 34 54 25 46 22 120 17 55 18 37 41 31 18 58 78 74 11 12 29 23 26 11 15 32 6 6 8
"MYH9" 4896 5331 2149 4782 4370 5678 4848 3538 3382 6030 4883 5050 5553 4223 3893 4620 5693 5928 5755 4746 5709 7381 4972 5436 4760 3904 4519 4817 3773 3839 7349 3981 3377 3250 3434 7246 4685 5075 5116 4081
"CACNA1I" 6 3 2 3 2 2 4 0 0 2 3 3 7 1 2 2 1 1 5 1 3 2 1 1 2 3 2 2 0 1 4 2 1 0 5 3 0 3 2 1
"SAMM50" 2101 2473 1063 1704 1956 2700 1907 1521 2084 1601 1569 1520 1296 2048 1991 1818 2514 2969 2262 1976 2082 1722 1967 1719 1552 1931 1970 1563 1527 1355 1574 1921 1941 1265 2068 1670 1601 2239 1597 1809
"TXN2" 812 877 441 665 843 1165 994 773 754 797 553 663 677 764 789 662 1279 1065 797 838 872 675 940 672 815 792 790 587 558 683 720 792 591 709 890 826 650 1051 773 668
"FOXRED2" 225 185 110 184 180 230 259 222 214 219 186 235 177 190 214 227 219 213 255 238 233 223 251 252 220 265 175 203 140 210 300 179 183 186 198 214 185 195 167 173
"GRAP2" 11 20 8 19 16 32 27 12 19 32 17 23 45 13 12 17 28 17 15 28 17 34 10 37 9 14 31 23 17 11 27 13 17 9 25 16 31 26 20 9
"EIF3D" 1652 1557 728 1781 1603 1556 1802 1627 1431 1583 1209 1218 924 1646 1496 1388 1265 1672 1536 1533 1518 1467 1628 1471 1289 1603 1253 1414 1099 1522 1289 1427 1415 974 1558 1445 1271 1628 1449 1350
"TNRC6B" 5781 5316 2756 5309 5144 6011 5943 5890 4395 5411 4127 5072 3610 5852 5713 4980 5196 5477 5419 5522 5766 5202 5305 5518 4810 5713 4356 5189 3742 5337 5203 4976 5265 3549 5948 5322 4747 5146 5838 4956
"SGSM3" 699 722 349 565 666 807 701 632 622 662 576 626 512 654 551 574 579 595 758 633 652 644 573 650 614 616 594 627 424 589 652 610 523 502 598 748 531 562 623 640
"IFT27" 286 263 135 255 282 322 342 267 254 265 272 236 178 253 252 239 260 348 296 267 314 305 230 260 261 292 238 240 172 244 323 258 222 168 248 281 251 309 287 247
"PVALB" 13 18 2 2 25 3 5 6 0 6 2 3 7 9 23 4 2 2 3 6 30 22 5 2 2 5 22 14 0 2 6 2 266 11 42 6 3 28 1 5
"KIAA0930" 685 669 491 664 1852 892 1037 1858 620 1402 1036 927 540 682 1116 1019 598 544 941 654 985 731 802 1208 1388 1046 991 919 898 767 845 966 1139 619 589 1428 854 585 1130 543
"NCF4" 38 55 36 42 39 46 59 32 42 68 45 62 53 30 45 36 36 61 36 35 51 54 57 77 30 42 69 60 28 40 48 28 35 28 33 43 53 53 56 29
"CSF2RB" 78 125 44 78 38 85 88 57 76 120 70 125 130 92 79 74 98 112 83 90 86 113 111 145 81 68 119 67 66 65 100 55 101 52 82 67 192 107 118 79
"SLC25A17" 215 199 105 243 199 267 256 210 203 177 196 184 138 242 267 190 207 227 246 199 257 230 216 249 206 224 208 249 162 162 153 238 190 185 206 199 158 198 249 175
"UPK3A" 266 228 39 94 67 108 187 114 69 71 208 125 122 168 153 150 127 333 76 93 133 203 115 103 135 163 71 124 101 139 71 116 219 109 200 198 89 156 105 61
"FAM118A" 1572 471 314 1195 672 1822 922 504 1199 709 547 1231 919 546 626 641 554 751 762 524 1311 1267 1180 644 1277 695 1245 648 447 1072 1504 528 651 417 1445 1399 588 997 563 1068
"KCTD17" 19 17 16 28 23 26 25 8 11 42 23 18 18 19 17 33 20 38 28 22 23 33 22 27 23 25 20 24 23 13 46 16 15 17 12 19 30 18 19 23
"ST13" 4778 5045 2475 4761 5658 5306 4622 4908 4643 4206 3443 3456 2218 5189 3650 4060 3536 4042 4610 4827 4438 4590 4323 3946 3860 4942 3898 4745 3464 3549 3103 4475 4618 3922 4452 4113 3547 4877 4462 3965
"IL2RB" 24 20 9 6 11 24 10 10 18 16 15 7 15 5 4 19 13 19 12 9 16 22 11 22 9 10 28 17 11 9 11 17 19 10 15 15 10 13 6 14
"RBX1" 878 959 531 1014 940 1134 899 922 857 823 612 731 428 941 821 669 862 1188 884 840 844 724 783 740 687 903 653 647 662 781 654 914 816 550 927 646 766 925 862 626
"EP300" 2662 2561 1292 2188 2591 2644 2875 2613 2091 2635 2441 2511 1913 2619 2492 2435 2427 2141 2805 2354 3113 2807 2605 2903 2426 2714 2212 2535 1635 1841 2668 2255 2175 1898 2508 2601 2304 2292 2593 2298
"L3MBTL2" 520 540 233 495 435 576 508 539 386 565 448 458 465 503 490 435 468 430 632 454 568 537 524 528 525 537 408 488 334 428 552 442 437 313 563 540 425 538 510 452
"CHADL" 60 42 19 36 37 38 41 32 25 40 35 38 32 29 39 32 34 38 23 46 34 36 30 38 35 34 33 27 26 36 26 30 27 21 33 38 21 33 30 17
"RANGAP1" 440 538 284 560 552 542 538 531 444 503 453 544 477 539 428 509 475 484 593 517 481 464 565 530 530 553 428 494 346 511 629 457 388 401 517 641 433 551 502 505
"ZC3H7B" 1314 1308 609 1122 1315 1493 1425 1277 1168 1397 1258 1273 1154 1245 1182 1226 1330 1366 1334 1407 1451 1287 1466 1406 1263 1283 1115 1077 888 1214 1443 1112 969 1050 1316 1561 1085 1285 1324 1211
"PHF5A" 243 271 142 290 322 302 291 322 244 250 204 213 132 298 248 220 224 240 225 223 251 255 256 255 221 244 223 224 186 234 228 269 248 184 254 303 228 320 251 228
"ACO2" 9836 10408 5707 6420 9718 13406 12045 9279 8463 9273 6715 8102 8095 7900 9095 9223 14191 13792 9773 10965 10339 8714 9737 8591 10188 8324 6976 6766 6474 9203 9103 7980 7204 5776 8826 8688 7886 10508 8479 8719
"POLR3H" 302 332 177 357 330 377 436 252 280 435 385 327 244 319 308 384 334 232 319 317 393 362 368 297 318 242 292 382 182 280 396 297 361 279 282 386 331 282 303 307
"TRMU" 481 559 236 460 533 518 574 512 440 506 458 433 385 464 479 416 483 585 559 480 537 494 517 439 460 447 367 390 350 494 439 408 375 295 510 473 424 483 513 424
"PMM1" 55 58 30 82 75 74 93 62 60 97 106 64 63 83 67 55 73 67 86 57 89 83 82 65 69 70 71 71 55 73 87 57 49 50 70 77 60 67 62 68
"DESI1" 553 605 351 554 565 730 638 513 509 604 474 557 405 526 499 518 509 855 580 572 648 449 598 596 466 572 483 388 405 598 468 419 390 372 607 624 386 684 476 473
"CERK" 720 876 475 1039 937 843 1044 671 888 796 654 947 608 838 591 720 710 855 964 955 1009 828 799 841 729 764 667 926 603 635 883 671 537 495 882 1047 648 1006 768 751
"BRD1" 1037 1077 506 951 995 1051 1138 918 831 1079 960 909 788 1000 994 956 1041 807 1178 939 1122 1057 958 1029 995 972 789 900 772 768 1003 956 876 675 942 1003 912 879 970 850
"ZBED4" 357 394 191 425 458 444 420 426 357 425 372 379 304 425 391 375 404 325 447 418 479 399 505 383 404 388 300 272 319 367 377 344 299 355 429 458 294 347 404 350
"MLC1" 7 1 0 1 3 1 3 0 1 3 1 0 3 0 3 1 7 4 0 2 3 6 0 2 1 5 3 0 2 2 5 6 1 1 1 2 2 4 2 3
"HDAC10" 24 60 14 32 69 36 55 63 36 34 38 27 29 53 18 41 27 30 32 46 41 42 37 81 57 30 34 34 41 33 41 13 26 54 48 57 41 25 42 34
"KCNK10" 0 0 0 0 1 1 0 1 0 1 0 0 0 1 0 1 0 1 0 0 2 0 0 2 0 0 2 2 3 0 4 0 0 0 2 2 1 3 1 3
"ABHD4" 355 417 162 296 417 401 249 409 292 356 369 354 266 260 278 298 335 310 463 368 388 415 512 360 361 356 326 230 235 327 344 222 359 251 326 462 200 308 279 265
"KHNYN" 1203 1299 678 1202 1264 1284 1330 1124 1064 1165 1107 1182 870 1030 968 979 1076 1096 1235 1038 1334 1296 1078 1206 1118 1141 1040 1130 770 901 1100 973 1075 945 1153 1408 1068 1146 1324 1074
"FKBP3" 4181 4607 2468 3468 5312 6747 4834 4738 4220 3769 3096 3778 2713 4616 4306 3908 4339 4592 4420 4647 4443 4210 4488 3719 3881 4018 3619 3135 3247 4067 3938 5046 3992 3314 4517 3636 3638 5322 4693 3825
"SDR39U1" 674 684 359 591 589 640 514 585 558 533 573 358 435 624 486 538 783 754 656 678 624 571 580 559 611 735 489 549 445 506 635 599 516 503 623 552 587 743 588 454
"CTSG" 27 27 3 40 41 27 31 24 52 77 32 32 29 31 43 13 19 33 31 43 24 16 42 41 21 20 31 29 34 24 16 22 33 23 26 33 47 30 19 32
"GZMH" 12 12 5 15 10 14 7 3 18 5 8 3 11 1 5 8 9 10 12 20 7 5 3 21 4 14 4 10 10 8 12 9 10 8 7 8 17 3 4 2
"GZMB" 9 24 3 4 5 16 5 8 10 1 7 3 22 4 3 10 5 6 10 17 3 17 0 20 8 3 27 8 7 7 4 10 6 7 13 8 13 8 2 5
"RBM23" 1014 1157 579 952 1043 1286 1049 1007 986 1047 820 923 711 1070 905 908 1011 972 1320 957 1041 1035 897 1052 861 1037 879 982 710 849 1020 1036 860 619 942 829 885 1000 984 954
"PRMT5" 709 726 323 753 795 780 881 794 639 816 653 672 511 812 791 674 728 709 801 691 802 757 839 686 737 863 613 685 517 839 696 713 648 503 790 774 651 754 737 656
"COCH" 34 33 11 60 46 57 39 16 23 45 28 45 18 48 30 27 43 35 31 28 53 41 66 54 35 36 56 26 26 18 47 34 15 29 32 37 40 21 48 47
"AP4S1" 362 363 145 406 386 492 388 321 310 347 267 257 227 384 307 272 332 440 350 324 384 332 374 305 311 363 260 256 264 305 297 303 327 204 393 359 263 372 346 264
"POLE2" 9 13 6 20 14 15 33 23 14 11 11 20 18 19 15 14 23 28 21 12 13 19 15 17 5 14 16 19 13 12 12 18 12 15 33 11 18 15 16 20
"VCPKMT" 330 370 176 352 359 336 330 423 293 229 273 269 194 361 318 301 241 240 371 255 361 275 206 242 301 338 291 269 249 236 263 242 291 243 400 247 344 317 321 252
"SOS2" 5656 5883 2432 4392 6052 6506 5865 5791 5152 5451 4786 4221 3835 6167 4931 4959 4338 4005 6121 5504 5593 5858 4469 4272 5080 5168 4845 5135 4164 3387 4116 5939 6448 4781 5553 4601 5836 5654 5226 4720
"CDKL1" 84 58 27 57 72 56 59 52 42 66 55 64 37 52 60 49 51 103 90 63 79 94 54 65 44 52 60 52 66 52 60 57 51 34 64 74 71 72 68 55
"NIN" 2115 3547 1209 1635 3215 3046 2141 2853 2199 2254 1810 1687 1438 2666 1722 2585 1663 2063 2174 2393 3505 2468 1951 1921 1707 2298 2348 2034 2499 1538 1899 1854 1858 2073 2090 2952 3023 2928 2710 2473
"PYGL" 188 130 96 199 134 185 230 152 146 248 923 198 181 115 184 193 232 148 216 147 337 286 171 207 148 149 173 161 122 213 233 103 137 137 176 166 214 160 200 216
"TRIM9" 27 27 15 58 21 31 53 39 23 22 15 29 26 18 13 25 31 22 29 17 28 15 47 35 32 19 18 16 27 21 17 30 20 12 20 15 22 26 32 20
"PSMC6" 1430 1634 813 1597 1793 1917 1549 1737 1362 1397 1142 1333 783 1660 1363 1302 1266 1619 1592 1538 1422 1389 1409 1276 1238 1572 1229 1213 1131 1431 1109 1737 1521 996 1517 1342 1305 1508 1513 1321
"GNPNAT1" 426 487 214 436 568 503 484 482 360 488 328 363 291 488 380 384 350 452 485 471 503 454 438 431 377 433 370 381 369 360 338 386 498 333 452 425 476 588 477 401
"DDHD1" 569 714 370 767 830 777 766 686 634 700 580 568 372 700 549 605 601 851 798 715 872 767 702 685 576 664 594 618 547 564 575 565 527 422 688 688 632 699 742 591
"CDKN3" 10 7 3 37 18 16 16 28 9 19 6 27 13 25 11 16 25 29 13 24 18 6 25 16 14 16 13 13 14 30 13 16 9 8 25 16 18 16 18 15
"CNIH1" 642 831 377 740 810 900 912 769 697 811 565 554 386 826 686 588 614 926 864 729 823 735 742 681 600 698 637 607 613 639 546 654 630 579 742 708 707 785 740 630
"CGRRF1" 244 364 202 343 363 321 426 344 321 335 237 291 154 394 300 283 254 296 290 291 357 308 309 263 273 327 289 251 272 243 211 281 285 199 319 292 286 344 308 255
"ATP6V1D" 840 1081 589 926 1151 1161 1069 951 887 928 603 731 507 1003 813 792 941 1224 935 910 949 802 922 781 701 864 727 693 740 936 772 905 800 593 973 784 761 1015 814 785
"CCDC198" 0 2 0 1 0 0 0 0 0 0 1 1 1 1 0 0 0 0 1 0 0 1 1 0 1 0 1 1 0 0 0 1 0 0 0 0 0 1 3 0
"PLEK2" 1 3 9 1 0 2 0 0 1 2 1 2 4 1 2 2 9 3 0 2 1 4 0 0 1 1 2 11 0 0 3 0 0 2 2 0 7 2 1 3
"PIGH" 279 316 123 412 241 303 315 266 292 331 207 195 182 384 277 270 269 289 275 262 257 252 319 256 218 309 235 261 205 204 214 303 335 170 277 309 278 400 306 248
"LRRC74A" 1 1 1 1 1 1 2 1 0 3 1 1 0 0 1 1 0 0 0 1 1 2 1 1 0 0 0 2 0 1 0 1 0 1 2 1 1 0 0 0
"PSMA3" 1283 1361 651 1237 1451 1583 1334 1420 1176 1157 1039 1182 669 1230 1020 1040 1152 1269 1266 1179 1306 1231 1249 1076 1103 1229 1075 1066 921 1278 967 1236 1135 855 1337 1248 1081 1388 1262 1185
"VTI1B" 1482 1911 906 1373 1826 2191 1862 1694 1486 1442 1309 1244 845 1628 1296 1203 1229 2080 1632 1744 1658 1431 1541 1469 1304 1486 1298 1244 1212 1349 1214 1463 1276 980 1524 1360 1299 1926 1459 1633
"TIMM9" 245 292 128 314 310 250 316 266 249 260 233 244 126 304 265 228 253 279 264 282 295 234 277 246 209 273 232 203 214 257 208 248 234 190 267 232 260 283 274 199
"GSTZ1" 516 571 283 487 543 776 591 409 676 420 409 430 366 597 422 390 417 581 556 485 581 388 545 472 429 492 500 422 309 400 427 534 353 317 427 446 387 731 550 436
"KIAA0586" 875 929 446 1122 936 886 946 966 690 789 703 733 538 933 782 746 743 806 951 923 881 770 846 810 776 893 671 908 707 720 645 752 858 642 957 776 831 861 828 759
"TMED8" 278 283 142 251 285 211 274 222 201 282 262 232 174 251 262 235 216 283 334 181 339 290 180 255 228 232 216 238 192 185 274 229 190 139 256 224 268 295 301 269
"SAMD15" 2 1 5 1 0 1 1 5 0 1 2 2 1 1 1 1 3 5 3 0 6 3 1 2 1 0 1 1 2 1 2 1 2 2 2 2 0 1 6 3
"AHSA1" 1488 1499 767 1278 1482 1832 1492 1470 1408 1534 975 1187 866 1574 1043 1288 1337 1647 1502 1562 1446 1069 1510 1210 1307 1239 1168 1143 1042 1303 1300 1475 1060 1079 1392 1544 1181 1780 1408 1245
"DAAM1" 466 562 369 648 555 608 593 608 481 731 698 570 382 551 507 593 475 717 624 560 691 596 471 641 496 578 558 585 452 385 626 474 520 409 507 573 577 572 647 535
"ISM2" 0 0 1 1 0 1 1 0 1 0 0 0 0 0 0 0 1 1 1 0 1 1 0 2 0 2 0 1 0 0 0 0 0 0 1 0 1 0 0 0
"SPTLC2" 531 817 404 723 621 761 619 561 520 796 619 534 405 666 500 526 709 975 679 658 706 606 553 648 481 529 522 527 559 455 583 555 503 390 569 652 544 792 648 535
"RIN3" 107 146 55 111 89 124 87 122 86 170 109 119 144 117 99 122 171 176 127 114 170 143 111 167 105 94 127 103 88 79 102 86 107 79 111 123 107 138 119 110
"LGMN" 739 1066 523 1072 823 1406 1005 780 725 1247 992 834 509 916 789 738 700 1274 913 866 1040 694 1072 1126 649 831 840 812 673 849 654 730 729 701 827 860 812 873 832 769
"ALKBH1" 255 291 129 214 290 333 302 263 233 242 172 225 130 216 222 239 245 265 284 273 253 262 286 218 218 269 228 216 212 242 219 210 226 153 270 222 224 297 209 226
"SNW1" 885 921 472 1013 1002 1089 916 985 836 824 702 739 566 933 872 825 817 1038 1053 931 950 884 937 786 718 916 704 806 696 895 767 926 826 663 883 789 755 921 907 823
"CHGA" 0 0 0 0 0 0 1 0 0 1 0 0 1 0 1 1 0 0 0 0 0 0 1 0 0 0 0 0 0 0 1 0 0 0 0 0 0 1 0 0
"ITPK1" 449 527 304 496 654 578 714 524 477 653 801 523 386 534 413 544 458 551 613 538 658 650 599 653 506 563 598 503 378 478 562 496 523 453 442 730 494 535 655 576
"DHRS7" 1673 2556 1012 2187 2424 2415 2121 1879 2394 2027 1423 2035 1223 2102 2084 1684 1473 1791 2263 1859 2332 2073 2084 1802 1692 1502 1580 1451 1598 1689 1570 2036 2449 1486 1918 1624 1868 2001 2056 1923
"PPM1A" 8030 9576 4125 9532 9390 10215 9713 10025 8739 7740 6045 7247 4523 9396 6860 7598 7156 9104 8683 8879 9163 7834 8233 6822 7092 8544 6375 7629 6709 7358 5849 8743 7844 6011 8444 7796 6757 9176 8187 7834
"SIX4" 2246 2260 862 1925 2060 2588 2914 2652 2086 1596 1337 1461 1235 2333 1559 1760 2152 2360 2390 2126 1987 1797 2130 2011 1742 2317 1979 2271 1594 1805 1646 1955 1964 1400 2131 2367 1741 2274 2033 1661
"GALNT16" 349 240 134 268 301 537 272 243 274 475 233 418 361 242 339 365 267 355 349 322 459 327 418 345 428 309 345 306 236 200 316 228 286 305 227 375 325 221 331 240
"ASB2" 9721 11012 4230 5218 10564 10932 11014 9092 10160 9084 7565 7718 5659 8974 8877 8083 9090 8229 11485 11036 8186 9900 9193 10187 11040 7452 10430 12090 7404 5123 7926 7676 7627 7465 8558 8007 8782 8233 8556 9420
"CEP128" 119 116 39 147 113 106 124 111 83 105 96 105 73 106 127 121 104 129 134 113 140 114 103 130 92 137 94 100 71 101 119 99 119 81 115 109 130 135 113 129
"ERH" 596 603 300 628 651 721 562 614 531 494 426 428 278 607 507 505 536 620 603 548 577 497 495 427 428 603 416 525 505 489 442 634 558 386 574 554 480 621 561 462
"HIF1A" 604 803 287 586 772 713 847 618 516 615 535 544 414 618 490 552 577 932 612 697 650 560 607 618 509 580 508 389 529 505 487 527 555 346 581 556 575 704 678 536
"SUSD6" 572 647 302 519 549 659 618 494 411 562 495 577 447 484 516 543 617 542 601 501 589 575 545 559 512 549 461 428 391 483 537 445 408 382 561 536 522 569 467 486
"SRSF5" 4238 4320 2051 5153 4249 4871 4435 4064 3614 3669 3982 3428 2478 3916 4317 4083 4310 4333 5538 4510 4440 4402 3178 3791 3463 4579 3638 4444 3294 3289 3749 4624 4716 2890 4276 3821 3961 4147 3998 3636
"SLC10A1" 1 0 1 2 2 1 0 1 1 0 0 1 0 3 1 0 2 0 0 2 2 2 3 0 2 0 1 2 1 1 0 2 1 0 2 2 2 4 4 0
"EIF5" 6604 8935 3424 7159 8775 8193 9792 8559 7985 6635 5926 5283 3524 8722 6464 6478 6332 8022 7821 6798 7361 7226 6010 6462 7007 7468 5829 6119 6239 5343 5088 7364 6915 5250 7692 6538 6954 9294 7733 5461
"SERPINA4" 0 0 0 0 0 2 0 0 0 0 0 0 0 0 0 0 0 0 0 0 1 0 0 0 0 0 0 3 0 0 0 0 0 0 0 0 0 0 0 0
"SLC8A3" 1090 1055 496 1412 1174 1231 1464 1143 1040 1139 1004 1248 750 1321 1396 952 1214 1188 1486 1327 1178 1202 1288 888 1061 1234 961 1257 965 776 903 1244 1073 764 1361 899 1206 1022 1096 972
"DICER1" 4900 5967 2433 5514 5637 5152 5874 5547 5031 4771 4556 4199 2924 5272 4572 4613 4214 4887 5901 5144 5321 5260 4782 4469 4105 5765 4375 5001 4016 3913 3824 4816 4852 3878 5066 4154 4827 5050 5032 4488
"ZFYVE21" 472 478 219 529 455 474 487 411 388 464 442 400 303 478 404 448 436 456 491 429 476 507 445 438 378 407 391 359 345 351 415 418 359 341 445 457 411 428 487 392
"MTHFD1" 1493 1566 851 1725 1524 1952 2307 1698 1379 1663 1697 1335 1231 1764 1661 1554 2202 2249 1797 1849 2003 1461 2169 1518 1483 1915 1442 1396 1164 1678 1643 1341 1206 1306 1629 1319 1508 1945 1421 1571
"TCL1A" 0 2 0 0 0 0 0 0 1 1 0 0 9 1 0 0 1 2 1 0 2 0 0 5 1 0 2 0 1 0 0 0 0 1 2 0 3 3 0 0
"ZC3H14" 1466 1490 683 1643 1431 1450 1619 1512 1165 1358 1092 1214 825 1506 1206 1201 1062 1379 1584 1384 1511 1366 1323 1394 1219 1400 1152 1286 1048 1092 1112 1198 1319 1068 1463 1422 1295 1338 1400 1208
"TELO2" 344 305 152 291 310 356 325 284 250 295 283 350 243 271 327 232 360 345 349 285 288 365 302 314 272 319 263 221 228 263 334 243 281 233 281 308 230 305 304 214
"PCNX1" 5235 6351 2743 5268 6006 6969 6009 5860 5699 4570 3964 4577 3262 5666 4551 4516 5044 6095 5956 5569 5566 5270 5010 4815 4583 5445 4719 4768 4065 4271 4171 4807 4274 3673 5375 5106 4849 6006 4685 4817
"BDKRB1" 2 1 1 0 0 6 0 1 3 3 0 0 1 0 1 4 3 1 2 3 7 1 2 1 0 3 0 3 0 0 4 3 1 1 0 3 1 1 3 1
"GSKIP" 123 185 90 190 217 185 209 209 176 152 172 144 112 222 101 178 162 236 158 145 176 166 127 129 165 166 180 130 125 179 96 128 142 100 186 183 131 213 171 147
"VRK1" 119 114 57 131 99 130 128 138 109 98 97 81 83 116 114 99 134 152 130 104 126 131 108 130 98 140 86 94 106 90 105 132 107 59 117 80 105 118 111 96
"PSMC1" 387 404 185 393 472 438 435 426 341 351 299 339 229 407 337 349 315 364 427 378 391 399 373 360 349 404 331 364 253 278 312 400 376 241 331 382 314 406 376 321
"PAPLN" 188 206 97 126 149 191 151 105 111 176 193 133 108 116 171 202 164 142 242 130 216 225 166 302 189 97 133 215 110 85 206 104 128 125 185 190 151 89 243 157
"RPS6KA5" 858 1063 460 971 1060 1167 1010 1581 1013 827 925 863 625 948 1128 1068 963 806 1397 1009 985 1205 831 1102 650 1197 873 1108 636 831 986 925 808 662 1054 1013 826 985 824 772
"PPP4R3A" 1485 1812 768 1705 1705 1769 1805 1780 1349 1552 1327 1392 1019 1718 1390 1502 1583 1694 1808 1655 1729 1595 1465 1528 1329 1779 1356 1442 1414 1329 1368 1476 1502 1087 1733 1509 1452 1709 1660 1501
"C14orf93" 114 109 51 102 121 107 152 128 92 103 89 99 58 116 101 103 129 157 143 97 151 137 136 98 109 129 109 102 86 92 128 88 92 78 119 105 87 118 124 94
"PSMB5" 1325 1537 723 1327 1765 1917 1655 1489 1562 1389 1032 1356 925 1443 1110 1214 1264 1583 1487 1500 1329 1357 1481 1284 1192 1395 1334 1070 1007 1356 1068 1491 1341 990 1536 1256 1228 1640 1501 1342
"YY1" 2377 2623 1126 2435 2604 2638 2660 2558 2154 2145 2045 2062 1368 2491 1897 2138 2046 2255 2462 2281 2528 2286 2262 2411 1942 2366 1926 2148 1673 1986 1882 2108 2047 1662 2585 2637 2068 2293 2393 2256
"ACIN1" 2374 2245 1042 2181 2241 2451 2530 2256 1896 2090 1878 1962 1621 2023 2067 1977 2422 2071 2386 2224 2466 2352 2284 2182 1890 2320 1719 2109 1591 1877 2322 2164 1964 1783 2259 2382 1977 2108 2292 2040
"CCNB1IP1" 629 1010 460 1031 771 1071 874 983 635 908 666 603 503 944 805 798 903 1090 1013 1011 801 594 962 743 687 853 637 643 591 753 625 560 488 518 892 643 895 800 811 796
"TRIP11" 2906 3624 1671 3631 3286 3725 3364 3562 2768 2940 2274 2790 1835 3494 2749 2956 2671 3665 3199 3516 3394 2911 3083 2816 2777 3236 2638 2756 2446 2516 2768 2950 2632 2197 3588 2994 3087 3773 2903 2802
"APEX1" 512 564 216 420 555 626 538 507 418 534 501 465 457 433 505 451 908 525 525 511 588 525 670 533 525 594 394 567 372 516 591 480 508 505 507 531 456 604 524 464
"PABPN1" 603 661 322 656 701 880 690 668 581 647 660 591 514 615 647 578 724 671 672 621 643 644 586 649 563 652 592 599 496 553 610 679 669 447 680 734 577 616 641 536
"EFS" 92 115 55 105 120 97 109 58 79 176 64 100 105 69 90 89 97 108 134 95 204 126 125 161 123 103 90 111 85 94 160 77 71 100 82 102 99 70 121 80
"ARHGAP5" 3664 5172 2125 4843 4010 5477 5797 4859 4159 4204 3079 3753 2382 5255 4088 3685 3928 5446 4724 4879 4128 4466 4852 4088 3437 4136 3589 3487 3843 3593 3107 3952 3555 2803 4417 3783 3463 4968 4328 3674
"CINP" 432 517 237 443 462 517 532 513 462 455 363 431 316 463 402 392 454 519 476 462 503 485 463 375 445 444 359 382 307 448 457 405 322 339 525 460 376 503 435 399
"DHRS2" 0 2 1 0 0 0 1 0 0 1 0 1 1 0 1 0 4 0 0 0 0 1 1 3 1 0 0 1 0 1 1 0 0 1 0 1 0 2 0 0
"SRP54" 913 1030 465 1054 1087 1076 1046 1024 821 922 739 802 500 1016 789 794 896 1080 1013 978 901 880 980 764 853 934 772 793 735 829 746 907 882 574 870 913 772 1007 912 760
"CPNE6" 3 2 0 0 0 0 1 0 0 1 0 2 0 1 1 2 0 0 0 0 5 0 1 3 0 0 1 0 1 1 0 0 1 0 0 1 0 0 3 0
"CHD8" 1726 1998 953 1986 2092 2070 2355 2159 1799 1895 1609 1756 1339 2020 1722 1809 1812 2077 2154 1861 2355 1882 1856 1971 1757 2008 1678 1908 1390 1640 2083 1582 1611 1365 2065 2015 1803 1924 2135 1703
"PCK2" 43 51 28 45 36 47 62 27 24 47 66 30 27 47 43 50 43 42 51 41 62 65 55 90 38 41 42 39 29 45 51 30 27 30 36 40 36 34 55 38
"PRORP" 132 147 95 187 138 161 189 183 125 142 111 128 103 189 146 150 154 163 172 115 158 123 143 111 143 142 120 139 97 185 157 133 125 98 150 183 133 145 150 116
"DCAF11" 1603 1966 1150 1925 2122 2487 2540 1904 1850 1900 1408 1632 1479 2043 1485 1743 2270 3038 1878 2053 1960 1411 2110 1675 1534 1904 1521 1271 1206 2112 1687 1769 1408 1185 2075 1691 1529 2046 1957 1444
"PSMA6" 251 334 141 296 250 292 239 275 263 247 232 217 184 263 270 265 231 275 276 204 247 262 210 216 237 254 237 242 172 239 179 279 310 200 256 240 268 272 271 294
"NFKBIA" 1700 2518 607 1753 1452 1058 1533 2151 991 1521 1384 1076 1120 1983 1588 1377 1552 1628 1970 1062 1757 2089 1153 1305 1455 1374 1142 1128 1305 1060 1206 1624 1863 995 1605 1801 1474 1937 1609 1932
"EMC9" 305 458 150 296 303 404 375 379 350 222 198 288 195 408 300 329 384 333 329 365 375 236 311 257 330 399 292 237 277 377 279 271 248 306 372 244 313 406 298 250
"PSME2" 252 392 176 311 262 335 310 334 238 256 236 266 209 338 216 251 295 380 307 282 290 247 266 193 242 255 269 172 206 370 231 262 221 174 276 266 319 351 258 235
"BRMS1L" 310 380 202 366 379 430 372 379 290 352 296 325 204 334 305 315 341 335 385 327 325 362 353 260 335 363 303 360 314 311 294 377 361 232 335 389 308 361 379 342
"REC8" 22 39 16 28 24 22 21 21 18 30 53 24 35 28 26 17 45 40 34 42 33 26 25 35 19 19 27 25 17 22 34 15 29 18 30 47 36 42 29 22
"TM9SF1" 26 32 16 37 34 31 28 27 21 34 32 29 19 34 34 29 33 27 31 43 40 30 24 36 30 37 30 25 30 36 24 21 36 26 31 38 27 43 29 29
"SEC23A" 2609 3079 1531 3365 3043 3416 3321 3112 2578 2971 2204 2346 1502 3330 2320 2347 2530 3302 3112 2895 2947 2719 2817 2459 2383 2885 2118 2308 2142 2531 2060 2547 2842 1975 2743 2510 2354 3075 2908 2537
"GMPR2" 556 587 261 526 536 505 561 517 469 562 433 440 258 570 460 434 463 635 570 479 513 516 493 467 426 563 395 403 377 406 414 464 425 292 484 351 363 500 504 425
"PNN" 893 916 422 1119 945 1093 997 902 809 858 837 756 650 881 813 849 1109 1173 1079 1022 904 887 932 809 797 909 742 945 898 688 815 962 825 835 1021 1027 843 982 851 781
"RABGGTA" 279 235 118 219 253 323 234 205 247 217 216 202 155 209 255 205 259 238 280 240 260 270 253 247 235 302 213 221 162 213 253 214 210 200 216 220 225 269 299 228
"NFATC4" 174 202 125 174 174 168 187 152 107 269 118 195 136 154 161 186 182 215 209 200 335 296 200 252 177 180 164 168 154 119 249 129 119 119 145 202 169 167 204 163
"PLTP" 264 328 152 288 278 503 283 133 211 396 393 272 184 277 330 364 262 378 276 284 369 239 417 311 265 206 293 410 229 220 295 228 225 299 214 307 215 203 565 363
"PCIF1" 602 578 258 480 589 661 693 542 499 559 595 540 463 468 639 536 579 450 632 474 617 672 636 664 659 630 460 584 330 509 640 486 497 497 593 707 465 460 559 523
"GSS" 363 359 180 350 380 467 522 396 324 344 262 346 249 402 454 278 321 399 403 362 409 303 369 307 340 318 267 225 222 425 354 335 242 258 418 330 316 316 306 283
"MMP9" 0 12 6 1 2 0 7 3 0 2 105 13 5 2 10 0 4 2 2 0 8 9 0 1 2 1 9 4 5 1 19 1 2 11 9 0 10 13 9 4
"VSX1" 12 24 15 23 19 20 40 32 18 20 11 18 13 10 32 39 23 27 38 12 13 20 14 16 16 20 29 16 11 12 34 28 5 7 30 51 21 36 7 8
"TRPC4AP" 1537 1660 841 1531 1663 1980 1748 1464 1584 1483 1481 1369 1053 1582 1489 1496 1626 1546 1757 1523 1696 1593 1626 1597 1338 1600 1418 1506 1230 1341 1472 1706 1595 1018 1571 1573 1292 1675 1599 1408
"PYGB" 418 681 309 534 632 392 562 468 418 768 840 466 466 452 486 479 535 508 756 395 661 892 426 786 503 489 476 375 357 408 831 413 401 354 361 542 535 469 692 595
"ABHD12" 155 188 112 236 240 176 227 202 149 184 217 188 124 192 185 175 203 248 210 191 246 218 215 202 174 216 174 164 156 149 231 159 160 161 201 209 158 183 210 176
"PROCR" 158 113 138 151 187 174 171 130 75 287 103 125 104 139 126 187 131 167 163 120 237 199 222 180 107 129 121 157 162 87 168 105 102 108 108 163 153 136 179 132
"GINS1" 13 16 11 19 23 14 14 14 13 7 8 16 7 14 12 14 16 16 18 11 12 19 7 15 17 18 5 18 17 8 15 5 12 14 13 13 8 9 14 18
"NINL" 180 127 44 160 124 159 172 138 157 131 104 161 192 117 109 86 201 299 156 162 140 109 95 173 114 122 157 139 118 138 225 128 142 56 185 158 105 173 192 102
"CD40" 116 90 53 59 108 88 165 102 77 102 101 75 95 109 78 109 95 162 122 134 141 139 106 111 95 118 97 80 67 102 128 78 105 69 104 103 113 124 125 74
"UQCC1" 1965 1996 1149 1966 2182 2749 2364 2288 1672 1745 1349 1850 1595 2099 2121 1832 2612 3285 2461 2053 2334 1556 2069 1759 1885 2183 1608 1524 1535 2174 1767 2063 1864 1360 2195 1739 1783 2493 1953 1904
"ZMYND8" 1215 1074 477 946 1398 930 1273 1306 973 1154 1093 902 798 1043 1060 950 905 1351 1172 938 1370 1184 892 984 1252 1041 790 1280 786 812 1469 1058 1111 867 1173 1175 1041 1054 1148 1084
"SGK2" 17 12 9 8 10 11 17 19 9 22 68 8 5 8 12 14 7 8 11 11 35 22 12 26 12 12 16 17 12 8 21 12 16 7 6 19 21 9 13 18
"IFT52" 119 119 70 118 102 120 142 84 75 114 125 66 78 106 87 121 113 162 129 90 117 94 99 114 97 109 92 102 85 100 109 100 107 68 118 91 98 109 129 103
"MYBL2" 1 0 1 3 1 1 3 4 0 2 4 2 1 1 4 0 2 8 5 0 4 1 0 2 3 1 0 2 0 3 2 0 1 0 4 1 1 0 1 2
"R3HDML" 0 1 0 0 0 0 0 0 0 0 0 1 0 0 0 0 0 0 0 0 0 0 0 0 0 0 0 1 0 0 0 0 0 0 0 0 0 0 0 0
"HNF4A" 1 0 0 0 0 1 0 0 0 0 0 0 3 0 0 0 0 1 0 0 0 0 0 0 2 1 0 2 0 0 1 0 0 0 0 0 0 1 1 1
"NDRG3" 540 536 245 675 666 659 791 671 601 600 388 482 362 611 415 526 549 795 587 550 713 566 398 595 520 551 464 484 384 422 464 443 484 409 703 714 507 623 573 430
"SLA2" 11 23 8 13 14 15 33 20 14 18 8 17 35 26 17 21 15 14 22 16 26 21 16 40 24 9 15 13 12 7 30 10 17 13 24 13 15 22 18 6
"RAB5IF" 191 279 135 237 277 326 272 230 246 248 150 202 156 234 198 171 193 271 232 227 244 235 175 215 203 181 195 183 165 222 162 248 153 140 198 197 164 237 275 202
"NFATC2" 437 422 124 300 558 381 282 389 327 411 371 273 215 326 395 369 312 278 304 368 441 441 306 532 394 550 510 470 272 212 335 316 488 287 382 519 288 268 488 434
"RIMS4" 95 131 59 68 125 95 97 55 62 126 152 102 46 93 146 97 64 20 118 110 68 136 81 119 135 121 89 92 94 26 129 67 76 114 95 75 91 59 72 102
"PABPC1L" 40 40 18 36 30 31 59 41 24 65 31 37 30 49 48 37 47 39 41 36 64 51 50 30 43 30 54 29 27 52 56 24 27 26 41 52 43 34 28 31
"STK4" 452 570 271 606 530 516 525 492 406 570 497 465 412 544 419 482 497 587 504 508 600 612 417 584 379 437 501 540 362 432 509 419 464 303 505 519 542 536 540 425
"SALL4" 2 1 0 3 2 0 1 1 1 2 3 0 2 2 2 3 1 0 2 0 1 0 5 2 0 2 2 1 1 0 4 0 1 0 1 2 2 4 1 1
"ADNP" 2004 2070 942 2016 2025 2002 2377 2107 1783 1993 1789 1902 1293 2170 1810 2053 1709 1919 2187 1796 2306 2110 1900 2055 1951 1993 1816 2102 1398 1576 1740 1693 1836 1457 1915 1856 1818 2063 2010 1831
"PFDN4" 258 311 164 310 309 370 331 313 307 236 229 212 153 350 208 253 228 312 314 255 309 225 256 255 225 326 243 224 233 265 181 294 267 182 307 215 265 337 269 250
"DOK5" 690 850 241 502 874 791 497 709 716 585 674 374 354 623 881 478 448 701 440 506 504 562 444 528 645 719 706 498 506 438 483 588 879 546 543 631 557 567 763 499
"CSTF1" 498 599 286 587 572 612 547 685 548 516 372 485 405 511 530 611 607 634 609 507 577 577 533 442 407 524 400 534 333 479 402 543 411 287 653 475 462 625 540 451
"BMP7" 19 11 31 19 17 36 18 17 25 55 7 15 7 31 9 23 15 14 10 17 22 10 44 31 21 16 27 58 22 16 65 8 14 15 17 10 20 14 47 22
"RAE1" 279 325 159 317 342 328 357 348 281 275 268 269 192 300 324 291 295 303 298 275 320 348 290 327 311 324 269 250 208 277 268 311 286 198 286 273 291 292 254 287
"TPD52L2" 1330 1107 580 1215 1220 1365 1254 1120 999 1190 1120 1040 816 1122 991 987 1004 1157 1357 1130 1263 1163 1291 1147 1050 1148 872 1043 741 1042 1043 1139 988 784 1156 1114 1044 1203 1048 921
"DNAJC5" 915 1067 516 1066 842 1100 1134 981 919 998 873 894 778 992 946 907 841 915 1005 995 1026 913 1012 1044 913 995 908 826 621 844 855 825 697 676 1049 1107 800 979 929 873
"NELFCD" 1038 945 441 811 928 1169 921 867 809 846 852 814 706 772 794 726 939 754 849 853 930 932 846 886 799 933 862 832 725 748 826 777 882 694 851 952 718 913 845 816
"CTSZ" 603 744 346 625 776 851 615 467 486 847 742 606 437 725 552 578 507 848 595 571 727 635 745 647 451 593 618 506 548 557 531 573 660 505 584 659 597 666 682 602
"PRPF6" 1701 1636 713 1870 1631 1873 1756 1663 1479 1584 1491 1390 1221 1552 1635 1583 1563 1534 1858 1679 1766 1695 1734 1601 1402 1745 1273 1556 1093 1502 1692 1428 1571 1170 1673 1652 1514 1652 1605 1315
"TUBB1" 6 18 10 11 5 3 23 5 5 17 6 20 149 11 18 19 56 15 15 9 13 50 6 34 14 5 22 4 9 7 16 15 21 10 46 9 58 32 29 11
"PRELID3B" 558 714 351 809 788 692 816 653 653 562 453 475 359 703 536 489 566 957 600 662 748 502 472 504 409 654 474 542 563 581 451 711 634 376 810 645 514 867 753 583
"HRH3" 1 0 0 3 0 1 2 1 0 0 1 0 1 2 3 0 2 3 3 0 0 0 2 0 1 0 0 0 0 0 2 0 0 0 0 0 1 1 0 0
"MTG2" 660 618 380 572 688 842 719 721 559 649 498 555 573 711 594 632 798 665 602 510 736 612 665 647 710 654 533 598 490 626 685 608 523 412 669 680 511 708 692 585
"PSMA7" 2951 3844 1868 3578 3347 3561 3610 3016 3259 2831 2509 2691 1652 3483 2529 2570 2506 3756 2893 2997 2847 2557 3095 2775 2430 3174 2649 2239 2414 2919 2283 2869 2925 1936 3079 2781 2477 3647 2944 2749
"SLCO4A1" 82 80 31 85 52 50 59 58 33 61 75 111 55 46 62 55 65 40 72 54 69 53 57 62 50 59 59 40 44 65 89 51 46 26 36 93 42 72 82 77
"NTSR1" 1 2 0 1 1 0 2 4 1 0 0 0 0 1 3 0 4 5 1 0 3 2 0 1 4 1 2 0 4 2 1 0 1 1 2 1 1 1 0 0
"MRGBP" 198 209 106 200 224 233 243 184 193 188 145 168 128 184 178 171 191 183 232 199 196 191 168 195 208 209 173 169 160 164 193 173 187 133 220 153 154 244 206 180
"TCFL5" 158 141 116 221 188 112 156 232 114 135 174 115 83 174 178 146 309 194 225 139 186 136 173 163 171 170 171 218 170 89 137 120 96 159 175 89 171 151 180 111
"DIDO1" 1759 1886 856 1909 1902 1874 2108 1911 1767 1816 1491 1497 1256 1753 1708 1560 1711 1852 2164 1731 2121 2040 1637 2062 1665 1817 1589 1793 1368 1408 1815 1447 1352 1407 1906 2059 1697 1537 1719 1533
"GID8" 651 714 348 692 624 735 793 734 604 634 493 534 424 693 585 554 602 670 762 590 667 653 676 623 560 638 537 561 492 650 568 567 495 459 684 629 565 671 627 576
"SLC17A9" 16 24 9 9 20 37 27 18 12 21 18 38 7 8 21 22 24 22 33 17 30 22 27 34 18 15 30 19 17 14 36 18 15 10 21 13 17 19 22 15
"BIRC7" 4 0 0 1 1 0 1 0 1 1 1 1 0 0 3 1 0 0 0 1 1 0 0 3 1 2 1 1 0 0 0 0 1 1 0 1 0 3 0 0
"NKAIN4" 1 1 0 0 1 3 0 1 0 1 0 2 0 0 2 3 0 1 0 0 0 1 0 8 0 2 0 1 0 0 1 1 1 0 7 2 3 0 3 2
"ARFGAP1" 703 743 304 797 662 761 757 614 598 662 737 682 580 576 740 629 721 651 768 616 758 762 694 740 721 818 607 745 460 583 810 669 589 452 662 677 596 563 745 647
"AVP" 0 0 0 0 0 0 0 0 0 0 1 0 0 0 0 1 0 0 0 0 1 0 0 0 0 0 1 0 0 0 0 0 0 0 1 0 0 0 0 2
"COL20A1" 4 6 1 7 1 5 5 4 1 0 0 3 3 0 13 1 7 0 9 1 1 4 0 0 0 1 0 2 3 5 4 4 2 2 6 6 8 2 1 1
"CHRNA4" 1 1 1 2 0 0 1 1 0 2 0 2 1 0 3 0 0 1 1 1 3 3 0 0 1 0 1 1 0 1 2 0 0 0 0 1 0 1 2 2
[truncated: 4,600,375 more chars]
