# Supplementary material for: Bioinformatics and system biology approach to identify potential common pathogenesis for COVID-19 infection and sarcopenia
Source: Front Med (Lausanne). 2024 Jun 24;11:1378846. doi: 10.3389/fmed.2024.1378846 (PMC11228343; doi:10.3389/fmed.2024.1378846)
Supplement: Supplementary file 5 [file Data_Sheet_5.ZIP › raw data1/04.ann/GSE111016/Rann.txt]

setwd("C://Users//Administrator//Desktop//sscc111016//05.sva")
rawcount <- read.table("GSE111016.txt",row.names = 1, 
                       sep = "\t", header = T)
colnames(rawcount)
rawcount[1:4,1:4]
dim(rawcount)

## =================== 2.表达矩阵预处理
# 过滤低表达基因
# 1.过滤在至少在75%的样本中都不表达的基因
# 2.过滤平均值count<10的基因
# 3.过滤平均cpm <10 的基因
keep <- rowSums(rawcount>0) >= floor(0.75*ncol(rawcount))
table(keep)

filter_count <- rawcount[keep,]
filter_count[1:4,1:4]
dim(filter_count)

# 加载edgeR包计算counts per millio(cpm) 表达矩阵,并对结果取log2值
#library(edgeR)
express_cpm <- log2(filter_count+1)
express_cpm[1:6,1:6]

class(express_cpm)
express_cpm <- as.matrix(express_cpm)
class(express_cpm)
boxplot(express_cpm)
express_cpm=normalizeBetweenArrays(express_cpm)
boxplot(express_cpm)
write.table(express_cpm, file="merge.txt", sep="\t", quote=F, col.names=T)
