# Supplementary material for: Bioinformatics and system biology approach to identify potential common pathogenesis for COVID-19 infection and sarcopenia
Source: Front Med (Lausanne). 2024 Jun 24;11:1378846. doi: 10.3389/fmed.2024.1378846 (PMC11228343; doi:10.3389/fmed.2024.1378846)
Supplement: Supplementary file 5 [file Data_Sheet_5.ZIP › raw data1/04.ann/GSE111016/注释代码.txt]

library(org.Hs.eg.db)
keytypes(org.Hs.eg.db)
setwd("C://Users//29302//Desktop//111")
exp <- 
library(clusterProfiler)
id2symbol <- bitr(rownames(exp), fromType = "ENSEMBL", toType = "SYMBOL", OrgDb = org.Hs.eg.db )
exp <- read.table("GSE111016_allSamplesCounts_htseqcov1_sss_forGEO.txt",sep = "\t",header = T)
exp <- as.matrix(exp)
exp <- as.data.frame(exp)
exp <- exp[-1,]
rownames(exp) <- exp[,1]
exp <- exp[,-1]
exp[1:4,1:4]
id <- bitr(rownames(exp), fromType = "ENSEMBL", toType = "SYMBOL", OrgDb = org.Hs.eg.db )
exp1 <- exp[id$ENSEMBL,]
exp1$genename <- id$SYMBOL
write.table(exp1,"GSE111016.txt",sep = "\t",row.names = ,col.names = T)
